# Supplementary material for: Geometric and energetic data from ab initio calculations of haloethene, haloimine, halomethylenephosphine, haloiminophosphine, halodiazene, halodiphosphene and halocyclopropane
Source: Data Brief. 2019 Nov 2;27:104738. doi: 10.1016/j.dib.2019.104738 (PMC6861602; doi:10.1016/j.dib.2019.104738)
Supplement: Multimedia component 2 [file mmc2.zip › CC/B3LYP/FICCIBr.out]

Q-Chem Developer Version!
                  Welcome to Q-Chem
     A Quantum Leap Into The Future Of Chemistry


 Q-Chem 5.1, Q-Chem, Inc., Pleasanton, CA (2018)

 Yihan Shao,  Zhengting Gan,  E. Epifanovsky,  A. T. B. Gilbert,  M. Wormit,  
 J. Kussmann,  A. W. Lange,  A. Behn,  Jia Deng,  Xintian Feng,  D. Ghosh,  
 M. Goldey,  P. R. Horn,  L. D. Jacobson,  I. Kaliman,  T. Kus,  A. Landau,  
 Jie Liu,  E. I. Proynov,  R. M. Richard,  R. P. Steele,  E. J. Sundstrom,  
 H. L. Woodcock III,  P. M. Zimmerman,  D. Zuev,  B. Albrecht,  E. Alguire,  
 S. A. Baeppler,  D. Barton,  Z. Benda,  Y. A. Bernard,  E. J. Berquist,  
 K. B. Bravaya,  H. Burton,  D. Casanova,  Chun-Min Chang,  Yunqing Chen,  
 A. Chien,  K. D. Closser,  M. P. Coons,  S. Coriani,  S. Dasgupta,  
 A. L. Dempwolff,  M. Diedenhofen,  Hainam Do,  R. G. Edgar,  Po-Tung Fang,  
 S. Faraji,  S. Fatehi,  Qingguo Feng,  K. D. Fenk,  J. Fosso-Tande,  
 Qinghui Ge,  A. Ghysels,  G. Gidofalvi,  J. Gomes,  J. Gonthier,  A. Gunina,  
 D. Hait,  M. W. D. Hanson-Heine,  P. H. P. Harbach,  A. W. Hauser,  
 J. E. Herr,  E. G. Hohenstein,  Z. C. Holden,  Kerwin Hui,  B. C. Huynh,  
 T.-C. Jagau,  Hyunjun Ji,  B. Kaduk,  K. Khistyaev,  Jaehoon Kim,  
 P. Klunzinger,  K. Koh,  D. Kosenkov,  L. Koulias,  T. Kowalczyk,  
 C. M. Krauter,  A. Kunitsa,  Ka Un Lao,  A. Laurent,  K. V. Lawler,  
 Joonho Lee,  D. Lefrancois,  S. Lehtola,  D. S. Levine,  Yi-Pei Li,  
 You-Sheng Lin,  Fenglai Liu,  E. Livshits,  A. Luenser,  P. Manohar,  
 E. Mansoor,  S. F. Manzer,  Shan-Ping Mao,  Yuezhi Mao,  N. Mardirossian,  
 A. V. Marenich,  T. Markovich,  L. A. Martinez-Martinez,  S. A. Maurer,  
 N. J. Mayhall,  S. C. McKenzie,  J.-M. Mewes,  A. F. Morrison,  
 J. W. Mullinax,  K. Nanda,  T. S. Nguyen-Beck,  R. Olivares-Amaya,  
 J. A. Parkhill,  T. M. Perrine,  F. Plasser,  P. Pokhilko,  S. Prager,  
 A. Prociuk,  E. Ramos,  D. R. Rehn,  F. Rob,  M. Schneider,  N. Sergueev,  
 S. M. Sharada,  S. Sharma,  D. W. Small,  T. Stauch,  T. Stein,  
 Yu-Chuan Su,  A. J. W. Thom,  A. Tkatchenko,  T. Tsuchimochi,  N. M. Tubman,  
 L. Vogt,  M. L. Vidal,  O. Vydrov,  M. A. Watson,  J. Wenzel,  
 M. de Wergifosse,  T. A. Wesolowski,  A. White,  J. Witte,  A. Yamada,  
 Jun Yang,  K. Yao,  S. Yeganeh,  S. R. Yost,  Zhi-Qiang You,  A. Zech,  
 Igor Ying Zhang,  Xing Zhang,  Yan Zhao,  Ying Zhu,  B. R. Brooks,  
 G. K. L. Chan,  C. J. Cramer,  M. S. Gordon,  W. J. Hehre,  A. Klamt,  
 M. W. Schmidt,  C. D. Sherrill,  D. G. Truhlar,  A. Aspuru-Guzik,  R. Baer,  
 A. T. Bell,  N. A. Besley,  Jeng-Da Chai,  A. E. DePrince, III,  
 R. A. DiStasio Jr.,  A. Dreuw,  B. D. Dunietz,  T. R. Furlani,  
 Chao-Ping Hsu,  Yousung Jung,  Jing Kong,  D. S. Lambrecht,  WanZhen Liang,  
 C. Ochsenfeld,  V. A. Rassolov,  L. V. Slipchenko,  J. E. Subotnik,  
 T. Van Voorhis,  J. M. Herbert,  A. I. Krylov,  P. M. W. Gill,  M. Head-Gordon

 Contributors to earlier versions of Q-Chem not listed above: 
 R. D. Adamson,  B. Austin,  J. Baker,  G. J. O. Beran,  K. Brandhorst,  
 S. T. Brown,  E. F. C. Byrd,  A. K. Chakraborty,  C.-L. Cheng,  
 Siu Hung Chien,  D. M. Chipman,  D. L. Crittenden,  H. Dachsel,  
 R. J. Doerksen,  A. D. Dutoi,  L. Fusti-Molnar,  W. A. Goddard III,  
 A. Golubeva-Zadorozhnaya,  S. R. Gwaltney,  G. Hawkins,  A. Heyden,  
 S. Hirata,  G. Kedziora,  F. J. Keil,  C. Kelley,  Jihan Kim,  R. A. King,  
 R. Z. Khaliullin,  P. P. Korambath,  W. Kurlancheek,  A. M. Lee,  M. S. Lee,  
 S. V. Levchenko,  Ching Yeh Lin,  D. Liotard,  R. C. Lochan,  I. Lotan,  
 P. E. Maslen,  N. Nair,  D. P. O'Neill,  D. Neuhauser,  E. Neuscamman,  
 C. M. Oana,  R. Olson,  B. Peters,  R. Peverati,  P. A. Pieniazek,  
 Y. M. Rhee,  J. Ritchie,  M. A. Rohrdanz,  E. Rosta,  N. J. Russ,  
 H. F. Schaefer III,  N. E. Schultz,  N. Shenvi,  A. C. Simmonett,  A. Sodt,  
 D. Stuck,  K. S. Thanthiriwatte,  V. Vanovschi,  Tao Wang,  A. Warshel,  
 C. F. Williams,  Q. Wu,  X. Xu,  W. Zhang

 Please cite Q-Chem as follows:
 Y. Shao et al., Mol. Phys. 113, 184-215 (2015)
 DOI: 10.1080/00268976.2014.952696

 Q-Chem 5.1.1 for Intel X86 EM64T Linux

 Parts of Q-Chem use Armadillo 8.300.2 (Tropical Shenanigans).
 http://arma.sourceforge.net/

 Q-Chem begins on Tue Aug 28 03:29:09 2018  

Host: 
0

     Scratch files written to /scratch/taweetham/qchem11356//
Input Ideriv = 2
Curr. Ideriv = -1
Max.  Ideriv = 2

Checking the input file for inconsistencies... 	...done.

--------------------------------------------------------------
User input:
--------------------------------------------------------------
inp/FIIBr.inp
$molecule
0	1
F	-2.0	1.0	0.0
I	2.0	1.0	0.0
I	-2.0	-1.0	0.0
Br	2.0	-1.0	0.0
C	-1.0	0.0	0.0
C	1.0	0.0	0.0
$end
$rem
   JOB_TYPE		OPTIMIZATION
   BASIS		6-311++G**
   EXCHANGE		B3LYP
$end

--------------------------------------------------------------
 ----------------------------------------------------------------
             Standard Nuclear Orientation (Angstroms)
    I     Atom           X                Y                Z
 ----------------------------------------------------------------
    1      F       1.9341183439     1.7300045799     0.0000000000
    2      I      -1.9250947853     0.6781138898     0.0000000000
    3      I       2.4600636889    -0.1996019847    -0.0000000000
    4      Br     -1.3991494402    -1.2514926748    -0.0000000000
    5      C       1.2322877341     0.5022286251     0.0000000000
    6      C      -0.6973188305    -0.0237167200     0.0000000000
 ----------------------------------------------------------------
 Molecular Point Group                 Cs    NOp =  2
 Largest Abelian Subgroup              Cs    NOp =  2
 Nuclear Repulsion Energy =  1792.0844104674 hartrees
 There are       81 alpha and       81 beta electrons
 Requested basis set is 6-311++G(d,p)
 There are 85 shells and 238 basis functions

 Total QAlloc Memory Limit   2000 MB
 Mega-Array Size       188 MB
 MEM_STATIC part       192 MB
 A cutoff of  1.0D-11 yielded   2684 shell pairs
 There are     22518 function pairs (     25612 Cartesian)

 -------------------------------------------------------
 OpenMP Integral Computing Module                       
 Release: version 1.0, May 2013, Q-Chem Inc. Pittsburgh 
 -------------------------------------------------------
 Integral Job Info:
 Integral job number is                      11
 Integral operator is                         1
 short-range coefficients                     0
 long-range coefficients              100000000
 Omega coefficients                           0
 if combine SR and LR in K                    0
 Integral screening is                        0
 Integral computing path is                   2
 max size of driver memory is            800000
 size of driver memory is                593474
 size of scratch memory is             29623520
 max col of scratch BK array               1296
 max len of scratch array in speh3          155
 max len of scratch index in speh4           18
 max int batch size is                      520
 min int batch size is                       52
 fixed nKL is                                45
 max L of basis functions is                  2
 order of int derivative is                   0
 number of shells is                         85
 number of basis is                         254
 number of cartesian basis is               254
 number of contracted shell pairs          2684
 number of primitive shell pairs           5725
 maxK2 (contraction) of shell pair           36
 max number of K2 of shell pair               1
 max number of CS2 of shell pair            330
 max number of PS2 of shell pair            330
 mem total for path MDJ                  548412
 -------------------------------------------------------
 Smallest overlap matrix eigenvalue = 1.84E-04

 Scale SEOQF with 1.000000e-01/1.000000e-01/1.000000e-01

 Standard Electronic Orientation quadrupole field applied
 Nucleus-field energy     =     0.0000000304 hartrees
 Guess from superposition of atomic densities
 Warning:  Energy on first SCF cycle will be non-variational
 SAD guess density has 162.000000 electrons

 -----------------------------------------------------------------------
  General SCF calculation program by
  Eric Jon Sundstrom, Paul Horn, Yuezhi Mao, Dmitri Zuev, Alec White,
  David Stuck, Shaama M.S., Shane Yost, Joonho Lee, David Small,
  Daniel Levine, Susi Lehtola, Hugh Burton, Evgeny Epifanovsky
 -----------------------------------------------------------------------
 Exchange:     0.2000 Hartree-Fock + 0.0800 Slater + 0.7200 B88
 Correlation:  0.1900 VWN1RPA + 0.8100 LYP
 Using SG-1 standard quadrature grid
 using 4 threads for integral computing
 -------------------------------------------------------
 OpenMP Integral computing Module                
 Release: version 2.0, May 2017, Q-Chem Inc. Pleasanton 
 -------------------------------------------------------
 -------------------------------------------------------
 OpenMP BLAS3 based DFT computing Module                
 Release: version 1.0, May 2013, Q-Chem Inc. Pittsburgh 
 -------------------------------------------------------
 A restricted SCF calculation will be
 performed using DIIS
 SCF converges when DIIS error is below 1.0e-08
 ---------------------------------------
  Cycle       Energy         DIIS error
 ---------------------------------------
    1  -16593.5690690662      9.51e-02  
    2  -16586.8943486984      1.01e-02  
    3  -16582.7552208824      2.32e-02  
    4  -16587.3919151601      4.82e-03  
    5  -16587.0769648034      6.95e-03  
    6  -16587.5583629642      1.72e-03  
    7  -16587.5747850566      5.54e-04  
    8  -16587.5749465052      4.32e-04  
    9  -16587.5761428382      1.14e-04  
   10  -16587.5761785956      6.03e-05  
   11  -16587.5762127783      1.51e-05  
   12  -16587.5762135199      1.26e-05  
   13  -16587.5762151095      4.19e-06  
   14  -16587.5762153213      2.83e-06  
   15  -16587.5762153820      1.93e-06  
   16  -16587.5762154393      4.94e-07  
   17  -16587.5762154425      1.37e-07  
   18  -16587.5762154428      5.38e-08  
   19  -16587.5762154425      1.89e-08  
   20  -16587.5762154427      1.66e-09  Convergence criterion met
 ---------------------------------------
 SCF time:   CPU 134.85s  wall 36.00s 
 SCF   energy in the final basis set =   -16587.5762154427
 Total energy in the final basis set =   -16587.5762154427

 --------------------------------------------------------------
             Orbital Energies (a.u.) and Symmetries
 --------------------------------------------------------------

 Alpha MOs, Restricted
 -- Occupied --                  
*******-1165.88 -482.90 -176.35 -176.31 -165.75 -165.75 -165.75
  1 A'    2 A'    3 A'    4 A'    5 A'    1 A"    6 A'    7 A'                 
-165.72 -165.72 -165.72  -62.56  -56.38  -56.38  -56.37  -35.85
  2 A"    8 A'    9 A'   10 A'   11 A'   12 A'    3 A"   13 A'                 
-35.820 -31.338 -31.338 -31.337 -31.311 -31.309 -31.308 -24.722
 14 A'    4 A"   15 A'   16 A'   17 A'    5 A"   18 A'   19 A'                 
-22.989 -22.989 -22.989 -22.988 -22.988 -22.961 -22.961 -22.960
 20 A'    6 A"    7 A"   21 A'   22 A'   23 A'    8 A"   24 A'                 
-22.959 -22.958 -10.321 -10.258  -8.783  -6.615  -6.604  -6.598
  9 A"   25 A'   26 A'   27 A'   28 A'   29 A'   30 A'   10 A"                 
 -6.415  -6.393  -4.832  -4.814  -4.813  -4.811  -4.788  -4.787
 31 A'   32 A'   33 A'   11 A"   34 A'   35 A'   36 A'   12 A"                 
 -2.731  -2.727  -2.720  -2.711  -2.711  -2.122  -2.103  -2.095
 37 A'   38 A'   13 A"   39 A'   14 A"   40 A'   41 A'   15 A"                 
 -2.094  -2.081  -2.077  -2.077  -2.073  -2.053  -2.052  -1.295
 42 A'   43 A'   44 A'   16 A"   17 A"   45 A'   18 A"   46 A'                 
 -1.155  -0.887  -0.762  -0.626  -0.611  -0.562  -0.558  -0.538
 47 A'   48 A'   49 A'   50 A'   51 A'   52 A'   19 A"   20 A"                 
 -0.507  -0.471  -0.424  -0.382  -0.365  -0.284  -0.265  -0.186
 53 A'   54 A'   55 A'   21 A"   56 A'   22 A"   57 A'   23 A"                 
 -0.152
 58 A'                                                                         
 -- Virtual --                   
 -0.120  -0.100  -0.013   0.006   0.023   0.027   0.033   0.042
 24 A"   59 A'   60 A'   61 A'   62 A'   25 A"   63 A'   64 A'                 
  0.054   0.069   0.070   0.085   0.104   0.107   0.112   0.137
 65 A'   66 A'   26 A"   67 A'   68 A'   27 A"   69 A'   70 A'                 
  0.158   0.174   0.198   0.215   0.245   0.258   0.277   0.282
 71 A'   72 A'   28 A"   73 A'   29 A"   74 A'   75 A'   76 A'                 
  0.290   0.297   0.304   0.330   0.350   0.363   0.374   0.391
 30 A"   31 A"   77 A'   78 A'   79 A'   32 A"   80 A'   81 A'                 
  0.401   0.426   0.446   0.448   0.465   0.474   0.485   0.516
 33 A"   82 A'   34 A"   83 A'   35 A"   84 A'   36 A"   85 A'                 
  0.530   0.540   0.576   0.604   0.609   0.639   0.704   0.711
 37 A"   86 A'   87 A'   88 A'   89 A'   90 A'   38 A"   39 A"                 
  0.720   0.750   0.766   0.823   0.937   0.969   1.006   1.083
 91 A'   92 A'   93 A'   94 A'   95 A'   96 A'   97 A'   98 A'                 
  1.128   1.161   1.265   1.272   1.310   1.346   1.359   1.375
 99 A'   40 A"   41 A"  100 A'   42 A"  101 A'  102 A'   43 A"                 
  1.384   1.407   1.408   1.427   1.445   1.457   1.549   1.564
103 A'  104 A'  105 A'   44 A"  106 A'   45 A"  107 A'   46 A"                 
  1.687   1.741   1.822   1.861   1.910   1.942   2.034   2.110
108 A'  109 A'  110 A'  111 A'   47 A"  112 A'  113 A'  114 A'                 
  2.568   2.637   2.723   2.878   3.024   3.232   3.696   3.722
 48 A"   49 A"  115 A'  116 A'  117 A'  118 A'   50 A"  119 A'                 
  3.807   3.846   3.925   3.947   3.962   4.016   4.017   4.027
120 A'   51 A"   52 A"   53 A"   54 A"  121 A'  122 A'   55 A"                 
  4.034   4.048   4.081   4.107   4.168   4.282   4.430   4.517
123 A'   56 A"  124 A'   57 A"  125 A'  126 A'  127 A'  128 A'                 
  4.655   4.670   4.686   4.751   5.973   6.014   6.035   6.082
129 A'  130 A'  131 A'  132 A'   58 A"   59 A"  133 A'  134 A'                 
  6.172   6.203   6.257   6.354   6.497   6.831   7.465   7.585
135 A'  136 A'   60 A"  137 A'  138 A'  139 A'   61 A"  140 A'                 
  7.737  23.520  23.713  27.943  28.101  28.319  28.352  28.353
141 A'  142 A'  143 A'  144 A'  145 A'   62 A"  146 A'   63 A"                 
 28.401  28.422  28.437  28.497  28.534  28.538  28.540  28.567
147 A'  148 A'  149 A'   64 A"   65 A"  150 A'   66 A"  151 A'                 
 28.586  28.642  28.723  28.909  28.947  48.055  66.735 127.868
 67 A"  152 A'  153 A'  154 A'  155 A'  156 A'  157 A'   68 A"                 
127.905 127.906 127.962 127.996 128.028 151.744 151.888 289.688
 69 A"  158 A'  159 A'  160 A'  161 A'  162 A'  163 A'   70 A"                 
289.809 290.0001020.9261901.9231902.074
164 A'  165 A'  166 A'  167 A'  168 A'                                         

 Beta MOs, Restricted
 -- Occupied --                  
*******-1165.88 -482.90 -176.35 -176.31 -165.75 -165.75 -165.75
  1 A'    2 A'    3 A'    4 A'    5 A'    1 A"    6 A'    7 A'                 
-165.72 -165.72 -165.72  -62.56  -56.38  -56.38  -56.37  -35.85
  2 A"    8 A'    9 A'   10 A'   11 A'   12 A'    3 A"   13 A'                 
-35.820 -31.338 -31.338 -31.337 -31.311 -31.309 -31.308 -24.722
 14 A'    4 A"   15 A'   16 A'   17 A'    5 A"   18 A'   19 A'                 
-22.989 -22.989 -22.989 -22.988 -22.988 -22.961 -22.961 -22.960
 20 A'    6 A"    7 A"   21 A'   22 A'   23 A'    8 A"   24 A'                 
-22.959 -22.958 -10.321 -10.258  -8.783  -6.615  -6.604  -6.598
  9 A"   25 A'   26 A'   27 A'   28 A'   29 A'   30 A'   10 A"                 
 -6.415  -6.393  -4.832  -4.814  -4.813  -4.811  -4.788  -4.787
 31 A'   32 A'   33 A'   11 A"   34 A'   35 A'   36 A'   12 A"                 
 -2.731  -2.727  -2.720  -2.711  -2.711  -2.122  -2.103  -2.095
 37 A'   38 A'   13 A"   39 A'   14 A"   40 A'   41 A'   15 A"                 
 -2.094  -2.081  -2.077  -2.077  -2.073  -2.053  -2.052  -1.295
 42 A'   43 A'   44 A'   16 A"   17 A"   45 A'   18 A"   46 A'                 
 -1.155  -0.887  -0.762  -0.626  -0.611  -0.562  -0.558  -0.538
 47 A'   48 A'   49 A'   50 A'   51 A'   52 A'   19 A"   20 A"                 
 -0.507  -0.471  -0.424  -0.382  -0.365  -0.284  -0.265  -0.186
 53 A'   54 A'   55 A'   21 A"   56 A'   22 A"   57 A'   23 A"                 
 -0.152
 58 A'                                                                         
 -- Virtual --                   
 -0.120  -0.100  -0.013   0.006   0.023   0.027   0.033   0.042
 24 A"   59 A'   60 A'   61 A'   62 A'   25 A"   63 A'   64 A'                 
  0.054   0.069   0.070   0.085   0.104   0.107   0.112   0.137
 65 A'   66 A'   26 A"   67 A'   68 A'   27 A"   69 A'   70 A'                 
  0.158   0.174   0.198   0.215   0.245   0.258   0.277   0.282
 71 A'   72 A'   28 A"   73 A'   29 A"   74 A'   75 A'   76 A'                 
  0.290   0.297   0.304   0.330   0.350   0.363   0.374   0.391
 30 A"   31 A"   77 A'   78 A'   79 A'   32 A"   80 A'   81 A'                 
  0.401   0.426   0.446   0.448   0.465   0.474   0.485   0.516
 33 A"   82 A'   34 A"   83 A'   35 A"   84 A'   36 A"   85 A'                 
  0.530   0.540   0.576   0.604   0.609   0.639   0.704   0.711
 37 A"   86 A'   87 A'   88 A'   89 A'   90 A'   38 A"   39 A"                 
  0.720   0.750   0.766   0.823   0.937   0.969   1.006   1.083
 91 A'   92 A'   93 A'   94 A'   95 A'   96 A'   97 A'   98 A'                 
  1.128   1.161   1.265   1.272   1.310   1.346   1.359   1.375
 99 A'   40 A"   41 A"  100 A'   42 A"  101 A'  102 A'   43 A"                 
  1.384   1.407   1.408   1.427   1.445   1.457   1.549   1.564
103 A'  104 A'  105 A'   44 A"  106 A'   45 A"  107 A'   46 A"                 
  1.687   1.741   1.822   1.861   1.910   1.942   2.034   2.110
108 A'  109 A'  110 A'  111 A'   47 A"  112 A'  113 A'  114 A'                 
  2.568   2.637   2.723   2.878   3.024   3.232   3.696   3.722
 48 A"   49 A"  115 A'  116 A'  117 A'  118 A'   50 A"  119 A'                 
  3.807   3.846   3.925   3.947   3.962   4.016   4.017   4.027
120 A'   51 A"   52 A"   53 A"   54 A"  121 A'  122 A'   55 A"                 
  4.034   4.048   4.081   4.107   4.168   4.282   4.430   4.517
123 A'   56 A"  124 A'   57 A"  125 A'  126 A'  127 A'  128 A'                 
  4.655   4.670   4.686   4.751   5.973   6.014   6.035   6.082
129 A'  130 A'  131 A'  132 A'   58 A"   59 A"  133 A'  134 A'                 
  6.172   6.203   6.257   6.354   6.497   6.831   7.465   7.585
135 A'  136 A'   60 A"  137 A'  138 A'  139 A'   61 A"  140 A'                 
  7.737  23.520  23.713  27.943  28.101  28.319  28.352  28.353
141 A'  142 A'  143 A'  144 A'  145 A'   62 A"  146 A'   63 A"                 
 28.401  28.422  28.437  28.497  28.534  28.538  28.540  28.567
147 A'  148 A'  149 A'   64 A"   65 A"  150 A'   66 A"  151 A'                 
 28.586  28.642  28.723  28.909  28.947  48.055  66.735 127.868
 67 A"  152 A'  153 A'  154 A'  155 A'  156 A'  157 A'   68 A"                 
127.905 127.906 127.962 127.996 128.028 151.744 151.888 289.688
 69 A"  158 A'  159 A'  160 A'  161 A'  162 A'  163 A'   70 A"                 
289.809 290.0001020.9261901.9231902.074
164 A'  165 A'  166 A'  167 A'  168 A'                                         
 --------------------------------------------------------------

          Ground-State Mulliken Net Atomic Charges

     Atom                 Charge (a.u.)
  ----------------------------------------
      1 F                     0.009356
      2 I                     0.197941
      3 I                     0.620076
      4 Br                   -0.026509
      5 C                    -0.686057
      6 C                    -0.114807
  ----------------------------------------
  Sum of atomic charges =    -0.000000

 -----------------------------------------------------------------
                    Cartesian Multipole Moments
 -----------------------------------------------------------------
    Charge (ESU x 10^10)
                -0.0000
    Dipole Moment (Debye)
         X       1.1802      Y      -2.4062      Z      -0.0000
       Tot       2.6801
    Quadrupole Moments (Debye-Ang)
        XX     -85.8389     XY       3.6753     YY     -96.8748
        XZ      -0.0000     YZ      -0.0000     ZZ     -88.8900
    Octopole Moments (Debye-Ang^2)
       XXX       8.5239    XXY     -15.0726    XYY      -3.8930
       YYY     -18.4770    XXZ       0.0000    XYZ       0.0000
       YYZ      -0.0000    XZZ       2.0548    YZZ      -2.2498
       ZZZ       0.0000
    Hexadecapole Moments (Debye-Ang^3)
      XXXX   -2064.3044   XXXY       3.2691   XXYY    -439.1522
      XYYY      18.6105   YYYY    -520.8310   XXXZ      -0.0000
      XXYZ      -0.0000   XYYZ       0.0000   YYYZ      -0.0000
      XXZZ    -375.5771   XYZZ       2.6660   YYZZ    -104.9568
      XZZZ      -0.0000   YZZZ      -0.0000   ZZZZ    -113.1545
 -----------------------------------------------------------------
 Calculating analytic gradient of the SCF energy
 Gradient of SCF Energy
            1           2           3           4           5           6
    1   0.0836228   1.1135043  -1.0219942   0.0497874   1.0311053  -1.2560257
    2  -0.2065851  -1.1523096   0.7647287   1.0116703  -0.5127320   0.0952276
    3   0.0000000  -0.0000000  -0.0000000   0.0000000   0.0000000  -0.0000000
 Max gradient component =       1.256E+00
 RMS gradient           =       6.743E-01
 Gradient time:  CPU 25.98 s  wall 6.62 s
 Geometry Optimization Parameters
   NAtoms,    NIC,     NZ,  NCons,   NDum,   NFix, NCnnct, MaxDiis
        6      37       0       0       0       0       0       0


** GEOMETRY OPTIMIZATION IN DELOCALIZED INTERNAL COORDINATES **
   Searching for a Minimum

   Optimization Cycle:   1

                       Coordinates (Angstroms)
     ATOM                X               Y               Z
      1  F         1.9341183439    1.7300045799    0.0000000000
      2  I        -1.9250947853    0.6781138898    0.0000000000
      3  I         2.4600636889   -0.1996019847    0.0000000000
      4  Br       -1.3991494402   -1.2514926748    0.0000000000
      5  C         1.2322877341    0.5022286251    0.0000000000
      6  C        -0.6973188305   -0.0237167200    0.0000000000
   Point Group: cs    Number of degrees of freedom:     9


   Energy is -16587.576215443


 Attempting to Generate Delocalized Internal Coordinates

 ** Taking Steepest Descent Step **
 Calculated Step too Large.  Step scaled by  0.177921
 Step Taken.  Stepsize is  0.300000

                             Maximum     Tolerance    Cnvgd?
         Gradient           1.046702      0.000300      NO
         Displacement       0.186230      0.001200      NO
         Energy change     *********      0.000001      NO


 New Cartesian Coordinates Obtained by Inverse Iteration

 Displacement from previous Coordinates is:  0.242336
 ----------------------------------------------------------------
             Standard Nuclear Orientation (Angstroms)
    I     Atom           X                Y                Z
 ----------------------------------------------------------------
    1      F       1.9356901687     1.7283467692     0.0000000000
    2      I      -2.0060443114     0.7078873851     0.0000000000
    3      I       2.5482453742    -0.2124770174     0.0000000000
    4      Br     -1.4151133783    -1.2772658401     0.0000000000
    5      C       1.2305861680     0.5087052778     0.0000000000
    6      C      -0.6884573103    -0.0196608594     0.0000000000
 ----------------------------------------------------------------
 Molecular Point Group                 Cs    NOp =  2
 Largest Abelian Subgroup              Cs    NOp =  2
 Nuclear Repulsion Energy =  1733.9603618678 hartrees
 There are       81 alpha and       81 beta electrons
 Applying Cartesian multipole field
    Component          Value
    ---------          -----
     (2,0,0)        1.00000E-11
     (0,2,0)        2.00000E-11
     (0,0,2)       -3.00000E-11
 Nucleus-field energy     =     0.0000000322 hartrees
 Requested basis set is 6-311++G(d,p)
 There are 85 shells and 238 basis functions
 A cutoff of  1.0D-11 yielded   2677 shell pairs
 There are     22454 function pairs (     25537 Cartesian)
 Smallest overlap matrix eigenvalue = 1.80E-04
 Guess MOs from SCF MO coefficient file

 -----------------------------------------------------------------------
  General SCF calculation program by
  Eric Jon Sundstrom, Paul Horn, Yuezhi Mao, Dmitri Zuev, Alec White,
  David Stuck, Shaama M.S., Shane Yost, Joonho Lee, David Small,
  Daniel Levine, Susi Lehtola, Hugh Burton, Evgeny Epifanovsky
 -----------------------------------------------------------------------
 Exchange:     0.2000 Hartree-Fock + 0.0800 Slater + 0.7200 B88
 Correlation:  0.1900 VWN1RPA + 0.8100 LYP
 Using SG-1 standard quadrature grid
 using 4 threads for integral computing
 -------------------------------------------------------
 OpenMP Integral computing Module                
 Release: version 2.0, May 2017, Q-Chem Inc. Pleasanton 
 -------------------------------------------------------
 -------------------------------------------------------
 OpenMP BLAS3 based DFT computing Module                
 Release: version 1.0, May 2013, Q-Chem Inc. Pittsburgh 
 -------------------------------------------------------
 A restricted SCF calculation will be
 performed using DIIS
 SCF converges when DIIS error is below 1.0e-08
 ---------------------------------------
  Cycle       Energy         DIIS error
 ---------------------------------------
    1  -16587.9872049603      1.86e-03  
    2  -16587.9778163168      1.99e-03  
    3  -16587.9908170666      1.23e-03  
    4  -16587.9748418027      1.73e-03  
    5  -16588.0033168728      1.88e-04  
    6  -16588.0035627326      4.20e-05  
    7  -16588.0035745629      2.27e-05  
    8  -16588.0035780667      8.61e-06  
    9  -16588.0035788072      6.25e-06  
   10  -16588.0035793155      2.35e-06  
   11  -16588.0035794172      3.59e-07  
   12  -16588.0035794191      1.96e-07  
   13  -16588.0035794195      4.19e-08  
   14  -16588.0035794194      5.83e-09  Convergence criterion met
 ---------------------------------------
 SCF time:   CPU 89.95s  wall 23.00s 
 SCF   energy in the final basis set =   -16588.0035794194
 Total energy in the final basis set =   -16588.0035794194

 --------------------------------------------------------------
             Orbital Energies (a.u.) and Symmetries
 --------------------------------------------------------------

 Alpha MOs, Restricted
 -- Occupied --                  
*******-1165.88 -482.89 -176.34 -176.31 -165.74 -165.74 -165.74
  1 A'    2 A'    3 A'    4 A'    5 A'    1 A"    6 A'    7 A'                 
-165.72 -165.72 -165.72  -62.55  -56.37  -56.37  -56.37  -35.84
  8 A'    2 A"    9 A'   10 A'   11 A'   12 A'    3 A"   13 A'                 
-35.817 -31.331 -31.331 -31.329 -31.308 -31.306 -31.305 -24.724
 14 A'   15 A'    4 A"   16 A'   17 A'    5 A"   18 A'   19 A'                 
-22.982 -22.982 -22.981 -22.981 -22.981 -22.958 -22.958 -22.957
 20 A'    6 A"    7 A"   21 A'   22 A'   23 A'    8 A"   24 A'                 
-22.956 -22.956 -10.321 -10.261  -8.772  -6.603  -6.593  -6.588
  9 A"   25 A'   26 A'   27 A'   28 A'   29 A'   30 A'   10 A"                 
 -6.403  -6.384  -4.817  -4.803  -4.801  -4.800  -4.780  -4.780
 31 A'   32 A'   33 A'   11 A"   34 A'   35 A'   36 A'   12 A"                 
 -2.718  -2.714  -2.709  -2.701  -2.700  -2.100  -2.084  -2.081
 37 A'   38 A'   13 A"   39 A'   14 A"   40 A'   41 A'   15 A"                 
 -2.080  -2.067  -2.066  -2.066  -2.062  -2.045  -2.045  -1.292
 42 A'   43 A'   44 A'   16 A"   17 A"   45 A'   18 A"   46 A'                 
 -1.121  -0.870  -0.754  -0.624  -0.608  -0.552  -0.537  -0.525
 47 A'   48 A'   49 A'   50 A'   51 A'   52 A'   19 A"   20 A"                 
 -0.497  -0.471  -0.429  -0.368  -0.368  -0.282  -0.264  -0.192
 53 A'   54 A'   55 A'   56 A'   21 A"   22 A"   57 A'   23 A"                 
 -0.163
 58 A'                                                                         
 -- Virtual --                   
 -0.120  -0.098  -0.012   0.007   0.022   0.031   0.032   0.043
 24 A"   59 A'   60 A'   61 A'   62 A'   25 A"   63 A'   64 A'                 
  0.056   0.067   0.073   0.085   0.105   0.111   0.112   0.134
 65 A'   66 A'   26 A"   67 A'   68 A'   27 A"   69 A'   70 A'                 
  0.152   0.176   0.199   0.214   0.240   0.250   0.268   0.287
 71 A'   72 A'   28 A"   73 A'   29 A"   74 A'   75 A'   76 A'                 
  0.292   0.298   0.301   0.331   0.346   0.366   0.371   0.393
 30 A"   31 A"   77 A'   78 A'   79 A'   32 A"   80 A'   81 A'                 
  0.408   0.426   0.438   0.440   0.466   0.468   0.481   0.514
 33 A"   82 A'   34 A"   83 A'   84 A'   35 A"   36 A"   85 A'                 
  0.527   0.533   0.567   0.595   0.597   0.625   0.695   0.699
 86 A'   37 A"   87 A'   88 A'   89 A'   90 A'   38 A"   39 A"                 
  0.719   0.753   0.760   0.819   0.903   0.948   1.012   1.051
 91 A'   92 A'   93 A'   94 A'   95 A'   96 A'   97 A'   98 A'                 
  1.110   1.167   1.265   1.277   1.316   1.338   1.360   1.367
 99 A'   40 A"  100 A'   41 A"   42 A"  101 A'  102 A'   43 A"                 
  1.375   1.392   1.408   1.414   1.441   1.454   1.554   1.569
103 A'  104 A'  105 A'   44 A"  106 A'   45 A"  107 A'   46 A"                 
  1.662   1.742   1.835   1.872   1.921   1.952   2.035   2.097
108 A'  109 A'  110 A'  111 A'   47 A"  112 A'  113 A'  114 A'                 
  2.572   2.643   2.718   2.844   2.951   3.213   3.699   3.723
 48 A"   49 A"  115 A'  116 A'  117 A'  118 A'   50 A"  119 A'                 
  3.815   3.856   3.917   3.952   3.967   4.014   4.014   4.027
120 A'   51 A"   52 A"   53 A"   54 A"  121 A'   55 A"  122 A'                 
  4.041   4.068   4.090   4.092   4.155   4.257   4.428   4.440
123 A'   56 A"   57 A"  124 A'  125 A'  126 A'  127 A'  128 A'                 
  4.561   4.611   4.650   4.676   5.974   6.011   6.036   6.089
129 A'  130 A'  131 A'  132 A'   58 A"   59 A"  133 A'  134 A'                 
  6.178   6.194   6.256   6.357   6.488   6.804   7.474   7.584
135 A'  136 A'   60 A"  137 A'  138 A'  139 A'   61 A"  140 A'                 
  7.716  23.432  23.598  27.929  28.061  28.321  28.352  28.356
141 A'  142 A'  143 A'  144 A'  145 A'   62 A"   63 A"  146 A'                 
 28.395  28.420  28.426  28.505  28.534  28.540  28.541  28.566
147 A'  148 A'  149 A'   64 A"   65 A"   66 A"  150 A'  151 A'                 
 28.577  28.631  28.694  28.850  28.874  48.038  66.730 127.869
 67 A"  152 A'  153 A'  154 A'  155 A'  156 A'  157 A'   68 A"                 
127.901 127.906 127.955 127.999 128.022 151.729 151.850 289.696
 69 A"  158 A'  159 A'  160 A'  161 A'  162 A'  163 A'   70 A"                 
289.807 289.9751020.8981901.9041902.031
164 A'  165 A'  166 A'  167 A'  168 A'                                         

 Beta MOs, Restricted
 -- Occupied --                  
*******-1165.88 -482.89 -176.34 -176.31 -165.74 -165.74 -165.74
  1 A'    2 A'    3 A'    4 A'    5 A'    1 A"    6 A'    7 A'                 
-165.72 -165.72 -165.72  -62.55  -56.37  -56.37  -56.37  -35.84
  8 A'    2 A"    9 A'   10 A'   11 A'   12 A'    3 A"   13 A'                 
-35.817 -31.331 -31.331 -31.329 -31.308 -31.306 -31.305 -24.724
 14 A'   15 A'    4 A"   16 A'   17 A'    5 A"   18 A'   19 A'                 
-22.982 -22.982 -22.981 -22.981 -22.981 -22.958 -22.958 -22.957
 20 A'    6 A"    7 A"   21 A'   22 A'   23 A'    8 A"   24 A'                 
-22.956 -22.956 -10.321 -10.261  -8.772  -6.603  -6.593  -6.588
  9 A"   25 A'   26 A'   27 A'   28 A'   29 A'   30 A'   10 A"                 
 -6.403  -6.384  -4.817  -4.803  -4.801  -4.800  -4.780  -4.780
 31 A'   32 A'   33 A'   11 A"   34 A'   35 A'   36 A'   12 A"                 
 -2.718  -2.714  -2.709  -2.701  -2.700  -2.100  -2.084  -2.081
 37 A'   38 A'   13 A"   39 A'   14 A"   40 A'   41 A'   15 A"                 
 -2.080  -2.067  -2.066  -2.066  -2.062  -2.045  -2.045  -1.292
 42 A'   43 A'   44 A'   16 A"   17 A"   45 A'   18 A"   46 A'                 
 -1.121  -0.870  -0.754  -0.624  -0.608  -0.552  -0.537  -0.525
 47 A'   48 A'   49 A'   50 A'   51 A'   52 A'   19 A"   20 A"                 
 -0.497  -0.471  -0.429  -0.368  -0.368  -0.282  -0.264  -0.192
 53 A'   54 A'   55 A'   56 A'   21 A"   22 A"   57 A'   23 A"                 
 -0.163
 58 A'                                                                         
 -- Virtual --                   
 -0.120  -0.098  -0.012   0.007   0.022   0.031   0.032   0.043
 24 A"   59 A'   60 A'   61 A'   62 A'   25 A"   63 A'   64 A'                 
  0.056   0.067   0.073   0.085   0.105   0.111   0.112   0.134
 65 A'   66 A'   26 A"   67 A'   68 A'   27 A"   69 A'   70 A'                 
  0.152   0.176   0.199   0.214   0.240   0.250   0.268   0.287
 71 A'   72 A'   28 A"   73 A'   29 A"   74 A'   75 A'   76 A'                 
  0.292   0.298   0.301   0.331   0.346   0.366   0.371   0.393
 30 A"   31 A"   77 A'   78 A'   79 A'   32 A"   80 A'   81 A'                 
  0.408   0.426   0.438   0.440   0.466   0.468   0.481   0.514
 33 A"   82 A'   34 A"   83 A'   84 A'   35 A"   36 A"   85 A'                 
  0.527   0.533   0.567   0.595   0.597   0.625   0.695   0.699
 86 A'   37 A"   87 A'   88 A'   89 A'   90 A'   38 A"   39 A"                 
  0.719   0.753   0.760   0.819   0.903   0.948   1.012   1.051
 91 A'   92 A'   93 A'   94 A'   95 A'   96 A'   97 A'   98 A'                 
  1.110   1.167   1.265   1.277   1.316   1.338   1.360   1.367
 99 A'   40 A"  100 A'   41 A"   42 A"  101 A'  102 A'   43 A"                 
  1.375   1.392   1.408   1.414   1.441   1.454   1.554   1.569
103 A'  104 A'  105 A'   44 A"  106 A'   45 A"  107 A'   46 A"                 
  1.662   1.742   1.835   1.872   1.921   1.952   2.035   2.097
108 A'  109 A'  110 A'  111 A'   47 A"  112 A'  113 A'  114 A'                 
  2.572   2.643   2.718   2.844   2.951   3.213   3.699   3.723
 48 A"   49 A"  115 A'  116 A'  117 A'  118 A'   50 A"  119 A'                 
  3.815   3.856   3.917   3.952   3.967   4.014   4.014   4.027
120 A'   51 A"   52 A"   53 A"   54 A"  121 A'   55 A"  122 A'                 
  4.041   4.068   4.090   4.092   4.155   4.257   4.428   4.440
123 A'   56 A"   57 A"  124 A'  125 A'  126 A'  127 A'  128 A'                 
  4.561   4.611   4.650   4.676   5.974   6.011   6.036   6.089
129 A'  130 A'  131 A'  132 A'   58 A"   59 A"  133 A'  134 A'                 
  6.178   6.194   6.256   6.357   6.488   6.804   7.474   7.584
135 A'  136 A'   60 A"  137 A'  138 A'  139 A'   61 A"  140 A'                 
  7.716  23.432  23.598  27.929  28.061  28.321  28.352  28.356
141 A'  142 A'  143 A'  144 A'  145 A'   62 A"   63 A"  146 A'                 
 28.395  28.420  28.426  28.505  28.534  28.540  28.541  28.566
147 A'  148 A'  149 A'   64 A"   65 A"   66 A"  150 A'  151 A'                 
 28.577  28.631  28.694  28.850  28.874  48.038  66.730 127.869
 67 A"  152 A'  153 A'  154 A'  155 A'  156 A'  157 A'   68 A"                 
127.901 127.906 127.955 127.999 128.022 151.729 151.850 289.696
 69 A"  158 A'  159 A'  160 A'  161 A'  162 A'  163 A'   70 A"                 
289.807 289.9751020.8981901.9041902.031
164 A'  165 A'  166 A'  167 A'  168 A'                                         
 --------------------------------------------------------------

          Ground-State Mulliken Net Atomic Charges

     Atom                 Charge (a.u.)
  ----------------------------------------
      1 F                     0.010959
      2 I                     0.158508
      3 I                     0.491255
      4 Br                   -0.017491
      5 C                    -0.585529
      6 C                    -0.057701
  ----------------------------------------
  Sum of atomic charges =    -0.000000

 -----------------------------------------------------------------
                    Cartesian Multipole Moments
 -----------------------------------------------------------------
    Charge (ESU x 10^10)
                -0.0000
    Dipole Moment (Debye)
         X       0.7545      Y      -2.0601      Z      -0.0000
       Tot       2.1939
    Quadrupole Moments (Debye-Ang)
        XX     -85.0476     XY       3.1831     YY     -96.6679
        XZ      -0.0000     YZ      -0.0000     ZZ     -89.3969
    Octopole Moments (Debye-Ang^2)
       XXX       5.8176    XXY     -14.6224    XYY      -4.4752
       YYY     -16.8269    XXZ       0.0000    XYZ       0.0000
       YYZ      -0.0000    XZZ       0.9070    YZZ      -2.4218
       ZZZ       0.0000
    Hexadecapole Moments (Debye-Ang^3)
      XXXX   -2172.2633   XXXY       7.5863   XXYY    -461.9392
      XYYY      28.5489   YYYY    -532.3713   XXXZ      -0.0000
      XXYZ      -0.0000   XYYZ       0.0000   YYYZ      -0.0000
      XXZZ    -397.6873   XYZZ       6.2954   YYZZ    -106.5629
      XZZZ      -0.0000   YZZZ      -0.0000   ZZZZ    -113.4920
 -----------------------------------------------------------------
 Calculating analytic gradient of the SCF energy
 Gradient of SCF Energy
            1           2           3           4           5           6
    1   0.0887778   0.7658127  -0.6989755   0.0268874   0.7162233  -0.8987256
    2  -0.1834342  -0.8522561   0.5447939   0.8454980  -0.3131435  -0.0414581
    3  -0.0000000  -0.0000000  -0.0000000   0.0000000   0.0000000  -0.0000000
 Max gradient component =       8.987E-01
 RMS gradient           =       4.874E-01
 Gradient time:  CPU 24.56 s  wall 6.26 s
 Geometry Optimization Parameters
   NAtoms,    NIC,     NZ,  NCons,   NDum,   NFix, NCnnct, MaxDiis
        6      37       0       0       0       0       0       0


** GEOMETRY OPTIMIZATION IN DELOCALIZED INTERNAL COORDINATES **
   Searching for a Minimum

   Optimization Cycle:   2

                       Coordinates (Angstroms)
     ATOM                X               Y               Z
      1  F         1.9356901687    1.7283467692    0.0000000000
      2  I        -2.0060443114    0.7078873851    0.0000000000
      3  I         2.5482453742   -0.2124770174    0.0000000000
      4  Br       -1.4151133783   -1.2772658401    0.0000000000
      5  C         1.2305861680    0.5087052778    0.0000000000
      6  C        -0.6884573103   -0.0196608594    0.0000000000
   Point Group: cs    Number of degrees of freedom:     9


   Energy is -16588.003579419

 Hessian Updated using BFGS Update

 ** Taking Steepest Descent Step **
 Calculated Step too Large.  Step scaled by  0.251281
 Step Taken.  Stepsize is  0.300000

                             Maximum     Tolerance    Cnvgd?
         Gradient           0.759197      0.000300      NO
         Displacement       0.190771      0.001200      NO
         Energy change     -0.427364      0.000001      NO


 New Cartesian Coordinates Obtained by Inverse Iteration

 Displacement from previous Coordinates is:  0.225761
 ----------------------------------------------------------------
             Standard Nuclear Orientation (Angstroms)
    I     Atom           X                Y                Z
 ----------------------------------------------------------------
    1      F       1.9324633778     1.7277042817     0.0000000000
    2      I      -2.0770163075     0.7414357476     0.0000000000
    3      I       2.6286143741    -0.2259232792     0.0000000000
    4      Br     -1.4296180636    -1.3091706560     0.0000000000
    5      C       1.2271306170     0.5138026899     0.0000000000
    6      C      -0.6766672869    -0.0123130688     0.0000000000
 ----------------------------------------------------------------
 Molecular Point Group                 Cs    NOp =  2
 Largest Abelian Subgroup              Cs    NOp =  2
 Nuclear Repulsion Energy =  1680.5664471955 hartrees
 There are       81 alpha and       81 beta electrons
 Applying Cartesian multipole field
    Component          Value
    ---------          -----
     (2,0,0)        1.00000E-11
     (0,2,0)        2.00000E-11
     (0,0,2)       -3.00000E-11
 Nucleus-field energy     =     0.0000000340 hartrees
 Requested basis set is 6-311++G(d,p)
 There are 85 shells and 238 basis functions
 A cutoff of  1.0D-11 yielded   2662 shell pairs
 There are     22343 function pairs (     25409 Cartesian)
 Smallest overlap matrix eigenvalue = 1.73E-04
 Guess MOs from SCF MO coefficient file

 -----------------------------------------------------------------------
  General SCF calculation program by
  Eric Jon Sundstrom, Paul Horn, Yuezhi Mao, Dmitri Zuev, Alec White,
  David Stuck, Shaama M.S., Shane Yost, Joonho Lee, David Small,
  Daniel Levine, Susi Lehtola, Hugh Burton, Evgeny Epifanovsky
 -----------------------------------------------------------------------
 Exchange:     0.2000 Hartree-Fock + 0.0800 Slater + 0.7200 B88
 Correlation:  0.1900 VWN1RPA + 0.8100 LYP
 Using SG-1 standard quadrature grid
 using 4 threads for integral computing
 -------------------------------------------------------
 OpenMP Integral computing Module                
 Release: version 2.0, May 2017, Q-Chem Inc. Pleasanton 
 -------------------------------------------------------
 -------------------------------------------------------
 OpenMP BLAS3 based DFT computing Module                
 Release: version 1.0, May 2013, Q-Chem Inc. Pittsburgh 
 -------------------------------------------------------
 A restricted SCF calculation will be
 performed using DIIS
 SCF converges when DIIS error is below 1.0e-08
 ---------------------------------------
  Cycle       Energy         DIIS error
 ---------------------------------------
    1  -16588.2956247959      1.51e-03  
    2  -16588.2897553341      1.64e-03  
    3  -16588.2961672731      1.17e-03  
    4  -16588.2892423236      1.42e-03  
    5  -16588.3078287773      1.15e-04  
    6  -16588.3079145236      2.67e-05  
    7  -16588.3079187740      1.18e-05  
    8  -16588.3079196221      2.86e-06  
    9  -16588.3079197672      1.91e-06  
   10  -16588.3079198024      1.09e-06  
   11  -16588.3079198172      1.89e-07  
   12  -16588.3079198180      3.90e-08  
   13  -16588.3079198180      1.34e-08  
   14  -16588.3079198180      2.95e-09  Convergence criterion met
 ---------------------------------------
 SCF time:   CPU 87.37s  wall 23.00s 
 SCF   energy in the final basis set =   -16588.3079198180
 Total energy in the final basis set =   -16588.3079198180

 --------------------------------------------------------------
             Orbital Energies (a.u.) and Symmetries
 --------------------------------------------------------------

 Alpha MOs, Restricted
 -- Occupied --                  
*******-1165.88 -482.88 -176.34 -176.32 -165.74 -165.74 -165.74
  1 A'    2 A'    3 A'    4 A'    5 A'    6 A'    1 A"    7 A'                 
-165.72 -165.72 -165.72  -62.54  -56.36  -56.36  -56.36  -35.84
  8 A'    2 A"    9 A'   10 A'   11 A'   12 A'    3 A"   13 A'                 
-35.817 -31.326 -31.325 -31.324 -31.308 -31.305 -31.304 -24.726
 14 A'   15 A'    4 A"   16 A'   17 A'    5 A"   18 A'   19 A'                 
-22.977 -22.977 -22.976 -22.975 -22.975 -22.958 -22.958 -22.957
 20 A'    6 A"   21 A'    7 A"   22 A'   23 A'    8 A"   24 A'                 
-22.955 -22.955 -10.325 -10.268  -8.763  -6.594  -6.583  -6.579
  9 A"   25 A'   26 A'   27 A'   28 A'   29 A'   30 A'   10 A"                 
 -6.394  -6.378  -4.807  -4.794  -4.793  -4.791  -4.776  -4.776
 31 A'   32 A'   33 A'   11 A"   34 A'   35 A'   36 A'   12 A"                 
 -2.708  -2.704  -2.700  -2.692  -2.692  -2.085  -2.071  -2.071
 37 A'   38 A'   13 A"   39 A'   14 A"   40 A'   41 A'   15 A"                 
 -2.070  -2.059  -2.058  -2.058  -2.056  -2.041  -2.040  -1.288
 42 A'   43 A'   44 A'   16 A"   17 A"   45 A'   18 A"   46 A'                 
 -1.083  -0.851  -0.745  -0.624  -0.603  -0.543  -0.527  -0.502
 47 A'   48 A'   49 A'   50 A'   51 A'   52 A'   19 A"   20 A"                 
 -0.491  -0.466  -0.432  -0.369  -0.355  -0.282  -0.263  -0.197
 53 A'   54 A'   55 A'   56 A'   21 A"   22 A"   57 A'   23 A"                 
 -0.174
 58 A'                                                                         
 -- Virtual --                   
 -0.119  -0.096  -0.012   0.006   0.018   0.030   0.035   0.042
 24 A"   59 A'   60 A'   61 A'   62 A'   63 A'   25 A"   64 A'                 
  0.059   0.063   0.074   0.088   0.104   0.112   0.114   0.130
 65 A'   66 A'   26 A"   67 A'   68 A'   69 A'   27 A"   70 A'                 
  0.145   0.177   0.200   0.213   0.236   0.242   0.260   0.288
 71 A'   72 A'   28 A"   73 A'   29 A"   74 A'   75 A'   30 A"                 
  0.290   0.299   0.306   0.332   0.344   0.368   0.370   0.392
 76 A'   77 A'   31 A"   78 A'   79 A'   80 A'   32 A"   81 A'                 
  0.413   0.422   0.430   0.433   0.459   0.464   0.486   0.508
 33 A"   82 A'   34 A"   83 A'   35 A"   84 A'   36 A"   85 A'                 
  0.517   0.534   0.557   0.585   0.587   0.616   0.679   0.694
 86 A'   37 A"   87 A'   88 A'   89 A'   90 A'   38 A"   39 A"                 
  0.720   0.753   0.755   0.810   0.872   0.921   1.012   1.019
 91 A'   92 A'   93 A'   94 A'   95 A'   96 A'   97 A'   98 A'                 
  1.087   1.171   1.262   1.285   1.321   1.330   1.358   1.363
 99 A'   40 A"  100 A'   41 A"   42 A"  101 A'   43 A"  102 A'                 
  1.368   1.385   1.401   1.417   1.444   1.456   1.560   1.570
103 A'  104 A'   44 A"  105 A'  106 A'   45 A"  107 A'   46 A"                 
  1.642   1.736   1.846   1.888   1.933   1.969   2.031   2.082
108 A'  109 A'  110 A'  111 A'   47 A"  112 A'  113 A'  114 A'                 
  2.574   2.650   2.708   2.817   2.906   3.207   3.703   3.726
 48 A"   49 A"  115 A'  116 A'  117 A'  118 A'   50 A"  119 A'                 
  3.827   3.867   3.907   3.955   3.972   4.007   4.010   4.030
120 A'   51 A"   52 A"   53 A"   54 A"   55 A"  121 A'  122 A'                 
  4.041   4.078   4.085   4.122   4.148   4.234   4.363   4.416
123 A'   56 A"   57 A"  124 A'  125 A'  126 A'  127 A'  128 A'                 
  4.457   4.535   4.628   4.646   5.976   6.006   6.034   6.090
129 A'  130 A'  131 A'  132 A'   58 A"   59 A"  133 A'  134 A'                 
  6.179   6.186   6.255   6.363   6.481   6.774   7.484   7.581
135 A'  136 A'   60 A"  137 A'  138 A'  139 A'   61 A"  140 A'                 
  7.694  23.380  23.508  27.923  28.027  28.322  28.350  28.359
141 A'  142 A'  143 A'  144 A'  145 A'   62 A"   63 A"  146 A'                 
 28.395  28.422  28.427  28.510  28.534  28.540  28.543  28.564
147 A'  148 A'  149 A'   64 A"   65 A"   66 A"  150 A'  151 A'                 
 28.571  28.622  28.671  28.797  28.813  48.019  66.727 127.869
 67 A"  152 A'  153 A'  154 A'  155 A'  156 A'  157 A'   68 A"                 
127.896 127.905 127.948 127.997 128.015 151.721 151.815 289.701
 69 A"  158 A'  159 A'  160 A'  161 A'  162 A'  163 A'   70 A"                 
289.802 289.9461020.8671901.8941901.992
164 A'  165 A'  166 A'  167 A'  168 A'                                         

 Beta MOs, Restricted
 -- Occupied --                  
*******-1165.88 -482.88 -176.34 -176.32 -165.74 -165.74 -165.74
  1 A'    2 A'    3 A'    4 A'    5 A'    6 A'    1 A"    7 A'                 
-165.72 -165.72 -165.72  -62.54  -56.36  -56.36  -56.36  -35.84
  8 A'    2 A"    9 A'   10 A'   11 A'   12 A'    3 A"   13 A'                 
-35.817 -31.326 -31.325 -31.324 -31.308 -31.305 -31.304 -24.726
 14 A'   15 A'    4 A"   16 A'   17 A'    5 A"   18 A'   19 A'                 
-22.977 -22.977 -22.976 -22.975 -22.975 -22.958 -22.958 -22.957
 20 A'    6 A"   21 A'    7 A"   22 A'   23 A'    8 A"   24 A'                 
-22.955 -22.955 -10.325 -10.268  -8.763  -6.594  -6.583  -6.579
  9 A"   25 A'   26 A'   27 A'   28 A'   29 A'   30 A'   10 A"                 
 -6.394  -6.378  -4.807  -4.794  -4.793  -4.791  -4.776  -4.776
 31 A'   32 A'   33 A'   11 A"   34 A'   35 A'   36 A'   12 A"                 
 -2.708  -2.704  -2.700  -2.692  -2.692  -2.085  -2.071  -2.071
 37 A'   38 A'   13 A"   39 A'   14 A"   40 A'   41 A'   15 A"                 
 -2.070  -2.059  -2.058  -2.058  -2.056  -2.041  -2.040  -1.288
 42 A'   43 A'   44 A'   16 A"   17 A"   45 A'   18 A"   46 A'                 
 -1.083  -0.851  -0.745  -0.624  -0.603  -0.543  -0.527  -0.502
 47 A'   48 A'   49 A'   50 A'   51 A'   52 A'   19 A"   20 A"                 
 -0.491  -0.466  -0.432  -0.369  -0.355  -0.282  -0.263  -0.197
 53 A'   54 A'   55 A'   56 A'   21 A"   22 A"   57 A'   23 A"                 
 -0.174
 58 A'                                                                         
 -- Virtual --                   
 -0.119  -0.096  -0.012   0.006   0.018   0.030   0.035   0.042
 24 A"   59 A'   60 A'   61 A'   62 A'   63 A'   25 A"   64 A'                 
  0.059   0.063   0.074   0.088   0.104   0.112   0.114   0.130
 65 A'   66 A'   26 A"   67 A'   68 A'   69 A'   27 A"   70 A'                 
  0.145   0.177   0.200   0.213   0.236   0.242   0.260   0.288
 71 A'   72 A'   28 A"   73 A'   29 A"   74 A'   75 A'   30 A"                 
  0.290   0.299   0.306   0.332   0.344   0.368   0.370   0.392
 76 A'   77 A'   31 A"   78 A'   79 A'   80 A'   32 A"   81 A'                 
  0.413   0.422   0.430   0.433   0.459   0.464   0.486   0.508
 33 A"   82 A'   34 A"   83 A'   35 A"   84 A'   36 A"   85 A'                 
  0.517   0.534   0.557   0.585   0.587   0.616   0.679   0.694
 86 A'   37 A"   87 A'   88 A'   89 A'   90 A'   38 A"   39 A"                 
  0.720   0.753   0.755   0.810   0.872   0.921   1.012   1.019
 91 A'   92 A'   93 A'   94 A'   95 A'   96 A'   97 A'   98 A'                 
  1.087   1.171   1.262   1.285   1.321   1.330   1.358   1.363
 99 A'   40 A"  100 A'   41 A"   42 A"  101 A'   43 A"  102 A'                 
  1.368   1.385   1.401   1.417   1.444   1.456   1.560   1.570
103 A'  104 A'   44 A"  105 A'  106 A'   45 A"  107 A'   46 A"                 
  1.642   1.736   1.846   1.888   1.933   1.969   2.031   2.082
108 A'  109 A'  110 A'  111 A'   47 A"  112 A'  113 A'  114 A'                 
  2.574   2.650   2.708   2.817   2.906   3.207   3.703   3.726
 48 A"   49 A"  115 A'  116 A'  117 A'  118 A'   50 A"  119 A'                 
  3.827   3.867   3.907   3.955   3.972   4.007   4.010   4.030
120 A'   51 A"   52 A"   53 A"   54 A"   55 A"  121 A'  122 A'                 
  4.041   4.078   4.085   4.122   4.148   4.234   4.363   4.416
123 A'   56 A"   57 A"  124 A'  125 A'  126 A'  127 A'  128 A'                 
  4.457   4.535   4.628   4.646   5.976   6.006   6.034   6.090
129 A'  130 A'  131 A'  132 A'   58 A"   59 A"  133 A'  134 A'                 
  6.179   6.186   6.255   6.363   6.481   6.774   7.484   7.581
135 A'  136 A'   60 A"  137 A'  138 A'  139 A'   61 A"  140 A'                 
  7.694  23.380  23.508  27.923  28.027  28.322  28.350  28.359
141 A'  142 A'  143 A'  144 A'  145 A'   62 A"   63 A"  146 A'                 
 28.395  28.422  28.427  28.510  28.534  28.540  28.543  28.564
147 A'  148 A'  149 A'   64 A"   65 A"   66 A"  150 A'  151 A'                 
 28.571  28.622  28.671  28.797  28.813  48.019  66.727 127.869
 67 A"  152 A'  153 A'  154 A'  155 A'  156 A'  157 A'   68 A"                 
127.896 127.905 127.948 127.997 128.015 151.721 151.815 289.701
 69 A"  158 A'  159 A'  160 A'  161 A'  162 A'  163 A'   70 A"                 
289.802 289.9461020.8671901.8941901.992
164 A'  165 A'  166 A'  167 A'  168 A'                                         
 --------------------------------------------------------------

          Ground-State Mulliken Net Atomic Charges

     Atom                 Charge (a.u.)
  ----------------------------------------
      1 F                     0.013871
      2 I                     0.132734
      3 I                     0.388909
      4 Br                   -0.012202
      5 C                    -0.507409
      6 C                    -0.015903
  ----------------------------------------
  Sum of atomic charges =     0.000000

 -----------------------------------------------------------------
                    Cartesian Multipole Moments
 -----------------------------------------------------------------
    Charge (ESU x 10^10)
                 0.0000
    Dipole Moment (Debye)
         X       0.3473      Y      -1.7992      Z       0.0000
       Tot       1.8324
    Quadrupole Moments (Debye-Ang)
        XX     -84.3781     XY       2.7109     YY     -96.2990
        XZ       0.0000     YZ      -0.0000     ZZ     -89.9415
    Octopole Moments (Debye-Ang^2)
       XXX       2.9071    XXY     -14.0580    XYY      -5.4082
       YYY     -15.8780    XXZ      -0.0000    XYZ      -0.0000
       YYZ      -0.0000    XZZ      -0.1127    YZZ      -2.5448
       ZZZ      -0.0000
    Hexadecapole Moments (Debye-Ang^3)
      XXXX   -2270.7323   XXXY      12.4783   XXYY    -483.4549
      XYYY      39.2259   YYYY    -546.0633   XXXZ       0.0000
      XXYZ       0.0000   XYYZ       0.0000   YYYZ       0.0000
      XXZZ    -418.7005   XYZZ      10.0115   YYZZ    -108.8163
      XZZZ       0.0000   YZZZ      -0.0000   ZZZZ    -114.2743
 -----------------------------------------------------------------
 Calculating analytic gradient of the SCF energy
 Gradient of SCF Energy
            1           2           3           4           5           6
    1   0.0908809   0.5310353  -0.4838512   0.0050126   0.5087463  -0.6518240
    2  -0.1604490  -0.6374731   0.3997330   0.6793017  -0.1893689  -0.0917437
    3   0.0000000  -0.0000000   0.0000000  -0.0000000  -0.0000000   0.0000000
 Max gradient component =       6.793E-01
 RMS gradient           =       3.579E-01
 Gradient time:  CPU 23.53 s  wall 6.00 s
 Geometry Optimization Parameters
   NAtoms,    NIC,     NZ,  NCons,   NDum,   NFix, NCnnct, MaxDiis
        6      37       0       0       0       0       0       0


** GEOMETRY OPTIMIZATION IN DELOCALIZED INTERNAL COORDINATES **
   Searching for a Minimum

   Optimization Cycle:   3

                       Coordinates (Angstroms)
     ATOM                X               Y               Z
      1  F         1.9324633778    1.7277042817    0.0000000000
      2  I        -2.0770163075    0.7414357476    0.0000000000
      3  I         2.6286143741   -0.2259232792    0.0000000000
      4  Br       -1.4296180636   -1.3091706560    0.0000000000
      5  C         1.2271306170    0.5138026899    0.0000000000
      6  C        -0.6766672869   -0.0123130688    0.0000000000
   Point Group: cs    Number of degrees of freedom:     9


   Energy is -16588.307919818

 Hessian Updated using BFGS Update

 ** Taking Steepest Descent Step **
 Calculated Step too Large.  Step scaled by  0.348420
 Step Taken.  Stepsize is  0.300000

                             Maximum     Tolerance    Cnvgd?
         Gradient           0.555514      0.000300      NO
         Displacement       0.193552      0.001200      NO
         Energy change     -0.304340      0.000001      NO


 New Cartesian Coordinates Obtained by Inverse Iteration

 Displacement from previous Coordinates is:  0.207398
 ----------------------------------------------------------------
             Standard Nuclear Orientation (Angstroms)
    I     Atom           X                Y                Z
 ----------------------------------------------------------------
    1      F       1.9215809952     1.7277615840     0.0000000000
    2      I      -2.1362462308     0.7793841772     0.0000000000
    3      I       2.6990292464    -0.2411804092     0.0000000000
    4      Br     -1.4389597055    -1.3452885297     0.0000000000
    5      C       1.2206463687     0.5170823176     0.0000000000
    6      C      -0.6611439631    -0.0022234247     0.0000000000
 ----------------------------------------------------------------
 Molecular Point Group                 Cs    NOp =  2
 Largest Abelian Subgroup              Cs    NOp =  2
 Nuclear Repulsion Energy =  1632.6104639512 hartrees
 There are       81 alpha and       81 beta electrons
 Applying Cartesian multipole field
    Component          Value
    ---------          -----
     (2,0,0)        1.00000E-11
     (0,2,0)        2.00000E-11
     (0,0,2)       -3.00000E-11
 Nucleus-field energy     =     0.0000000357 hartrees
 Requested basis set is 6-311++G(d,p)
 There are 85 shells and 238 basis functions
 A cutoff of  1.0D-11 yielded   2642 shell pairs
 There are     22231 function pairs (     25284 Cartesian)
 Smallest overlap matrix eigenvalue = 1.65E-04
 Guess MOs from SCF MO coefficient file

 -----------------------------------------------------------------------
  General SCF calculation program by
  Eric Jon Sundstrom, Paul Horn, Yuezhi Mao, Dmitri Zuev, Alec White,
  David Stuck, Shaama M.S., Shane Yost, Joonho Lee, David Small,
  Daniel Levine, Susi Lehtola, Hugh Burton, Evgeny Epifanovsky
 -----------------------------------------------------------------------
 Exchange:     0.2000 Hartree-Fock + 0.0800 Slater + 0.7200 B88
 Correlation:  0.1900 VWN1RPA + 0.8100 LYP
 Using SG-1 standard quadrature grid
 using 4 threads for integral computing
 -------------------------------------------------------
 OpenMP Integral computing Module                
 Release: version 2.0, May 2017, Q-Chem Inc. Pleasanton 
 -------------------------------------------------------
 -------------------------------------------------------
 OpenMP BLAS3 based DFT computing Module                
 Release: version 1.0, May 2013, Q-Chem Inc. Pittsburgh 
 -------------------------------------------------------
 A restricted SCF calculation will be
 performed using DIIS
 SCF converges when DIIS error is below 1.0e-08
 ---------------------------------------
  Cycle       Energy         DIIS error
 ---------------------------------------
    1  -16588.5206137289      1.26e-03  
    2  -16588.5175769820      1.35e-03  
    3  -16588.5205916216      1.05e-03  
    4  -16588.5194130625      1.09e-03  
    5  -16588.5300043039      9.05e-05  
    6  -16588.5300569301      2.36e-05  
    7  -16588.5300594349      1.11e-05  
    8  -16588.5300600285      2.65e-06  
    9  -16588.5300600794      1.30e-06  
   10  -16588.5300600970      5.25e-07  
   11  -16588.5300601008      1.35e-07  
   12  -16588.5300601008      2.39e-08  
   13  -16588.5300601007      1.06e-08  
   14  -16588.5300601006      2.03e-09  Convergence criterion met
 ---------------------------------------
 SCF time:   CPU 85.44s  wall 23.00s 
 SCF   energy in the final basis set =   -16588.5300601006
 Total energy in the final basis set =   -16588.5300601006

 --------------------------------------------------------------
             Orbital Energies (a.u.) and Symmetries
 --------------------------------------------------------------

 Alpha MOs, Restricted
 -- Occupied --                  
*******-1165.88 -482.88 -176.33 -176.32 -165.74 -165.73 -165.73
  1 A'    2 A'    3 A'    4 A'    5 A'    6 A'    1 A"    7 A'                 
-165.72 -165.72 -165.72  -62.54  -56.36  -56.35  -56.35  -35.83
  8 A'    2 A"    9 A'   10 A'   11 A'   12 A'    3 A"   13 A'                 
-35.817 -31.323 -31.321 -31.320 -31.308 -31.305 -31.304 -24.727
 14 A'   15 A'    4 A"   16 A'   17 A'    5 A"   18 A'   19 A'                 
-22.974 -22.974 -22.973 -22.971 -22.971 -22.959 -22.958 -22.958
 20 A'    6 A"   21 A'    7 A"   22 A'   23 A'    8 A"   24 A'                 
-22.955 -22.955 -10.330 -10.277  -8.754  -6.585  -6.575  -6.572
  9 A"   25 A'   26 A'   27 A'   28 A'   29 A'   30 A'   10 A"                 
 -6.388  -6.375  -4.801  -4.789  -4.788  -4.785  -4.773  -4.773
 31 A'   32 A'   33 A'   34 A'   11 A"   35 A'   12 A"   36 A'                 
 -2.699  -2.695  -2.692  -2.684  -2.683  -2.075  -2.064  -2.064
 37 A'   38 A'   13 A"   39 A'   14 A"   40 A'   15 A"   41 A'                 
 -2.063  -2.054  -2.052  -2.051  -2.051  -2.038  -2.037  -1.284
 42 A'   43 A'   16 A"   44 A'   17 A"   45 A'   18 A"   46 A'                 
 -1.044  -0.832  -0.737  -0.625  -0.597  -0.536  -0.521  -0.489
 47 A'   48 A'   49 A'   50 A'   51 A'   52 A'   19 A"   53 A'                 
 -0.479  -0.457  -0.433  -0.369  -0.344  -0.283  -0.264  -0.202
 20 A"   54 A'   55 A'   56 A'   21 A"   22 A"   57 A'   23 A"                 
 -0.186
 58 A'                                                                         
 -- Virtual --                   
 -0.117  -0.094  -0.014   0.005   0.011   0.029   0.038   0.041
 24 A"   59 A'   60 A'   61 A'   62 A'   63 A'   25 A"   64 A'                 
  0.059   0.063   0.076   0.091   0.102   0.114   0.116   0.126
 65 A'   66 A'   26 A"   67 A'   68 A'   69 A'   27 A"   70 A'                 
  0.140   0.177   0.202   0.212   0.233   0.237   0.254   0.285
 71 A'   72 A'   28 A"   73 A'   29 A"   74 A'   75 A'   30 A"                 
  0.290   0.299   0.313   0.332   0.343   0.363   0.376   0.384
 76 A'   77 A'   31 A"   78 A'   79 A'   80 A'   32 A"   81 A'                 
  0.417   0.420   0.425   0.432   0.448   0.463   0.493   0.498
 33 A"   82 A'   34 A"   83 A'   35 A"   84 A'   36 A"   85 A'                 
  0.507   0.533   0.542   0.575   0.581   0.613   0.662   0.694
 86 A'   37 A"   87 A'   88 A'   89 A'   90 A'   38 A"   39 A"                 
  0.726   0.748   0.757   0.793   0.842   0.895   0.980   1.015
 91 A'   92 A'   93 A'   94 A'   95 A'   96 A'   97 A'   98 A'                 
  1.062   1.174   1.265   1.284   1.322   1.322   1.353   1.353
 99 A'   40 A"  100 A'   41 A"   42 A"  101 A'   43 A"  102 A'                 
  1.379   1.384   1.388   1.430   1.448   1.458   1.567   1.571
103 A'  104 A'   44 A"  105 A'  106 A'   45 A"  107 A'   46 A"                 
  1.627   1.722   1.853   1.906   1.944   1.989   2.027   2.072
108 A'  109 A'  110 A'  111 A'   47 A"  112 A'  113 A'  114 A'                 
  2.575   2.656   2.696   2.798   2.880   3.214   3.708   3.730
 48 A"   49 A"  115 A'  116 A'  117 A'  118 A'   50 A"  119 A'                 
  3.842   3.877   3.899   3.957   3.976   4.005   4.006   4.026
120 A'   51 A"   52 A"   53 A"   54 A"   55 A"  121 A'  122 A'                 
  4.035   4.071   4.096   4.123   4.165   4.224   4.300   4.364
123 A'   56 A"   57 A"  124 A'  125 A'  126 A'  127 A'  128 A'                 
  4.403   4.482   4.603   4.630   5.977   6.003   6.030   6.083
129 A'  130 A'  131 A'  132 A'   58 A"   59 A"  133 A'  134 A'                 
  6.165   6.185   6.255   6.369   6.477   6.746   7.493   7.579
135 A'  136 A'   60 A"  137 A'  138 A'  139 A'   61 A"  140 A'                 
  7.674  23.351  23.440  27.918  27.994  28.322  28.346  28.360
141 A'  142 A'  143 A'  144 A'  145 A'   62 A"   63 A"  146 A'                 
 28.394  28.421  28.429  28.514  28.533  28.541  28.543  28.561
147 A'  148 A'  149 A'   64 A"   65 A"   66 A"  150 A'  151 A'                 
 28.568  28.614  28.652  28.751  28.769  47.998  66.725 127.869
 67 A"  152 A'  153 A'  154 A'  155 A'  156 A'  157 A'   68 A"                 
127.891 127.903 127.940 127.987 128.008 151.714 151.782 289.707
 69 A"  158 A'  159 A'  160 A'  161 A'  162 A'  163 A'   70 A"                 
289.795 289.9191020.8351901.8851901.957
164 A'  165 A'  166 A'  167 A'  168 A'                                         

 Beta MOs, Restricted
 -- Occupied --                  
*******-1165.88 -482.88 -176.33 -176.32 -165.74 -165.73 -165.73
  1 A'    2 A'    3 A'    4 A'    5 A'    6 A'    1 A"    7 A'                 
-165.72 -165.72 -165.72  -62.54  -56.36  -56.35  -56.35  -35.83
  8 A'    2 A"    9 A'   10 A'   11 A'   12 A'    3 A"   13 A'                 
-35.817 -31.323 -31.321 -31.320 -31.308 -31.305 -31.304 -24.727
 14 A'   15 A'    4 A"   16 A'   17 A'    5 A"   18 A'   19 A'                 
-22.974 -22.974 -22.973 -22.971 -22.971 -22.959 -22.958 -22.958
 20 A'    6 A"   21 A'    7 A"   22 A'   23 A'    8 A"   24 A'                 
-22.955 -22.955 -10.330 -10.277  -8.754  -6.585  -6.575  -6.572
  9 A"   25 A'   26 A'   27 A'   28 A'   29 A'   30 A'   10 A"                 
 -6.388  -6.375  -4.801  -4.789  -4.788  -4.785  -4.773  -4.773
 31 A'   32 A'   33 A'   34 A'   11 A"   35 A'   12 A"   36 A'                 
 -2.699  -2.695  -2.692  -2.684  -2.683  -2.075  -2.064  -2.064
 37 A'   38 A'   13 A"   39 A'   14 A"   40 A'   15 A"   41 A'                 
 -2.063  -2.054  -2.052  -2.051  -2.051  -2.038  -2.037  -1.284
 42 A'   43 A'   16 A"   44 A'   17 A"   45 A'   18 A"   46 A'                 
 -1.044  -0.832  -0.737  -0.625  -0.597  -0.536  -0.521  -0.489
 47 A'   48 A'   49 A'   50 A'   51 A'   52 A'   19 A"   53 A'                 
 -0.479  -0.457  -0.433  -0.369  -0.344  -0.283  -0.264  -0.202
 20 A"   54 A'   55 A'   56 A'   21 A"   22 A"   57 A'   23 A"                 
 -0.186
 58 A'                                                                         
 -- Virtual --                   
 -0.117  -0.094  -0.014   0.005   0.011   0.029   0.038   0.041
 24 A"   59 A'   60 A'   61 A'   62 A'   63 A'   25 A"   64 A'                 
  0.059   0.063   0.076   0.091   0.102   0.114   0.116   0.126
 65 A'   66 A'   26 A"   67 A'   68 A'   69 A'   27 A"   70 A'                 
  0.140   0.177   0.202   0.212   0.233   0.237   0.254   0.285
 71 A'   72 A'   28 A"   73 A'   29 A"   74 A'   75 A'   30 A"                 
  0.290   0.299   0.313   0.332   0.343   0.363   0.376   0.384
 76 A'   77 A'   31 A"   78 A'   79 A'   80 A'   32 A"   81 A'                 
  0.417   0.420   0.425   0.432   0.448   0.463   0.493   0.498
 33 A"   82 A'   34 A"   83 A'   35 A"   84 A'   36 A"   85 A'                 
  0.507   0.533   0.542   0.575   0.581   0.613   0.662   0.694
 86 A'   37 A"   87 A'   88 A'   89 A'   90 A'   38 A"   39 A"                 
  0.726   0.748   0.757   0.793   0.842   0.895   0.980   1.015
 91 A'   92 A'   93 A'   94 A'   95 A'   96 A'   97 A'   98 A'                 
  1.062   1.174   1.265   1.284   1.322   1.322   1.353   1.353
 99 A'   40 A"  100 A'   41 A"   42 A"  101 A'   43 A"  102 A'                 
  1.379   1.384   1.388   1.430   1.448   1.458   1.567   1.571
103 A'  104 A'   44 A"  105 A'  106 A'   45 A"  107 A'   46 A"                 
  1.627   1.722   1.853   1.906   1.944   1.989   2.027   2.072
108 A'  109 A'  110 A'  111 A'   47 A"  112 A'  113 A'  114 A'                 
  2.575   2.656   2.696   2.798   2.880   3.214   3.708   3.730
 48 A"   49 A"  115 A'  116 A'  117 A'  118 A'   50 A"  119 A'                 
  3.842   3.877   3.899   3.957   3.976   4.005   4.006   4.026
120 A'   51 A"   52 A"   53 A"   54 A"   55 A"  121 A'  122 A'                 
  4.035   4.071   4.096   4.123   4.165   4.224   4.300   4.364
123 A'   56 A"   57 A"  124 A'  125 A'  126 A'  127 A'  128 A'                 
  4.403   4.482   4.603   4.630   5.977   6.003   6.030   6.083
129 A'  130 A'  131 A'  132 A'   58 A"   59 A"  133 A'  134 A'                 
  6.165   6.185   6.255   6.369   6.477   6.746   7.493   7.579
135 A'  136 A'   60 A"  137 A'  138 A'  139 A'   61 A"  140 A'                 
  7.674  23.351  23.440  27.918  27.994  28.322  28.346  28.360
141 A'  142 A'  143 A'  144 A'  145 A'   62 A"   63 A"  146 A'                 
 28.394  28.421  28.429  28.514  28.533  28.541  28.543  28.561
147 A'  148 A'  149 A'   64 A"   65 A"   66 A"  150 A'  151 A'                 
 28.568  28.614  28.652  28.751  28.769  47.998  66.725 127.869
 67 A"  152 A'  153 A'  154 A'  155 A'  156 A'  157 A'   68 A"                 
127.891 127.903 127.940 127.987 128.008 151.714 151.782 289.707
 69 A"  158 A'  159 A'  160 A'  161 A'  162 A'  163 A'   70 A"                 
289.795 289.9191020.8351901.8851901.957
164 A'  165 A'  166 A'  167 A'  168 A'                                         
 --------------------------------------------------------------

          Ground-State Mulliken Net Atomic Charges

     Atom                 Charge (a.u.)
  ----------------------------------------
      1 F                     0.016936
      2 I                     0.120668
      3 I                     0.312122
      4 Br                   -0.011698
      5 C                    -0.449620
      6 C                     0.011592
  ----------------------------------------
  Sum of atomic charges =     0.000000

 -----------------------------------------------------------------
                    Cartesian Multipole Moments
 -----------------------------------------------------------------
    Charge (ESU x 10^10)
                 0.0000
    Dipole Moment (Debye)
         X       0.0159      Y      -1.5770      Z       0.0000
       Tot       1.5770
    Quadrupole Moments (Debye-Ang)
        XX     -83.7705     XY       2.2042     YY     -95.8654
        XZ      -0.0000     YZ       0.0000     ZZ     -90.4783
    Octopole Moments (Debye-Ang^2)
       XXX       0.1261    XXY     -13.3295    XYY      -6.5205
       YYY     -15.3454    XXZ      -0.0000    XYZ      -0.0000
       YYZ      -0.0000    XZZ      -1.0127    YZZ      -2.6074
       ZZZ      -0.0000
    Hexadecapole Moments (Debye-Ang^3)
      XXXX   -2353.5143   XXXY      18.1485   XXYY    -502.4363
      XYYY      51.0406   YYYY    -562.5214   XXXZ       0.0000
      XXYZ       0.0000   XYYZ       0.0000   YYYZ       0.0000
      XXZZ    -437.3264   XYZZ      14.0149   YYZZ    -111.7598
      XZZZ      -0.0000   YZZZ       0.0000   ZZZZ    -115.2736
 -----------------------------------------------------------------
 Calculating analytic gradient of the SCF energy
 Gradient of SCF Energy
            1           2           3           4           5           6
    1   0.0905934   0.3705869  -0.3410647  -0.0136891   0.3742573  -0.4806839
    2  -0.1377311  -0.4818768   0.3024145   0.5305287  -0.1135159  -0.0998194
    3   0.0000000   0.0000000   0.0000000  -0.0000000  -0.0000000   0.0000000
 Max gradient component =       5.305E-01
 RMS gradient           =       2.667E-01
 Gradient time:  CPU 23.02 s  wall 5.87 s
 Geometry Optimization Parameters
   NAtoms,    NIC,     NZ,  NCons,   NDum,   NFix, NCnnct, MaxDiis
        6      37       0       0       0       0       0       0


** GEOMETRY OPTIMIZATION IN DELOCALIZED INTERNAL COORDINATES **
   Searching for a Minimum

   Optimization Cycle:   4

                       Coordinates (Angstroms)
     ATOM                X               Y               Z
      1  F         1.9215809952    1.7277615840    0.0000000000
      2  I        -2.1362462308    0.7793841772    0.0000000000
      3  I         2.6990292464   -0.2411804092    0.0000000000
      4  Br       -1.4389597055   -1.3452885297    0.0000000000
      5  C         1.2206463687    0.5170823176    0.0000000000
      6  C        -0.6611439631   -0.0022234247    0.0000000000
   Point Group: cs    Number of degrees of freedom:     9


   Energy is -16588.530060101

 Hessian Updated using BFGS Update

 ** Taking Steepest Descent Step **
 Calculated Step too Large.  Step scaled by  0.473764
 Step Taken.  Stepsize is  0.300000

                             Maximum     Tolerance    Cnvgd?
         Gradient           0.411640      0.000300      NO
         Displacement       0.195020      0.001200      NO
         Energy change     -0.222140      0.000001      NO


 New Cartesian Coordinates Obtained by Inverse Iteration

 Displacement from previous Coordinates is:  0.191217
 ----------------------------------------------------------------
             Standard Nuclear Orientation (Angstroms)
    I     Atom           X                Y                Z
 ----------------------------------------------------------------
    1      F       1.8999417228     1.7277977677     0.0000000000
    2      I      -2.1819294026     0.8221327392     0.0000000000
    3      I       2.7572470804    -0.2596159308     0.0000000000
    4      Br     -1.4386877304    -1.3832021069     0.0000000000
    5      C       1.2093432572     0.5181896237     0.0000000000
    6      C      -0.6410082165     0.0102336223     0.0000000000
 ----------------------------------------------------------------
 Molecular Point Group                 Cs    NOp =  2
 Largest Abelian Subgroup              Cs    NOp =  2
 Nuclear Repulsion Energy =  1590.8938140987 hartrees
 There are       81 alpha and       81 beta electrons
 Applying Cartesian multipole field
    Component          Value
    ---------          -----
     (2,0,0)        1.00000E-11
     (0,2,0)        2.00000E-11
     (0,0,2)       -3.00000E-11
 Nucleus-field energy     =     0.0000000372 hartrees
 Requested basis set is 6-311++G(d,p)
 There are 85 shells and 238 basis functions
 A cutoff of  1.0D-11 yielded   2630 shell pairs
 There are     22184 function pairs (     25230 Cartesian)
 Smallest overlap matrix eigenvalue = 1.53E-04
 Guess MOs from SCF MO coefficient file

 -----------------------------------------------------------------------
  General SCF calculation program by
  Eric Jon Sundstrom, Paul Horn, Yuezhi Mao, Dmitri Zuev, Alec White,
  David Stuck, Shaama M.S., Shane Yost, Joonho Lee, David Small,
  Daniel Levine, Susi Lehtola, Hugh Burton, Evgeny Epifanovsky
 -----------------------------------------------------------------------
 Exchange:     0.2000 Hartree-Fock + 0.0800 Slater + 0.7200 B88
 Correlation:  0.1900 VWN1RPA + 0.8100 LYP
 Using SG-1 standard quadrature grid
 using 4 threads for integral computing
 -------------------------------------------------------
 OpenMP Integral computing Module                
 Release: version 2.0, May 2017, Q-Chem Inc. Pleasanton 
 -------------------------------------------------------
 -------------------------------------------------------
 OpenMP BLAS3 based DFT computing Module                
 Release: version 1.0, May 2013, Q-Chem Inc. Pittsburgh 
 -------------------------------------------------------
 A restricted SCF calculation will be
 performed using DIIS
 SCF converges when DIIS error is below 1.0e-08
 ---------------------------------------
  Cycle       Energy         DIIS error
 ---------------------------------------
    1  -16588.6860648435      1.05e-03  
    2  -16588.6854088287      1.07e-03  
    3  -16588.6865777975      9.10e-04  
    4  -16588.6874636483      8.24e-04  
    5  -16588.6934034302      7.87e-05  
    6  -16588.6934453182      2.17e-05  
    7  -16588.6934473948      9.29e-06  
    8  -16588.6934478004      1.73e-06  
    9  -16588.6934478179      9.11e-07  
   10  -16588.6934478239      2.89e-07  
   11  -16588.6934478246      9.02e-08  
   12  -16588.6934478246      1.60e-08  
   13  -16588.6934478247      7.25e-09  Convergence criterion met
 ---------------------------------------
 SCF time:   CPU 77.83s  wall 20.00s 
 SCF   energy in the final basis set =   -16588.6934478247
 Total energy in the final basis set =   -16588.6934478247

 --------------------------------------------------------------
             Orbital Energies (a.u.) and Symmetries
 --------------------------------------------------------------

 Alpha MOs, Restricted
 -- Occupied --                  
*******-1165.88 -482.88 -176.33 -176.32 -165.73 -165.73 -165.73
  1 A'    2 A'    3 A'    4 A'    5 A'    6 A'    1 A"    7 A'                 
-165.72 -165.72 -165.72  -62.53  -56.35  -56.35  -56.35  -35.83
  8 A'    2 A"    9 A'   10 A'   11 A'    3 A"   12 A'   13 A'                 
-35.817 -31.321 -31.318 -31.317 -31.309 -31.305 -31.305 -24.728
 14 A'   15 A'    4 A"   16 A'   17 A'    5 A"   18 A'   19 A'                 
-22.972 -22.971 -22.971 -22.968 -22.968 -22.960 -22.959 -22.959
 20 A'    6 A"   21 A'    7 A"   22 A'   23 A'    8 A"   24 A'                 
-22.956 -22.956 -10.336 -10.286  -8.748  -6.579  -6.567  -6.565
  9 A"   25 A'   26 A'   27 A'   28 A'   29 A'   30 A'   10 A"                 
 -6.384  -6.373  -4.796  -4.787  -4.783  -4.781  -4.771  -4.771
 31 A'   32 A'   33 A'   34 A'   11 A"   35 A'   12 A"   36 A'                 
 -2.691  -2.687  -2.686  -2.677  -2.676  -2.068  -2.059  -2.059
 37 A'   38 A'   13 A"   39 A'   14 A"   40 A'   15 A"   41 A'                 
 -2.058  -2.050  -2.049  -2.046  -2.046  -2.035  -2.035  -1.281
 42 A'   43 A'   16 A"   17 A"   44 A'   45 A'   18 A"   46 A'                 
 -1.007  -0.814  -0.731  -0.628  -0.593  -0.530  -0.517  -0.489
 47 A'   48 A'   49 A'   50 A'   51 A'   52 A'   19 A"   53 A'                 
 -0.457  -0.446  -0.431  -0.367  -0.335  -0.285  -0.266  -0.207
 20 A"   54 A'   55 A'   56 A'   21 A"   22 A"   57 A'   23 A"                 
 -0.199
 58 A'                                                                         
 -- Virtual --                   
 -0.115  -0.089  -0.016  -0.000   0.008   0.029   0.040   0.041
 24 A"   59 A'   60 A'   61 A'   62 A'   63 A'   64 A'   25 A"                 
  0.056   0.065   0.077   0.090   0.102   0.117   0.118   0.123
 65 A'   66 A'   26 A"   67 A'   68 A'   69 A'   27 A"   70 A'                 
  0.136   0.176   0.203   0.212   0.230   0.235   0.248   0.282
 71 A'   72 A'   28 A"   73 A'   29 A"   74 A'   75 A'   30 A"                 
  0.287   0.297   0.321   0.332   0.345   0.358   0.374   0.382
 76 A'   77 A'   31 A"   78 A'   79 A'   80 A'   81 A'   32 A"                 
  0.416   0.421   0.422   0.430   0.438   0.463   0.489   0.496
 33 A"   82 A'   34 A"   83 A'   35 A"   84 A'   85 A'   86 A'                 
  0.500   0.526   0.530   0.565   0.581   0.614   0.643   0.697
 36 A"   87 A'   37 A"   88 A'   89 A'   90 A'   38 A"   39 A"                 
  0.733   0.745   0.756   0.772   0.816   0.875   0.948   1.016
 91 A'   92 A'   93 A'   94 A'   95 A'   96 A'   97 A'   98 A'                 
  1.038   1.173   1.272   1.276   1.317   1.321   1.347   1.350
 99 A'   40 A"  100 A'   41 A"  101 A'   42 A"  102 A'   43 A"                 
  1.376   1.385   1.391   1.442   1.456   1.460   1.575   1.575
 44 A"  103 A'  104 A'  105 A'  106 A'   45 A"  107 A'   46 A"                 
  1.615   1.702   1.857   1.924   1.955   2.003   2.023   2.076
108 A'  109 A'  110 A'  111 A'   47 A"  112 A'  113 A'  114 A'                 
  2.574   2.664   2.684   2.783   2.867   3.234   3.713   3.733
 48 A"   49 A"  115 A'  116 A'  117 A'  118 A'   50 A"  119 A'                 
  3.859   3.887   3.895   3.957   3.978   4.003   4.004   4.015
120 A'   51 A"   52 A"   53 A"   54 A"  121 A'   55 A"  122 A'                 
  4.027   4.067   4.100   4.109   4.159   4.237   4.271   4.323
123 A'   56 A"   57 A"  124 A'  125 A'  126 A'  127 A'  128 A'                 
  4.358   4.461   4.572   4.625   5.978   6.000   6.026   6.074
129 A'  130 A'  131 A'  132 A'   58 A"   59 A"  133 A'  134 A'                 
  6.147   6.180   6.254   6.372   6.475   6.722   7.501   7.578
135 A'  136 A'   60 A"  137 A'  138 A'  139 A'   61 A"  140 A'                 
  7.659  23.334  23.393  27.910  27.963  28.323  28.344  28.359
141 A'  142 A'  143 A'  144 A'  145 A'   62 A"   63 A"  146 A'                 
 28.391  28.418  28.431  28.516  28.532  28.542  28.543  28.559
147 A'  148 A'  149 A'   64 A"   65 A"   66 A"  150 A'  151 A'                 
 28.565  28.607  28.638  28.717  28.741  47.978  66.722 127.869
 67 A"  152 A'  153 A'  154 A'  155 A'  156 A'  157 A'   68 A"                 
127.888 127.901 127.933 127.974 128.000 151.705 151.752 289.712
 69 A"  158 A'  159 A'  160 A'  161 A'  162 A'  163 A'   70 A"                 
289.789 289.8971020.8051901.8751901.924
164 A'  165 A'  166 A'  167 A'  168 A'                                         

 Beta MOs, Restricted
 -- Occupied --                  
*******-1165.88 -482.88 -176.33 -176.32 -165.73 -165.73 -165.73
  1 A'    2 A'    3 A'    4 A'    5 A'    6 A'    1 A"    7 A'                 
-165.72 -165.72 -165.72  -62.53  -56.35  -56.35  -56.35  -35.83
  8 A'    2 A"    9 A'   10 A'   11 A'    3 A"   12 A'   13 A'                 
-35.817 -31.321 -31.318 -31.317 -31.309 -31.305 -31.305 -24.728
 14 A'   15 A'    4 A"   16 A'   17 A'    5 A"   18 A'   19 A'                 
-22.972 -22.971 -22.971 -22.968 -22.968 -22.960 -22.959 -22.959
 20 A'    6 A"   21 A'    7 A"   22 A'   23 A'    8 A"   24 A'                 
-22.956 -22.956 -10.336 -10.286  -8.748  -6.579  -6.567  -6.565
  9 A"   25 A'   26 A'   27 A'   28 A'   29 A'   30 A'   10 A"                 
 -6.384  -6.373  -4.796  -4.787  -4.783  -4.781  -4.771  -4.771
 31 A'   32 A'   33 A'   34 A'   11 A"   35 A'   12 A"   36 A'                 
 -2.691  -2.687  -2.686  -2.677  -2.676  -2.068  -2.059  -2.059
 37 A'   38 A'   13 A"   39 A'   14 A"   40 A'   15 A"   41 A'                 
 -2.058  -2.050  -2.049  -2.046  -2.046  -2.035  -2.035  -1.281
 42 A'   43 A'   16 A"   17 A"   44 A'   45 A'   18 A"   46 A'                 
 -1.007  -0.814  -0.731  -0.628  -0.593  -0.530  -0.517  -0.489
 47 A'   48 A'   49 A'   50 A'   51 A'   52 A'   19 A"   53 A'                 
 -0.457  -0.446  -0.431  -0.367  -0.335  -0.285  -0.266  -0.207
 20 A"   54 A'   55 A'   56 A'   21 A"   22 A"   57 A'   23 A"                 
 -0.199
 58 A'                                                                         
 -- Virtual --                   
 -0.115  -0.089  -0.016  -0.000   0.008   0.029   0.040   0.041
 24 A"   59 A'   60 A'   61 A'   62 A'   63 A'   64 A'   25 A"                 
  0.056   0.065   0.077   0.090   0.102   0.117   0.118   0.123
 65 A'   66 A'   26 A"   67 A'   68 A'   69 A'   27 A"   70 A'                 
  0.136   0.176   0.203   0.212   0.230   0.235   0.248   0.282
 71 A'   72 A'   28 A"   73 A'   29 A"   74 A'   75 A'   30 A"                 
  0.287   0.297   0.321   0.332   0.345   0.358   0.374   0.382
 76 A'   77 A'   31 A"   78 A'   79 A'   80 A'   81 A'   32 A"                 
  0.416   0.421   0.422   0.430   0.438   0.463   0.489   0.496
 33 A"   82 A'   34 A"   83 A'   35 A"   84 A'   85 A'   86 A'                 
  0.500   0.526   0.530   0.565   0.581   0.614   0.643   0.697
 36 A"   87 A'   37 A"   88 A'   89 A'   90 A'   38 A"   39 A"                 
  0.733   0.745   0.756   0.772   0.816   0.875   0.948   1.016
 91 A'   92 A'   93 A'   94 A'   95 A'   96 A'   97 A'   98 A'                 
  1.038   1.173   1.272   1.276   1.317   1.321   1.347   1.350
 99 A'   40 A"  100 A'   41 A"  101 A'   42 A"  102 A'   43 A"                 
  1.376   1.385   1.391   1.442   1.456   1.460   1.575   1.575
 44 A"  103 A'  104 A'  105 A'  106 A'   45 A"  107 A'   46 A"                 
  1.615   1.702   1.857   1.924   1.955   2.003   2.023   2.076
108 A'  109 A'  110 A'  111 A'   47 A"  112 A'  113 A'  114 A'                 
  2.574   2.664   2.684   2.783   2.867   3.234   3.713   3.733
 48 A"   49 A"  115 A'  116 A'  117 A'  118 A'   50 A"  119 A'                 
  3.859   3.887   3.895   3.957   3.978   4.003   4.004   4.015
120 A'   51 A"   52 A"   53 A"   54 A"  121 A'   55 A"  122 A'                 
  4.027   4.067   4.100   4.109   4.159   4.237   4.271   4.323
123 A'   56 A"   57 A"  124 A'  125 A'  126 A'  127 A'  128 A'                 
  4.358   4.461   4.572   4.625   5.978   6.000   6.026   6.074
129 A'  130 A'  131 A'  132 A'   58 A"   59 A"  133 A'  134 A'                 
  6.147   6.180   6.254   6.372   6.475   6.722   7.501   7.578
135 A'  136 A'   60 A"  137 A'  138 A'  139 A'   61 A"  140 A'                 
  7.659  23.334  23.393  27.910  27.963  28.323  28.344  28.359
141 A'  142 A'  143 A'  144 A'  145 A'   62 A"   63 A"  146 A'                 
 28.391  28.418  28.431  28.516  28.532  28.542  28.543  28.559
147 A'  148 A'  149 A'   64 A"   65 A"   66 A"  150 A'  151 A'                 
 28.565  28.607  28.638  28.717  28.741  47.978  66.722 127.869
 67 A"  152 A'  153 A'  154 A'  155 A'  156 A'  157 A'   68 A"                 
127.888 127.901 127.933 127.974 128.000 151.705 151.752 289.712
 69 A"  158 A'  159 A'  160 A'  161 A'  162 A'  163 A'   70 A"                 
289.789 289.8971020.8051901.8751901.924
164 A'  165 A'  166 A'  167 A'  168 A'                                         
 --------------------------------------------------------------

          Ground-State Mulliken Net Atomic Charges

     Atom                 Charge (a.u.)
  ----------------------------------------
      1 F                     0.019767
      2 I                     0.117943
      3 I                     0.256338
      4 Br                   -0.015249
      5 C                    -0.408263
      6 C                     0.029464
  ----------------------------------------
  Sum of atomic charges =    -0.000000

 -----------------------------------------------------------------
                    Cartesian Multipole Moments
 -----------------------------------------------------------------
    Charge (ESU x 10^10)
                -0.0000
    Dipole Moment (Debye)
         X      -0.2155      Y      -1.3775      Z       0.0000
       Tot       1.3943
    Quadrupole Moments (Debye-Ang)
        XX     -83.2498     XY       1.6535     YY     -95.3962
        XZ      -0.0000     YZ       0.0000     ZZ     -90.9789
    Octopole Moments (Debye-Ang^2)
       XXX      -2.3435    XXY     -12.4280    XYY      -7.7645
       YYY     -15.1160    XXZ      -0.0000    XYZ      -0.0000
       YYZ      -0.0000    XZZ      -1.8347    YZZ      -2.6198
       ZZZ       0.0000
    Hexadecapole Moments (Debye-Ang^3)
      XXXX   -2415.1790   XXXY      25.1434   XXYY    -517.6275
      XYYY      64.7050   YYYY    -581.6424   XXXZ      -0.0000
      XXYZ      -0.0000   XYYZ       0.0000   YYYZ       0.0000
      XXZZ    -452.3127   XYZZ      18.5852   YYZZ    -115.3539
      XZZZ      -0.0000   YZZZ       0.0000   ZZZZ    -116.3515
 -----------------------------------------------------------------
 Calculating analytic gradient of the SCF energy
 Gradient of SCF Energy
            1           2           3           4           5           6
    1   0.0886527   0.2520958  -0.2353558  -0.0274719   0.2776641  -0.3555850
    2  -0.1165607  -0.3612327   0.2277793   0.4052160  -0.0590930  -0.0961089
    3  -0.0000000  -0.0000000   0.0000000  -0.0000000  -0.0000000   0.0000000
 Max gradient component =       4.052E-01
 RMS gradient           =       1.978E-01
 Gradient time:  CPU 22.49 s  wall 5.74 s
 Geometry Optimization Parameters
   NAtoms,    NIC,     NZ,  NCons,   NDum,   NFix, NCnnct, MaxDiis
        6      37       0       0       0       0       0       0


** GEOMETRY OPTIMIZATION IN DELOCALIZED INTERNAL COORDINATES **
   Searching for a Minimum

   Optimization Cycle:   5

                       Coordinates (Angstroms)
     ATOM                X               Y               Z
      1  F         1.8999417228    1.7277977677    0.0000000000
      2  I        -2.1819294026    0.8221327392    0.0000000000
      3  I         2.7572470804   -0.2596159308    0.0000000000
      4  Br       -1.4386877304   -1.3832021069    0.0000000000
      5  C         1.2093432572    0.5181896237    0.0000000000
      6  C        -0.6410082165    0.0102336223    0.0000000000
   Point Group: cs    Number of degrees of freedom:     9


   Energy is -16588.693447825

 Hessian Updated using BFGS Update

 ** Taking Steepest Descent Step **
 Calculated Step too Large.  Step scaled by  0.641065
 Step Taken.  Stepsize is  0.300000

                             Maximum     Tolerance    Cnvgd?
         Gradient           0.304156      0.000300      NO
         Displacement       0.194984      0.001200      NO
         Energy change     -0.163388      0.000001      NO


 New Cartesian Coordinates Obtained by Inverse Iteration

 Displacement from previous Coordinates is:  0.185842
 ----------------------------------------------------------------
             Standard Nuclear Orientation (Angstroms)
    I     Atom           X                Y                Z
 ----------------------------------------------------------------
    1      F       1.8627984600     1.7270276583     0.0000000000
    2      I      -2.2097055109     0.8706049706     0.0000000000
    3      I       2.7993466903    -0.2820801497     0.0000000000
    4      Br     -1.4241093585    -1.4209737120     0.0000000000
    5      C       1.1911980372     0.5158005229     0.0000000000
    6      C      -0.6146216073     0.0251564251     0.0000000000
 ----------------------------------------------------------------
 Molecular Point Group                 Cs    NOp =  2
 Largest Abelian Subgroup              Cs    NOp =  2
 Nuclear Repulsion Energy =  1556.7450210823 hartrees
 There are       81 alpha and       81 beta electrons
 Applying Cartesian multipole field
    Component          Value
    ---------          -----
     (2,0,0)        1.00000E-11
     (0,2,0)        2.00000E-11
     (0,0,2)       -3.00000E-11
 Nucleus-field energy     =     0.0000000384 hartrees
 Requested basis set is 6-311++G(d,p)
 There are 85 shells and 238 basis functions
 A cutoff of  1.0D-11 yielded   2601 shell pairs
 There are     21938 function pairs (     24946 Cartesian)
 Smallest overlap matrix eigenvalue = 1.37E-04
 Guess MOs from SCF MO coefficient file

 -----------------------------------------------------------------------
  General SCF calculation program by
  Eric Jon Sundstrom, Paul Horn, Yuezhi Mao, Dmitri Zuev, Alec White,
  David Stuck, Shaama M.S., Shane Yost, Joonho Lee, David Small,
  Daniel Levine, Susi Lehtola, Hugh Burton, Evgeny Epifanovsky
 -----------------------------------------------------------------------
 Exchange:     0.2000 Hartree-Fock + 0.0800 Slater + 0.7200 B88
 Correlation:  0.1900 VWN1RPA + 0.8100 LYP
 Using SG-1 standard quadrature grid
 using 4 threads for integral computing
 -------------------------------------------------------
 OpenMP Integral computing Module                
 Release: version 2.0, May 2017, Q-Chem Inc. Pleasanton 
 -------------------------------------------------------
 -------------------------------------------------------
 OpenMP BLAS3 based DFT computing Module                
 Release: version 1.0, May 2013, Q-Chem Inc. Pittsburgh 
 -------------------------------------------------------
 A restricted SCF calculation will be
 performed using DIIS
 SCF converges when DIIS error is below 1.0e-08
 ---------------------------------------
  Cycle       Energy         DIIS error
 ---------------------------------------
    1  -16588.8103366505      8.93e-04  
    2  -16588.8115395111      8.12e-04  
    3  -16588.8112683040      7.82e-04  
    4  -16588.8131924949      5.92e-04  
    5  -16588.8161615922      7.14e-05  
    6  -16588.8161985008      1.90e-05  
    7  -16588.8162001427      7.53e-06  
    8  -16588.8162004008      1.32e-06  
    9  -16588.8162004098      6.91e-07  
   10  -16588.8162004127      1.78e-07  
   11  -16588.8162004128      5.88e-08  
   12  -16588.8162004125      1.05e-08  
   13  -16588.8162004128      4.93e-09  Convergence criterion met
 ---------------------------------------
 SCF time:   CPU 76.48s  wall 21.00s 
 SCF   energy in the final basis set =   -16588.8162004128
 Total energy in the final basis set =   -16588.8162004128

 --------------------------------------------------------------
             Orbital Energies (a.u.) and Symmetries
 --------------------------------------------------------------

 Alpha MOs, Restricted
 -- Occupied --                  
*******-1165.89 -482.87 -176.33 -176.32 -165.73 -165.73 -165.73
  1 A'    2 A'    3 A'    4 A'    5 A'    6 A'    1 A"    7 A'                 
-165.72 -165.72 -165.72  -62.53  -56.35  -56.34  -56.34  -35.83
  8 A'    2 A"    9 A'   10 A'   11 A'    3 A"   12 A'   13 A'                 
-35.818 -31.320 -31.316 -31.315 -31.310 -31.306 -31.305 -24.729
 14 A'   15 A'    4 A"   16 A'   17 A'    5 A"   18 A'   19 A'                 
-22.971 -22.970 -22.969 -22.966 -22.966 -22.961 -22.960 -22.959
 20 A'    6 A"   21 A'    7 A"   22 A'   23 A'    8 A"   24 A'                 
-22.956 -22.956 -10.341 -10.294  -8.741  -6.573  -6.560  -6.560
 25 A'    9 A"   26 A'   27 A'   28 A'   29 A'   30 A'   10 A"                 
 -6.381  -6.372  -4.793  -4.785  -4.780  -4.778  -4.770  -4.770
 31 A'   32 A'   33 A'   34 A'   11 A"   35 A'   12 A"   36 A'                 
 -2.685  -2.681  -2.680  -2.670  -2.670  -2.063  -2.056  -2.055
 37 A'   38 A'   13 A"   39 A'   14 A"   40 A'   15 A"   41 A'                 
 -2.055  -2.048  -2.047  -2.042  -2.042  -2.034  -2.034  -1.279
 42 A'   43 A'   16 A"   17 A"   44 A'   45 A'   18 A"   46 A'                 
 -0.973  -0.799  -0.726  -0.632  -0.591  -0.525  -0.514  -0.490
 47 A'   48 A'   49 A'   50 A'   51 A'   52 A'   19 A"   53 A'                 
 -0.438  -0.437  -0.427  -0.364  -0.329  -0.286  -0.269  -0.212
 20 A"   54 A'   55 A'   56 A'   21 A"   22 A"   57 A'   23 A"                 
 -0.211
 58 A'                                                                         
 -- Virtual --                   
 -0.112  -0.083  -0.020  -0.009   0.008   0.028   0.039   0.044
 24 A"   59 A'   60 A'   61 A'   62 A'   63 A'   64 A'   25 A"                 
  0.054   0.068   0.078   0.087   0.105   0.120   0.121   0.121
 65 A'   66 A'   26 A"   67 A'   68 A'   27 A"   69 A'   70 A'                 
  0.133   0.175   0.204   0.213   0.229   0.235   0.244   0.280
 71 A'   72 A'   28 A"   73 A'   29 A"   74 A'   75 A'   30 A"                 
  0.284   0.293   0.330   0.332   0.348   0.353   0.368   0.389
 76 A'   77 A'   31 A"   78 A'   79 A'   80 A'   81 A'   32 A"                 
  0.414   0.421   0.423   0.429   0.431   0.459   0.480   0.487
 33 A"   34 A"   82 A'   83 A'   35 A"   84 A'   85 A'   86 A'                 
  0.508   0.513   0.526   0.557   0.584   0.618   0.626   0.702
 36 A"   87 A'   37 A"   88 A'   89 A'   90 A'   38 A"   39 A"                 
  0.734   0.746   0.748   0.758   0.796   0.860   0.923   1.010
 91 A'   92 A'   93 A'   94 A'   95 A'   96 A'   97 A'   98 A'                 
  1.024   1.169   1.263   1.284   1.309   1.317   1.347   1.349
 99 A'   40 A"   41 A"  100 A'  101 A'   42 A"   43 A"  102 A'                 
  1.366   1.387   1.400   1.444   1.461   1.470   1.584   1.587
 44 A"  103 A'  104 A'  105 A'   45 A"  106 A'  107 A'   46 A"                 
  1.604   1.680   1.862   1.941   1.964   2.005   2.024   2.099
108 A'  109 A'  110 A'  111 A'   47 A"  112 A'  113 A'  114 A'                 
  2.571   2.674   2.674   2.771   2.862   3.270   3.718   3.736
 48 A"   49 A"  115 A'  116 A'  117 A'  118 A'   50 A"  119 A'                 
  3.879   3.895   3.897   3.956   3.978   3.996   4.002   4.004
120 A'   51 A"   52 A"   53 A"   54 A"  121 A'  122 A'   55 A"                 
  4.019   4.065   4.097   4.097   4.144   4.225   4.272   4.317
123 A'   56 A"   57 A"  124 A'  125 A'  126 A'  127 A'  128 A'                 
  4.332   4.451   4.538   4.628   5.978   5.999   6.024   6.067
129 A'  130 A'  131 A'  132 A'   58 A"   59 A"  133 A'  134 A'                 
  6.129   6.172   6.254   6.370   6.478   6.702   7.509   7.576
135 A'  136 A'   60 A"  137 A'  138 A'  139 A'   61 A"  140 A'                 
  7.648  23.325  23.364  27.901  27.937  28.323  28.342  28.359
141 A'  142 A'  143 A'  144 A'  145 A'   62 A"   63 A"  146 A'                 
 28.388  28.413  28.431  28.517  28.529  28.542  28.542  28.556
147 A'  148 A'  149 A'   64 A"   65 A"  150 A'   66 A"  151 A'                 
 28.562  28.601  28.628  28.696  28.725  47.960  66.720 127.869
 67 A"  152 A'  153 A'  154 A'  155 A'  156 A'  157 A'   68 A"                 
127.885 127.899 127.927 127.961 127.992 151.695 151.728 289.716
 69 A"  158 A'  159 A'  160 A'  161 A'  162 A'  163 A'   70 A"                 
289.783 289.8831020.7781901.8631901.897
164 A'  165 A'  166 A'  167 A'  168 A'                                         

 Beta MOs, Restricted
 -- Occupied --                  
*******-1165.89 -482.87 -176.33 -176.32 -165.73 -165.73 -165.73
  1 A'    2 A'    3 A'    4 A'    5 A'    6 A'    1 A"    7 A'                 
-165.72 -165.72 -165.72  -62.53  -56.35  -56.34  -56.34  -35.83
  8 A'    2 A"    9 A'   10 A'   11 A'    3 A"   12 A'   13 A'                 
-35.818 -31.320 -31.316 -31.315 -31.310 -31.306 -31.305 -24.729
 14 A'   15 A'    4 A"   16 A'   17 A'    5 A"   18 A'   19 A'                 
-22.971 -22.970 -22.969 -22.966 -22.966 -22.961 -22.960 -22.959
 20 A'    6 A"   21 A'    7 A"   22 A'   23 A'    8 A"   24 A'                 
-22.956 -22.956 -10.341 -10.294  -8.741  -6.573  -6.560  -6.560
 25 A'    9 A"   26 A'   27 A'   28 A'   29 A'   30 A'   10 A"                 
 -6.381  -6.372  -4.793  -4.785  -4.780  -4.778  -4.770  -4.770
 31 A'   32 A'   33 A'   34 A'   11 A"   35 A'   12 A"   36 A'                 
 -2.685  -2.681  -2.680  -2.670  -2.670  -2.063  -2.056  -2.055
 37 A'   38 A'   13 A"   39 A'   14 A"   40 A'   15 A"   41 A'                 
 -2.055  -2.048  -2.047  -2.042  -2.042  -2.034  -2.034  -1.279
 42 A'   43 A'   16 A"   17 A"   44 A'   45 A'   18 A"   46 A'                 
 -0.973  -0.799  -0.726  -0.632  -0.591  -0.525  -0.514  -0.490
 47 A'   48 A'   49 A'   50 A'   51 A'   52 A'   19 A"   53 A'                 
 -0.438  -0.437  -0.427  -0.364  -0.329  -0.286  -0.269  -0.212
 20 A"   54 A'   55 A'   56 A'   21 A"   22 A"   57 A'   23 A"                 
 -0.211
 58 A'                                                                         
 -- Virtual --                   
 -0.112  -0.083  -0.020  -0.009   0.008   0.028   0.039   0.044
 24 A"   59 A'   60 A'   61 A'   62 A'   63 A'   64 A'   25 A"                 
  0.054   0.068   0.078   0.087   0.105   0.120   0.121   0.121
 65 A'   66 A'   26 A"   67 A'   68 A'   27 A"   69 A'   70 A'                 
  0.133   0.175   0.204   0.213   0.229   0.235   0.244   0.280
 71 A'   72 A'   28 A"   73 A'   29 A"   74 A'   75 A'   30 A"                 
  0.284   0.293   0.330   0.332   0.348   0.353   0.368   0.389
 76 A'   77 A'   31 A"   78 A'   79 A'   80 A'   81 A'   32 A"                 
  0.414   0.421   0.423   0.429   0.431   0.459   0.480   0.487
 33 A"   34 A"   82 A'   83 A'   35 A"   84 A'   85 A'   86 A'                 
  0.508   0.513   0.526   0.557   0.584   0.618   0.626   0.702
 36 A"   87 A'   37 A"   88 A'   89 A'   90 A'   38 A"   39 A"                 
  0.734   0.746   0.748   0.758   0.796   0.860   0.923   1.010
 91 A'   92 A'   93 A'   94 A'   95 A'   96 A'   97 A'   98 A'                 
  1.024   1.169   1.263   1.284   1.309   1.317   1.347   1.349
 99 A'   40 A"   41 A"  100 A'  101 A'   42 A"   43 A"  102 A'                 
  1.366   1.387   1.400   1.444   1.461   1.470   1.584   1.587
 44 A"  103 A'  104 A'  105 A'   45 A"  106 A'  107 A'   46 A"                 
  1.604   1.680   1.862   1.941   1.964   2.005   2.024   2.099
108 A'  109 A'  110 A'  111 A'   47 A"  112 A'  113 A'  114 A'                 
  2.571   2.674   2.674   2.771   2.862   3.270   3.718   3.736
 48 A"   49 A"  115 A'  116 A'  117 A'  118 A'   50 A"  119 A'                 
  3.879   3.895   3.897   3.956   3.978   3.996   4.002   4.004
120 A'   51 A"   52 A"   53 A"   54 A"  121 A'  122 A'   55 A"                 
  4.019   4.065   4.097   4.097   4.144   4.225   4.272   4.317
123 A'   56 A"   57 A"  124 A'  125 A'  126 A'  127 A'  128 A'                 
  4.332   4.451   4.538   4.628   5.978   5.999   6.024   6.067
129 A'  130 A'  131 A'  132 A'   58 A"   59 A"  133 A'  134 A'                 
  6.129   6.172   6.254   6.370   6.478   6.702   7.509   7.576
135 A'  136 A'   60 A"  137 A'  138 A'  139 A'   61 A"  140 A'                 
  7.648  23.325  23.364  27.901  27.937  28.323  28.342  28.359
141 A'  142 A'  143 A'  144 A'  145 A'   62 A"   63 A"  146 A'                 
 28.388  28.413  28.431  28.517  28.529  28.542  28.542  28.556
147 A'  148 A'  149 A'   64 A"   65 A"  150 A'   66 A"  151 A'                 
 28.562  28.601  28.628  28.696  28.725  47.960  66.720 127.869
 67 A"  152 A'  153 A'  154 A'  155 A'  156 A'  157 A'   68 A"                 
127.885 127.899 127.927 127.961 127.992 151.695 151.728 289.716
 69 A"  158 A'  159 A'  160 A'  161 A'  162 A'  163 A'   70 A"                 
289.783 289.8831020.7781901.8631901.897
164 A'  165 A'  166 A'  167 A'  168 A'                                         
 --------------------------------------------------------------

          Ground-State Mulliken Net Atomic Charges

     Atom                 Charge (a.u.)
  ----------------------------------------
      1 F                     0.021849
      2 I                     0.121022
      3 I                     0.217722
      4 Br                   -0.022295
      5 C                    -0.379841
      6 C                     0.041543
  ----------------------------------------
  Sum of atomic charges =    -0.000000

 -----------------------------------------------------------------
                    Cartesian Multipole Moments
 -----------------------------------------------------------------
    Charge (ESU x 10^10)
                -0.0000
    Dipole Moment (Debye)
         X      -0.3401      Y      -1.1922      Z       0.0000
       Tot       1.2397
    Quadrupole Moments (Debye-Ang)
        XX     -82.8668     XY       1.0568     YY     -94.9077
        XZ      -0.0000     YZ       0.0000     ZZ     -91.4076
    Octopole Moments (Debye-Ang^2)
       XXX      -4.5595    XXY     -11.3600    XYY      -9.1575
       YYY     -15.1772    XXZ       0.0000    XYZ      -0.0000
       YYZ       0.0000    XZZ      -2.6660    YZZ      -2.6109
       ZZZ       0.0000
    Hexadecapole Moments (Debye-Ang^3)
      XXXX   -2447.3711   XXXY      34.0478   XXYY    -527.2534
      XYYY      80.7052   YYYY    -603.4400   XXXZ      -0.0000
      XXYZ       0.0000   XYYZ      -0.0000   YYYZ       0.0000
      XXZZ    -461.7670   XYZZ      23.9374   YYZZ    -119.5690
      XZZZ      -0.0000   YZZZ       0.0000   ZZZZ    -117.3601
 -----------------------------------------------------------------
 Calculating analytic gradient of the SCF energy
 Gradient of SCF Energy
            1           2           3           4           5           6
    1   0.0861927   0.1749174  -0.1662959  -0.0349891   0.2180625  -0.2778877
    2  -0.0986031  -0.2739685   0.1770075   0.3035334  -0.0256634  -0.0823059
    3  -0.0000000   0.0000000   0.0000000   0.0000000   0.0000000  -0.0000000
 Max gradient component =       3.035E-01
 RMS gradient           =       1.504E-01
 Gradient time:  CPU 21.80 s  wall 5.58 s
 Geometry Optimization Parameters
   NAtoms,    NIC,     NZ,  NCons,   NDum,   NFix, NCnnct, MaxDiis
        6      37       0       0       0       0       0       0

 Cartesian Hessian Update
 Hessian Updated using BFGS Update


** GEOMETRY OPTIMIZATION IN DELOCALIZED INTERNAL COORDINATES **
   Searching for a Minimum

   Optimization Cycle:   6

                       Coordinates (Angstroms)
     ATOM                X               Y               Z
      1  F         1.8627984600    1.7270276583    0.0000000000
      2  I        -2.2097055109    0.8706049706    0.0000000000
      3  I         2.7993466903   -0.2820801497    0.0000000000
      4  Br       -1.4241093585   -1.4209737120    0.0000000000
      5  C         1.1911980372    0.5158005229    0.0000000000
      6  C        -0.6146216073    0.0251564251    0.0000000000
   Point Group: cs    Number of degrees of freedom:     9


   Energy is -16588.816200413

 Hessian Updated using BFGS Update

  9 Hessian modes will be used to form the next step
  Hessian Eigenvalues:
     0.083445    0.184463    0.248648    0.250149    0.316717    0.390318
     0.553754    0.955103    1.074438

 Minimum Search - Taking Simple RFO Step
 Searching for Lamda that Minimizes Along All modes
 Value Taken    Lamda =  -0.25698505
 Calculated Step too Large.  Step scaled by  0.397942
 Step Taken.  Stepsize is  0.300000

                             Maximum     Tolerance    Cnvgd?
         Gradient           0.233161      0.000300      NO
         Displacement       0.199529      0.001200      NO
         Energy change     -0.122753      0.000001      NO


 New Cartesian Coordinates Obtained by Inverse Iteration

 Displacement from previous Coordinates is:  0.280194
 ----------------------------------------------------------------
             Standard Nuclear Orientation (Angstroms)
    I     Atom           X                Y                Z
 ----------------------------------------------------------------
    1      F       1.7764120008     1.7218776193     0.0000000000
    2      I      -2.1788573665     0.9251797986     0.0000000000
    3      I       2.7873036790    -0.3151613895     0.0000000000
    4      Br     -1.3649405892    -1.4401731843     0.0000000000
    5      C       1.1461403512     0.5004468744     0.0000000000
    6      C      -0.5611513643     0.0433659967     0.0000000000
 ----------------------------------------------------------------
 Molecular Point Group                 Cs    NOp =  2
 Largest Abelian Subgroup              Cs    NOp =  2
 Nuclear Repulsion Energy =  1547.6593866772 hartrees
 There are       81 alpha and       81 beta electrons
 Applying Cartesian multipole field
    Component          Value
    ---------          -----
     (2,0,0)        1.00000E-11
     (0,2,0)        2.00000E-11
     (0,0,2)       -3.00000E-11
 Nucleus-field energy     =     0.0000000382 hartrees
 Requested basis set is 6-311++G(d,p)
 There are 85 shells and 238 basis functions
 A cutoff of  1.0D-11 yielded   2598 shell pairs
 There are     21923 function pairs (     24927 Cartesian)
 Smallest overlap matrix eigenvalue = 1.02E-04
 Guess MOs from SCF MO coefficient file

 -----------------------------------------------------------------------
  General SCF calculation program by
  Eric Jon Sundstrom, Paul Horn, Yuezhi Mao, Dmitri Zuev, Alec White,
  David Stuck, Shaama M.S., Shane Yost, Joonho Lee, David Small,
  Daniel Levine, Susi Lehtola, Hugh Burton, Evgeny Epifanovsky
 -----------------------------------------------------------------------
 Exchange:     0.2000 Hartree-Fock + 0.0800 Slater + 0.7200 B88
 Correlation:  0.1900 VWN1RPA + 0.8100 LYP
 Using SG-1 standard quadrature grid
 using 4 threads for integral computing
 -------------------------------------------------------
 OpenMP Integral computing Module                
 Release: version 2.0, May 2017, Q-Chem Inc. Pleasanton 
 -------------------------------------------------------
 -------------------------------------------------------
 OpenMP BLAS3 based DFT computing Module                
 Release: version 1.0, May 2013, Q-Chem Inc. Pittsburgh 
 -------------------------------------------------------
 A restricted SCF calculation will be
 performed using DIIS
 SCF converges when DIIS error is below 1.0e-08
 ---------------------------------------
  Cycle       Energy         DIIS error
 ---------------------------------------
    1  -16588.9077690570      7.67e-04  
    2  -16588.9117331108      3.39e-04  
    3  -16588.9101999102      5.45e-04  
    4  -16588.9119865998      2.55e-04  
    5  -16588.9124860911      5.63e-05  
    6  -16588.9125093716      1.44e-05  
    7  -16588.9125106560      5.94e-06  
    8  -16588.9125108030      1.14e-06  
    9  -16588.9125108092      5.77e-07  
   10  -16588.9125108112      1.23e-07  
   11  -16588.9125108113      4.16e-08  
   12  -16588.9125108113      7.60e-09  Convergence criterion met
 ---------------------------------------
 SCF time:   CPU 70.79s  wall 19.00s 
 SCF   energy in the final basis set =   -16588.9125108113
 Total energy in the final basis set =   -16588.9125108113

 --------------------------------------------------------------
             Orbital Energies (a.u.) and Symmetries
 --------------------------------------------------------------

 Alpha MOs, Restricted
 -- Occupied --                  
*******-1165.89 -482.87 -176.33 -176.32 -165.73 -165.73 -165.73
  1 A'    2 A'    3 A'    4 A'    5 A'    6 A'    1 A"    7 A'                 
-165.72 -165.72 -165.72  -62.52  -56.34  -56.34  -56.34  -35.83
  8 A'    2 A"    9 A'   10 A'   11 A'    3 A"   12 A'   13 A'                 
-35.818 -31.319 -31.314 -31.313 -31.310 -31.305 -31.305 -24.729
 14 A'   15 A'    4 A"   16 A'   17 A'    5 A"   18 A'   19 A'                 
-22.969 -22.968 -22.968 -22.965 -22.965 -22.961 -22.960 -22.959
 20 A'    6 A"   21 A'    7 A"   22 A'   23 A'    8 A"   24 A'                 
-22.956 -22.956 -10.342 -10.296  -8.737  -6.568  -6.555  -6.555
 25 A'    9 A"   26 A'   27 A'   28 A'   29 A'   10 A"   30 A'                 
 -6.379  -6.371  -4.791  -4.784  -4.777  -4.775  -4.769  -4.768
 31 A'   32 A'   33 A'   34 A'   11 A"   35 A'   12 A"   36 A'                 
 -2.680  -2.676  -2.675  -2.665  -2.665  -2.060  -2.054  -2.053
 37 A'   38 A'   13 A"   39 A'   14 A"   40 A'   15 A"   41 A'                 
 -2.052  -2.046  -2.046  -2.040  -2.040  -2.032  -2.032  -1.278
 42 A'   43 A'   16 A"   17 A"   44 A'   45 A'   18 A"   46 A'                 
 -0.952  -0.792  -0.725  -0.639  -0.594  -0.524  -0.512  -0.493
 47 A'   48 A'   49 A'   50 A'   51 A'   52 A'   19 A"   53 A'                 
 -0.434  -0.427  -0.421  -0.362  -0.326  -0.288  -0.274  -0.220
 54 A'   20 A"   55 A'   56 A'   21 A"   22 A"   57 A'   58 A'                 
 -0.219
 23 A"                                                                         
 -- Virtual --                   
 -0.104  -0.063  -0.023  -0.011   0.010   0.028   0.043   0.046
 24 A"   59 A'   60 A'   61 A'   62 A'   63 A'   64 A'   25 A"                 
  0.054   0.072   0.079   0.089   0.105   0.120   0.121   0.125
 65 A'   66 A'   26 A"   67 A'   68 A'   69 A'   27 A"   70 A'                 
  0.133   0.175   0.205   0.216   0.228   0.241   0.246   0.281
 71 A'   72 A'   28 A"   73 A'   29 A"   74 A'   75 A'   76 A'                 
  0.281   0.291   0.334   0.337   0.341   0.354   0.372   0.394
 30 A"   77 A'   78 A'   31 A"   79 A'   80 A'   81 A'   32 A"                 
  0.412   0.419   0.424   0.428   0.432   0.452   0.475   0.486
 33 A"   34 A"   82 A'   35 A"   83 A'   84 A'   85 A'   86 A'                 
  0.507   0.518   0.527   0.553   0.591   0.612   0.627   0.713
 87 A'   36 A"   37 A"   88 A'   89 A'   38 A"   90 A'   39 A"                 
  0.725   0.740   0.749   0.759   0.795   0.849   0.923   0.999
 91 A'   92 A'   93 A'   94 A'   95 A'   96 A'   97 A'   98 A'                 
  1.040   1.156   1.252   1.296   1.313   1.324   1.343   1.356
 99 A'   40 A"   41 A"  100 A'   42 A"  101 A'   43 A"   44 A"                 
  1.364   1.389   1.405   1.445   1.472   1.486   1.591   1.596
102 A'  103 A'  104 A'  105 A'   45 A"  106 A'  107 A'  108 A'                 
  1.628   1.667   1.868   1.971   1.972   2.021   2.045   2.125
 46 A"  109 A'  110 A'   47 A"  111 A'  112 A'  113 A'  114 A'                 
  2.564   2.690   2.695   2.767   2.876   3.360   3.724   3.741
 48 A"  115 A'   49 A"  116 A'  117 A'  118 A'   50 A"  119 A'                 
  3.899   3.901   3.910   3.954   3.978   3.979   4.003   4.004
 51 A"  120 A'   52 A"   53 A"   54 A"  121 A'  122 A'   55 A"                 
  4.014   4.066   4.092   4.095   4.137   4.225   4.256   4.315
123 A'   56 A"   57 A"  124 A'  125 A'  126 A'  127 A'  128 A'                 
  4.347   4.454   4.515   4.650   5.980   6.000   6.025   6.067
129 A'  130 A'  131 A'  132 A'   58 A"   59 A"  133 A'  134 A'                 
  6.126   6.170   6.256   6.366   6.496   6.696   7.515   7.576
135 A'  136 A'   60 A"  137 A'  138 A'  139 A'   61 A"  140 A'                 
  7.649  23.339  23.359  27.896  27.927  28.324  28.342  28.359
141 A'  142 A'  143 A'  144 A'  145 A'   62 A"   63 A"  146 A'                 
 28.386  28.411  28.431  28.518  28.528  28.542  28.543  28.554
147 A'  148 A'  149 A'   64 A"   65 A"  150 A'   66 A"  151 A'                 
 28.562  28.598  28.623  28.689  28.723  47.955  66.721 127.870
 67 A"  152 A'  153 A'  154 A'  155 A'  156 A'  157 A'   68 A"                 
127.885 127.899 127.925 127.956 127.989 151.691 151.718 289.721
 69 A"  158 A'  159 A'  160 A'  161 A'  162 A'  163 A'   70 A"                 
289.782 289.8821020.7691901.8581901.886
164 A'  165 A'  166 A'  167 A'  168 A'                                         

 Beta MOs, Restricted
 -- Occupied --                  
*******-1165.89 -482.87 -176.33 -176.32 -165.73 -165.73 -165.73
  1 A'    2 A'    3 A'    4 A'    5 A'    6 A'    1 A"    7 A'                 
-165.72 -165.72 -165.72  -62.52  -56.34  -56.34  -56.34  -35.83
  8 A'    2 A"    9 A'   10 A'   11 A'    3 A"   12 A'   13 A'                 
-35.818 -31.319 -31.314 -31.313 -31.310 -31.305 -31.305 -24.729
 14 A'   15 A'    4 A"   16 A'   17 A'    5 A"   18 A'   19 A'                 
-22.969 -22.968 -22.968 -22.965 -22.965 -22.961 -22.960 -22.959
 20 A'    6 A"   21 A'    7 A"   22 A'   23 A'    8 A"   24 A'                 
-22.956 -22.956 -10.342 -10.296  -8.737  -6.568  -6.555  -6.555
 25 A'    9 A"   26 A'   27 A'   28 A'   29 A'   10 A"   30 A'                 
 -6.379  -6.371  -4.791  -4.784  -4.777  -4.775  -4.769  -4.768
 31 A'   32 A'   33 A'   34 A'   11 A"   35 A'   12 A"   36 A'                 
 -2.680  -2.676  -2.675  -2.665  -2.665  -2.060  -2.054  -2.053
 37 A'   38 A'   13 A"   39 A'   14 A"   40 A'   15 A"   41 A'                 
 -2.052  -2.046  -2.046  -2.040  -2.040  -2.032  -2.032  -1.278
 42 A'   43 A'   16 A"   17 A"   44 A'   45 A'   18 A"   46 A'                 
 -0.952  -0.792  -0.725  -0.639  -0.594  -0.524  -0.512  -0.493
 47 A'   48 A'   49 A'   50 A'   51 A'   52 A'   19 A"   53 A'                 
 -0.434  -0.427  -0.421  -0.362  -0.326  -0.288  -0.274  -0.220
 54 A'   20 A"   55 A'   56 A'   21 A"   22 A"   57 A'   58 A'                 
 -0.219
 23 A"                                                                         
 -- Virtual --                   
 -0.104  -0.063  -0.023  -0.011   0.010   0.028   0.043   0.046
 24 A"   59 A'   60 A'   61 A'   62 A'   63 A'   64 A'   25 A"                 
  0.054   0.072   0.079   0.089   0.105   0.120   0.121   0.125
 65 A'   66 A'   26 A"   67 A'   68 A'   69 A'   27 A"   70 A'                 
  0.133   0.175   0.205   0.216   0.228   0.241   0.246   0.281
 71 A'   72 A'   28 A"   73 A'   29 A"   74 A'   75 A'   76 A'                 
  0.281   0.291   0.334   0.337   0.341   0.354   0.372   0.394
 30 A"   77 A'   78 A'   31 A"   79 A'   80 A'   81 A'   32 A"                 
  0.412   0.419   0.424   0.428   0.432   0.452   0.475   0.486
 33 A"   34 A"   82 A'   35 A"   83 A'   84 A'   85 A'   86 A'                 
  0.507   0.518   0.527   0.553   0.591   0.612   0.627   0.713
 87 A'   36 A"   37 A"   88 A'   89 A'   38 A"   90 A'   39 A"                 
  0.725   0.740   0.749   0.759   0.795   0.849   0.923   0.999
 91 A'   92 A'   93 A'   94 A'   95 A'   96 A'   97 A'   98 A'                 
  1.040   1.156   1.252   1.296   1.313   1.324   1.343   1.356
 99 A'   40 A"   41 A"  100 A'   42 A"  101 A'   43 A"   44 A"                 
  1.364   1.389   1.405   1.445   1.472   1.486   1.591   1.596
102 A'  103 A'  104 A'  105 A'   45 A"  106 A'  107 A'  108 A'                 
  1.628   1.667   1.868   1.971   1.972   2.021   2.045   2.125
 46 A"  109 A'  110 A'   47 A"  111 A'  112 A'  113 A'  114 A'                 
  2.564   2.690   2.695   2.767   2.876   3.360   3.724   3.741
 48 A"  115 A'   49 A"  116 A'  117 A'  118 A'   50 A"  119 A'                 
  3.899   3.901   3.910   3.954   3.978   3.979   4.003   4.004
 51 A"  120 A'   52 A"   53 A"   54 A"  121 A'  122 A'   55 A"                 
  4.014   4.066   4.092   4.095   4.137   4.225   4.256   4.315
123 A'   56 A"   57 A"  124 A'  125 A'  126 A'  127 A'  128 A'                 
  4.347   4.454   4.515   4.650   5.980   6.000   6.025   6.067
129 A'  130 A'  131 A'  132 A'   58 A"   59 A"  133 A'  134 A'                 
  6.126   6.170   6.256   6.366   6.496   6.696   7.515   7.576
135 A'  136 A'   60 A"  137 A'  138 A'  139 A'   61 A"  140 A'                 
  7.649  23.339  23.359  27.896  27.927  28.324  28.342  28.359
141 A'  142 A'  143 A'  144 A'  145 A'   62 A"   63 A"  146 A'                 
 28.386  28.411  28.431  28.518  28.528  28.542  28.543  28.554
147 A'  148 A'  149 A'   64 A"   65 A"  150 A'   66 A"  151 A'                 
 28.562  28.598  28.623  28.689  28.723  47.955  66.721 127.870
 67 A"  152 A'  153 A'  154 A'  155 A'  156 A'  157 A'   68 A"                 
127.885 127.899 127.925 127.956 127.989 151.691 151.718 289.721
 69 A"  158 A'  159 A'  160 A'  161 A'  162 A'  163 A'   70 A"                 
289.782 289.8821020.7691901.8581901.886
164 A'  165 A'  166 A'  167 A'  168 A'                                         
 --------------------------------------------------------------

          Ground-State Mulliken Net Atomic Charges

     Atom                 Charge (a.u.)
  ----------------------------------------
      1 F                     0.016089
      2 I                     0.123048
      3 I                     0.197698
      4 Br                   -0.033315
      5 C                    -0.370934
      6 C                     0.067413
  ----------------------------------------
  Sum of atomic charges =     0.000000

 -----------------------------------------------------------------
                    Cartesian Multipole Moments
 -----------------------------------------------------------------
    Charge (ESU x 10^10)
                 0.0000
    Dipole Moment (Debye)
         X      -0.3476      Y      -1.0576      Z       0.0000
       Tot       1.1133
    Quadrupole Moments (Debye-Ang)
        XX     -82.9548     XY       0.4243     YY     -94.4894
        XZ       0.0000     YZ      -0.0000     ZZ     -91.5548
    Octopole Moments (Debye-Ang^2)
       XXX      -7.8110    XXY     -10.2703    XYY     -10.9158
       YYY     -15.8326    XXZ      -0.0000    XYZ      -0.0000
       YYZ      -0.0000    XZZ      -3.9980    YZZ      -2.6892
       ZZZ      -0.0000
    Hexadecapole Moments (Debye-Ang^3)
      XXXX   -2379.3050   XXXY      48.2950   XXYY    -517.0093
      XYYY     100.9036   YYYY    -623.5334   XXXZ       0.0000
      XXYZ      -0.0000   XYYZ       0.0000   YYYZ      -0.0000
      XXZZ    -451.6325   XYZZ      30.9298   YYZZ    -123.4620
      XZZZ       0.0000   YZZZ      -0.0000   ZZZZ    -117.6991
 -----------------------------------------------------------------
 Calculating analytic gradient of the SCF energy
 Gradient of SCF Energy
            1           2           3           4           5           6
    1   0.0805239   0.1381725  -0.1344622  -0.0321426   0.1993116  -0.2514031
    2  -0.0825255  -0.2239446   0.1480107   0.2452207  -0.0118620  -0.0748993
    3   0.0000000  -0.0000000  -0.0000000  -0.0000000  -0.0000000   0.0000000
 Max gradient component =       2.514E-01
 RMS gradient           =       1.274E-01
 Gradient time:  CPU 22.00 s  wall 5.61 s
 Geometry Optimization Parameters
   NAtoms,    NIC,     NZ,  NCons,   NDum,   NFix, NCnnct, MaxDiis
        6      37       0       0       0       0       0       0

 Cartesian Hessian Update
 Hessian Updated using BFGS Update


** GEOMETRY OPTIMIZATION IN DELOCALIZED INTERNAL COORDINATES **
   Searching for a Minimum

   Optimization Cycle:   7

                       Coordinates (Angstroms)
     ATOM                X               Y               Z
      1  F         1.7764120008    1.7218776193    0.0000000000
      2  I        -2.1788573665    0.9251797986    0.0000000000
      3  I         2.7873036790   -0.3151613895    0.0000000000
      4  Br       -1.3649405892   -1.4401731843    0.0000000000
      5  C         1.1461403512    0.5004468744    0.0000000000
      6  C        -0.5611513643    0.0433659967    0.0000000000
   Point Group: cs    Number of degrees of freedom:     9


   Energy is -16588.912510811

 Hessian Updated using BFGS Update

  9 Hessian modes will be used to form the next step
  Hessian Eigenvalues:
     0.050423    0.183900    0.247636    0.250291    0.324942    0.388777
     0.601730    0.955620    1.074492

 Minimum Search - Taking Simple RFO Step
 Searching for Lamda that Minimizes Along All modes
 Value Taken    Lamda =  -0.24806502
 Calculated Step too Large.  Step scaled by  0.351810
 Step Taken.  Stepsize is  0.300000

                             Maximum     Tolerance    Cnvgd?
         Gradient           0.204899      0.000300      NO
         Displacement       0.203190      0.001200      NO
         Energy change     -0.096310      0.000001      NO


 New Cartesian Coordinates Obtained by Inverse Iteration

 Displacement from previous Coordinates is:  0.309280
 ----------------------------------------------------------------
             Standard Nuclear Orientation (Angstroms)
    I     Atom           X                Y                Z
 ----------------------------------------------------------------
    1      F       1.6813628926     1.7121345724     0.0000000000
    2      I      -2.1349913626     0.9778479703     0.0000000000
    3      I       2.7641284678    -0.3464126358     0.0000000000
    4      Br     -1.3000480224    -1.4525869427     0.0000000000
    5      C       1.0943237758     0.4829457501     0.0000000000
    6      C      -0.4998690404     0.0616070010     0.0000000000
 ----------------------------------------------------------------
 Molecular Point Group                 Cs    NOp =  2
 Largest Abelian Subgroup              Cs    NOp =  2
 Nuclear Repulsion Energy =  1546.4044307320 hartrees
 There are       81 alpha and       81 beta electrons
 Applying Cartesian multipole field
    Component          Value
    ---------          -----
     (2,0,0)        1.00000E-11
     (0,2,0)        2.00000E-11
     (0,0,2)       -3.00000E-11
 Nucleus-field energy     =     0.0000000378 hartrees
 Requested basis set is 6-311++G(d,p)
 There are 85 shells and 238 basis functions
 A cutoff of  1.0D-11 yielded   2603 shell pairs
 There are     21955 function pairs (     24948 Cartesian)
 Smallest overlap matrix eigenvalue = 7.06E-05
 Guess MOs from SCF MO coefficient file

 -----------------------------------------------------------------------
  General SCF calculation program by
  Eric Jon Sundstrom, Paul Horn, Yuezhi Mao, Dmitri Zuev, Alec White,
  David Stuck, Shaama M.S., Shane Yost, Joonho Lee, David Small,
  Daniel Levine, Susi Lehtola, Hugh Burton, Evgeny Epifanovsky
 -----------------------------------------------------------------------
 Exchange:     0.2000 Hartree-Fock + 0.0800 Slater + 0.7200 B88
 Correlation:  0.1900 VWN1RPA + 0.8100 LYP
 Using SG-1 standard quadrature grid
 using 4 threads for integral computing
 -------------------------------------------------------
 OpenMP Integral computing Module                
 Release: version 2.0, May 2017, Q-Chem Inc. Pleasanton 
 -------------------------------------------------------
 -------------------------------------------------------
 OpenMP BLAS3 based DFT computing Module                
 Release: version 1.0, May 2013, Q-Chem Inc. Pittsburgh 
 -------------------------------------------------------
 A restricted SCF calculation will be
 performed using DIIS
 SCF converges when DIIS error is below 1.0e-08
 ---------------------------------------
  Cycle       Energy         DIIS error
 ---------------------------------------
    1  -16588.9905467323      8.27e-04  
    2  -16588.9951415240      2.50e-04  
    3  -16588.9945529166      3.74e-04  
    4  -16588.9953222208      1.65e-04  
    5  -16588.9955233502      4.44e-05  
    6  -16588.9955335844      7.06e-06  
    7  -16588.9955339138      2.94e-06  
    8  -16588.9955339567      1.02e-06  
    9  -16588.9955339612      5.33e-07  
   10  -16588.9955339632      7.91e-08  
   11  -16588.9955339631      2.41e-08  
   12  -16588.9955339631      4.29e-09  Convergence criterion met
 ---------------------------------------
 SCF time:   CPU 71.47s  wall 19.00s 
 SCF   energy in the final basis set =   -16588.9955339631
 Total energy in the final basis set =   -16588.9955339631

 --------------------------------------------------------------
             Orbital Energies (a.u.) and Symmetries
 --------------------------------------------------------------

 Alpha MOs, Restricted
 -- Occupied --                  
*******-1165.89 -482.87 -176.33 -176.32 -165.73 -165.73 -165.73
  1 A'    2 A'    3 A'    4 A'    5 A'    6 A'    1 A"    7 A'                 
-165.72 -165.72 -165.72  -62.52  -56.34  -56.34  -56.34  -35.83
  8 A'    2 A"    9 A'   10 A'   11 A'    3 A"   12 A'   13 A'                 
-35.817 -31.318 -31.313 -31.312 -31.310 -31.305 -31.304 -24.729
 14 A'   15 A'    4 A"   16 A'   17 A'    5 A"   18 A'   19 A'                 
-22.968 -22.967 -22.967 -22.963 -22.963 -22.960 -22.959 -22.959
 20 A'    6 A"   21 A'    7 A"   22 A'   23 A'    8 A"   24 A'                 
-22.955 -22.955 -10.341 -10.295  -8.733  -6.565  -6.551  -6.551
 25 A'    9 A"   26 A'   27 A'   28 A'   29 A'   10 A"   30 A'                 
 -6.377  -6.370  -4.790  -4.783  -4.775  -4.774  -4.768  -4.767
 31 A'   32 A'   33 A'   34 A'   11 A"   35 A'   12 A"   36 A'                 
 -2.676  -2.672  -2.672  -2.661  -2.661  -2.058  -2.052  -2.051
 37 A'   13 A"   38 A'   39 A'   14 A"   40 A'   15 A"   41 A'                 
 -2.051  -2.045  -2.045  -2.038  -2.038  -2.031  -2.031  -1.279
 42 A'   16 A"   43 A'   17 A"   44 A'   45 A'   18 A"   46 A'                 
 -0.937  -0.788  -0.725  -0.651  -0.599  -0.524  -0.513  -0.496
 47 A'   48 A'   49 A'   50 A'   51 A'   52 A'   19 A"   53 A'                 
 -0.433  -0.420  -0.414  -0.361  -0.324  -0.289  -0.277  -0.227
 54 A'   20 A"   55 A'   56 A'   21 A"   22 A"   57 A'   58 A'                 
 -0.227
 23 A"                                                                         
 -- Virtual --                   
 -0.092  -0.051  -0.029  -0.009   0.012   0.031   0.048   0.049
 24 A"   59 A'   60 A'   61 A'   62 A'   63 A'   25 A"   64 A'                 
  0.055   0.072   0.079   0.103   0.106   0.118   0.121   0.127
 65 A'   66 A'   26 A"   67 A'   68 A'   69 A'   27 A"   70 A'                 
  0.139   0.176   0.207   0.218   0.227   0.244   0.255   0.277
 71 A'   72 A'   28 A"   73 A'   29 A"   74 A'   75 A'   76 A'                 
  0.283   0.289   0.328   0.339   0.343   0.361   0.379   0.399
 30 A"   77 A'   78 A'   79 A'   31 A"   80 A'   81 A'   32 A"                 
  0.411   0.416   0.421   0.426   0.436   0.446   0.474   0.486
 33 A"   34 A"   82 A'   35 A"   83 A'   84 A'   85 A'   86 A'                 
  0.503   0.519   0.537   0.554   0.599   0.601   0.637   0.716
 87 A'   36 A"   37 A"   88 A'   89 A'   38 A"   90 A'   91 A'                 
  0.724   0.726   0.751   0.762   0.806   0.838   0.934   0.990
 39 A"   92 A'   93 A'   94 A'   95 A'   96 A'   97 A'   98 A'                 
  1.059   1.142   1.240   1.290   1.307   1.335   1.354   1.359
 99 A'   40 A"   41 A"  100 A'   42 A"   43 A"   44 A"  101 A'                 
  1.375   1.389   1.408   1.450   1.488   1.503   1.576   1.610
102 A'  103 A'  104 A'  105 A'   45 A"  106 A'  107 A'  108 A'                 
  1.682   1.683   1.874   1.977   2.005   2.027   2.096   2.146
 46 A"  109 A'  110 A'   47 A"  111 A'  112 A'  113 A'  114 A'                 
  2.560   2.725   2.745   2.766   2.902   3.436   3.728   3.746
 48 A"   49 A"  115 A'  116 A'  117 A'  118 A'   50 A"  119 A'                 
  3.904   3.922   3.923   3.953   3.967   3.979   4.004   4.005
 51 A"  120 A'   52 A"   53 A"  121 A'   54 A"  122 A'   55 A"                 
  4.011   4.065   4.089   4.097   4.135   4.229   4.241   4.312
123 A'   56 A"   57 A"  124 A'  125 A'  126 A'  127 A'  128 A'                 
  4.357   4.460   4.503   4.681   5.981   6.002   6.027   6.068
129 A'  130 A'  131 A'  132 A'   58 A"   59 A"  133 A'  134 A'                 
  6.127   6.169   6.257   6.360   6.523   6.694   7.519   7.576
135 A'  136 A'   60 A"  137 A'  138 A'  139 A'   61 A"  140 A'                 
  7.655  23.356  23.397  27.894  27.922  28.325  28.344  28.360
141 A'  142 A'  143 A'  144 A'  145 A'   62 A"   63 A"  146 A'                 
 28.385  28.409  28.430  28.519  28.528  28.541  28.543  28.553
147 A'  148 A'  149 A'   64 A"   65 A"  150 A'   66 A"  151 A'                 
 28.563  28.596  28.620  28.687  28.725  47.952  66.722 127.871
 67 A"  152 A'  153 A'  154 A'  155 A'  156 A'  157 A'   68 A"                 
127.886 127.899 127.924 127.953 127.988 151.688 151.713 289.724
 69 A"  158 A'  159 A'  160 A'  161 A'  162 A'  163 A'   70 A"                 
289.782 289.8861020.7641901.8551901.881
164 A'  165 A'  166 A'  167 A'  168 A'                                         

 Beta MOs, Restricted
 -- Occupied --                  
*******-1165.89 -482.87 -176.33 -176.32 -165.73 -165.73 -165.73
  1 A'    2 A'    3 A'    4 A'    5 A'    6 A'    1 A"    7 A'                 
-165.72 -165.72 -165.72  -62.52  -56.34  -56.34  -56.34  -35.83
  8 A'    2 A"    9 A'   10 A'   11 A'    3 A"   12 A'   13 A'                 
-35.817 -31.318 -31.313 -31.312 -31.310 -31.305 -31.304 -24.729
 14 A'   15 A'    4 A"   16 A'   17 A'    5 A"   18 A'   19 A'                 
-22.968 -22.967 -22.967 -22.963 -22.963 -22.960 -22.959 -22.959
 20 A'    6 A"   21 A'    7 A"   22 A'   23 A'    8 A"   24 A'                 
-22.955 -22.955 -10.341 -10.295  -8.733  -6.565  -6.551  -6.551
 25 A'    9 A"   26 A'   27 A'   28 A'   29 A'   10 A"   30 A'                 
 -6.377  -6.370  -4.790  -4.783  -4.775  -4.774  -4.768  -4.767
 31 A'   32 A'   33 A'   34 A'   11 A"   35 A'   12 A"   36 A'                 
 -2.676  -2.672  -2.672  -2.661  -2.661  -2.058  -2.052  -2.051
 37 A'   13 A"   38 A'   39 A'   14 A"   40 A'   15 A"   41 A'                 
 -2.051  -2.045  -2.045  -2.038  -2.038  -2.031  -2.031  -1.279
 42 A'   16 A"   43 A'   17 A"   44 A'   45 A'   18 A"   46 A'                 
 -0.937  -0.788  -0.725  -0.651  -0.599  -0.524  -0.513  -0.496
 47 A'   48 A'   49 A'   50 A'   51 A'   52 A'   19 A"   53 A'                 
 -0.433  -0.420  -0.414  -0.361  -0.324  -0.289  -0.277  -0.227
 54 A'   20 A"   55 A'   56 A'   21 A"   22 A"   57 A'   58 A'                 
 -0.227
 23 A"                                                                         
 -- Virtual --                   
 -0.092  -0.051  -0.029  -0.009   0.012   0.031   0.048   0.049
 24 A"   59 A'   60 A'   61 A'   62 A'   63 A'   25 A"   64 A'                 
  0.055   0.072   0.079   0.103   0.106   0.118   0.121   0.127
 65 A'   66 A'   26 A"   67 A'   68 A'   69 A'   27 A"   70 A'                 
  0.139   0.176   0.207   0.218   0.227   0.244   0.255   0.277
 71 A'   72 A'   28 A"   73 A'   29 A"   74 A'   75 A'   76 A'                 
  0.283   0.289   0.328   0.339   0.343   0.361   0.379   0.399
 30 A"   77 A'   78 A'   79 A'   31 A"   80 A'   81 A'   32 A"                 
  0.411   0.416   0.421   0.426   0.436   0.446   0.474   0.486
 33 A"   34 A"   82 A'   35 A"   83 A'   84 A'   85 A'   86 A'                 
  0.503   0.519   0.537   0.554   0.599   0.601   0.637   0.716
 87 A'   36 A"   37 A"   88 A'   89 A'   38 A"   90 A'   91 A'                 
  0.724   0.726   0.751   0.762   0.806   0.838   0.934   0.990
 39 A"   92 A'   93 A'   94 A'   95 A'   96 A'   97 A'   98 A'                 
  1.059   1.142   1.240   1.290   1.307   1.335   1.354   1.359
 99 A'   40 A"   41 A"  100 A'   42 A"   43 A"   44 A"  101 A'                 
  1.375   1.389   1.408   1.450   1.488   1.503   1.576   1.610
102 A'  103 A'  104 A'  105 A'   45 A"  106 A'  107 A'  108 A'                 
  1.682   1.683   1.874   1.977   2.005   2.027   2.096   2.146
 46 A"  109 A'  110 A'   47 A"  111 A'  112 A'  113 A'  114 A'                 
  2.560   2.725   2.745   2.766   2.902   3.436   3.728   3.746
 48 A"   49 A"  115 A'  116 A'  117 A'  118 A'   50 A"  119 A'                 
  3.904   3.922   3.923   3.953   3.967   3.979   4.004   4.005
 51 A"  120 A'   52 A"   53 A"  121 A'   54 A"  122 A'   55 A"                 
  4.011   4.065   4.089   4.097   4.135   4.229   4.241   4.312
123 A'   56 A"   57 A"  124 A'  125 A'  126 A'  127 A'  128 A'                 
  4.357   4.460   4.503   4.681   5.981   6.002   6.027   6.068
129 A'  130 A'  131 A'  132 A'   58 A"   59 A"  133 A'  134 A'                 
  6.127   6.169   6.257   6.360   6.523   6.694   7.519   7.576
135 A'  136 A'   60 A"  137 A'  138 A'  139 A'   61 A"  140 A'                 
  7.655  23.356  23.397  27.894  27.922  28.325  28.344  28.360
141 A'  142 A'  143 A'  144 A'  145 A'   62 A"   63 A"  146 A'                 
 28.385  28.409  28.430  28.519  28.528  28.541  28.543  28.553
147 A'  148 A'  149 A'   64 A"   65 A"  150 A'   66 A"  151 A'                 
 28.563  28.596  28.620  28.687  28.725  47.952  66.722 127.871
 67 A"  152 A'  153 A'  154 A'  155 A'  156 A'  157 A'   68 A"                 
127.886 127.899 127.924 127.953 127.988 151.688 151.713 289.724
 69 A"  158 A'  159 A'  160 A'  161 A'  162 A'  163 A'   70 A"                 
289.782 289.8861020.7641901.8551901.881
164 A'  165 A'  166 A'  167 A'  168 A'                                         
 --------------------------------------------------------------

          Ground-State Mulliken Net Atomic Charges

     Atom                 Charge (a.u.)
  ----------------------------------------
      1 F                     0.011293
      2 I                     0.120043
      3 I                     0.179339
      4 Br                   -0.044564
      5 C                    -0.366915
      6 C                     0.100804
  ----------------------------------------
  Sum of atomic charges =     0.000000

 -----------------------------------------------------------------
                    Cartesian Multipole Moments
 -----------------------------------------------------------------
    Charge (ESU x 10^10)
                 0.0000
    Dipole Moment (Debye)
         X      -0.3128      Y      -0.9476      Z      -0.0000
       Tot       0.9979
    Quadrupole Moments (Debye-Ang)
        XX     -83.2147     XY      -0.0741     YY     -94.1350
        XZ       0.0000     YZ      -0.0000     ZZ     -91.6135
    Octopole Moments (Debye-Ang^2)
       XXX     -11.2408    XXY      -9.4266    XYY     -12.6107
       YYY     -16.7472    XXZ      -0.0000    XYZ      -0.0000
       YYZ      -0.0000    XZZ      -5.3554    YZZ      -2.8433
       ZZZ      -0.0000
    Hexadecapole Moments (Debye-Ang^3)
      XXXX   -2295.0862   XXXY      62.8958   XXYY    -503.3660
      XYYY     120.0454   YYYY    -642.3318   XXXZ      -0.0000
      XXYZ       0.0000   XYYZ      -0.0000   YYYZ      -0.0000
      XXZZ    -437.9374   XYZZ      37.6303   YYZZ    -127.1296
      XZZZ      -0.0000   YZZZ      -0.0000   ZZZZ    -117.8726
 -----------------------------------------------------------------
 Calculating analytic gradient of the SCF energy
 Gradient of SCF Energy
            1           2           3           4           5           6
    1   0.0724631   0.1117189  -0.1116644  -0.0285559   0.1840136  -0.2279754
    2  -0.0713621  -0.1870739   0.1254882   0.2034213  -0.0023753  -0.0680982
    3  -0.0000000  -0.0000000   0.0000000  -0.0000000   0.0000000   0.0000000
 Max gradient component =       2.280E-01
 RMS gradient           =       1.102E-01
 Gradient time:  CPU 22.22 s  wall 5.67 s
 Geometry Optimization Parameters
   NAtoms,    NIC,     NZ,  NCons,   NDum,   NFix, NCnnct, MaxDiis
        6      37       0       0       0       0       0       0

 Cartesian Hessian Update
 Hessian Updated using BFGS Update


** GEOMETRY OPTIMIZATION IN DELOCALIZED INTERNAL COORDINATES **
   Searching for a Minimum

   Optimization Cycle:   8

                       Coordinates (Angstroms)
     ATOM                X               Y               Z
      1  F         1.6813628926    1.7121345724    0.0000000000
      2  I        -2.1349913626    0.9778479703    0.0000000000
      3  I         2.7641284678   -0.3464126358    0.0000000000
      4  Br       -1.3000480224   -1.4525869427    0.0000000000
      5  C         1.0943237758    0.4829457501    0.0000000000
      6  C        -0.4998690404    0.0616070010    0.0000000000
   Point Group: cs    Number of degrees of freedom:     9


   Energy is -16588.995533963

 Hessian Updated using BFGS Update

  9 Hessian modes will be used to form the next step
  Hessian Eigenvalues:
     0.056219    0.183803    0.248954    0.250494    0.316691    0.389482
     0.579463    0.955988    1.074686

 Minimum Search - Taking Simple RFO Step
 Searching for Lamda that Minimizes Along All modes
 Value Taken    Lamda =  -0.21764793
 Calculated Step too Large.  Step scaled by  0.354890
 Step Taken.  Stepsize is  0.300000

                             Maximum     Tolerance    Cnvgd?
         Gradient           0.182818      0.000300      NO
         Displacement       0.205369      0.001200      NO
         Energy change     -0.083023      0.000001      NO


 New Cartesian Coordinates Obtained by Inverse Iteration

 Displacement from previous Coordinates is:  0.318599
 ----------------------------------------------------------------
             Standard Nuclear Orientation (Angstroms)
    I     Atom           X                Y                Z
 ----------------------------------------------------------------
    1      F       1.5866891860     1.7020400412     0.0000000000
    2      I      -2.0867720625     1.0283818414     0.0000000000
    3      I       2.7336543773    -0.3783726288     0.0000000000
    4      Br     -1.2315469244    -1.4631210752     0.0000000000
    5      C       1.0390312393     0.4665452380     0.0000000000
    6      C      -0.4361491047     0.0800622986     0.0000000000
 ----------------------------------------------------------------
 Molecular Point Group                 Cs    NOp =  2
 Largest Abelian Subgroup              Cs    NOp =  2
 Nuclear Repulsion Energy =  1549.3767186604 hartrees
 There are       81 alpha and       81 beta electrons
 Applying Cartesian multipole field
    Component          Value
    ---------          -----
     (2,0,0)        1.00000E-11
     (0,2,0)        2.00000E-11
     (0,0,2)       -3.00000E-11
 Nucleus-field energy     =     0.0000000372 hartrees
 Requested basis set is 6-311++G(d,p)
 There are 85 shells and 238 basis functions
 A cutoff of  1.0D-11 yielded   2607 shell pairs
 There are     22004 function pairs (     24993 Cartesian)
 Smallest overlap matrix eigenvalue = 4.62E-05
 Guess MOs from SCF MO coefficient file

 -----------------------------------------------------------------------
  General SCF calculation program by
  Eric Jon Sundstrom, Paul Horn, Yuezhi Mao, Dmitri Zuev, Alec White,
  David Stuck, Shaama M.S., Shane Yost, Joonho Lee, David Small,
  Daniel Levine, Susi Lehtola, Hugh Burton, Evgeny Epifanovsky
 -----------------------------------------------------------------------
 Exchange:     0.2000 Hartree-Fock + 0.0800 Slater + 0.7200 B88
 Correlation:  0.1900 VWN1RPA + 0.8100 LYP
 Using SG-1 standard quadrature grid
 using 4 threads for integral computing
 -------------------------------------------------------
 OpenMP Integral computing Module                
 Release: version 2.0, May 2017, Q-Chem Inc. Pleasanton 
 -------------------------------------------------------
 -------------------------------------------------------
 OpenMP BLAS3 based DFT computing Module                
 Release: version 1.0, May 2013, Q-Chem Inc. Pittsburgh 
 -------------------------------------------------------
 A restricted SCF calculation will be
 performed using DIIS
 SCF converges when DIIS error is below 1.0e-08
 ---------------------------------------
  Cycle       Energy         DIIS error
 ---------------------------------------
    1  -16589.0616821694      9.45e-04  
    2  -16589.0669191062      2.65e-04  
    3  -16589.0665964604      3.49e-04  
    4  -16589.0672631520      1.05e-04  
    5  -16589.0673292620      5.04e-05  
    6  -16589.0673443314      9.18e-06  
    7  -16589.0673448300      4.02e-06  
    8  -16589.0673449472      1.09e-06  
    9  -16589.0673449549      3.66e-07  
   10  -16589.0673449552      6.56e-08  
   11  -16589.0673449554      1.74e-08  
   12  -16589.0673449555      2.30e-09  Convergence criterion met
 ---------------------------------------
 SCF time:   CPU 72.06s  wall 19.00s 
 SCF   energy in the final basis set =   -16589.0673449555
 Total energy in the final basis set =   -16589.0673449555

 --------------------------------------------------------------
             Orbital Energies (a.u.) and Symmetries
 --------------------------------------------------------------

 Alpha MOs, Restricted
 -- Occupied --                  
*******-1165.89 -482.86 -176.33 -176.32 -165.73 -165.73 -165.73
  1 A'    2 A'    3 A'    4 A'    5 A'    6 A'    1 A"    7 A'                 
-165.72 -165.72 -165.72  -62.52  -56.34  -56.33  -56.33  -35.82
  8 A'    2 A"    9 A'   10 A'   11 A'    3 A"   12 A'   13 A'                 
-35.817 -31.317 -31.312 -31.311 -31.310 -31.305 -31.304 -24.729
 14 A'   15 A'    4 A"   16 A'   17 A'    5 A"   18 A'   19 A'                 
-22.967 -22.966 -22.966 -22.962 -22.962 -22.961 -22.959 -22.959
 20 A'    6 A"   21 A'    7 A"   22 A'   23 A'    8 A"   24 A'                 
-22.955 -22.955 -10.337 -10.291  -8.730  -6.562  -6.548  -6.548
 25 A'    9 A"   26 A'   27 A'   28 A'   29 A'   10 A"   30 A'                 
 -6.375  -6.369  -4.788  -4.783  -4.774  -4.772  -4.767  -4.766
 31 A'   32 A'   33 A'   34 A'   11 A"   35 A'   12 A"   36 A'                 
 -2.673  -2.669  -2.669  -2.658  -2.658  -2.056  -2.050  -2.050
 37 A'   13 A"   38 A'   39 A'   14 A"   40 A'   41 A'   15 A"                 
 -2.049  -2.044  -2.044  -2.037  -2.036  -2.030  -2.030  -1.280
 42 A'   16 A"   43 A'   17 A"   44 A'   45 A'   18 A"   46 A'                 
 -0.925  -0.787  -0.727  -0.665  -0.603  -0.523  -0.514  -0.498
 47 A'   48 A'   49 A'   50 A'   51 A'   52 A'   19 A"   53 A'                 
 -0.433  -0.415  -0.408  -0.359  -0.322  -0.290  -0.281  -0.237
 54 A'   20 A"   55 A'   56 A'   21 A"   22 A"   57 A'   23 A"                 
 -0.234
 58 A'                                                                         
 -- Virtual --                   
 -0.077  -0.049  -0.033  -0.006   0.012   0.034   0.049   0.053
 24 A"   59 A'   60 A'   61 A'   62 A'   63 A'   25 A"   64 A'                 
  0.058   0.071   0.079   0.105   0.115   0.121   0.121   0.137
 65 A'   66 A'   26 A"   67 A'   68 A'   69 A'   27 A"   70 A'                 
  0.150   0.179   0.208   0.221   0.225   0.247   0.266   0.275
 71 A'   72 A'   28 A"   73 A'   29 A"   74 A'   75 A'   76 A'                 
  0.285   0.288   0.320   0.342   0.348   0.373   0.388   0.403
 30 A"   77 A'   78 A'   79 A'   31 A"   80 A'   81 A'   32 A"                 
  0.410   0.414   0.418   0.425   0.439   0.443   0.478   0.486
 33 A"   34 A"   82 A'   35 A"   83 A'   84 A'   85 A'   86 A'                 
  0.501   0.516   0.550   0.564   0.592   0.606   0.644   0.711
 87 A'   36 A"   37 A"   88 A'   38 A"   89 A'   90 A'   91 A'                 
  0.713   0.736   0.750   0.762   0.823   0.830   0.947   0.983
 92 A'   39 A"   93 A'   94 A'   95 A'   96 A'   97 A'   98 A'                 
  1.073   1.133   1.227   1.288   1.301   1.328   1.360   1.370
 99 A'   40 A"   41 A"  100 A'   42 A"   43 A"   44 A"  101 A'                 
  1.380   1.391   1.410   1.454   1.509   1.515   1.572   1.646
102 A'  103 A'  104 A'  105 A'   45 A"  106 A'  107 A'  108 A'                 
  1.720   1.744   1.883   1.983   2.028   2.045   2.152   2.168
109 A'   46 A"  110 A'   47 A"  111 A'  112 A'  113 A'  114 A'                 
  2.563   2.761   2.762   2.844   2.944   3.457   3.732   3.753
 48 A"   49 A"  115 A'  116 A'  117 A'  118 A'   50 A"  119 A'                 
  3.911   3.934   3.942   3.952   3.960   3.979   4.003   4.007
 51 A"   52 A"  120 A'   53 A"  121 A'   54 A"  122 A'   55 A"                 
  4.012   4.062   4.089   4.100   4.133   4.230   4.236   4.305
123 A'   56 A"   57 A"  124 A'  125 A'  126 A'  127 A'  128 A'                 
  4.361   4.465   4.501   4.714   5.983   6.004   6.029   6.068
129 A'  130 A'  131 A'  132 A'   58 A"   59 A"  133 A'  134 A'                 
  6.129   6.166   6.259   6.355   6.555   6.696   7.523   7.577
135 A'  136 A'   60 A"  137 A'  138 A'  139 A'   61 A"  140 A'                 
  7.661  23.347  23.548  27.892  27.920  28.326  28.345  28.360
141 A'  142 A'  143 A'  144 A'  145 A'   62 A"   63 A"  146 A'                 
 28.384  28.408  28.429  28.519  28.527  28.541  28.544  28.551
147 A'  148 A'  149 A'   64 A"   65 A"  150 A'   66 A"  151 A'                 
 28.564  28.595  28.618  28.688  28.729  47.950  66.725 127.872
 67 A"  152 A'  153 A'  154 A'  155 A'  156 A'  157 A'   68 A"                 
127.887 127.899 127.923 127.952 127.986 151.686 151.712 289.727
 69 A"  158 A'  159 A'  160 A'  161 A'  162 A'  163 A'   70 A"                 
289.782 289.8911020.7601901.8521901.879
164 A'  165 A'  166 A'  167 A'  168 A'                                         

 Beta MOs, Restricted
 -- Occupied --                  
*******-1165.89 -482.86 -176.33 -176.32 -165.73 -165.73 -165.73
  1 A'    2 A'    3 A'    4 A'    5 A'    6 A'    1 A"    7 A'                 
-165.72 -165.72 -165.72  -62.52  -56.34  -56.33  -56.33  -35.82
  8 A'    2 A"    9 A'   10 A'   11 A'    3 A"   12 A'   13 A'                 
-35.817 -31.317 -31.312 -31.311 -31.310 -31.305 -31.304 -24.729
 14 A'   15 A'    4 A"   16 A'   17 A'    5 A"   18 A'   19 A'                 
-22.967 -22.966 -22.966 -22.962 -22.962 -22.961 -22.959 -22.959
 20 A'    6 A"   21 A'    7 A"   22 A'   23 A'    8 A"   24 A'                 
-22.955 -22.955 -10.337 -10.291  -8.730  -6.562  -6.548  -6.548
 25 A'    9 A"   26 A'   27 A'   28 A'   29 A'   10 A"   30 A'                 
 -6.375  -6.369  -4.788  -4.783  -4.774  -4.772  -4.767  -4.766
 31 A'   32 A'   33 A'   34 A'   11 A"   35 A'   12 A"   36 A'                 
 -2.673  -2.669  -2.669  -2.658  -2.658  -2.056  -2.050  -2.050
 37 A'   13 A"   38 A'   39 A'   14 A"   40 A'   41 A'   15 A"                 
 -2.049  -2.044  -2.044  -2.037  -2.036  -2.030  -2.030  -1.280
 42 A'   16 A"   43 A'   17 A"   44 A'   45 A'   18 A"   46 A'                 
 -0.925  -0.787  -0.727  -0.665  -0.603  -0.523  -0.514  -0.498
 47 A'   48 A'   49 A'   50 A'   51 A'   52 A'   19 A"   53 A'                 
 -0.433  -0.415  -0.408  -0.359  -0.322  -0.290  -0.281  -0.237
 54 A'   20 A"   55 A'   56 A'   21 A"   22 A"   57 A'   23 A"                 
 -0.234
 58 A'                                                                         
 -- Virtual --                   
 -0.077  -0.049  -0.033  -0.006   0.012   0.034   0.049   0.053
 24 A"   59 A'   60 A'   61 A'   62 A'   63 A'   25 A"   64 A'                 
  0.058   0.071   0.079   0.105   0.115   0.121   0.121   0.137
 65 A'   66 A'   26 A"   67 A'   68 A'   69 A'   27 A"   70 A'                 
  0.150   0.179   0.208   0.221   0.225   0.247   0.266   0.275
 71 A'   72 A'   28 A"   73 A'   29 A"   74 A'   75 A'   76 A'                 
  0.285   0.288   0.320   0.342   0.348   0.373   0.388   0.403
 30 A"   77 A'   78 A'   79 A'   31 A"   80 A'   81 A'   32 A"                 
  0.410   0.414   0.418   0.425   0.439   0.443   0.478   0.486
 33 A"   34 A"   82 A'   35 A"   83 A'   84 A'   85 A'   86 A'                 
  0.501   0.516   0.550   0.564   0.592   0.606   0.644   0.711
 87 A'   36 A"   37 A"   88 A'   38 A"   89 A'   90 A'   91 A'                 
  0.713   0.736   0.750   0.762   0.823   0.830   0.947   0.983
 92 A'   39 A"   93 A'   94 A'   95 A'   96 A'   97 A'   98 A'                 
  1.073   1.133   1.227   1.288   1.301   1.328   1.360   1.370
 99 A'   40 A"   41 A"  100 A'   42 A"   43 A"   44 A"  101 A'                 
  1.380   1.391   1.410   1.454   1.509   1.515   1.572   1.646
102 A'  103 A'  104 A'  105 A'   45 A"  106 A'  107 A'  108 A'                 
  1.720   1.744   1.883   1.983   2.028   2.045   2.152   2.168
109 A'   46 A"  110 A'   47 A"  111 A'  112 A'  113 A'  114 A'                 
  2.563   2.761   2.762   2.844   2.944   3.457   3.732   3.753
 48 A"   49 A"  115 A'  116 A'  117 A'  118 A'   50 A"  119 A'                 
  3.911   3.934   3.942   3.952   3.960   3.979   4.003   4.007
 51 A"   52 A"  120 A'   53 A"  121 A'   54 A"  122 A'   55 A"                 
  4.012   4.062   4.089   4.100   4.133   4.230   4.236   4.305
123 A'   56 A"   57 A"  124 A'  125 A'  126 A'  127 A'  128 A'                 
  4.361   4.465   4.501   4.714   5.983   6.004   6.029   6.068
129 A'  130 A'  131 A'  132 A'   58 A"   59 A"  133 A'  134 A'                 
  6.129   6.166   6.259   6.355   6.555   6.696   7.523   7.577
135 A'  136 A'   60 A"  137 A'  138 A'  139 A'   61 A"  140 A'                 
  7.661  23.347  23.548  27.892  27.920  28.326  28.345  28.360
141 A'  142 A'  143 A'  144 A'  145 A'   62 A"   63 A"  146 A'                 
 28.384  28.408  28.429  28.519  28.527  28.541  28.544  28.551
147 A'  148 A'  149 A'   64 A"   65 A"  150 A'   66 A"  151 A'                 
 28.564  28.595  28.618  28.688  28.729  47.950  66.725 127.872
 67 A"  152 A'  153 A'  154 A'  155 A'  156 A'  157 A'   68 A"                 
127.887 127.899 127.923 127.952 127.986 151.686 151.712 289.727
 69 A"  158 A'  159 A'  160 A'  161 A'  162 A'  163 A'   70 A"                 
289.782 289.8911020.7601901.8521901.879
164 A'  165 A'  166 A'  167 A'  168 A'                                         
 --------------------------------------------------------------

          Ground-State Mulliken Net Atomic Charges

     Atom                 Charge (a.u.)
  ----------------------------------------
      1 F                     0.004585
      2 I                     0.115824
      3 I                     0.162201
      4 Br                   -0.055197
      5 C                    -0.365180
      6 C                     0.137767
  ----------------------------------------
  Sum of atomic charges =    -0.000000

 -----------------------------------------------------------------
                    Cartesian Multipole Moments
 -----------------------------------------------------------------
    Charge (ESU x 10^10)
                -0.0000
    Dipole Moment (Debye)
         X      -0.2872      Y      -0.8641      Z      -0.0000
       Tot       0.9106
    Quadrupole Moments (Debye-Ang)
        XX     -83.5476     XY      -0.5278     YY     -93.8035
        XZ       0.0000     YZ       0.0000     ZZ     -91.6075
    Octopole Moments (Debye-Ang^2)
       XXX     -14.8150    XXY      -8.7337    XYY     -14.2623
       YYY     -17.6078    XXZ      -0.0000    XYZ       0.0000
       YYZ      -0.0000    XZZ      -6.6519    YZZ      -2.9523
       ZZZ      -0.0000
    Hexadecapole Moments (Debye-Ang^3)
      XXXX   -2205.2962   XXXY      77.2783   XXYY    -488.6438
      XYYY     138.0378   YYYY    -661.4555   XXXZ       0.0000
      XXYZ       0.0000   XYYZ       0.0000   YYYZ       0.0000
      XXZZ    -422.7881   XYZZ      44.0457   YYZZ    -130.8892
      XZZZ       0.0000   YZZZ       0.0000   ZZZZ    -117.9469
 -----------------------------------------------------------------
 Calculating analytic gradient of the SCF energy
 Gradient of SCF Energy
            1           2           3           4           5           6
    1   0.0626630   0.0902418  -0.0929954  -0.0248449   0.1547755  -0.1898400
    2  -0.0633345  -0.1565154   0.1062635   0.1701053   0.0008571  -0.0573760
    3  -0.0000000  -0.0000000   0.0000000   0.0000000  -0.0000000   0.0000000
 Max gradient component =       1.898E-01
 RMS gradient           =       9.230E-02
 Gradient time:  CPU 22.40 s  wall 5.71 s
 Geometry Optimization Parameters
   NAtoms,    NIC,     NZ,  NCons,   NDum,   NFix, NCnnct, MaxDiis
        6      37       0       0       0       0       0       0

 Cartesian Hessian Update
 Hessian Updated using BFGS Update


** GEOMETRY OPTIMIZATION IN DELOCALIZED INTERNAL COORDINATES **
   Searching for a Minimum

   Optimization Cycle:   9

                       Coordinates (Angstroms)
     ATOM                X               Y               Z
      1  F         1.5866891860    1.7020400412    0.0000000000
      2  I        -2.0867720625    1.0283818414    0.0000000000
      3  I         2.7336543773   -0.3783726288    0.0000000000
      4  Br       -1.2315469244   -1.4631210752    0.0000000000
      5  C         1.0390312393    0.4665452380    0.0000000000
      6  C        -0.4361491047    0.0800622986    0.0000000000
   Point Group: cs    Number of degrees of freedom:     9


   Energy is -16589.067344955

 Hessian Updated using BFGS Update

  9 Hessian modes will be used to form the next step
  Hessian Eigenvalues:
     0.113528    0.170006    0.247590    0.251043    0.281387    0.390959
     0.528892    0.955971    1.074944

 Minimum Search - Taking Simple RFO Step
 Searching for Lamda that Minimizes Along All modes
 Value Taken    Lamda =  -0.16318684
 Calculated Step too Large.  Step scaled by  0.408553
 Step Taken.  Stepsize is  0.300000

                             Maximum     Tolerance    Cnvgd?
         Gradient           0.153425      0.000300      NO
         Displacement       0.198495      0.001200      NO
         Energy change     -0.071811      0.000001      NO


 New Cartesian Coordinates Obtained by Inverse Iteration

 Displacement from previous Coordinates is:  0.308173
 ----------------------------------------------------------------
             Standard Nuclear Orientation (Angstroms)
    I     Atom           X                Y                Z
 ----------------------------------------------------------------
    1      F       1.4944232072     1.6968857337     0.0000000000
    2      I      -2.0411859983     1.0816370641     0.0000000000
    3      I       2.7062219727    -0.4131979701     0.0000000000
    4      Br     -1.1653335676    -1.4791696467     0.0000000000
    5      C       0.9879440619     0.4530906319     0.0000000000
    6      C      -0.3771629651     0.0962899023     0.0000000000
 ----------------------------------------------------------------
 Molecular Point Group                 Cs    NOp =  2
 Largest Abelian Subgroup              Cs    NOp =  2
 Nuclear Repulsion Energy =  1550.6943192965 hartrees
 There are       81 alpha and       81 beta electrons
 Applying Cartesian multipole field
    Component          Value
    ---------          -----
     (2,0,0)        1.00000E-11
     (0,2,0)        2.00000E-11
     (0,0,2)       -3.00000E-11
 Nucleus-field energy     =     0.0000000369 hartrees
 Requested basis set is 6-311++G(d,p)
 There are 85 shells and 238 basis functions
 A cutoff of  1.0D-11 yielded   2613 shell pairs
 There are     22018 function pairs (     25003 Cartesian)
 Smallest overlap matrix eigenvalue = 3.04E-05
 Guess MOs from SCF MO coefficient file

 -----------------------------------------------------------------------
  General SCF calculation program by
  Eric Jon Sundstrom, Paul Horn, Yuezhi Mao, Dmitri Zuev, Alec White,
  David Stuck, Shaama M.S., Shane Yost, Joonho Lee, David Small,
  Daniel Levine, Susi Lehtola, Hugh Burton, Evgeny Epifanovsky
 -----------------------------------------------------------------------
 Exchange:     0.2000 Hartree-Fock + 0.0800 Slater + 0.7200 B88
 Correlation:  0.1900 VWN1RPA + 0.8100 LYP
 Using SG-1 standard quadrature grid
 using 4 threads for integral computing
 -------------------------------------------------------
 OpenMP Integral computing Module                
 Release: version 2.0, May 2017, Q-Chem Inc. Pleasanton 
 -------------------------------------------------------
 -------------------------------------------------------
 OpenMP BLAS3 based DFT computing Module                
 Release: version 1.0, May 2013, Q-Chem Inc. Pittsburgh 
 -------------------------------------------------------
 A restricted SCF calculation will be
 performed using DIIS
 SCF converges when DIIS error is below 1.0e-08
 ---------------------------------------
  Cycle       Energy         DIIS error
 ---------------------------------------
    1  -16589.1189823315      1.05e-03  
    2  -16589.1246807412      2.98e-04  
    3  -16589.1243472225      3.75e-04  
    4  -16589.1251737233      8.78e-05  
    5  -16589.1252208461      3.17e-05  
    6  -16589.1252263427      9.51e-06  
    7  -16589.1252268517      3.51e-06  
    8  -16589.1252269376      1.04e-06  
    9  -16589.1252269442      3.52e-07  
   10  -16589.1252269448      5.65e-08  
   11  -16589.1252269447      1.60e-08  
   12  -16589.1252269446      1.95e-09  Convergence criterion met
 ---------------------------------------
 SCF time:   CPU 72.70s  wall 19.00s 
 SCF   energy in the final basis set =   -16589.1252269446
 Total energy in the final basis set =   -16589.1252269446

 --------------------------------------------------------------
             Orbital Energies (a.u.) and Symmetries
 --------------------------------------------------------------

 Alpha MOs, Restricted
 -- Occupied --                  
*******-1165.89 -482.86 -176.33 -176.32 -165.73 -165.73 -165.73
  1 A'    2 A'    3 A'    4 A'    5 A'    6 A'    1 A"    7 A'                 
-165.72 -165.72 -165.72  -62.52  -56.34  -56.33  -56.33  -35.82
  8 A'    2 A"    9 A'   10 A'   11 A'    3 A"   12 A'   13 A'                 
-35.817 -31.316 -31.311 -31.311 -31.310 -31.305 -31.304 -24.727
 14 A'   15 A'    4 A"   16 A'   17 A'    5 A"   18 A'   19 A'                 
-22.967 -22.965 -22.965 -22.961 -22.961 -22.961 -22.960 -22.959
 20 A'    6 A"   21 A'   22 A'    7 A"   23 A'    8 A"   24 A'                 
-22.955 -22.955 -10.330 -10.285  -8.727  -6.560  -6.546  -6.545
 25 A'    9 A"   26 A'   27 A'   28 A'   29 A'   10 A"   30 A'                 
 -6.374  -6.369  -4.787  -4.782  -4.772  -4.771  -4.767  -4.766
 31 A'   32 A'   33 A'   34 A'   11 A"   35 A'   12 A"   36 A'                 
 -2.671  -2.667  -2.666  -2.655  -2.655  -2.055  -2.050  -2.049
 37 A'   13 A"   38 A'   14 A"   39 A'   40 A'   41 A'   15 A"                 
 -2.048  -2.044  -2.044  -2.035  -2.035  -2.030  -2.029  -1.280
 42 A'   16 A"   43 A'   17 A"   44 A'   45 A'   18 A"   46 A'                 
 -0.917  -0.791  -0.730  -0.676  -0.606  -0.522  -0.516  -0.500
 47 A'   48 A'   49 A'   50 A'   51 A'   52 A'   19 A"   53 A'                 
 -0.433  -0.411  -0.401  -0.357  -0.321  -0.292  -0.284  -0.246
 54 A'   20 A"   55 A'   56 A'   21 A"   22 A"   57 A'   23 A"                 
 -0.241
 58 A'                                                                         
 -- Virtual --                   
 -0.061  -0.056  -0.037  -0.005   0.010   0.036   0.050   0.053
 24 A"   59 A'   60 A'   61 A'   62 A'   63 A'   25 A"   64 A'                 
  0.062   0.070   0.078   0.106   0.112   0.121   0.122   0.148
 65 A'   66 A'   26 A"   67 A'   68 A'   27 A"   69 A'   70 A'                 
  0.167   0.185   0.210   0.224   0.224   0.251   0.269   0.279
 71 A'   72 A'   28 A"   73 A'   29 A"   74 A'   75 A'   76 A'                 
  0.286   0.289   0.314   0.345   0.352   0.385   0.400   0.405
 30 A"   77 A'   78 A'   79 A'   31 A"   80 A'   81 A'   32 A"                 
  0.410   0.411   0.416   0.426   0.440   0.446   0.483   0.484
 33 A"   34 A"   82 A'   35 A"   83 A'   84 A'   85 A'   86 A'                 
  0.502   0.513   0.562   0.583   0.588   0.611   0.645   0.702
 87 A'   36 A"   37 A"   38 A"   88 A'   89 A'   90 A'   91 A'                 
  0.717   0.746   0.747   0.759   0.820   0.845   0.959   0.976
 92 A'   93 A'   39 A"   94 A'   95 A'   96 A'   97 A'   98 A'                 
  1.081   1.134   1.213   1.290   1.296   1.326   1.361   1.367
 99 A'   40 A"   41 A"  100 A'   42 A"   43 A"  101 A'   44 A"                 
  1.381   1.400   1.409   1.449   1.525   1.533   1.583   1.685
102 A'  103 A'  104 A'  105 A'  106 A'   45 A"  107 A'  108 A'                 
  1.768   1.806   1.898   1.989   2.032   2.091   2.173   2.214
109 A'   46 A"  110 A'   47 A"  111 A'  112 A'  113 A'  114 A'                 
  2.574   2.762   2.794   2.919   3.036   3.408   3.738   3.758
 48 A"  115 A'   49 A"  116 A'  117 A'  118 A'   50 A"  119 A'                 
  3.918   3.942   3.951   3.954   3.966   3.980   4.001   4.009
 51 A"   52 A"  120 A'   53 A"  121 A'   54 A"  122 A'   55 A"                 
  4.019   4.054   4.090   4.101   4.132   4.228   4.240   4.290
123 A'   56 A"   57 A"  124 A'  125 A'  126 A'  127 A'  128 A'                 
  4.362   4.467   4.503   4.741   5.984   6.005   6.031   6.067
129 A'  130 A'  131 A'  132 A'   58 A"   59 A"  133 A'  134 A'                 
  6.130   6.160   6.262   6.351   6.584   6.699   7.526   7.578
135 A'  136 A'   60 A"  137 A'  138 A'  139 A'   61 A"  140 A'                 
  7.667  23.323  23.820  27.888  27.918  28.327  28.345  28.360
141 A'  142 A'  143 A'  144 A'  145 A'   62 A"   63 A"  146 A'                 
 28.382  28.407  28.426  28.520  28.526  28.539  28.544  28.548
147 A'  148 A'  149 A'   64 A"   65 A"  150 A'   66 A"  151 A'                 
 28.564  28.593  28.617  28.690  28.731  47.947  66.729 127.872
 67 A"  152 A'  153 A'  154 A'  155 A'  156 A'  157 A'   68 A"                 
127.887 127.899 127.921 127.950 127.983 151.682 151.709 289.729
 69 A"  158 A'  159 A'  160 A'  161 A'  162 A'  163 A'   70 A"                 
289.782 289.8951020.7551901.8481901.876
164 A'  165 A'  166 A'  167 A'  168 A'                                         

 Beta MOs, Restricted
 -- Occupied --                  
*******-1165.89 -482.86 -176.33 -176.32 -165.73 -165.73 -165.73
  1 A'    2 A'    3 A'    4 A'    5 A'    6 A'    1 A"    7 A'                 
-165.72 -165.72 -165.72  -62.52  -56.34  -56.33  -56.33  -35.82
  8 A'    2 A"    9 A'   10 A'   11 A'    3 A"   12 A'   13 A'                 
-35.817 -31.316 -31.311 -31.311 -31.310 -31.305 -31.304 -24.727
 14 A'   15 A'    4 A"   16 A'   17 A'    5 A"   18 A'   19 A'                 
-22.967 -22.965 -22.965 -22.961 -22.961 -22.961 -22.960 -22.959
 20 A'    6 A"   21 A'   22 A'    7 A"   23 A'    8 A"   24 A'                 
-22.955 -22.955 -10.330 -10.285  -8.727  -6.560  -6.546  -6.545
 25 A'    9 A"   26 A'   27 A'   28 A'   29 A'   10 A"   30 A'                 
 -6.374  -6.369  -4.787  -4.782  -4.772  -4.771  -4.767  -4.766
 31 A'   32 A'   33 A'   34 A'   11 A"   35 A'   12 A"   36 A'                 
 -2.671  -2.667  -2.666  -2.655  -2.655  -2.055  -2.050  -2.049
 37 A'   13 A"   38 A'   14 A"   39 A'   40 A'   41 A'   15 A"                 
 -2.048  -2.044  -2.044  -2.035  -2.035  -2.030  -2.029  -1.280
 42 A'   16 A"   43 A'   17 A"   44 A'   45 A'   18 A"   46 A'                 
 -0.917  -0.791  -0.730  -0.676  -0.606  -0.522  -0.516  -0.500
 47 A'   48 A'   49 A'   50 A'   51 A'   52 A'   19 A"   53 A'                 
 -0.433  -0.411  -0.401  -0.357  -0.321  -0.292  -0.284  -0.246
 54 A'   20 A"   55 A'   56 A'   21 A"   22 A"   57 A'   23 A"                 
 -0.241
 58 A'                                                                         
 -- Virtual --                   
 -0.061  -0.056  -0.037  -0.005   0.010   0.036   0.050   0.053
 24 A"   59 A'   60 A'   61 A'   62 A'   63 A'   25 A"   64 A'                 
  0.062   0.070   0.078   0.106   0.112   0.121   0.122   0.148
 65 A'   66 A'   26 A"   67 A'   68 A'   27 A"   69 A'   70 A'                 
  0.167   0.185   0.210   0.224   0.224   0.251   0.269   0.279
 71 A'   72 A'   28 A"   73 A'   29 A"   74 A'   75 A'   76 A'                 
  0.286   0.289   0.314   0.345   0.352   0.385   0.400   0.405
 30 A"   77 A'   78 A'   79 A'   31 A"   80 A'   81 A'   32 A"                 
  0.410   0.411   0.416   0.426   0.440   0.446   0.483   0.484
 33 A"   34 A"   82 A'   35 A"   83 A'   84 A'   85 A'   86 A'                 
  0.502   0.513   0.562   0.583   0.588   0.611   0.645   0.702
 87 A'   36 A"   37 A"   38 A"   88 A'   89 A'   90 A'   91 A'                 
  0.717   0.746   0.747   0.759   0.820   0.845   0.959   0.976
 92 A'   93 A'   39 A"   94 A'   95 A'   96 A'   97 A'   98 A'                 
  1.081   1.134   1.213   1.290   1.296   1.326   1.361   1.367
 99 A'   40 A"   41 A"  100 A'   42 A"   43 A"  101 A'   44 A"                 
  1.381   1.400   1.409   1.449   1.525   1.533   1.583   1.685
102 A'  103 A'  104 A'  105 A'  106 A'   45 A"  107 A'  108 A'                 
  1.768   1.806   1.898   1.989   2.032   2.091   2.173   2.214
109 A'   46 A"  110 A'   47 A"  111 A'  112 A'  113 A'  114 A'                 
  2.574   2.762   2.794   2.919   3.036   3.408   3.738   3.758
 48 A"  115 A'   49 A"  116 A'  117 A'  118 A'   50 A"  119 A'                 
  3.918   3.942   3.951   3.954   3.966   3.980   4.001   4.009
 51 A"   52 A"  120 A'   53 A"  121 A'   54 A"  122 A'   55 A"                 
  4.019   4.054   4.090   4.101   4.132   4.228   4.240   4.290
123 A'   56 A"   57 A"  124 A'  125 A'  126 A'  127 A'  128 A'                 
  4.362   4.467   4.503   4.741   5.984   6.005   6.031   6.067
129 A'  130 A'  131 A'  132 A'   58 A"   59 A"  133 A'  134 A'                 
  6.130   6.160   6.262   6.351   6.584   6.699   7.526   7.578
135 A'  136 A'   60 A"  137 A'  138 A'  139 A'   61 A"  140 A'                 
  7.667  23.323  23.820  27.888  27.918  28.327  28.345  28.360
141 A'  142 A'  143 A'  144 A'  145 A'   62 A"   63 A"  146 A'                 
 28.382  28.407  28.426  28.520  28.526  28.539  28.544  28.548
147 A'  148 A'  149 A'   64 A"   65 A"  150 A'   66 A"  151 A'                 
 28.564  28.593  28.617  28.690  28.731  47.947  66.729 127.872
 67 A"  152 A'  153 A'  154 A'  155 A'  156 A'  157 A'   68 A"                 
127.887 127.899 127.921 127.950 127.983 151.682 151.709 289.729
 69 A"  158 A'  159 A'  160 A'  161 A'  162 A'  163 A'   70 A"                 
289.782 289.8951020.7551901.8481901.876
164 A'  165 A'  166 A'  167 A'  168 A'                                         
 --------------------------------------------------------------

          Ground-State Mulliken Net Atomic Charges

     Atom                 Charge (a.u.)
  ----------------------------------------
      1 F                    -0.003897
      2 I                     0.114521
      3 I                     0.148132
      4 Br                   -0.065845
      5 C                    -0.357151
      6 C                     0.164239
  ----------------------------------------
  Sum of atomic charges =     0.000000

 -----------------------------------------------------------------
                    Cartesian Multipole Moments
 -----------------------------------------------------------------
    Charge (ESU x 10^10)
                 0.0000
    Dipole Moment (Debye)
         X      -0.2683      Y      -0.8056      Z      -0.0000
       Tot       0.8491
    Quadrupole Moments (Debye-Ang)
        XX     -83.8233     XY      -1.0404     YY     -93.4179
        XZ       0.0000     YZ      -0.0000     ZZ     -91.5890
    Octopole Moments (Debye-Ang^2)
       XXX     -18.3024    XXY      -8.1188    XYY     -15.9688
       YYY     -18.3093    XXZ       0.0000    XYZ       0.0000
       YYZ       0.0000    XZZ      -7.9036    YZZ      -2.9868
       ZZZ      -0.0000
    Hexadecapole Moments (Debye-Ang^3)
      XXXX   -2124.6333   XXXY      91.3738   XXYY    -475.8960
      XYYY     155.4540   YYYY    -684.9898   XXXZ       0.0000
      XXYZ       0.0000   XYYZ       0.0000   YYYZ      -0.0000
      XXZZ    -409.0365   XYZZ      50.4407   YYZZ    -135.5262
      XZZZ       0.0000   YZZZ      -0.0000   ZZZZ    -118.0593
 -----------------------------------------------------------------
 Calculating analytic gradient of the SCF energy
 Gradient of SCF Energy
            1           2           3           4           5           6
    1   0.0505213   0.0696967  -0.0743088  -0.0210436   0.0971267  -0.1219923
    2  -0.0556664  -0.1271375   0.0865175   0.1382207  -0.0044762  -0.0374582
    3   0.0000000   0.0000000   0.0000000   0.0000000  -0.0000000  -0.0000000
 Max gradient component =       1.382E-01
 RMS gradient           =       6.870E-02
 Gradient time:  CPU 22.46 s  wall 5.73 s
 Geometry Optimization Parameters
   NAtoms,    NIC,     NZ,  NCons,   NDum,   NFix, NCnnct, MaxDiis
        6      37       0       0       0       0       0       0

 Cartesian Hessian Update
 Hessian Updated using BFGS Update


** GEOMETRY OPTIMIZATION IN DELOCALIZED INTERNAL COORDINATES **
   Searching for a Minimum

   Optimization Cycle:  10

                       Coordinates (Angstroms)
     ATOM                X               Y               Z
      1  F         1.4944232072    1.6968857337    0.0000000000
      2  I        -2.0411859983    1.0816370641    0.0000000000
      3  I         2.7062219727   -0.4131979701    0.0000000000
      4  Br       -1.1653335676   -1.4791696467    0.0000000000
      5  C         0.9879440619    0.4530906319    0.0000000000
      6  C        -0.3771629651    0.0962899023    0.0000000000
   Point Group: cs    Number of degrees of freedom:     9


   Energy is -16589.125226945

 Hessian Updated using BFGS Update

  9 Hessian modes will be used to form the next step
  Hessian Eigenvalues:
     0.138195    0.231470    0.240702    0.253717    0.271329    0.394328
     0.505143    0.955938    1.075068

 Minimum Search - Taking Simple RFO Step
 Searching for Lamda that Minimizes Along All modes
 Value Taken    Lamda =  -0.09935458
 Calculated Step too Large.  Step scaled by  0.498269
 Step Taken.  Stepsize is  0.300000

                             Maximum     Tolerance    Cnvgd?
         Gradient           0.109587      0.000300      NO
         Displacement       0.230318      0.001200      NO
         Energy change     -0.057882      0.000001      NO


 New Cartesian Coordinates Obtained by Inverse Iteration

 Displacement from previous Coordinates is:  0.249502
 ----------------------------------------------------------------
             Standard Nuclear Orientation (Angstroms)
    I     Atom           X                Y                Z
 ----------------------------------------------------------------
    1      F       1.4147370820     1.7055075437     0.0000000000
    2      I      -2.0156878296     1.1427758403     0.0000000000
    3      I       2.7051968988    -0.4516894164     0.0000000000
    4      Br     -1.1186222337    -1.5129592649     0.0000000000
    5      C       0.9630689533     0.4481249747     0.0000000000
    6      C      -0.3437861599     0.1037760378     0.0000000000
 ----------------------------------------------------------------
 Molecular Point Group                 Cs    NOp =  2
 Largest Abelian Subgroup              Cs    NOp =  2
 Nuclear Repulsion Energy =  1538.5492356673 hartrees
 There are       81 alpha and       81 beta electrons
 Applying Cartesian multipole field
    Component          Value
    ---------          -----
     (2,0,0)        1.00000E-11
     (0,2,0)        2.00000E-11
     (0,0,2)       -3.00000E-11
 Nucleus-field energy     =     0.0000000374 hartrees
 Requested basis set is 6-311++G(d,p)
 There are 85 shells and 238 basis functions
 A cutoff of  1.0D-11 yielded   2605 shell pairs
 There are     21918 function pairs (     24878 Cartesian)
 Smallest overlap matrix eigenvalue = 2.52E-05
 Guess MOs from SCF MO coefficient file

 -----------------------------------------------------------------------
  General SCF calculation program by
  Eric Jon Sundstrom, Paul Horn, Yuezhi Mao, Dmitri Zuev, Alec White,
  David Stuck, Shaama M.S., Shane Yost, Joonho Lee, David Small,
  Daniel Levine, Susi Lehtola, Hugh Burton, Evgeny Epifanovsky
 -----------------------------------------------------------------------
 Exchange:     0.2000 Hartree-Fock + 0.0800 Slater + 0.7200 B88
 Correlation:  0.1900 VWN1RPA + 0.8100 LYP
 Using SG-1 standard quadrature grid
 using 4 threads for integral computing
 -------------------------------------------------------
 OpenMP Integral computing Module                
 Release: version 2.0, May 2017, Q-Chem Inc. Pleasanton 
 -------------------------------------------------------
 -------------------------------------------------------
 OpenMP BLAS3 based DFT computing Module                
 Release: version 1.0, May 2013, Q-Chem Inc. Pittsburgh 
 -------------------------------------------------------
 A restricted SCF calculation will be
 performed using DIIS
 SCF converges when DIIS error is below 1.0e-08
 ---------------------------------------
  Cycle       Energy         DIIS error
 ---------------------------------------
    1  -16589.1622816409      8.14e-04  
    2  -16589.1662514515      2.31e-04  
    3  -16589.1660805922      2.70e-04  
    4  -16589.1665361582      9.38e-05  
    5  -16589.1665943272      2.10e-05  
    6  -16589.1665963815      6.28e-06  
    7  -16589.1665965470      1.27e-06  
    8  -16589.1665965554      5.47e-07  
    9  -16589.1665965565      1.27e-07  
   10  -16589.1665965566      5.63e-08  
   11  -16589.1665965565      1.68e-08  
   12  -16589.1665965565      1.64e-09  Convergence criterion met
 ---------------------------------------
 SCF time:   CPU 72.53s  wall 19.00s 
 SCF   energy in the final basis set =   -16589.1665965565
 Total energy in the final basis set =   -16589.1665965565

 --------------------------------------------------------------
             Orbital Energies (a.u.) and Symmetries
 --------------------------------------------------------------

 Alpha MOs, Restricted
 -- Occupied --                  
*******-1165.89 -482.86 -176.33 -176.32 -165.73 -165.73 -165.73
  1 A'    2 A'    3 A'    4 A'    5 A'    6 A'    1 A"    7 A'                 
-165.72 -165.72 -165.72  -62.51  -56.34  -56.33  -56.33  -35.82
  8 A'    2 A"    9 A'   10 A'   11 A'    3 A"   12 A'   13 A'                 
-35.818 -31.317 -31.311 -31.311 -31.311 -31.305 -31.305 -24.727
 14 A'   15 A'    4 A"   16 A'   17 A'    5 A"   18 A'   19 A'                 
-22.967 -22.966 -22.966 -22.962 -22.962 -22.962 -22.960 -22.960
 20 A'    6 A"   21 A'   22 A'    7 A"   23 A'    8 A"   24 A'                 
-22.956 -22.956 -10.326 -10.282  -8.725  -6.557  -6.543  -6.543
 25 A'    9 A"   26 A'   27 A'   28 A'   29 A'   10 A"   30 A'                 
 -6.375  -6.369  -4.787  -4.782  -4.772  -4.772  -4.766  -4.766
 31 A'   32 A'   33 A'   34 A'   11 A"   35 A'   12 A"   36 A'                 
 -2.669  -2.664  -2.664  -2.653  -2.653  -2.054  -2.049  -2.049
 37 A'   13 A"   38 A'   14 A"   39 A'   40 A'   41 A'   15 A"                 
 -2.048  -2.044  -2.043  -2.035  -2.035  -2.029  -2.029  -1.279
 42 A'   16 A"   43 A'   17 A"   44 A'   45 A'   18 A"   46 A'                 
 -0.906  -0.792  -0.730  -0.677  -0.607  -0.521  -0.516  -0.501
 47 A'   48 A'   49 A'   50 A'   51 A'   52 A'   19 A"   53 A'                 
 -0.430  -0.405  -0.396  -0.351  -0.319  -0.293  -0.288  -0.252
 54 A'   20 A"   55 A'   56 A'   21 A"   22 A"   57 A'   23 A"                 
 -0.249
 58 A'                                                                         
 -- Virtual --                   
 -0.066  -0.049  -0.040  -0.005   0.007   0.037   0.051   0.053
 59 A'   24 A"   60 A'   61 A'   62 A'   63 A'   25 A"   64 A'                 
  0.064   0.069   0.078   0.106   0.111   0.121   0.123   0.152
 65 A'   66 A'   26 A"   67 A'   68 A'   27 A"   69 A'   70 A'                 
  0.173   0.191   0.212   0.223   0.226   0.249   0.268   0.281
 71 A'   72 A'   28 A"   29 A"   73 A'   74 A'   75 A'   76 A'                 
  0.286   0.290   0.309   0.347   0.356   0.392   0.402   0.405
 30 A"   77 A'   78 A'   79 A'   31 A"   80 A'   32 A"   81 A'                 
  0.408   0.414   0.414   0.427   0.444   0.449   0.477   0.488
 33 A"   82 A'   34 A"   35 A"   83 A'   84 A'   85 A'   86 A'                 
  0.502   0.510   0.565   0.578   0.610   0.614   0.642   0.693
 87 A'   36 A"   37 A"   38 A"   88 A'   89 A'   90 A'   91 A'                 
  0.723   0.740   0.751   0.753   0.811   0.857   0.957   0.968
 92 A'   93 A'   94 A'   39 A"   95 A'   96 A'   97 A'   98 A'                 
  1.076   1.135   1.204   1.293   1.294   1.327   1.358   1.372
 99 A'   40 A"   41 A"  100 A'   42 A"   43 A"  101 A'   44 A"                 
  1.376   1.398   1.407   1.450   1.535   1.546   1.593   1.695
102 A'  103 A'  104 A'  105 A'  106 A'   45 A"  107 A'  108 A'                 
  1.802   1.840   1.909   1.995   2.033   2.122   2.179   2.234
109 A'   46 A"  110 A'   47 A"  111 A'  112 A'  113 A'  114 A'                 
  2.583   2.762   2.809   2.939   3.107   3.354   3.743   3.763
 48 A"  115 A'   49 A"  116 A'  117 A'  118 A'   50 A"  119 A'                 
  3.927   3.942   3.951   3.959   3.975   3.980   3.997   4.008
 51 A"   52 A"  120 A'   53 A"  121 A'   54 A"  122 A'   55 A"                 
  4.032   4.043   4.090   4.094   4.130   4.226   4.240   4.264
123 A'   56 A"   57 A"  124 A'  125 A'  126 A'  127 A'  128 A'                 
  4.360   4.465   4.497   4.753   5.984   6.004   6.031   6.061
129 A'  130 A'  131 A'  132 A'   58 A"   59 A"  133 A'  134 A'                 
  6.121   6.144   6.263   6.347   6.600   6.696   7.529   7.579
135 A'  136 A'   60 A"  137 A'  138 A'  139 A'   61 A"  140 A'                 
  7.668  23.303  24.020  27.877  27.910  28.327  28.344  28.358
141 A'  142 A'  143 A'  144 A'  145 A'   62 A"   63 A"  146 A'                 
 28.379  28.401  28.420  28.518  28.524  28.535  28.542  28.544
147 A'  148 A'  149 A'   64 A"   65 A"  150 A'   66 A"  151 A'                 
 28.563  28.588  28.613  28.690  28.728  47.939  66.730 127.871
 67 A"  152 A'  153 A'  154 A'  155 A'  156 A'  157 A'   68 A"                 
127.885 127.897 127.917 127.944 127.975 151.672 151.701 289.730
 69 A"  158 A'  159 A'  160 A'  161 A'  162 A'  163 A'   70 A"                 
289.781 289.8941020.7431901.8371901.867
164 A'  165 A'  166 A'  167 A'  168 A'                                         

 Beta MOs, Restricted
 -- Occupied --                  
*******-1165.89 -482.86 -176.33 -176.32 -165.73 -165.73 -165.73
  1 A'    2 A'    3 A'    4 A'    5 A'    6 A'    1 A"    7 A'                 
-165.72 -165.72 -165.72  -62.51  -56.34  -56.33  -56.33  -35.82
  8 A'    2 A"    9 A'   10 A'   11 A'    3 A"   12 A'   13 A'                 
-35.818 -31.317 -31.311 -31.311 -31.311 -31.305 -31.305 -24.727
 14 A'   15 A'    4 A"   16 A'   17 A'    5 A"   18 A'   19 A'                 
-22.967 -22.966 -22.966 -22.962 -22.962 -22.962 -22.960 -22.960
 20 A'    6 A"   21 A'   22 A'    7 A"   23 A'    8 A"   24 A'                 
-22.956 -22.956 -10.326 -10.282  -8.725  -6.557  -6.543  -6.543
 25 A'    9 A"   26 A'   27 A'   28 A'   29 A'   10 A"   30 A'                 
 -6.375  -6.369  -4.787  -4.782  -4.772  -4.772  -4.766  -4.766
 31 A'   32 A'   33 A'   34 A'   11 A"   35 A'   12 A"   36 A'                 
 -2.669  -2.664  -2.664  -2.653  -2.653  -2.054  -2.049  -2.049
 37 A'   13 A"   38 A'   14 A"   39 A'   40 A'   41 A'   15 A"                 
 -2.048  -2.044  -2.043  -2.035  -2.035  -2.029  -2.029  -1.279
 42 A'   16 A"   43 A'   17 A"   44 A'   45 A'   18 A"   46 A'                 
 -0.906  -0.792  -0.730  -0.677  -0.607  -0.521  -0.516  -0.501
 47 A'   48 A'   49 A'   50 A'   51 A'   52 A'   19 A"   53 A'                 
 -0.430  -0.405  -0.396  -0.351  -0.319  -0.293  -0.288  -0.252
 54 A'   20 A"   55 A'   56 A'   21 A"   22 A"   57 A'   23 A"                 
 -0.249
 58 A'                                                                         
 -- Virtual --                   
 -0.066  -0.049  -0.040  -0.005   0.007   0.037   0.051   0.053
 59 A'   24 A"   60 A'   61 A'   62 A'   63 A'   25 A"   64 A'                 
  0.064   0.069   0.078   0.106   0.111   0.121   0.123   0.152
 65 A'   66 A'   26 A"   67 A'   68 A'   27 A"   69 A'   70 A'                 
  0.173   0.191   0.212   0.223   0.226   0.249   0.268   0.281
 71 A'   72 A'   28 A"   29 A"   73 A'   74 A'   75 A'   76 A'                 
  0.286   0.290   0.309   0.347   0.356   0.392   0.402   0.405
 30 A"   77 A'   78 A'   79 A'   31 A"   80 A'   32 A"   81 A'                 
  0.408   0.414   0.414   0.427   0.444   0.449   0.477   0.488
 33 A"   82 A'   34 A"   35 A"   83 A'   84 A'   85 A'   86 A'                 
  0.502   0.510   0.565   0.578   0.610   0.614   0.642   0.693
 87 A'   36 A"   37 A"   38 A"   88 A'   89 A'   90 A'   91 A'                 
  0.723   0.740   0.751   0.753   0.811   0.857   0.957   0.968
 92 A'   93 A'   94 A'   39 A"   95 A'   96 A'   97 A'   98 A'                 
  1.076   1.135   1.204   1.293   1.294   1.327   1.358   1.372
 99 A'   40 A"   41 A"  100 A'   42 A"   43 A"  101 A'   44 A"                 
  1.376   1.398   1.407   1.450   1.535   1.546   1.593   1.695
102 A'  103 A'  104 A'  105 A'  106 A'   45 A"  107 A'  108 A'                 
  1.802   1.840   1.909   1.995   2.033   2.122   2.179   2.234
109 A'   46 A"  110 A'   47 A"  111 A'  112 A'  113 A'  114 A'                 
  2.583   2.762   2.809   2.939   3.107   3.354   3.743   3.763
 48 A"  115 A'   49 A"  116 A'  117 A'  118 A'   50 A"  119 A'                 
  3.927   3.942   3.951   3.959   3.975   3.980   3.997   4.008
 51 A"   52 A"  120 A'   53 A"  121 A'   54 A"  122 A'   55 A"                 
  4.032   4.043   4.090   4.094   4.130   4.226   4.240   4.264
123 A'   56 A"   57 A"  124 A'  125 A'  126 A'  127 A'  128 A'                 
  4.360   4.465   4.497   4.753   5.984   6.004   6.031   6.061
129 A'  130 A'  131 A'  132 A'   58 A"   59 A"  133 A'  134 A'                 
  6.121   6.144   6.263   6.347   6.600   6.696   7.529   7.579
135 A'  136 A'   60 A"  137 A'  138 A'  139 A'   61 A"  140 A'                 
  7.668  23.303  24.020  27.877  27.910  28.327  28.344  28.358
141 A'  142 A'  143 A'  144 A'  145 A'   62 A"   63 A"  146 A'                 
 28.379  28.401  28.420  28.518  28.524  28.535  28.542  28.544
147 A'  148 A'  149 A'   64 A"   65 A"  150 A'   66 A"  151 A'                 
 28.563  28.588  28.613  28.690  28.728  47.939  66.730 127.871
 67 A"  152 A'  153 A'  154 A'  155 A'  156 A'  157 A'   68 A"                 
127.885 127.897 127.917 127.944 127.975 151.672 151.701 289.730
 69 A"  158 A'  159 A'  160 A'  161 A'  162 A'  163 A'   70 A"                 
289.781 289.8941020.7431901.8371901.867
164 A'  165 A'  166 A'  167 A'  168 A'                                         
 --------------------------------------------------------------

          Ground-State Mulliken Net Atomic Charges

     Atom                 Charge (a.u.)
  ----------------------------------------
      1 F                    -0.009116
      2 I                     0.120362
      3 I                     0.143520
      4 Br                   -0.076545
      5 C                    -0.319410
      6 C                     0.141188
  ----------------------------------------
  Sum of atomic charges =     0.000000

 -----------------------------------------------------------------
                    Cartesian Multipole Moments
 -----------------------------------------------------------------
    Charge (ESU x 10^10)
                 0.0000
    Dipole Moment (Debye)
         X      -0.1790      Y      -0.7636      Z      -0.0000
       Tot       0.7843
    Quadrupole Moments (Debye-Ang)
        XX     -83.8521     XY      -1.7017     YY     -92.9059
        XZ      -0.0000     YZ      -0.0000     ZZ     -91.6906
    Octopole Moments (Debye-Ang^2)
       XXX     -20.5543    XXY      -7.6526    XYY     -17.5840
       YYY     -18.6144    XXZ       0.0000    XYZ      -0.0000
       YYZ       0.0000    XZZ      -8.9889    YZZ      -2.9228
       ZZZ       0.0000
    Hexadecapole Moments (Debye-Ang^3)
      XXXX   -2088.3105   XXXY     104.5222   XXYY    -471.9807
      XYYY     172.7076   YYYY    -719.4093   XXXZ      -0.0000
      XXYZ      -0.0000   XYYZ      -0.0000   YYYZ      -0.0000
      XXZZ    -403.2004   XYZZ      57.0443   YYZZ    -142.2635
      XZZZ       0.0000   YZZZ      -0.0000   ZZZZ    -118.4713
 -----------------------------------------------------------------
 Calculating analytic gradient of the SCF energy
 Gradient of SCF Energy
            1           2           3           4           5           6
    1   0.0361375   0.0472226  -0.0512889  -0.0182699   0.0418811  -0.0556824
    2  -0.0453381  -0.0955597   0.0632327   0.1027342  -0.0091045  -0.0159645
    3  -0.0000000   0.0000000  -0.0000000   0.0000000   0.0000000  -0.0000000
 Max gradient component =       1.027E-01
 RMS gradient           =       4.560E-02
 Gradient time:  CPU 22.49 s  wall 5.74 s
 Geometry Optimization Parameters
   NAtoms,    NIC,     NZ,  NCons,   NDum,   NFix, NCnnct, MaxDiis
        6      37       0       0       0       0       0       0

 Cartesian Hessian Update
 Hessian Updated using BFGS Update


** GEOMETRY OPTIMIZATION IN DELOCALIZED INTERNAL COORDINATES **
   Searching for a Minimum

   Optimization Cycle:  11

                       Coordinates (Angstroms)
     ATOM                X               Y               Z
      1  F         1.4147370820    1.7055075437    0.0000000000
      2  I        -2.0156878296    1.1427758403    0.0000000000
      3  I         2.7051968988   -0.4516894164    0.0000000000
      4  Br       -1.1186222337   -1.5129592649    0.0000000000
      5  C         0.9630689533    0.4481249747    0.0000000000
      6  C        -0.3437861599    0.1037760378    0.0000000000
   Point Group: cs    Number of degrees of freedom:     9


   Energy is -16589.166596557

 Hessian Updated using BFGS Update

  9 Hessian modes will be used to form the next step
  Hessian Eigenvalues:
     0.106133    0.230916    0.245151    0.252197    0.345835    0.420999
     0.496778    0.956095    1.075136

 Minimum Search - Taking Simple RFO Step
 Searching for Lamda that Minimizes Along All modes
 Value Taken    Lamda =  -0.06305825
 Calculated Step too Large.  Step scaled by  0.514171
 Step Taken.  Stepsize is  0.300000

                             Maximum     Tolerance    Cnvgd?
         Gradient           0.090212      0.000300      NO
         Displacement       0.280136      0.001200      NO
         Energy change     -0.041370      0.000001      NO


 New Cartesian Coordinates Obtained by Inverse Iteration

 Displacement from previous Coordinates is:  0.206140
 ----------------------------------------------------------------
             Standard Nuclear Orientation (Angstroms)
    I     Atom           X                Y                Z
 ----------------------------------------------------------------
    1      F       1.3591517569     1.7261825119     0.0000000000
    2      I      -2.0091787378     1.2015281844     0.0000000000
    3      I       2.7179450637    -0.4918040247     0.0000000000
    4      Br     -1.0868098938    -1.5579614124     0.0000000000
    5      C       0.9612983469     0.4541535463     0.0000000000
    6      C      -0.3374998250     0.1034369097     0.0000000000
 ----------------------------------------------------------------
 Molecular Point Group                 Cs    NOp =  2
 Largest Abelian Subgroup              Cs    NOp =  2
 Nuclear Repulsion Energy =  1518.5627991823 hartrees
 There are       81 alpha and       81 beta electrons
 Applying Cartesian multipole field
    Component          Value
    ---------          -----
     (2,0,0)        1.00000E-11
     (0,2,0)        2.00000E-11
     (0,0,2)       -3.00000E-11
 Nucleus-field energy     =     0.0000000384 hartrees
 Requested basis set is 6-311++G(d,p)
 There are 85 shells and 238 basis functions
 A cutoff of  1.0D-11 yielded   2596 shell pairs
 There are     21868 function pairs (     24818 Cartesian)
 Smallest overlap matrix eigenvalue = 2.69E-05
 Guess MOs from SCF MO coefficient file

 -----------------------------------------------------------------------
  General SCF calculation program by
  Eric Jon Sundstrom, Paul Horn, Yuezhi Mao, Dmitri Zuev, Alec White,
  David Stuck, Shaama M.S., Shane Yost, Joonho Lee, David Small,
  Daniel Levine, Susi Lehtola, Hugh Burton, Evgeny Epifanovsky
 -----------------------------------------------------------------------
 Exchange:     0.2000 Hartree-Fock + 0.0800 Slater + 0.7200 B88
 Correlation:  0.1900 VWN1RPA + 0.8100 LYP
 Using SG-1 standard quadrature grid
 using 4 threads for integral computing
 -------------------------------------------------------
 OpenMP Integral computing Module                
 Release: version 2.0, May 2017, Q-Chem Inc. Pleasanton 
 -------------------------------------------------------
 -------------------------------------------------------
 OpenMP BLAS3 based DFT computing Module                
 Release: version 1.0, May 2013, Q-Chem Inc. Pittsburgh 
 -------------------------------------------------------
 A restricted SCF calculation will be
 performed using DIIS
 SCF converges when DIIS error is below 1.0e-08
 ---------------------------------------
  Cycle       Energy         DIIS error
 ---------------------------------------
    1  -16589.1912826108      5.54e-04  
    2  -16589.1934355491      2.99e-04  
    3  -16589.1931898780      3.47e-04  
    4  -16589.1940208272      5.70e-05  
    5  -16589.1940414690      1.68e-05  
    6  -16589.1940430390      7.29e-06  
    7  -16589.1940434396      1.16e-06  
    8  -16589.1940434468      6.05e-07  
    9  -16589.1940434483      1.35e-07  
   10  -16589.1940434483      3.50e-08  
   11  -16589.1940434482      8.06e-09  Convergence criterion met
 ---------------------------------------
 SCF time:   CPU 65.86s  wall 17.00s 
 SCF   energy in the final basis set =   -16589.1940434482
 Total energy in the final basis set =   -16589.1940434482

 --------------------------------------------------------------
             Orbital Energies (a.u.) and Symmetries
 --------------------------------------------------------------

 Alpha MOs, Restricted
 -- Occupied --                  
*******-1165.89 -482.86 -176.33 -176.32 -165.73 -165.73 -165.73
  1 A'    2 A'    3 A'    4 A'    5 A'    6 A'    1 A"    7 A'                 
-165.73 -165.72 -165.72  -62.51  -56.33  -56.33  -56.33  -35.83
  8 A'    2 A"    9 A'   10 A'   11 A'    3 A"   12 A'   13 A'                 
-35.818 -31.319 -31.313 -31.312 -31.312 -31.306 -31.305 -24.728
 14 A'   15 A'    4 A"   16 A'   17 A'    5 A"   18 A'   19 A'                 
-22.969 -22.968 -22.967 -22.963 -22.963 -22.962 -22.961 -22.960
 20 A'    6 A"   21 A'   22 A'    7 A"   23 A'    8 A"   24 A'                 
-22.956 -22.956 -10.327 -10.283  -8.723  -6.556  -6.541  -6.541
 25 A'    9 A"   26 A'   27 A'   28 A'   29 A'   10 A"   30 A'                 
 -6.376  -6.369  -4.789  -4.782  -4.773  -4.773  -4.766  -4.766
 31 A'   32 A'   33 A'   34 A'   11 A"   35 A'   12 A"   36 A'                 
 -2.667  -2.662  -2.662  -2.651  -2.651  -2.055  -2.050  -2.049
 37 A'   13 A"   38 A'   14 A"   39 A'   40 A'   15 A"   41 A'                 
 -2.049  -2.043  -2.043  -2.036  -2.036  -2.029  -2.029  -1.279
 42 A'   16 A"   43 A'   44 A'   17 A"   45 A'   18 A"   46 A'                 
 -0.894  -0.789  -0.727  -0.674  -0.607  -0.519  -0.515  -0.500
 47 A'   48 A'   49 A'   50 A'   51 A'   52 A'   19 A"   53 A'                 
 -0.426  -0.398  -0.394  -0.344  -0.318  -0.294  -0.292  -0.257
 54 A'   20 A"   55 A'   56 A'   21 A"   22 A"   57 A'   58 A'                 
 -0.253
 23 A"                                                                         
 -- Virtual --                   
 -0.072  -0.047  -0.045  -0.009   0.005   0.039   0.052   0.052
 59 A'   24 A"   60 A'   61 A'   62 A'   63 A'   25 A"   64 A'                 
  0.065   0.069   0.078   0.107   0.110   0.121   0.124   0.154
 65 A'   66 A'   26 A"   67 A'   68 A'   27 A"   69 A'   70 A'                 
  0.174   0.193   0.213   0.223   0.226   0.242   0.267   0.280
 71 A'   72 A'   28 A"   29 A"   73 A'   74 A'   75 A'   76 A'                 
  0.285   0.291   0.304   0.346   0.361   0.396   0.398   0.399
 30 A"   77 A'   78 A'   79 A'   31 A"   80 A'   81 A'   32 A"                 
  0.405   0.418   0.419   0.427   0.445   0.450   0.469   0.490
 33 A"   82 A'   34 A"   35 A"   83 A'   84 A'   85 A'   86 A'                 
  0.501   0.508   0.557   0.579   0.610   0.615   0.636   0.685
 87 A'   36 A"   37 A"   38 A"   88 A'   89 A'   90 A'   91 A'                 
  0.725   0.734   0.741   0.754   0.805   0.860   0.944   0.965
 92 A'   93 A'   94 A'   39 A"   95 A'   96 A'   97 A'   98 A'                 
  1.064   1.134   1.196   1.292   1.296   1.326   1.358   1.370
 99 A'   40 A"   41 A"   42 A"  100 A'   43 A"  101 A'  102 A'                 
  1.373   1.392   1.406   1.457   1.538   1.546   1.593   1.686
 44 A"  103 A'  104 A'  105 A'  106 A'   45 A"  107 A'  108 A'                 
  1.813   1.846   1.914   1.996   2.031   2.124   2.171   2.226
109 A'   46 A"  110 A'   47 A"  111 A'  112 A'  113 A'  114 A'                 
  2.585   2.762   2.807   2.939   3.109   3.343   3.745   3.767
 48 A"  115 A'   49 A"  116 A'  117 A'  118 A'   50 A"  119 A'                 
  3.934   3.940   3.954   3.962   3.974   3.979   3.994   4.006
 51 A"   52 A"  120 A'   53 A"  121 A'   54 A"  122 A'   55 A"                 
  4.030   4.032   4.088   4.090   4.132   4.209   4.234   4.251
 56 A"  123 A'   57 A"  124 A'  125 A'  126 A'  127 A'  128 A'                 
  4.358   4.457   4.485   4.750   5.983   6.001   6.027   6.053
129 A'  130 A'  131 A'  132 A'   58 A"   59 A"  133 A'  134 A'                 
  6.107   6.122   6.263   6.346   6.604   6.687   7.531   7.579
135 A'  136 A'   60 A"  137 A'  138 A'  139 A'   61 A"  140 A'                 
  7.665  23.298  24.039  27.863  27.897  28.326  28.342  28.356
141 A'  142 A'  143 A'  144 A'  145 A'   62 A"   63 A"  146 A'                 
 28.374  28.394  28.412  28.516  28.523  28.531  28.540  28.541
147 A'  148 A'  149 A'   64 A"   65 A"  150 A'   66 A"  151 A'                 
 28.561  28.583  28.610  28.687  28.722  47.928  66.729 127.870
 67 A"  152 A'  153 A'  154 A'  155 A'  156 A'  157 A'   68 A"                 
127.883 127.894 127.912 127.937 127.965 151.659 151.689 289.731
 69 A"  158 A'  159 A'  160 A'  161 A'  162 A'  163 A'   70 A"                 
289.780 289.8911020.7281901.8231901.854
164 A'  165 A'  166 A'  167 A'  168 A'                                         

 Beta MOs, Restricted
 -- Occupied --                  
*******-1165.89 -482.86 -176.33 -176.32 -165.73 -165.73 -165.73
  1 A'    2 A'    3 A'    4 A'    5 A'    6 A'    1 A"    7 A'                 
-165.73 -165.72 -165.72  -62.51  -56.33  -56.33  -56.33  -35.83
  8 A'    2 A"    9 A'   10 A'   11 A'    3 A"   12 A'   13 A'                 
-35.818 -31.319 -31.313 -31.312 -31.312 -31.306 -31.305 -24.728
 14 A'   15 A'    4 A"   16 A'   17 A'    5 A"   18 A'   19 A'                 
-22.969 -22.968 -22.967 -22.963 -22.963 -22.962 -22.961 -22.960
 20 A'    6 A"   21 A'   22 A'    7 A"   23 A'    8 A"   24 A'                 
-22.956 -22.956 -10.327 -10.283  -8.723  -6.556  -6.541  -6.541
 25 A'    9 A"   26 A'   27 A'   28 A'   29 A'   10 A"   30 A'                 
 -6.376  -6.369  -4.789  -4.782  -4.773  -4.773  -4.766  -4.766
 31 A'   32 A'   33 A'   34 A'   11 A"   35 A'   12 A"   36 A'                 
 -2.667  -2.662  -2.662  -2.651  -2.651  -2.055  -2.050  -2.049
 37 A'   13 A"   38 A'   14 A"   39 A'   40 A'   15 A"   41 A'                 
 -2.049  -2.043  -2.043  -2.036  -2.036  -2.029  -2.029  -1.279
 42 A'   16 A"   43 A'   44 A'   17 A"   45 A'   18 A"   46 A'                 
 -0.894  -0.789  -0.727  -0.674  -0.607  -0.519  -0.515  -0.500
 47 A'   48 A'   49 A'   50 A'   51 A'   52 A'   19 A"   53 A'                 
 -0.426  -0.398  -0.394  -0.344  -0.318  -0.294  -0.292  -0.257
 54 A'   20 A"   55 A'   56 A'   21 A"   22 A"   57 A'   58 A'                 
 -0.253
 23 A"                                                                         
 -- Virtual --                   
 -0.072  -0.047  -0.045  -0.009   0.005   0.039   0.052   0.052
 59 A'   24 A"   60 A'   61 A'   62 A'   63 A'   25 A"   64 A'                 
  0.065   0.069   0.078   0.107   0.110   0.121   0.124   0.154
 65 A'   66 A'   26 A"   67 A'   68 A'   27 A"   69 A'   70 A'                 
  0.174   0.193   0.213   0.223   0.226   0.242   0.267   0.280
 71 A'   72 A'   28 A"   29 A"   73 A'   74 A'   75 A'   76 A'                 
  0.285   0.291   0.304   0.346   0.361   0.396   0.398   0.399
 30 A"   77 A'   78 A'   79 A'   31 A"   80 A'   81 A'   32 A"                 
  0.405   0.418   0.419   0.427   0.445   0.450   0.469   0.490
 33 A"   82 A'   34 A"   35 A"   83 A'   84 A'   85 A'   86 A'                 
  0.501   0.508   0.557   0.579   0.610   0.615   0.636   0.685
 87 A'   36 A"   37 A"   38 A"   88 A'   89 A'   90 A'   91 A'                 
  0.725   0.734   0.741   0.754   0.805   0.860   0.944   0.965
 92 A'   93 A'   94 A'   39 A"   95 A'   96 A'   97 A'   98 A'                 
  1.064   1.134   1.196   1.292   1.296   1.326   1.358   1.370
 99 A'   40 A"   41 A"   42 A"  100 A'   43 A"  101 A'  102 A'                 
  1.373   1.392   1.406   1.457   1.538   1.546   1.593   1.686
 44 A"  103 A'  104 A'  105 A'  106 A'   45 A"  107 A'  108 A'                 
  1.813   1.846   1.914   1.996   2.031   2.124   2.171   2.226
109 A'   46 A"  110 A'   47 A"  111 A'  112 A'  113 A'  114 A'                 
  2.585   2.762   2.807   2.939   3.109   3.343   3.745   3.767
 48 A"  115 A'   49 A"  116 A'  117 A'  118 A'   50 A"  119 A'                 
  3.934   3.940   3.954   3.962   3.974   3.979   3.994   4.006
 51 A"   52 A"  120 A'   53 A"  121 A'   54 A"  122 A'   55 A"                 
  4.030   4.032   4.088   4.090   4.132   4.209   4.234   4.251
 56 A"  123 A'   57 A"  124 A'  125 A'  126 A'  127 A'  128 A'                 
  4.358   4.457   4.485   4.750   5.983   6.001   6.027   6.053
129 A'  130 A'  131 A'  132 A'   58 A"   59 A"  133 A'  134 A'                 
  6.107   6.122   6.263   6.346   6.604   6.687   7.531   7.579
135 A'  136 A'   60 A"  137 A'  138 A'  139 A'   61 A"  140 A'                 
  7.665  23.298  24.039  27.863  27.897  28.326  28.342  28.356
141 A'  142 A'  143 A'  144 A'  145 A'   62 A"   63 A"  146 A'                 
 28.374  28.394  28.412  28.516  28.523  28.531  28.540  28.541
147 A'  148 A'  149 A'   64 A"   65 A"  150 A'   66 A"  151 A'                 
 28.561  28.583  28.610  28.687  28.722  47.928  66.729 127.870
 67 A"  152 A'  153 A'  154 A'  155 A'  156 A'  157 A'   68 A"                 
127.883 127.894 127.912 127.937 127.965 151.659 151.689 289.731
 69 A"  158 A'  159 A'  160 A'  161 A'  162 A'  163 A'   70 A"                 
289.780 289.8911020.7281901.8231901.854
164 A'  165 A'  166 A'  167 A'  168 A'                                         
 --------------------------------------------------------------

          Ground-State Mulliken Net Atomic Charges

     Atom                 Charge (a.u.)
  ----------------------------------------
      1 F                    -0.011162
      2 I                     0.128643
      3 I                     0.146575
      4 Br                   -0.084380
      5 C                    -0.265928
      6 C                     0.086254
  ----------------------------------------
  Sum of atomic charges =    -0.000000

 -----------------------------------------------------------------
                    Cartesian Multipole Moments
 -----------------------------------------------------------------
    Charge (ESU x 10^10)
                -0.0000
    Dipole Moment (Debye)
         X      -0.0495      Y      -0.7361      Z      -0.0000
       Tot       0.7378
    Quadrupole Moments (Debye-Ang)
        XX     -83.8259     XY      -2.3652     YY     -92.3413
        XZ       0.0000     YZ       0.0000     ZZ     -91.8875
    Octopole Moments (Debye-Ang^2)
       XXX     -21.5357    XXY      -7.3043    XYY     -18.7570
       YYY     -18.2738    XXZ      -0.0000    XYZ      -0.0000
       YYZ      -0.0000    XZZ      -9.7528    YZZ      -2.6791
       ZZZ      -0.0000
    Hexadecapole Moments (Debye-Ang^3)
      XXXX   -2085.3666   XXXY     116.3244   XXYY    -474.2232
      XYYY     188.6565   YYYY    -759.5530   XXXZ      -0.0000
      XXYZ      -0.0000   XYYZ       0.0000   YYYZ       0.0000
      XXZZ    -402.8867   XYZZ      63.3951   YYZZ    -150.1149
      XZZZ      -0.0000   YZZZ       0.0000   ZZZZ    -119.0554
 -----------------------------------------------------------------
 Calculating analytic gradient of the SCF energy
 Gradient of SCF Energy
            1           2           3           4           5           6
    1   0.0242928   0.0295716  -0.0309168  -0.0168972   0.0270241  -0.0330745
    2  -0.0339741  -0.0687805   0.0432864   0.0717450  -0.0057084  -0.0065684
    3  -0.0000000  -0.0000000  -0.0000000   0.0000000   0.0000000  -0.0000000
 Max gradient component =       7.175E-02
 RMS gradient           =       3.119E-02
 Gradient time:  CPU 22.09 s  wall 5.64 s
 Geometry Optimization Parameters
   NAtoms,    NIC,     NZ,  NCons,   NDum,   NFix, NCnnct, MaxDiis
        6      37       0       0       0       0       0       0

 Cartesian Hessian Update
 Hessian Updated using BFGS Update


** GEOMETRY OPTIMIZATION IN DELOCALIZED INTERNAL COORDINATES **
   Searching for a Minimum

   Optimization Cycle:  12

                       Coordinates (Angstroms)
     ATOM                X               Y               Z
      1  F         1.3591517569    1.7261825119    0.0000000000
      2  I        -2.0091787378    1.2015281844    0.0000000000
      3  I         2.7179450637   -0.4918040247    0.0000000000
      4  Br       -1.0868098938   -1.5579614124    0.0000000000
      5  C         0.9612983469    0.4541535463    0.0000000000
      6  C        -0.3374998250    0.1034369097    0.0000000000
   Point Group: cs    Number of degrees of freedom:     9


   Energy is -16589.194043448

 Hessian Updated using BFGS Update

  9 Hessian modes will be used to form the next step
  Hessian Eigenvalues:
     0.096520    0.220641    0.246286    0.251361    0.336903    0.424828
     0.507894    0.956535    1.075143

 Minimum Search - Taking Simple RFO Step
 Searching for Lamda that Minimizes Along All modes
 Value Taken    Lamda =  -0.04095092
 Calculated Step too Large.  Step scaled by  0.562625
 Step Taken.  Stepsize is  0.300000

                             Maximum     Tolerance    Cnvgd?
         Gradient           0.065046      0.000300      NO
         Displacement       0.278586      0.001200      NO
         Energy change     -0.027447      0.000001      NO


 New Cartesian Coordinates Obtained by Inverse Iteration

 Displacement from previous Coordinates is:  0.227294
 ----------------------------------------------------------------
             Standard Nuclear Orientation (Angstroms)
    I     Atom           X                Y                Z
 ----------------------------------------------------------------
    1      F       1.3145587828     1.7536375259     0.0000000000
    2      I      -2.0003932483     1.2556985382     0.0000000000
    3      I       2.7024413117    -0.5444987759     0.0000000000
    4      Br     -1.0305808072    -1.6042719255     0.0000000000
    5      C       0.9502594911     0.4691364442     0.0000000000
    6      C      -0.3313788192     0.1058339083     0.0000000000
 ----------------------------------------------------------------
 Molecular Point Group                 Cs    NOp =  2
 Largest Abelian Subgroup              Cs    NOp =  2
 Nuclear Repulsion Energy =  1505.5942029025 hartrees
 There are       81 alpha and       81 beta electrons
 Applying Cartesian multipole field
    Component          Value
    ---------          -----
     (2,0,0)        1.00000E-11
     (0,2,0)        2.00000E-11
     (0,0,2)       -3.00000E-11
 Nucleus-field energy     =     0.0000000391 hartrees
 Requested basis set is 6-311++G(d,p)
 There are 85 shells and 238 basis functions
 A cutoff of  1.0D-11 yielded   2589 shell pairs
 There are     21789 function pairs (     24714 Cartesian)
 Smallest overlap matrix eigenvalue = 2.88E-05
 Guess MOs from SCF MO coefficient file

 -----------------------------------------------------------------------
  General SCF calculation program by
  Eric Jon Sundstrom, Paul Horn, Yuezhi Mao, Dmitri Zuev, Alec White,
  David Stuck, Shaama M.S., Shane Yost, Joonho Lee, David Small,
  Daniel Levine, Susi Lehtola, Hugh Burton, Evgeny Epifanovsky
 -----------------------------------------------------------------------
 Exchange:     0.2000 Hartree-Fock + 0.0800 Slater + 0.7200 B88
 Correlation:  0.1900 VWN1RPA + 0.8100 LYP
 Using SG-1 standard quadrature grid
 using 4 threads for integral computing
 -------------------------------------------------------
 OpenMP Integral computing Module                
 Release: version 2.0, May 2017, Q-Chem Inc. Pleasanton 
 -------------------------------------------------------
 -------------------------------------------------------
 OpenMP BLAS3 based DFT computing Module                
 Release: version 1.0, May 2013, Q-Chem Inc. Pittsburgh 
 -------------------------------------------------------
 A restricted SCF calculation will be
 performed using DIIS
 SCF converges when DIIS error is below 1.0e-08
 ---------------------------------------
  Cycle       Energy         DIIS error
 ---------------------------------------
    1  -16589.2107859457      5.37e-04  
    2  -16589.2128902116      2.32e-04  
    3  -16589.2126664965      2.90e-04  
    4  -16589.2132256797      6.17e-05  
    5  -16589.2132523419      1.10e-05  
    6  -16589.2132528970      6.48e-06  
    7  -16589.2132531960      1.34e-06  
    8  -16589.2132532076      5.02e-07  
    9  -16589.2132532083      5.56e-08  
   10  -16589.2132532081      1.34e-08  
   11  -16589.2132532085      7.21e-09  Convergence criterion met
 ---------------------------------------
 SCF time:   CPU 65.52s  wall 18.00s 
 SCF   energy in the final basis set =   -16589.2132532085
 Total energy in the final basis set =   -16589.2132532085

 --------------------------------------------------------------
             Orbital Energies (a.u.) and Symmetries
 --------------------------------------------------------------

 Alpha MOs, Restricted
 -- Occupied --                  
*******-1165.89 -482.86 -176.33 -176.32 -165.73 -165.73 -165.73
  1 A'    2 A'    3 A'    4 A'    5 A'    6 A'    1 A"    7 A'                 
-165.73 -165.72 -165.72  -62.51  -56.33  -56.33  -56.33  -35.83
  8 A'    2 A"    9 A'   10 A'   11 A'    3 A"   12 A'   13 A'                 
-35.819 -31.319 -31.313 -31.313 -31.312 -31.306 -31.306 -24.729
 14 A'   15 A'    4 A"   16 A'   17 A'    5 A"   18 A'   19 A'                 
-22.970 -22.968 -22.968 -22.964 -22.964 -22.963 -22.961 -22.961
 20 A'    6 A"   21 A'   22 A'    7 A"   23 A'    8 A"   24 A'                 
-22.957 -22.957 -10.327 -10.285  -8.723  -6.555  -6.541  -6.540
 25 A'    9 A"   26 A'   27 A'   28 A'   29 A'   10 A"   30 A'                 
 -6.376  -6.369  -4.789  -4.783  -4.774  -4.773  -4.767  -4.766
 31 A'   32 A'   33 A'   34 A'   11 A"   35 A'   12 A"   36 A'                 
 -2.666  -2.662  -2.661  -2.650  -2.650  -2.055  -2.050  -2.050
 37 A'   13 A"   38 A'   14 A"   39 A'   40 A'   15 A"   41 A'                 
 -2.049  -2.044  -2.043  -2.036  -2.036  -2.029  -2.029  -1.277
 42 A'   16 A"   43 A'   44 A'   17 A"   45 A'   18 A"   46 A'                 
 -0.887  -0.788  -0.724  -0.671  -0.607  -0.518  -0.514  -0.499
 47 A'   48 A'   49 A'   50 A'   51 A'   52 A'   19 A"   53 A'                 
 -0.424  -0.394  -0.392  -0.338  -0.316  -0.296  -0.295  -0.264
 54 A'   20 A"   55 A'   56 A'   21 A"   22 A"   57 A'   58 A'                 
 -0.255
 23 A"                                                                         
 -- Virtual --                   
 -0.077  -0.050  -0.044  -0.012   0.004   0.040   0.052   0.053
 59 A'   60 A'   24 A"   61 A'   62 A'   63 A'   64 A'   25 A"                 
  0.065   0.070   0.078   0.106   0.109   0.120   0.125   0.156
 65 A'   66 A'   26 A"   67 A'   68 A'   27 A"   69 A'   70 A'                 
  0.173   0.194   0.214   0.223   0.227   0.232   0.265   0.280
 71 A'   72 A'   28 A"   29 A"   73 A'   74 A'   75 A'   76 A'                 
  0.284   0.295   0.301   0.344   0.364   0.392   0.396   0.396
 30 A"   77 A'   78 A'   79 A'   31 A"   80 A'   81 A'   32 A"                 
  0.403   0.421   0.423   0.427   0.449   0.451   0.467   0.489
 33 A"   34 A"   82 A'   35 A"   83 A'   84 A'   85 A'   86 A'                 
  0.505   0.506   0.550   0.583   0.602   0.623   0.631   0.678
 87 A'   36 A"   37 A"   38 A"   88 A'   89 A'   90 A'   91 A'                 
  0.722   0.730   0.732   0.754   0.804   0.868   0.930   0.965
 92 A'   93 A'   94 A'   39 A"   95 A'   96 A'   97 A'   98 A'                 
  1.051   1.133   1.190   1.290   1.302   1.326   1.356   1.370
 99 A'   40 A"   41 A"   42 A"  100 A'   43 A"  101 A'  102 A'                 
  1.375   1.390   1.408   1.460   1.534   1.548   1.594   1.683
 44 A"  103 A'  104 A'  105 A'  106 A'   45 A"  107 A'  108 A'                 
  1.823   1.857   1.921   1.997   2.030   2.134   2.165   2.222
109 A'   46 A"  110 A'   47 A"  111 A'  112 A'  113 A'  114 A'                 
  2.588   2.761   2.807   2.941   3.118   3.321   3.746   3.769
 48 A"  115 A'   49 A"  116 A'  117 A'  118 A'   50 A"  119 A'                 
  3.935   3.943   3.960   3.961   3.972   3.980   3.994   4.004
 51 A"   52 A"  120 A'   53 A"  121 A'   54 A"  122 A'   55 A"                 
  4.019   4.026   4.087   4.094   4.138   4.178   4.234   4.251
 56 A"  123 A'   57 A"  124 A'  125 A'  126 A'  127 A'  128 A'                 
  4.358   4.445   4.474   4.748   5.982   5.999   6.026   6.046
129 A'  130 A'  131 A'  132 A'   58 A"   59 A"  133 A'  134 A'                 
  6.094   6.102   6.265   6.347   6.604   6.678   7.532   7.580
135 A'  136 A'   60 A"  137 A'  138 A'  139 A'   61 A"  140 A'                 
  7.664  23.288  24.086  27.851  27.886  28.325  28.339  28.356
141 A'  142 A'  143 A'  144 A'  145 A'   62 A"   63 A"  146 A'                 
 28.370  28.388  28.403  28.515  28.522  28.528  28.537  28.539
147 A'  148 A'  149 A'   64 A"   65 A"  150 A'  151 A'   66 A"                 
 28.558  28.582  28.608  28.687  28.714  47.917  66.728 127.869
 67 A"  152 A'  153 A'  154 A'  155 A'  156 A'  157 A'   68 A"                 
127.881 127.893 127.909 127.932 127.955 151.647 151.678 289.730
 69 A"  158 A'  159 A'  160 A'  161 A'  162 A'  163 A'   70 A"                 
289.778 289.8891020.7131901.8101901.843
164 A'  165 A'  166 A'  167 A'  168 A'                                         

 Beta MOs, Restricted
 -- Occupied --                  
*******-1165.89 -482.86 -176.33 -176.32 -165.73 -165.73 -165.73
  1 A'    2 A'    3 A'    4 A'    5 A'    6 A'    1 A"    7 A'                 
-165.73 -165.72 -165.72  -62.51  -56.33  -56.33  -56.33  -35.83
  8 A'    2 A"    9 A'   10 A'   11 A'    3 A"   12 A'   13 A'                 
-35.819 -31.319 -31.313 -31.313 -31.312 -31.306 -31.306 -24.729
 14 A'   15 A'    4 A"   16 A'   17 A'    5 A"   18 A'   19 A'                 
-22.970 -22.968 -22.968 -22.964 -22.964 -22.963 -22.961 -22.961
 20 A'    6 A"   21 A'   22 A'    7 A"   23 A'    8 A"   24 A'                 
-22.957 -22.957 -10.327 -10.285  -8.723  -6.555  -6.541  -6.540
 25 A'    9 A"   26 A'   27 A'   28 A'   29 A'   10 A"   30 A'                 
 -6.376  -6.369  -4.789  -4.783  -4.774  -4.773  -4.767  -4.766
 31 A'   32 A'   33 A'   34 A'   11 A"   35 A'   12 A"   36 A'                 
 -2.666  -2.662  -2.661  -2.650  -2.650  -2.055  -2.050  -2.050
 37 A'   13 A"   38 A'   14 A"   39 A'   40 A'   15 A"   41 A'                 
 -2.049  -2.044  -2.043  -2.036  -2.036  -2.029  -2.029  -1.277
 42 A'   16 A"   43 A'   44 A'   17 A"   45 A'   18 A"   46 A'                 
 -0.887  -0.788  -0.724  -0.671  -0.607  -0.518  -0.514  -0.499
 47 A'   48 A'   49 A'   50 A'   51 A'   52 A'   19 A"   53 A'                 
 -0.424  -0.394  -0.392  -0.338  -0.316  -0.296  -0.295  -0.264
 54 A'   20 A"   55 A'   56 A'   21 A"   22 A"   57 A'   58 A'                 
 -0.255
 23 A"                                                                         
 -- Virtual --                   
 -0.077  -0.050  -0.044  -0.012   0.004   0.040   0.052   0.053
 59 A'   60 A'   24 A"   61 A'   62 A'   63 A'   64 A'   25 A"                 
  0.065   0.070   0.078   0.106   0.109   0.120   0.125   0.156
 65 A'   66 A'   26 A"   67 A'   68 A'   27 A"   69 A'   70 A'                 
  0.173   0.194   0.214   0.223   0.227   0.232   0.265   0.280
 71 A'   72 A'   28 A"   29 A"   73 A'   74 A'   75 A'   76 A'                 
  0.284   0.295   0.301   0.344   0.364   0.392   0.396   0.396
 30 A"   77 A'   78 A'   79 A'   31 A"   80 A'   81 A'   32 A"                 
  0.403   0.421   0.423   0.427   0.449   0.451   0.467   0.489
 33 A"   34 A"   82 A'   35 A"   83 A'   84 A'   85 A'   86 A'                 
  0.505   0.506   0.550   0.583   0.602   0.623   0.631   0.678
 87 A'   36 A"   37 A"   38 A"   88 A'   89 A'   90 A'   91 A'                 
  0.722   0.730   0.732   0.754   0.804   0.868   0.930   0.965
 92 A'   93 A'   94 A'   39 A"   95 A'   96 A'   97 A'   98 A'                 
  1.051   1.133   1.190   1.290   1.302   1.326   1.356   1.370
 99 A'   40 A"   41 A"   42 A"  100 A'   43 A"  101 A'  102 A'                 
  1.375   1.390   1.408   1.460   1.534   1.548   1.594   1.683
 44 A"  103 A'  104 A'  105 A'  106 A'   45 A"  107 A'  108 A'                 
  1.823   1.857   1.921   1.997   2.030   2.134   2.165   2.222
109 A'   46 A"  110 A'   47 A"  111 A'  112 A'  113 A'  114 A'                 
  2.588   2.761   2.807   2.941   3.118   3.321   3.746   3.769
 48 A"  115 A'   49 A"  116 A'  117 A'  118 A'   50 A"  119 A'                 
  3.935   3.943   3.960   3.961   3.972   3.980   3.994   4.004
 51 A"   52 A"  120 A'   53 A"  121 A'   54 A"  122 A'   55 A"                 
  4.019   4.026   4.087   4.094   4.138   4.178   4.234   4.251
 56 A"  123 A'   57 A"  124 A'  125 A'  126 A'  127 A'  128 A'                 
  4.358   4.445   4.474   4.748   5.982   5.999   6.026   6.046
129 A'  130 A'  131 A'  132 A'   58 A"   59 A"  133 A'  134 A'                 
  6.094   6.102   6.265   6.347   6.604   6.678   7.532   7.580
135 A'  136 A'   60 A"  137 A'  138 A'  139 A'   61 A"  140 A'                 
  7.664  23.288  24.086  27.851  27.886  28.325  28.339  28.356
141 A'  142 A'  143 A'  144 A'  145 A'   62 A"   63 A"  146 A'                 
 28.370  28.388  28.403  28.515  28.522  28.528  28.537  28.539
147 A'  148 A'  149 A'   64 A"   65 A"  150 A'  151 A'   66 A"                 
 28.558  28.582  28.608  28.687  28.714  47.917  66.728 127.869
 67 A"  152 A'  153 A'  154 A'  155 A'  156 A'  157 A'   68 A"                 
127.881 127.893 127.909 127.932 127.955 151.647 151.678 289.730
 69 A"  158 A'  159 A'  160 A'  161 A'  162 A'  163 A'   70 A"                 
289.778 289.8891020.7131901.8101901.843
164 A'  165 A'  166 A'  167 A'  168 A'                                         
 --------------------------------------------------------------

          Ground-State Mulliken Net Atomic Charges

     Atom                 Charge (a.u.)
  ----------------------------------------
      1 F                    -0.017968
      2 I                     0.134489
      3 I                     0.147955
      4 Br                   -0.088934
      5 C                    -0.221003
      6 C                     0.045461
  ----------------------------------------
  Sum of atomic charges =    -0.000000

 -----------------------------------------------------------------
                    Cartesian Multipole Moments
 -----------------------------------------------------------------
    Charge (ESU x 10^10)
                -0.0000
    Dipole Moment (Debye)
         X       0.0032      Y      -0.7332      Z       0.0000
       Tot       0.7332
    Quadrupole Moments (Debye-Ang)
        XX     -84.1650     XY      -2.9958     YY     -91.6923
        XZ      -0.0000     YZ      -0.0000     ZZ     -92.0333
    Octopole Moments (Debye-Ang^2)
       XXX     -23.0225    XXY      -6.6245    XYY     -19.4767
       YYY     -17.0506    XXZ       0.0000    XYZ      -0.0000
       YYZ       0.0000    XZZ     -10.3058    YZZ      -2.0365
       ZZZ       0.0000
    Hexadecapole Moments (Debye-Ang^3)
      XXXX   -2058.9881   XXXY     131.2461   XXYY    -471.8903
      XYYY     206.3323   YYYY    -802.4452   XXXZ      -0.0000
      XXYZ       0.0000   XYYZ      -0.0000   YYYZ       0.0000
      XXZZ    -397.2190   XYZZ      70.6395   YYZZ    -158.6046
      XZZZ      -0.0000   YZZZ      -0.0000   ZZZZ    -119.5227
 -----------------------------------------------------------------
 Calculating analytic gradient of the SCF energy
 Gradient of SCF Energy
            1           2           3           4           5           6
    1   0.0159765   0.0187744  -0.0182305  -0.0147548   0.0078584  -0.0096240
    2  -0.0222361  -0.0478552   0.0289374   0.0475202  -0.0076400   0.0012736
    3   0.0000000   0.0000000   0.0000000  -0.0000000  -0.0000000  -0.0000000
 Max gradient component =       4.786E-02
 RMS gradient           =       2.007E-02
 Gradient time:  CPU 21.89 s  wall 5.59 s
 Geometry Optimization Parameters
   NAtoms,    NIC,     NZ,  NCons,   NDum,   NFix, NCnnct, MaxDiis
        6      37       0       0       0       0       0       0

 Cartesian Hessian Update
 Hessian Updated using BFGS Update


** GEOMETRY OPTIMIZATION IN DELOCALIZED INTERNAL COORDINATES **
   Searching for a Minimum

   Optimization Cycle:  13

                       Coordinates (Angstroms)
     ATOM                X               Y               Z
      1  F         1.3145587828    1.7536375259    0.0000000000
      2  I        -2.0003932483    1.2556985382    0.0000000000
      3  I         2.7024413117   -0.5444987759    0.0000000000
      4  Br       -1.0305808072   -1.6042719255    0.0000000000
      5  C         0.9502594911    0.4691364442    0.0000000000
      6  C        -0.3313788192    0.1058339083    0.0000000000
   Point Group: cs    Number of degrees of freedom:     9


   Energy is -16589.213253209

 Hessian Updated using BFGS Update

  9 Hessian modes will be used to form the next step
  Hessian Eigenvalues:
     0.072780    0.217400    0.246459    0.251301    0.352067    0.434532
     0.511222    0.956517    1.075431

 Minimum Search - Taking Simple RFO Step
 Searching for Lamda that Minimizes Along All modes
 Value Taken    Lamda =  -0.02644299
 Calculated Step too Large.  Step scaled by  0.586125
 Step Taken.  Stepsize is  0.300000

                             Maximum     Tolerance    Cnvgd?
         Gradient           0.047104      0.000300      NO
         Displacement       0.286707      0.001200      NO
         Energy change     -0.019210      0.000001      NO


 New Cartesian Coordinates Obtained by Inverse Iteration

 Displacement from previous Coordinates is:  0.231265
 ----------------------------------------------------------------
             Standard Nuclear Orientation (Angstroms)
    I     Atom           X                Y                Z
 ----------------------------------------------------------------
    1      F       1.2814282445     1.7829655194     0.0000000000
    2      I      -2.0006687660     1.3060662709     0.0000000000
    3      I       2.6810326228    -0.6023075974     0.0000000000
    4      Br     -0.9668784145    -1.6503707649     0.0000000000
    5      C       0.9453208445     0.4903463050     0.0000000000
    6      C      -0.3353278205     0.1088359822     0.0000000000
 ----------------------------------------------------------------
 Molecular Point Group                 Cs    NOp =  2
 Largest Abelian Subgroup              Cs    NOp =  2
 Nuclear Repulsion Energy =  1493.6029498432 hartrees
 There are       81 alpha and       81 beta electrons
 Applying Cartesian multipole field
    Component          Value
    ---------          -----
     (2,0,0)        1.00000E-11
     (0,2,0)        2.00000E-11
     (0,0,2)       -3.00000E-11
 Nucleus-field energy     =     0.0000000399 hartrees
 Requested basis set is 6-311++G(d,p)
 There are 85 shells and 238 basis functions
 A cutoff of  1.0D-11 yielded   2579 shell pairs
 There are     21761 function pairs (     24696 Cartesian)
 Smallest overlap matrix eigenvalue = 3.39E-05
 Guess MOs from SCF MO coefficient file

 -----------------------------------------------------------------------
  General SCF calculation program by
  Eric Jon Sundstrom, Paul Horn, Yuezhi Mao, Dmitri Zuev, Alec White,
  David Stuck, Shaama M.S., Shane Yost, Joonho Lee, David Small,
  Daniel Levine, Susi Lehtola, Hugh Burton, Evgeny Epifanovsky
 -----------------------------------------------------------------------
 Exchange:     0.2000 Hartree-Fock + 0.0800 Slater + 0.7200 B88
 Correlation:  0.1900 VWN1RPA + 0.8100 LYP
 Using SG-1 standard quadrature grid
 using 4 threads for integral computing
 -------------------------------------------------------
 OpenMP Integral computing Module                
 Release: version 2.0, May 2017, Q-Chem Inc. Pleasanton 
 -------------------------------------------------------
 -------------------------------------------------------
 OpenMP BLAS3 based DFT computing Module                
 Release: version 1.0, May 2013, Q-Chem Inc. Pittsburgh 
 -------------------------------------------------------
 A restricted SCF calculation will be
 performed using DIIS
 SCF converges when DIIS error is below 1.0e-08
 ---------------------------------------
  Cycle       Energy         DIIS error
 ---------------------------------------
    1  -16589.2234631340      5.08e-04  
    2  -16589.2253504750      2.63e-04  
    3  -16589.2251360308      3.14e-04  
    4  -16589.2257980909      5.43e-05  
    5  -16589.2258192747      1.44e-05  
    6  -16589.2258202741      7.32e-06  
    7  -16589.2258206635      1.34e-06  
    8  -16589.2258206726      6.18e-07  
    9  -16589.2258206741      1.33e-07  
   10  -16589.2258206741      3.21e-08  
   11  -16589.2258206739      5.42e-09  Convergence criterion met
 ---------------------------------------
 SCF time:   CPU 65.44s  wall 18.00s 
 SCF   energy in the final basis set =   -16589.2258206739
 Total energy in the final basis set =   -16589.2258206739

 --------------------------------------------------------------
             Orbital Energies (a.u.) and Symmetries
 --------------------------------------------------------------

 Alpha MOs, Restricted
 -- Occupied --                  
*******-1165.89 -482.86 -176.33 -176.32 -165.73 -165.73 -165.73
  1 A'    2 A'    3 A'    4 A'    5 A'    6 A'    1 A"    7 A'                 
-165.73 -165.72 -165.72  -62.51  -56.33  -56.33  -56.33  -35.83
  8 A'    2 A"    9 A'   10 A'   11 A'    3 A"   12 A'   13 A'                 
-35.820 -31.320 -31.314 -31.313 -31.313 -31.307 -31.307 -24.731
 14 A'   15 A'    4 A"   16 A'   17 A'    5 A"   18 A'   19 A'                 
-22.970 -22.969 -22.969 -22.964 -22.964 -22.964 -22.962 -22.962
 20 A'    6 A"   21 A'   22 A'    7 A"   23 A'    8 A"   24 A'                 
-22.957 -22.957 -10.328 -10.287  -8.722  -6.555  -6.540  -6.540
 25 A'    9 A"   26 A'   27 A'   28 A'   29 A'   10 A"   30 A'                 
 -6.376  -6.370  -4.789  -4.783  -4.774  -4.773  -4.767  -4.766
 31 A'   32 A'   33 A'   34 A'   11 A"   35 A'   12 A"   36 A'                 
 -2.666  -2.661  -2.661  -2.650  -2.650  -2.055  -2.050  -2.050
 37 A'   13 A"   38 A'   14 A"   39 A'   40 A'   15 A"   41 A'                 
 -2.049  -2.044  -2.043  -2.036  -2.036  -2.030  -2.029  -1.277
 42 A'   16 A"   43 A'   44 A'   17 A"   45 A'   18 A"   46 A'                 
 -0.880  -0.785  -0.721  -0.667  -0.607  -0.518  -0.513  -0.497
 47 A'   48 A'   49 A'   50 A'   51 A'   52 A'   19 A"   53 A'                 
 -0.423  -0.391  -0.389  -0.333  -0.315  -0.297  -0.297  -0.270
 54 A'   55 A'   20 A"   56 A'   21 A"   22 A"   57 A'   58 A'                 
 -0.255
 23 A"                                                                         
 -- Virtual --                   
 -0.080  -0.055  -0.044  -0.015   0.004   0.041   0.052   0.053
 59 A'   60 A'   24 A"   61 A'   62 A'   63 A'   64 A'   25 A"                 
  0.065   0.070   0.078   0.105   0.108   0.119   0.125   0.157
 65 A'   66 A'   26 A"   67 A'   68 A'   27 A"   69 A'   70 A'                 
  0.170   0.194   0.215   0.222   0.223   0.228   0.263   0.279
 71 A'   72 A'   28 A"   73 A'   29 A"   74 A'   75 A'   76 A'                 
  0.283   0.298   0.300   0.341   0.368   0.387   0.393   0.394
 30 A"   77 A'   78 A'   79 A'   31 A"   80 A'   32 A"   81 A'                 
  0.402   0.422   0.423   0.427   0.446   0.453   0.470   0.485
 33 A"   82 A'   34 A"   35 A"   83 A'   84 A'   85 A'   86 A'                 
  0.504   0.516   0.545   0.585   0.591   0.623   0.626   0.671
 36 A"   87 A'   37 A"   38 A"   88 A'   89 A'   90 A'   91 A'                 
  0.709   0.723   0.734   0.751   0.805   0.872   0.918   0.966
 92 A'   93 A'   94 A'   39 A"   95 A'   96 A'   97 A'   98 A'                 
  1.036   1.131   1.184   1.288   1.306   1.325   1.353   1.368
 99 A'   40 A"   41 A"   42 A"  100 A'   43 A"  101 A'  102 A'                 
  1.375   1.390   1.416   1.461   1.528   1.547   1.591   1.675
 44 A"  103 A'  104 A'  105 A'  106 A'   45 A"  107 A'  108 A'                 
  1.826   1.858   1.923   1.995   2.027   2.127   2.158   2.211
109 A'   46 A"  110 A'   47 A"  111 A'  112 A'  113 A'  114 A'                 
  2.588   2.762   2.803   2.939   3.107   3.320   3.745   3.768
 48 A"  115 A'   49 A"  116 A'  117 A'  118 A'   50 A"  119 A'                 
  3.933   3.946   3.961   3.964   3.971   3.980   3.998   4.000
 51 A"   52 A"   53 A"  120 A'  121 A'   54 A"  122 A'   55 A"                 
  4.010   4.020   4.085   4.097   4.129   4.164   4.234   4.255
 56 A"  123 A'   57 A"  124 A'  125 A'  126 A'  127 A'  128 A'                 
  4.359   4.430   4.459   4.744   5.982   5.996   6.025   6.040
129 A'  130 A'  131 A'  132 A'   58 A"   59 A"  133 A'  134 A'                 
  6.079   6.091   6.264   6.346   6.600   6.669   7.533   7.580
135 A'  136 A'   60 A"  137 A'  138 A'  139 A'   61 A"  140 A'                 
  7.662  23.285  24.066  27.839  27.872  28.324  28.337  28.356
141 A'  142 A'  143 A'  144 A'  145 A'   62 A"   63 A"  146 A'                 
 28.367  28.382  28.395  28.515  28.521  28.527  28.535  28.538
147 A'  148 A'  149 A'   64 A"   65 A"  150 A'  151 A'   66 A"                 
 28.556  28.582  28.605  28.686  28.707  47.906  66.726 127.868
 67 A"  152 A'  153 A'  154 A'  155 A'  156 A'  157 A'   68 A"                 
127.879 127.894 127.906 127.928 127.946 151.637 151.666 289.729
 69 A"  158 A'  159 A'  160 A'  161 A'  162 A'  163 A'   70 A"                 
289.777 289.8871020.6991901.8001901.830
164 A'  165 A'  166 A'  167 A'  168 A'                                         

 Beta MOs, Restricted
 -- Occupied --                  
*******-1165.89 -482.86 -176.33 -176.32 -165.73 -165.73 -165.73
  1 A'    2 A'    3 A'    4 A'    5 A'    6 A'    1 A"    7 A'                 
-165.73 -165.72 -165.72  -62.51  -56.33  -56.33  -56.33  -35.83
  8 A'    2 A"    9 A'   10 A'   11 A'    3 A"   12 A'   13 A'                 
-35.820 -31.320 -31.314 -31.313 -31.313 -31.307 -31.307 -24.731
 14 A'   15 A'    4 A"   16 A'   17 A'    5 A"   18 A'   19 A'                 
-22.970 -22.969 -22.969 -22.964 -22.964 -22.964 -22.962 -22.962
 20 A'    6 A"   21 A'   22 A'    7 A"   23 A'    8 A"   24 A'                 
-22.957 -22.957 -10.328 -10.287  -8.722  -6.555  -6.540  -6.540
 25 A'    9 A"   26 A'   27 A'   28 A'   29 A'   10 A"   30 A'                 
 -6.376  -6.370  -4.789  -4.783  -4.774  -4.773  -4.767  -4.766
 31 A'   32 A'   33 A'   34 A'   11 A"   35 A'   12 A"   36 A'                 
 -2.666  -2.661  -2.661  -2.650  -2.650  -2.055  -2.050  -2.050
 37 A'   13 A"   38 A'   14 A"   39 A'   40 A'   15 A"   41 A'                 
 -2.049  -2.044  -2.043  -2.036  -2.036  -2.030  -2.029  -1.277
 42 A'   16 A"   43 A'   44 A'   17 A"   45 A'   18 A"   46 A'                 
 -0.880  -0.785  -0.721  -0.667  -0.607  -0.518  -0.513  -0.497
 47 A'   48 A'   49 A'   50 A'   51 A'   52 A'   19 A"   53 A'                 
 -0.423  -0.391  -0.389  -0.333  -0.315  -0.297  -0.297  -0.270
 54 A'   55 A'   20 A"   56 A'   21 A"   22 A"   57 A'   58 A'                 
 -0.255
 23 A"                                                                         
 -- Virtual --                   
 -0.080  -0.055  -0.044  -0.015   0.004   0.041   0.052   0.053
 59 A'   60 A'   24 A"   61 A'   62 A'   63 A'   64 A'   25 A"                 
  0.065   0.070   0.078   0.105   0.108   0.119   0.125   0.157
 65 A'   66 A'   26 A"   67 A'   68 A'   27 A"   69 A'   70 A'                 
  0.170   0.194   0.215   0.222   0.223   0.228   0.263   0.279
 71 A'   72 A'   28 A"   73 A'   29 A"   74 A'   75 A'   76 A'                 
  0.283   0.298   0.300   0.341   0.368   0.387   0.393   0.394
 30 A"   77 A'   78 A'   79 A'   31 A"   80 A'   32 A"   81 A'                 
  0.402   0.422   0.423   0.427   0.446   0.453   0.470   0.485
 33 A"   82 A'   34 A"   35 A"   83 A'   84 A'   85 A'   86 A'                 
  0.504   0.516   0.545   0.585   0.591   0.623   0.626   0.671
 36 A"   87 A'   37 A"   38 A"   88 A'   89 A'   90 A'   91 A'                 
  0.709   0.723   0.734   0.751   0.805   0.872   0.918   0.966
 92 A'   93 A'   94 A'   39 A"   95 A'   96 A'   97 A'   98 A'                 
  1.036   1.131   1.184   1.288   1.306   1.325   1.353   1.368
 99 A'   40 A"   41 A"   42 A"  100 A'   43 A"  101 A'  102 A'                 
  1.375   1.390   1.416   1.461   1.528   1.547   1.591   1.675
 44 A"  103 A'  104 A'  105 A'  106 A'   45 A"  107 A'  108 A'                 
  1.826   1.858   1.923   1.995   2.027   2.127   2.158   2.211
109 A'   46 A"  110 A'   47 A"  111 A'  112 A'  113 A'  114 A'                 
  2.588   2.762   2.803   2.939   3.107   3.320   3.745   3.768
 48 A"  115 A'   49 A"  116 A'  117 A'  118 A'   50 A"  119 A'                 
  3.933   3.946   3.961   3.964   3.971   3.980   3.998   4.000
 51 A"   52 A"   53 A"  120 A'  121 A'   54 A"  122 A'   55 A"                 
  4.010   4.020   4.085   4.097   4.129   4.164   4.234   4.255
 56 A"  123 A'   57 A"  124 A'  125 A'  126 A'  127 A'  128 A'                 
  4.359   4.430   4.459   4.744   5.982   5.996   6.025   6.040
129 A'  130 A'  131 A'  132 A'   58 A"   59 A"  133 A'  134 A'                 
  6.079   6.091   6.264   6.346   6.600   6.669   7.533   7.580
135 A'  136 A'   60 A"  137 A'  138 A'  139 A'   61 A"  140 A'                 
  7.662  23.285  24.066  27.839  27.872  28.324  28.337  28.356
141 A'  142 A'  143 A'  144 A'  145 A'   62 A"   63 A"  146 A'                 
 28.367  28.382  28.395  28.515  28.521  28.527  28.535  28.538
147 A'  148 A'  149 A'   64 A"   65 A"  150 A'  151 A'   66 A"                 
 28.556  28.582  28.605  28.686  28.707  47.906  66.726 127.868
 67 A"  152 A'  153 A'  154 A'  155 A'  156 A'  157 A'   68 A"                 
127.879 127.894 127.906 127.928 127.946 151.637 151.666 289.729
 69 A"  158 A'  159 A'  160 A'  161 A'  162 A'  163 A'   70 A"                 
289.777 289.8871020.6991901.8001901.830
164 A'  165 A'  166 A'  167 A'  168 A'                                         
 --------------------------------------------------------------

          Ground-State Mulliken Net Atomic Charges

     Atom                 Charge (a.u.)
  ----------------------------------------
      1 F                    -0.021820
      2 I                     0.138507
      3 I                     0.148922
      4 Br                   -0.092104
      5 C                    -0.185769
      6 C                     0.012262
  ----------------------------------------
  Sum of atomic charges =    -0.000000

 -----------------------------------------------------------------
                    Cartesian Multipole Moments
 -----------------------------------------------------------------
    Charge (ESU x 10^10)
                -0.0000
    Dipole Moment (Debye)
         X       0.0490      Y      -0.7209      Z      -0.0000
       Tot       0.7225
    Quadrupole Moments (Debye-Ang)
        XX     -84.6194     XY      -3.5726     YY     -90.9946
        XZ       0.0000     YZ      -0.0000     ZZ     -92.1971
    Octopole Moments (Debye-Ang^2)
       XXX     -24.4431    XXY      -5.6869    XYY     -19.5843
       YYY     -15.3071    XXZ       0.0000    XYZ       0.0000
       YYZ      -0.0000    XZZ     -10.6339    YZZ      -1.2048
       ZZZ       0.0000
    Hexadecapole Moments (Debye-Ang^3)
      XXXX   -2036.9186   XXXY     148.6339   XXYY    -470.3200
      XYYY     224.9489   YYYY    -846.7219   XXXZ       0.0000
      XXYZ      -0.0000   XYYZ       0.0000   YYYZ      -0.0000
      XXZZ    -391.7741   XYZZ      78.4832   YYZZ    -167.4477
      XZZZ       0.0000   YZZZ       0.0000   ZZZZ    -120.0162
 -----------------------------------------------------------------
 Calculating analytic gradient of the SCF energy
 Gradient of SCF Energy
            1           2           3           4           5           6
    1   0.0093833   0.0110454  -0.0103841  -0.0122179   0.0086165  -0.0064433
    2  -0.0131452  -0.0313369   0.0168911   0.0278523  -0.0036272   0.0033659
    3   0.0000000  -0.0000000   0.0000000  -0.0000000  -0.0000000   0.0000000
 Max gradient component =       3.134E-02
 RMS gradient           =       1.252E-02
 Gradient time:  CPU 22.10 s  wall 5.64 s
 Geometry Optimization Parameters
   NAtoms,    NIC,     NZ,  NCons,   NDum,   NFix, NCnnct, MaxDiis
        6      37       0       0       0       0       0       0

 Cartesian Hessian Update
 Hessian Updated using BFGS Update


** GEOMETRY OPTIMIZATION IN DELOCALIZED INTERNAL COORDINATES **
   Searching for a Minimum

   Optimization Cycle:  14

                       Coordinates (Angstroms)
     ATOM                X               Y               Z
      1  F         1.2814282445    1.7829655194    0.0000000000
      2  I        -2.0006687660    1.3060662709    0.0000000000
      3  I         2.6810326228   -0.6023075974    0.0000000000
      4  Br       -0.9668784145   -1.6503707649    0.0000000000
      5  C         0.9453208445    0.4903463050    0.0000000000
      6  C        -0.3353278205    0.1088359822    0.0000000000
   Point Group: cs    Number of degrees of freedom:     9


   Energy is -16589.225820674

 Hessian Updated using BFGS Update

  9 Hessian modes will be used to form the next step
  Hessian Eigenvalues:
     0.062861    0.214028    0.246482    0.251479    0.351062    0.433927
     0.515677    0.956749    1.076017

 Minimum Search - Taking Simple RFO Step
 Searching for Lamda that Minimizes Along All modes
 Value Taken    Lamda =  -0.01421033
 Calculated Step too Large.  Step scaled by  0.704224
 Step Taken.  Stepsize is  0.300000

                             Maximum     Tolerance    Cnvgd?
         Gradient           0.028817      0.000300      NO
         Displacement       0.279077      0.001200      NO
         Energy change     -0.012567      0.000001      NO


 New Cartesian Coordinates Obtained by Inverse Iteration

 Displacement from previous Coordinates is:  0.249618
 ----------------------------------------------------------------
             Standard Nuclear Orientation (Angstroms)
    I     Atom           X                Y                Z
 ----------------------------------------------------------------
    1      F       1.2402408871     1.8080515826     0.0000000000
    2      I      -1.9881254491     1.3630747938     0.0000000000
    3      I       2.6513062872    -0.6564319965     0.0000000000
    4      Br     -0.8931066469    -1.6948318940     0.0000000000
    5      C       0.9312279811     0.5071613440     0.0000000000
    6      C      -0.3366363486     0.1085118853     0.0000000000
 ----------------------------------------------------------------
 Molecular Point Group                 Cs    NOp =  2
 Largest Abelian Subgroup              Cs    NOp =  2
 Nuclear Repulsion Energy =  1486.5704881627 hartrees
 There are       81 alpha and       81 beta electrons
 Applying Cartesian multipole field
    Component          Value
    ---------          -----
     (2,0,0)        1.00000E-11
     (0,2,0)        2.00000E-11
     (0,0,2)       -3.00000E-11
 Nucleus-field energy     =     0.0000000405 hartrees
 Requested basis set is 6-311++G(d,p)
 There are 85 shells and 238 basis functions
 A cutoff of  1.0D-11 yielded   2562 shell pairs
 There are     21650 function pairs (     24579 Cartesian)
 Smallest overlap matrix eigenvalue = 3.86E-05
 Guess MOs from SCF MO coefficient file

 -----------------------------------------------------------------------
  General SCF calculation program by
  Eric Jon Sundstrom, Paul Horn, Yuezhi Mao, Dmitri Zuev, Alec White,
  David Stuck, Shaama M.S., Shane Yost, Joonho Lee, David Small,
  Daniel Levine, Susi Lehtola, Hugh Burton, Evgeny Epifanovsky
 -----------------------------------------------------------------------
 Exchange:     0.2000 Hartree-Fock + 0.0800 Slater + 0.7200 B88
 Correlation:  0.1900 VWN1RPA + 0.8100 LYP
 Using SG-1 standard quadrature grid
 using 4 threads for integral computing
 -------------------------------------------------------
 OpenMP Integral computing Module                
 Release: version 2.0, May 2017, Q-Chem Inc. Pleasanton 
 -------------------------------------------------------
 -------------------------------------------------------
 OpenMP BLAS3 based DFT computing Module                
 Release: version 1.0, May 2013, Q-Chem Inc. Pittsburgh 
 -------------------------------------------------------
 A restricted SCF calculation will be
 performed using DIIS
 SCF converges when DIIS error is below 1.0e-08
 ---------------------------------------
  Cycle       Energy         DIIS error
 ---------------------------------------
    1  -16589.2309383370      4.94e-04  
    2  -16589.2329167098      2.05e-04  
    3  -16589.2327306576      2.63e-04  
    4  -16589.2331827806      5.91e-05  
    5  -16589.2332080369      1.12e-05  
    6  -16589.2332085999      6.41e-06  
    7  -16589.2332088729      1.51e-06  
    8  -16589.2332088871      6.13e-07  
    9  -16589.2332088890      1.10e-07  
   10  -16589.2332088888      3.50e-08  
   11  -16589.2332088891      5.27e-09  Convergence criterion met
 ---------------------------------------
 SCF time:   CPU 65.25s  wall 17.00s 
 SCF   energy in the final basis set =   -16589.2332088891
 Total energy in the final basis set =   -16589.2332088891

 --------------------------------------------------------------
             Orbital Energies (a.u.) and Symmetries
 --------------------------------------------------------------

 Alpha MOs, Restricted
 -- Occupied --                  
*******-1165.89 -482.86 -176.33 -176.32 -165.73 -165.73 -165.73
  1 A'    2 A'    3 A'    4 A'    5 A'    6 A'    1 A"    7 A'                 
-165.73 -165.73 -165.73  -62.51  -56.33  -56.33  -56.33  -35.83
  8 A'    2 A"    9 A'   10 A'   11 A'    3 A"   12 A'   13 A'                 
-35.820 -31.320 -31.314 -31.313 -31.313 -31.307 -31.307 -24.733
 14 A'   15 A'   16 A'    4 A"   17 A'    5 A"   18 A'   19 A'                 
-22.970 -22.969 -22.968 -22.964 -22.964 -22.964 -22.963 -22.963
 20 A'    6 A"   21 A'   22 A'   23 A'    7 A"    8 A"   24 A'                 
-22.958 -22.958 -10.328 -10.288  -8.722  -6.555  -6.540  -6.540
 25 A'    9 A"   26 A'   27 A'   28 A'   29 A'   10 A"   30 A'                 
 -6.376  -6.370  -4.789  -4.783  -4.773  -4.773  -4.767  -4.767
 31 A'   32 A'   33 A'   34 A'   11 A"   35 A'   12 A"   36 A'                 
 -2.666  -2.661  -2.661  -2.650  -2.650  -2.055  -2.050  -2.049
 37 A'   13 A"   38 A'   14 A"   39 A'   40 A'   15 A"   41 A'                 
 -2.049  -2.044  -2.044  -2.036  -2.036  -2.030  -2.030  -1.276
 42 A'   16 A"   43 A'   44 A'   17 A"   45 A'   18 A"   46 A'                 
 -0.876  -0.784  -0.718  -0.664  -0.608  -0.518  -0.513  -0.495
 47 A'   48 A'   49 A'   50 A'   51 A'   52 A'   19 A"   53 A'                 
 -0.423  -0.389  -0.387  -0.331  -0.313  -0.299  -0.297  -0.274
 54 A'   55 A'   20 A"   56 A'   21 A"   22 A"   57 A'   58 A'                 
 -0.256
 23 A"                                                                         
 -- Virtual --                   
 -0.084  -0.061  -0.042  -0.019   0.003   0.042   0.051   0.053
 59 A'   60 A'   24 A"   61 A'   62 A'   63 A'   64 A'   25 A"                 
  0.064   0.071   0.077   0.103   0.108   0.118   0.125   0.158
 65 A'   66 A'   26 A"   67 A'   68 A'   27 A"   69 A'   70 A'                 
  0.167   0.194   0.213   0.216   0.224   0.229   0.260   0.280
 71 A'   72 A'   73 A'   28 A"   29 A"   74 A'   75 A'   76 A'                 
  0.282   0.298   0.305   0.339   0.371   0.383   0.389   0.392
 30 A"   77 A'   78 A'   79 A'   31 A"   80 A'   32 A"   81 A'                 
  0.401   0.417   0.424   0.426   0.447   0.456   0.475   0.479
 33 A"   82 A'   34 A"   35 A"   83 A'   84 A'   85 A'   86 A'                 
  0.503   0.530   0.541   0.578   0.588   0.620   0.628   0.667
 36 A"   87 A'   37 A"   88 A'   38 A"   89 A'   90 A'   91 A'                 
  0.696   0.720   0.738   0.749   0.806   0.876   0.908   0.969
 92 A'   93 A'   94 A'   39 A"   95 A'   96 A'   97 A'   98 A'                 
  1.021   1.129   1.179   1.286   1.307   1.325   1.351   1.365
 99 A'   40 A"   41 A"   42 A"  100 A'   43 A"  101 A'  102 A'                 
  1.375   1.391   1.424   1.459   1.525   1.548   1.588   1.675
 44 A"  103 A'  104 A'  105 A'  106 A'   45 A"  107 A'  108 A'                 
  1.831   1.866   1.923   1.994   2.024   2.122   2.162   2.206
109 A'   46 A"  110 A'   47 A"  111 A'  112 A'  113 A'  114 A'                 
  2.590   2.763   2.801   2.940   3.109   3.308   3.745   3.768
 48 A"  115 A'   49 A"  116 A'  117 A'  118 A'   50 A"  119 A'                 
  3.933   3.948   3.959   3.963   3.973   3.982   3.996   4.004
 51 A"   52 A"   53 A"  120 A'  121 A'   54 A"   55 A"  122 A'                 
  4.005   4.020   4.083   4.093   4.110   4.170   4.236   4.262
 56 A"  123 A'   57 A"  124 A'  125 A'  126 A'  127 A'  128 A'                 
  4.360   4.417   4.442   4.743   5.982   5.994   6.028   6.036
129 A'  130 A'  131 A'  132 A'   58 A"   59 A"  133 A'  134 A'                 
  6.068   6.084   6.264   6.344   6.595   6.662   7.533   7.580
135 A'  136 A'   60 A"  137 A'  138 A'  139 A'   61 A"  140 A'                 
  7.661  23.279  24.093  27.831  27.859  28.324  28.335  28.358
141 A'  142 A'  143 A'  144 A'  145 A'   62 A"   63 A"  146 A'                 
 28.366  28.377  28.387  28.514  28.521  28.526  28.533  28.537
147 A'  148 A'  149 A'   64 A"   65 A"  150 A'  151 A'   66 A"                 
 28.554  28.583  28.603  28.686  28.701  47.897  66.724 127.868
 67 A"  152 A'  153 A'  154 A'  155 A'  156 A'  157 A'   68 A"                 
127.877 127.895 127.903 127.925 127.939 151.630 151.655 289.728
 69 A"  158 A'  159 A'  160 A'  161 A'  162 A'  163 A'   70 A"                 
289.775 289.8861020.6881901.7921901.818
164 A'  165 A'  166 A'  167 A'  168 A'                                         

 Beta MOs, Restricted
 -- Occupied --                  
*******-1165.89 -482.86 -176.33 -176.32 -165.73 -165.73 -165.73
  1 A'    2 A'    3 A'    4 A'    5 A'    6 A'    1 A"    7 A'                 
-165.73 -165.73 -165.73  -62.51  -56.33  -56.33  -56.33  -35.83
  8 A'    2 A"    9 A'   10 A'   11 A'    3 A"   12 A'   13 A'                 
-35.820 -31.320 -31.314 -31.313 -31.313 -31.307 -31.307 -24.733
 14 A'   15 A'   16 A'    4 A"   17 A'    5 A"   18 A'   19 A'                 
-22.970 -22.969 -22.968 -22.964 -22.964 -22.964 -22.963 -22.963
 20 A'    6 A"   21 A'   22 A'   23 A'    7 A"    8 A"   24 A'                 
-22.958 -22.958 -10.328 -10.288  -8.722  -6.555  -6.540  -6.540
 25 A'    9 A"   26 A'   27 A'   28 A'   29 A'   10 A"   30 A'                 
 -6.376  -6.370  -4.789  -4.783  -4.773  -4.773  -4.767  -4.767
 31 A'   32 A'   33 A'   34 A'   11 A"   35 A'   12 A"   36 A'                 
 -2.666  -2.661  -2.661  -2.650  -2.650  -2.055  -2.050  -2.049
 37 A'   13 A"   38 A'   14 A"   39 A'   40 A'   15 A"   41 A'                 
 -2.049  -2.044  -2.044  -2.036  -2.036  -2.030  -2.030  -1.276
 42 A'   16 A"   43 A'   44 A'   17 A"   45 A'   18 A"   46 A'                 
 -0.876  -0.784  -0.718  -0.664  -0.608  -0.518  -0.513  -0.495
 47 A'   48 A'   49 A'   50 A'   51 A'   52 A'   19 A"   53 A'                 
 -0.423  -0.389  -0.387  -0.331  -0.313  -0.299  -0.297  -0.274
 54 A'   55 A'   20 A"   56 A'   21 A"   22 A"   57 A'   58 A'                 
 -0.256
 23 A"                                                                         
 -- Virtual --                   
 -0.084  -0.061  -0.042  -0.019   0.003   0.042   0.051   0.053
 59 A'   60 A'   24 A"   61 A'   62 A'   63 A'   64 A'   25 A"                 
  0.064   0.071   0.077   0.103   0.108   0.118   0.125   0.158
 65 A'   66 A'   26 A"   67 A'   68 A'   27 A"   69 A'   70 A'                 
  0.167   0.194   0.213   0.216   0.224   0.229   0.260   0.280
 71 A'   72 A'   73 A'   28 A"   29 A"   74 A'   75 A'   76 A'                 
  0.282   0.298   0.305   0.339   0.371   0.383   0.389   0.392
 30 A"   77 A'   78 A'   79 A'   31 A"   80 A'   32 A"   81 A'                 
  0.401   0.417   0.424   0.426   0.447   0.456   0.475   0.479
 33 A"   82 A'   34 A"   35 A"   83 A'   84 A'   85 A'   86 A'                 
  0.503   0.530   0.541   0.578   0.588   0.620   0.628   0.667
 36 A"   87 A'   37 A"   88 A'   38 A"   89 A'   90 A'   91 A'                 
  0.696   0.720   0.738   0.749   0.806   0.876   0.908   0.969
 92 A'   93 A'   94 A'   39 A"   95 A'   96 A'   97 A'   98 A'                 
  1.021   1.129   1.179   1.286   1.307   1.325   1.351   1.365
 99 A'   40 A"   41 A"   42 A"  100 A'   43 A"  101 A'  102 A'                 
  1.375   1.391   1.424   1.459   1.525   1.548   1.588   1.675
 44 A"  103 A'  104 A'  105 A'  106 A'   45 A"  107 A'  108 A'                 
  1.831   1.866   1.923   1.994   2.024   2.122   2.162   2.206
109 A'   46 A"  110 A'   47 A"  111 A'  112 A'  113 A'  114 A'                 
  2.590   2.763   2.801   2.940   3.109   3.308   3.745   3.768
 48 A"  115 A'   49 A"  116 A'  117 A'  118 A'   50 A"  119 A'                 
  3.933   3.948   3.959   3.963   3.973   3.982   3.996   4.004
 51 A"   52 A"   53 A"  120 A'  121 A'   54 A"   55 A"  122 A'                 
  4.005   4.020   4.083   4.093   4.110   4.170   4.236   4.262
 56 A"  123 A'   57 A"  124 A'  125 A'  126 A'  127 A'  128 A'                 
  4.360   4.417   4.442   4.743   5.982   5.994   6.028   6.036
129 A'  130 A'  131 A'  132 A'   58 A"   59 A"  133 A'  134 A'                 
  6.068   6.084   6.264   6.344   6.595   6.662   7.533   7.580
135 A'  136 A'   60 A"  137 A'  138 A'  139 A'   61 A"  140 A'                 
  7.661  23.279  24.093  27.831  27.859  28.324  28.335  28.358
141 A'  142 A'  143 A'  144 A'  145 A'   62 A"   63 A"  146 A'                 
 28.366  28.377  28.387  28.514  28.521  28.526  28.533  28.537
147 A'  148 A'  149 A'   64 A"   65 A"  150 A'  151 A'   66 A"                 
 28.554  28.583  28.603  28.686  28.701  47.897  66.724 127.868
 67 A"  152 A'  153 A'  154 A'  155 A'  156 A'  157 A'   68 A"                 
127.877 127.895 127.903 127.925 127.939 151.630 151.655 289.728
 69 A"  158 A'  159 A'  160 A'  161 A'  162 A'  163 A'   70 A"                 
289.775 289.8861020.6881901.7921901.818
164 A'  165 A'  166 A'  167 A'  168 A'                                         
 --------------------------------------------------------------

          Ground-State Mulliken Net Atomic Charges

     Atom                 Charge (a.u.)
  ----------------------------------------
      1 F                    -0.026425
      2 I                     0.139211
      3 I                     0.146453
      4 Br                   -0.095820
      5 C                    -0.158009
      6 C                    -0.005409
  ----------------------------------------
  Sum of atomic charges =    -0.000000

 -----------------------------------------------------------------
                    Cartesian Multipole Moments
 -----------------------------------------------------------------
    Charge (ESU x 10^10)
                -0.0000
    Dipole Moment (Debye)
         X       0.0666      Y      -0.7152      Z       0.0000
       Tot       0.7183
    Quadrupole Moments (Debye-Ang)
        XX     -85.2497     XY      -4.0795     YY     -90.2645
        XZ       0.0000     YZ      -0.0000     ZZ     -92.3132
    Octopole Moments (Debye-Ang^2)
       XXX     -26.8085    XXY      -4.8003    XYY     -19.9448
       YYY     -14.2310    XXZ       0.0000    XYZ       0.0000
       YYZ       0.0000    XZZ     -11.2421    YZZ      -0.6448
       ZZZ       0.0000
    Hexadecapole Moments (Debye-Ang^3)
      XXXX   -1999.9382   XXXY     168.3698   XXYY    -466.8687
      XYYY     242.6120   YYYY    -893.5824   XXXZ      -0.0000
      XXYZ       0.0000   XYYZ      -0.0000   YYYZ       0.0000
      XXZZ    -383.3107   XYZZ      86.3872   YYZZ    -176.8964
      XZZZ       0.0000   YZZZ      -0.0000   ZZZZ    -120.3988
 -----------------------------------------------------------------
 Calculating analytic gradient of the SCF energy
 Gradient of SCF Energy
            1           2           3           4           5           6
    1   0.0035698   0.0061139  -0.0064435  -0.0078169  -0.0003246   0.0049012
    2  -0.0057392  -0.0177079   0.0068427   0.0118622  -0.0033370   0.0080792
    3   0.0000000   0.0000000   0.0000000  -0.0000000  -0.0000000   0.0000000
 Max gradient component =       1.771E-02
 RMS gradient           =       6.614E-03
 Gradient time:  CPU 21.71 s  wall 5.54 s
 Geometry Optimization Parameters
   NAtoms,    NIC,     NZ,  NCons,   NDum,   NFix, NCnnct, MaxDiis
        6      37       0       0       0       0       0       0

 Cartesian Hessian Update
 Hessian Updated using BFGS Update


** GEOMETRY OPTIMIZATION IN DELOCALIZED INTERNAL COORDINATES **
   Searching for a Minimum

   Optimization Cycle:  15

                       Coordinates (Angstroms)
     ATOM                X               Y               Z
      1  F         1.2402408871    1.8080515826    0.0000000000
      2  I        -1.9881254491    1.3630747938    0.0000000000
      3  I         2.6513062872   -0.6564319965    0.0000000000
      4  Br       -0.8931066469   -1.6948318940    0.0000000000
      5  C         0.9312279811    0.5071613440    0.0000000000
      6  C        -0.3366363486    0.1085118853    0.0000000000
   Point Group: cs    Number of degrees of freedom:     9


   Energy is -16589.233208889

 Hessian Updated using BFGS Update

  9 Hessian modes will be used to form the next step
  Hessian Eigenvalues:
     0.052748    0.212064    0.249344    0.256447    0.357582    0.444086
     0.515681    0.957286    1.076470

 Minimum Search - Taking Simple RFO Step
 Searching for Lamda that Minimizes Along All modes
 Value Taken    Lamda =  -0.00504213
 Step Taken.  Stepsize is  0.291727

                             Maximum     Tolerance    Cnvgd?
         Gradient           0.015690      0.000300      NO
         Displacement       0.275589      0.001200      NO
         Energy change     -0.007388      0.000001      NO


 New Cartesian Coordinates Obtained by Inverse Iteration

 Displacement from previous Coordinates is:  0.220050
 ----------------------------------------------------------------
             Standard Nuclear Orientation (Angstroms)
    I     Atom           X                Y                Z
 ----------------------------------------------------------------
    1      F       1.1897508359     1.8242935604     0.0000000000
    2      I      -1.9647557479     1.4318838138     0.0000000000
    3      I       2.6534643556    -0.6851120671     0.0000000000
    4      Br     -0.8488627555    -1.7419933798     0.0000000000
    5      C       0.9248801556     0.5127244711     0.0000000000
    6      C      -0.3495701329     0.0937393168     0.0000000000
 ----------------------------------------------------------------
 Molecular Point Group                 Cs    NOp =  2
 Largest Abelian Subgroup              Cs    NOp =  2
 Nuclear Repulsion Energy =  1474.5908911632 hartrees
 There are       81 alpha and       81 beta electrons
 Applying Cartesian multipole field
    Component          Value
    ---------          -----
     (2,0,0)        1.00000E-11
     (0,2,0)        2.00000E-11
     (0,0,2)       -3.00000E-11
 Nucleus-field energy     =     0.0000000416 hartrees
 Requested basis set is 6-311++G(d,p)
 There are 85 shells and 238 basis functions
 A cutoff of  1.0D-11 yielded   2551 shell pairs
 There are     21551 function pairs (     24462 Cartesian)
 Smallest overlap matrix eigenvalue = 4.73E-05
 Guess MOs from SCF MO coefficient file

 -----------------------------------------------------------------------
  General SCF calculation program by
  Eric Jon Sundstrom, Paul Horn, Yuezhi Mao, Dmitri Zuev, Alec White,
  David Stuck, Shaama M.S., Shane Yost, Joonho Lee, David Small,
  Daniel Levine, Susi Lehtola, Hugh Burton, Evgeny Epifanovsky
 -----------------------------------------------------------------------
 Exchange:     0.2000 Hartree-Fock + 0.0800 Slater + 0.7200 B88
 Correlation:  0.1900 VWN1RPA + 0.8100 LYP
 Using SG-1 standard quadrature grid
 using 4 threads for integral computing
 -------------------------------------------------------
 OpenMP Integral computing Module                
 Release: version 2.0, May 2017, Q-Chem Inc. Pleasanton 
 -------------------------------------------------------
 -------------------------------------------------------
 OpenMP BLAS3 based DFT computing Module                
 Release: version 1.0, May 2013, Q-Chem Inc. Pittsburgh 
 -------------------------------------------------------
 A restricted SCF calculation will be
 performed using DIIS
 SCF converges when DIIS error is below 1.0e-08
 ---------------------------------------
  Cycle       Energy         DIIS error
 ---------------------------------------
    1  -16589.2339061868      4.81e-04  
    2  -16589.2356009533      2.57e-04  
    3  -16589.2353171181      3.26e-04  
    4  -16589.2360516955      4.38e-05  
    5  -16589.2360642853      1.74e-05  
    6  -16589.2360660062      6.77e-06  
    7  -16589.2360663498      1.35e-06  
    8  -16589.2360663585      6.67e-07  
    9  -16589.2360663606      1.16e-07  
   10  -16589.2360663607      3.70e-08  
   11  -16589.2360663607      6.22e-09  Convergence criterion met
 ---------------------------------------
 SCF time:   CPU 64.67s  wall 17.00s 
 SCF   energy in the final basis set =   -16589.2360663607
 Total energy in the final basis set =   -16589.2360663607

 --------------------------------------------------------------
             Orbital Energies (a.u.) and Symmetries
 --------------------------------------------------------------

 Alpha MOs, Restricted
 -- Occupied --                  
*******-1165.89 -482.86 -176.33 -176.32 -165.73 -165.73 -165.73
  1 A'    2 A'    3 A'    4 A'    5 A'    6 A'    1 A"    7 A'                 
-165.73 -165.73 -165.73  -62.51  -56.34  -56.33  -56.33  -35.83
  8 A'    2 A"    9 A'   10 A'   11 A'    3 A"   12 A'   13 A'                 
-35.821 -31.320 -31.314 -31.314 -31.314 -31.308 -31.307 -24.734
 14 A'   15 A'   16 A'    4 A"   17 A'    5 A"   18 A'   19 A'                 
-22.971 -22.969 -22.969 -22.965 -22.965 -22.965 -22.963 -22.963
 20 A'    6 A"   21 A'   22 A'    7 A"   23 A'    8 A"   24 A'                 
-22.958 -22.958 -10.331 -10.290  -8.723  -6.555  -6.541  -6.541
 25 A'    9 A"   26 A'   27 A'   28 A'   29 A'   10 A"   30 A'                 
 -6.376  -6.370  -4.789  -4.783  -4.774  -4.773  -4.767  -4.767
 31 A'   32 A'   33 A'   34 A'   11 A"   35 A'   12 A"   36 A'                 
 -2.666  -2.662  -2.662  -2.650  -2.650  -2.055  -2.050  -2.050
 37 A'   13 A"   38 A'   14 A"   39 A'   40 A'   15 A"   41 A'                 
 -2.049  -2.044  -2.044  -2.036  -2.036  -2.030  -2.030  -1.277
 42 A'   16 A"   43 A'   44 A'   17 A"   18 A"   45 A'   46 A'                 
 -0.871  -0.781  -0.714  -0.661  -0.608  -0.518  -0.512  -0.493
 47 A'   48 A'   49 A'   50 A'   51 A'   52 A'   19 A"   53 A'                 
 -0.421  -0.388  -0.383  -0.329  -0.312  -0.299  -0.297  -0.277
 54 A'   55 A'   20 A"   56 A'   21 A"   22 A"   57 A'   58 A'                 
 -0.256
 23 A"                                                                         
 -- Virtual --                   
 -0.089  -0.066  -0.044  -0.022   0.003   0.042   0.050   0.054
 59 A'   60 A'   24 A"   61 A'   62 A'   63 A'   64 A'   25 A"                 
  0.064   0.072   0.078   0.102   0.108   0.117   0.123   0.156
 65 A'   66 A'   26 A"   67 A'   68 A'   27 A"   69 A'   70 A'                 
  0.164   0.193   0.206   0.216   0.224   0.228   0.255   0.279
 71 A'   72 A'   73 A'   28 A"   29 A"   74 A'   75 A'   30 A"                 
  0.282   0.301   0.308   0.336   0.374   0.381   0.386   0.389
 76 A'   77 A'   78 A'   79 A'   31 A"   80 A'   32 A"   81 A'                 
  0.402   0.413   0.422   0.427   0.448   0.456   0.472   0.484
 33 A"   82 A'   34 A"   35 A"   83 A'   84 A'   85 A'   86 A'                 
  0.501   0.536   0.540   0.566   0.589   0.616   0.617   0.661
 36 A"   87 A'   37 A"   88 A'   38 A"   89 A'   90 A'   91 A'                 
  0.684   0.721   0.741   0.745   0.805   0.872   0.899   0.968
 92 A'   93 A'   94 A'   39 A"   95 A'   96 A'   97 A'   98 A'                 
  1.009   1.126   1.174   1.284   1.302   1.324   1.347   1.360
 99 A'   40 A"   41 A"   42 A"  100 A'   43 A"  101 A'  102 A'                 
  1.373   1.386   1.430   1.461   1.526   1.544   1.579   1.670
 44 A"  103 A'  104 A'  105 A'  106 A'   45 A"  107 A'  108 A'                 
  1.831   1.863   1.920   1.992   2.014   2.099   2.155   2.201
109 A'   46 A"  110 A'   47 A"  111 A'  112 A'  113 A'  114 A'                 
  2.589   2.762   2.795   2.934   3.089   3.317   3.743   3.766
 48 A"  115 A'   49 A"  116 A'  117 A'  118 A'   50 A"  119 A'                 
  3.932   3.949   3.957   3.960   3.975   3.981   3.993   4.001
 51 A"   52 A"   53 A"  120 A'  121 A'   54 A"   55 A"   56 A"                 
  4.006   4.018   4.080   4.080   4.102   4.173   4.236   4.266
122 A'  123 A'  124 A'   57 A"  125 A'  126 A'  127 A'  128 A'                 
  4.359   4.405   4.424   4.740   5.981   5.992   6.029   6.032
129 A'  130 A'  131 A'  132 A'   58 A"   59 A"  133 A'  134 A'                 
  6.061   6.075   6.263   6.342   6.586   6.655   7.532   7.577
135 A'  136 A'   60 A"  137 A'  138 A'  139 A'   61 A"  140 A'                 
  7.659  23.281  24.040  27.823  27.849  28.323  28.333  28.358
141 A'  142 A'  143 A'  144 A'  145 A'   62 A"   63 A"  146 A'                 
 28.364  28.371  28.382  28.513  28.521  28.525  28.534  28.535
147 A'  148 A'  149 A'   64 A"   65 A"  150 A'  151 A'   66 A"                 
 28.551  28.582  28.600  28.683  28.696  47.890  66.721 127.867
 67 A"  152 A'  153 A'  154 A'  155 A'  156 A'  157 A'   68 A"                 
127.876 127.895 127.901 127.921 127.933 151.623 151.646 289.727
 69 A"  158 A'  159 A'  160 A'  161 A'  162 A'  163 A'   70 A"                 
289.770 289.8831020.6801901.7851901.808
164 A'  165 A'  166 A'  167 A'  168 A'                                         

 Beta MOs, Restricted
 -- Occupied --                  
*******-1165.89 -482.86 -176.33 -176.32 -165.73 -165.73 -165.73
  1 A'    2 A'    3 A'    4 A'    5 A'    6 A'    1 A"    7 A'                 
-165.73 -165.73 -165.73  -62.51  -56.34  -56.33  -56.33  -35.83
  8 A'    2 A"    9 A'   10 A'   11 A'    3 A"   12 A'   13 A'                 
-35.821 -31.320 -31.314 -31.314 -31.314 -31.308 -31.307 -24.734
 14 A'   15 A'   16 A'    4 A"   17 A'    5 A"   18 A'   19 A'                 
-22.971 -22.969 -22.969 -22.965 -22.965 -22.965 -22.963 -22.963
 20 A'    6 A"   21 A'   22 A'    7 A"   23 A'    8 A"   24 A'                 
-22.958 -22.958 -10.331 -10.290  -8.723  -6.555  -6.541  -6.541
 25 A'    9 A"   26 A'   27 A'   28 A'   29 A'   10 A"   30 A'                 
 -6.376  -6.370  -4.789  -4.783  -4.774  -4.773  -4.767  -4.767
 31 A'   32 A'   33 A'   34 A'   11 A"   35 A'   12 A"   36 A'                 
 -2.666  -2.662  -2.662  -2.650  -2.650  -2.055  -2.050  -2.050
 37 A'   13 A"   38 A'   14 A"   39 A'   40 A'   15 A"   41 A'                 
 -2.049  -2.044  -2.044  -2.036  -2.036  -2.030  -2.030  -1.277
 42 A'   16 A"   43 A'   44 A'   17 A"   18 A"   45 A'   46 A'                 
 -0.871  -0.781  -0.714  -0.661  -0.608  -0.518  -0.512  -0.493
 47 A'   48 A'   49 A'   50 A'   51 A'   52 A'   19 A"   53 A'                 
 -0.421  -0.388  -0.383  -0.329  -0.312  -0.299  -0.297  -0.277
 54 A'   55 A'   20 A"   56 A'   21 A"   22 A"   57 A'   58 A'                 
 -0.256
 23 A"                                                                         
 -- Virtual --                   
 -0.089  -0.066  -0.044  -0.022   0.003   0.042   0.050   0.054
 59 A'   60 A'   24 A"   61 A'   62 A'   63 A'   64 A'   25 A"                 
  0.064   0.072   0.078   0.102   0.108   0.117   0.123   0.156
 65 A'   66 A'   26 A"   67 A'   68 A'   27 A"   69 A'   70 A'                 
  0.164   0.193   0.206   0.216   0.224   0.228   0.255   0.279
 71 A'   72 A'   73 A'   28 A"   29 A"   74 A'   75 A'   30 A"                 
  0.282   0.301   0.308   0.336   0.374   0.381   0.386   0.389
 76 A'   77 A'   78 A'   79 A'   31 A"   80 A'   32 A"   81 A'                 
  0.402   0.413   0.422   0.427   0.448   0.456   0.472   0.484
 33 A"   82 A'   34 A"   35 A"   83 A'   84 A'   85 A'   86 A'                 
  0.501   0.536   0.540   0.566   0.589   0.616   0.617   0.661
 36 A"   87 A'   37 A"   88 A'   38 A"   89 A'   90 A'   91 A'                 
  0.684   0.721   0.741   0.745   0.805   0.872   0.899   0.968
 92 A'   93 A'   94 A'   39 A"   95 A'   96 A'   97 A'   98 A'                 
  1.009   1.126   1.174   1.284   1.302   1.324   1.347   1.360
 99 A'   40 A"   41 A"   42 A"  100 A'   43 A"  101 A'  102 A'                 
  1.373   1.386   1.430   1.461   1.526   1.544   1.579   1.670
 44 A"  103 A'  104 A'  105 A'  106 A'   45 A"  107 A'  108 A'                 
  1.831   1.863   1.920   1.992   2.014   2.099   2.155   2.201
109 A'   46 A"  110 A'   47 A"  111 A'  112 A'  113 A'  114 A'                 
  2.589   2.762   2.795   2.934   3.089   3.317   3.743   3.766
 48 A"  115 A'   49 A"  116 A'  117 A'  118 A'   50 A"  119 A'                 
  3.932   3.949   3.957   3.960   3.975   3.981   3.993   4.001
 51 A"   52 A"   53 A"  120 A'  121 A'   54 A"   55 A"   56 A"                 
  4.006   4.018   4.080   4.080   4.102   4.173   4.236   4.266
122 A'  123 A'  124 A'   57 A"  125 A'  126 A'  127 A'  128 A'                 
  4.359   4.405   4.424   4.740   5.981   5.992   6.029   6.032
129 A'  130 A'  131 A'  132 A'   58 A"   59 A"  133 A'  134 A'                 
  6.061   6.075   6.263   6.342   6.586   6.655   7.532   7.577
135 A'  136 A'   60 A"  137 A'  138 A'  139 A'   61 A"  140 A'                 
  7.659  23.281  24.040  27.823  27.849  28.323  28.333  28.358
141 A'  142 A'  143 A'  144 A'  145 A'   62 A"   63 A"  146 A'                 
 28.364  28.371  28.382  28.513  28.521  28.525  28.534  28.535
147 A'  148 A'  149 A'   64 A"   65 A"  150 A'  151 A'   66 A"                 
 28.551  28.582  28.600  28.683  28.696  47.890  66.721 127.867
 67 A"  152 A'  153 A'  154 A'  155 A'  156 A'  157 A'   68 A"                 
127.876 127.895 127.901 127.921 127.933 151.623 151.646 289.727
 69 A"  158 A'  159 A'  160 A'  161 A'  162 A'  163 A'   70 A"                 
289.770 289.8831020.6801901.7851901.808
164 A'  165 A'  166 A'  167 A'  168 A'                                         
 --------------------------------------------------------------

          Ground-State Mulliken Net Atomic Charges

     Atom                 Charge (a.u.)
  ----------------------------------------
      1 F                    -0.024669
      2 I                     0.137328
      3 I                     0.145575
      4 Br                   -0.098934
      5 C                    -0.139733
      6 C                    -0.019566
  ----------------------------------------
  Sum of atomic charges =    -0.000000

 -----------------------------------------------------------------
                    Cartesian Multipole Moments
 -----------------------------------------------------------------
    Charge (ESU x 10^10)
                -0.0000
    Dipole Moment (Debye)
         X       0.1514      Y      -0.7095      Z       0.0000
       Tot       0.7254
    Quadrupole Moments (Debye-Ang)
        XX     -85.6617     XY      -4.4367     YY     -89.6071
        XZ       0.0000     YZ      -0.0000     ZZ     -92.4650
    Octopole Moments (Debye-Ang^2)
       XXX     -29.0163    XXY      -4.9384    XYY     -21.3182
       YYY     -14.9292    XXZ       0.0000    XYZ       0.0000
       YYZ       0.0000    XZZ     -12.4386    YZZ      -0.9644
       ZZZ       0.0000
    Hexadecapole Moments (Debye-Ang^3)
      XXXX   -1985.0740   XXXY     184.4246   XXYY    -468.9527
      XYYY     254.9063   YYYY    -942.0295   XXXZ       0.0000
      XXYZ      -0.0000   XYYZ      -0.0000   YYYZ      -0.0000
      XXZZ    -379.4696   XYZZ      92.4479   YYZZ    -186.7256
      XZZZ      -0.0000   YZZZ       0.0000   ZZZZ    -120.8175
 -----------------------------------------------------------------
 Calculating analytic gradient of the SCF energy
 Gradient of SCF Energy
            1           2           3           4           5           6
    1  -0.0022489   0.0019297  -0.0016929  -0.0040205   0.0104554  -0.0044229
    2  -0.0002524  -0.0052517  -0.0009918  -0.0008992   0.0025094   0.0048857
    3  -0.0000000  -0.0000000   0.0000000  -0.0000000   0.0000000  -0.0000000
 Max gradient component =       1.046E-02
 RMS gradient           =       3.466E-03
 Gradient time:  CPU 21.42 s  wall 5.48 s
 Geometry Optimization Parameters
   NAtoms,    NIC,     NZ,  NCons,   NDum,   NFix, NCnnct, MaxDiis
        6      37       0       0       0       0       0       0

 Cartesian Hessian Update
 Hessian Updated using BFGS Update


** GEOMETRY OPTIMIZATION IN DELOCALIZED INTERNAL COORDINATES **
   Searching for a Minimum

   Optimization Cycle:  16

                       Coordinates (Angstroms)
     ATOM                X               Y               Z
      1  F         1.1897508359    1.8242935604    0.0000000000
      2  I        -1.9647557479    1.4318838138    0.0000000000
      3  I         2.6534643556   -0.6851120671    0.0000000000
      4  Br       -0.8488627555   -1.7419933798    0.0000000000
      5  C         0.9248801556    0.5127244711    0.0000000000
      6  C        -0.3495701329    0.0937393168    0.0000000000
   Point Group: cs    Number of degrees of freedom:     9


   Energy is -16589.236066361

 Hessian Updated using BFGS Update

  9 Hessian modes will be used to form the next step
  Hessian Eigenvalues:
     0.047032    0.211887    0.249852    0.258277    0.367584    0.449811
     0.516899    0.956576    1.072635

 Minimum Search - Taking Simple RFO Step
 Searching for Lamda that Minimizes Along All modes
 Value Taken    Lamda =  -0.00051113
 Step Taken.  Stepsize is  0.077677

                             Maximum     Tolerance    Cnvgd?
         Gradient           0.006466      0.000300      NO
         Displacement       0.054384      0.001200      NO
         Energy change     -0.002857      0.000001      NO


 New Cartesian Coordinates Obtained by Inverse Iteration

 Displacement from previous Coordinates is:  0.072887
 ----------------------------------------------------------------
             Standard Nuclear Orientation (Angstroms)
    I     Atom           X                Y                Z
 ----------------------------------------------------------------
    1      F       1.1777940921     1.8252114226     0.0000000000
    2      I      -1.9533177985     1.4526225754     0.0000000000
    3      I       2.6470427255    -0.6897497558     0.0000000000
    4      Br     -0.8283063330    -1.7527362755     0.0000000000
    5      C       0.9122443884     0.5105530816     0.0000000000
    6      C      -0.3505503637     0.0896346669     0.0000000000
 ----------------------------------------------------------------
 Molecular Point Group                 Cs    NOp =  2
 Largest Abelian Subgroup              Cs    NOp =  2
 Nuclear Repulsion Energy =  1474.4785300516 hartrees
 There are       81 alpha and       81 beta electrons
 Applying Cartesian multipole field
    Component          Value
    ---------          -----
     (2,0,0)        1.00000E-11
     (0,2,0)        2.00000E-11
     (0,0,2)       -3.00000E-11
 Nucleus-field energy     =     0.0000000417 hartrees
 Requested basis set is 6-311++G(d,p)
 There are 85 shells and 238 basis functions
 A cutoff of  1.0D-11 yielded   2549 shell pairs
 There are     21527 function pairs (     24435 Cartesian)
 Smallest overlap matrix eigenvalue = 4.73E-05
 Guess MOs from SCF MO coefficient file

 -----------------------------------------------------------------------
  General SCF calculation program by
  Eric Jon Sundstrom, Paul Horn, Yuezhi Mao, Dmitri Zuev, Alec White,
  David Stuck, Shaama M.S., Shane Yost, Joonho Lee, David Small,
  Daniel Levine, Susi Lehtola, Hugh Burton, Evgeny Epifanovsky
 -----------------------------------------------------------------------
 Exchange:     0.2000 Hartree-Fock + 0.0800 Slater + 0.7200 B88
 Correlation:  0.1900 VWN1RPA + 0.8100 LYP
 Using SG-1 standard quadrature grid
 using 4 threads for integral computing
 -------------------------------------------------------
 OpenMP Integral computing Module                
 Release: version 2.0, May 2017, Q-Chem Inc. Pleasanton 
 -------------------------------------------------------
 -------------------------------------------------------
 OpenMP BLAS3 based DFT computing Module                
 Release: version 1.0, May 2013, Q-Chem Inc. Pittsburgh 
 -------------------------------------------------------
 A restricted SCF calculation will be
 performed using DIIS
 SCF converges when DIIS error is below 1.0e-08
 ---------------------------------------
  Cycle       Energy         DIIS error
 ---------------------------------------
    1  -16589.2361266433      1.56e-04  
    2  -16589.2363093918      4.06e-05  
    3  -16589.2363106431      3.78e-05  
    4  -16589.2363197269      1.79e-05  
    5  -16589.2363220343      2.38e-06  
    6  -16589.2363220746      9.18e-07  
    7  -16589.2363220775      3.81e-07  
    8  -16589.2363220786      1.93e-07  
    9  -16589.2363220785      3.60e-08  
   10  -16589.2363220786      1.32e-08  
   11  -16589.2363220786      2.08e-09  Convergence criterion met
 ---------------------------------------
 SCF time:   CPU 64.73s  wall 18.00s 
 SCF   energy in the final basis set =   -16589.2363220786
 Total energy in the final basis set =   -16589.2363220786

 --------------------------------------------------------------
             Orbital Energies (a.u.) and Symmetries
 --------------------------------------------------------------

 Alpha MOs, Restricted
 -- Occupied --                  
*******-1165.89 -482.86 -176.33 -176.32 -165.73 -165.73 -165.73
  1 A'    2 A'    3 A'    4 A'    5 A'    6 A'    1 A"    7 A'                 
-165.73 -165.73 -165.73  -62.51  -56.34  -56.33  -56.33  -35.83
  8 A'    2 A"    9 A'   10 A'   11 A'    3 A"   12 A'   13 A'                 
-35.821 -31.320 -31.314 -31.314 -31.313 -31.308 -31.308 -24.734
 14 A'   15 A'   16 A'    4 A"   17 A'    5 A"   18 A'   19 A'                 
-22.970 -22.969 -22.969 -22.965 -22.964 -22.964 -22.963 -22.963
 20 A'    6 A"   21 A'   22 A'   23 A'    7 A"    8 A"   24 A'                 
-22.958 -22.958 -10.330 -10.290  -8.723  -6.556  -6.541  -6.541
 25 A'    9 A"   26 A'   27 A'   28 A'   29 A'   10 A"   30 A'                 
 -6.376  -6.370  -4.789  -4.783  -4.773  -4.773  -4.767  -4.767
 31 A'   32 A'   33 A'   34 A'   11 A"   35 A'   12 A"   36 A'                 
 -2.667  -2.662  -2.662  -2.651  -2.651  -2.055  -2.050  -2.050
 37 A'   38 A'   13 A"   14 A"   39 A'   40 A'   15 A"   41 A'                 
 -2.049  -2.044  -2.044  -2.036  -2.036  -2.030  -2.030  -1.275
 42 A'   16 A"   43 A'   44 A'   17 A"   18 A"   45 A'   46 A'                 
 -0.872  -0.782  -0.713  -0.661  -0.607  -0.518  -0.512  -0.493
 47 A'   48 A'   49 A'   50 A'   51 A'   52 A'   19 A"   53 A'                 
 -0.422  -0.387  -0.383  -0.329  -0.311  -0.300  -0.296  -0.277
 54 A'   55 A'   20 A"   56 A'   21 A"   22 A"   57 A'   58 A'                 
 -0.257
 23 A"                                                                         
 -- Virtual --                   
 -0.090  -0.067  -0.042  -0.022   0.003   0.042   0.050   0.053
 59 A'   60 A'   24 A"   61 A'   62 A'   63 A'   64 A'   25 A"                 
  0.064   0.072   0.078   0.102   0.108   0.117   0.122   0.156
 65 A'   66 A'   26 A"   67 A'   68 A'   27 A"   69 A'   70 A'                 
  0.163   0.193   0.205   0.216   0.224   0.228   0.254   0.279
 71 A'   72 A'   73 A'   28 A"   29 A"   74 A'   75 A'   30 A"                 
  0.282   0.303   0.309   0.336   0.375   0.379   0.385   0.389
 76 A'   77 A'   78 A'   79 A'   31 A"   80 A'   32 A"   81 A'                 
  0.403   0.413   0.422   0.427   0.449   0.457   0.470   0.486
 33 A"   82 A'   34 A"   35 A"   83 A'   84 A'   85 A'   86 A'                 
  0.501   0.539   0.539   0.564   0.590   0.614   0.622   0.661
 36 A"   87 A'   37 A"   88 A'   38 A"   89 A'   90 A'   91 A'                 
  0.681   0.723   0.743   0.745   0.805   0.873   0.898   0.969
 92 A'   93 A'   94 A'   39 A"   95 A'   96 A'   97 A'   98 A'                 
  1.006   1.126   1.173   1.284   1.299   1.324   1.347   1.360
 99 A'   40 A"   41 A"   42 A"  100 A'   43 A"  101 A'  102 A'                 
  1.373   1.387   1.430   1.461   1.526   1.547   1.578   1.675
 44 A"  103 A'  104 A'  105 A'  106 A'   45 A"  107 A'  108 A'                 
  1.833   1.871   1.922   1.991   2.012   2.101   2.164   2.201
109 A'   46 A"  110 A'   47 A"  111 A'  112 A'  113 A'  114 A'                 
  2.591   2.762   2.797   2.937   3.099   3.305   3.744   3.766
 48 A"  115 A'   49 A"  116 A'  117 A'  118 A'   50 A"  119 A'                 
  3.931   3.949   3.956   3.960   3.976   3.981   3.992   4.000
 51 A"   52 A"   53 A"  120 A'  121 A'   54 A"   55 A"   56 A"                 
  4.006   4.019   4.077   4.080   4.102   4.173   4.236   4.268
122 A'  123 A'  124 A'   57 A"  125 A'  126 A'  127 A'  128 A'                 
  4.359   4.403   4.421   4.740   5.981   5.992   6.030   6.031
129 A'  130 A'  131 A'  132 A'   58 A"   59 A"  133 A'  134 A'                 
  6.060   6.074   6.264   6.344   6.584   6.655   7.532   7.576
135 A'  136 A'   60 A"  137 A'  138 A'  139 A'   61 A"  140 A'                 
  7.658  23.275  24.081  27.823  27.847  28.324  28.333  28.358
141 A'  142 A'  143 A'  144 A'  145 A'   62 A"   63 A"  146 A'                 
 28.364  28.370  28.381  28.514  28.520  28.525  28.534  28.535
147 A'  148 A'  149 A'   64 A"   65 A"  150 A'  151 A'   66 A"                 
 28.551  28.582  28.599  28.683  28.694  47.890  66.722 127.867
 67 A"  152 A'  153 A'  154 A'  155 A'  156 A'  157 A'   68 A"                 
127.875 127.896 127.900 127.921 127.932 151.623 151.644 289.726
 69 A"  158 A'  159 A'  160 A'  161 A'  162 A'  163 A'   70 A"                 
289.768 289.8821020.6791901.7851901.807
164 A'  165 A'  166 A'  167 A'  168 A'                                         

 Beta MOs, Restricted
 -- Occupied --                  
*******-1165.89 -482.86 -176.33 -176.32 -165.73 -165.73 -165.73
  1 A'    2 A'    3 A'    4 A'    5 A'    6 A'    1 A"    7 A'                 
-165.73 -165.73 -165.73  -62.51  -56.34  -56.33  -56.33  -35.83
  8 A'    2 A"    9 A'   10 A'   11 A'    3 A"   12 A'   13 A'                 
-35.821 -31.320 -31.314 -31.314 -31.313 -31.308 -31.308 -24.734
 14 A'   15 A'   16 A'    4 A"   17 A'    5 A"   18 A'   19 A'                 
-22.970 -22.969 -22.969 -22.965 -22.964 -22.964 -22.963 -22.963
 20 A'    6 A"   21 A'   22 A'   23 A'    7 A"    8 A"   24 A'                 
-22.958 -22.958 -10.330 -10.290  -8.723  -6.556  -6.541  -6.541
 25 A'    9 A"   26 A'   27 A'   28 A'   29 A'   10 A"   30 A'                 
 -6.376  -6.370  -4.789  -4.783  -4.773  -4.773  -4.767  -4.767
 31 A'   32 A'   33 A'   34 A'   11 A"   35 A'   12 A"   36 A'                 
 -2.667  -2.662  -2.662  -2.651  -2.651  -2.055  -2.050  -2.050
 37 A'   38 A'   13 A"   14 A"   39 A'   40 A'   15 A"   41 A'                 
 -2.049  -2.044  -2.044  -2.036  -2.036  -2.030  -2.030  -1.275
 42 A'   16 A"   43 A'   44 A'   17 A"   18 A"   45 A'   46 A'                 
 -0.872  -0.782  -0.713  -0.661  -0.607  -0.518  -0.512  -0.493
 47 A'   48 A'   49 A'   50 A'   51 A'   52 A'   19 A"   53 A'                 
 -0.422  -0.387  -0.383  -0.329  -0.311  -0.300  -0.296  -0.277
 54 A'   55 A'   20 A"   56 A'   21 A"   22 A"   57 A'   58 A'                 
 -0.257
 23 A"                                                                         
 -- Virtual --                   
 -0.090  -0.067  -0.042  -0.022   0.003   0.042   0.050   0.053
 59 A'   60 A'   24 A"   61 A'   62 A'   63 A'   64 A'   25 A"                 
  0.064   0.072   0.078   0.102   0.108   0.117   0.122   0.156
 65 A'   66 A'   26 A"   67 A'   68 A'   27 A"   69 A'   70 A'                 
  0.163   0.193   0.205   0.216   0.224   0.228   0.254   0.279
 71 A'   72 A'   73 A'   28 A"   29 A"   74 A'   75 A'   30 A"                 
  0.282   0.303   0.309   0.336   0.375   0.379   0.385   0.389
 76 A'   77 A'   78 A'   79 A'   31 A"   80 A'   32 A"   81 A'                 
  0.403   0.413   0.422   0.427   0.449   0.457   0.470   0.486
 33 A"   82 A'   34 A"   35 A"   83 A'   84 A'   85 A'   86 A'                 
  0.501   0.539   0.539   0.564   0.590   0.614   0.622   0.661
 36 A"   87 A'   37 A"   88 A'   38 A"   89 A'   90 A'   91 A'                 
  0.681   0.723   0.743   0.745   0.805   0.873   0.898   0.969
 92 A'   93 A'   94 A'   39 A"   95 A'   96 A'   97 A'   98 A'                 
  1.006   1.126   1.173   1.284   1.299   1.324   1.347   1.360
 99 A'   40 A"   41 A"   42 A"  100 A'   43 A"  101 A'  102 A'                 
  1.373   1.387   1.430   1.461   1.526   1.547   1.578   1.675
 44 A"  103 A'  104 A'  105 A'  106 A'   45 A"  107 A'  108 A'                 
  1.833   1.871   1.922   1.991   2.012   2.101   2.164   2.201
109 A'   46 A"  110 A'   47 A"  111 A'  112 A'  113 A'  114 A'                 
  2.591   2.762   2.797   2.937   3.099   3.305   3.744   3.766
 48 A"  115 A'   49 A"  116 A'  117 A'  118 A'   50 A"  119 A'                 
  3.931   3.949   3.956   3.960   3.976   3.981   3.992   4.000
 51 A"   52 A"   53 A"  120 A'  121 A'   54 A"   55 A"   56 A"                 
  4.006   4.019   4.077   4.080   4.102   4.173   4.236   4.268
122 A'  123 A'  124 A'   57 A"  125 A'  126 A'  127 A'  128 A'                 
  4.359   4.403   4.421   4.740   5.981   5.992   6.030   6.031
129 A'  130 A'  131 A'  132 A'   58 A"   59 A"  133 A'  134 A'                 
  6.060   6.074   6.264   6.344   6.584   6.655   7.532   7.576
135 A'  136 A'   60 A"  137 A'  138 A'  139 A'   61 A"  140 A'                 
  7.658  23.275  24.081  27.823  27.847  28.324  28.333  28.358
141 A'  142 A'  143 A'  144 A'  145 A'   62 A"   63 A"  146 A'                 
 28.364  28.370  28.381  28.514  28.520  28.525  28.534  28.535
147 A'  148 A'  149 A'   64 A"   65 A"  150 A'  151 A'   66 A"                 
 28.551  28.582  28.599  28.683  28.694  47.890  66.722 127.867
 67 A"  152 A'  153 A'  154 A'  155 A'  156 A'  157 A'   68 A"                 
127.875 127.896 127.900 127.921 127.932 151.623 151.644 289.726
 69 A"  158 A'  159 A'  160 A'  161 A'  162 A'  163 A'   70 A"                 
289.768 289.8821020.6791901.7851901.807
164 A'  165 A'  166 A'  167 A'  168 A'                                         
 --------------------------------------------------------------

          Ground-State Mulliken Net Atomic Charges

     Atom                 Charge (a.u.)
  ----------------------------------------
      1 F                    -0.027125
      2 I                     0.135989
      3 I                     0.143023
      4 Br                   -0.098939
      5 C                    -0.138098
      6 C                    -0.014850
  ----------------------------------------
  Sum of atomic charges =     0.000000

 -----------------------------------------------------------------
                    Cartesian Multipole Moments
 -----------------------------------------------------------------
    Charge (ESU x 10^10)
                 0.0000
    Dipole Moment (Debye)
         X       0.1312      Y      -0.7194      Z       0.0000
       Tot       0.7312
    Quadrupole Moments (Debye-Ang)
        XX     -85.8817     XY      -4.5188     YY     -89.4321
        XZ       0.0000     YZ      -0.0000     ZZ     -92.4651
    Octopole Moments (Debye-Ang^2)
       XXX     -30.0044    XXY      -5.0212    XYY     -21.9191
       YYY     -15.5351    XXZ      -0.0000    XYZ       0.0000
       YYZ       0.0000    XZZ     -12.8562    YZZ      -1.2068
       ZZZ      -0.0000
    Hexadecapole Moments (Debye-Ang^3)
      XXXX   -1970.4770   XXXY     189.2859   XXYY    -468.1456
      XYYY     257.8254   YYYY    -954.2564   XXXZ       0.0000
      XXYZ      -0.0000   XYYZ       0.0000   YYYZ      -0.0000
      XXZZ    -376.5146   XYZZ      94.0142   YYZZ    -189.2949
      XZZZ       0.0000   YZZZ      -0.0000   ZZZZ    -120.8416
 -----------------------------------------------------------------
 Calculating analytic gradient of the SCF energy
 Gradient of SCF Energy
            1           2           3           4           5           6
    1  -0.0023540   0.0015521  -0.0011689  -0.0019587  -0.0015056   0.0054351
    2   0.0021247  -0.0020715  -0.0021547  -0.0026268  -0.0018688   0.0065970
    3   0.0000000  -0.0000000   0.0000000   0.0000000  -0.0000000   0.0000000
 Max gradient component =       6.597E-03
 RMS gradient           =       2.498E-03
 Gradient time:  CPU 21.59 s  wall 5.52 s
 Geometry Optimization Parameters
   NAtoms,    NIC,     NZ,  NCons,   NDum,   NFix, NCnnct, MaxDiis
        6      37       0       0       0       0       0       0

 Cartesian Hessian Update
 Hessian Updated using BFGS Update


** GEOMETRY OPTIMIZATION IN DELOCALIZED INTERNAL COORDINATES **
   Searching for a Minimum

   Optimization Cycle:  17

                       Coordinates (Angstroms)
     ATOM                X               Y               Z
      1  F         1.1777940921    1.8252114226    0.0000000000
      2  I        -1.9533177985    1.4526225754    0.0000000000
      3  I         2.6470427255   -0.6897497558    0.0000000000
      4  Br       -0.8283063330   -1.7527362755    0.0000000000
      5  C         0.9122443884    0.5105530816    0.0000000000
      6  C        -0.3505503637    0.0896346669    0.0000000000
   Point Group: cs    Number of degrees of freedom:     9


   Energy is -16589.236322079

 Hessian Updated using BFGS Update

  9 Hessian modes will be used to form the next step
  Hessian Eigenvalues:
     0.042778    0.166705    0.252276    0.262796    0.389779    0.508578
     0.620252    0.946967    1.033843

 Minimum Search - Taking Simple RFO Step
 Searching for Lamda that Minimizes Along All modes
 Value Taken    Lamda =  -0.00014699
 Step Taken.  Stepsize is  0.028965

                             Maximum     Tolerance    Cnvgd?
         Gradient           0.004498      0.000300      NO
         Displacement       0.022140      0.001200      NO
         Energy change     -0.000256      0.000001      NO


 New Cartesian Coordinates Obtained by Inverse Iteration

 Displacement from previous Coordinates is:  0.026880
 ----------------------------------------------------------------
             Standard Nuclear Orientation (Angstroms)
    I     Atom           X                Y                Z
 ----------------------------------------------------------------
    1      F       1.1782990839     1.8219977013     0.0000000000
    2      I      -1.9527126600     1.4605441560     0.0000000000
    3      I       2.6531484089    -0.6848112629     0.0000000000
    4      Br     -0.8278137687    -1.7560642782     0.0000000000
    5      C       0.9100979920     0.5076597412     0.0000000000
    6      C      -0.3561123453     0.0862096577     0.0000000000
 ----------------------------------------------------------------
 Molecular Point Group                 Cs    NOp =  2
 Largest Abelian Subgroup              Cs    NOp =  2
 Nuclear Repulsion Energy =  1472.4406022201 hartrees
 There are       81 alpha and       81 beta electrons
 Applying Cartesian multipole field
    Component          Value
    ---------          -----
     (2,0,0)        1.00000E-11
     (0,2,0)        2.00000E-11
     (0,0,2)       -3.00000E-11
 Nucleus-field energy     =     0.0000000419 hartrees
 Requested basis set is 6-311++G(d,p)
 There are 85 shells and 238 basis functions
 A cutoff of  1.0D-11 yielded   2548 shell pairs
 There are     21512 function pairs (     24417 Cartesian)
 Smallest overlap matrix eigenvalue = 4.85E-05
 Guess MOs from SCF MO coefficient file

 -----------------------------------------------------------------------
  General SCF calculation program by
  Eric Jon Sundstrom, Paul Horn, Yuezhi Mao, Dmitri Zuev, Alec White,
  David Stuck, Shaama M.S., Shane Yost, Joonho Lee, David Small,
  Daniel Levine, Susi Lehtola, Hugh Burton, Evgeny Epifanovsky
 -----------------------------------------------------------------------
 Exchange:     0.2000 Hartree-Fock + 0.0800 Slater + 0.7200 B88
 Correlation:  0.1900 VWN1RPA + 0.8100 LYP
 Using SG-1 standard quadrature grid
 using 4 threads for integral computing
 -------------------------------------------------------
 OpenMP Integral computing Module                
 Release: version 2.0, May 2017, Q-Chem Inc. Pleasanton 
 -------------------------------------------------------
 -------------------------------------------------------
 OpenMP BLAS3 based DFT computing Module                
 Release: version 1.0, May 2013, Q-Chem Inc. Pittsburgh 
 -------------------------------------------------------
 A restricted SCF calculation will be
 performed using DIIS
 SCF converges when DIIS error is below 1.0e-08
 ---------------------------------------
  Cycle       Energy         DIIS error
 ---------------------------------------
    1  -16589.2364001940      5.91e-05  
    2  -16589.2364274825      2.64e-05  
    3  -16589.2364231981      3.60e-05  
    4  -16589.2364326672      4.83e-06  
    5  -16589.2364328264      1.94e-06  
    6  -16589.2364328474      8.31e-07  
    7  -16589.2364328526      2.13e-07  
    8  -16589.2364328526      6.06e-08  
    9  -16589.2364328525      2.38e-08  
   10  -16589.2364328524      5.13e-09  Convergence criterion met
 ---------------------------------------
 SCF time:   CPU 58.91s  wall 16.00s 
 SCF   energy in the final basis set =   -16589.2364328524
 Total energy in the final basis set =   -16589.2364328524

 --------------------------------------------------------------
             Orbital Energies (a.u.) and Symmetries
 --------------------------------------------------------------

 Alpha MOs, Restricted
 -- Occupied --                  
*******-1165.89 -482.86 -176.33 -176.32 -165.73 -165.73 -165.73
  1 A'    2 A'    3 A'    4 A'    5 A'    6 A'    1 A"    7 A'                 
-165.73 -165.73 -165.73  -62.52  -56.34  -56.33  -56.33  -35.83
  8 A'    2 A"    9 A'   10 A'   11 A'    3 A"   12 A'   13 A'                 
-35.821 -31.320 -31.315 -31.314 -31.313 -31.308 -31.308 -24.734
 14 A'   15 A'   16 A'    4 A"   17 A'    5 A"   18 A'   19 A'                 
-22.970 -22.969 -22.969 -22.965 -22.964 -22.964 -22.963 -22.963
 20 A'    6 A"   21 A'   22 A'   23 A'    7 A"    8 A"   24 A'                 
-22.959 -22.959 -10.330 -10.290  -8.724  -6.556  -6.542  -6.541
 25 A'    9 A"   26 A'   27 A'   28 A'   29 A'   10 A"   30 A'                 
 -6.376  -6.370  -4.789  -4.784  -4.773  -4.773  -4.767  -4.767
 31 A'   32 A'   33 A'   34 A'   11 A"   35 A'   12 A"   36 A'                 
 -2.667  -2.663  -2.663  -2.651  -2.651  -2.055  -2.050  -2.049
 37 A'   38 A'   13 A"   14 A"   39 A'   40 A'   15 A"   41 A'                 
 -2.049  -2.044  -2.044  -2.036  -2.036  -2.030  -2.030  -1.275
 42 A'   16 A"   43 A'   44 A'   17 A"   18 A"   45 A'   46 A'                 
 -0.872  -0.781  -0.713  -0.660  -0.607  -0.517  -0.511  -0.493
 47 A'   48 A'   49 A'   50 A'   51 A'   52 A'   19 A"   53 A'                 
 -0.422  -0.387  -0.383  -0.329  -0.311  -0.300  -0.296  -0.278
 54 A'   55 A'   20 A"   56 A'   21 A"   22 A"   57 A'   58 A'                 
 -0.257
 23 A"                                                                         
 -- Virtual --                   
 -0.091  -0.067  -0.043  -0.022   0.003   0.042   0.050   0.053
 59 A'   60 A'   24 A"   61 A'   62 A'   63 A'   64 A'   25 A"                 
  0.064   0.072   0.078   0.102   0.108   0.117   0.122   0.155
 65 A'   66 A'   26 A"   67 A'   68 A'   27 A"   69 A'   70 A'                 
  0.163   0.194   0.205   0.216   0.224   0.227   0.253   0.278
 71 A'   72 A'   73 A'   28 A"   29 A"   74 A'   75 A'   30 A"                 
  0.282   0.303   0.308   0.336   0.375   0.380   0.385   0.390
 76 A'   77 A'   78 A'   79 A'   31 A"   80 A'   32 A"   81 A'                 
  0.403   0.413   0.421   0.427   0.449   0.456   0.469   0.486
 33 A"   82 A'   34 A"   35 A"   83 A'   84 A'   85 A'   86 A'                 
  0.501   0.538   0.538   0.563   0.590   0.614   0.620   0.659
 36 A"   87 A'   37 A"   88 A'   38 A"   89 A'   90 A'   91 A'                 
  0.680   0.724   0.743   0.744   0.805   0.873   0.898   0.969
 92 A'   93 A'   94 A'   39 A"   95 A'   96 A'   97 A'   98 A'                 
  1.005   1.126   1.173   1.284   1.299   1.324   1.347   1.359
 99 A'   40 A"   41 A"   42 A"  100 A'   43 A"  101 A'  102 A'                 
  1.373   1.386   1.429   1.461   1.527   1.546   1.577   1.674
 44 A"  103 A'  104 A'  105 A'  106 A'   45 A"  107 A'  108 A'                 
  1.832   1.869   1.922   1.991   2.011   2.100   2.161   2.199
109 A'   46 A"  110 A'   47 A"  111 A'  112 A'  113 A'  114 A'                 
  2.591   2.761   2.796   2.937   3.095   3.308   3.744   3.766
 48 A"  115 A'   49 A"  116 A'  117 A'  118 A'   50 A"  119 A'                 
  3.931   3.949   3.956   3.960   3.976   3.980   3.992   4.000
 51 A"   52 A"   53 A"  120 A'  121 A'   54 A"   55 A"   56 A"                 
  4.006   4.018   4.075   4.079   4.101   4.173   4.236   4.269
122 A'  123 A'  124 A'   57 A"  125 A'  126 A'  127 A'  128 A'                 
  4.359   4.402   4.419   4.739   5.981   5.992   6.029   6.031
129 A'  130 A'  131 A'  132 A'   58 A"   59 A"  133 A'  134 A'                 
  6.060   6.073   6.264   6.344   6.583   6.655   7.531   7.575
135 A'  136 A'   60 A"  137 A'  138 A'  139 A'   61 A"  140 A'                 
  7.658  23.276  24.067  27.822  27.846  28.324  28.333  28.358
141 A'  142 A'  143 A'  144 A'  145 A'   62 A"   63 A"  146 A'                 
 28.364  28.370  28.380  28.514  28.520  28.525  28.534  28.535
147 A'  148 A'  149 A'   64 A"   65 A"  150 A'  151 A'   66 A"                 
 28.551  28.582  28.598  28.682  28.694  47.890  66.722 127.867
 67 A"  152 A'  153 A'  154 A'  155 A'  156 A'  157 A'   68 A"                 
127.875 127.896 127.900 127.920 127.932 151.622 151.643 289.726
 69 A"  158 A'  159 A'  160 A'  161 A'  162 A'  163 A'   70 A"                 
289.767 289.8821020.6791901.7841901.806
164 A'  165 A'  166 A'  167 A'  168 A'                                         

 Beta MOs, Restricted
 -- Occupied --                  
*******-1165.89 -482.86 -176.33 -176.32 -165.73 -165.73 -165.73
  1 A'    2 A'    3 A'    4 A'    5 A'    6 A'    1 A"    7 A'                 
-165.73 -165.73 -165.73  -62.52  -56.34  -56.33  -56.33  -35.83
  8 A'    2 A"    9 A'   10 A'   11 A'    3 A"   12 A'   13 A'                 
-35.821 -31.320 -31.315 -31.314 -31.313 -31.308 -31.308 -24.734
 14 A'   15 A'   16 A'    4 A"   17 A'    5 A"   18 A'   19 A'                 
-22.970 -22.969 -22.969 -22.965 -22.964 -22.964 -22.963 -22.963
 20 A'    6 A"   21 A'   22 A'   23 A'    7 A"    8 A"   24 A'                 
-22.959 -22.959 -10.330 -10.290  -8.724  -6.556  -6.542  -6.541
 25 A'    9 A"   26 A'   27 A'   28 A'   29 A'   10 A"   30 A'                 
 -6.376  -6.370  -4.789  -4.784  -4.773  -4.773  -4.767  -4.767
 31 A'   32 A'   33 A'   34 A'   11 A"   35 A'   12 A"   36 A'                 
 -2.667  -2.663  -2.663  -2.651  -2.651  -2.055  -2.050  -2.049
 37 A'   38 A'   13 A"   14 A"   39 A'   40 A'   15 A"   41 A'                 
 -2.049  -2.044  -2.044  -2.036  -2.036  -2.030  -2.030  -1.275
 42 A'   16 A"   43 A'   44 A'   17 A"   18 A"   45 A'   46 A'                 
 -0.872  -0.781  -0.713  -0.660  -0.607  -0.517  -0.511  -0.493
 47 A'   48 A'   49 A'   50 A'   51 A'   52 A'   19 A"   53 A'                 
 -0.422  -0.387  -0.383  -0.329  -0.311  -0.300  -0.296  -0.278
 54 A'   55 A'   20 A"   56 A'   21 A"   22 A"   57 A'   58 A'                 
 -0.257
 23 A"                                                                         
 -- Virtual --                   
 -0.091  -0.067  -0.043  -0.022   0.003   0.042   0.050   0.053
 59 A'   60 A'   24 A"   61 A'   62 A'   63 A'   64 A'   25 A"                 
  0.064   0.072   0.078   0.102   0.108   0.117   0.122   0.155
 65 A'   66 A'   26 A"   67 A'   68 A'   27 A"   69 A'   70 A'                 
  0.163   0.194   0.205   0.216   0.224   0.227   0.253   0.278
 71 A'   72 A'   73 A'   28 A"   29 A"   74 A'   75 A'   30 A"                 
  0.282   0.303   0.308   0.336   0.375   0.380   0.385   0.390
 76 A'   77 A'   78 A'   79 A'   31 A"   80 A'   32 A"   81 A'                 
  0.403   0.413   0.421   0.427   0.449   0.456   0.469   0.486
 33 A"   82 A'   34 A"   35 A"   83 A'   84 A'   85 A'   86 A'                 
  0.501   0.538   0.538   0.563   0.590   0.614   0.620   0.659
 36 A"   87 A'   37 A"   88 A'   38 A"   89 A'   90 A'   91 A'                 
  0.680   0.724   0.743   0.744   0.805   0.873   0.898   0.969
 92 A'   93 A'   94 A'   39 A"   95 A'   96 A'   97 A'   98 A'                 
  1.005   1.126   1.173   1.284   1.299   1.324   1.347   1.359
 99 A'   40 A"   41 A"   42 A"  100 A'   43 A"  101 A'  102 A'                 
  1.373   1.386   1.429   1.461   1.527   1.546   1.577   1.674
 44 A"  103 A'  104 A'  105 A'  106 A'   45 A"  107 A'  108 A'                 
  1.832   1.869   1.922   1.991   2.011   2.100   2.161   2.199
109 A'   46 A"  110 A'   47 A"  111 A'  112 A'  113 A'  114 A'                 
  2.591   2.761   2.796   2.937   3.095   3.308   3.744   3.766
 48 A"  115 A'   49 A"  116 A'  117 A'  118 A'   50 A"  119 A'                 
  3.931   3.949   3.956   3.960   3.976   3.980   3.992   4.000
 51 A"   52 A"   53 A"  120 A'  121 A'   54 A"   55 A"   56 A"                 
  4.006   4.018   4.075   4.079   4.101   4.173   4.236   4.269
122 A'  123 A'  124 A'   57 A"  125 A'  126 A'  127 A'  128 A'                 
  4.359   4.402   4.419   4.739   5.981   5.992   6.029   6.031
129 A'  130 A'  131 A'  132 A'   58 A"   59 A"  133 A'  134 A'                 
  6.060   6.073   6.264   6.344   6.583   6.655   7.531   7.575
135 A'  136 A'   60 A"  137 A'  138 A'  139 A'   61 A"  140 A'                 
  7.658  23.276  24.067  27.822  27.846  28.324  28.333  28.358
141 A'  142 A'  143 A'  144 A'  145 A'   62 A"   63 A"  146 A'                 
 28.364  28.370  28.380  28.514  28.520  28.525  28.534  28.535
147 A'  148 A'  149 A'   64 A"   65 A"  150 A'  151 A'   66 A"                 
 28.551  28.582  28.598  28.682  28.694  47.890  66.722 127.867
 67 A"  152 A'  153 A'  154 A'  155 A'  156 A'  157 A'   68 A"                 
127.875 127.896 127.900 127.920 127.932 151.622 151.643 289.726
 69 A"  158 A'  159 A'  160 A'  161 A'  162 A'  163 A'   70 A"                 
289.767 289.8821020.6791901.7841901.806
164 A'  165 A'  166 A'  167 A'  168 A'                                         
 --------------------------------------------------------------

          Ground-State Mulliken Net Atomic Charges

     Atom                 Charge (a.u.)
  ----------------------------------------
      1 F                    -0.025999
      2 I                     0.135876
      3 I                     0.142446
      4 Br                   -0.098063
      5 C                    -0.139037
      6 C                    -0.015224
  ----------------------------------------
  Sum of atomic charges =     0.000000

 -----------------------------------------------------------------
                    Cartesian Multipole Moments
 -----------------------------------------------------------------
    Charge (ESU x 10^10)
                 0.0000
    Dipole Moment (Debye)
         X       0.1297      Y      -0.7138      Z      -0.0000
       Tot       0.7255
    Quadrupole Moments (Debye-Ang)
        XX     -85.8821     XY      -4.5220     YY     -89.3961
        XZ       0.0000     YZ      -0.0000     ZZ     -92.4810
    Octopole Moments (Debye-Ang^2)
       XXX     -30.0574    XXY      -5.1959    XYY     -22.2848
       YYY     -16.1111    XXZ      -0.0000    XYZ       0.0000
       YYZ      -0.0000    XZZ     -13.0227    YZZ      -1.4730
       ZZZ      -0.0000
    Hexadecapole Moments (Debye-Ang^3)
      XXXX   -1974.6006   XXXY     189.7793   XXYY    -469.6623
      XYYY     258.0392   YYYY    -956.9465   XXXZ       0.0000
      XXYZ      -0.0000   XYYZ       0.0000   YYYZ      -0.0000
      XXZZ    -377.3903   XYZZ      94.1835   YYZZ    -189.9031
      XZZZ       0.0000   YZZZ      -0.0000   ZZZZ    -120.8801
 -----------------------------------------------------------------
 Calculating analytic gradient of the SCF energy
 Gradient of SCF Energy
            1           2           3           4           5           6
    1  -0.0016789   0.0009888  -0.0002013  -0.0014353   0.0006531   0.0016736
    2   0.0022072  -0.0008913  -0.0019421  -0.0026403  -0.0010993   0.0043658
    3   0.0000000  -0.0000000  -0.0000000  -0.0000000  -0.0000000   0.0000000
 Max gradient component =       4.366E-03
 RMS gradient           =       1.595E-03
 Gradient time:  CPU 21.39 s  wall 5.46 s
 Geometry Optimization Parameters
   NAtoms,    NIC,     NZ,  NCons,   NDum,   NFix, NCnnct, MaxDiis
        6      37       0       0       0       0       0       0

 Cartesian Hessian Update
 Hessian Updated using BFGS Update


** GEOMETRY OPTIMIZATION IN DELOCALIZED INTERNAL COORDINATES **
   Searching for a Minimum

   Optimization Cycle:  18

                       Coordinates (Angstroms)
     ATOM                X               Y               Z
      1  F         1.1782990839    1.8219977013    0.0000000000
      2  I        -1.9527126600    1.4605441560    0.0000000000
      3  I         2.6531484089   -0.6848112629    0.0000000000
      4  Br       -0.8278137687   -1.7560642782    0.0000000000
      5  C         0.9100979920    0.5076597412    0.0000000000
      6  C        -0.3561123453    0.0862096577    0.0000000000
   Point Group: cs    Number of degrees of freedom:     9


   Energy is -16589.236432852

 Hessian Updated using BFGS Update

  9 Hessian modes will be used to form the next step
  Hessian Eigenvalues:
     0.045458    0.082695    0.250997    0.270447    0.388974    0.493677
     0.650679    0.883131    0.991629

 Minimum Search - Taking Simple RFO Step
 Searching for Lamda that Minimizes Along All modes
 Value Taken    Lamda =  -0.00014798
 Step Taken.  Stepsize is  0.042086

                             Maximum     Tolerance    Cnvgd?
         Gradient           0.002589      0.000300      NO
         Displacement       0.033910      0.001200      NO
         Energy change     -0.000111      0.000001      NO


 New Cartesian Coordinates Obtained by Inverse Iteration

 Displacement from previous Coordinates is:  0.035228
 ----------------------------------------------------------------
             Standard Nuclear Orientation (Angstroms)
    I     Atom           X                Y                Z
 ----------------------------------------------------------------
    1      F       1.1846490971     1.8144408071     0.0000000000
    2      I      -1.9546362742     1.4669707750     0.0000000000
    3      I       2.6586153923    -0.6761782005     0.0000000000
    4      Br     -0.8260363836    -1.7562718076     0.0000000000
    5      C       0.9052793146     0.5034245783     0.0000000000
    6      C      -0.3629644354     0.0831495630     0.0000000000
 ----------------------------------------------------------------
 Molecular Point Group                 Cs    NOp =  2
 Largest Abelian Subgroup              Cs    NOp =  2
 Nuclear Repulsion Energy =  1471.2359212118 hartrees
 There are       81 alpha and       81 beta electrons
 Applying Cartesian multipole field
    Component          Value
    ---------          -----
     (2,0,0)        1.00000E-11
     (0,2,0)        2.00000E-11
     (0,0,2)       -3.00000E-11
 Nucleus-field energy     =     0.0000000419 hartrees
 Requested basis set is 6-311++G(d,p)
 There are 85 shells and 238 basis functions
 A cutoff of  1.0D-11 yielded   2547 shell pairs
 There are     21511 function pairs (     24416 Cartesian)
 Smallest overlap matrix eigenvalue = 4.91E-05
 Guess MOs from SCF MO coefficient file

 -----------------------------------------------------------------------
  General SCF calculation program by
  Eric Jon Sundstrom, Paul Horn, Yuezhi Mao, Dmitri Zuev, Alec White,
  David Stuck, Shaama M.S., Shane Yost, Joonho Lee, David Small,
  Daniel Levine, Susi Lehtola, Hugh Burton, Evgeny Epifanovsky
 -----------------------------------------------------------------------
 Exchange:     0.2000 Hartree-Fock + 0.0800 Slater + 0.7200 B88
 Correlation:  0.1900 VWN1RPA + 0.8100 LYP
 Using SG-1 standard quadrature grid
 using 4 threads for integral computing
 -------------------------------------------------------
 OpenMP Integral computing Module                
 Release: version 2.0, May 2017, Q-Chem Inc. Pleasanton 
 -------------------------------------------------------
 -------------------------------------------------------
 OpenMP BLAS3 based DFT computing Module                
 Release: version 1.0, May 2013, Q-Chem Inc. Pittsburgh 
 -------------------------------------------------------
 A restricted SCF calculation will be
 performed using DIIS
 SCF converges when DIIS error is below 1.0e-08
 ---------------------------------------
  Cycle       Energy         DIIS error
 ---------------------------------------
    1  -16589.2364395237      8.64e-05  
    2  -16589.2365157813      1.91e-05  
    3  -16589.2365161309      1.84e-05  
    4  -16589.2365180468      8.70e-06  
    5  -16589.2365185766      2.03e-06  
    6  -16589.2365186054      6.98e-07  
    7  -16589.2365186073      3.10e-07  
    8  -16589.2365186080      1.13e-07  
    9  -16589.2365186083      1.61e-08  
   10  -16589.2365186079      5.63e-09  Convergence criterion met
 ---------------------------------------
 SCF time:   CPU 58.81s  wall 15.00s 
 SCF   energy in the final basis set =   -16589.2365186079
 Total energy in the final basis set =   -16589.2365186079

 --------------------------------------------------------------
             Orbital Energies (a.u.) and Symmetries
 --------------------------------------------------------------

 Alpha MOs, Restricted
 -- Occupied --                  
*******-1165.89 -482.86 -176.33 -176.32 -165.73 -165.73 -165.73
  1 A'    2 A'    3 A'    4 A'    5 A'    6 A'    1 A"    7 A'                 
-165.73 -165.73 -165.73  -62.52  -56.34  -56.33  -56.33  -35.83
  8 A'    2 A"    9 A'   10 A'   11 A'    3 A"   12 A'   13 A'                 
-35.821 -31.320 -31.315 -31.313 -31.313 -31.308 -31.308 -24.733
 14 A'   15 A'   16 A'    4 A"   17 A'    5 A"   18 A'   19 A'                 
-22.970 -22.969 -22.968 -22.965 -22.964 -22.964 -22.964 -22.963
 20 A'    6 A"   21 A'   22 A'   23 A'    7 A"    8 A"   24 A'                 
-22.959 -22.959 -10.330 -10.290  -8.724  -6.557  -6.542  -6.542
 25 A'    9 A"   26 A'   27 A'   28 A'   29 A'   10 A"   30 A'                 
 -6.375  -6.370  -4.789  -4.784  -4.773  -4.772  -4.768  -4.767
 31 A'   32 A'   33 A'   34 A'   11 A"   35 A'   12 A"   36 A'                 
 -2.667  -2.663  -2.663  -2.651  -2.651  -2.054  -2.050  -2.049
 37 A'   38 A'   13 A"   39 A'   14 A"   40 A'   41 A'   15 A"                 
 -2.049  -2.044  -2.044  -2.035  -2.035  -2.030  -2.030  -1.275
 42 A'   16 A"   43 A'   44 A'   17 A"   18 A"   45 A'   46 A'                 
 -0.872  -0.781  -0.713  -0.660  -0.607  -0.518  -0.512  -0.493
 47 A'   48 A'   49 A'   50 A'   51 A'   52 A'   19 A"   53 A'                 
 -0.423  -0.386  -0.383  -0.329  -0.311  -0.300  -0.296  -0.278
 54 A'   55 A'   20 A"   56 A'   21 A"   22 A"   57 A'   58 A'                 
 -0.257
 23 A"                                                                         
 -- Virtual --                   
 -0.091  -0.067  -0.043  -0.021   0.003   0.042   0.050   0.053
 59 A'   60 A'   24 A"   61 A'   62 A'   63 A'   64 A'   25 A"                 
  0.064   0.072   0.078   0.102   0.108   0.116   0.122   0.154
 65 A'   66 A'   26 A"   67 A'   68 A'   27 A"   69 A'   70 A'                 
  0.162   0.194   0.205   0.216   0.224   0.227   0.254   0.278
 71 A'   72 A'   73 A'   28 A"   29 A"   74 A'   75 A'   30 A"                 
  0.282   0.303   0.308   0.336   0.375   0.380   0.385   0.391
 76 A'   77 A'   78 A'   79 A'   31 A"   80 A'   32 A"   81 A'                 
  0.404   0.414   0.420   0.427   0.449   0.456   0.469   0.485
 33 A"   82 A'   34 A"   35 A"   83 A'   84 A'   85 A'   86 A'                 
  0.501   0.537   0.538   0.561   0.591   0.613   0.620   0.658
 36 A"   87 A'   37 A"   88 A'   38 A"   89 A'   90 A'   91 A'                 
  0.679   0.725   0.744   0.744   0.805   0.874   0.899   0.970
 92 A'   93 A'   94 A'   39 A"   95 A'   96 A'   97 A'   98 A'                 
  1.005   1.126   1.174   1.284   1.299   1.324   1.348   1.358
 99 A'   40 A"   41 A"   42 A"  100 A'   43 A"  101 A'  102 A'                 
  1.373   1.386   1.428   1.460   1.528   1.546   1.577   1.673
 44 A"  103 A'  104 A'  105 A'  106 A'   45 A"  107 A'  108 A'                 
  1.831   1.868   1.923   1.991   2.010   2.102   2.160   2.197
109 A'   46 A"  110 A'   47 A"  111 A'  112 A'  113 A'  114 A'                 
  2.590   2.761   2.796   2.937   3.095   3.312   3.744   3.766
 48 A"  115 A'   49 A"  116 A'  117 A'  118 A'   50 A"  119 A'                 
  3.932   3.949   3.957   3.961   3.977   3.980   3.992   4.000
 51 A"   52 A"   53 A"  120 A'  121 A'   54 A"   55 A"   56 A"                 
  4.006   4.017   4.073   4.080   4.102   4.172   4.236   4.270
122 A'  123 A'  124 A'   57 A"  125 A'  126 A'  127 A'  128 A'                 
  4.359   4.401   4.418   4.740   5.981   5.992   6.028   6.031
129 A'  130 A'  131 A'  132 A'   58 A"   59 A"  133 A'  134 A'                 
  6.061   6.072   6.264   6.344   6.582   6.657   7.531   7.574
135 A'  136 A'   60 A"  137 A'  138 A'  139 A'   61 A"  140 A'                 
  7.657  23.278  24.061  27.823  27.845  28.324  28.333  28.358
141 A'  142 A'  143 A'  144 A'  145 A'   62 A"   63 A"  146 A'                 
 28.363  28.369  28.381  28.514  28.520  28.525  28.534  28.535
147 A'  148 A'  149 A'   64 A"   65 A"  150 A'  151 A'   66 A"                 
 28.551  28.582  28.598  28.682  28.694  47.891  66.722 127.867
 67 A"  152 A'  153 A'  154 A'  155 A'  156 A'  157 A'   68 A"                 
127.875 127.896 127.899 127.920 127.932 151.623 151.643 289.726
 69 A"  158 A'  159 A'  160 A'  161 A'  162 A'  163 A'   70 A"                 
289.767 289.8811020.6811901.7841901.805
164 A'  165 A'  166 A'  167 A'  168 A'                                         

 Beta MOs, Restricted
 -- Occupied --                  
*******-1165.89 -482.86 -176.33 -176.32 -165.73 -165.73 -165.73
  1 A'    2 A'    3 A'    4 A'    5 A'    6 A'    1 A"    7 A'                 
-165.73 -165.73 -165.73  -62.52  -56.34  -56.33  -56.33  -35.83
  8 A'    2 A"    9 A'   10 A'   11 A'    3 A"   12 A'   13 A'                 
-35.821 -31.320 -31.315 -31.313 -31.313 -31.308 -31.308 -24.733
 14 A'   15 A'   16 A'    4 A"   17 A'    5 A"   18 A'   19 A'                 
-22.970 -22.969 -22.968 -22.965 -22.964 -22.964 -22.964 -22.963
 20 A'    6 A"   21 A'   22 A'   23 A'    7 A"    8 A"   24 A'                 
-22.959 -22.959 -10.330 -10.290  -8.724  -6.557  -6.542  -6.542
 25 A'    9 A"   26 A'   27 A'   28 A'   29 A'   10 A"   30 A'                 
 -6.375  -6.370  -4.789  -4.784  -4.773  -4.772  -4.768  -4.767
 31 A'   32 A'   33 A'   34 A'   11 A"   35 A'   12 A"   36 A'                 
 -2.667  -2.663  -2.663  -2.651  -2.651  -2.054  -2.050  -2.049
 37 A'   38 A'   13 A"   39 A'   14 A"   40 A'   41 A'   15 A"                 
 -2.049  -2.044  -2.044  -2.035  -2.035  -2.030  -2.030  -1.275
 42 A'   16 A"   43 A'   44 A'   17 A"   18 A"   45 A'   46 A'                 
 -0.872  -0.781  -0.713  -0.660  -0.607  -0.518  -0.512  -0.493
 47 A'   48 A'   49 A'   50 A'   51 A'   52 A'   19 A"   53 A'                 
 -0.423  -0.386  -0.383  -0.329  -0.311  -0.300  -0.296  -0.278
 54 A'   55 A'   20 A"   56 A'   21 A"   22 A"   57 A'   58 A'                 
 -0.257
 23 A"                                                                         
 -- Virtual --                   
 -0.091  -0.067  -0.043  -0.021   0.003   0.042   0.050   0.053
 59 A'   60 A'   24 A"   61 A'   62 A'   63 A'   64 A'   25 A"                 
  0.064   0.072   0.078   0.102   0.108   0.116   0.122   0.154
 65 A'   66 A'   26 A"   67 A'   68 A'   27 A"   69 A'   70 A'                 
  0.162   0.194   0.205   0.216   0.224   0.227   0.254   0.278
 71 A'   72 A'   73 A'   28 A"   29 A"   74 A'   75 A'   30 A"                 
  0.282   0.303   0.308   0.336   0.375   0.380   0.385   0.391
 76 A'   77 A'   78 A'   79 A'   31 A"   80 A'   32 A"   81 A'                 
  0.404   0.414   0.420   0.427   0.449   0.456   0.469   0.485
 33 A"   82 A'   34 A"   35 A"   83 A'   84 A'   85 A'   86 A'                 
  0.501   0.537   0.538   0.561   0.591   0.613   0.620   0.658
 36 A"   87 A'   37 A"   88 A'   38 A"   89 A'   90 A'   91 A'                 
  0.679   0.725   0.744   0.744   0.805   0.874   0.899   0.970
 92 A'   93 A'   94 A'   39 A"   95 A'   96 A'   97 A'   98 A'                 
  1.005   1.126   1.174   1.284   1.299   1.324   1.348   1.358
 99 A'   40 A"   41 A"   42 A"  100 A'   43 A"  101 A'  102 A'                 
  1.373   1.386   1.428   1.460   1.528   1.546   1.577   1.673
 44 A"  103 A'  104 A'  105 A'  106 A'   45 A"  107 A'  108 A'                 
  1.831   1.868   1.923   1.991   2.010   2.102   2.160   2.197
109 A'   46 A"  110 A'   47 A"  111 A'  112 A'  113 A'  114 A'                 
  2.590   2.761   2.796   2.937   3.095   3.312   3.744   3.766
 48 A"  115 A'   49 A"  116 A'  117 A'  118 A'   50 A"  119 A'                 
  3.932   3.949   3.957   3.961   3.977   3.980   3.992   4.000
 51 A"   52 A"   53 A"  120 A'  121 A'   54 A"   55 A"   56 A"                 
  4.006   4.017   4.073   4.080   4.102   4.172   4.236   4.270
122 A'  123 A'  124 A'   57 A"  125 A'  126 A'  127 A'  128 A'                 
  4.359   4.401   4.418   4.740   5.981   5.992   6.028   6.031
129 A'  130 A'  131 A'  132 A'   58 A"   59 A"  133 A'  134 A'                 
  6.061   6.072   6.264   6.344   6.582   6.657   7.531   7.574
135 A'  136 A'   60 A"  137 A'  138 A'  139 A'   61 A"  140 A'                 
  7.657  23.278  24.061  27.823  27.845  28.324  28.333  28.358
141 A'  142 A'  143 A'  144 A'  145 A'   62 A"   63 A"  146 A'                 
 28.363  28.369  28.381  28.514  28.520  28.525  28.534  28.535
147 A'  148 A'  149 A'   64 A"   65 A"  150 A'  151 A'   66 A"                 
 28.551  28.582  28.598  28.682  28.694  47.891  66.722 127.867
 67 A"  152 A'  153 A'  154 A'  155 A'  156 A'  157 A'   68 A"                 
127.875 127.896 127.899 127.920 127.932 151.623 151.643 289.726
 69 A"  158 A'  159 A'  160 A'  161 A'  162 A'  163 A'   70 A"                 
289.767 289.8811020.6811901.7841901.805
164 A'  165 A'  166 A'  167 A'  168 A'                                         
 --------------------------------------------------------------

          Ground-State Mulliken Net Atomic Charges

     Atom                 Charge (a.u.)
  ----------------------------------------
      1 F                    -0.024048
      2 I                     0.135636
      3 I                     0.140624
      4 Br                   -0.096380
      5 C                    -0.141939
      6 C                    -0.013892
  ----------------------------------------
  Sum of atomic charges =     0.000000

 -----------------------------------------------------------------
                    Cartesian Multipole Moments
 -----------------------------------------------------------------
    Charge (ESU x 10^10)
                 0.0000
    Dipole Moment (Debye)
         X       0.1097      Y      -0.6994      Z       0.0000
       Tot       0.7080
    Quadrupole Moments (Debye-Ang)
        XX     -85.8991     XY      -4.4938     YY     -89.3766
        XZ      -0.0000     YZ      -0.0000     ZZ     -92.4857
    Octopole Moments (Debye-Ang^2)
       XXX     -30.0560    XXY      -5.3423    XYY     -22.6512
       YYY     -16.9005    XXZ      -0.0000    XYZ      -0.0000
       YYZ      -0.0000    XZZ     -13.1363    YZZ      -1.8319
       ZZZ       0.0000
    Hexadecapole Moments (Debye-Ang^3)
      XXXX   -1979.4371   XXXY     189.9732   XXYY    -471.2222
      XYYY     257.9790   YYYY    -956.6545   XXXZ      -0.0000
      XXYZ       0.0000   XYYZ      -0.0000   YYYZ       0.0000
      XXZZ    -378.4718   XYZZ      94.1853   YYZZ    -189.9597
      XZZZ      -0.0000   YZZZ       0.0000   ZZZZ    -120.8987
 -----------------------------------------------------------------
 Calculating analytic gradient of the SCF energy
 Gradient of SCF Energy
            1           2           3           4           5           6
    1  -0.0000195   0.0004313   0.0005149  -0.0004762   0.0004124  -0.0008630
    2   0.0009575  -0.0000061  -0.0008630  -0.0012942  -0.0005631   0.0017688
    3   0.0000000   0.0000000  -0.0000000   0.0000000  -0.0000000  -0.0000000
 Max gradient component =       1.769E-03
 RMS gradient           =       6.821E-04
 Gradient time:  CPU 21.55 s  wall 5.50 s
 Geometry Optimization Parameters
   NAtoms,    NIC,     NZ,  NCons,   NDum,   NFix, NCnnct, MaxDiis
        6      37       0       0       0       0       0       0

 Cartesian Hessian Update
 Hessian Updated using BFGS Update


** GEOMETRY OPTIMIZATION IN DELOCALIZED INTERNAL COORDINATES **
   Searching for a Minimum

   Optimization Cycle:  19

                       Coordinates (Angstroms)
     ATOM                X               Y               Z
      1  F         1.1846490971    1.8144408071    0.0000000000
      2  I        -1.9546362742    1.4669707750    0.0000000000
      3  I         2.6586153923   -0.6761782005    0.0000000000
      4  Br       -0.8260363836   -1.7562718076    0.0000000000
      5  C         0.9052793146    0.5034245783    0.0000000000
      6  C        -0.3629644354    0.0831495630    0.0000000000
   Point Group: cs    Number of degrees of freedom:     9


   Energy is -16589.236518608

 Hessian Updated using BFGS Update

  9 Hessian modes will be used to form the next step
  Hessian Eigenvalues:
     0.047520    0.065886    0.253765    0.269674    0.388046    0.490055
     0.677925    0.862493    0.984739

 Minimum Search - Taking Simple RFO Step
 Searching for Lamda that Minimizes Along All modes
 Value Taken    Lamda =  -0.00001201
 Step Taken.  Stepsize is  0.011229

                             Maximum     Tolerance    Cnvgd?
         Gradient           0.001061      0.000300      NO
         Displacement       0.008567      0.001200      NO
         Energy change     -0.000086      0.000001      NO


 New Cartesian Coordinates Obtained by Inverse Iteration

 Displacement from previous Coordinates is:  0.007875
 ----------------------------------------------------------------
             Standard Nuclear Orientation (Angstroms)
    I     Atom           X                Y                Z
 ----------------------------------------------------------------
    1      F       1.1860380651     1.8122266801     0.0000000000
    2      I      -1.9544605917     1.4671729865     0.0000000000
    3      I       2.6590056236    -0.6736358939     0.0000000000
    4      Br     -0.8264045997    -1.7552463943     0.0000000000
    5      C       0.9041872969     0.5027239171     0.0000000000
    6      C      -0.3634590835     0.0822944197     0.0000000000
 ----------------------------------------------------------------
 Molecular Point Group                 Cs    NOp =  2
 Largest Abelian Subgroup              Cs    NOp =  2
 Nuclear Repulsion Energy =  1471.5425794476 hartrees
 There are       81 alpha and       81 beta electrons
 Applying Cartesian multipole field
    Component          Value
    ---------          -----
     (2,0,0)        1.00000E-11
     (0,2,0)        2.00000E-11
     (0,0,2)       -3.00000E-11
 Nucleus-field energy     =     0.0000000419 hartrees
 Requested basis set is 6-311++G(d,p)
 There are 85 shells and 238 basis functions
 A cutoff of  1.0D-11 yielded   2547 shell pairs
 There are     21511 function pairs (     24416 Cartesian)
 Smallest overlap matrix eigenvalue = 4.89E-05
 Guess MOs from SCF MO coefficient file

 -----------------------------------------------------------------------
  General SCF calculation program by
  Eric Jon Sundstrom, Paul Horn, Yuezhi Mao, Dmitri Zuev, Alec White,
  David Stuck, Shaama M.S., Shane Yost, Joonho Lee, David Small,
  Daniel Levine, Susi Lehtola, Hugh Burton, Evgeny Epifanovsky
 -----------------------------------------------------------------------
 Exchange:     0.2000 Hartree-Fock + 0.0800 Slater + 0.7200 B88
 Correlation:  0.1900 VWN1RPA + 0.8100 LYP
 Using SG-1 standard quadrature grid
 using 4 threads for integral computing
 -------------------------------------------------------
 OpenMP Integral computing Module                
 Release: version 2.0, May 2017, Q-Chem Inc. Pleasanton 
 -------------------------------------------------------
 -------------------------------------------------------
 OpenMP BLAS3 based DFT computing Module                
 Release: version 1.0, May 2013, Q-Chem Inc. Pittsburgh 
 -------------------------------------------------------
 A restricted SCF calculation will be
 performed using DIIS
 SCF converges when DIIS error is below 1.0e-08
 ---------------------------------------
  Cycle       Energy         DIIS error
 ---------------------------------------
    1  -16589.2365215885      2.20e-05  
    2  -16589.2365255787      8.63e-06  
    3  -16589.2365248706      1.30e-05  
    4  -16589.2365260985      1.55e-06  
    5  -16589.2365261137      7.01e-07  
    6  -16589.2365261169      2.61e-07  
    7  -16589.2365261177      6.50e-08  
    8  -16589.2365261178      2.08e-08  
    9  -16589.2365261176      2.97e-09  Convergence criterion met
 ---------------------------------------
 SCF time:   CPU 52.97s  wall 14.00s 
 SCF   energy in the final basis set =   -16589.2365261176
 Total energy in the final basis set =   -16589.2365261176

 --------------------------------------------------------------
             Orbital Energies (a.u.) and Symmetries
 --------------------------------------------------------------

 Alpha MOs, Restricted
 -- Occupied --                  
*******-1165.89 -482.86 -176.33 -176.32 -165.73 -165.73 -165.73
  1 A'    2 A'    3 A'    4 A'    5 A'    6 A'    1 A"    7 A'                 
-165.73 -165.73 -165.73  -62.52  -56.34  -56.33  -56.33  -35.83
  8 A'    2 A"    9 A'   10 A'   11 A'    3 A"   12 A'   13 A'                 
-35.821 -31.320 -31.315 -31.313 -31.313 -31.308 -31.308 -24.734
 14 A'   15 A'   16 A'    4 A"   17 A'    5 A"   18 A'   19 A'                 
-22.970 -22.968 -22.968 -22.965 -22.964 -22.964 -22.964 -22.963
 20 A'    6 A"   21 A'   22 A'   23 A'    7 A"    8 A"   24 A'                 
-22.959 -22.959 -10.330 -10.290  -8.724  -6.557  -6.542  -6.542
 25 A'    9 A"   26 A'   27 A'   28 A'   29 A'   10 A"   30 A'                 
 -6.375  -6.370  -4.788  -4.784  -4.773  -4.772  -4.768  -4.767
 31 A'   32 A'   33 A'   34 A'   11 A"   35 A'   12 A"   36 A'                 
 -2.667  -2.663  -2.663  -2.651  -2.651  -2.054  -2.050  -2.049
 37 A'   38 A'   13 A"   39 A'   14 A"   40 A'   41 A'   15 A"                 
 -2.049  -2.044  -2.044  -2.035  -2.035  -2.030  -2.030  -1.276
 42 A'   16 A"   43 A'   44 A'   17 A"   18 A"   45 A'   46 A'                 
 -0.873  -0.781  -0.713  -0.660  -0.608  -0.518  -0.512  -0.493
 47 A'   48 A'   49 A'   50 A'   51 A'   52 A'   19 A"   53 A'                 
 -0.423  -0.386  -0.384  -0.329  -0.311  -0.300  -0.296  -0.278
 54 A'   55 A'   20 A"   56 A'   21 A"   22 A"   57 A'   58 A'                 
 -0.257
 23 A"                                                                         
 -- Virtual --                   
 -0.091  -0.067  -0.043  -0.020   0.003   0.042   0.050   0.053
 59 A'   60 A'   24 A"   61 A'   62 A'   63 A'   64 A'   25 A"                 
  0.064   0.072   0.078   0.102   0.108   0.116   0.122   0.154
 65 A'   66 A'   26 A"   67 A'   68 A'   27 A"   69 A'   70 A'                 
  0.163   0.194   0.206   0.216   0.224   0.227   0.254   0.278
 71 A'   72 A'   73 A'   28 A"   29 A"   74 A'   75 A'   30 A"                 
  0.282   0.303   0.308   0.336   0.375   0.380   0.385   0.391
 76 A'   77 A'   78 A'   79 A'   31 A"   80 A'   32 A"   81 A'                 
  0.404   0.414   0.420   0.427   0.449   0.456   0.469   0.485
 33 A"   82 A'   34 A"   35 A"   83 A'   84 A'   85 A'   86 A'                 
  0.501   0.537   0.537   0.561   0.591   0.613   0.620   0.658
 36 A"   87 A'   37 A"   88 A'   38 A"   89 A'   90 A'   91 A'                 
  0.679   0.726   0.744   0.745   0.805   0.874   0.900   0.971
 92 A'   93 A'   94 A'   39 A"   95 A'   96 A'   97 A'   98 A'                 
  1.005   1.126   1.174   1.284   1.298   1.324   1.348   1.358
 99 A'   40 A"   41 A"   42 A"  100 A'   43 A"  101 A'  102 A'                 
  1.373   1.387   1.428   1.460   1.529   1.546   1.577   1.673
 44 A"  103 A'  104 A'  105 A'  106 A'   45 A"  107 A'  108 A'                 
  1.832   1.868   1.923   1.991   2.010   2.104   2.160   2.197
109 A'   46 A"  110 A'   47 A"  111 A'  112 A'  113 A'  114 A'                 
  2.591   2.761   2.796   2.937   3.096   3.313   3.744   3.765
 48 A"  115 A'   49 A"  116 A'  117 A'  118 A'   50 A"  119 A'                 
  3.932   3.949   3.957   3.961   3.977   3.980   3.992   4.000
 51 A"   52 A"   53 A"  120 A'  121 A'   54 A"   55 A"   56 A"                 
  4.006   4.017   4.073   4.080   4.102   4.172   4.236   4.270
122 A'  123 A'  124 A'   57 A"  125 A'  126 A'  127 A'  128 A'                 
  4.359   4.401   4.418   4.740   5.981   5.992   6.028   6.032
129 A'  130 A'  131 A'  132 A'   58 A"   59 A"  133 A'  134 A'                 
  6.061   6.073   6.263   6.344   6.583   6.658   7.531   7.574
135 A'  136 A'   60 A"  137 A'  138 A'  139 A'   61 A"  140 A'                 
  7.657  23.278  24.063  27.823  27.845  28.324  28.333  28.358
141 A'  142 A'  143 A'  144 A'  145 A'   62 A"   63 A"  146 A'                 
 28.363  28.370  28.381  28.514  28.520  28.526  28.534  28.535
147 A'  148 A'  149 A'   64 A"   65 A"  150 A'  151 A'   66 A"                 
 28.551  28.582  28.598  28.682  28.694  47.892  66.722 127.867
 67 A"  152 A'  153 A'  154 A'  155 A'  156 A'  157 A'   68 A"                 
127.875 127.896 127.899 127.920 127.932 151.623 151.643 289.726
 69 A"  158 A'  159 A'  160 A'  161 A'  162 A'  163 A'   70 A"                 
289.767 289.8811020.6811901.7851901.805
164 A'  165 A'  166 A'  167 A'  168 A'                                         

 Beta MOs, Restricted
 -- Occupied --                  
*******-1165.89 -482.86 -176.33 -176.32 -165.73 -165.73 -165.73
  1 A'    2 A'    3 A'    4 A'    5 A'    6 A'    1 A"    7 A'                 
-165.73 -165.73 -165.73  -62.52  -56.34  -56.33  -56.33  -35.83
  8 A'    2 A"    9 A'   10 A'   11 A'    3 A"   12 A'   13 A'                 
-35.821 -31.320 -31.315 -31.313 -31.313 -31.308 -31.308 -24.734
 14 A'   15 A'   16 A'    4 A"   17 A'    5 A"   18 A'   19 A'                 
-22.970 -22.968 -22.968 -22.965 -22.964 -22.964 -22.964 -22.963
 20 A'    6 A"   21 A'   22 A'   23 A'    7 A"    8 A"   24 A'                 
-22.959 -22.959 -10.330 -10.290  -8.724  -6.557  -6.542  -6.542
 25 A'    9 A"   26 A'   27 A'   28 A'   29 A'   10 A"   30 A'                 
 -6.375  -6.370  -4.788  -4.784  -4.773  -4.772  -4.768  -4.767
 31 A'   32 A'   33 A'   34 A'   11 A"   35 A'   12 A"   36 A'                 
 -2.667  -2.663  -2.663  -2.651  -2.651  -2.054  -2.050  -2.049
 37 A'   38 A'   13 A"   39 A'   14 A"   40 A'   41 A'   15 A"                 
 -2.049  -2.044  -2.044  -2.035  -2.035  -2.030  -2.030  -1.276
 42 A'   16 A"   43 A'   44 A'   17 A"   18 A"   45 A'   46 A'                 
 -0.873  -0.781  -0.713  -0.660  -0.608  -0.518  -0.512  -0.493
 47 A'   48 A'   49 A'   50 A'   51 A'   52 A'   19 A"   53 A'                 
 -0.423  -0.386  -0.384  -0.329  -0.311  -0.300  -0.296  -0.278
 54 A'   55 A'   20 A"   56 A'   21 A"   22 A"   57 A'   58 A'                 
 -0.257
 23 A"                                                                         
 -- Virtual --                   
 -0.091  -0.067  -0.043  -0.020   0.003   0.042   0.050   0.053
 59 A'   60 A'   24 A"   61 A'   62 A'   63 A'   64 A'   25 A"                 
  0.064   0.072   0.078   0.102   0.108   0.116   0.122   0.154
 65 A'   66 A'   26 A"   67 A'   68 A'   27 A"   69 A'   70 A'                 
  0.163   0.194   0.206   0.216   0.224   0.227   0.254   0.278
 71 A'   72 A'   73 A'   28 A"   29 A"   74 A'   75 A'   30 A"                 
  0.282   0.303   0.308   0.336   0.375   0.380   0.385   0.391
 76 A'   77 A'   78 A'   79 A'   31 A"   80 A'   32 A"   81 A'                 
  0.404   0.414   0.420   0.427   0.449   0.456   0.469   0.485
 33 A"   82 A'   34 A"   35 A"   83 A'   84 A'   85 A'   86 A'                 
  0.501   0.537   0.537   0.561   0.591   0.613   0.620   0.658
 36 A"   87 A'   37 A"   88 A'   38 A"   89 A'   90 A'   91 A'                 
  0.679   0.726   0.744   0.745   0.805   0.874   0.900   0.971
 92 A'   93 A'   94 A'   39 A"   95 A'   96 A'   97 A'   98 A'                 
  1.005   1.126   1.174   1.284   1.298   1.324   1.348   1.358
 99 A'   40 A"   41 A"   42 A"  100 A'   43 A"  101 A'  102 A'                 
  1.373   1.387   1.428   1.460   1.529   1.546   1.577   1.673
 44 A"  103 A'  104 A'  105 A'  106 A'   45 A"  107 A'  108 A'                 
  1.832   1.868   1.923   1.991   2.010   2.104   2.160   2.197
109 A'   46 A"  110 A'   47 A"  111 A'  112 A'  113 A'  114 A'                 
  2.591   2.761   2.796   2.937   3.096   3.313   3.744   3.765
 48 A"  115 A'   49 A"  116 A'  117 A'  118 A'   50 A"  119 A'                 
  3.932   3.949   3.957   3.961   3.977   3.980   3.992   4.000
 51 A"   52 A"   53 A"  120 A'  121 A'   54 A"   55 A"   56 A"                 
  4.006   4.017   4.073   4.080   4.102   4.172   4.236   4.270
122 A'  123 A'  124 A'   57 A"  125 A'  126 A'  127 A'  128 A'                 
  4.359   4.401   4.418   4.740   5.981   5.992   6.028   6.032
129 A'  130 A'  131 A'  132 A'   58 A"   59 A"  133 A'  134 A'                 
  6.061   6.073   6.263   6.344   6.583   6.658   7.531   7.574
135 A'  136 A'   60 A"  137 A'  138 A'  139 A'   61 A"  140 A'                 
  7.657  23.278  24.063  27.823  27.845  28.324  28.333  28.358
141 A'  142 A'  143 A'  144 A'  145 A'   62 A"   63 A"  146 A'                 
 28.363  28.370  28.381  28.514  28.520  28.526  28.534  28.535
147 A'  148 A'  149 A'   64 A"   65 A"  150 A'  151 A'   66 A"                 
 28.551  28.582  28.598  28.682  28.694  47.892  66.722 127.867
 67 A"  152 A'  153 A'  154 A'  155 A'  156 A'  157 A'   68 A"                 
127.875 127.896 127.899 127.920 127.932 151.623 151.643 289.726
 69 A"  158 A'  159 A'  160 A'  161 A'  162 A'  163 A'   70 A"                 
289.767 289.8811020.6811901.7851901.805
164 A'  165 A'  166 A'  167 A'  168 A'                                         
 --------------------------------------------------------------

          Ground-State Mulliken Net Atomic Charges

     Atom                 Charge (a.u.)
  ----------------------------------------
      1 F                    -0.023132
      2 I                     0.135221
      3 I                     0.139973
      4 Br                   -0.095914
      5 C                    -0.142629
      6 C                    -0.013519
  ----------------------------------------
  Sum of atomic charges =     0.000000

 -----------------------------------------------------------------
                    Cartesian Multipole Moments
 -----------------------------------------------------------------
    Charge (ESU x 10^10)
                 0.0000
    Dipole Moment (Debye)
         X       0.1058      Y      -0.6962      Z       0.0000
       Tot       0.7042
    Quadrupole Moments (Debye-Ang)
        XX     -85.9136     XY      -4.4651     YY     -89.3773
        XZ      -0.0000     YZ       0.0000     ZZ     -92.4817
    Octopole Moments (Debye-Ang^2)
       XXX     -30.0541    XXY      -5.3809    XYY     -22.6988
       YYY     -17.0813    XXZ       0.0000    XYZ      -0.0000
       YYZ       0.0000    XZZ     -13.1437    YZZ      -1.9128
       ZZZ       0.0000
    Hexadecapole Moments (Debye-Ang^3)
      XXXX   -1979.7084   XXXY     189.7240   XXYY    -471.2698
      XYYY     257.6517   YYYY    -955.5553   XXXZ      -0.0000
      XXYZ       0.0000   XYYZ      -0.0000   YYYZ       0.0000
      XXZZ    -378.5435   XYZZ      94.0348   YYZZ    -189.7666
      XZZZ       0.0000   YZZZ       0.0000   ZZZZ    -120.8945
 -----------------------------------------------------------------
 Calculating analytic gradient of the SCF energy
 Gradient of SCF Energy
            1           2           3           4           5           6
    1   0.0002812   0.0004458   0.0004107  -0.0003271  -0.0002662  -0.0005444
    2   0.0000963  -0.0000311  -0.0004438  -0.0006321  -0.0002196   0.0012303
    3   0.0000000   0.0000000  -0.0000000   0.0000000   0.0000000  -0.0000000
 Max gradient component =       1.230E-03
 RMS gradient           =       4.143E-04
 Gradient time:  CPU 21.52 s  wall 5.49 s
 Geometry Optimization Parameters
   NAtoms,    NIC,     NZ,  NCons,   NDum,   NFix, NCnnct, MaxDiis
        6      37       0       0       0       0       0       0

 Cartesian Hessian Update
 Hessian Updated using BFGS Update


** GEOMETRY OPTIMIZATION IN DELOCALIZED INTERNAL COORDINATES **
   Searching for a Minimum

   Optimization Cycle:  20

                       Coordinates (Angstroms)
     ATOM                X               Y               Z
      1  F         1.1860380651    1.8122266801    0.0000000000
      2  I        -1.9544605917    1.4671729865    0.0000000000
      3  I         2.6590056236   -0.6736358939    0.0000000000
      4  Br       -0.8264045997   -1.7552463943    0.0000000000
      5  C         0.9041872969    0.5027239171    0.0000000000
      6  C        -0.3634590835    0.0822944197    0.0000000000
   Point Group: cs    Number of degrees of freedom:     9


   Energy is -16589.236526118

 Hessian Updated using BFGS Update

  9 Hessian modes will be used to form the next step
  Hessian Eigenvalues:
     0.046051    0.067662    0.241198    0.265809    0.376620    0.476511
     0.641122    0.807537    0.948510

 Minimum Search - Taking Simple RFO Step
 Searching for Lamda that Minimizes Along All modes
 Value Taken    Lamda =  -0.00000282
 Step Taken.  Stepsize is  0.004021

                             Maximum     Tolerance    Cnvgd?
         Gradient           0.000719      0.000300      NO
         Displacement       0.003023      0.001200      NO
         Energy change     -0.000008      0.000001      NO


 New Cartesian Coordinates Obtained by Inverse Iteration

 Displacement from previous Coordinates is:  0.002556
 ----------------------------------------------------------------
             Standard Nuclear Orientation (Angstroms)
    I     Atom           X                Y                Z
 ----------------------------------------------------------------
    1      F       1.1862788745     1.8118589583     0.0000000000
    2      I      -1.9541989676     1.4668635682     0.0000000000
    3      I       2.6582535030    -0.6732387766     0.0000000000
    4      Br     -0.8263081562    -1.7546703215     0.0000000000
    5      C       0.9040182374     0.5029156679     0.0000000000
    6      C      -0.3631367803     0.0818066189     0.0000000000
 ----------------------------------------------------------------
 Molecular Point Group                 Cs    NOp =  2
 Largest Abelian Subgroup              Cs    NOp =  2
 Nuclear Repulsion Energy =  1471.8897532065 hartrees
 There are       81 alpha and       81 beta electrons
 Applying Cartesian multipole field
    Component          Value
    ---------          -----
     (2,0,0)        1.00000E-11
     (0,2,0)        2.00000E-11
     (0,0,2)       -3.00000E-11
 Nucleus-field energy     =     0.0000000419 hartrees
 Requested basis set is 6-311++G(d,p)
 There are 85 shells and 238 basis functions
 A cutoff of  1.0D-11 yielded   2547 shell pairs
 There are     21511 function pairs (     24416 Cartesian)
 Smallest overlap matrix eigenvalue = 4.88E-05
 Guess MOs from SCF MO coefficient file

 -----------------------------------------------------------------------
  General SCF calculation program by
  Eric Jon Sundstrom, Paul Horn, Yuezhi Mao, Dmitri Zuev, Alec White,
  David Stuck, Shaama M.S., Shane Yost, Joonho Lee, David Small,
  Daniel Levine, Susi Lehtola, Hugh Burton, Evgeny Epifanovsky
 -----------------------------------------------------------------------
 Exchange:     0.2000 Hartree-Fock + 0.0800 Slater + 0.7200 B88
 Correlation:  0.1900 VWN1RPA + 0.8100 LYP
 Using SG-1 standard quadrature grid
 using 4 threads for integral computing
 -------------------------------------------------------
 OpenMP Integral computing Module                
 Release: version 2.0, May 2017, Q-Chem Inc. Pleasanton 
 -------------------------------------------------------
 -------------------------------------------------------
 OpenMP BLAS3 based DFT computing Module                
 Release: version 1.0, May 2013, Q-Chem Inc. Pittsburgh 
 -------------------------------------------------------
 A restricted SCF calculation will be
 performed using DIIS
 SCF converges when DIIS error is below 1.0e-08
 ---------------------------------------
  Cycle       Energy         DIIS error
 ---------------------------------------
    1  -16589.2365274470      9.65e-06  
    2  -16589.2365279667      4.35e-06  
    3  -16589.2365278300      5.99e-06  
    4  -16589.2365281076      6.27e-07  
    5  -16589.2365281097      2.65e-07  
    6  -16589.2365281098      9.17e-08  
    7  -16589.2365281098      2.72e-08  
    8  -16589.2365281099      1.12e-08  
    9  -16589.2365281100      1.77e-09  Convergence criterion met
 ---------------------------------------
 SCF time:   CPU 52.94s  wall 14.00s 
 SCF   energy in the final basis set =   -16589.2365281100
 Total energy in the final basis set =   -16589.2365281100

 --------------------------------------------------------------
             Orbital Energies (a.u.) and Symmetries
 --------------------------------------------------------------

 Alpha MOs, Restricted
 -- Occupied --                  
*******-1165.89 -482.86 -176.33 -176.32 -165.73 -165.73 -165.73
  1 A'    2 A'    3 A'    4 A'    5 A'    6 A'    1 A"    7 A'                 
-165.73 -165.73 -165.73  -62.52  -56.34  -56.33  -56.33  -35.83
  8 A'    2 A"    9 A'   10 A'   11 A'    3 A"   12 A'   13 A'                 
-35.821 -31.319 -31.315 -31.313 -31.313 -31.308 -31.308 -24.734
 14 A'   15 A'   16 A'    4 A"   17 A'    5 A"   18 A'   19 A'                 
-22.970 -22.968 -22.968 -22.965 -22.964 -22.964 -22.963 -22.963
 20 A'    6 A"   21 A'   22 A'   23 A'    7 A"    8 A"   24 A'                 
-22.959 -22.959 -10.330 -10.290  -8.724  -6.557  -6.542  -6.542
 25 A'    9 A"   26 A'   27 A'   28 A'   29 A'   10 A"   30 A'                 
 -6.375  -6.370  -4.788  -4.784  -4.773  -4.772  -4.767  -4.767
 31 A'   32 A'   33 A'   34 A'   11 A"   35 A'   12 A"   36 A'                 
 -2.667  -2.663  -2.663  -2.651  -2.651  -2.054  -2.050  -2.049
 37 A'   38 A'   13 A"   39 A'   14 A"   40 A'   41 A'   15 A"                 
 -2.049  -2.044  -2.044  -2.035  -2.035  -2.030  -2.030  -1.276
 42 A'   16 A"   43 A'   44 A'   17 A"   18 A"   45 A'   46 A'                 
 -0.873  -0.781  -0.713  -0.660  -0.608  -0.518  -0.512  -0.493
 47 A'   48 A'   49 A'   50 A'   51 A'   52 A'   19 A"   53 A'                 
 -0.423  -0.386  -0.384  -0.329  -0.311  -0.300  -0.296  -0.278
 54 A'   55 A'   20 A"   56 A'   21 A"   22 A"   57 A'   58 A'                 
 -0.257
 23 A"                                                                         
 -- Virtual --                   
 -0.091  -0.067  -0.043  -0.020   0.003   0.042   0.050   0.053
 59 A'   60 A'   24 A"   61 A'   62 A'   63 A'   64 A'   25 A"                 
  0.064   0.072   0.078   0.102   0.108   0.116   0.122   0.154
 65 A'   66 A'   26 A"   67 A'   68 A'   27 A"   69 A'   70 A'                 
  0.163   0.194   0.206   0.216   0.224   0.227   0.254   0.278
 71 A'   72 A'   73 A'   28 A"   29 A"   74 A'   75 A'   30 A"                 
  0.282   0.303   0.308   0.336   0.375   0.380   0.385   0.391
 76 A'   77 A'   78 A'   79 A'   31 A"   80 A'   32 A"   81 A'                 
  0.404   0.414   0.420   0.427   0.449   0.457   0.469   0.485
 33 A"   82 A'   34 A"   35 A"   83 A'   84 A'   85 A'   86 A'                 
  0.501   0.537   0.537   0.561   0.591   0.614   0.621   0.659
 36 A"   87 A'   37 A"   88 A'   38 A"   89 A'   90 A'   91 A'                 
  0.679   0.726   0.744   0.745   0.805   0.874   0.900   0.971
 92 A'   93 A'   94 A'   39 A"   95 A'   96 A'   97 A'   98 A'                 
  1.005   1.126   1.174   1.284   1.298   1.324   1.348   1.358
 99 A'   40 A"   41 A"   42 A"  100 A'   43 A"  101 A'  102 A'                 
  1.373   1.387   1.428   1.459   1.529   1.546   1.577   1.673
 44 A"  103 A'  104 A'  105 A'  106 A'   45 A"  107 A'  108 A'                 
  1.832   1.868   1.923   1.991   2.011   2.104   2.161   2.197
109 A'   46 A"  110 A'   47 A"  111 A'  112 A'  113 A'  114 A'                 
  2.591   2.762   2.796   2.937   3.097   3.313   3.744   3.765
 48 A"  115 A'   49 A"  116 A'  117 A'  118 A'   50 A"  119 A'                 
  3.932   3.949   3.957   3.961   3.977   3.980   3.992   4.000
 51 A"   52 A"   53 A"  120 A'  121 A'   54 A"   55 A"   56 A"                 
  4.006   4.017   4.074   4.080   4.102   4.172   4.236   4.270
122 A'  123 A'  124 A'   57 A"  125 A'  126 A'  127 A'  128 A'                 
  4.359   4.401   4.419   4.740   5.982   5.992   6.028   6.032
129 A'  130 A'  131 A'  132 A'   58 A"   59 A"  133 A'  134 A'                 
  6.060   6.073   6.263   6.344   6.584   6.658   7.531   7.574
135 A'  136 A'   60 A"  137 A'  138 A'  139 A'   61 A"  140 A'                 
  7.657  23.279  24.064  27.823  27.845  28.324  28.333  28.359
141 A'  142 A'  143 A'  144 A'  145 A'   62 A"   63 A"  146 A'                 
 28.363  28.370  28.381  28.514  28.520  28.526  28.534  28.535
147 A'  148 A'  149 A'   64 A"   65 A"  150 A'  151 A'   66 A"                 
 28.551  28.582  28.598  28.682  28.694  47.892  66.722 127.867
 67 A"  152 A'  153 A'  154 A'  155 A'  156 A'  157 A'   68 A"                 
127.875 127.896 127.900 127.920 127.932 151.623 151.643 289.726
 69 A"  158 A'  159 A'  160 A'  161 A'  162 A'  163 A'   70 A"                 
289.767 289.8811020.6821901.7851901.805
164 A'  165 A'  166 A'  167 A'  168 A'                                         

 Beta MOs, Restricted
 -- Occupied --                  
*******-1165.89 -482.86 -176.33 -176.32 -165.73 -165.73 -165.73
  1 A'    2 A'    3 A'    4 A'    5 A'    6 A'    1 A"    7 A'                 
-165.73 -165.73 -165.73  -62.52  -56.34  -56.33  -56.33  -35.83
  8 A'    2 A"    9 A'   10 A'   11 A'    3 A"   12 A'   13 A'                 
-35.821 -31.319 -31.315 -31.313 -31.313 -31.308 -31.308 -24.734
 14 A'   15 A'   16 A'    4 A"   17 A'    5 A"   18 A'   19 A'                 
-22.970 -22.968 -22.968 -22.965 -22.964 -22.964 -22.963 -22.963
 20 A'    6 A"   21 A'   22 A'   23 A'    7 A"    8 A"   24 A'                 
-22.959 -22.959 -10.330 -10.290  -8.724  -6.557  -6.542  -6.542
 25 A'    9 A"   26 A'   27 A'   28 A'   29 A'   10 A"   30 A'                 
 -6.375  -6.370  -4.788  -4.784  -4.773  -4.772  -4.767  -4.767
 31 A'   32 A'   33 A'   34 A'   11 A"   35 A'   12 A"   36 A'                 
 -2.667  -2.663  -2.663  -2.651  -2.651  -2.054  -2.050  -2.049
 37 A'   38 A'   13 A"   39 A'   14 A"   40 A'   41 A'   15 A"                 
 -2.049  -2.044  -2.044  -2.035  -2.035  -2.030  -2.030  -1.276
 42 A'   16 A"   43 A'   44 A'   17 A"   18 A"   45 A'   46 A'                 
 -0.873  -0.781  -0.713  -0.660  -0.608  -0.518  -0.512  -0.493
 47 A'   48 A'   49 A'   50 A'   51 A'   52 A'   19 A"   53 A'                 
 -0.423  -0.386  -0.384  -0.329  -0.311  -0.300  -0.296  -0.278
 54 A'   55 A'   20 A"   56 A'   21 A"   22 A"   57 A'   58 A'                 
 -0.257
 23 A"                                                                         
 -- Virtual --                   
 -0.091  -0.067  -0.043  -0.020   0.003   0.042   0.050   0.053
 59 A'   60 A'   24 A"   61 A'   62 A'   63 A'   64 A'   25 A"                 
  0.064   0.072   0.078   0.102   0.108   0.116   0.122   0.154
 65 A'   66 A'   26 A"   67 A'   68 A'   27 A"   69 A'   70 A'                 
  0.163   0.194   0.206   0.216   0.224   0.227   0.254   0.278
 71 A'   72 A'   73 A'   28 A"   29 A"   74 A'   75 A'   30 A"                 
  0.282   0.303   0.308   0.336   0.375   0.380   0.385   0.391
 76 A'   77 A'   78 A'   79 A'   31 A"   80 A'   32 A"   81 A'                 
  0.404   0.414   0.420   0.427   0.449   0.457   0.469   0.485
 33 A"   82 A'   34 A"   35 A"   83 A'   84 A'   85 A'   86 A'                 
  0.501   0.537   0.537   0.561   0.591   0.614   0.621   0.659
 36 A"   87 A'   37 A"   88 A'   38 A"   89 A'   90 A'   91 A'                 
  0.679   0.726   0.744   0.745   0.805   0.874   0.900   0.971
 92 A'   93 A'   94 A'   39 A"   95 A'   96 A'   97 A'   98 A'                 
  1.005   1.126   1.174   1.284   1.298   1.324   1.348   1.358
 99 A'   40 A"   41 A"   42 A"  100 A'   43 A"  101 A'  102 A'                 
  1.373   1.387   1.428   1.459   1.529   1.546   1.577   1.673
 44 A"  103 A'  104 A'  105 A'  106 A'   45 A"  107 A'  108 A'                 
  1.832   1.868   1.923   1.991   2.011   2.104   2.161   2.197
109 A'   46 A"  110 A'   47 A"  111 A'  112 A'  113 A'  114 A'                 
  2.591   2.762   2.796   2.937   3.097   3.313   3.744   3.765
 48 A"  115 A'   49 A"  116 A'  117 A'  118 A'   50 A"  119 A'                 
  3.932   3.949   3.957   3.961   3.977   3.980   3.992   4.000
 51 A"   52 A"   53 A"  120 A'  121 A'   54 A"   55 A"   56 A"                 
  4.006   4.017   4.074   4.080   4.102   4.172   4.236   4.270
122 A'  123 A'  124 A'   57 A"  125 A'  126 A'  127 A'  128 A'                 
  4.359   4.401   4.419   4.740   5.982   5.992   6.028   6.032
129 A'  130 A'  131 A'  132 A'   58 A"   59 A"  133 A'  134 A'                 
  6.060   6.073   6.263   6.344   6.584   6.658   7.531   7.574
135 A'  136 A'   60 A"  137 A'  138 A'  139 A'   61 A"  140 A'                 
  7.657  23.279  24.064  27.823  27.845  28.324  28.333  28.359
141 A'  142 A'  143 A'  144 A'  145 A'   62 A"   63 A"  146 A'                 
 28.363  28.370  28.381  28.514  28.520  28.526  28.534  28.535
147 A'  148 A'  149 A'   64 A"   65 A"  150 A'  151 A'   66 A"                 
 28.551  28.582  28.598  28.682  28.694  47.892  66.722 127.867
 67 A"  152 A'  153 A'  154 A'  155 A'  156 A'  157 A'   68 A"                 
127.875 127.896 127.900 127.920 127.932 151.623 151.643 289.726
 69 A"  158 A'  159 A'  160 A'  161 A'  162 A'  163 A'   70 A"                 
289.767 289.8811020.6821901.7851901.805
164 A'  165 A'  166 A'  167 A'  168 A'                                         
 --------------------------------------------------------------

          Ground-State Mulliken Net Atomic Charges

     Atom                 Charge (a.u.)
  ----------------------------------------
      1 F                    -0.022803
      2 I                     0.134854
      3 I                     0.139741
      4 Br                   -0.095701
      5 C                    -0.142829
      6 C                    -0.013261
  ----------------------------------------
  Sum of atomic charges =     0.000000

 -----------------------------------------------------------------
                    Cartesian Multipole Moments
 -----------------------------------------------------------------
    Charge (ESU x 10^10)
                 0.0000
    Dipole Moment (Debye)
         X       0.1054      Y      -0.6974      Z       0.0000
       Tot       0.7053
    Quadrupole Moments (Debye-Ang)
        XX     -85.9290     XY      -4.4496     YY     -89.3748
        XZ      -0.0000     YZ       0.0000     ZZ     -92.4793
    Octopole Moments (Debye-Ang^2)
       XXX     -30.0541    XXY      -5.3893    XYY     -22.6812
       YYY     -17.1156    XXZ       0.0000    XYZ      -0.0000
       YYZ       0.0000    XZZ     -13.1317    YZZ      -1.9262
       ZZZ       0.0000
    Hexadecapole Moments (Debye-Ang^3)
      XXXX   -1979.1223   XXXY     189.6882   XXYY    -471.0918
      XYYY     257.5461   YYYY    -955.0831   XXXZ      -0.0000
      XXYZ       0.0000   XYYZ      -0.0000   YYYZ       0.0000
      XXZZ    -378.4066   XYZZ      93.9851   YYZZ    -189.6790
      XZZZ      -0.0000   YZZZ       0.0000   ZZZZ    -120.8920
 -----------------------------------------------------------------
 Calculating analytic gradient of the SCF energy
 Gradient of SCF Energy
            1           2           3           4           5           6
    1   0.0003280   0.0004843   0.0002176  -0.0002752  -0.0004509  -0.0003037
    2  -0.0002317  -0.0000655  -0.0003141  -0.0002873   0.0000237   0.0008749
    3  -0.0000000  -0.0000000   0.0000000   0.0000000  -0.0000000   0.0000000
 Max gradient component =       8.749E-04
 RMS gradient           =       3.132E-04
 Gradient time:  CPU 21.54 s  wall 5.50 s
 Geometry Optimization Parameters
   NAtoms,    NIC,     NZ,  NCons,   NDum,   NFix, NCnnct, MaxDiis
        6      37       0       0       0       0       0       0

 Cartesian Hessian Update
 Hessian Updated using BFGS Update


** GEOMETRY OPTIMIZATION IN DELOCALIZED INTERNAL COORDINATES **
   Searching for a Minimum

   Optimization Cycle:  21

                       Coordinates (Angstroms)
     ATOM                X               Y               Z
      1  F         1.1862788745    1.8118589583    0.0000000000
      2  I        -1.9541989676    1.4668635682    0.0000000000
      3  I         2.6582535030   -0.6732387766    0.0000000000
      4  Br       -0.8263081562   -1.7546703215    0.0000000000
      5  C         0.9040182374    0.5029156679    0.0000000000
      6  C        -0.3631367803    0.0818066189    0.0000000000
   Point Group: cs    Number of degrees of freedom:     9


   Energy is -16589.236528110

 Hessian Updated using BFGS Update

  9 Hessian modes will be used to form the next step
  Hessian Eigenvalues:
     0.046172    0.078461    0.171360    0.268765    0.348993    0.427705
     0.602317    0.757492    0.913948

 Minimum Search - Taking Simple RFO Step
 Searching for Lamda that Minimizes Along All modes
 Value Taken    Lamda =  -0.00000192
 Step Taken.  Stepsize is  0.003115

                             Maximum     Tolerance    Cnvgd?
         Gradient           0.000637      0.000300      NO
         Displacement       0.001652      0.001200      NO
         Energy change     -0.000002      0.000001      NO


 New Cartesian Coordinates Obtained by Inverse Iteration

 Displacement from previous Coordinates is:  0.002498
 ----------------------------------------------------------------
             Standard Nuclear Orientation (Angstroms)
    I     Atom           X                Y                Z
 ----------------------------------------------------------------
    1      F       1.1858892561     1.8119525323     0.0000000000
    2      I      -1.9538292729     1.4667826832     0.0000000000
    3      I       2.6574920004    -0.6732761354     0.0000000000
    4      Br     -0.8261853180    -1.7542663743     0.0000000000
    5      C       0.9041814008     0.5031385063     0.0000000000
    6      C      -0.3626413556     0.0812045030     0.0000000000
 ----------------------------------------------------------------
 Molecular Point Group                 Cs    NOp =  2
 Largest Abelian Subgroup              Cs    NOp =  2
 Nuclear Repulsion Energy =  1472.1631436186 hartrees
 There are       81 alpha and       81 beta electrons
 Applying Cartesian multipole field
    Component          Value
    ---------          -----
     (2,0,0)        1.00000E-11
     (0,2,0)        2.00000E-11
     (0,0,2)       -3.00000E-11
 Nucleus-field energy     =     0.0000000419 hartrees
 Requested basis set is 6-311++G(d,p)
 There are 85 shells and 238 basis functions
 A cutoff of  1.0D-11 yielded   2547 shell pairs
 There are     21511 function pairs (     24416 Cartesian)
 Smallest overlap matrix eigenvalue = 4.88E-05
 Guess MOs from SCF MO coefficient file

 -----------------------------------------------------------------------
  General SCF calculation program by
  Eric Jon Sundstrom, Paul Horn, Yuezhi Mao, Dmitri Zuev, Alec White,
  David Stuck, Shaama M.S., Shane Yost, Joonho Lee, David Small,
  Daniel Levine, Susi Lehtola, Hugh Burton, Evgeny Epifanovsky
 -----------------------------------------------------------------------
 Exchange:     0.2000 Hartree-Fock + 0.0800 Slater + 0.7200 B88
 Correlation:  0.1900 VWN1RPA + 0.8100 LYP
 Using SG-1 standard quadrature grid
 using 4 threads for integral computing
 -------------------------------------------------------
 OpenMP Integral computing Module                
 Release: version 2.0, May 2017, Q-Chem Inc. Pleasanton 
 -------------------------------------------------------
 -------------------------------------------------------
 OpenMP BLAS3 based DFT computing Module                
 Release: version 1.0, May 2013, Q-Chem Inc. Pittsburgh 
 -------------------------------------------------------
 A restricted SCF calculation will be
 performed using DIIS
 SCF converges when DIIS error is below 1.0e-08
 ---------------------------------------
  Cycle       Energy         DIIS error
 ---------------------------------------
    1  -16589.2365287709      9.19e-06  
    2  -16589.2365293610      3.07e-06  
    3  -16589.2365292736      4.51e-06  
    4  -16589.2365294286      6.22e-07  
    5  -16589.2365294309      1.84e-07  
    6  -16589.2365294307      7.04e-08  
    7  -16589.2365294308      2.09e-08  
    8  -16589.2365294309      9.50e-09  Convergence criterion met
 ---------------------------------------
 SCF time:   CPU 47.06s  wall 12.00s 
 SCF   energy in the final basis set =   -16589.2365294309
 Total energy in the final basis set =   -16589.2365294309

 --------------------------------------------------------------
             Orbital Energies (a.u.) and Symmetries
 --------------------------------------------------------------

 Alpha MOs, Restricted
 -- Occupied --                  
*******-1165.89 -482.86 -176.33 -176.32 -165.73 -165.73 -165.73
  1 A'    2 A'    3 A'    4 A'    5 A'    6 A'    1 A"    7 A'                 
-165.73 -165.73 -165.73  -62.52  -56.34  -56.33  -56.33  -35.83
  8 A'    2 A"    9 A'   10 A'   11 A'    3 A"   12 A'   13 A'                 
-35.821 -31.319 -31.315 -31.313 -31.313 -31.308 -31.308 -24.734
 14 A'   15 A'   16 A'    4 A"   17 A'    5 A"   18 A'   19 A'                 
-22.970 -22.968 -22.968 -22.965 -22.964 -22.964 -22.963 -22.963
 20 A'    6 A"   21 A'   22 A'   23 A'    7 A"    8 A"   24 A'                 
-22.959 -22.959 -10.330 -10.290  -8.724  -6.557  -6.542  -6.542
 25 A'    9 A"   26 A'   27 A'   28 A'   29 A'   10 A"   30 A'                 
 -6.375  -6.370  -4.788  -4.784  -4.773  -4.772  -4.767  -4.767
 31 A'   32 A'   33 A'   34 A'   11 A"   35 A'   12 A"   36 A'                 
 -2.667  -2.663  -2.663  -2.651  -2.651  -2.054  -2.049  -2.049
 37 A'   38 A'   13 A"   39 A'   14 A"   40 A'   41 A'   15 A"                 
 -2.049  -2.044  -2.044  -2.035  -2.035  -2.030  -2.030  -1.276
 42 A'   16 A"   43 A'   44 A'   17 A"   18 A"   45 A'   46 A'                 
 -0.873  -0.781  -0.713  -0.660  -0.608  -0.518  -0.512  -0.493
 47 A'   48 A'   49 A'   50 A'   51 A'   52 A'   19 A"   53 A'                 
 -0.423  -0.386  -0.384  -0.329  -0.311  -0.300  -0.296  -0.278
 54 A'   55 A'   20 A"   56 A'   21 A"   22 A"   57 A'   58 A'                 
 -0.256
 23 A"                                                                         
 -- Virtual --                   
 -0.091  -0.066  -0.043  -0.020   0.003   0.042   0.050   0.053
 59 A'   60 A'   24 A"   61 A'   62 A'   63 A'   64 A'   25 A"                 
  0.064   0.072   0.078   0.102   0.108   0.117   0.122   0.154
 65 A'   66 A'   26 A"   67 A'   68 A'   27 A"   69 A'   70 A'                 
  0.163   0.194   0.206   0.216   0.224   0.227   0.254   0.278
 71 A'   72 A'   73 A'   28 A"   29 A"   74 A'   75 A'   30 A"                 
  0.282   0.303   0.308   0.336   0.375   0.380   0.385   0.391
 76 A'   77 A'   78 A'   79 A'   31 A"   80 A'   32 A"   81 A'                 
  0.404   0.414   0.420   0.427   0.449   0.457   0.469   0.485
 33 A"   82 A'   34 A"   35 A"   83 A'   84 A'   85 A'   86 A'                 
  0.501   0.537   0.537   0.561   0.590   0.614   0.621   0.659
 36 A"   87 A'   37 A"   88 A'   38 A"   89 A'   90 A'   91 A'                 
  0.679   0.726   0.744   0.745   0.806   0.874   0.900   0.971
 92 A'   93 A'   94 A'   39 A"   95 A'   96 A'   97 A'   98 A'                 
  1.005   1.126   1.174   1.284   1.298   1.324   1.348   1.358
 99 A'   40 A"   41 A"   42 A"  100 A'   43 A"  101 A'  102 A'                 
  1.373   1.387   1.428   1.459   1.529   1.546   1.578   1.673
 44 A"  103 A'  104 A'  105 A'  106 A'   45 A"  107 A'  108 A'                 
  1.832   1.868   1.923   1.991   2.011   2.104   2.161   2.197
109 A'   46 A"  110 A'   47 A"  111 A'  112 A'  113 A'  114 A'                 
  2.591   2.762   2.796   2.937   3.097   3.313   3.744   3.765
 48 A"  115 A'   49 A"  116 A'  117 A'  118 A'   50 A"  119 A'                 
  3.933   3.949   3.957   3.961   3.977   3.980   3.992   4.000
 51 A"   52 A"   53 A"  120 A'  121 A'   54 A"   55 A"   56 A"                 
  4.006   4.017   4.074   4.080   4.102   4.172   4.236   4.270
122 A'  123 A'  124 A'   57 A"  125 A'  126 A'  127 A'  128 A'                 
  4.359   4.401   4.419   4.741   5.982   5.992   6.028   6.032
129 A'  130 A'  131 A'  132 A'   58 A"   59 A"  133 A'  134 A'                 
  6.060   6.073   6.263   6.344   6.584   6.659   7.531   7.574
135 A'  136 A'   60 A"  137 A'  138 A'  139 A'   61 A"  140 A'                 
  7.658  23.279  24.065  27.823  27.845  28.324  28.333  28.359
141 A'  142 A'  143 A'  144 A'  145 A'   62 A"   63 A"  146 A'                 
 28.363  28.370  28.381  28.514  28.520  28.526  28.534  28.536
147 A'  148 A'  149 A'   64 A"   65 A"  150 A'  151 A'   66 A"                 
 28.551  28.582  28.598  28.682  28.694  47.892  66.722 127.867
 67 A"  152 A'  153 A'  154 A'  155 A'  156 A'  157 A'   68 A"                 
127.875 127.896 127.900 127.921 127.932 151.623 151.643 289.726
 69 A"  158 A'  159 A'  160 A'  161 A'  162 A'  163 A'   70 A"                 
289.767 289.8811020.6821901.7851901.805
164 A'  165 A'  166 A'  167 A'  168 A'                                         

 Beta MOs, Restricted
 -- Occupied --                  
*******-1165.89 -482.86 -176.33 -176.32 -165.73 -165.73 -165.73
  1 A'    2 A'    3 A'    4 A'    5 A'    6 A'    1 A"    7 A'                 
-165.73 -165.73 -165.73  -62.52  -56.34  -56.33  -56.33  -35.83
  8 A'    2 A"    9 A'   10 A'   11 A'    3 A"   12 A'   13 A'                 
-35.821 -31.319 -31.315 -31.313 -31.313 -31.308 -31.308 -24.734
 14 A'   15 A'   16 A'    4 A"   17 A'    5 A"   18 A'   19 A'                 
-22.970 -22.968 -22.968 -22.965 -22.964 -22.964 -22.963 -22.963
 20 A'    6 A"   21 A'   22 A'   23 A'    7 A"    8 A"   24 A'                 
-22.959 -22.959 -10.330 -10.290  -8.724  -6.557  -6.542  -6.542
 25 A'    9 A"   26 A'   27 A'   28 A'   29 A'   10 A"   30 A'                 
 -6.375  -6.370  -4.788  -4.784  -4.773  -4.772  -4.767  -4.767
 31 A'   32 A'   33 A'   34 A'   11 A"   35 A'   12 A"   36 A'                 
 -2.667  -2.663  -2.663  -2.651  -2.651  -2.054  -2.049  -2.049
 37 A'   38 A'   13 A"   39 A'   14 A"   40 A'   41 A'   15 A"                 
 -2.049  -2.044  -2.044  -2.035  -2.035  -2.030  -2.030  -1.276
 42 A'   16 A"   43 A'   44 A'   17 A"   18 A"   45 A'   46 A'                 
 -0.873  -0.781  -0.713  -0.660  -0.608  -0.518  -0.512  -0.493
 47 A'   48 A'   49 A'   50 A'   51 A'   52 A'   19 A"   53 A'                 
 -0.423  -0.386  -0.384  -0.329  -0.311  -0.300  -0.296  -0.278
 54 A'   55 A'   20 A"   56 A'   21 A"   22 A"   57 A'   58 A'                 
 -0.256
 23 A"                                                                         
 -- Virtual --                   
 -0.091  -0.066  -0.043  -0.020   0.003   0.042   0.050   0.053
 59 A'   60 A'   24 A"   61 A'   62 A'   63 A'   64 A'   25 A"                 
  0.064   0.072   0.078   0.102   0.108   0.117   0.122   0.154
 65 A'   66 A'   26 A"   67 A'   68 A'   27 A"   69 A'   70 A'                 
  0.163   0.194   0.206   0.216   0.224   0.227   0.254   0.278
 71 A'   72 A'   73 A'   28 A"   29 A"   74 A'   75 A'   30 A"                 
  0.282   0.303   0.308   0.336   0.375   0.380   0.385   0.391
 76 A'   77 A'   78 A'   79 A'   31 A"   80 A'   32 A"   81 A'                 
  0.404   0.414   0.420   0.427   0.449   0.457   0.469   0.485
 33 A"   82 A'   34 A"   35 A"   83 A'   84 A'   85 A'   86 A'                 
  0.501   0.537   0.537   0.561   0.590   0.614   0.621   0.659
 36 A"   87 A'   37 A"   88 A'   38 A"   89 A'   90 A'   91 A'                 
  0.679   0.726   0.744   0.745   0.806   0.874   0.900   0.971
 92 A'   93 A'   94 A'   39 A"   95 A'   96 A'   97 A'   98 A'                 
  1.005   1.126   1.174   1.284   1.298   1.324   1.348   1.358
 99 A'   40 A"   41 A"   42 A"  100 A'   43 A"  101 A'  102 A'                 
  1.373   1.387   1.428   1.459   1.529   1.546   1.578   1.673
 44 A"  103 A'  104 A'  105 A'  106 A'   45 A"  107 A'  108 A'                 
  1.832   1.868   1.923   1.991   2.011   2.104   2.161   2.197
109 A'   46 A"  110 A'   47 A"  111 A'  112 A'  113 A'  114 A'                 
  2.591   2.762   2.796   2.937   3.097   3.313   3.744   3.765
 48 A"  115 A'   49 A"  116 A'  117 A'  118 A'   50 A"  119 A'                 
  3.933   3.949   3.957   3.961   3.977   3.980   3.992   4.000
 51 A"   52 A"   53 A"  120 A'  121 A'   54 A"   55 A"   56 A"                 
  4.006   4.017   4.074   4.080   4.102   4.172   4.236   4.270
122 A'  123 A'  124 A'   57 A"  125 A'  126 A'  127 A'  128 A'                 
  4.359   4.401   4.419   4.741   5.982   5.992   6.028   6.032
129 A'  130 A'  131 A'  132 A'   58 A"   59 A"  133 A'  134 A'                 
  6.060   6.073   6.263   6.344   6.584   6.659   7.531   7.574
135 A'  136 A'   60 A"  137 A'  138 A'  139 A'   61 A"  140 A'                 
  7.658  23.279  24.065  27.823  27.845  28.324  28.333  28.359
141 A'  142 A'  143 A'  144 A'  145 A'   62 A"   63 A"  146 A'                 
 28.363  28.370  28.381  28.514  28.520  28.526  28.534  28.536
147 A'  148 A'  149 A'   64 A"   65 A"  150 A'  151 A'   66 A"                 
 28.551  28.582  28.598  28.682  28.694  47.892  66.722 127.867
 67 A"  152 A'  153 A'  154 A'  155 A'  156 A'  157 A'   68 A"                 
127.875 127.896 127.900 127.921 127.932 151.623 151.643 289.726
 69 A"  158 A'  159 A'  160 A'  161 A'  162 A'  163 A'   70 A"                 
289.767 289.8811020.6821901.7851901.805
164 A'  165 A'  166 A'  167 A'  168 A'                                         
 --------------------------------------------------------------

          Ground-State Mulliken Net Atomic Charges

     Atom                 Charge (a.u.)
  ----------------------------------------
      1 F                    -0.022659
      2 I                     0.134440
      3 I                     0.139700
      4 Br                   -0.095539
      5 C                    -0.142867
      6 C                    -0.013076
  ----------------------------------------
  Sum of atomic charges =     0.000000

 -----------------------------------------------------------------
                    Cartesian Multipole Moments
 -----------------------------------------------------------------
    Charge (ESU x 10^10)
                -0.0000
    Dipole Moment (Debye)
         X       0.1073      Y      -0.7011      Z       0.0000
       Tot       0.7093
    Quadrupole Moments (Debye-Ang)
        XX     -85.9416     XY      -4.4382     YY     -89.3711
        XZ       0.0000     YZ       0.0000     ZZ     -92.4778
    Octopole Moments (Debye-Ang^2)
       XXX     -30.0470    XXY      -5.4043    XYY     -22.6597
       YYY     -17.1411    XXZ       0.0000    XYZ      -0.0000
       YYZ       0.0000    XZZ     -13.1208    YZZ      -1.9342
       ZZZ       0.0000
    Hexadecapole Moments (Debye-Ang^3)
      XXXX   -1978.4558   XXXY     189.7383   XXYY    -470.9064
      XYYY     257.5195   YYYY    -954.9159   XXXZ       0.0000
      XXYZ       0.0000   XYYZ      -0.0000   YYYZ       0.0000
      XXZZ    -378.2481   XYZZ      93.9739   YYZZ    -189.6468
      XZZZ       0.0000   YZZZ       0.0000   ZZZZ    -120.8907
 -----------------------------------------------------------------
 Calculating analytic gradient of the SCF energy
 Gradient of SCF Energy
            1           2           3           4           5           6
    1   0.0002743   0.0004864   0.0000239  -0.0002342  -0.0003611  -0.0001893
    2  -0.0003605  -0.0000363  -0.0002680   0.0000031   0.0001955   0.0004662
    3  -0.0000000   0.0000000  -0.0000000  -0.0000000   0.0000000  -0.0000000
 Max gradient component =       4.864E-04
 RMS gradient           =       2.348E-04
 Gradient time:  CPU 21.40 s  wall 5.46 s
 Geometry Optimization Parameters
   NAtoms,    NIC,     NZ,  NCons,   NDum,   NFix, NCnnct, MaxDiis
        6      37       0       0       0       0       0       0

 Cartesian Hessian Update
 Hessian Updated using BFGS Update


** GEOMETRY OPTIMIZATION IN DELOCALIZED INTERNAL COORDINATES **
   Searching for a Minimum

   Optimization Cycle:  22

                       Coordinates (Angstroms)
     ATOM                X               Y               Z
      1  F         1.1858892561    1.8119525323    0.0000000000
      2  I        -1.9538292729    1.4667826832    0.0000000000
      3  I         2.6574920004   -0.6732761354    0.0000000000
      4  Br       -0.8261853180   -1.7542663743    0.0000000000
      5  C         0.9041814008    0.5031385063    0.0000000000
      6  C        -0.3626413556    0.0812045030    0.0000000000
   Point Group: cs    Number of degrees of freedom:     9


   Energy is -16589.236529431

 Hessian Updated using BFGS Update

  9 Hessian modes will be used to form the next step
  Hessian Eigenvalues:
     0.047222    0.079589    0.130562    0.270609    0.319831    0.404700
     0.570378    0.738378    0.892604

 Minimum Search - Taking Simple RFO Step
 Searching for Lamda that Minimizes Along All modes
 Value Taken    Lamda =  -0.00000108
 Step Taken.  Stepsize is  0.002579

                             Maximum     Tolerance    Cnvgd?
         Gradient           0.000462      0.000300      NO
         Displacement       0.001659      0.001200      NO
         Energy change     -0.000001      0.000001      NO


 New Cartesian Coordinates Obtained by Inverse Iteration

 Displacement from previous Coordinates is:  0.001958
 ----------------------------------------------------------------
             Standard Nuclear Orientation (Angstroms)
    I     Atom           X                Y                Z
 ----------------------------------------------------------------
    1      F       1.1853927390     1.8122310197     0.0000000000
    2      I      -1.9537934013     1.4669137494     0.0000000000
    3      I       2.6570994726    -0.6735417837     0.0000000000
    4      Br     -0.8260454558    -1.7540352157     0.0000000000
    5      C       0.9045098877     0.5031820393     0.0000000000
    6      C      -0.3622565314     0.0807859062     0.0000000000
 ----------------------------------------------------------------
 Molecular Point Group                 Cs    NOp =  2
 Largest Abelian Subgroup              Cs    NOp =  2
 Nuclear Repulsion Energy =  1472.2464816013 hartrees
 There are       81 alpha and       81 beta electrons
 Applying Cartesian multipole field
    Component          Value
    ---------          -----
     (2,0,0)        1.00000E-11
     (0,2,0)        2.00000E-11
     (0,0,2)       -3.00000E-11
 Nucleus-field energy     =     0.0000000419 hartrees
 Requested basis set is 6-311++G(d,p)
 There are 85 shells and 238 basis functions
 A cutoff of  1.0D-11 yielded   2547 shell pairs
 There are     21511 function pairs (     24416 Cartesian)
 Smallest overlap matrix eigenvalue = 4.89E-05
 Guess MOs from SCF MO coefficient file

 -----------------------------------------------------------------------
  General SCF calculation program by
  Eric Jon Sundstrom, Paul Horn, Yuezhi Mao, Dmitri Zuev, Alec White,
  David Stuck, Shaama M.S., Shane Yost, Joonho Lee, David Small,
  Daniel Levine, Susi Lehtola, Hugh Burton, Evgeny Epifanovsky
 -----------------------------------------------------------------------
 Exchange:     0.2000 Hartree-Fock + 0.0800 Slater + 0.7200 B88
 Correlation:  0.1900 VWN1RPA + 0.8100 LYP
 Using SG-1 standard quadrature grid
 using 4 threads for integral computing
 -------------------------------------------------------
 OpenMP Integral computing Module                
 Release: version 2.0, May 2017, Q-Chem Inc. Pleasanton 
 -------------------------------------------------------
 -------------------------------------------------------
 OpenMP BLAS3 based DFT computing Module                
 Release: version 1.0, May 2013, Q-Chem Inc. Pittsburgh 
 -------------------------------------------------------
 A restricted SCF calculation will be
 performed using DIIS
 SCF converges when DIIS error is below 1.0e-08
 ---------------------------------------
  Cycle       Energy         DIIS error
 ---------------------------------------
    1  -16589.2365296858      7.16e-06  
    2  -16589.2365301418      2.12e-06  
    3  -16589.2365300966      3.34e-06  
    4  -16589.2365301701      6.11e-07  
    5  -16589.2365301728      1.74e-07  
    6  -16589.2365301727      7.83e-08  
    7  -16589.2365301729      2.40e-08  
    8  -16589.2365301726      6.31e-09  Convergence criterion met
 ---------------------------------------
 SCF time:   CPU 47.10s  wall 12.00s 
 SCF   energy in the final basis set =   -16589.2365301726
 Total energy in the final basis set =   -16589.2365301726

 --------------------------------------------------------------
             Orbital Energies (a.u.) and Symmetries
 --------------------------------------------------------------

 Alpha MOs, Restricted
 -- Occupied --                  
*******-1165.89 -482.86 -176.33 -176.32 -165.73 -165.73 -165.73
  1 A'    2 A'    3 A'    4 A'    5 A'    6 A'    1 A"    7 A'                 
-165.73 -165.73 -165.73  -62.52  -56.34  -56.33  -56.33  -35.83
  8 A'    2 A"    9 A'   10 A'   11 A'    3 A"   12 A'   13 A'                 
-35.821 -31.319 -31.315 -31.313 -31.313 -31.308 -31.308 -24.734
 14 A'   15 A'   16 A'    4 A"   17 A'    5 A"   18 A'   19 A'                 
-22.970 -22.968 -22.968 -22.965 -22.964 -22.964 -22.963 -22.963
 20 A'    6 A"   21 A'   22 A'   23 A'    7 A"    8 A"   24 A'                 
-22.959 -22.959 -10.330 -10.290  -8.724  -6.557  -6.542  -6.542
 25 A'    9 A"   26 A'   27 A'   28 A'   29 A'   10 A"   30 A'                 
 -6.375  -6.370  -4.788  -4.784  -4.773  -4.772  -4.767  -4.767
 31 A'   32 A'   33 A'   34 A'   11 A"   35 A'   12 A"   36 A'                 
 -2.668  -2.663  -2.663  -2.652  -2.652  -2.054  -2.049  -2.049
 37 A'   38 A'   13 A"   39 A'   14 A"   40 A'   41 A'   15 A"                 
 -2.049  -2.044  -2.044  -2.035  -2.035  -2.030  -2.030  -1.276
 42 A'   16 A"   43 A'   44 A'   17 A"   18 A"   45 A'   46 A'                 
 -0.873  -0.781  -0.713  -0.660  -0.608  -0.518  -0.512  -0.493
 47 A'   48 A'   49 A'   50 A'   51 A'   52 A'   19 A"   53 A'                 
 -0.423  -0.386  -0.384  -0.329  -0.311  -0.300  -0.296  -0.278
 54 A'   55 A'   20 A"   56 A'   21 A"   22 A"   57 A'   58 A'                 
 -0.256
 23 A"                                                                         
 -- Virtual --                   
 -0.091  -0.066  -0.043  -0.020   0.003   0.042   0.050   0.053
 59 A'   60 A'   24 A"   61 A'   62 A'   63 A'   64 A'   25 A"                 
  0.064   0.072   0.078   0.102   0.108   0.117   0.122   0.154
 65 A'   66 A'   26 A"   67 A'   68 A'   27 A"   69 A'   70 A'                 
  0.163   0.194   0.206   0.216   0.224   0.227   0.254   0.278
 71 A'   72 A'   73 A'   28 A"   29 A"   74 A'   75 A'   30 A"                 
  0.282   0.303   0.308   0.336   0.375   0.380   0.385   0.391
 76 A'   77 A'   78 A'   79 A'   31 A"   80 A'   32 A"   81 A'                 
  0.404   0.414   0.420   0.427   0.449   0.457   0.469   0.485
 33 A"   82 A'   34 A"   35 A"   83 A'   84 A'   85 A'   86 A'                 
  0.501   0.537   0.537   0.561   0.590   0.614   0.621   0.659
 36 A"   87 A'   37 A"   88 A'   38 A"   89 A'   90 A'   91 A'                 
  0.679   0.726   0.744   0.745   0.806   0.874   0.900   0.971
 92 A'   93 A'   94 A'   39 A"   95 A'   96 A'   97 A'   98 A'                 
  1.005   1.126   1.174   1.284   1.298   1.324   1.348   1.358
 99 A'   40 A"   41 A"   42 A"  100 A'   43 A"  101 A'  102 A'                 
  1.373   1.387   1.428   1.459   1.529   1.546   1.578   1.673
 44 A"  103 A'  104 A'  105 A'  106 A'   45 A"  107 A'  108 A'                 
  1.833   1.868   1.923   1.991   2.011   2.104   2.161   2.197
109 A'   46 A"  110 A'   47 A"  111 A'  112 A'  113 A'  114 A'                 
  2.591   2.762   2.796   2.937   3.097   3.313   3.744   3.765
 48 A"  115 A'   49 A"  116 A'  117 A'  118 A'   50 A"  119 A'                 
  3.932   3.949   3.957   3.961   3.977   3.980   3.992   4.000
 51 A"   52 A"   53 A"  120 A'  121 A'   54 A"   55 A"   56 A"                 
  4.006   4.017   4.074   4.080   4.102   4.173   4.236   4.270
122 A'  123 A'  124 A'   57 A"  125 A'  126 A'  127 A'  128 A'                 
  4.359   4.402   4.418   4.740   5.982   5.992   6.028   6.032
129 A'  130 A'  131 A'  132 A'   58 A"   59 A"  133 A'  134 A'                 
  6.060   6.073   6.263   6.344   6.584   6.659   7.531   7.574
135 A'  136 A'   60 A"  137 A'  138 A'  139 A'   61 A"  140 A'                 
  7.658  23.279  24.064  27.823  27.845  28.324  28.333  28.359
141 A'  142 A'  143 A'  144 A'  145 A'   62 A"   63 A"  146 A'                 
 28.363  28.370  28.381  28.514  28.520  28.526  28.535  28.536
147 A'  148 A'  149 A'   64 A"   65 A"  150 A'  151 A'   66 A"                 
 28.551  28.582  28.598  28.682  28.694  47.892  66.722 127.867
 67 A"  152 A'  153 A'  154 A'  155 A'  156 A'  157 A'   68 A"                 
127.875 127.896 127.900 127.921 127.932 151.623 151.643 289.726
 69 A"  158 A'  159 A'  160 A'  161 A'  162 A'  163 A'   70 A"                 
289.767 289.8811020.6821901.7851901.805
164 A'  165 A'  166 A'  167 A'  168 A'                                         

 Beta MOs, Restricted
 -- Occupied --                  
*******-1165.89 -482.86 -176.33 -176.32 -165.73 -165.73 -165.73
  1 A'    2 A'    3 A'    4 A'    5 A'    6 A'    1 A"    7 A'                 
-165.73 -165.73 -165.73  -62.52  -56.34  -56.33  -56.33  -35.83
  8 A'    2 A"    9 A'   10 A'   11 A'    3 A"   12 A'   13 A'                 
-35.821 -31.319 -31.315 -31.313 -31.313 -31.308 -31.308 -24.734
 14 A'   15 A'   16 A'    4 A"   17 A'    5 A"   18 A'   19 A'                 
-22.970 -22.968 -22.968 -22.965 -22.964 -22.964 -22.963 -22.963
 20 A'    6 A"   21 A'   22 A'   23 A'    7 A"    8 A"   24 A'                 
-22.959 -22.959 -10.330 -10.290  -8.724  -6.557  -6.542  -6.542
 25 A'    9 A"   26 A'   27 A'   28 A'   29 A'   10 A"   30 A'                 
 -6.375  -6.370  -4.788  -4.784  -4.773  -4.772  -4.767  -4.767
 31 A'   32 A'   33 A'   34 A'   11 A"   35 A'   12 A"   36 A'                 
 -2.668  -2.663  -2.663  -2.652  -2.652  -2.054  -2.049  -2.049
 37 A'   38 A'   13 A"   39 A'   14 A"   40 A'   41 A'   15 A"                 
 -2.049  -2.044  -2.044  -2.035  -2.035  -2.030  -2.030  -1.276
 42 A'   16 A"   43 A'   44 A'   17 A"   18 A"   45 A'   46 A'                 
 -0.873  -0.781  -0.713  -0.660  -0.608  -0.518  -0.512  -0.493
 47 A'   48 A'   49 A'   50 A'   51 A'   52 A'   19 A"   53 A'                 
 -0.423  -0.386  -0.384  -0.329  -0.311  -0.300  -0.296  -0.278
 54 A'   55 A'   20 A"   56 A'   21 A"   22 A"   57 A'   58 A'                 
 -0.256
 23 A"                                                                         
 -- Virtual --                   
 -0.091  -0.066  -0.043  -0.020   0.003   0.042   0.050   0.053
 59 A'   60 A'   24 A"   61 A'   62 A'   63 A'   64 A'   25 A"                 
  0.064   0.072   0.078   0.102   0.108   0.117   0.122   0.154
 65 A'   66 A'   26 A"   67 A'   68 A'   27 A"   69 A'   70 A'                 
  0.163   0.194   0.206   0.216   0.224   0.227   0.254   0.278
 71 A'   72 A'   73 A'   28 A"   29 A"   74 A'   75 A'   30 A"                 
  0.282   0.303   0.308   0.336   0.375   0.380   0.385   0.391
 76 A'   77 A'   78 A'   79 A'   31 A"   80 A'   32 A"   81 A'                 
  0.404   0.414   0.420   0.427   0.449   0.457   0.469   0.485
 33 A"   82 A'   34 A"   35 A"   83 A'   84 A'   85 A'   86 A'                 
  0.501   0.537   0.537   0.561   0.590   0.614   0.621   0.659
 36 A"   87 A'   37 A"   88 A'   38 A"   89 A'   90 A'   91 A'                 
  0.679   0.726   0.744   0.745   0.806   0.874   0.900   0.971
 92 A'   93 A'   94 A'   39 A"   95 A'   96 A'   97 A'   98 A'                 
  1.005   1.126   1.174   1.284   1.298   1.324   1.348   1.358
 99 A'   40 A"   41 A"   42 A"  100 A'   43 A"  101 A'  102 A'                 
  1.373   1.387   1.428   1.459   1.529   1.546   1.578   1.673
 44 A"  103 A'  104 A'  105 A'  106 A'   45 A"  107 A'  108 A'                 
  1.833   1.868   1.923   1.991   2.011   2.104   2.161   2.197
109 A'   46 A"  110 A'   47 A"  111 A'  112 A'  113 A'  114 A'                 
  2.591   2.762   2.796   2.937   3.097   3.313   3.744   3.765
 48 A"  115 A'   49 A"  116 A'  117 A'  118 A'   50 A"  119 A'                 
  3.932   3.949   3.957   3.961   3.977   3.980   3.992   4.000
 51 A"   52 A"   53 A"  120 A'  121 A'   54 A"   55 A"   56 A"                 
  4.006   4.017   4.074   4.080   4.102   4.173   4.236   4.270
122 A'  123 A'  124 A'   57 A"  125 A'  126 A'  127 A'  128 A'                 
  4.359   4.402   4.418   4.740   5.982   5.992   6.028   6.032
129 A'  130 A'  131 A'  132 A'   58 A"   59 A"  133 A'  134 A'                 
  6.060   6.073   6.263   6.344   6.584   6.659   7.531   7.574
135 A'  136 A'   60 A"  137 A'  138 A'  139 A'   61 A"  140 A'                 
  7.658  23.279  24.064  27.823  27.845  28.324  28.333  28.359
141 A'  142 A'  143 A'  144 A'  145 A'   62 A"   63 A"  146 A'                 
 28.363  28.370  28.381  28.514  28.520  28.526  28.535  28.536
147 A'  148 A'  149 A'   64 A"   65 A"  150 A'  151 A'   66 A"                 
 28.551  28.582  28.598  28.682  28.694  47.892  66.722 127.867
 67 A"  152 A'  153 A'  154 A'  155 A'  156 A'  157 A'   68 A"                 
127.875 127.896 127.900 127.921 127.932 151.623 151.643 289.726
 69 A"  158 A'  159 A'  160 A'  161 A'  162 A'  163 A'   70 A"                 
289.767 289.8811020.6821901.7851901.805
164 A'  165 A'  166 A'  167 A'  168 A'                                         
 --------------------------------------------------------------

          Ground-State Mulliken Net Atomic Charges

     Atom                 Charge (a.u.)
  ----------------------------------------
      1 F                    -0.022753
      2 I                     0.134155
      3 I                     0.139828
      4 Br                   -0.095455
      5 C                    -0.142826
      6 C                    -0.012949
  ----------------------------------------
  Sum of atomic charges =     0.000000

 -----------------------------------------------------------------
                    Cartesian Multipole Moments
 -----------------------------------------------------------------
    Charge (ESU x 10^10)
                 0.0000
    Dipole Moment (Debye)
         X       0.1099      Y      -0.7053      Z       0.0000
       Tot       0.7138
    Quadrupole Moments (Debye-Ang)
        XX     -85.9449     XY      -4.4352     YY     -89.3694
        XZ      -0.0000     YZ       0.0000     ZZ     -92.4775
    Octopole Moments (Debye-Ang^2)
       XXX     -30.0250    XXY      -5.4180    XYY     -22.6430
       YYY     -17.1613    XXZ       0.0000    XYZ      -0.0000
       YYZ       0.0000    XZZ     -13.1108    YZZ      -1.9394
       ZZZ       0.0000
    Hexadecapole Moments (Debye-Ang^3)
      XXXX   -1978.1735   XXXY     189.8469   XXYY    -470.8228
      XYYY     257.5937   YYYY    -954.9836   XXXZ       0.0000
      XXYZ       0.0000   XYYZ      -0.0000   YYYZ       0.0000
      XXZZ    -378.1773   XYZZ      94.0056   YYZZ    -189.6566
      XZZZ       0.0000   YZZZ       0.0000   ZZZZ    -120.8905
 -----------------------------------------------------------------
 Calculating analytic gradient of the SCF energy
 Gradient of SCF Energy
            1           2           3           4           5           6
    1   0.0001993   0.0004271  -0.0000902  -0.0001998  -0.0001332  -0.0002032
    2  -0.0002825   0.0000448  -0.0002797   0.0001799   0.0001804   0.0001571
    3  -0.0000000   0.0000000  -0.0000000   0.0000000   0.0000000  -0.0000000
 Max gradient component =       4.271E-04
 RMS gradient           =       1.793E-04
 Gradient time:  CPU 21.38 s  wall 5.46 s
 Geometry Optimization Parameters
   NAtoms,    NIC,     NZ,  NCons,   NDum,   NFix, NCnnct, MaxDiis
        6      37       0       0       0       0       0       0

 Cartesian Hessian Update
 Hessian Updated using BFGS Update


** GEOMETRY OPTIMIZATION IN DELOCALIZED INTERNAL COORDINATES **
   Searching for a Minimum

   Optimization Cycle:  23

                       Coordinates (Angstroms)
     ATOM                X               Y               Z
      1  F         1.1853927390    1.8122310197    0.0000000000
      2  I        -1.9537934013    1.4669137494    0.0000000000
      3  I         2.6570994726   -0.6735417837    0.0000000000
      4  Br       -0.8260454558   -1.7540352157    0.0000000000
      5  C         0.9045098877    0.5031820393    0.0000000000
      6  C        -0.3622565314    0.0807859062    0.0000000000
   Point Group: cs    Number of degrees of freedom:     9


   Energy is -16589.236530173

 Hessian Updated using BFGS Update

  9 Hessian modes will be used to form the next step
  Hessian Eigenvalues:
     0.047518    0.069215    0.129865    0.271066    0.283882    0.388328
     0.536393    0.676062    0.876598

 Minimum Search - Taking Simple RFO Step
 Searching for Lamda that Minimizes Along All modes
 Value Taken    Lamda =   0.00000000
 Step Taken.  Stepsize is  0.001962

                             Maximum     Tolerance    Cnvgd?
         Gradient           0.000243      0.000300     YES
         Displacement       0.001230      0.001200      NO
         Energy change     -0.000001      0.000001     YES


                       Distance Matrix (Angstroms)
             F (  1)   I (  2)   I (  3)   Br(  4)   C (  5)
   I (  2)  3.158122
   I (  3)  2.888769  5.083491
   Br(  4)  4.094403  3.412672  3.646884
   C (  5)  1.338844  3.016401  2.110983  2.844266
   C (  6)  2.322309  2.110531  3.112157  1.892530  1.335334

 Final energy is   -16589.236530172606     


 ******************************
 **  OPTIMIZATION CONVERGED  **
 ******************************

                       Coordinates (Angstroms)
     ATOM                X               Y               Z
      1  F         1.1853927390    1.8122310197    0.0000000000
      2  I        -1.9537934013    1.4669137494    0.0000000000
      3  I         2.6570994726   -0.6735417837    0.0000000000
      4  Br       -0.8260454558   -1.7540352157    0.0000000000
      5  C         0.9045098877    0.5031820393    0.0000000000
      6  C        -0.3622565314    0.0807859062    0.0000000000

Z-matrix Print:
$molecule
0 1
I 
C  1 2.110531
C  2 1.335334 1 120.505524
F  3 1.338844 2 120.551013 1 -0.000000 0
Br 2 1.892530 1 116.868248 3 -180.000000 0
I  3 2.110983 2 127.681121 1 -180.000000 0
$end


 --------------------------------------------------------------
             Orbital Energies (a.u.) and Symmetries
 --------------------------------------------------------------

 Alpha MOs, Restricted
 -- Occupied --                  
*******-1165.89 -482.86 -176.33 -176.32 -165.73 -165.73 -165.73
  1 A'    2 A'    3 A'    4 A'    5 A'    6 A'    1 A"    7 A'                 
-165.73 -165.73 -165.73  -62.52  -56.34  -56.33  -56.33  -35.83
  8 A'    2 A"    9 A'   10 A'   11 A'    3 A"   12 A'   13 A'                 
-35.821 -31.319 -31.315 -31.313 -31.313 -31.308 -31.308 -24.734
 14 A'   15 A'   16 A'    4 A"   17 A'    5 A"   18 A'   19 A'                 
-22.970 -22.968 -22.968 -22.965 -22.964 -22.964 -22.963 -22.963
 20 A'    6 A"   21 A'   22 A'   23 A'    7 A"    8 A"   24 A'                 
-22.959 -22.959 -10.330 -10.290  -8.724  -6.557  -6.542  -6.542
 25 A'    9 A"   26 A'   27 A'   28 A'   29 A'   10 A"   30 A'                 
 -6.375  -6.370  -4.788  -4.784  -4.773  -4.772  -4.767  -4.767
 31 A'   32 A'   33 A'   34 A'   11 A"   35 A'   12 A"   36 A'                 
 -2.668  -2.663  -2.663  -2.652  -2.652  -2.054  -2.049  -2.049
 37 A'   38 A'   13 A"   39 A'   14 A"   40 A'   41 A'   15 A"                 
 -2.049  -2.044  -2.044  -2.035  -2.035  -2.030  -2.030  -1.276
 42 A'   16 A"   43 A'   44 A'   17 A"   18 A"   45 A'   46 A'                 
 -0.873  -0.781  -0.713  -0.660  -0.608  -0.518  -0.512  -0.493
 47 A'   48 A'   49 A'   50 A'   51 A'   52 A'   19 A"   53 A'                 
 -0.423  -0.386  -0.384  -0.329  -0.311  -0.300  -0.296  -0.278
 54 A'   55 A'   20 A"   56 A'   21 A"   22 A"   57 A'   58 A'                 
 -0.256
 23 A"                                                                         
 -- Virtual --                   
 -0.091  -0.066  -0.043  -0.020   0.003   0.042   0.050   0.053
 59 A'   60 A'   24 A"   61 A'   62 A'   63 A'   64 A'   25 A"                 
  0.064   0.072   0.078   0.102   0.108   0.117   0.122   0.154
 65 A'   66 A'   26 A"   67 A'   68 A'   27 A"   69 A'   70 A'                 
  0.163   0.194   0.206   0.216   0.224   0.227   0.254   0.278
 71 A'   72 A'   73 A'   28 A"   29 A"   74 A'   75 A'   30 A"                 
  0.282   0.303   0.308   0.336   0.375   0.380   0.385   0.391
 76 A'   77 A'   78 A'   79 A'   31 A"   80 A'   32 A"   81 A'                 
  0.404   0.414   0.420   0.427   0.449   0.457   0.469   0.485
 33 A"   82 A'   34 A"   35 A"   83 A'   84 A'   85 A'   86 A'                 
  0.501   0.537   0.537   0.561   0.590   0.614   0.621   0.659
 36 A"   87 A'   37 A"   88 A'   38 A"   89 A'   90 A'   91 A'                 
  0.679   0.726   0.744   0.745   0.806   0.874   0.900   0.971
 92 A'   93 A'   94 A'   39 A"   95 A'   96 A'   97 A'   98 A'                 
  1.005   1.126   1.174   1.284   1.298   1.324   1.348   1.358
 99 A'   40 A"   41 A"   42 A"  100 A'   43 A"  101 A'  102 A'                 
  1.373   1.387   1.428   1.459   1.529   1.546   1.578   1.673
 44 A"  103 A'  104 A'  105 A'  106 A'   45 A"  107 A'  108 A'                 
  1.833   1.868   1.923   1.991   2.011   2.104   2.161   2.197
109 A'   46 A"  110 A'   47 A"  111 A'  112 A'  113 A'  114 A'                 
  2.591   2.762   2.796   2.937   3.097   3.313   3.744   3.765
 48 A"  115 A'   49 A"  116 A'  117 A'  118 A'   50 A"  119 A'                 
  3.932   3.949   3.957   3.961   3.977   3.980   3.992   4.000
 51 A"   52 A"   53 A"  120 A'  121 A'   54 A"   55 A"   56 A"                 
  4.006   4.017   4.074   4.080   4.102   4.173   4.236   4.270
122 A'  123 A'  124 A'   57 A"  125 A'  126 A'  127 A'  128 A'                 
  4.359   4.402   4.418   4.740   5.982   5.992   6.028   6.032
129 A'  130 A'  131 A'  132 A'   58 A"   59 A"  133 A'  134 A'                 
  6.060   6.073   6.263   6.344   6.584   6.659   7.531   7.574
135 A'  136 A'   60 A"  137 A'  138 A'  139 A'   61 A"  140 A'                 
  7.658  23.279  24.064  27.823  27.845  28.324  28.333  28.359
141 A'  142 A'  143 A'  144 A'  145 A'   62 A"   63 A"  146 A'                 
 28.363  28.370  28.381  28.514  28.520  28.526  28.535  28.536
147 A'  148 A'  149 A'   64 A"   65 A"  150 A'  151 A'   66 A"                 
 28.551  28.582  28.598  28.682  28.694  47.892  66.722 127.867
 67 A"  152 A'  153 A'  154 A'  155 A'  156 A'  157 A'   68 A"                 
127.875 127.896 127.900 127.921 127.932 151.623 151.643 289.726
 69 A"  158 A'  159 A'  160 A'  161 A'  162 A'  163 A'   70 A"                 
289.767 289.8811020.6821901.7851901.805
164 A'  165 A'  166 A'  167 A'  168 A'                                         

 Beta MOs, Restricted
 -- Occupied --                  
*******-1165.89 -482.86 -176.33 -176.32 -165.73 -165.73 -165.73
  1 A'    2 A'    3 A'    4 A'    5 A'    6 A'    1 A"    7 A'                 
-165.73 -165.73 -165.73  -62.52  -56.34  -56.33  -56.33  -35.83
  8 A'    2 A"    9 A'   10 A'   11 A'    3 A"   12 A'   13 A'                 
-35.821 -31.319 -31.315 -31.313 -31.313 -31.308 -31.308 -24.734
 14 A'   15 A'   16 A'    4 A"   17 A'    5 A"   18 A'   19 A'                 
-22.970 -22.968 -22.968 -22.965 -22.964 -22.964 -22.963 -22.963
 20 A'    6 A"   21 A'   22 A'   23 A'    7 A"    8 A"   24 A'                 
-22.959 -22.959 -10.330 -10.290  -8.724  -6.557  -6.542  -6.542
 25 A'    9 A"   26 A'   27 A'   28 A'   29 A'   10 A"   30 A'                 
 -6.375  -6.370  -4.788  -4.784  -4.773  -4.772  -4.767  -4.767
 31 A'   32 A'   33 A'   34 A'   11 A"   35 A'   12 A"   36 A'                 
 -2.668  -2.663  -2.663  -2.652  -2.652  -2.054  -2.049  -2.049
 37 A'   38 A'   13 A"   39 A'   14 A"   40 A'   41 A'   15 A"                 
 -2.049  -2.044  -2.044  -2.035  -2.035  -2.030  -2.030  -1.276
 42 A'   16 A"   43 A'   44 A'   17 A"   18 A"   45 A'   46 A'                 
 -0.873  -0.781  -0.713  -0.660  -0.608  -0.518  -0.512  -0.493
 47 A'   48 A'   49 A'   50 A'   51 A'   52 A'   19 A"   53 A'                 
 -0.423  -0.386  -0.384  -0.329  -0.311  -0.300  -0.296  -0.278
 54 A'   55 A'   20 A"   56 A'   21 A"   22 A"   57 A'   58 A'                 
 -0.256
 23 A"                                                                         
 -- Virtual --                   
 -0.091  -0.066  -0.043  -0.020   0.003   0.042   0.050   0.053
 59 A'   60 A'   24 A"   61 A'   62 A'   63 A'   64 A'   25 A"                 
  0.064   0.072   0.078   0.102   0.108   0.117   0.122   0.154
 65 A'   66 A'   26 A"   67 A'   68 A'   27 A"   69 A'   70 A'                 
  0.163   0.194   0.206   0.216   0.224   0.227   0.254   0.278
 71 A'   72 A'   73 A'   28 A"   29 A"   74 A'   75 A'   30 A"                 
  0.282   0.303   0.308   0.336   0.375   0.380   0.385   0.391
 76 A'   77 A'   78 A'   79 A'   31 A"   80 A'   32 A"   81 A'                 
  0.404   0.414   0.420   0.427   0.449   0.457   0.469   0.485
 33 A"   82 A'   34 A"   35 A"   83 A'   84 A'   85 A'   86 A'                 
  0.501   0.537   0.537   0.561   0.590   0.614   0.621   0.659
 36 A"   87 A'   37 A"   88 A'   38 A"   89 A'   90 A'   91 A'                 
  0.679   0.726   0.744   0.745   0.806   0.874   0.900   0.971
 92 A'   93 A'   94 A'   39 A"   95 A'   96 A'   97 A'   98 A'                 
  1.005   1.126   1.174   1.284   1.298   1.324   1.348   1.358
 99 A'   40 A"   41 A"   42 A"  100 A'   43 A"  101 A'  102 A'                 
  1.373   1.387   1.428   1.459   1.529   1.546   1.578   1.673
 44 A"  103 A'  104 A'  105 A'  106 A'   45 A"  107 A'  108 A'                 
  1.833   1.868   1.923   1.991   2.011   2.104   2.161   2.197
109 A'   46 A"  110 A'   47 A"  111 A'  112 A'  113 A'  114 A'                 
  2.591   2.762   2.796   2.937   3.097   3.313   3.744   3.765
 48 A"  115 A'   49 A"  116 A'  117 A'  118 A'   50 A"  119 A'                 
  3.932   3.949   3.957   3.961   3.977   3.980   3.992   4.000
 51 A"   52 A"   53 A"  120 A'  121 A'   54 A"   55 A"   56 A"                 
  4.006   4.017   4.074   4.080   4.102   4.173   4.236   4.270
122 A'  123 A'  124 A'   57 A"  125 A'  126 A'  127 A'  128 A'                 
  4.359   4.402   4.418   4.740   5.982   5.992   6.028   6.032
129 A'  130 A'  131 A'  132 A'   58 A"   59 A"  133 A'  134 A'                 
  6.060   6.073   6.263   6.344   6.584   6.659   7.531   7.574
135 A'  136 A'   60 A"  137 A'  138 A'  139 A'   61 A"  140 A'                 
  7.658  23.279  24.064  27.823  27.845  28.324  28.333  28.359
141 A'  142 A'  143 A'  144 A'  145 A'   62 A"   63 A"  146 A'                 
 28.363  28.370  28.381  28.514  28.520  28.526  28.535  28.536
147 A'  148 A'  149 A'   64 A"   65 A"  150 A'  151 A'   66 A"                 
 28.551  28.582  28.598  28.682  28.694  47.892  66.722 127.867
 67 A"  152 A'  153 A'  154 A'  155 A'  156 A'  157 A'   68 A"                 
127.875 127.896 127.900 127.921 127.932 151.623 151.643 289.726
 69 A"  158 A'  159 A'  160 A'  161 A'  162 A'  163 A'   70 A"                 
289.767 289.8811020.6821901.7851901.805
164 A'  165 A'  166 A'  167 A'  168 A'                                         
 --------------------------------------------------------------

          Ground-State Mulliken Net Atomic Charges

     Atom                 Charge (a.u.)
  ----------------------------------------
      1 F                    -0.022753
      2 I                     0.134155
      3 I                     0.139828
      4 Br                   -0.095455
      5 C                    -0.142826
      6 C                    -0.012949
  ----------------------------------------
  Sum of atomic charges =     0.000000

 -----------------------------------------------------------------
                    Cartesian Multipole Moments
 -----------------------------------------------------------------
    Charge (ESU x 10^10)
                 0.0000
    Dipole Moment (Debye)
         X       0.1099      Y      -0.7053      Z       0.0000
       Tot       0.7138
    Quadrupole Moments (Debye-Ang)
        XX     -85.9449     XY      -4.4352     YY     -89.3694
        XZ      -0.0000     YZ       0.0000     ZZ     -92.4775
    Octopole Moments (Debye-Ang^2)
       XXX     -30.0250    XXY      -5.4180    XYY     -22.6430
       YYY     -17.1613    XXZ       0.0000    XYZ      -0.0000
       YYZ       0.0000    XZZ     -13.1108    YZZ      -1.9394
       ZZZ       0.0000
    Hexadecapole Moments (Debye-Ang^3)
      XXXX   -1978.1735   XXXY     189.8469   XXYY    -470.8228
      XYYY     257.5937   YYYY    -954.9836   XXXZ       0.0000
      XXYZ       0.0000   XYYZ      -0.0000   YYYZ       0.0000
      XXZZ    -378.1773   XYZZ      94.0056   YYZZ    -189.6566
      XZZZ       0.0000   YZZZ       0.0000   ZZZZ    -120.8905
 -----------------------------------------------------------------
Archival summary:
1\1\TWL01\OPT\ProcedureUnspecified\BasisUnspecified\2r112\taweetha\TueAug2803:38:342018TueAug2803:38:342018\0\\#,OPT,ProcedureUnspecified,BasisUnspecified,\\0,1\I\C,1,2.11053\C,2,1.33533,1,120.506\F,3,1.33884,2,120.551,1,-0,0\Br,2,1.89253,1,116.868,3,-180,0\I,3,2.11098,2,127.681,1,-180,0\\\@

 Total job time:  564.73s(wall), 2138.52s(cpu) 
 Tue Aug 28 03:38:34 2018

        *************************************************************
        *                                                           *
        *  Thank you very much for using Q-Chem.  Have a nice day.  *
        *                                                           *
        *************************************************************


 
User input: 2 of 2 
 
Q-Chem Developer Version!
                  Welcome to Q-Chem
     A Quantum Leap Into The Future Of Chemistry


 Q-Chem 5.1, Q-Chem, Inc., Pleasanton, CA (2018)

 Yihan Shao,  Zhengting Gan,  E. Epifanovsky,  A. T. B. Gilbert,  M. Wormit,  
 J. Kussmann,  A. W. Lange,  A. Behn,  Jia Deng,  Xintian Feng,  D. Ghosh,  
 M. Goldey,  P. R. Horn,  L. D. Jacobson,  I. Kaliman,  T. Kus,  A. Landau,  
 Jie Liu,  E. I. Proynov,  R. M. Richard,  R. P. Steele,  E. J. Sundstrom,  
 H. L. Woodcock III,  P. M. Zimmerman,  D. Zuev,  B. Albrecht,  E. Alguire,  
 S. A. Baeppler,  D. Barton,  Z. Benda,  Y. A. Bernard,  E. J. Berquist,  
 K. B. Bravaya,  H. Burton,  D. Casanova,  Chun-Min Chang,  Yunqing Chen,  
 A. Chien,  K. D. Closser,  M. P. Coons,  S. Coriani,  S. Dasgupta,  
 A. L. Dempwolff,  M. Diedenhofen,  Hainam Do,  R. G. Edgar,  Po-Tung Fang,  
 S. Faraji,  S. Fatehi,  Qingguo Feng,  K. D. Fenk,  J. Fosso-Tande,  
 Qinghui Ge,  A. Ghysels,  G. Gidofalvi,  J. Gomes,  J. Gonthier,  A. Gunina,  
 D. Hait,  M. W. D. Hanson-Heine,  P. H. P. Harbach,  A. W. Hauser,  
 J. E. Herr,  E. G. Hohenstein,  Z. C. Holden,  Kerwin Hui,  B. C. Huynh,  
 T.-C. Jagau,  Hyunjun Ji,  B. Kaduk,  K. Khistyaev,  Jaehoon Kim,  
 P. Klunzinger,  K. Koh,  D. Kosenkov,  L. Koulias,  T. Kowalczyk,  
 C. M. Krauter,  A. Kunitsa,  Ka Un Lao,  A. Laurent,  K. V. Lawler,  
 Joonho Lee,  D. Lefrancois,  S. Lehtola,  D. S. Levine,  Yi-Pei Li,  
 You-Sheng Lin,  Fenglai Liu,  E. Livshits,  A. Luenser,  P. Manohar,  
 E. Mansoor,  S. F. Manzer,  Shan-Ping Mao,  Yuezhi Mao,  N. Mardirossian,  
 A. V. Marenich,  T. Markovich,  L. A. Martinez-Martinez,  S. A. Maurer,  
 N. J. Mayhall,  S. C. McKenzie,  J.-M. Mewes,  A. F. Morrison,  
 J. W. Mullinax,  K. Nanda,  T. S. Nguyen-Beck,  R. Olivares-Amaya,  
 J. A. Parkhill,  T. M. Perrine,  F. Plasser,  P. Pokhilko,  S. Prager,  
 A. Prociuk,  E. Ramos,  D. R. Rehn,  F. Rob,  M. Schneider,  N. Sergueev,  
 S. M. Sharada,  S. Sharma,  D. W. Small,  T. Stauch,  T. Stein,  
 Yu-Chuan Su,  A. J. W. Thom,  A. Tkatchenko,  T. Tsuchimochi,  N. M. Tubman,  
 L. Vogt,  M. L. Vidal,  O. Vydrov,  M. A. Watson,  J. Wenzel,  
 M. de Wergifosse,  T. A. Wesolowski,  A. White,  J. Witte,  A. Yamada,  
 Jun Yang,  K. Yao,  S. Yeganeh,  S. R. Yost,  Zhi-Qiang You,  A. Zech,  
 Igor Ying Zhang,  Xing Zhang,  Yan Zhao,  Ying Zhu,  B. R. Brooks,  
 G. K. L. Chan,  C. J. Cramer,  M. S. Gordon,  W. J. Hehre,  A. Klamt,  
 M. W. Schmidt,  C. D. Sherrill,  D. G. Truhlar,  A. Aspuru-Guzik,  R. Baer,  
 A. T. Bell,  N. A. Besley,  Jeng-Da Chai,  A. E. DePrince, III,  
 R. A. DiStasio Jr.,  A. Dreuw,  B. D. Dunietz,  T. R. Furlani,  
 Chao-Ping Hsu,  Yousung Jung,  Jing Kong,  D. S. Lambrecht,  WanZhen Liang,  
 C. Ochsenfeld,  V. A. Rassolov,  L. V. Slipchenko,  J. E. Subotnik,  
 T. Van Voorhis,  J. M. Herbert,  A. I. Krylov,  P. M. W. Gill,  M. Head-Gordon

 Contributors to earlier versions of Q-Chem not listed above: 
 R. D. Adamson,  B. Austin,  J. Baker,  G. J. O. Beran,  K. Brandhorst,  
 S. T. Brown,  E. F. C. Byrd,  A. K. Chakraborty,  C.-L. Cheng,  
 Siu Hung Chien,  D. M. Chipman,  D. L. Crittenden,  H. Dachsel,  
 R. J. Doerksen,  A. D. Dutoi,  L. Fusti-Molnar,  W. A. Goddard III,  
 A. Golubeva-Zadorozhnaya,  S. R. Gwaltney,  G. Hawkins,  A. Heyden,  
 S. Hirata,  G. Kedziora,  F. J. Keil,  C. Kelley,  Jihan Kim,  R. A. King,  
 R. Z. Khaliullin,  P. P. Korambath,  W. Kurlancheek,  A. M. Lee,  M. S. Lee,  
 S. V. Levchenko,  Ching Yeh Lin,  D. Liotard,  R. C. Lochan,  I. Lotan,  
 P. E. Maslen,  N. Nair,  D. P. O'Neill,  D. Neuhauser,  E. Neuscamman,  
 C. M. Oana,  R. Olson,  B. Peters,  R. Peverati,  P. A. Pieniazek,  
 Y. M. Rhee,  J. Ritchie,  M. A. Rohrdanz,  E. Rosta,  N. J. Russ,  
 H. F. Schaefer III,  N. E. Schultz,  N. Shenvi,  A. C. Simmonett,  A. Sodt,  
 D. Stuck,  K. S. Thanthiriwatte,  V. Vanovschi,  Tao Wang,  A. Warshel,  
 C. F. Williams,  Q. Wu,  X. Xu,  W. Zhang

 Please cite Q-Chem as follows:
 Y. Shao et al., Mol. Phys. 113, 184-215 (2015)
 DOI: 10.1080/00268976.2014.952696

 Q-Chem 5.1.1 for Intel X86 EM64T Linux

 Parts of Q-Chem use Armadillo 8.300.2 (Tropical Shenanigans).
 http://arma.sourceforge.net/

 Q-Chem begins on Tue Aug 28 03:38:34 2018
[truncated: 31,295 more chars]
