# Supplementary material for: Geometric and energetic data from ab initio calculations of haloethene, haloimine, halomethylenephosphine, haloiminophosphine, halodiazene, halodiphosphene and halocyclopropane
Source: Data Brief. 2019 Nov 2;27:104738. doi: 10.1016/j.dib.2019.104738 (PMC6861602; doi:10.1016/j.dib.2019.104738)
Supplement: Multimedia component 2 [file mmc2.zip › CC/B3LYP/FICCICl.out]

Q-Chem Developer Version!
                  Welcome to Q-Chem
     A Quantum Leap Into The Future Of Chemistry


 Q-Chem 5.1, Q-Chem, Inc., Pleasanton, CA (2018)

 Yihan Shao,  Zhengting Gan,  E. Epifanovsky,  A. T. B. Gilbert,  M. Wormit,  
 J. Kussmann,  A. W. Lange,  A. Behn,  Jia Deng,  Xintian Feng,  D. Ghosh,  
 M. Goldey,  P. R. Horn,  L. D. Jacobson,  I. Kaliman,  T. Kus,  A. Landau,  
 Jie Liu,  E. I. Proynov,  R. M. Richard,  R. P. Steele,  E. J. Sundstrom,  
 H. L. Woodcock III,  P. M. Zimmerman,  D. Zuev,  B. Albrecht,  E. Alguire,  
 S. A. Baeppler,  D. Barton,  Z. Benda,  Y. A. Bernard,  E. J. Berquist,  
 K. B. Bravaya,  H. Burton,  D. Casanova,  Chun-Min Chang,  Yunqing Chen,  
 A. Chien,  K. D. Closser,  M. P. Coons,  S. Coriani,  S. Dasgupta,  
 A. L. Dempwolff,  M. Diedenhofen,  Hainam Do,  R. G. Edgar,  Po-Tung Fang,  
 S. Faraji,  S. Fatehi,  Qingguo Feng,  K. D. Fenk,  J. Fosso-Tande,  
 Qinghui Ge,  A. Ghysels,  G. Gidofalvi,  J. Gomes,  J. Gonthier,  A. Gunina,  
 D. Hait,  M. W. D. Hanson-Heine,  P. H. P. Harbach,  A. W. Hauser,  
 J. E. Herr,  E. G. Hohenstein,  Z. C. Holden,  Kerwin Hui,  B. C. Huynh,  
 T.-C. Jagau,  Hyunjun Ji,  B. Kaduk,  K. Khistyaev,  Jaehoon Kim,  
 P. Klunzinger,  K. Koh,  D. Kosenkov,  L. Koulias,  T. Kowalczyk,  
 C. M. Krauter,  A. Kunitsa,  Ka Un Lao,  A. Laurent,  K. V. Lawler,  
 Joonho Lee,  D. Lefrancois,  S. Lehtola,  D. S. Levine,  Yi-Pei Li,  
 You-Sheng Lin,  Fenglai Liu,  E. Livshits,  A. Luenser,  P. Manohar,  
 E. Mansoor,  S. F. Manzer,  Shan-Ping Mao,  Yuezhi Mao,  N. Mardirossian,  
 A. V. Marenich,  T. Markovich,  L. A. Martinez-Martinez,  S. A. Maurer,  
 N. J. Mayhall,  S. C. McKenzie,  J.-M. Mewes,  A. F. Morrison,  
 J. W. Mullinax,  K. Nanda,  T. S. Nguyen-Beck,  R. Olivares-Amaya,  
 J. A. Parkhill,  T. M. Perrine,  F. Plasser,  P. Pokhilko,  S. Prager,  
 A. Prociuk,  E. Ramos,  D. R. Rehn,  F. Rob,  M. Schneider,  N. Sergueev,  
 S. M. Sharada,  S. Sharma,  D. W. Small,  T. Stauch,  T. Stein,  
 Yu-Chuan Su,  A. J. W. Thom,  A. Tkatchenko,  T. Tsuchimochi,  N. M. Tubman,  
 L. Vogt,  M. L. Vidal,  O. Vydrov,  M. A. Watson,  J. Wenzel,  
 M. de Wergifosse,  T. A. Wesolowski,  A. White,  J. Witte,  A. Yamada,  
 Jun Yang,  K. Yao,  S. Yeganeh,  S. R. Yost,  Zhi-Qiang You,  A. Zech,  
 Igor Ying Zhang,  Xing Zhang,  Yan Zhao,  Ying Zhu,  B. R. Brooks,  
 G. K. L. Chan,  C. J. Cramer,  M. S. Gordon,  W. J. Hehre,  A. Klamt,  
 M. W. Schmidt,  C. D. Sherrill,  D. G. Truhlar,  A. Aspuru-Guzik,  R. Baer,  
 A. T. Bell,  N. A. Besley,  Jeng-Da Chai,  A. E. DePrince, III,  
 R. A. DiStasio Jr.,  A. Dreuw,  B. D. Dunietz,  T. R. Furlani,  
 Chao-Ping Hsu,  Yousung Jung,  Jing Kong,  D. S. Lambrecht,  WanZhen Liang,  
 C. Ochsenfeld,  V. A. Rassolov,  L. V. Slipchenko,  J. E. Subotnik,  
 T. Van Voorhis,  J. M. Herbert,  A. I. Krylov,  P. M. W. Gill,  M. Head-Gordon

 Contributors to earlier versions of Q-Chem not listed above: 
 R. D. Adamson,  B. Austin,  J. Baker,  G. J. O. Beran,  K. Brandhorst,  
 S. T. Brown,  E. F. C. Byrd,  A. K. Chakraborty,  C.-L. Cheng,  
 Siu Hung Chien,  D. M. Chipman,  D. L. Crittenden,  H. Dachsel,  
 R. J. Doerksen,  A. D. Dutoi,  L. Fusti-Molnar,  W. A. Goddard III,  
 A. Golubeva-Zadorozhnaya,  S. R. Gwaltney,  G. Hawkins,  A. Heyden,  
 S. Hirata,  G. Kedziora,  F. J. Keil,  C. Kelley,  Jihan Kim,  R. A. King,  
 R. Z. Khaliullin,  P. P. Korambath,  W. Kurlancheek,  A. M. Lee,  M. S. Lee,  
 S. V. Levchenko,  Ching Yeh Lin,  D. Liotard,  R. C. Lochan,  I. Lotan,  
 P. E. Maslen,  N. Nair,  D. P. O'Neill,  D. Neuhauser,  E. Neuscamman,  
 C. M. Oana,  R. Olson,  B. Peters,  R. Peverati,  P. A. Pieniazek,  
 Y. M. Rhee,  J. Ritchie,  M. A. Rohrdanz,  E. Rosta,  N. J. Russ,  
 H. F. Schaefer III,  N. E. Schultz,  N. Shenvi,  A. C. Simmonett,  A. Sodt,  
 D. Stuck,  K. S. Thanthiriwatte,  V. Vanovschi,  Tao Wang,  A. Warshel,  
 C. F. Williams,  Q. Wu,  X. Xu,  W. Zhang

 Please cite Q-Chem as follows:
 Y. Shao et al., Mol. Phys. 113, 184-215 (2015)
 DOI: 10.1080/00268976.2014.952696

 Q-Chem 5.1.1 for Intel X86 EM64T Linux

 Parts of Q-Chem use Armadillo 8.300.2 (Tropical Shenanigans).
 http://arma.sourceforge.net/

 Q-Chem begins on Tue Aug 28 03:41:43 2018  

Host: 
0

     Scratch files written to /scratch/taweetham/qchem11452//
Input Ideriv = 2
Curr. Ideriv = -1
Max.  Ideriv = 2

Checking the input file for inconsistencies... 	...done.

--------------------------------------------------------------
User input:
--------------------------------------------------------------
inp/FIICl.inp
$molecule
0	1
F	-2.0	1.0	0.0
I	2.0	1.0	0.0
I	-2.0	-1.0	0.0
Cl	2.0	-1.0	0.0
C	-1.0	0.0	0.0
C	1.0	0.0	0.0
$end
$rem
   JOB_TYPE		OPTIMIZATION
   BASIS		6-311++G**
   EXCHANGE		B3LYP
$end

--------------------------------------------------------------
 ----------------------------------------------------------------
             Standard Nuclear Orientation (Angstroms)
    I     Atom           X                Y                Z
 ----------------------------------------------------------------
    1      F       1.6472392076    -1.6904409624     0.0000000000
    2      I      -2.1308049522    -0.3765222715     0.0000000000
    3      I       2.3041985530     0.1985811175    -0.0000000000
    4      Cl     -1.4738456068     1.5124998085    -0.0000000000
    5      C       1.0312078404    -0.4174502497     0.0000000000
    6      C      -0.8578142396     0.2395090958    -0.0000000000
 ----------------------------------------------------------------
 Molecular Point Group                 Cs    NOp =  2
 Largest Abelian Subgroup              Cs    NOp =  2
 Nuclear Repulsion Energy =  1335.8043067373 hartrees
 There are       72 alpha and       72 beta electrons
 Requested basis set is 6-311++G(d,p)
 There are 79 shells and 220 basis functions

 Total QAlloc Memory Limit   2000 MB
 Mega-Array Size       188 MB
 MEM_STATIC part       192 MB
 A cutoff of  1.0D-11 yielded   2343 shell pairs
 There are     19533 function pairs (     22062 Cartesian)

 -------------------------------------------------------
 OpenMP Integral Computing Module                       
 Release: version 1.0, May 2013, Q-Chem Inc. Pittsburgh 
 -------------------------------------------------------
 Integral Job Info:
 Integral job number is                      11
 Integral operator is                         1
 short-range coefficients                     0
 long-range coefficients              100000000
 Omega coefficients                           0
 if combine SR and LR in K                    0
 Integral screening is                        0
 Integral computing path is                   2
 max size of driver memory is            800000
 size of driver memory is                593474
 size of scratch memory is             11933652
 max col of scratch BK array               1296
 max len of scratch array in speh3          155
 max len of scratch index in speh4           18
 max int batch size is                      520
 min int batch size is                       52
 fixed nKL is                                52
 max L of basis functions is                  2
 order of int derivative is                   0
 number of shells is                         79
 number of basis is                         234
 number of cartesian basis is               234
 number of contracted shell pairs          2343
 number of primitive shell pairs           4978
 maxK2 (contraction) of shell pair           36
 max number of K2 of shell pair               1
 max number of CS2 of shell pair            289
 max number of PS2 of shell pair            289
 mem total for path MDJ                  542588
 -------------------------------------------------------
 Smallest overlap matrix eigenvalue = 1.76E-04

 Scale SEOQF with 1.000000e-01/1.000000e-01/1.000000e-01

 Standard Electronic Orientation quadrupole field applied
 Nucleus-field energy     =     0.0000000266 hartrees
 Guess from superposition of atomic densities
 Warning:  Energy on first SCF cycle will be non-variational
 SAD guess density has 144.000000 electrons

 -----------------------------------------------------------------------
  General SCF calculation program by
  Eric Jon Sundstrom, Paul Horn, Yuezhi Mao, Dmitri Zuev, Alec White,
  David Stuck, Shaama M.S., Shane Yost, Joonho Lee, David Small,
  Daniel Levine, Susi Lehtola, Hugh Burton, Evgeny Epifanovsky
 -----------------------------------------------------------------------
 Exchange:     0.2000 Hartree-Fock + 0.0800 Slater + 0.7200 B88
 Correlation:  0.1900 VWN1RPA + 0.8100 LYP
 Using SG-1 standard quadrature grid
 using 4 threads for integral computing
 -------------------------------------------------------
 OpenMP Integral computing Module                
 Release: version 2.0, May 2017, Q-Chem Inc. Pleasanton 
 -------------------------------------------------------
 -------------------------------------------------------
 OpenMP BLAS3 based DFT computing Module                
 Release: version 1.0, May 2013, Q-Chem Inc. Pittsburgh 
 -------------------------------------------------------
 A restricted SCF calculation will be
 performed using DIIS
 SCF converges when DIIS error is below 1.0e-08
 ---------------------------------------
  Cycle       Energy         DIIS error
 ---------------------------------------
    1  -14479.1580782841      8.89e-02  
    2  -14473.3269093220      9.13e-03  
    3  -14470.6825384529      2.00e-02  
    4  -14473.6973012247      4.27e-03  
    5  -14473.4212314263      6.84e-03  
    6  -14473.8305058374      1.35e-03  
    7  -14473.8385129469      5.71e-04  
    8  -14473.8396061839      3.40e-04  
    9  -14473.8400694579      1.60e-04  
   10  -14473.8402314121      2.93e-05  
   11  -14473.8402408874      1.82e-05  
   12  -14473.8402438109      4.06e-06  
   13  -14473.8402444658      4.10e-06  
   14  -14473.8402446841      1.40e-06  
   15  -14473.8402446827      1.81e-06  
   16  -14473.8402447132      5.04e-07  
   17  -14473.8402447156      3.24e-08  
   18  -14473.8402447156      2.98e-08  
   19  -14473.8402447158      1.03e-08  
   20  -14473.8402447157      2.26e-09  Convergence criterion met
 ---------------------------------------
 SCF time:   CPU 95.07s  wall 26.00s 
 SCF   energy in the final basis set =   -14473.8402447157
 Total energy in the final basis set =   -14473.8402447157

 --------------------------------------------------------------
             Orbital Energies (a.u.) and Symmetries
 --------------------------------------------------------------

 Alpha MOs, Restricted
 -- Occupied --                  
*******-1165.88 -176.34 -176.31 -165.74 -165.74 -165.74 -165.72
  1 A'    2 A'    3 A'    4 A'    1 A"    5 A'    6 A'    2 A"                 
-165.72 -165.72 -101.61  -35.84  -35.82  -31.33  -31.33  -31.33
  7 A'    8 A'    9 A'   10 A'   11 A'    3 A"   12 A'   13 A'                 
-31.310 -31.308 -31.307 -24.723 -22.983 -22.983 -22.982 -22.982
 14 A'    4 A"   15 A'   16 A'   17 A'    5 A"    6 A"   18 A'                 
-22.982 -22.960 -22.960 -22.959 -22.958 -22.958 -10.320 -10.277
 19 A'   20 A'    7 A"   21 A'    8 A"   22 A'   23 A'   24 A'                 
 -9.546  -7.309  -7.300  -7.297  -6.409  -6.390  -4.826  -4.809
 25 A'   26 A'   27 A'    9 A"   28 A'   29 A'   30 A'   31 A'                 
 -4.807  -4.805  -4.786  -4.786  -2.116  -2.100  -2.089  -2.089
 10 A"   32 A'   11 A"   33 A'   34 A'   35 A'   12 A"   36 A'                 
 -2.075  -2.071  -2.071  -2.071  -2.051  -2.050  -1.295  -1.157
 37 A'   38 A'   13 A"   14 A"   39 A'   15 A"   40 A'   41 A'                 
 -0.884  -0.784  -0.629  -0.612  -0.574  -0.557  -0.538  -0.517
 42 A'   43 A'   44 A'   45 A'   46 A'   16 A"   17 A"   47 A'                 
 -0.469  -0.433  -0.379  -0.369  -0.308  -0.261  -0.182  -0.173
 48 A'   49 A'   18 A"   50 A'   19 A"   51 A'   20 A"   52 A'                 
 -- Virtual --                   
 -0.116  -0.101  -0.009   0.016   0.024   0.035   0.035   0.051
 21 A"   53 A'   54 A'   55 A'   56 A'   22 A"   57 A'   58 A'                 
  0.061   0.070   0.077   0.085   0.106   0.110   0.118   0.144
 59 A'   60 A'   23 A"   61 A'   62 A'   24 A"   63 A'   64 A'                 
  0.163   0.179   0.201   0.227   0.249   0.271   0.283   0.308
 65 A'   66 A'   25 A"   67 A'   26 A"   68 A'   69 A'   70 A'                 
  0.308   0.316   0.335   0.336   0.357   0.369   0.378   0.397
 27 A"   71 A'   72 A'   28 A"   73 A'   74 A'   29 A"   75 A'                 
  0.405   0.432   0.435   0.462   0.474   0.489   0.502   0.502
 30 A"   76 A'   77 A'   31 A"   78 A'   32 A"   33 A"   79 A'                 
  0.540   0.558   0.594   0.612   0.642   0.656   0.739   0.766
 80 A'   34 A"   81 A'   82 A'   83 A'   84 A'   85 A'   86 A'                 
  0.785   0.834   0.865   0.940   0.949   1.015   1.066   1.162
 35 A"   87 A'   36 A"   88 A'   89 A'   90 A'   91 A'   37 A"                 
  1.170   1.243   1.270   1.271   1.315   1.349   1.371   1.381
 92 A'   93 A'   38 A"   94 A'   39 A"   95 A'   96 A'   40 A"                 
  1.393   1.419   1.434   1.447   1.471   1.474   1.554   1.611
 97 A'   98 A'   41 A"   99 A'   42 A"  100 A'  101 A'   43 A"                 
  1.702   1.772   1.862   1.891   2.090   2.185   2.260   2.373
102 A'  103 A'  104 A'  105 A'  106 A'   44 A"  107 A'  108 A'                 
  2.568   2.650   2.743   2.885   3.078   3.263   3.696   3.724
 45 A"   46 A"  109 A'  110 A'  111 A'  112 A'   47 A"  113 A'                 
  3.806   3.846   3.953   3.959   4.022   4.026   4.031   4.073
114 A'   48 A"   49 A"   50 A"  115 A'   51 A"  116 A'   52 A"                 
  4.229   4.273   4.427   4.546   4.658   4.667   4.742   5.979
117 A'  118 A'  119 A'  120 A'  121 A'  122 A'  123 A'   53 A"                 
  6.017   6.054   6.119   6.199   6.209   6.258   6.349   6.489
 54 A"  124 A'  125 A'  126 A'  127 A'   55 A"  128 A'  129 A'                 
  9.875  23.519  23.634  25.747  25.994  26.561  27.940  28.027
130 A'  131 A'  132 A'   56 A"  133 A'  134 A'  135 A'  136 A'                 
 28.324  28.356  28.360  28.409  28.428  28.445  28.503  28.530
 57 A"   58 A"  137 A'  138 A'  139 A'  140 A'   59 A"   60 A"                 
 28.544  28.544  28.566  28.581  28.649  28.741  28.917  28.950
 61 A"  141 A'  142 A'   62 A"  143 A'  144 A'  145 A'  146 A'                 
 66.731 127.874 127.906 127.913 127.965 128.006 128.030 151.739
147 A'   63 A"   64 A"  148 A'  149 A'  150 A'  151 A'  152 A'                 
151.816 215.9231901.9171901.997
153 A'  154 A'  155 A'  156 A'                                                 

 Beta MOs, Restricted
 -- Occupied --                  
*******-1165.88 -176.34 -176.31 -165.74 -165.74 -165.74 -165.72
  1 A'    2 A'    3 A'    4 A'    1 A"    5 A'    6 A'    2 A"                 
-165.72 -165.72 -101.61  -35.84  -35.82  -31.33  -31.33  -31.33
  7 A'    8 A'    9 A'   10 A'   11 A'    3 A"   12 A'   13 A'                 
-31.310 -31.308 -31.307 -24.723 -22.983 -22.983 -22.982 -22.982
 14 A'    4 A"   15 A'   16 A'   17 A'    5 A"    6 A"   18 A'                 
-22.982 -22.960 -22.960 -22.959 -22.958 -22.958 -10.320 -10.277
 19 A'   20 A'    7 A"   21 A'    8 A"   22 A'   23 A'   24 A'                 
 -9.546  -7.309  -7.300  -7.297  -6.409  -6.390  -4.826  -4.809
 25 A'   26 A'   27 A'    9 A"   28 A'   29 A'   30 A'   31 A'                 
 -4.807  -4.805  -4.786  -4.786  -2.116  -2.100  -2.089  -2.089
 10 A"   32 A'   11 A"   33 A'   34 A'   35 A'   12 A"   36 A'                 
 -2.075  -2.071  -2.071  -2.071  -2.051  -2.050  -1.295  -1.157
 37 A'   38 A'   13 A"   14 A"   39 A'   15 A"   40 A'   41 A'                 
 -0.884  -0.784  -0.629  -0.612  -0.574  -0.557  -0.538  -0.517
 42 A'   43 A'   44 A'   45 A'   46 A'   16 A"   17 A"   47 A'                 
 -0.469  -0.433  -0.379  -0.369  -0.308  -0.261  -0.182  -0.173
 48 A'   49 A'   18 A"   50 A'   19 A"   51 A'   20 A"   52 A'                 
 -- Virtual --                   
 -0.116  -0.101  -0.009   0.016   0.024   0.035   0.035   0.051
 21 A"   53 A'   54 A'   55 A'   56 A'   22 A"   57 A'   58 A'                 
  0.061   0.070   0.077   0.085   0.106   0.110   0.118   0.144
 59 A'   60 A'   23 A"   61 A'   62 A'   24 A"   63 A'   64 A'                 
  0.163   0.179   0.201   0.227   0.249   0.271   0.283   0.308
 65 A'   66 A'   25 A"   67 A'   26 A"   68 A'   69 A'   70 A'                 
  0.308   0.316   0.335   0.336   0.357   0.369   0.378   0.397
 27 A"   71 A'   72 A'   28 A"   73 A'   74 A'   29 A"   75 A'                 
  0.405   0.432   0.435   0.462   0.474   0.489   0.502   0.502
 30 A"   76 A'   77 A'   31 A"   78 A'   32 A"   33 A"   79 A'                 
  0.540   0.558   0.594   0.612   0.642   0.656   0.739   0.766
 80 A'   34 A"   81 A'   82 A'   83 A'   84 A'   85 A'   86 A'                 
  0.785   0.834   0.865   0.940   0.949   1.015   1.066   1.162
 35 A"   87 A'   36 A"   88 A'   89 A'   90 A'   91 A'   37 A"                 
  1.170   1.243   1.270   1.271   1.315   1.349   1.371   1.381
 92 A'   93 A'   38 A"   94 A'   39 A"   95 A'   96 A'   40 A"                 
  1.393   1.419   1.434   1.447   1.471   1.474   1.554   1.611
 97 A'   98 A'   41 A"   99 A'   42 A"  100 A'  101 A'   43 A"                 
  1.702   1.772   1.862   1.891   2.090   2.185   2.260   2.373
102 A'  103 A'  104 A'  105 A'  106 A'   44 A"  107 A'  108 A'                 
  2.568   2.650   2.743   2.885   3.078   3.263   3.696   3.724
 45 A"   46 A"  109 A'  110 A'  111 A'  112 A'   47 A"  113 A'                 
  3.806   3.846   3.953   3.959   4.022   4.026   4.031   4.073
114 A'   48 A"   49 A"   50 A"  115 A'   51 A"  116 A'   52 A"                 
  4.229   4.273   4.427   4.546   4.658   4.667   4.742   5.979
117 A'  118 A'  119 A'  120 A'  121 A'  122 A'  123 A'   53 A"                 
  6.017   6.054   6.119   6.199   6.209   6.258   6.349   6.489
 54 A"  124 A'  125 A'  126 A'  127 A'   55 A"  128 A'  129 A'                 
  9.875  23.519  23.634  25.747  25.994  26.561  27.940  28.027
130 A'  131 A'  132 A'   56 A"  133 A'  134 A'  135 A'  136 A'                 
 28.324  28.356  28.360  28.409  28.428  28.445  28.503  28.530
 57 A"   58 A"  137 A'  138 A'  139 A'  140 A'   59 A"   60 A"                 
 28.544  28.544  28.566  28.581  28.649  28.741  28.917  28.950
 61 A"  141 A'  142 A'   62 A"  143 A'  144 A'  145 A'  146 A'                 
 66.731 127.874 127.906 127.913 127.965 128.006 128.030 151.739
147 A'   63 A"   64 A"  148 A'  149 A'  150 A'  151 A'  152 A'                 
151.816 215.9231901.9171901.997
153 A'  154 A'  155 A'  156 A'                                                 
 --------------------------------------------------------------

          Ground-State Mulliken Net Atomic Charges

     Atom                 Charge (a.u.)
  ----------------------------------------
      1 F                     0.017803
      2 I                     0.244871
      3 I                     0.594278
      4 Cl                    0.531063
      5 C                    -0.705909
      6 C                    -0.682107
  ----------------------------------------
  Sum of atomic charges =    -0.000000

 -----------------------------------------------------------------
                    Cartesian Multipole Moments
 -----------------------------------------------------------------
    Charge (ESU x 10^10)
                -0.0000
    Dipole Moment (Debye)
         X       0.8835      Y       2.1504      Z      -0.0000
       Tot       2.3248
    Quadrupole Moments (Debye-Ang)
        XX     -82.1318     XY      -3.8901     YY     -89.4314
        XZ       0.0000     YZ       0.0000     ZZ     -83.2180
    Octopole Moments (Debye-Ang^2)
       XXX      25.2253    XXY       6.9968    XYY       2.1376
       YYY      -3.2747    XXZ      -0.0000    XYZ      -0.0000
       YYZ       0.0000    XZZ       7.0043    YZZ      -3.7181
       ZZZ      -0.0000
    Hexadecapole Moments (Debye-Ang^3)
      XXXX   -2008.5741   XXXY      17.2811   XXYY    -413.6767
      XYYY       5.5148   YYYY    -436.5089   XXXZ       0.0000
      XXYZ       0.0000   XYYZ      -0.0000   YYYZ       0.0000
      XXZZ    -363.7865   XYZZ       5.4683   YYZZ     -88.9888
      XZZZ       0.0000   YZZZ       0.0000   ZZZZ    -104.7013
 -----------------------------------------------------------------
 Calculating analytic gradient of the SCF energy
 Gradient of SCF Energy
            1           2           3           4           5           6
    1   0.1022255   1.1550277  -1.0749602  -0.0911314   1.0707433  -1.1619050
    2   0.1995144   0.9555084  -0.6917313  -0.6776177   0.4281621  -0.2138359
    3  -0.0000000  -0.0000000  -0.0000000  -0.0000000   0.0000000   0.0000000
 Max gradient component =       1.162E+00
 RMS gradient           =       6.291E-01
 Gradient time:  CPU 18.79 s  wall 4.81 s
 Geometry Optimization Parameters
   NAtoms,    NIC,     NZ,  NCons,   NDum,   NFix, NCnnct, MaxDiis
        6      37       0       0       0       0       0       0


** GEOMETRY OPTIMIZATION IN DELOCALIZED INTERNAL COORDINATES **
   Searching for a Minimum

   Optimization Cycle:   1

                       Coordinates (Angstroms)
     ATOM                X               Y               Z
      1  F         1.6472392076   -1.6904409624    0.0000000000
      2  I        -2.1308049522   -0.3765222715    0.0000000000
      3  I         2.3041985530    0.1985811175    0.0000000000
      4  Cl       -1.4738456068    1.5124998085    0.0000000000
      5  C         1.0312078404   -0.4174502497    0.0000000000
      6  C        -0.8578142396    0.2395090958    0.0000000000
   Point Group: cs    Number of degrees of freedom:     9


   Energy is -14473.840244716


 Attempting to Generate Delocalized Internal Coordinates

 ** Taking Steepest Descent Step **
 Calculated Step too Large.  Step scaled by  0.188062
 Step Taken.  Stepsize is  0.300000

                             Maximum     Tolerance    Cnvgd?
         Gradient           0.956827      0.000300      NO
         Displacement       0.179943      0.001200      NO
         Energy change     *********      0.000001      NO


 New Cartesian Coordinates Obtained by Inverse Iteration

 Displacement from previous Coordinates is:  0.248776
 ----------------------------------------------------------------
             Standard Nuclear Orientation (Angstroms)
    I     Atom           X                Y                Z
 ----------------------------------------------------------------
    1      F       1.6449075388    -1.6856581453     0.0000000000
    2      I      -2.2201669516    -0.3980822392     0.0000000000
    3      I       2.3963763581     0.2079292400     0.0000000000
    4      Cl     -1.4769538740     1.5253302240     0.0000000000
    5      C       1.0263828480    -0.4205783481     0.0000000000
    6      C      -0.8503651168     0.2372358068     0.0000000000
 ----------------------------------------------------------------
 Molecular Point Group                 Cs    NOp =  2
 Largest Abelian Subgroup              Cs    NOp =  2
 Nuclear Repulsion Energy =  1291.3467918261 hartrees
 There are       72 alpha and       72 beta electrons
 Applying Cartesian multipole field
    Component          Value
    ---------          -----
     (2,0,0)        1.00000E-11
     (0,2,0)        2.00000E-11
     (0,0,2)       -3.00000E-11
 Nucleus-field energy     =     0.0000000283 hartrees
 Requested basis set is 6-311++G(d,p)
 There are 79 shells and 220 basis functions
 A cutoff of  1.0D-11 yielded   2333 shell pairs
 There are     19435 function pairs (     21943 Cartesian)
 Smallest overlap matrix eigenvalue = 1.73E-04
 Guess MOs from SCF MO coefficient file

 -----------------------------------------------------------------------
  General SCF calculation program by
  Eric Jon Sundstrom, Paul Horn, Yuezhi Mao, Dmitri Zuev, Alec White,
  David Stuck, Shaama M.S., Shane Yost, Joonho Lee, David Small,
  Daniel Levine, Susi Lehtola, Hugh Burton, Evgeny Epifanovsky
 -----------------------------------------------------------------------
 Exchange:     0.2000 Hartree-Fock + 0.0800 Slater + 0.7200 B88
 Correlation:  0.1900 VWN1RPA + 0.8100 LYP
 Using SG-1 standard quadrature grid
 using 4 threads for integral computing
 -------------------------------------------------------
 OpenMP Integral computing Module                
 Release: version 2.0, May 2017, Q-Chem Inc. Pleasanton 
 -------------------------------------------------------
 -------------------------------------------------------
 OpenMP BLAS3 based DFT computing Module                
 Release: version 1.0, May 2013, Q-Chem Inc. Pittsburgh 
 -------------------------------------------------------
 A restricted SCF calculation will be
 performed using DIIS
 SCF converges when DIIS error is below 1.0e-08
 ---------------------------------------
  Cycle       Energy         DIIS error
 ---------------------------------------
    1  -14474.2216874493      1.99e-03  
    2  -14474.2177175530      1.91e-03  
    3  -14474.2294741098      1.12e-03  
    4  -14474.2193270769      1.50e-03  
    5  -14474.2377169188      1.59e-04  
    6  -14474.2378617542      3.48e-05  
    7  -14474.2378667052      1.26e-05  
    8  -14474.2378674445      3.89e-06  
    9  -14474.2378675037      1.77e-06  
   10  -14474.2378675251      2.44e-07  
   11  -14474.2378675271      2.08e-07  
   12  -14474.2378675274      8.33e-08  
   13  -14474.2378675278      1.57e-08  
   14  -14474.2378675280      3.01e-09  Convergence criterion met
 ---------------------------------------
 SCF time:   CPU 63.49s  wall 17.00s 
 SCF   energy in the final basis set =   -14474.2378675280
 Total energy in the final basis set =   -14474.2378675280

 --------------------------------------------------------------
             Orbital Energies (a.u.) and Symmetries
 --------------------------------------------------------------

 Alpha MOs, Restricted
 -- Occupied --                  
*******-1165.88 -176.34 -176.31 -165.74 -165.74 -165.74 -165.72
  1 A'    2 A'    3 A'    4 A'    1 A"    5 A'    6 A'    2 A"                 
-165.72 -165.72 -101.61  -35.84  -35.82  -31.33  -31.33  -31.32
  7 A'    8 A'    9 A'   10 A'   11 A'   12 A'    3 A"   13 A'                 
-31.307 -31.306 -31.305 -24.724 -22.977 -22.977 -22.976 -22.976
 14 A'    4 A"   15 A'   16 A'   17 A'    5 A"   18 A'    6 A"                 
-22.976 -22.958 -22.957 -22.957 -22.956 -22.956 -10.319 -10.276
 19 A'   20 A'    7 A"   21 A'    8 A"   22 A'   23 A'   24 A'                 
 -9.541  -7.304  -7.296  -7.293  -6.398  -6.381  -4.813  -4.798
 25 A'   26 A'   27 A'    9 A"   28 A'   29 A'   30 A'   31 A'                 
 -4.798  -4.795  -4.779  -4.778  -2.095  -2.080  -2.076  -2.076
 10 A"   32 A'   11 A"   33 A'   34 A'   35 A'   12 A"   36 A'                 
 -2.063  -2.061  -2.061  -2.060  -2.043  -2.043  -1.291  -1.131
 37 A'   38 A'   13 A"   14 A"   39 A'   15 A"   40 A'   41 A'                 
 -0.866  -0.776  -0.628  -0.611  -0.562  -0.538  -0.527  -0.506
 42 A'   43 A'   44 A'   45 A'   46 A'   16 A"   17 A"   47 A'                 
 -0.470  -0.440  -0.372  -0.365  -0.303  -0.261  -0.189  -0.184
 48 A'   49 A'   50 A'   18 A"   19 A"   51 A'   20 A"   52 A'                 
 -- Virtual --                   
 -0.116  -0.098  -0.008   0.016   0.023   0.033   0.039   0.048
 21 A"   53 A'   54 A'   55 A'   56 A'   57 A'   22 A"   58 A'                 
  0.064   0.070   0.079   0.086   0.105   0.112   0.119   0.139
 59 A'   60 A'   23 A"   61 A'   62 A'   24 A"   63 A'   64 A'                 
  0.167   0.175   0.202   0.226   0.243   0.262   0.274   0.301
 65 A'   66 A'   25 A"   67 A'   26 A"   68 A'   69 A'   27 A"                 
  0.303   0.319   0.337   0.346   0.357   0.369   0.385   0.397
 70 A'   71 A'   72 A'   28 A"   73 A'   74 A'   29 A"   75 A'                 
  0.411   0.430   0.433   0.457   0.462   0.478   0.497   0.503
 30 A"   76 A'   77 A'   31 A"   78 A'   32 A"   33 A"   79 A'                 
  0.528   0.570   0.578   0.599   0.631   0.659   0.741   0.765
 80 A'   34 A"   81 A'   82 A'   83 A'   84 A'   85 A'   86 A'                 
  0.783   0.831   0.856   0.906   0.922   1.015   1.058   1.144
 35 A"   87 A'   36 A"   88 A'   89 A'   90 A'   91 A'   92 A'                 
  1.169   1.235   1.265   1.282   1.321   1.343   1.373   1.373
 37 A"   93 A'   94 A'   38 A"   39 A"   95 A'   96 A'   40 A"                 
  1.385   1.408   1.422   1.450   1.459   1.466   1.565   1.617
 97 A'   98 A'   41 A"   99 A'  100 A'   42 A"  101 A'   43 A"                 
  1.681   1.770   1.865   1.903   2.090   2.189   2.259   2.377
102 A'  103 A'  104 A'  105 A'  106 A'   44 A"  107 A'  108 A'                 
  2.573   2.658   2.737   2.850   2.999   3.258   3.700   3.726
 45 A"   46 A"  109 A'  110 A'  111 A'  112 A'   47 A"  113 A'                 
  3.817   3.858   3.955   3.962   4.011   4.017   4.031   4.057
114 A'   48 A"   49 A"   50 A"   51 A"  115 A'  116 A'   52 A"                 
  4.211   4.228   4.422   4.523   4.557   4.597   4.672   5.979
117 A'  118 A'  119 A'  120 A'  121 A'  122 A'  123 A'   53 A"                 
  6.014   6.048   6.110   6.195   6.204   6.257   6.357   6.481
 54 A"  124 A'  125 A'  126 A'  127 A'   55 A"  128 A'  129 A'                 
  9.852  23.428  23.543  25.751  25.989  26.487  27.927  27.995
130 A'  131 A'  132 A'   56 A"  133 A'  134 A'  135 A'  136 A'                 
 28.325  28.355  28.362  28.404  28.425  28.435  28.509  28.531
 57 A"   58 A"  137 A'  138 A'  139 A'  140 A'   59 A"   60 A"                 
 28.540  28.545  28.565  28.573  28.633  28.701  28.854  28.878
 61 A"  141 A'  142 A'   62 A"  143 A'  144 A'  145 A'  146 A'                 
 66.728 127.873 127.902 127.911 127.958 128.005 128.027 151.725
147 A'   63 A"   64 A"  148 A'  149 A'  150 A'  151 A'  152 A'                 
151.782 215.8931901.9001901.959
153 A'  154 A'  155 A'  156 A'                                                 

 Beta MOs, Restricted
 -- Occupied --                  
*******-1165.88 -176.34 -176.31 -165.74 -165.74 -165.74 -165.72
  1 A'    2 A'    3 A'    4 A'    1 A"    5 A'    6 A'    2 A"                 
-165.72 -165.72 -101.61  -35.84  -35.82  -31.33  -31.33  -31.32
  7 A'    8 A'    9 A'   10 A'   11 A'   12 A'    3 A"   13 A'                 
-31.307 -31.306 -31.305 -24.724 -22.977 -22.977 -22.976 -22.976
 14 A'    4 A"   15 A'   16 A'   17 A'    5 A"   18 A'    6 A"                 
-22.976 -22.958 -22.957 -22.957 -22.956 -22.956 -10.319 -10.276
 19 A'   20 A'    7 A"   21 A'    8 A"   22 A'   23 A'   24 A'                 
 -9.541  -7.304  -7.296  -7.293  -6.398  -6.381  -4.813  -4.798
 25 A'   26 A'   27 A'    9 A"   28 A'   29 A'   30 A'   31 A'                 
 -4.798  -4.795  -4.779  -4.778  -2.095  -2.080  -2.076  -2.076
 10 A"   32 A'   11 A"   33 A'   34 A'   35 A'   12 A"   36 A'                 
 -2.063  -2.061  -2.061  -2.060  -2.043  -2.043  -1.291  -1.131
 37 A'   38 A'   13 A"   14 A"   39 A'   15 A"   40 A'   41 A'                 
 -0.866  -0.776  -0.628  -0.611  -0.562  -0.538  -0.527  -0.506
 42 A'   43 A'   44 A'   45 A'   46 A'   16 A"   17 A"   47 A'                 
 -0.470  -0.440  -0.372  -0.365  -0.303  -0.261  -0.189  -0.184
 48 A'   49 A'   50 A'   18 A"   19 A"   51 A'   20 A"   52 A'                 
 -- Virtual --                   
 -0.116  -0.098  -0.008   0.016   0.023   0.033   0.039   0.048
 21 A"   53 A'   54 A'   55 A'   56 A'   57 A'   22 A"   58 A'                 
  0.064   0.070   0.079   0.086   0.105   0.112   0.119   0.139
 59 A'   60 A'   23 A"   61 A'   62 A'   24 A"   63 A'   64 A'                 
  0.167   0.175   0.202   0.226   0.243   0.262   0.274   0.301
 65 A'   66 A'   25 A"   67 A'   26 A"   68 A'   69 A'   27 A"                 
  0.303   0.319   0.337   0.346   0.357   0.369   0.385   0.397
 70 A'   71 A'   72 A'   28 A"   73 A'   74 A'   29 A"   75 A'                 
  0.411   0.430   0.433   0.457   0.462   0.478   0.497   0.503
 30 A"   76 A'   77 A'   31 A"   78 A'   32 A"   33 A"   79 A'                 
  0.528   0.570   0.578   0.599   0.631   0.659   0.741   0.765
 80 A'   34 A"   81 A'   82 A'   83 A'   84 A'   85 A'   86 A'                 
  0.783   0.831   0.856   0.906   0.922   1.015   1.058   1.144
 35 A"   87 A'   36 A"   88 A'   89 A'   90 A'   91 A'   92 A'                 
  1.169   1.235   1.265   1.282   1.321   1.343   1.373   1.373
 37 A"   93 A'   94 A'   38 A"   39 A"   95 A'   96 A'   40 A"                 
  1.385   1.408   1.422   1.450   1.459   1.466   1.565   1.617
 97 A'   98 A'   41 A"   99 A'  100 A'   42 A"  101 A'   43 A"                 
  1.681   1.770   1.865   1.903   2.090   2.189   2.259   2.377
102 A'  103 A'  104 A'  105 A'  106 A'   44 A"  107 A'  108 A'                 
  2.573   2.658   2.737   2.850   2.999   3.258   3.700   3.726
 45 A"   46 A"  109 A'  110 A'  111 A'  112 A'   47 A"  113 A'                 
  3.817   3.858   3.955   3.962   4.011   4.017   4.031   4.057
114 A'   48 A"   49 A"   50 A"   51 A"  115 A'  116 A'   52 A"                 
  4.211   4.228   4.422   4.523   4.557   4.597   4.672   5.979
117 A'  118 A'  119 A'  120 A'  121 A'  122 A'  123 A'   53 A"                 
  6.014   6.048   6.110   6.195   6.204   6.257   6.357   6.481
 54 A"  124 A'  125 A'  126 A'  127 A'   55 A"  128 A'  129 A'                 
  9.852  23.428  23.543  25.751  25.989  26.487  27.927  27.995
130 A'  131 A'  132 A'   56 A"  133 A'  134 A'  135 A'  136 A'                 
 28.325  28.355  28.362  28.404  28.425  28.435  28.509  28.531
 57 A"   58 A"  137 A'  138 A'  139 A'  140 A'   59 A"   60 A"                 
 28.540  28.545  28.565  28.573  28.633  28.701  28.854  28.878
 61 A"  141 A'  142 A'   62 A"  143 A'  144 A'  145 A'  146 A'                 
 66.728 127.873 127.902 127.911 127.958 128.005 128.027 151.725
147 A'   63 A"   64 A"  148 A'  149 A'  150 A'  151 A'  152 A'                 
151.782 215.8931901.9001901.959
153 A'  154 A'  155 A'  156 A'                                                 
 --------------------------------------------------------------

          Ground-State Mulliken Net Atomic Charges

     Atom                 Charge (a.u.)
  ----------------------------------------
      1 F                     0.020239
      2 I                     0.172059
      3 I                     0.467635
      4 Cl                    0.517142
      5 C                    -0.618402
      6 C                    -0.558673
  ----------------------------------------
  Sum of atomic charges =    -0.000000

 -----------------------------------------------------------------
                    Cartesian Multipole Moments
 -----------------------------------------------------------------
    Charge (ESU x 10^10)
                -0.0000
    Dipole Moment (Debye)
         X       0.6179      Y       2.0073      Z      -0.0000
       Tot       2.1002
    Quadrupole Moments (Debye-Ang)
        XX     -81.1977     XY      -3.5165     YY     -89.1595
        XZ       0.0000     YZ      -0.0000     ZZ     -83.8563
    Octopole Moments (Debye-Ang^2)
       XXX      23.9173    XXY       6.7423    XYY       1.4360
       YYY      -3.2096    XXZ      -0.0000    XYZ       0.0000
       YYZ      -0.0000    XZZ       6.4892    YZZ      -3.4959
       ZZZ       0.0000
    Hexadecapole Moments (Debye-Ang^3)
      XXXX   -2119.6598   XXXY      13.6044   XXYY    -437.4011
      XYYY      -4.2164   YYYY    -438.2296   XXXZ       0.0000
      XXYZ      -0.0000   XYYZ       0.0000   YYYZ      -0.0000
      XXZZ    -386.8637   XYZZ       2.3026   YYZZ     -89.5351
      XZZZ       0.0000   YZZZ      -0.0000   ZZZZ    -105.8970
 -----------------------------------------------------------------
 Calculating analytic gradient of the SCF energy
 Gradient of SCF Energy
            1           2           3           4           5           6
    1   0.1041715   0.7829133  -0.7229976  -0.0844959   0.7264264  -0.8060177
    2   0.1745372   0.6924978  -0.4832481  -0.5879007   0.2463815  -0.0422678
    3  -0.0000000  -0.0000000   0.0000000  -0.0000000  -0.0000000   0.0000000
 Max gradient component =       8.060E-01
 RMS gradient           =       4.399E-01
 Gradient time:  CPU 18.25 s  wall 4.67 s
 Geometry Optimization Parameters
   NAtoms,    NIC,     NZ,  NCons,   NDum,   NFix, NCnnct, MaxDiis
        6      37       0       0       0       0       0       0


** GEOMETRY OPTIMIZATION IN DELOCALIZED INTERNAL COORDINATES **
   Searching for a Minimum

   Optimization Cycle:   2

                       Coordinates (Angstroms)
     ATOM                X               Y               Z
      1  F         1.6449075388   -1.6856581453    0.0000000000
      2  I        -2.2201669516   -0.3980822392    0.0000000000
      3  I         2.3963763581    0.2079292400    0.0000000000
      4  Cl       -1.4769538740    1.5253302240    0.0000000000
      5  C         1.0263828480   -0.4205783481    0.0000000000
      6  C        -0.8503651168    0.2372358068    0.0000000000
   Point Group: cs    Number of degrees of freedom:     9


   Energy is -14474.237867528

 Hessian Updated using BFGS Update

 ** Taking Steepest Descent Step **
 Calculated Step too Large.  Step scaled by  0.275395
 Step Taken.  Stepsize is  0.300000

                             Maximum     Tolerance    Cnvgd?
         Gradient           0.679743      0.000300      NO
         Displacement       0.187198      0.001200      NO
         Energy change     -0.397623      0.000001      NO


 New Cartesian Coordinates Obtained by Inverse Iteration

 Displacement from previous Coordinates is:  0.232454
 ----------------------------------------------------------------
             Standard Nuclear Orientation (Angstroms)
    I     Atom           X                Y                Z
 ----------------------------------------------------------------
    1      F       1.6371754623    -1.6813530643     0.0000000000
    2      I      -2.3004768077    -0.4242502174     0.0000000000
    3      I       2.4816069488     0.2185242491     0.0000000000
    4      Cl     -1.4778046245     1.5439887056     0.0000000000
    5      C       1.0196235522    -0.4218650662     0.0000000000
    6      C      -0.8399437287     0.2311319313     0.0000000000
 ----------------------------------------------------------------
 Molecular Point Group                 Cs    NOp =  2
 Largest Abelian Subgroup              Cs    NOp =  2
 Nuclear Repulsion Energy =  1251.3221832903 hartrees
 There are       72 alpha and       72 beta electrons
 Applying Cartesian multipole field
    Component          Value
    ---------          -----
     (2,0,0)        1.00000E-11
     (0,2,0)        2.00000E-11
     (0,0,2)       -3.00000E-11
 Nucleus-field energy     =     0.0000000299 hartrees
 Requested basis set is 6-311++G(d,p)
 There are 79 shells and 220 basis functions
 A cutoff of  1.0D-11 yielded   2325 shell pairs
 There are     19384 function pairs (     21892 Cartesian)
 Smallest overlap matrix eigenvalue = 1.70E-04
 Guess MOs from SCF MO coefficient file

 -----------------------------------------------------------------------
  General SCF calculation program by
  Eric Jon Sundstrom, Paul Horn, Yuezhi Mao, Dmitri Zuev, Alec White,
  David Stuck, Shaama M.S., Shane Yost, Joonho Lee, David Small,
  Daniel Levine, Susi Lehtola, Hugh Burton, Evgeny Epifanovsky
 -----------------------------------------------------------------------
 Exchange:     0.2000 Hartree-Fock + 0.0800 Slater + 0.7200 B88
 Correlation:  0.1900 VWN1RPA + 0.8100 LYP
 Using SG-1 standard quadrature grid
 using 4 threads for integral computing
 -------------------------------------------------------
 OpenMP Integral computing Module                
 Release: version 2.0, May 2017, Q-Chem Inc. Pleasanton 
 -------------------------------------------------------
 -------------------------------------------------------
 OpenMP BLAS3 based DFT computing Module                
 Release: version 1.0, May 2013, Q-Chem Inc. Pittsburgh 
 -------------------------------------------------------
 A restricted SCF calculation will be
 performed using DIIS
 SCF converges when DIIS error is below 1.0e-08
 ---------------------------------------
  Cycle       Energy         DIIS error
 ---------------------------------------
    1  -14474.4984868560      1.58e-03  
    2  -14474.4966255358      1.56e-03  
    3  -14474.5039497458      9.72e-04  
    4  -14474.4978462932      1.26e-03  
    5  -14474.5103634557      1.19e-04  
    6  -14474.5104442832      3.02e-05  
    7  -14474.5104475165      1.19e-05  
    8  -14474.5104481156      3.00e-06  
    9  -14474.5104481511      1.01e-06  
   10  -14474.5104481573      1.74e-07  
   11  -14474.5104481578      4.78e-08  
   12  -14474.5104481574      1.35e-08  
   13  -14474.5104481579      4.94e-09  Convergence criterion met
 ---------------------------------------
 SCF time:   CPU 57.71s  wall 16.00s 
 SCF   energy in the final basis set =   -14474.5104481579
 Total energy in the final basis set =   -14474.5104481579

 --------------------------------------------------------------
             Orbital Energies (a.u.) and Symmetries
 --------------------------------------------------------------

 Alpha MOs, Restricted
 -- Occupied --                  
*******-1165.88 -176.33 -176.32 -165.74 -165.73 -165.73 -165.72
  1 A'    2 A'    3 A'    4 A'    5 A'    1 A"    6 A'    7 A'                 
-165.72 -165.72 -101.61  -35.83  -35.82  -31.32  -31.32  -31.32
  2 A"    8 A'    9 A'   10 A'   11 A'   12 A'    3 A"   13 A'                 
-31.308 -31.305 -31.304 -24.726 -22.974 -22.974 -22.973 -22.972
 14 A'    4 A"   15 A'   16 A'   17 A'    5 A"   18 A'    6 A"                 
-22.972 -22.958 -22.958 -22.957 -22.955 -22.955 -10.324 -10.282
 19 A'   20 A'    7 A"   21 A'    8 A"   22 A'   23 A'   24 A'                 
 -9.537  -7.299  -7.291  -7.289  -6.391  -6.377  -4.804  -4.791
 25 A'   26 A'   27 A'    9 A"   28 A'   29 A'   30 A'   31 A'                 
 -4.790  -4.788  -4.775  -4.774  -2.081  -2.069  -2.068  -2.067
 10 A"   32 A'   11 A"   33 A'   34 A'   35 A'   12 A"   36 A'                 
 -2.056  -2.054  -2.054  -2.054  -2.039  -2.039  -1.287  -1.100
 37 A'   13 A"   14 A"   38 A'   15 A"   39 A'   40 A'   41 A'                 
 -0.846  -0.766  -0.627  -0.609  -0.552  -0.526  -0.511  -0.498
 42 A'   43 A'   44 A'   45 A'   46 A'   16 A"   17 A"   47 A'                 
 -0.468  -0.445  -0.373  -0.352  -0.300  -0.262  -0.195  -0.195
 48 A'   49 A'   50 A'   18 A"   19 A"   51 A'   20 A"   52 A'                 
 -- Virtual --                   
 -0.115  -0.095  -0.008   0.015   0.017   0.031   0.043   0.045
 21 A"   53 A'   54 A'   55 A'   56 A'   57 A'   22 A"   58 A'                 
  0.063   0.073   0.081   0.089   0.105   0.114   0.117   0.134
 59 A'   60 A'   23 A"   61 A'   62 A'   24 A"   63 A'   64 A'                 
  0.169   0.171   0.203   0.225   0.238   0.254   0.267   0.295
 65 A'   66 A'   25 A"   67 A'   26 A"   68 A'   69 A'   27 A"                 
  0.299   0.319   0.341   0.352   0.358   0.366   0.392   0.395
 70 A'   71 A'   72 A'   28 A"   73 A'   74 A'   75 A'   29 A"                 
  0.416   0.427   0.431   0.447   0.460   0.464   0.499   0.500
 30 A"   76 A'   77 A'   31 A"   78 A'   32 A"   33 A"   79 A'                 
  0.516   0.563   0.582   0.583   0.623   0.667   0.742   0.764
 80 A'   81 A'   34 A"   82 A'   83 A'   84 A'   85 A'   86 A'                 
  0.780   0.823   0.847   0.872   0.893   1.007   1.049   1.109
 35 A"   87 A'   36 A"   88 A'   89 A'   90 A'   91 A'   92 A'                 
  1.173   1.226   1.266   1.288   1.326   1.336   1.364   1.373
 37 A"   93 A'   94 A'   38 A"   39 A"   95 A'   40 A"   96 A'                 
  1.385   1.401   1.408   1.446   1.467   1.469   1.575   1.615
 97 A'   98 A'   41 A"   99 A'   42 A"  100 A'  101 A'   43 A"                 
  1.660   1.759   1.867   1.919   2.084   2.195   2.258   2.385
102 A'  103 A'  104 A'  105 A'  106 A'   44 A"  107 A'  108 A'                 
  2.576   2.663   2.725   2.823   2.951   3.262   3.704   3.729
 45 A"   46 A"  109 A'  110 A'  111 A'  112 A'   47 A"  113 A'                 
  3.831   3.870   3.957   3.962   4.004   4.011   4.029   4.046
114 A'   48 A"   49 A"   50 A"   51 A"  115 A'  116 A'   52 A"                 
  4.188   4.197   4.404   4.442   4.511   4.528   4.641   5.979
117 A'  118 A'  119 A'  120 A'  121 A'  122 A'  123 A'   53 A"                 
  6.010   6.040   6.099   6.179   6.203   6.257   6.366   6.475
 54 A"  124 A'  125 A'  126 A'  127 A'   55 A"  128 A'  129 A'                 
  9.828  23.375  23.474  25.757  25.976  26.411  27.922  27.972
130 A'  131 A'  132 A'   56 A"  133 A'  134 A'  135 A'  136 A'                 
 28.324  28.352  28.363  28.405  28.424  28.437  28.513  28.531
 57 A"   58 A"  137 A'  138 A'  139 A'  140 A'   59 A"   60 A"                 
 28.540  28.545  28.563  28.567  28.622  28.666  28.794  28.816
 61 A"  141 A'  142 A'   62 A"  143 A'  144 A'  145 A'  146 A'                 
 66.725 127.872 127.897 127.908 127.949 127.998 128.022 151.718
147 A'   63 A"   64 A"  148 A'  149 A'  150 A'  151 A'  152 A'                 
151.756 215.8601901.8911901.929
153 A'  154 A'  155 A'  156 A'                                                 

 Beta MOs, Restricted
 -- Occupied --                  
*******-1165.88 -176.33 -176.32 -165.74 -165.73 -165.73 -165.72
  1 A'    2 A'    3 A'    4 A'    5 A'    1 A"    6 A'    7 A'                 
-165.72 -165.72 -101.61  -35.83  -35.82  -31.32  -31.32  -31.32
  2 A"    8 A'    9 A'   10 A'   11 A'   12 A'    3 A"   13 A'                 
-31.308 -31.305 -31.304 -24.726 -22.974 -22.974 -22.973 -22.972
 14 A'    4 A"   15 A'   16 A'   17 A'    5 A"   18 A'    6 A"                 
-22.972 -22.958 -22.958 -22.957 -22.955 -22.955 -10.324 -10.282
 19 A'   20 A'    7 A"   21 A'    8 A"   22 A'   23 A'   24 A'                 
 -9.537  -7.299  -7.291  -7.289  -6.391  -6.377  -4.804  -4.791
 25 A'   26 A'   27 A'    9 A"   28 A'   29 A'   30 A'   31 A'                 
 -4.790  -4.788  -4.775  -4.774  -2.081  -2.069  -2.068  -2.067
 10 A"   32 A'   11 A"   33 A'   34 A'   35 A'   12 A"   36 A'                 
 -2.056  -2.054  -2.054  -2.054  -2.039  -2.039  -1.287  -1.100
 37 A'   13 A"   14 A"   38 A'   15 A"   39 A'   40 A'   41 A'                 
 -0.846  -0.766  -0.627  -0.609  -0.552  -0.526  -0.511  -0.498
 42 A'   43 A'   44 A'   45 A'   46 A'   16 A"   17 A"   47 A'                 
 -0.468  -0.445  -0.373  -0.352  -0.300  -0.262  -0.195  -0.195
 48 A'   49 A'   50 A'   18 A"   19 A"   51 A'   20 A"   52 A'                 
 -- Virtual --                   
 -0.115  -0.095  -0.008   0.015   0.017   0.031   0.043   0.045
 21 A"   53 A'   54 A'   55 A'   56 A'   57 A'   22 A"   58 A'                 
  0.063   0.073   0.081   0.089   0.105   0.114   0.117   0.134
 59 A'   60 A'   23 A"   61 A'   62 A'   24 A"   63 A'   64 A'                 
  0.169   0.171   0.203   0.225   0.238   0.254   0.267   0.295
 65 A'   66 A'   25 A"   67 A'   26 A"   68 A'   69 A'   27 A"                 
  0.299   0.319   0.341   0.352   0.358   0.366   0.392   0.395
 70 A'   71 A'   72 A'   28 A"   73 A'   74 A'   75 A'   29 A"                 
  0.416   0.427   0.431   0.447   0.460   0.464   0.499   0.500
 30 A"   76 A'   77 A'   31 A"   78 A'   32 A"   33 A"   79 A'                 
  0.516   0.563   0.582   0.583   0.623   0.667   0.742   0.764
 80 A'   81 A'   34 A"   82 A'   83 A'   84 A'   85 A'   86 A'                 
  0.780   0.823   0.847   0.872   0.893   1.007   1.049   1.109
 35 A"   87 A'   36 A"   88 A'   89 A'   90 A'   91 A'   92 A'                 
  1.173   1.226   1.266   1.288   1.326   1.336   1.364   1.373
 37 A"   93 A'   94 A'   38 A"   39 A"   95 A'   40 A"   96 A'                 
  1.385   1.401   1.408   1.446   1.467   1.469   1.575   1.615
 97 A'   98 A'   41 A"   99 A'   42 A"  100 A'  101 A'   43 A"                 
  1.660   1.759   1.867   1.919   2.084   2.195   2.258   2.385
102 A'  103 A'  104 A'  105 A'  106 A'   44 A"  107 A'  108 A'                 
  2.576   2.663   2.725   2.823   2.951   3.262   3.704   3.729
 45 A"   46 A"  109 A'  110 A'  111 A'  112 A'   47 A"  113 A'                 
  3.831   3.870   3.957   3.962   4.004   4.011   4.029   4.046
114 A'   48 A"   49 A"   50 A"   51 A"  115 A'  116 A'   52 A"                 
  4.188   4.197   4.404   4.442   4.511   4.528   4.641   5.979
117 A'  118 A'  119 A'  120 A'  121 A'  122 A'  123 A'   53 A"                 
  6.010   6.040   6.099   6.179   6.203   6.257   6.366   6.475
 54 A"  124 A'  125 A'  126 A'  127 A'   55 A"  128 A'  129 A'                 
  9.828  23.375  23.474  25.757  25.976  26.411  27.922  27.972
130 A'  131 A'  132 A'   56 A"  133 A'  134 A'  135 A'  136 A'                 
 28.324  28.352  28.363  28.405  28.424  28.437  28.513  28.531
 57 A"   58 A"  137 A'  138 A'  139 A'  140 A'   59 A"   60 A"                 
 28.540  28.545  28.563  28.567  28.622  28.666  28.794  28.816
 61 A"  141 A'  142 A'   62 A"  143 A'  144 A'  145 A'  146 A'                 
 66.725 127.872 127.897 127.908 127.949 127.998 128.022 151.718
147 A'   63 A"   64 A"  148 A'  149 A'  150 A'  151 A'  152 A'                 
151.756 215.8601901.8911901.929
153 A'  154 A'  155 A'  156 A'                                                 
 --------------------------------------------------------------

          Ground-State Mulliken Net Atomic Charges

     Atom                 Charge (a.u.)
  ----------------------------------------
      1 F                     0.023267
      2 I                     0.127571
      3 I                     0.366519
      4 Cl                    0.501038
      5 C                    -0.555120
      6 C                    -0.463275
  ----------------------------------------
  Sum of atomic charges =     0.000000

 -----------------------------------------------------------------
                    Cartesian Multipole Moments
 -----------------------------------------------------------------
    Charge (ESU x 10^10)
                 0.0000
    Dipole Moment (Debye)
         X       0.3341      Y       1.8274      Z       0.0000
       Tot       1.8577
    Quadrupole Moments (Debye-Ang)
        XX     -80.3008     XY      -3.0931     YY     -88.9407
        XZ      -0.0000     YZ       0.0000     ZZ     -84.4783
    Octopole Moments (Debye-Ang^2)
       XXX      21.7278    XXY       6.3119    XYY       0.6951
       YYY      -3.1598    XXZ       0.0000    XYZ       0.0000
       YYZ       0.0000    XZZ       5.8669    YZZ      -3.2972
       ZZZ       0.0000
    Hexadecapole Moments (Debye-Ang^3)
      XXXX   -2220.7011   XXXY       8.3584   XXYY    -460.0043
      XYYY     -14.8964   YYYY    -442.7010   XXXZ      -0.0000
      XXYZ       0.0000   XYYZ       0.0000   YYYZ       0.0000
      XXZZ    -409.0248   XYZZ      -1.2715   YYZZ     -90.5573
      XZZZ      -0.0000   YZZZ       0.0000   ZZZZ    -107.2462
 -----------------------------------------------------------------
 Calculating analytic gradient of the SCF energy
 Gradient of SCF Energy
            1           2           3           4           5           6
    1   0.1035956   0.5307910  -0.4847195  -0.0805105   0.4965942  -0.5657507
    2   0.1498239   0.5101744  -0.3455419  -0.4915942   0.1336999   0.0434380
    3   0.0000000   0.0000000   0.0000000  -0.0000000  -0.0000000   0.0000000
 Max gradient component =       5.658E-01
 RMS gradient           =       3.131E-01
 Gradient time:  CPU 17.54 s  wall 4.49 s
 Geometry Optimization Parameters
   NAtoms,    NIC,     NZ,  NCons,   NDum,   NFix, NCnnct, MaxDiis
        6      37       0       0       0       0       0       0


** GEOMETRY OPTIMIZATION IN DELOCALIZED INTERNAL COORDINATES **
   Searching for a Minimum

   Optimization Cycle:   3

                       Coordinates (Angstroms)
     ATOM                X               Y               Z
      1  F         1.6371754623   -1.6813530643    0.0000000000
      2  I        -2.3004768077   -0.4242502174    0.0000000000
      3  I         2.4816069488    0.2185242491    0.0000000000
      4  Cl       -1.4778046245    1.5439887056    0.0000000000
      5  C         1.0196235522   -0.4218650662    0.0000000000
      6  C        -0.8399437287    0.2311319313    0.0000000000
   Point Group: cs    Number of degrees of freedom:     9


   Energy is -14474.510448158

 Hessian Updated using BFGS Update

 ** Taking Steepest Descent Step **
 Calculated Step too Large.  Step scaled by  0.395909
 Step Taken.  Stepsize is  0.300000

                             Maximum     Tolerance    Cnvgd?
         Gradient           0.486377      0.000300      NO
         Displacement       0.192561      0.001200      NO
         Energy change     -0.272581      0.000001      NO


 New Cartesian Coordinates Obtained by Inverse Iteration

 Displacement from previous Coordinates is:  0.211794
 ----------------------------------------------------------------
             Standard Nuclear Orientation (Angstroms)
    I     Atom           X                Y                Z
 ----------------------------------------------------------------
    1      F       1.6203889652    -1.6773260443     0.0000000000
    2      I      -2.3676982424    -0.4566893110     0.0000000000
    3      I       2.5556736849     0.2319992725     0.0000000000
    4      Cl     -1.4726192392     1.5679667349     0.0000000000
    5      C       1.0095625117    -0.4208517085     0.0000000000
    6      C      -0.8251268779     0.2210775945     0.0000000000
 ----------------------------------------------------------------
 Molecular Point Group                 Cs    NOp =  2
 Largest Abelian Subgroup              Cs    NOp =  2
 Nuclear Repulsion Energy =  1216.3506661762 hartrees
 There are       72 alpha and       72 beta electrons
 Applying Cartesian multipole field
    Component          Value
    ---------          -----
     (2,0,0)        1.00000E-11
     (0,2,0)        2.00000E-11
     (0,0,2)       -3.00000E-11
 Nucleus-field energy     =     0.0000000314 hartrees
 Requested basis set is 6-311++G(d,p)
 There are 79 shells and 220 basis functions
 A cutoff of  1.0D-11 yielded   2318 shell pairs
 There are     19365 function pairs (     21871 Cartesian)
 Smallest overlap matrix eigenvalue = 1.65E-04
 Guess MOs from SCF MO coefficient file

 -----------------------------------------------------------------------
  General SCF calculation program by
  Eric Jon Sundstrom, Paul Horn, Yuezhi Mao, Dmitri Zuev, Alec White,
  David Stuck, Shaama M.S., Shane Yost, Joonho Lee, David Small,
  Daniel Levine, Susi Lehtola, Hugh Burton, Evgeny Epifanovsky
 -----------------------------------------------------------------------
 Exchange:     0.2000 Hartree-Fock + 0.0800 Slater + 0.7200 B88
 Correlation:  0.1900 VWN1RPA + 0.8100 LYP
 Using SG-1 standard quadrature grid
 using 4 threads for integral computing
 -------------------------------------------------------
 OpenMP Integral computing Module                
 Release: version 2.0, May 2017, Q-Chem Inc. Pleasanton 
 -------------------------------------------------------
 -------------------------------------------------------
 OpenMP BLAS3 based DFT computing Module                
 Release: version 1.0, May 2013, Q-Chem Inc. Pittsburgh 
 -------------------------------------------------------
 A restricted SCF calculation will be
 performed using DIIS
 SCF converges when DIIS error is below 1.0e-08
 ---------------------------------------
  Cycle       Energy         DIIS error
 ---------------------------------------
    1  -14474.6952240895      1.28e-03  
    2  -14474.6952524023      1.24e-03  
    3  -14474.6988848702      8.78e-04  
    4  -14474.6964821795      1.01e-03  
    5  -14474.7041854573      9.60e-05  
    6  -14474.7042380873      2.71e-05  
    7  -14474.7042407903      1.03e-05  
    8  -14474.7042412322      2.18e-06  
    9  -14474.7042412525      8.66e-07  
   10  -14474.7042412581      2.31e-07  
   11  -14474.7042412586      8.42e-08  
   12  -14474.7042412582      1.72e-08  
   13  -14474.7042412583      8.62e-09  Convergence criterion met
 ---------------------------------------
 SCF time:   CPU 56.64s  wall 15.00s 
 SCF   energy in the final basis set =   -14474.7042412583
 Total energy in the final basis set =   -14474.7042412583

 --------------------------------------------------------------
             Orbital Energies (a.u.) and Symmetries
 --------------------------------------------------------------

 Alpha MOs, Restricted
 -- Occupied --                  
*******-1165.88 -176.33 -176.32 -165.73 -165.73 -165.73 -165.72
  1 A'    2 A'    3 A'    4 A'    5 A'    1 A"    6 A'    7 A'                 
-165.72 -165.72 -101.61  -35.83  -35.82  -31.32  -31.32  -31.32
  2 A"    8 A'    9 A'   10 A'   11 A'   12 A'    3 A"   13 A'                 
-31.309 -31.305 -31.304 -24.727 -22.972 -22.971 -22.971 -22.969
 14 A'    4 A"   15 A'   16 A'   17 A'    5 A"   18 A'    6 A"                 
-22.969 -22.959 -22.958 -22.958 -22.956 -22.956 -10.330 -10.291
 19 A'   20 A'    7 A"   21 A'    8 A"   22 A'   23 A'   24 A'                 
 -9.531  -7.294  -7.285  -7.284  -6.386  -6.374  -4.798  -4.788
 25 A'   26 A'   27 A'    9 A"   28 A'   29 A'   30 A'   31 A'                 
 -4.785  -4.783  -4.772  -4.772  -2.072  -2.062  -2.061  -2.060
 10 A"   32 A'   11 A"   33 A'   34 A'   35 A'   12 A"   36 A'                 
 -2.051  -2.051  -2.048  -2.048  -2.036  -2.036  -1.283  -1.067
 37 A'   13 A"   14 A"   38 A'   15 A"   39 A'   40 A'   41 A'                 
 -0.826  -0.756  -0.628  -0.606  -0.544  -0.520  -0.494  -0.491
 42 A'   43 A'   44 A'   45 A'   46 A'   16 A"   47 A'   17 A"                 
 -0.462  -0.447  -0.372  -0.341  -0.299  -0.263  -0.207  -0.202
 48 A'   49 A'   50 A'   18 A"   19 A"   51 A'   52 A'   20 A"                 
 -- Virtual --                   
 -0.114  -0.091  -0.008   0.007   0.014   0.030   0.043   0.047
 21 A"   53 A'   54 A'   55 A'   56 A'   57 A'   58 A'   22 A"                 
  0.060   0.077   0.082   0.092   0.105   0.114   0.116   0.130
 59 A'   60 A'   23 A"   61 A'   62 A'   63 A'   24 A"   64 A'                 
  0.167   0.171   0.204   0.225   0.234   0.248   0.260   0.290
 65 A'   66 A'   25 A"   67 A'   26 A"   68 A'   69 A'   27 A"                 
  0.295   0.315   0.340   0.357   0.362   0.367   0.383   0.407
 70 A'   71 A'   72 A'   28 A"   73 A'   74 A'   75 A'   29 A"                 
  0.420   0.430   0.430   0.437   0.452   0.461   0.496   0.503
 30 A"   76 A'   77 A'   31 A"   32 A"   78 A'   79 A'   33 A"                 
  0.504   0.545   0.569   0.592   0.619   0.679   0.742   0.764
 80 A'   81 A'   82 A'   34 A"   83 A'   84 A'   85 A'   86 A'                 
  0.780   0.803   0.839   0.841   0.872   0.994   1.045   1.069
 35 A"   87 A'   36 A"   88 A'   89 A'   90 A'   91 A'   92 A'                 
  1.175   1.216   1.272   1.285   1.327   1.327   1.357   1.369
 37 A"   93 A'   94 A'   38 A"   95 A'   39 A"   40 A"   96 A'                 
  1.394   1.395   1.396   1.445   1.471   1.485   1.583   1.611
 97 A'   41 A"   98 A'   99 A'   42 A"  100 A'  101 A'   43 A"                 
  1.641   1.740   1.867   1.933   2.072   2.202   2.258   2.398
102 A'  103 A'  104 A'  105 A'  106 A'   44 A"  107 A'  108 A'                 
  2.577   2.668   2.710   2.806   2.925   3.275   3.710   3.732
 45 A"   46 A"  109 A'  110 A'  111 A'  112 A'   47 A"  113 A'                 
  3.848   3.880   3.958   3.961   4.001   4.006   4.025   4.039
114 A'   48 A"   49 A"   50 A"   51 A"  115 A'  116 A'   52 A"                 
  4.163   4.179   4.338   4.387   4.465   4.505   4.627   5.979
117 A'  118 A'  119 A'  120 A'  121 A'  122 A'  123 A'   53 A"                 
  6.006   6.034   6.088   6.162   6.198   6.256   6.374   6.472
 54 A"  124 A'  125 A'  126 A'  127 A'   55 A"  128 A'  129 A'                 
  9.805  23.346  23.418  25.764  25.960  26.346  27.917  27.950
130 A'  131 A'  132 A'   56 A"  133 A'  134 A'  135 A'  136 A'                 
 28.324  28.348  28.363  28.405  28.423  28.442  28.516  28.529
 57 A"   58 A"  137 A'  138 A'  139 A'  140 A'   59 A"   60 A"                 
 28.541  28.544  28.560  28.564  28.613  28.640  28.743  28.770
 61 A"  141 A'  142 A'   62 A"  143 A'  144 A'  145 A'  146 A'                 
 66.722 127.870 127.892 127.905 127.941 127.985 128.015 151.712
147 A'   63 A"   64 A"  148 A'  149 A'  150 A'  151 A'  152 A'                 
151.734 215.8271901.8821901.905
153 A'  154 A'  155 A'  156 A'                                                 

 Beta MOs, Restricted
 -- Occupied --                  
*******-1165.88 -176.33 -176.32 -165.73 -165.73 -165.73 -165.72
  1 A'    2 A'    3 A'    4 A'    5 A'    1 A"    6 A'    7 A'                 
-165.72 -165.72 -101.61  -35.83  -35.82  -31.32  -31.32  -31.32
  2 A"    8 A'    9 A'   10 A'   11 A'   12 A'    3 A"   13 A'                 
-31.309 -31.305 -31.304 -24.727 -22.972 -22.971 -22.971 -22.969
 14 A'    4 A"   15 A'   16 A'   17 A'    5 A"   18 A'    6 A"                 
-22.969 -22.959 -22.958 -22.958 -22.956 -22.956 -10.330 -10.291
 19 A'   20 A'    7 A"   21 A'    8 A"   22 A'   23 A'   24 A'                 
 -9.531  -7.294  -7.285  -7.284  -6.386  -6.374  -4.798  -4.788
 25 A'   26 A'   27 A'    9 A"   28 A'   29 A'   30 A'   31 A'                 
 -4.785  -4.783  -4.772  -4.772  -2.072  -2.062  -2.061  -2.060
 10 A"   32 A'   11 A"   33 A'   34 A'   35 A'   12 A"   36 A'                 
 -2.051  -2.051  -2.048  -2.048  -2.036  -2.036  -1.283  -1.067
 37 A'   13 A"   14 A"   38 A'   15 A"   39 A'   40 A'   41 A'                 
 -0.826  -0.756  -0.628  -0.606  -0.544  -0.520  -0.494  -0.491
 42 A'   43 A'   44 A'   45 A'   46 A'   16 A"   47 A'   17 A"                 
 -0.462  -0.447  -0.372  -0.341  -0.299  -0.263  -0.207  -0.202
 48 A'   49 A'   50 A'   18 A"   19 A"   51 A'   52 A'   20 A"                 
 -- Virtual --                   
 -0.114  -0.091  -0.008   0.007   0.014   0.030   0.043   0.047
 21 A"   53 A'   54 A'   55 A'   56 A'   57 A'   58 A'   22 A"                 
  0.060   0.077   0.082   0.092   0.105   0.114   0.116   0.130
 59 A'   60 A'   23 A"   61 A'   62 A'   63 A'   24 A"   64 A'                 
  0.167   0.171   0.204   0.225   0.234   0.248   0.260   0.290
 65 A'   66 A'   25 A"   67 A'   26 A"   68 A'   69 A'   27 A"                 
  0.295   0.315   0.340   0.357   0.362   0.367   0.383   0.407
 70 A'   71 A'   72 A'   28 A"   73 A'   74 A'   75 A'   29 A"                 
  0.420   0.430   0.430   0.437   0.452   0.461   0.496   0.503
 30 A"   76 A'   77 A'   31 A"   32 A"   78 A'   79 A'   33 A"                 
  0.504   0.545   0.569   0.592   0.619   0.679   0.742   0.764
 80 A'   81 A'   82 A'   34 A"   83 A'   84 A'   85 A'   86 A'                 
  0.780   0.803   0.839   0.841   0.872   0.994   1.045   1.069
 35 A"   87 A'   36 A"   88 A'   89 A'   90 A'   91 A'   92 A'                 
  1.175   1.216   1.272   1.285   1.327   1.327   1.357   1.369
 37 A"   93 A'   94 A'   38 A"   95 A'   39 A"   40 A"   96 A'                 
  1.394   1.395   1.396   1.445   1.471   1.485   1.583   1.611
 97 A'   41 A"   98 A'   99 A'   42 A"  100 A'  101 A'   43 A"                 
  1.641   1.740   1.867   1.933   2.072   2.202   2.258   2.398
102 A'  103 A'  104 A'  105 A'  106 A'   44 A"  107 A'  108 A'                 
  2.577   2.668   2.710   2.806   2.925   3.275   3.710   3.732
 45 A"   46 A"  109 A'  110 A'  111 A'  112 A'   47 A"  113 A'                 
  3.848   3.880   3.958   3.961   4.001   4.006   4.025   4.039
114 A'   48 A"   49 A"   50 A"   51 A"  115 A'  116 A'   52 A"                 
  4.163   4.179   4.338   4.387   4.465   4.505   4.627   5.979
117 A'  118 A'  119 A'  120 A'  121 A'  122 A'  123 A'   53 A"                 
  6.006   6.034   6.088   6.162   6.198   6.256   6.374   6.472
 54 A"  124 A'  125 A'  126 A'  127 A'   55 A"  128 A'  129 A'                 
  9.805  23.346  23.418  25.764  25.960  26.346  27.917  27.950
130 A'  131 A'  132 A'   56 A"  133 A'  134 A'  135 A'  136 A'                 
 28.324  28.348  28.363  28.405  28.423  28.442  28.516  28.529
 57 A"   58 A"  137 A'  138 A'  139 A'  140 A'   59 A"   60 A"                 
 28.541  28.544  28.560  28.564  28.613  28.640  28.743  28.770
 61 A"  141 A'  142 A'   62 A"  143 A'  144 A'  145 A'  146 A'                 
 66.722 127.870 127.892 127.905 127.941 127.985 128.015 151.712
147 A'   63 A"   64 A"  148 A'  149 A'  150 A'  151 A'  152 A'                 
151.734 215.8271901.8821901.905
153 A'  154 A'  155 A'  156 A'                                                 
 --------------------------------------------------------------

          Ground-State Mulliken Net Atomic Charges

     Atom                 Charge (a.u.)
  ----------------------------------------
      1 F                     0.025916
      2 I                     0.108207
      3 I                     0.291904
      4 Cl                    0.480016
      5 C                    -0.514175
      6 C                    -0.391868
  ----------------------------------------
  Sum of atomic charges =     0.000000

 -----------------------------------------------------------------
                    Cartesian Multipole Moments
 -----------------------------------------------------------------
    Charge (ESU x 10^10)
                 0.0000
    Dipole Moment (Debye)
         X       0.0899      Y       1.6199      Z       0.0000
       Tot       1.6223
    Quadrupole Moments (Debye-Ang)
        XX     -79.4404     XY      -2.5814     YY     -88.7639
        XZ       0.0000     YZ      -0.0000     ZZ     -85.0482
    Octopole Moments (Debye-Ang^2)
       XXX      19.1722    XXY       5.6593    XYY      -0.0289
       YYY      -3.0204    XXZ      -0.0000    XYZ       0.0000
       YYZ       0.0000    XZZ       5.2204    YZZ      -3.1264
       ZZZ       0.0000
    Hexadecapole Moments (Debye-Ang^3)
      XXXX   -2303.6361   XXXY       1.3946   XXYY    -479.7293
      XYYY     -27.3149   YYYY    -450.1490   XXXZ       0.0000
      XXYZ       0.0000   XYYZ      -0.0000   YYYZ      -0.0000
      XXZZ    -428.5026   XYZZ      -5.4695   YYZZ     -92.1451
      XZZZ       0.0000   YZZZ      -0.0000   ZZZZ    -108.5734
 -----------------------------------------------------------------
 Calculating analytic gradient of the SCF energy
 Gradient of SCF Energy
            1           2           3           4           5           6
    1   0.1014104   0.3673519  -0.3353214  -0.0780133   0.3566993  -0.4121270
    2   0.1261578   0.3851294  -0.2597002  -0.3958875   0.0710251   0.0732753
    3   0.0000000   0.0000000  -0.0000000  -0.0000000  -0.0000000  -0.0000000
 Max gradient component =       4.121E-01
 RMS gradient           =       2.309E-01
 Gradient time:  CPU 17.00 s  wall 4.36 s
 Geometry Optimization Parameters
   NAtoms,    NIC,     NZ,  NCons,   NDum,   NFix, NCnnct, MaxDiis
        6      37       0       0       0       0       0       0


** GEOMETRY OPTIMIZATION IN DELOCALIZED INTERNAL COORDINATES **
   Searching for a Minimum

   Optimization Cycle:   4

                       Coordinates (Angstroms)
     ATOM                X               Y               Z
      1  F         1.6203889652   -1.6773260443    0.0000000000
      2  I        -2.3676982424   -0.4566893110    0.0000000000
      3  I         2.5556736849    0.2319992725    0.0000000000
      4  Cl       -1.4726192392    1.5679667349    0.0000000000
      5  C         1.0095625117   -0.4208517085    0.0000000000
      6  C        -0.8251268779    0.2210775945    0.0000000000
   Point Group: cs    Number of degrees of freedom:     9


   Energy is -14474.704241258

 Hessian Updated using BFGS Update

 ** Taking Steepest Descent Step **
 Calculated Step too Large.  Step scaled by  0.544765
 Step Taken.  Stepsize is  0.300000

                             Maximum     Tolerance    Cnvgd?
         Gradient           0.357937      0.000300      NO
         Displacement       0.194992      0.001200      NO
         Energy change     -0.193793      0.000001      NO


 New Cartesian Coordinates Obtained by Inverse Iteration

 Displacement from previous Coordinates is:  0.195079
 ----------------------------------------------------------------
             Standard Nuclear Orientation (Angstroms)
    I     Atom           X                Y                Z
 ----------------------------------------------------------------
    1      F       1.5911618305    -1.6726849897     0.0000000000
    2      I      -2.4187443702    -0.4957770830     0.0000000000
    3      I       2.6149842977     0.2501122701     0.0000000000
    4      Cl     -1.4567910245     1.5944675685     0.0000000000
    5      C       0.9942412898    -0.4174550606     0.0000000000
    6      C      -0.8046712208     0.2075138329     0.0000000000
 ----------------------------------------------------------------
 Molecular Point Group                 Cs    NOp =  2
 Largest Abelian Subgroup              Cs    NOp =  2
 Nuclear Repulsion Energy =  1187.1730471484 hartrees
 There are       72 alpha and       72 beta electrons
 Applying Cartesian multipole field
    Component          Value
    ---------          -----
     (2,0,0)        1.00000E-11
     (0,2,0)        2.00000E-11
     (0,0,2)       -3.00000E-11
 Nucleus-field energy     =     0.0000000326 hartrees
 Requested basis set is 6-311++G(d,p)
 There are 79 shells and 220 basis functions
 A cutoff of  1.0D-11 yielded   2308 shell pairs
 There are     19265 function pairs (     21751 Cartesian)
 Smallest overlap matrix eigenvalue = 1.55E-04
 Guess MOs from SCF MO coefficient file

 -----------------------------------------------------------------------
  General SCF calculation program by
  Eric Jon Sundstrom, Paul Horn, Yuezhi Mao, Dmitri Zuev, Alec White,
  David Stuck, Shaama M.S., Shane Yost, Joonho Lee, David Small,
  Daniel Levine, Susi Lehtola, Hugh Burton, Evgeny Epifanovsky
 -----------------------------------------------------------------------
 Exchange:     0.2000 Hartree-Fock + 0.0800 Slater + 0.7200 B88
 Correlation:  0.1900 VWN1RPA + 0.8100 LYP
 Using SG-1 standard quadrature grid
 using 4 threads for integral computing
 -------------------------------------------------------
 OpenMP Integral computing Module                
 Release: version 2.0, May 2017, Q-Chem Inc. Pleasanton 
 -------------------------------------------------------
 -------------------------------------------------------
 OpenMP BLAS3 based DFT computing Module                
 Release: version 1.0, May 2013, Q-Chem Inc. Pittsburgh 
 -------------------------------------------------------
 A restricted SCF calculation will be
 performed using DIIS
 SCF converges when DIIS error is below 1.0e-08
 ---------------------------------------
  Cycle       Energy         DIIS error
 ---------------------------------------
    1  -14474.8392609454      1.06e-03  
    2  -14474.8408544483      9.48e-04  
    3  -14474.8420877412      7.79e-04  
    4  -14474.8421721533      7.39e-04  
    5  -14474.8462050538      8.31e-05  
    6  -14474.8462465511      2.36e-05  
    7  -14474.8462487229      8.46e-06  
    8  -14474.8462490160      1.69e-06  
    9  -14474.8462490281      7.63e-07  
   10  -14474.8462490328      1.91e-07  
   11  -14474.8462490328      6.99e-08  
   12  -14474.8462490327      1.24e-08  
   13  -14474.8462490329      5.73e-09  Convergence criterion met
 ---------------------------------------
 SCF time:   CPU 55.73s  wall 15.00s 
 SCF   energy in the final basis set =   -14474.8462490329
 Total energy in the final basis set =   -14474.8462490329

 --------------------------------------------------------------
             Orbital Energies (a.u.) and Symmetries
 --------------------------------------------------------------

 Alpha MOs, Restricted
 -- Occupied --                  
*******-1165.88 -176.33 -176.32 -165.73 -165.73 -165.73 -165.72
  1 A'    2 A'    3 A'    4 A'    5 A'    1 A"    6 A'    7 A'                 
-165.72 -165.72 -101.60  -35.83  -35.82  -31.32  -31.32  -31.32
  2 A"    8 A'    9 A'   10 A'   11 A'   12 A'    3 A"   13 A'                 
-31.310 -31.306 -31.305 -24.728 -22.971 -22.970 -22.969 -22.967
 14 A'    4 A"   15 A'   16 A'   17 A'    5 A"   18 A'    6 A"                 
-22.967 -22.961 -22.960 -22.959 -22.956 -22.956 -10.337 -10.299
 19 A'   20 A'    7 A"   21 A'    8 A"   22 A'   23 A'   24 A'                 
 -9.525  -7.289  -7.279  -7.279  -6.382  -6.373  -4.794  -4.786
 25 A'   26 A'   27 A'    9 A"   28 A'   29 A'   30 A'   31 A'                 
 -4.781  -4.779  -4.771  -4.770  -2.066  -2.058  -2.057  -2.056
 10 A"   32 A'   11 A"   33 A'   34 A'   35 A'   12 A"   36 A'                 
 -2.049  -2.049  -2.044  -2.044  -2.035  -2.035  -1.281  -1.035
 37 A'   13 A"   14 A"   38 A'   15 A"   39 A'   40 A'   41 A'                 
 -0.809  -0.747  -0.631  -0.602  -0.538  -0.516  -0.493  -0.473
 42 A'   43 A'   44 A'   45 A'   46 A'   16 A"   47 A'   17 A"                 
 -0.452  -0.446  -0.370  -0.333  -0.298  -0.266  -0.218  -0.208
 48 A'   49 A'   50 A'   18 A"   19 A"   51 A'   52 A'   20 A"                 
 -- Virtual --                   
 -0.112  -0.085  -0.011  -0.004   0.013   0.030   0.042   0.050
 21 A"   53 A'   54 A'   55 A'   56 A'   57 A'   58 A'   22 A"                 
  0.059   0.080   0.084   0.093   0.105   0.112   0.118   0.127
 59 A'   60 A'   23 A"   61 A'   62 A'   63 A'   24 A"   64 A'                 
  0.163   0.171   0.205   0.225   0.232   0.246   0.254   0.286
 65 A'   66 A'   25 A"   67 A'   26 A"   68 A'   69 A'   27 A"                 
  0.291   0.308   0.335   0.361   0.367   0.374   0.377   0.417
 70 A'   71 A'   72 A'   28 A"   73 A'   74 A'   75 A'   29 A"                 
  0.421   0.428   0.430   0.434   0.442   0.462   0.491   0.495
 30 A"   76 A'   31 A"   77 A'   32 A"   78 A'   79 A'   80 A'                 
  0.507   0.526   0.557   0.599   0.619   0.692   0.742   0.763
 33 A"   81 A'   82 A'   34 A"   83 A'   84 A'   85 A'   86 A'                 
  0.775   0.782   0.812   0.834   0.868   0.980   1.026   1.054
 87 A'   35 A"   88 A'   36 A"   89 A'   90 A'   91 A'   92 A'                 
  1.174   1.201   1.274   1.282   1.320   1.326   1.353   1.367
 37 A"   93 A'   38 A"   94 A'   95 A'   39 A"   40 A"   96 A'                 
  1.382   1.391   1.406   1.446   1.474   1.500   1.590   1.610
 41 A"   97 A'   98 A'   99 A'   42 A"  100 A'  101 A'   43 A"                 
  1.624   1.718   1.866   1.945   2.062   2.209   2.260   2.411
102 A'  103 A'  104 A'  105 A'  106 A'   44 A"  107 A'  108 A'                 
  2.575   2.674   2.695   2.795   2.911   3.298   3.715   3.736
 45 A"   46 A"  109 A'  110 A'  111 A'  112 A'   47 A"  113 A'                 
  3.868   3.891   3.958   3.958   3.999   4.002   4.020   4.035
114 A'   48 A"   49 A"   50 A"   51 A"  115 A'  116 A'   52 A"                 
  4.143   4.162   4.283   4.335   4.449   4.487   4.623   5.978
117 A'  118 A'  119 A'  120 A'  121 A'  122 A'  123 A'   53 A"                 
  6.003   6.029   6.078   6.144   6.189   6.255   6.377   6.472
 54 A"  124 A'  125 A'  126 A'  127 A'   55 A"  128 A'  129 A'                 
  9.784  23.332  23.374  25.770  25.945  26.305  27.909  27.929
130 A'  131 A'  132 A'   56 A"  133 A'  134 A'  135 A'  136 A'                 
 28.324  28.345  28.361  28.400  28.419  28.441  28.517  28.527
 57 A"   58 A"  137 A'  138 A'  139 A'  140 A'   59 A"   60 A"                 
 28.542  28.542  28.556  28.562  28.605  28.623  28.706  28.740
 61 A"  141 A'  142 A'   62 A"  143 A'  144 A'  145 A'  146 A'                 
 66.720 127.870 127.888 127.902 127.933 127.970 128.004 151.702
147 A'   63 A"   64 A"  148 A'  149 A'  150 A'  151 A'  152 A'                 
151.715 215.7971901.8711901.884
153 A'  154 A'  155 A'  156 A'                                                 

 Beta MOs, Restricted
 -- Occupied --                  
*******-1165.88 -176.33 -176.32 -165.73 -165.73 -165.73 -165.72
  1 A'    2 A'    3 A'    4 A'    5 A'    1 A"    6 A'    7 A'                 
-165.72 -165.72 -101.60  -35.83  -35.82  -31.32  -31.32  -31.32
  2 A"    8 A'    9 A'   10 A'   11 A'   12 A'    3 A"   13 A'                 
-31.310 -31.306 -31.305 -24.728 -22.971 -22.970 -22.969 -22.967
 14 A'    4 A"   15 A'   16 A'   17 A'    5 A"   18 A'    6 A"                 
-22.967 -22.961 -22.960 -22.959 -22.956 -22.956 -10.337 -10.299
 19 A'   20 A'    7 A"   21 A'    8 A"   22 A'   23 A'   24 A'                 
 -9.525  -7.289  -7.279  -7.279  -6.382  -6.373  -4.794  -4.786
 25 A'   26 A'   27 A'    9 A"   28 A'   29 A'   30 A'   31 A'                 
 -4.781  -4.779  -4.771  -4.770  -2.066  -2.058  -2.057  -2.056
 10 A"   32 A'   11 A"   33 A'   34 A'   35 A'   12 A"   36 A'                 
 -2.049  -2.049  -2.044  -2.044  -2.035  -2.035  -1.281  -1.035
 37 A'   13 A"   14 A"   38 A'   15 A"   39 A'   40 A'   41 A'                 
 -0.809  -0.747  -0.631  -0.602  -0.538  -0.516  -0.493  -0.473
 42 A'   43 A'   44 A'   45 A'   46 A'   16 A"   47 A'   17 A"                 
 -0.452  -0.446  -0.370  -0.333  -0.298  -0.266  -0.218  -0.208
 48 A'   49 A'   50 A'   18 A"   19 A"   51 A'   52 A'   20 A"                 
 -- Virtual --                   
 -0.112  -0.085  -0.011  -0.004   0.013   0.030   0.042   0.050
 21 A"   53 A'   54 A'   55 A'   56 A'   57 A'   58 A'   22 A"                 
  0.059   0.080   0.084   0.093   0.105   0.112   0.118   0.127
 59 A'   60 A'   23 A"   61 A'   62 A'   63 A'   24 A"   64 A'                 
  0.163   0.171   0.205   0.225   0.232   0.246   0.254   0.286
 65 A'   66 A'   25 A"   67 A'   26 A"   68 A'   69 A'   27 A"                 
  0.291   0.308   0.335   0.361   0.367   0.374   0.377   0.417
 70 A'   71 A'   72 A'   28 A"   73 A'   74 A'   75 A'   29 A"                 
  0.421   0.428   0.430   0.434   0.442   0.462   0.491   0.495
 30 A"   76 A'   31 A"   77 A'   32 A"   78 A'   79 A'   80 A'                 
  0.507   0.526   0.557   0.599   0.619   0.692   0.742   0.763
 33 A"   81 A'   82 A'   34 A"   83 A'   84 A'   85 A'   86 A'                 
  0.775   0.782   0.812   0.834   0.868   0.980   1.026   1.054
 87 A'   35 A"   88 A'   36 A"   89 A'   90 A'   91 A'   92 A'                 
  1.174   1.201   1.274   1.282   1.320   1.326   1.353   1.367
 37 A"   93 A'   38 A"   94 A'   95 A'   39 A"   40 A"   96 A'                 
  1.382   1.391   1.406   1.446   1.474   1.500   1.590   1.610
 41 A"   97 A'   98 A'   99 A'   42 A"  100 A'  101 A'   43 A"                 
  1.624   1.718   1.866   1.945   2.062   2.209   2.260   2.411
102 A'  103 A'  104 A'  105 A'  106 A'   44 A"  107 A'  108 A'                 
  2.575   2.674   2.695   2.795   2.911   3.298   3.715   3.736
 45 A"   46 A"  109 A'  110 A'  111 A'  112 A'   47 A"  113 A'                 
  3.868   3.891   3.958   3.958   3.999   4.002   4.020   4.035
114 A'   48 A"   49 A"   50 A"   51 A"  115 A'  116 A'   52 A"                 
  4.143   4.162   4.283   4.335   4.449   4.487   4.623   5.978
117 A'  118 A'  119 A'  120 A'  121 A'  122 A'  123 A'   53 A"                 
  6.003   6.029   6.078   6.144   6.189   6.255   6.377   6.472
 54 A"  124 A'  125 A'  126 A'  127 A'   55 A"  128 A'  129 A'                 
  9.784  23.332  23.374  25.770  25.945  26.305  27.909  27.929
130 A'  131 A'  132 A'   56 A"  133 A'  134 A'  135 A'  136 A'                 
 28.324  28.345  28.361  28.400  28.419  28.441  28.517  28.527
 57 A"   58 A"  137 A'  138 A'  139 A'  140 A'   59 A"   60 A"                 
 28.542  28.542  28.556  28.562  28.605  28.623  28.706  28.740
 61 A"  141 A'  142 A'   62 A"  143 A'  144 A'  145 A'  146 A'                 
 66.720 127.870 127.888 127.902 127.933 127.970 128.004 151.702
147 A'   63 A"   64 A"  148 A'  149 A'  150 A'  151 A'  152 A'                 
151.715 215.7971901.8711901.884
153 A'  154 A'  155 A'  156 A'                                                 
 --------------------------------------------------------------

          Ground-State Mulliken Net Atomic Charges

     Atom                 Charge (a.u.)
  ----------------------------------------
      1 F                     0.028092
      2 I                     0.106040
      3 I                     0.239388
      4 Cl                    0.453410
      5 C                    -0.491168
      6 C                    -0.335762
  ----------------------------------------
  Sum of atomic charges =    -0.000000

 -----------------------------------------------------------------
                    Cartesian Multipole Moments
 -----------------------------------------------------------------
    Charge (ESU x 10^10)
                -0.0000
    Dipole Moment (Debye)
         X      -0.0769      Y       1.3998      Z      -0.0000
       Tot       1.4019
    Quadrupole Moments (Debye-Ang)
        XX     -78.6733     XY      -1.9861     YY     -88.6029
        XZ      -0.0000     YZ       0.0000     ZZ     -85.5422
    Octopole Moments (Debye-Ang^2)
       XXX      16.7054    XXY       4.7908    XYY      -0.7168
       YYY      -2.7559    XXZ       0.0000    XYZ      -0.0000
       YYZ       0.0000    XZZ       4.5952    YZZ      -2.9862
       ZZZ      -0.0000
    Hexadecapole Moments (Debye-Ang^3)
      XXXX   -2361.9581   XXXY      -7.6480   XXYY    -494.9848
      XYYY     -42.3545   YYYY    -460.1474   XXXZ      -0.0000
      XXYZ      -0.0000   XYYZ      -0.0000   YYYZ       0.0000
      XXZZ    -443.6815   XYZZ     -10.5548   YYZZ     -94.2558
      XZZZ      -0.0000   YZZZ       0.0000   ZZZZ    -109.7734
 -----------------------------------------------------------------
 Calculating analytic gradient of the SCF energy
 Gradient of SCF Energy
            1           2           3           4           5           6
    1   0.0986286   0.2472904  -0.2287523  -0.0744345   0.2601304  -0.3028627
    2   0.1052497   0.2853020  -0.1942512  -0.3087660   0.0256793   0.0867862
    3   0.0000000   0.0000000  -0.0000000   0.0000000   0.0000000  -0.0000000
 Max gradient component =       3.088E-01
 RMS gradient           =       1.703E-01
 Gradient time:  CPU 16.65 s  wall 4.27 s
 Geometry Optimization Parameters
   NAtoms,    NIC,     NZ,  NCons,   NDum,   NFix, NCnnct, MaxDiis
        6      37       0       0       0       0       0       0

 Cartesian Hessian Update
 Hessian Updated using BFGS Update


** GEOMETRY OPTIMIZATION IN DELOCALIZED INTERNAL COORDINATES **
   Searching for a Minimum

   Optimization Cycle:   5

                       Coordinates (Angstroms)
     ATOM                X               Y               Z
      1  F         1.5911618305   -1.6726849897    0.0000000000
      2  I        -2.4187443702   -0.4957770830    0.0000000000
      3  I         2.6149842977    0.2501122701    0.0000000000
      4  Cl       -1.4567910245    1.5944675685    0.0000000000
      5  C         0.9942412898   -0.4174550606    0.0000000000
      6  C        -0.8046712208    0.2075138329    0.0000000000
   Point Group: cs    Number of degrees of freedom:     9


   Energy is -14474.846249033

 Hessian Updated using BFGS Update

  9 Hessian modes will be used to form the next step
  Hessian Eigenvalues:
     0.085606    0.186025    0.248617    0.250007    0.318053    0.391501
     0.649462    0.954611    1.080263

 Minimum Search - Taking Simple RFO Step
 Searching for Lamda that Minimizes Along All modes
 Value Taken    Lamda =  -0.27434075
 Calculated Step too Large.  Step scaled by  0.413770
 Step Taken.  Stepsize is  0.300000

                             Maximum     Tolerance    Cnvgd?
         Gradient           0.264549      0.000300      NO
         Displacement       0.196584      0.001200      NO
         Energy change     -0.142008      0.000001      NO


 New Cartesian Coordinates Obtained by Inverse Iteration

 Displacement from previous Coordinates is:  0.271857
 ----------------------------------------------------------------
             Standard Nuclear Orientation (Angstroms)
    I     Atom           X                Y                Z
 ----------------------------------------------------------------
    1      F       1.5087265871    -1.6619191775     0.0000000000
    2      I      -2.4034075133    -0.5484865031     0.0000000000
    3      I       2.6110528811     0.2866637526     0.0000000000
    4      Cl     -1.3911842673     1.6061933955     0.0000000000
    5      C       0.9521700767    -0.3990356589     0.0000000000
    6      C      -0.7571769619     0.1827607296     0.0000000000
 ----------------------------------------------------------------
 Molecular Point Group                 Cs    NOp =  2
 Largest Abelian Subgroup              Cs    NOp =  2
 Nuclear Repulsion Energy =  1179.5422630437 hartrees
 There are       72 alpha and       72 beta electrons
 Applying Cartesian multipole field
    Component          Value
    ---------          -----
     (2,0,0)        1.00000E-11
     (0,2,0)        2.00000E-11
     (0,0,2)       -3.00000E-11
 Nucleus-field energy     =     0.0000000325 hartrees
 Requested basis set is 6-311++G(d,p)
 There are 79 shells and 220 basis functions
 A cutoff of  1.0D-11 yielded   2305 shell pairs
 There are     19245 function pairs (     21728 Cartesian)
 Smallest overlap matrix eigenvalue = 1.23E-04
 Guess MOs from SCF MO coefficient file

 -----------------------------------------------------------------------
  General SCF calculation program by
  Eric Jon Sundstrom, Paul Horn, Yuezhi Mao, Dmitri Zuev, Alec White,
  David Stuck, Shaama M.S., Shane Yost, Joonho Lee, David Small,
  Daniel Levine, Susi Lehtola, Hugh Burton, Evgeny Epifanovsky
 -----------------------------------------------------------------------
 Exchange:     0.2000 Hartree-Fock + 0.0800 Slater + 0.7200 B88
 Correlation:  0.1900 VWN1RPA + 0.8100 LYP
 Using SG-1 standard quadrature grid
 using 4 threads for integral computing
 -------------------------------------------------------
 OpenMP Integral computing Module                
 Release: version 2.0, May 2017, Q-Chem Inc. Pleasanton 
 -------------------------------------------------------
 -------------------------------------------------------
 OpenMP BLAS3 based DFT computing Module                
 Release: version 1.0, May 2013, Q-Chem Inc. Pittsburgh 
 -------------------------------------------------------
 A restricted SCF calculation will be
 performed using DIIS
 SCF converges when DIIS error is below 1.0e-08
 ---------------------------------------
  Cycle       Energy         DIIS error
 ---------------------------------------
    1  -14474.9467580332      8.38e-04  
    2  -14474.9510304561      3.79e-04  
    3  -14474.9499192699      5.38e-04  
    4  -14474.9511777707      3.11e-04  
    5  -14474.9518344288      6.51e-05  
    6  -14474.9518617955      1.55e-05  
    7  -14474.9518630152      6.60e-06  
    8  -14474.9518631772      1.38e-06  
    9  -14474.9518631851      6.60e-07  
   10  -14474.9518631874      1.31e-07  
   11  -14474.9518631875      5.12e-08  
   12  -14474.9518631875      8.54e-09  Convergence criterion met
 ---------------------------------------
 SCF time:   CPU 51.50s  wall 14.00s 
 SCF   energy in the final basis set =   -14474.9518631875
 Total energy in the final basis set =   -14474.9518631875

 --------------------------------------------------------------
             Orbital Energies (a.u.) and Symmetries
 --------------------------------------------------------------

 Alpha MOs, Restricted
 -- Occupied --                  
*******-1165.89 -176.33 -176.32 -165.73 -165.73 -165.73 -165.72
  1 A'    2 A'    3 A'    4 A'    5 A'    1 A"    6 A'    7 A'                 
-165.72 -165.72 -101.60  -35.83  -35.82  -31.32  -31.31  -31.31
  2 A"    8 A'    9 A'   10 A'   11 A'   12 A'    3 A"   13 A'                 
-31.310 -31.306 -31.305 -24.728 -22.969 -22.969 -22.968 -22.965
 14 A'    4 A"   15 A'   16 A'   17 A'    5 A"   18 A'    6 A"                 
-22.965 -22.961 -22.960 -22.959 -22.956 -22.956 -10.339 -10.302
 19 A'   20 A'    7 A"   21 A'    8 A"   22 A'   23 A'   24 A'                 
 -9.519  -7.283  -7.273  -7.273  -6.379  -6.372  -4.792  -4.785
 25 A'   26 A'    9 A"   27 A'   28 A'   29 A'   30 A'   31 A'                 
 -4.778  -4.777  -4.770  -4.769  -2.062  -2.055  -2.055  -2.054
 10 A"   32 A'   11 A"   33 A'   34 A'   35 A'   12 A"   36 A'                 
 -2.047  -2.047  -2.042  -2.041  -2.034  -2.033  -1.278  -1.012
 37 A'   13 A"   14 A"   38 A'   15 A"   39 A'   40 A'   41 A'                 
 -0.800  -0.744  -0.637  -0.600  -0.538  -0.513  -0.494  -0.459
 42 A'   43 A'   44 A'   45 A'   46 A'   16 A"   47 A'   17 A"                 
 -0.447  -0.442  -0.369  -0.330  -0.299  -0.271  -0.229  -0.214
 48 A'   49 A'   50 A'   18 A"   19 A"   51 A'   52 A'   20 A"                 
 -- Virtual --                   
 -0.105  -0.061  -0.014  -0.008   0.013   0.031   0.046   0.052
 21 A"   53 A'   54 A'   55 A'   56 A'   57 A'   58 A'   22 A"                 
  0.060   0.085   0.085   0.091   0.104   0.112   0.119   0.126
 59 A'   23 A"   60 A'   61 A'   62 A'   63 A'   24 A"   64 A'                 
  0.161   0.173   0.207   0.230   0.230   0.250   0.254   0.286
 65 A'   66 A'   25 A"   67 A'   26 A"   68 A'   69 A'   27 A"                 
  0.289   0.305   0.336   0.363   0.366   0.376   0.387   0.419
 70 A'   71 A'   72 A'   28 A"   73 A'   74 A'   75 A'   29 A"                 
  0.421   0.426   0.432   0.439   0.439   0.462   0.483   0.497
 30 A"   76 A'   31 A"   77 A'   32 A"   78 A'   79 A'   80 A'                 
  0.514   0.516   0.549   0.605   0.625   0.700   0.739   0.759
 33 A"   81 A'   82 A'   34 A"   83 A'   84 A'   85 A'   86 A'                 
  0.767   0.789   0.808   0.833   0.881   0.979   0.999   1.079
 87 A'   35 A"   88 A'   36 A"   89 A'   90 A'   91 A'   92 A'                 
  1.165   1.187   1.263   1.296   1.324   1.328   1.349   1.371
 37 A"   93 A'   38 A"   94 A'   39 A"   95 A'   40 A"   41 A"                 
  1.376   1.395   1.416   1.452   1.486   1.511   1.600   1.611
 96 A'   97 A'   98 A'   99 A'   42 A"  100 A'  101 A'  102 A'                 
  1.639   1.703   1.872   1.973   2.086   2.215   2.267   2.427
 43 A"  103 A'  104 A'  105 A'  106 A'   44 A"  107 A'  108 A'                 
  2.570   2.690   2.698   2.797   2.918   3.385   3.722   3.741
 45 A"   46 A"  109 A'  110 A'  111 A'  112 A'   47 A"  113 A'                 
  3.891   3.904   3.955   3.957   3.998   4.001   4.016   4.035
114 A'   48 A"   49 A"   50 A"   51 A"  115 A'  116 A'   52 A"                 
  4.136   4.151   4.264   4.303   4.451   4.479   4.642   5.979
117 A'  118 A'  119 A'  120 A'  121 A'  122 A'  123 A'   53 A"                 
  6.004   6.029   6.075   6.139   6.187   6.257   6.377   6.488
 54 A"  124 A'  125 A'  126 A'  127 A'   55 A"  128 A'  129 A'                 
  9.776  23.337  23.358  25.777  25.942  26.300  27.904  27.920
130 A'  131 A'  132 A'   56 A"  133 A'  134 A'  135 A'  136 A'                 
 28.324  28.346  28.362  28.397  28.418  28.440  28.518  28.526
 57 A"   58 A"  137 A'  138 A'  139 A'  140 A'   59 A"   60 A"                 
 28.542  28.542  28.554  28.562  28.600  28.617  28.693  28.733
141 A'   61 A"  142 A'   62 A"  143 A'  144 A'  145 A'  146 A'                 
 66.720 127.870 127.888 127.901 127.929 127.964 128.001 151.698
147 A'   63 A"   64 A"  148 A'  149 A'  150 A'  151 A'  152 A'                 
151.707 215.7831901.8661901.875
153 A'  154 A'  155 A'  156 A'                                                 

 Beta MOs, Restricted
 -- Occupied --                  
*******-1165.89 -176.33 -176.32 -165.73 -165.73 -165.73 -165.72
  1 A'    2 A'    3 A'    4 A'    5 A'    1 A"    6 A'    7 A'                 
-165.72 -165.72 -101.60  -35.83  -35.82  -31.32  -31.31  -31.31
  2 A"    8 A'    9 A'   10 A'   11 A'   12 A'    3 A"   13 A'                 
-31.310 -31.306 -31.305 -24.728 -22.969 -22.969 -22.968 -22.965
 14 A'    4 A"   15 A'   16 A'   17 A'    5 A"   18 A'    6 A"                 
-22.965 -22.961 -22.960 -22.959 -22.956 -22.956 -10.339 -10.302
 19 A'   20 A'    7 A"   21 A'    8 A"   22 A'   23 A'   24 A'                 
 -9.519  -7.283  -7.273  -7.273  -6.379  -6.372  -4.792  -4.785
 25 A'   26 A'    9 A"   27 A'   28 A'   29 A'   30 A'   31 A'                 
 -4.778  -4.777  -4.770  -4.769  -2.062  -2.055  -2.055  -2.054
 10 A"   32 A'   11 A"   33 A'   34 A'   35 A'   12 A"   36 A'                 
 -2.047  -2.047  -2.042  -2.041  -2.034  -2.033  -1.278  -1.012
 37 A'   13 A"   14 A"   38 A'   15 A"   39 A'   40 A'   41 A'                 
 -0.800  -0.744  -0.637  -0.600  -0.538  -0.513  -0.494  -0.459
 42 A'   43 A'   44 A'   45 A'   46 A'   16 A"   47 A'   17 A"                 
 -0.447  -0.442  -0.369  -0.330  -0.299  -0.271  -0.229  -0.214
 48 A'   49 A'   50 A'   18 A"   19 A"   51 A'   52 A'   20 A"                 
 -- Virtual --                   
 -0.105  -0.061  -0.014  -0.008   0.013   0.031   0.046   0.052
 21 A"   53 A'   54 A'   55 A'   56 A'   57 A'   58 A'   22 A"                 
  0.060   0.085   0.085   0.091   0.104   0.112   0.119   0.126
 59 A'   23 A"   60 A'   61 A'   62 A'   63 A'   24 A"   64 A'                 
  0.161   0.173   0.207   0.230   0.230   0.250   0.254   0.286
 65 A'   66 A'   25 A"   67 A'   26 A"   68 A'   69 A'   27 A"                 
  0.289   0.305   0.336   0.363   0.366   0.376   0.387   0.419
 70 A'   71 A'   72 A'   28 A"   73 A'   74 A'   75 A'   29 A"                 
  0.421   0.426   0.432   0.439   0.439   0.462   0.483   0.497
 30 A"   76 A'   31 A"   77 A'   32 A"   78 A'   79 A'   80 A'                 
  0.514   0.516   0.549   0.605   0.625   0.700   0.739   0.759
 33 A"   81 A'   82 A'   34 A"   83 A'   84 A'   85 A'   86 A'                 
  0.767   0.789   0.808   0.833   0.881   0.979   0.999   1.079
 87 A'   35 A"   88 A'   36 A"   89 A'   90 A'   91 A'   92 A'                 
  1.165   1.187   1.263   1.296   1.324   1.328   1.349   1.371
 37 A"   93 A'   38 A"   94 A'   39 A"   95 A'   40 A"   41 A"                 
  1.376   1.395   1.416   1.452   1.486   1.511   1.600   1.611
 96 A'   97 A'   98 A'   99 A'   42 A"  100 A'  101 A'  102 A'                 
  1.639   1.703   1.872   1.973   2.086   2.215   2.267   2.427
 43 A"  103 A'  104 A'  105 A'  106 A'   44 A"  107 A'  108 A'                 
  2.570   2.690   2.698   2.797   2.918   3.385   3.722   3.741
 45 A"   46 A"  109 A'  110 A'  111 A'  112 A'   47 A"  113 A'                 
  3.891   3.904   3.955   3.957   3.998   4.001   4.016   4.035
114 A'   48 A"   49 A"   50 A"   51 A"  115 A'  116 A'   52 A"                 
  4.136   4.151   4.264   4.303   4.451   4.479   4.642   5.979
117 A'  118 A'  119 A'  120 A'  121 A'  122 A'  123 A'   53 A"                 
  6.004   6.029   6.075   6.139   6.187   6.257   6.377   6.488
 54 A"  124 A'  125 A'  126 A'  127 A'   55 A"  128 A'  129 A'                 
  9.776  23.337  23.358  25.777  25.942  26.300  27.904  27.920
130 A'  131 A'  132 A'   56 A"  133 A'  134 A'  135 A'  136 A'                 
 28.324  28.346  28.362  28.397  28.418  28.440  28.518  28.526
 57 A"   58 A"  137 A'  138 A'  139 A'  140 A'   59 A"   60 A"                 
 28.542  28.542  28.554  28.562  28.600  28.617  28.693  28.733
141 A'   61 A"  142 A'   62 A"  143 A'  144 A'  145 A'  146 A'                 
 66.720 127.870 127.888 127.901 127.929 127.964 128.001 151.698
147 A'   63 A"   64 A"  148 A'  149 A'  150 A'  151 A'  152 A'                 
151.707 215.7831901.8661901.875
153 A'  154 A'  155 A'  156 A'                                                 
 --------------------------------------------------------------

          Ground-State Mulliken Net Atomic Charges

     Atom                 Charge (a.u.)
  ----------------------------------------
      1 F                     0.020086
      2 I                     0.120762
      3 I                     0.215770
      4 Cl                    0.413767
      5 C                    -0.495497
      6 C                    -0.274889
  ----------------------------------------
  Sum of atomic charges =     0.000000

 -----------------------------------------------------------------
                    Cartesian Multipole Moments
 -----------------------------------------------------------------
    Charge (ESU x 10^10)
                 0.0000
    Dipole Moment (Debye)
         X      -0.1262      Y       1.2081      Z      -0.0000
       Tot       1.2147
    Quadrupole Moments (Debye-Ang)
        XX     -78.3373     XY      -1.2262     YY     -88.4710
        XZ       0.0000     YZ       0.0000     ZZ     -85.7079
    Octopole Moments (Debye-Ang^2)
       XXX      13.8853    XXY       3.6184    XYY      -1.5087
       YYY      -2.3184    XXZ       0.0000    XYZ      -0.0000
       YYZ       0.0000    XZZ       3.6743    YZZ      -2.8924
       ZZZ      -0.0000
    Hexadecapole Moments (Debye-Ang^3)
      XXXX   -2309.1250   XXXY     -24.3167   XXYY    -488.2848
      XYYY     -65.4078   YYYY    -470.7740   XXXZ      -0.0000
      XXYZ      -0.0000   XYYZ      -0.0000   YYYZ       0.0000
      XXZZ    -437.2927   XYZZ     -18.4699   YYZZ     -96.4488
      XZZZ       0.0000   YZZZ       0.0000   ZZZZ    -110.1148
 -----------------------------------------------------------------
 Calculating analytic gradient of the SCF energy
 Gradient of SCF Energy
            1           2           3           4           5           6
    1   0.0914415   0.1909191  -0.1766446  -0.0659259   0.2242169  -0.2640069
    2   0.0855013   0.2289951  -0.1565204  -0.2505876   0.0065073   0.0861042
    3  -0.0000000  -0.0000000  -0.0000000   0.0000000   0.0000000  -0.0000000
 Max gradient component =       2.640E-01
 RMS gradient           =       1.404E-01
 Gradient time:  CPU 16.67 s  wall 4.29 s
 Geometry Optimization Parameters
   NAtoms,    NIC,     NZ,  NCons,   NDum,   NFix, NCnnct, MaxDiis
        6      37       0       0       0       0       0       0

 Cartesian Hessian Update
 Hessian Updated using BFGS Update


** GEOMETRY OPTIMIZATION IN DELOCALIZED INTERNAL COORDINATES **
   Searching for a Minimum

   Optimization Cycle:   6

                       Coordinates (Angstroms)
     ATOM                X               Y               Z
      1  F         1.5087265871   -1.6619191775    0.0000000000
      2  I        -2.4034075133   -0.5484865031    0.0000000000
      3  I         2.6110528811    0.2866637526    0.0000000000
      4  Cl       -1.3911842673    1.6061933955    0.0000000000
      5  C         0.9521700767   -0.3990356589    0.0000000000
      6  C        -0.7571769619    0.1827607296    0.0000000000
   Point Group: cs    Number of degrees of freedom:     9


   Energy is -14474.951863187

 Hessian Updated using BFGS Update

  9 Hessian modes will be used to form the next step
  Hessian Eigenvalues:
     0.056132    0.185637    0.246333    0.250489    0.313341    0.389834
     0.694748    0.958639    1.088147

 Minimum Search - Taking Simple RFO Step
 Searching for Lamda that Minimizes Along All modes
 Value Taken    Lamda =  -0.25900613
 Calculated Step too Large.  Step scaled by  0.361349
 Step Taken.  Stepsize is  0.300000

                             Maximum     Tolerance    Cnvgd?
         Gradient           0.224856      0.000300      NO
         Displacement       0.199590      0.001200      NO
         Energy change     -0.105614      0.000001      NO


 New Cartesian Coordinates Obtained by Inverse Iteration

 Displacement from previous Coordinates is:  0.307895
 ----------------------------------------------------------------
             Standard Nuclear Orientation (Angstroms)
    I     Atom           X                Y                Z
 ----------------------------------------------------------------
    1      F       1.4143388663    -1.6447101806     0.0000000000
    2      I      -2.3695266465    -0.6027944909     0.0000000000
    3      I       2.5934499956     0.3202722288     0.0000000000
    4      Cl     -1.3207170850     1.6117912169     0.0000000000
    5      C       0.9027752779    -0.3765061420     0.0000000000
    6      C      -0.7001396060     0.1581239060     0.0000000000
 ----------------------------------------------------------------
 Molecular Point Group                 Cs    NOp =  2
 Largest Abelian Subgroup              Cs    NOp =  2
 Nuclear Repulsion Energy =  1178.9962619094 hartrees
 There are       72 alpha and       72 beta electrons
 Applying Cartesian multipole field
    Component          Value
    ---------          -----
     (2,0,0)        1.00000E-11
     (0,2,0)        2.00000E-11
     (0,0,2)       -3.00000E-11
 Nucleus-field energy     =     0.0000000321 hartrees
 Requested basis set is 6-311++G(d,p)
 There are 79 shells and 220 basis functions
 A cutoff of  1.0D-11 yielded   2310 shell pairs
 There are     19296 function pairs (     21786 Cartesian)
 Smallest overlap matrix eigenvalue = 8.99E-05
 Guess MOs from SCF MO coefficient file

 -----------------------------------------------------------------------
  General SCF calculation program by
  Eric Jon Sundstrom, Paul Horn, Yuezhi Mao, Dmitri Zuev, Alec White,
  David Stuck, Shaama M.S., Shane Yost, Joonho Lee, David Small,
  Daniel Levine, Susi Lehtola, Hugh Burton, Evgeny Epifanovsky
 -----------------------------------------------------------------------
 Exchange:     0.2000 Hartree-Fock + 0.0800 Slater + 0.7200 B88
 Correlation:  0.1900 VWN1RPA + 0.8100 LYP
 Using SG-1 standard quadrature grid
 using 4 threads for integral computing
 -------------------------------------------------------
 OpenMP Integral computing Module                
 Release: version 2.0, May 2017, Q-Chem Inc. Pleasanton 
 -------------------------------------------------------
 -------------------------------------------------------
 OpenMP BLAS3 based DFT computing Module                
 Release: version 1.0, May 2013, Q-Chem Inc. Pittsburgh 
 -------------------------------------------------------
 A restricted SCF calculation will be
 performed using DIIS
 SCF converges when DIIS error is below 1.0e-08
 ---------------------------------------
  Cycle       Energy         DIIS error
 ---------------------------------------
    1  -14475.0357426839      8.67e-04  
    2  -14475.0403851283      2.62e-04  
    3  -14475.0399766558      3.63e-04  
    4  -14475.0405184276      1.85e-04  
    5  -14475.0407377274      5.09e-05  
    6  -14475.0407507498      8.55e-06  
    7  -14475.0407511550      3.29e-06  
    8  -14475.0407512082      1.17e-06  
    9  -14475.0407512140      5.44e-07  
   10  -14475.0407512160      7.69e-08  
   11  -14475.0407512162      2.73e-08  
   12  -14475.0407512160      4.56e-09  Convergence criterion met
 ---------------------------------------
 SCF time:   CPU 51.87s  wall 14.00s 
 SCF   energy in the final basis set =   -14475.0407512160
 Total energy in the final basis set =   -14475.0407512160

 --------------------------------------------------------------
             Orbital Energies (a.u.) and Symmetries
 --------------------------------------------------------------

 Alpha MOs, Restricted
 -- Occupied --                  
*******-1165.89 -176.33 -176.32 -165.73 -165.73 -165.73 -165.72
  1 A'    2 A'    3 A'    4 A'    5 A'    1 A"    6 A'    7 A'                 
-165.72 -165.72 -101.59  -35.83  -35.82  -31.32  -31.31  -31.31
  2 A"    8 A'    9 A'   10 A'   11 A'   12 A'    3 A"   13 A'                 
-31.310 -31.306 -31.305 -24.728 -22.969 -22.968 -22.967 -22.964
 14 A'    4 A"   15 A'   16 A'   17 A'    5 A"   18 A'    6 A"                 
-22.964 -22.961 -22.960 -22.959 -22.956 -22.956 -10.338 -10.302
 19 A'   20 A'    7 A"   21 A'    8 A"   22 A'   23 A'   24 A'                 
 -9.514  -7.278  -7.268  -7.268  -6.378  -6.371  -4.790  -4.784
 25 A'   26 A'    9 A"   27 A'   28 A'   29 A'   30 A'   31 A'                 
 -4.776  -4.775  -4.769  -4.768  -2.060  -2.053  -2.053  -2.052
 10 A"   32 A'   11 A"   33 A'   34 A'   35 A'   12 A"   36 A'                 
 -2.046  -2.046  -2.040  -2.039  -2.032  -2.032  -1.279  -0.994
 13 A"   37 A'   14 A"   38 A'   15 A"   39 A'   40 A'   41 A'                 
 -0.795  -0.742  -0.649  -0.602  -0.539  -0.513  -0.496  -0.450
 42 A'   43 A'   44 A'   45 A'   46 A'   16 A"   47 A'   17 A"                 
 -0.446  -0.433  -0.370  -0.328  -0.299  -0.276  -0.237  -0.222
 48 A'   49 A'   50 A'   18 A"   19 A"   51 A'   52 A'   20 A"                 
 -- Virtual --                   
 -0.095  -0.043  -0.017  -0.006   0.014   0.032   0.054   0.054
 21 A"   53 A'   54 A'   55 A'   56 A'   57 A'   58 A'   22 A"                 
  0.062   0.085   0.088   0.094   0.106   0.112   0.119   0.126
 59 A'   23 A"   60 A'   61 A'   62 A'   63 A'   24 A"   64 A'                 
  0.160   0.176   0.209   0.229   0.236   0.250   0.261   0.287
 65 A'   66 A'   25 A"   26 A"   67 A'   68 A'   69 A'   70 A'                 
  0.287   0.304   0.337   0.356   0.366   0.386   0.399   0.416
 27 A"   71 A'   72 A'   73 A'   28 A"   74 A'   75 A'   29 A"                 
  0.419   0.424   0.435   0.439   0.443   0.461   0.476   0.499
 30 A"   76 A'   31 A"   32 A"   77 A'   78 A'   79 A'   80 A'                 
  0.515   0.522   0.545   0.611   0.634   0.703   0.734   0.753
 81 A'   33 A"   82 A'   34 A"   83 A'   84 A'   85 A'   86 A'                 
  0.763   0.798   0.819   0.833   0.896   0.969   0.992   1.108
 87 A'   35 A"   88 A'   36 A"   89 A'   90 A'   91 A'   92 A'                 
  1.152   1.175   1.253   1.294   1.322   1.346   1.358   1.361
 37 A"   93 A'   38 A"   94 A'   39 A"   40 A"   95 A'   41 A"                 
  1.382   1.398   1.423   1.464   1.500   1.522   1.587   1.621
 96 A'   97 A'   98 A'   99 A'   42 A"  100 A'  101 A'  102 A'                 
  1.683   1.710   1.877   2.004   2.129   2.221   2.278   2.441
 43 A"  103 A'  104 A'  105 A'  106 A'   44 A"  107 A'  108 A'                 
  2.565   2.716   2.734   2.803   2.933   3.473   3.727   3.746
 45 A"   46 A"  109 A'  110 A'  111 A'  112 A'   47 A"  113 A'                 
  3.914   3.917   3.953   3.955   3.999   4.002   4.012   4.038
114 A'   48 A"   49 A"   50 A"   51 A"  115 A'  116 A'   52 A"                 
  4.133   4.141   4.253   4.282   4.459   4.476   4.671   5.980
117 A'  118 A'  119 A'  120 A'  121 A'  122 A'  123 A'   53 A"                 
  6.006   6.030   6.074   6.138   6.185   6.258   6.372   6.514
 54 A"  124 A'  125 A'  126 A'  127 A'   55 A"  128 A'  129 A'                 
  9.771  23.352  23.372  25.783  25.945  26.309  27.901  27.916
130 A'  131 A'  132 A'   56 A"  133 A'  134 A'  135 A'  136 A'                 
 28.325  28.347  28.362  28.394  28.417  28.440  28.518  28.526
 57 A"   58 A"  137 A'  138 A'  139 A'  140 A'   59 A"   60 A"                 
 28.541  28.543  28.552  28.563  28.597  28.615  28.687  28.734
141 A'   61 A"  142 A'   62 A"  143 A'  144 A'  145 A'  146 A'                 
 66.721 127.870 127.889 127.901 127.927 127.960 127.999 151.695
147 A'   63 A"   64 A"  148 A'  149 A'  150 A'  151 A'  152 A'                 
151.704 215.7741901.8621901.872
153 A'  154 A'  155 A'  156 A'                                                 

 Beta MOs, Restricted
 -- Occupied --                  
*******-1165.89 -176.33 -176.32 -165.73 -165.73 -165.73 -165.72
  1 A'    2 A'    3 A'    4 A'    5 A'    1 A"    6 A'    7 A'                 
-165.72 -165.72 -101.59  -35.83  -35.82  -31.32  -31.31  -31.31
  2 A"    8 A'    9 A'   10 A'   11 A'   12 A'    3 A"   13 A'                 
-31.310 -31.306 -31.305 -24.728 -22.969 -22.968 -22.967 -22.964
 14 A'    4 A"   15 A'   16 A'   17 A'    5 A"   18 A'    6 A"                 
-22.964 -22.961 -22.960 -22.959 -22.956 -22.956 -10.338 -10.302
 19 A'   20 A'    7 A"   21 A'    8 A"   22 A'   23 A'   24 A'                 
 -9.514  -7.278  -7.268  -7.268  -6.378  -6.371  -4.790  -4.784
 25 A'   26 A'    9 A"   27 A'   28 A'   29 A'   30 A'   31 A'                 
 -4.776  -4.775  -4.769  -4.768  -2.060  -2.053  -2.053  -2.052
 10 A"   32 A'   11 A"   33 A'   34 A'   35 A'   12 A"   36 A'                 
 -2.046  -2.046  -2.040  -2.039  -2.032  -2.032  -1.279  -0.994
 13 A"   37 A'   14 A"   38 A'   15 A"   39 A'   40 A'   41 A'                 
 -0.795  -0.742  -0.649  -0.602  -0.539  -0.513  -0.496  -0.450
 42 A'   43 A'   44 A'   45 A'   46 A'   16 A"   47 A'   17 A"                 
 -0.446  -0.433  -0.370  -0.328  -0.299  -0.276  -0.237  -0.222
 48 A'   49 A'   50 A'   18 A"   19 A"   51 A'   52 A'   20 A"                 
 -- Virtual --                   
 -0.095  -0.043  -0.017  -0.006   0.014   0.032   0.054   0.054
 21 A"   53 A'   54 A'   55 A'   56 A'   57 A'   58 A'   22 A"                 
  0.062   0.085   0.088   0.094   0.106   0.112   0.119   0.126
 59 A'   23 A"   60 A'   61 A'   62 A'   63 A'   24 A"   64 A'                 
  0.160   0.176   0.209   0.229   0.236   0.250   0.261   0.287
 65 A'   66 A'   25 A"   26 A"   67 A'   68 A'   69 A'   70 A'                 
  0.287   0.304   0.337   0.356   0.366   0.386   0.399   0.416
 27 A"   71 A'   72 A'   73 A'   28 A"   74 A'   75 A'   29 A"                 
  0.419   0.424   0.435   0.439   0.443   0.461   0.476   0.499
 30 A"   76 A'   31 A"   32 A"   77 A'   78 A'   79 A'   80 A'                 
  0.515   0.522   0.545   0.611   0.634   0.703   0.734   0.753
 81 A'   33 A"   82 A'   34 A"   83 A'   84 A'   85 A'   86 A'                 
  0.763   0.798   0.819   0.833   0.896   0.969   0.992   1.108
 87 A'   35 A"   88 A'   36 A"   89 A'   90 A'   91 A'   92 A'                 
  1.152   1.175   1.253   1.294   1.322   1.346   1.358   1.361
 37 A"   93 A'   38 A"   94 A'   39 A"   40 A"   95 A'   41 A"                 
  1.382   1.398   1.423   1.464   1.500   1.522   1.587   1.621
 96 A'   97 A'   98 A'   99 A'   42 A"  100 A'  101 A'  102 A'                 
  1.683   1.710   1.877   2.004   2.129   2.221   2.278   2.441
 43 A"  103 A'  104 A'  105 A'  106 A'   44 A"  107 A'  108 A'                 
  2.565   2.716   2.734   2.803   2.933   3.473   3.727   3.746
 45 A"   46 A"  109 A'  110 A'  111 A'  112 A'   47 A"  113 A'                 
  3.914   3.917   3.953   3.955   3.999   4.002   4.012   4.038
114 A'   48 A"   49 A"   50 A"   51 A"  115 A'  116 A'   52 A"                 
  4.133   4.141   4.253   4.282   4.459   4.476   4.671   5.980
117 A'  118 A'  119 A'  120 A'  121 A'  122 A'  123 A'   53 A"                 
  6.006   6.030   6.074   6.138   6.185   6.258   6.372   6.514
 54 A"  124 A'  125 A'  126 A'  127 A'   55 A"  128 A'  129 A'                 
  9.771  23.352  23.372  25.783  25.945  26.309  27.901  27.916
130 A'  131 A'  132 A'   56 A"  133 A'  134 A'  135 A'  136 A'                 
 28.325  28.347  28.362  28.394  28.417  28.440  28.518  28.526
 57 A"   58 A"  137 A'  138 A'  139 A'  140 A'   59 A"   60 A"                 
 28.541  28.543  28.552  28.563  28.597  28.615  28.687  28.734
141 A'   61 A"  142 A'   62 A"  143 A'  144 A'  145 A'  146 A'                 
 66.721 127.870 127.889 127.901 127.927 127.960 127.999 151.695
147 A'   63 A"   64 A"  148 A'  149 A'  150 A'  151 A'  152 A'                 
151.704 215.7741901.8621901.872
153 A'  154 A'  155 A'  156 A'                                                 
 --------------------------------------------------------------

          Ground-State Mulliken Net Atomic Charges

     Atom                 Charge (a.u.)
  ----------------------------------------
      1 F                     0.014207
      2 I                     0.129740
      3 I                     0.195679
      4 Cl                    0.384143
      5 C                    -0.512426
      6 C                    -0.211343
  ----------------------------------------
  Sum of atomic charges =     0.000000

 -----------------------------------------------------------------
                    Cartesian Multipole Moments
 -----------------------------------------------------------------
    Charge (ESU x 10^10)
                 0.0000
    Dipole Moment (Debye)
         X      -0.1077      Y       1.0412      Z      -0.0000
       Tot       1.0467
    Quadrupole Moments (Debye-Ang)
        XX     -78.2707     XY      -0.5994     YY     -88.3456
        XZ       0.0000     YZ      -0.0000     ZZ     -85.7750
    Octopole Moments (Debye-Ang^2)
       XXX      11.1894    XXY       2.6442    XYY      -2.3490
       YYY      -1.4009    XXZ      -0.0000    XYZ       0.0000
       YYZ      -0.0000    XZZ       2.7173    YZZ      -2.6537
       ZZZ       0.0000
    Hexadecapole Moments (Debye-Ang^3)
      XXXX   -2235.2112   XXXY     -41.3631   XXYY    -476.8675
      XYYY     -87.9186   YYYY    -481.1676   XXXZ       0.0000
      XXYZ       0.0000   XYYZ       0.0000   YYYZ      -0.0000
      XXZZ    -426.2222   XYZZ     -26.2167   YYZZ     -98.5993
      XZZZ      -0.0000   YZZZ      -0.0000   ZZZZ    -110.2494
 -----------------------------------------------------------------
 Calculating analytic gradient of the SCF energy
 Gradient of SCF Energy
            1           2           3           4           5           6
    1   0.0825842   0.1549477  -0.1441686  -0.0577712   0.2040260  -0.2396181
    2   0.0727132   0.1915689  -0.1308034  -0.2072569  -0.0049004   0.0786787
    3  -0.0000000  -0.0000000  -0.0000000  -0.0000000   0.0000000   0.0000000
 Max gradient component =       2.396E-01
 RMS gradient           =       1.207E-01
 Gradient time:  CPU 16.67 s  wall 4.28 s
 Geometry Optimization Parameters
   NAtoms,    NIC,     NZ,  NCons,   NDum,   NFix, NCnnct, MaxDiis
        6      37       0       0       0       0       0       0

 Cartesian Hessian Update
 Hessian Updated using BFGS Update


** GEOMETRY OPTIMIZATION IN DELOCALIZED INTERNAL COORDINATES **
   Searching for a Minimum

   Optimization Cycle:   7

                       Coordinates (Angstroms)
     ATOM                X               Y               Z
      1  F         1.4143388663   -1.6447101806    0.0000000000
      2  I        -2.3695266465   -0.6027944909    0.0000000000
      3  I         2.5934499956    0.3202722288    0.0000000000
      4  Cl       -1.3207170850    1.6117912169    0.0000000000
      5  C         0.9027752779   -0.3765061420    0.0000000000
      6  C        -0.7001396060    0.1581239060    0.0000000000
   Point Group: cs    Number of degrees of freedom:     9


   Energy is -14475.040751216

 Hessian Updated using BFGS Update

  9 Hessian modes will be used to form the next step
  Hessian Eigenvalues:
     0.051637    0.186953    0.247219    0.252050    0.312701    0.390076
     0.670504    0.960881    1.087205

 Minimum Search - Taking Simple RFO Step
 Searching for Lamda that Minimizes Along All modes
 Value Taken    Lamda =  -0.23375743
 Calculated Step too Large.  Step scaled by  0.352515
 Step Taken.  Stepsize is  0.300000

                             Maximum     Tolerance    Cnvgd?
         Gradient           0.199436      0.000300      NO
         Displacement       0.203285      0.001200      NO
         Energy change     -0.088888      0.000001      NO


 New Cartesian Coordinates Obtained by Inverse Iteration

 Displacement from previous Coordinates is:  0.319267
 ----------------------------------------------------------------
             Standard Nuclear Orientation (Angstroms)
    I     Atom           X                Y                Z
 ----------------------------------------------------------------
    1      F       1.3180312249    -1.6265649209     0.0000000000
    2      I      -2.3273163602    -0.6573798105     0.0000000000
    3      I       2.5691392726     0.3521978542     0.0000000000
    4      Cl     -1.2503969206     1.6157312270     0.0000000000
    5      C       0.8494389607    -0.3539757252     0.0000000000
    6      C      -0.6387153750     0.1361679136     0.0000000000
 ----------------------------------------------------------------
 Molecular Point Group                 Cs    NOp =  2
 Largest Abelian Subgroup              Cs    NOp =  2
 Nuclear Repulsion Energy =  1182.0287462572 hartrees
 There are       72 alpha and       72 beta electrons
 Applying Cartesian multipole field
    Component          Value
    ---------          -----
     (2,0,0)        1.00000E-11
     (0,2,0)        2.00000E-11
     (0,0,2)       -3.00000E-11
 Nucleus-field energy     =     0.0000000315 hartrees
 Requested basis set is 6-311++G(d,p)
 There are 79 shells and 220 basis functions
 A cutoff of  1.0D-11 yielded   2311 shell pairs
 There are     19302 function pairs (     21784 Cartesian)
 Smallest overlap matrix eigenvalue = 6.19E-05
 Guess MOs from SCF MO coefficient file

 -----------------------------------------------------------------------
  General SCF calculation program by
  Eric Jon Sundstrom, Paul Horn, Yuezhi Mao, Dmitri Zuev, Alec White,
  David Stuck, Shaama M.S., Shane Yost, Joonho Lee, David Small,
  Daniel Levine, Susi Lehtola, Hugh Burton, Evgeny Epifanovsky
 -----------------------------------------------------------------------
 Exchange:     0.2000 Hartree-Fock + 0.0800 Slater + 0.7200 B88
 Correlation:  0.1900 VWN1RPA + 0.8100 LYP
 Using SG-1 standard quadrature grid
 using 4 threads for integral computing
 -------------------------------------------------------
 OpenMP Integral computing Module                
 Release: version 2.0, May 2017, Q-Chem Inc. Pleasanton 
 -------------------------------------------------------
 -------------------------------------------------------
 OpenMP BLAS3 based DFT computing Module                
 Release: version 1.0, May 2013, Q-Chem Inc. Pittsburgh 
 -------------------------------------------------------
 A restricted SCF calculation will be
 performed using DIIS
 SCF converges when DIIS error is below 1.0e-08
 ---------------------------------------
  Cycle       Energy         DIIS error
 ---------------------------------------
    1  -14475.1127510293      9.71e-04  
    2  -14475.1179400795      2.63e-04  
    3  -14475.1177556841      3.31e-04  
    4  -14475.1182195535      1.06e-04  
    5  -14475.1182720136      5.64e-05  
    6  -14475.1182896569      1.00e-05  
    7  -14475.1182901794      3.52e-06  
    8  -14475.1182902570      1.27e-06  
    9  -14475.1182902653      3.36e-07  
   10  -14475.1182902659      6.09e-08  
   11  -14475.1182902661      1.92e-08  
   12  -14475.1182902660      2.13e-09  Convergence criterion met
 ---------------------------------------
 SCF time:   CPU 52.35s  wall 14.00s 
 SCF   energy in the final basis set =   -14475.1182902660
 Total energy in the final basis set =   -14475.1182902660

 --------------------------------------------------------------
             Orbital Energies (a.u.) and Symmetries
 --------------------------------------------------------------

 Alpha MOs, Restricted
 -- Occupied --                  
*******-1165.89 -176.33 -176.32 -165.73 -165.73 -165.73 -165.72
  1 A'    2 A'    3 A'    4 A'    5 A'    1 A"    6 A'    7 A'                 
-165.72 -165.72 -101.59  -35.82  -35.82  -31.32  -31.31  -31.31
  2 A"    8 A'    9 A'   10 A'   11 A'   12 A'    3 A"   13 A'                 
-31.310 -31.305 -31.305 -24.727 -22.968 -22.967 -22.966 -22.963
 14 A'    4 A"   15 A'   16 A'   17 A'    5 A"   18 A'    6 A"                 
-22.963 -22.961 -22.960 -22.959 -22.956 -22.956 -10.335 -10.299
 19 A'   20 A'    7 A"   21 A'    8 A"   22 A'   23 A'   24 A'                 
 -9.510  -7.275  -7.264  -7.264  -6.377  -6.370  -4.789  -4.783
 25 A'   26 A'    9 A"   27 A'   28 A'   29 A'   30 A'   31 A'                 
 -4.775  -4.774  -4.768  -4.767  -2.058  -2.052  -2.051  -2.051
 10 A"   32 A'   11 A"   33 A'   34 A'   35 A'   12 A"   36 A'                 
 -2.045  -2.045  -2.038  -2.038  -2.031  -2.031  -1.280  -0.980
 13 A"   37 A'   14 A"   38 A'   15 A"   39 A'   40 A'   41 A'                 
 -0.793  -0.742  -0.663  -0.604  -0.539  -0.515  -0.499  -0.446
 42 A'   43 A'   44 A'   45 A'   46 A'   16 A"   47 A'   48 A'                 
 -0.442  -0.425  -0.370  -0.327  -0.300  -0.279  -0.243  -0.232
 17 A"   49 A'   50 A'   18 A"   19 A"   51 A'   52 A'   20 A"                 
 -- Virtual --                   
 -0.081  -0.041  -0.018  -0.000   0.014   0.034   0.055   0.063
 21 A"   53 A'   54 A'   55 A'   56 A'   57 A'   22 A"   58 A'                 
  0.065   0.085   0.086   0.098   0.111   0.120   0.121   0.131
 59 A'   23 A"   60 A'   61 A'   62 A'   24 A"   63 A'   64 A'                 
  0.160   0.180   0.211   0.228   0.240   0.255   0.268   0.286
 65 A'   66 A'   25 A"   26 A"   67 A'   68 A'   69 A'   70 A'                 
  0.288   0.303   0.339   0.350   0.368   0.397   0.413   0.413
 27 A"   71 A'   72 A'   73 A'   28 A"   74 A'   75 A'   29 A"                 
  0.417   0.425   0.436   0.443   0.447   0.458   0.469   0.500
 30 A"   76 A'   31 A"   32 A"   77 A'   78 A'   79 A'   80 A'                 
  0.518   0.528   0.549   0.617   0.645   0.699   0.728   0.756
 81 A'   33 A"   82 A'   34 A"   83 A'   84 A'   85 A'   86 A'                 
  0.757   0.809   0.833   0.835   0.911   0.952   1.001   1.131
 87 A'   35 A"   36 A"   88 A'   89 A'   90 A'   91 A'   92 A'                 
  1.141   1.165   1.244   1.293   1.321   1.335   1.361   1.377
 37 A"   93 A'   38 A"   94 A'   39 A"   40 A"   41 A"   95 A'                 
  1.382   1.401   1.431   1.472   1.519   1.530   1.580   1.651
 96 A'   97 A'   98 A'   99 A'   42 A"  100 A'  101 A'  102 A'                 
  1.740   1.740   1.883   2.037   2.180   2.226   2.293   2.452
 43 A"  103 A'  104 A'  105 A'  106 A'   44 A"  107 A'  108 A'                 
  2.565   2.749   2.793   2.825   2.963   3.521   3.731   3.755
 45 A"   46 A"  109 A'  110 A'  111 A'  112 A'   47 A"  113 A'                 
  3.930   3.935   3.952   3.954   4.000   4.004   4.006   4.041
 48 A"  114 A'   49 A"   50 A"   51 A"  115 A'  116 A'   52 A"                 
  4.129   4.135   4.246   4.270   4.468   4.478   4.705   5.981
117 A'  118 A'  119 A'  120 A'  121 A'  122 A'  123 A'   53 A"                 
  6.008   6.031   6.073   6.138   6.184   6.259   6.366   6.547
 54 A"  124 A'  125 A'  126 A'  127 A'   55 A"  128 A'  129 A'                 
  9.769  23.344  23.479  25.787  25.950  26.327  27.898  27.916
130 A'  131 A'  132 A'   56 A"  133 A'  134 A'  135 A'  136 A'                 
 28.326  28.349  28.362  28.391  28.416  28.438  28.519  28.525
 57 A"   58 A"  137 A'  138 A'  139 A'  140 A'   59 A"   60 A"                 
 28.540  28.544  28.550  28.564  28.594  28.614  28.686  28.738
141 A'   61 A"  142 A'   62 A"  143 A'  144 A'  145 A'  146 A'                 
 66.724 127.871 127.889 127.901 127.926 127.958 127.996 151.691
147 A'   63 A"   64 A"  148 A'  149 A'  150 A'  151 A'  152 A'                 
151.704 215.7671901.8581901.871
153 A'  154 A'  155 A'  156 A'                                                 

 Beta MOs, Restricted
 -- Occupied --                  
*******-1165.89 -176.33 -176.32 -165.73 -165.73 -165.73 -165.72
  1 A'    2 A'    3 A'    4 A'    5 A'    1 A"    6 A'    7 A'                 
-165.72 -165.72 -101.59  -35.82  -35.82  -31.32  -31.31  -31.31
  2 A"    8 A'    9 A'   10 A'   11 A'   12 A'    3 A"   13 A'                 
-31.310 -31.305 -31.305 -24.727 -22.968 -22.967 -22.966 -22.963
 14 A'    4 A"   15 A'   16 A'   17 A'    5 A"   18 A'    6 A"                 
-22.963 -22.961 -22.960 -22.959 -22.956 -22.956 -10.335 -10.299
 19 A'   20 A'    7 A"   21 A'    8 A"   22 A'   23 A'   24 A'                 
 -9.510  -7.275  -7.264  -7.264  -6.377  -6.370  -4.789  -4.783
 25 A'   26 A'    9 A"   27 A'   28 A'   29 A'   30 A'   31 A'                 
 -4.775  -4.774  -4.768  -4.767  -2.058  -2.052  -2.051  -2.051
 10 A"   32 A'   11 A"   33 A'   34 A'   35 A'   12 A"   36 A'                 
 -2.045  -2.045  -2.038  -2.038  -2.031  -2.031  -1.280  -0.980
 13 A"   37 A'   14 A"   38 A'   15 A"   39 A'   40 A'   41 A'                 
 -0.793  -0.742  -0.663  -0.604  -0.539  -0.515  -0.499  -0.446
 42 A'   43 A'   44 A'   45 A'   46 A'   16 A"   47 A'   48 A'                 
 -0.442  -0.425  -0.370  -0.327  -0.300  -0.279  -0.243  -0.232
 17 A"   49 A'   50 A'   18 A"   19 A"   51 A'   52 A'   20 A"                 
 -- Virtual --                   
 -0.081  -0.041  -0.018  -0.000   0.014   0.034   0.055   0.063
 21 A"   53 A'   54 A'   55 A'   56 A'   57 A'   22 A"   58 A'                 
  0.065   0.085   0.086   0.098   0.111   0.120   0.121   0.131
 59 A'   23 A"   60 A'   61 A'   62 A'   24 A"   63 A'   64 A'                 
  0.160   0.180   0.211   0.228   0.240   0.255   0.268   0.286
 65 A'   66 A'   25 A"   26 A"   67 A'   68 A'   69 A'   70 A'                 
  0.288   0.303   0.339   0.350   0.368   0.397   0.413   0.413
 27 A"   71 A'   72 A'   73 A'   28 A"   74 A'   75 A'   29 A"                 
  0.417   0.425   0.436   0.443   0.447   0.458   0.469   0.500
 30 A"   76 A'   31 A"   32 A"   77 A'   78 A'   79 A'   80 A'                 
  0.518   0.528   0.549   0.617   0.645   0.699   0.728   0.756
 81 A'   33 A"   82 A'   34 A"   83 A'   84 A'   85 A'   86 A'                 
  0.757   0.809   0.833   0.835   0.911   0.952   1.001   1.131
 87 A'   35 A"   36 A"   88 A'   89 A'   90 A'   91 A'   92 A'                 
  1.141   1.165   1.244   1.293   1.321   1.335   1.361   1.377
 37 A"   93 A'   38 A"   94 A'   39 A"   40 A"   41 A"   95 A'                 
  1.382   1.401   1.431   1.472   1.519   1.530   1.580   1.651
 96 A'   97 A'   98 A'   99 A'   42 A"  100 A'  101 A'  102 A'                 
  1.740   1.740   1.883   2.037   2.180   2.226   2.293   2.452
 43 A"  103 A'  104 A'  105 A'  106 A'   44 A"  107 A'  108 A'                 
  2.565   2.749   2.793   2.825   2.963   3.521   3.731   3.755
 45 A"   46 A"  109 A'  110 A'  111 A'  112 A'   47 A"  113 A'                 
  3.930   3.935   3.952   3.954   4.000   4.004   4.006   4.041
 48 A"  114 A'   49 A"   50 A"   51 A"  115 A'  116 A'   52 A"                 
  4.129   4.135   4.246   4.270   4.468   4.478   4.705   5.981
117 A'  118 A'  119 A'  120 A'  121 A'  122 A'  123 A'   53 A"                 
  6.008   6.031   6.073   6.138   6.184   6.259   6.366   6.547
 54 A"  124 A'  125 A'  126 A'  127 A'   55 A"  128 A'  129 A'                 
  9.769  23.344  23.479  25.787  25.950  26.327  27.898  27.916
130 A'  131 A'  132 A'   56 A"  133 A'  134 A'  135 A'  136 A'                 
 28.326  28.349  28.362  28.391  28.416  28.438  28.519  28.525
 57 A"   58 A"  137 A'  138 A'  139 A'  140 A'   59 A"   60 A"                 
 28.540  28.544  28.550  28.564  28.594  28.614  28.686  28.738
141 A'   61 A"  142 A'   62 A"  143 A'  144 A'  145 A'  146 A'                 
 66.724 127.871 127.889 127.901 127.926 127.958 127.996 151.691
147 A'   63 A"   64 A"  148 A'  149 A'  150 A'  151 A'  152 A'                 
151.704 215.7671901.8581901.871
153 A'  154 A'  155 A'  156 A'                                                 
 --------------------------------------------------------------

          Ground-State Mulliken Net Atomic Charges

     Atom                 Charge (a.u.)
  ----------------------------------------
      1 F                     0.007235
      2 I                     0.134747
      3 I                     0.177104
      4 Cl                    0.363608
      5 C                    -0.544216
      6 C                    -0.138478
  ----------------------------------------
  Sum of atomic charges =    -0.000000

 -----------------------------------------------------------------
                    Cartesian Multipole Moments
 -----------------------------------------------------------------
    Charge (ESU x 10^10)
                -0.0000
    Dipole Moment (Debye)
         X      -0.0761      Y       0.9082      Z      -0.0000
       Tot       0.9114
    Quadrupole Moments (Debye-Ang)
        XX     -78.3296     XY      -0.0482     YY     -88.2228
        XZ      -0.0000     YZ       0.0000     ZZ     -85.7778
    Octopole Moments (Debye-Ang^2)
       XXX       8.5162    XXY       1.8920    XYY      -3.2747
       YYY      -0.2243    XXZ       0.0000    XYZ      -0.0000
       YYZ       0.0000    XZZ       1.7728    YZZ      -2.3442
       ZZZ      -0.0000
    Hexadecapole Moments (Debye-Ang^3)
      XXXX   -2154.4059   XXXY     -57.8245   XXYY    -463.7867
      XYYY    -109.0050   YYYY    -492.7544   XXXZ      -0.0000
      XXYZ       0.0000   XYYZ      -0.0000   YYYZ       0.0000
      XXZZ    -413.3695   XYZZ     -33.5534   YYZZ    -100.9556
      XZZZ       0.0000   YZZZ       0.0000   ZZZZ    -110.2744
 -----------------------------------------------------------------
 Calculating analytic gradient of the SCF energy
 Gradient of SCF Energy
            1           2           3           4           5           6
    1   0.0723622   0.1281251  -0.1209017  -0.0499444   0.1791206  -0.2087618
    2   0.0639255   0.1634019  -0.1110488  -0.1729654  -0.0087608   0.0654477
    3  -0.0000000  -0.0000000   0.0000000   0.0000000   0.0000000  -0.0000000
 Max gradient component =       2.088E-01
 RMS gradient           =       1.032E-01
 Gradient time:  CPU 16.79 s  wall 4.31 s
 Geometry Optimization Parameters
   NAtoms,    NIC,     NZ,  NCons,   NDum,   NFix, NCnnct, MaxDiis
        6      37       0       0       0       0       0       0

 Cartesian Hessian Update
 Hessian Updated using BFGS Update


** GEOMETRY OPTIMIZATION IN DELOCALIZED INTERNAL COORDINATES **
   Searching for a Minimum

   Optimization Cycle:   8

                       Coordinates (Angstroms)
     ATOM                X               Y               Z
      1  F         1.3180312249   -1.6265649209    0.0000000000
      2  I        -2.3273163602   -0.6573798105    0.0000000000
      3  I         2.5691392726    0.3521978542    0.0000000000
      4  Cl       -1.2503969206    1.6157312270    0.0000000000
      5  C         0.8494389607   -0.3539757252    0.0000000000
      6  C        -0.6387153750    0.1361679136    0.0000000000
   Point Group: cs    Number of degrees of freedom:     9


   Energy is -14475.118290266

 Hessian Updated using BFGS Update

  9 Hessian modes will be used to form the next step
  Hessian Eigenvalues:
     0.087973    0.177737    0.244552    0.254406    0.284633    0.391465
     0.594085    0.960130    1.084804

 Minimum Search - Taking Simple RFO Step
 Searching for Lamda that Minimizes Along All modes
 Value Taken    Lamda =  -0.18929954
 Calculated Step too Large.  Step scaled by  0.384109
 Step Taken.  Stepsize is  0.300000

                             Maximum     Tolerance    Cnvgd?
         Gradient           0.172698      0.000300      NO
         Displacement       0.201936      0.001200      NO
         Energy change     -0.077539      0.000001      NO


 New Cartesian Coordinates Obtained by Inverse Iteration

 Displacement from previous Coordinates is:  0.313820
 ----------------------------------------------------------------
             Standard Nuclear Orientation (Angstroms)
    I     Atom           X                Y                Z
 ----------------------------------------------------------------
    1      F       1.2223667135    -1.6115412055     0.0000000000
    2      I      -2.2837775447    -0.7150879512     0.0000000000
    3      I       2.5467831393     0.3833263634     0.0000000000
    4      Cl     -1.1841385700     1.6235765645     0.0000000000
    5      C       0.7974343565    -0.3332070988     0.0000000000
    6      C      -0.5784872923     0.1191098659     0.0000000000
 ----------------------------------------------------------------
 Molecular Point Group                 Cs    NOp =  2
 Largest Abelian Subgroup              Cs    NOp =  2
 Nuclear Repulsion Energy =  1185.0513968977 hartrees
 There are       72 alpha and       72 beta electrons
 Applying Cartesian multipole field
    Component          Value
    ---------          -----
     (2,0,0)        1.00000E-11
     (0,2,0)        2.00000E-11
     (0,0,2)       -3.00000E-11
 Nucleus-field energy     =     0.0000000311 hartrees
 Requested basis set is 6-311++G(d,p)
 There are 79 shells and 220 basis functions
 A cutoff of  1.0D-11 yielded   2323 shell pairs
 There are     19367 function pairs (     21856 Cartesian)
 Smallest overlap matrix eigenvalue = 4.16E-05
 Guess MOs from SCF MO coefficient file

 -----------------------------------------------------------------------
  General SCF calculation program by
  Eric Jon Sundstrom, Paul Horn, Yuezhi Mao, Dmitri Zuev, Alec White,
  David Stuck, Shaama M.S., Shane Yost, Joonho Lee, David Small,
  Daniel Levine, Susi Lehtola, Hugh Burton, Evgeny Epifanovsky
 -----------------------------------------------------------------------
 Exchange:     0.2000 Hartree-Fock + 0.0800 Slater + 0.7200 B88
 Correlation:  0.1900 VWN1RPA + 0.8100 LYP
 Using SG-1 standard quadrature grid
 using 4 threads for integral computing
 -------------------------------------------------------
 OpenMP Integral computing Module                
 Release: version 2.0, May 2017, Q-Chem Inc. Pleasanton 
 -------------------------------------------------------
 -------------------------------------------------------
 OpenMP BLAS3 based DFT computing Module                
 Release: version 1.0, May 2013, Q-Chem Inc. Pittsburgh 
 -------------------------------------------------------
 A restricted SCF calculation will be
 performed using DIIS
 SCF converges when DIIS error is below 1.0e-08
 ---------------------------------------
  Cycle       Energy         DIIS error
 ---------------------------------------
    1  -14475.1770133329      1.10e-03  
    2  -14475.1828981198      3.02e-04  
    3  -14475.1826612191      3.74e-04  
    4  -14475.1833251136      8.26e-05  
    5  -14475.1833581125      3.21e-05  
    6  -14475.1833632620      1.12e-05  
    7  -14475.1833639227      3.40e-06  
    8  -14475.1833639945      1.11e-06  
    9  -14475.1833640007      3.23e-07  
   10  -14475.1833640012      4.99e-08  
   11  -14475.1833640010      1.81e-08  
   12  -14475.1833640009      1.82e-09  Convergence criterion met
 ---------------------------------------
 SCF time:   CPU 53.01s  wall 14.00s 
 SCF   energy in the final basis set =   -14475.1833640009
 Total energy in the final basis set =   -14475.1833640009

 --------------------------------------------------------------
             Orbital Energies (a.u.) and Symmetries
 --------------------------------------------------------------

 Alpha MOs, Restricted
 -- Occupied --                  
*******-1165.89 -176.33 -176.32 -165.73 -165.73 -165.73 -165.72
  1 A'    2 A'    3 A'    4 A'    5 A'    1 A"    6 A'    7 A'                 
-165.72 -165.72 -101.59  -35.82  -35.82  -31.32  -31.31  -31.31
  2 A"    8 A'    9 A'   10 A'   11 A'   12 A'    3 A"   13 A'                 
-31.310 -31.305 -31.304 -24.726 -22.967 -22.966 -22.966 -22.962
 14 A'    4 A"   15 A'   16 A'   17 A'    5 A"   18 A'    6 A"                 
-22.962 -22.961 -22.960 -22.959 -22.955 -22.955 -10.329 -10.293
 19 A'   20 A'    7 A"   21 A'    8 A"   22 A'   23 A'   24 A'                 
 -9.507  -7.272  -7.261  -7.261  -6.376  -6.369  -4.788  -4.783
 25 A'   26 A'    9 A"   27 A'   28 A'   29 A'   30 A'   31 A'                 
 -4.774  -4.773  -4.767  -4.766  -2.056  -2.051  -2.050  -2.050
 10 A"   32 A'   11 A"   33 A'   34 A'   35 A'   12 A"   36 A'                 
 -2.044  -2.044  -2.037  -2.037  -2.030  -2.030  -1.280  -0.969
 13 A"   37 A'   14 A"   38 A'   15 A"   39 A'   40 A'   41 A'                 
 -0.797  -0.742  -0.677  -0.606  -0.538  -0.516  -0.501  -0.446
 42 A'   43 A'   44 A'   45 A'   46 A'   16 A"   47 A'   48 A'                 
 -0.436  -0.417  -0.369  -0.326  -0.301  -0.283  -0.249  -0.242
 17 A"   49 A'   50 A'   18 A"   19 A"   51 A'   52 A'   20 A"                 
 -- Virtual --                   
 -0.065  -0.049  -0.019   0.003   0.013   0.036   0.056   0.065
 21 A"   53 A'   54 A'   55 A'   56 A'   57 A'   22 A"   58 A'                 
  0.069   0.085   0.086   0.099   0.109   0.120   0.128   0.154
 59 A'   23 A"   60 A'   61 A'   62 A'   24 A"   63 A'   64 A'                 
  0.159   0.184   0.213   0.226   0.241   0.263   0.276   0.285
 65 A'   66 A'   25 A"   26 A"   67 A'   68 A'   69 A'   70 A'                 
  0.289   0.302   0.336   0.355   0.369   0.406   0.409   0.414
 27 A"   71 A'   72 A'   73 A'   28 A"   74 A'   29 A"   30 A"                 
  0.420   0.436   0.438   0.447   0.447   0.455   0.464   0.499
 75 A'   31 A"   76 A'   77 A'   32 A"   78 A'   79 A'   80 A'                 
  0.526   0.532   0.566   0.623   0.655   0.695   0.724   0.751
 81 A'   33 A"   82 A'   34 A"   83 A'   84 A'   85 A'   86 A'                 
  0.765   0.822   0.833   0.847   0.923   0.936   1.012   1.137
 87 A'   35 A"   36 A"   88 A'   89 A'   90 A'   91 A'   37 A"                 
  1.143   1.160   1.237   1.296   1.317   1.329   1.366   1.367
 92 A'   93 A'   38 A"   94 A'   39 A"   40 A"   41 A"   95 A'                 
  1.388   1.412   1.433   1.467   1.535   1.542   1.590   1.693
 96 A'   97 A'   98 A'   99 A'  100 A'   42 A"  101 A'  102 A'                 
  1.785   1.800   1.894   2.077   2.221   2.232   2.314   2.462
103 A'   43 A"  104 A'  105 A'  106 A'   44 A"  107 A'  108 A'                 
  2.573   2.782   2.798   2.905   3.030   3.504   3.736   3.762
 45 A"   46 A"  109 A'  110 A'  111 A'  112 A'   47 A"  113 A'                 
  3.940   3.952   3.954   3.955   4.000   4.001   4.010   4.043
 48 A"   49 A"   50 A"  114 A'  115 A'   51 A"  116 A'   52 A"                 
  4.119   4.133   4.240   4.263   4.468   4.486   4.735   5.982
117 A'  118 A'  119 A'  120 A'  121 A'  122 A'  123 A'   53 A"                 
  6.009   6.033   6.071   6.137   6.180   6.261   6.359   6.582
 54 A"  124 A'  125 A'  126 A'  127 A'   55 A"  128 A'  129 A'                 
  9.767  23.324  23.704  25.790  25.956  26.347  27.892  27.916
130 A'  131 A'  132 A'   56 A"  133 A'  134 A'  135 A'  136 A'                 
 28.327  28.350  28.362  28.388  28.414  28.436  28.519  28.525
 57 A"   58 A"  137 A'  138 A'  139 A'  140 A'   59 A"   60 A"                 
 28.539  28.544  28.547  28.565  28.591  28.615  28.688  28.741
141 A'   61 A"  142 A'   62 A"  143 A'  144 A'  145 A'  146 A'                 
 66.727 127.872 127.890 127.900 127.924 127.955 127.993 151.686
147 A'   63 A"   64 A"  148 A'  149 A'  150 A'  151 A'  152 A'                 
151.705 215.7621901.8531901.871
153 A'  154 A'  155 A'  156 A'                                                 

 Beta MOs, Restricted
 -- Occupied --                  
*******-1165.89 -176.33 -176.32 -165.73 -165.73 -165.73 -165.72
  1 A'    2 A'    3 A'    4 A'    5 A'    1 A"    6 A'    7 A'                 
-165.72 -165.72 -101.59  -35.82  -35.82  -31.32  -31.31  -31.31
  2 A"    8 A'    9 A'   10 A'   11 A'   12 A'    3 A"   13 A'                 
-31.310 -31.305 -31.304 -24.726 -22.967 -22.966 -22.966 -22.962
 14 A'    4 A"   15 A'   16 A'   17 A'    5 A"   18 A'    6 A"                 
-22.962 -22.961 -22.960 -22.959 -22.955 -22.955 -10.329 -10.293
 19 A'   20 A'    7 A"   21 A'    8 A"   22 A'   23 A'   24 A'                 
 -9.507  -7.272  -7.261  -7.261  -6.376  -6.369  -4.788  -4.783
 25 A'   26 A'    9 A"   27 A'   28 A'   29 A'   30 A'   31 A'                 
 -4.774  -4.773  -4.767  -4.766  -2.056  -2.051  -2.050  -2.050
 10 A"   32 A'   11 A"   33 A'   34 A'   35 A'   12 A"   36 A'                 
 -2.044  -2.044  -2.037  -2.037  -2.030  -2.030  -1.280  -0.969
 13 A"   37 A'   14 A"   38 A'   15 A"   39 A'   40 A'   41 A'                 
 -0.797  -0.742  -0.677  -0.606  -0.538  -0.516  -0.501  -0.446
 42 A'   43 A'   44 A'   45 A'   46 A'   16 A"   47 A'   48 A'                 
 -0.436  -0.417  -0.369  -0.326  -0.301  -0.283  -0.249  -0.242
 17 A"   49 A'   50 A'   18 A"   19 A"   51 A'   52 A'   20 A"                 
 -- Virtual --                   
 -0.065  -0.049  -0.019   0.003   0.013   0.036   0.056   0.065
 21 A"   53 A'   54 A'   55 A'   56 A'   57 A'   22 A"   58 A'                 
  0.069   0.085   0.086   0.099   0.109   0.120   0.128   0.154
 59 A'   23 A"   60 A'   61 A'   62 A'   24 A"   63 A'   64 A'                 
  0.159   0.184   0.213   0.226   0.241   0.263   0.276   0.285
 65 A'   66 A'   25 A"   26 A"   67 A'   68 A'   69 A'   70 A'                 
  0.289   0.302   0.336   0.355   0.369   0.406   0.409   0.414
 27 A"   71 A'   72 A'   73 A'   28 A"   74 A'   29 A"   30 A"                 
  0.420   0.436   0.438   0.447   0.447   0.455   0.464   0.499
 75 A'   31 A"   76 A'   77 A'   32 A"   78 A'   79 A'   80 A'                 
  0.526   0.532   0.566   0.623   0.655   0.695   0.724   0.751
 81 A'   33 A"   82 A'   34 A"   83 A'   84 A'   85 A'   86 A'                 
  0.765   0.822   0.833   0.847   0.923   0.936   1.012   1.137
 87 A'   35 A"   36 A"   88 A'   89 A'   90 A'   91 A'   37 A"                 
  1.143   1.160   1.237   1.296   1.317   1.329   1.366   1.367
 92 A'   93 A'   38 A"   94 A'   39 A"   40 A"   41 A"   95 A'                 
  1.388   1.412   1.433   1.467   1.535   1.542   1.590   1.693
 96 A'   97 A'   98 A'   99 A'  100 A'   42 A"  101 A'  102 A'                 
  1.785   1.800   1.894   2.077   2.221   2.232   2.314   2.462
103 A'   43 A"  104 A'  105 A'  106 A'   44 A"  107 A'  108 A'                 
  2.573   2.782   2.798   2.905   3.030   3.504   3.736   3.762
 45 A"   46 A"  109 A'  110 A'  111 A'  112 A'   47 A"  113 A'                 
  3.940   3.952   3.954   3.955   4.000   4.001   4.010   4.043
 48 A"   49 A"   50 A"  114 A'  115 A'   51 A"  116 A'   52 A"                 
  4.119   4.133   4.240   4.263   4.468   4.486   4.735   5.982
117 A'  118 A'  119 A'  120 A'  121 A'  122 A'  123 A'   53 A"                 
  6.009   6.033   6.071   6.137   6.180   6.261   6.359   6.582
 54 A"  124 A'  125 A'  126 A'  127 A'   55 A"  128 A'  129 A'                 
  9.767  23.324  23.704  25.790  25.956  26.347  27.892  27.916
130 A'  131 A'  132 A'   56 A"  133 A'  134 A'  135 A'  136 A'                 
 28.327  28.350  28.362  28.388  28.414  28.436  28.519  28.525
 57 A"   58 A"  137 A'  138 A'  139 A'  140 A'   59 A"   60 A"                 
 28.539  28.544  28.547  28.565  28.591  28.615  28.688  28.741
141 A'   61 A"  142 A'   62 A"  143 A'  144 A'  145 A'  146 A'                 
 66.727 127.872 127.890 127.900 127.924 127.955 127.993 151.686
147 A'   63 A"   64 A"  148 A'  149 A'  150 A'  151 A'  152 A'                 
151.705 215.7621901.8531901.871
153 A'  154 A'  155 A'  156 A'                                                 
 --------------------------------------------------------------

          Ground-State Mulliken Net Atomic Charges

     Atom                 Charge (a.u.)
  ----------------------------------------
      1 F                    -0.001190
      2 I                     0.139642
      3 I                     0.160735
      4 Cl                    0.349740
      5 C                    -0.594588
      6 C                    -0.054340
  ----------------------------------------
  Sum of atomic charges =     0.000000

 -----------------------------------------------------------------
                    Cartesian Multipole Moments
 -----------------------------------------------------------------
    Charge (ESU x 10^10)
                 0.0000
    Dipole Moment (Debye)
         X      -0.0497      Y       0.8045      Z      -0.0000
       Tot       0.8060
    Quadrupole Moments (Debye-Ang)
        XX     -78.3765     XY       0.5057     YY     -88.0635
        XZ       0.0000     YZ      -0.0000     ZZ     -85.7538
    Octopole Moments (Debye-Ang^2)
       XXX       5.7867    XXY       1.3021    XYY      -4.3828
       YYY       1.2139    XXZ      -0.0000    XYZ       0.0000
       YYZ      -0.0000    XZZ       0.7972    YZZ      -1.9601
       ZZZ      -0.0000
    Hexadecapole Moments (Debye-Ang^3)
      XXXX   -2078.8344   XXXY     -73.5422   XXYY    -451.5824
      XYYY    -128.9486   YYYY    -507.6001   XXXZ      -0.0000
      XXYZ      -0.0000   XYYZ       0.0000   YYYZ      -0.0000
      XXZZ    -401.1556   XYZZ     -40.6197   YYZZ    -103.9208
      XZZZ      -0.0000   YZZZ      -0.0000   ZZZZ    -110.2936
 -----------------------------------------------------------------
 Calculating analytic gradient of the SCF energy
 Gradient of SCF Energy
            1           2           3           4           5           6
    1   0.0602586   0.1032663  -0.1008256  -0.0420181   0.1320173  -0.1526986
    2   0.0565376   0.1373979  -0.0931945  -0.1419436  -0.0024336   0.0436361
    3  -0.0000000   0.0000000  -0.0000000  -0.0000000  -0.0000000   0.0000000
 Max gradient component =       1.527E-01
 RMS gradient           =       8.158E-02
 Gradient time:  CPU 16.97 s  wall 4.35 s
 Geometry Optimization Parameters
   NAtoms,    NIC,     NZ,  NCons,   NDum,   NFix, NCnnct, MaxDiis
        6      37       0       0       0       0       0       0

 Cartesian Hessian Update
 Hessian Updated using BFGS Update


** GEOMETRY OPTIMIZATION IN DELOCALIZED INTERNAL COORDINATES **
   Searching for a Minimum

   Optimization Cycle:   9

                       Coordinates (Angstroms)
     ATOM                X               Y               Z
      1  F         1.2223667135   -1.6115412055    0.0000000000
      2  I        -2.2837775447   -0.7150879512    0.0000000000
      3  I         2.5467831393    0.3833263634    0.0000000000
      4  Cl       -1.1841385700    1.6235765645    0.0000000000
      5  C         0.7974343565   -0.3332070988    0.0000000000
      6  C        -0.5784872923    0.1191098659    0.0000000000
   Point Group: cs    Number of degrees of freedom:     9


   Energy is -14475.183364001

 Hessian Updated using BFGS Update

  9 Hessian modes will be used to form the next step
  Hessian Eigenvalues:
     0.148953    0.189572    0.236098    0.258963    0.262551    0.393624
     0.550405    0.959425    1.083841

 Minimum Search - Taking Simple RFO Step
 Searching for Lamda that Minimizes Along All modes
 Value Taken    Lamda =  -0.12572823
 Calculated Step too Large.  Step scaled by  0.466204
 Step Taken.  Stepsize is  0.300000

                             Maximum     Tolerance    Cnvgd?
         Gradient           0.130895      0.000300      NO
         Displacement       0.198284      0.001200      NO
         Energy change     -0.065074      0.000001      NO


 New Cartesian Coordinates Obtained by Inverse Iteration

 Displacement from previous Coordinates is:  0.270500
 ----------------------------------------------------------------
             Standard Nuclear Orientation (Angstroms)
    I     Atom           X                Y                Z
 ----------------------------------------------------------------
    1      F       1.1345693929    -1.6074217077     0.0000000000
    2      I      -2.2555399689    -0.7796112669     0.0000000000
    3      I       2.5446084485     0.4162703628     0.0000000000
    4      Cl     -1.1305694998     1.6464362871     0.0000000000
    5      C       0.7624447008    -0.3203151070     0.0000000000
    6      C      -0.5353322711     0.1108179699     0.0000000000
 ----------------------------------------------------------------
 Molecular Point Group                 Cs    NOp =  2
 Largest Abelian Subgroup              Cs    NOp =  2
 Nuclear Repulsion Energy =  1180.2582188447 hartrees
 There are       72 alpha and       72 beta electrons
 Applying Cartesian multipole field
    Component          Value
    ---------          -----
     (2,0,0)        1.00000E-11
     (0,2,0)        2.00000E-11
     (0,0,2)       -3.00000E-11
 Nucleus-field energy     =     0.0000000312 hartrees
 Requested basis set is 6-311++G(d,p)
 There are 79 shells and 220 basis functions
 A cutoff of  1.0D-11 yielded   2327 shell pairs
 There are     19392 function pairs (     21879 Cartesian)
 Smallest overlap matrix eigenvalue = 3.19E-05
 Guess MOs from SCF MO coefficient file

 -----------------------------------------------------------------------
  General SCF calculation program by
  Eric Jon Sundstrom, Paul Horn, Yuezhi Mao, Dmitri Zuev, Alec White,
  David Stuck, Shaama M.S., Shane Yost, Joonho Lee, David Small,
  Daniel Levine, Susi Lehtola, Hugh Burton, Evgeny Epifanovsky
 -----------------------------------------------------------------------
 Exchange:     0.2000 Hartree-Fock + 0.0800 Slater + 0.7200 B88
 Correlation:  0.1900 VWN1RPA + 0.8100 LYP
 Using SG-1 standard quadrature grid
 using 4 threads for integral computing
 -------------------------------------------------------
 OpenMP Integral computing Module                
 Release: version 2.0, May 2017, Q-Chem Inc. Pleasanton 
 -------------------------------------------------------
 -------------------------------------------------------
 OpenMP BLAS3 based DFT computing Module                
 Release: version 1.0, May 2013, Q-Chem Inc. Pittsburgh 
 -------------------------------------------------------
 A restricted SCF calculation will be
 performed using DIIS
 SCF converges when DIIS error is below 1.0e-08
 ---------------------------------------
  Cycle       Energy         DIIS error
 ---------------------------------------
    1  -14475.2273534020      1.00e-03  
    2  -14475.2324760784      2.39e-04  
    3  -14475.2324726185      2.38e-04  
    4  -14475.2327243572      9.22e-05  
    5  -14475.2327688838      2.54e-05  
    6  -14475.2327719839      8.00e-06  
    7  -14475.2327722463      1.90e-06  
    8  -14475.2327722635      9.19e-07  
    9  -14475.2327722686      3.08e-07  
   10  -14475.2327722694      4.17e-08  
   11  -14475.2327722693      1.47e-08  
   12  -14475.2327722692      1.79e-09  Convergence criterion met
 ---------------------------------------
 SCF time:   CPU 53.17s  wall 14.00s 
 SCF   energy in the final basis set =   -14475.2327722692
 Total energy in the final basis set =   -14475.2327722692

 --------------------------------------------------------------
             Orbital Energies (a.u.) and Symmetries
 --------------------------------------------------------------

 Alpha MOs, Restricted
 -- Occupied --                  
*******-1165.89 -176.33 -176.32 -165.73 -165.73 -165.73 -165.72
  1 A'    2 A'    3 A'    4 A'    5 A'    1 A"    6 A'    7 A'                 
-165.72 -165.72 -101.59  -35.82  -35.82  -31.32  -31.31  -31.31
  2 A"    8 A'    9 A'   10 A'   11 A'   12 A'    3 A"   13 A'                 
-31.311 -31.305 -31.305 -24.726 -22.968 -22.967 -22.966 -22.963
 14 A'    4 A"   15 A'   16 A'   17 A'    5 A"   18 A'    6 A"                 
-22.963 -22.961 -22.960 -22.960 -22.956 -22.956 -10.324 -10.289
 19 A'   20 A'    7 A"   21 A'   22 A'    8 A"   23 A'   24 A'                 
 -9.504  -7.269  -7.259  -7.258  -6.375  -6.369  -4.788  -4.783
 25 A'   26 A'    9 A"   27 A'   28 A'   29 A'   30 A'   31 A'                 
 -4.773  -4.773  -4.767  -4.766  -2.056  -2.050  -2.050  -2.049
 10 A"   32 A'   11 A"   33 A'   34 A'   35 A'   12 A"   36 A'                 
 -2.044  -2.044  -2.036  -2.036  -2.030  -2.030  -1.279  -0.956
 13 A"   37 A'   14 A"   38 A'   39 A'   15 A"   40 A'   41 A'                 
 -0.802  -0.741  -0.681  -0.607  -0.536  -0.517  -0.503  -0.444
 42 A'   43 A'   44 A'   45 A'   46 A'   16 A"   47 A'   48 A'                 
 -0.429  -0.410  -0.365  -0.326  -0.301  -0.287  -0.257  -0.249
 17 A"   49 A'   50 A'   18 A"   19 A"   51 A'   52 A'   20 A"                 
 -- Virtual --                   
 -0.060  -0.051  -0.022   0.003   0.011   0.037   0.057   0.064
 53 A'   21 A"   54 A'   55 A'   56 A'   57 A'   22 A"   58 A'                 
  0.072   0.085   0.086   0.099   0.109   0.121   0.129   0.158
 59 A'   23 A"   60 A'   61 A'   62 A'   24 A"   63 A'   64 A'                 
  0.168   0.187   0.214   0.225   0.241   0.262   0.281   0.289
 65 A'   66 A'   25 A"   26 A"   67 A'   68 A'   69 A'   70 A'                 
  0.289   0.298   0.333   0.363   0.370   0.404   0.411   0.411
 27 A"   71 A'   72 A'   73 A'   28 A"   29 A"   74 A'   30 A"                 
  0.426   0.435   0.437   0.451   0.451   0.457   0.466   0.495
 75 A'   76 A'   31 A"   77 A'   32 A"   78 A'   79 A'   80 A'                 
  0.534   0.540   0.591   0.627   0.664   0.689   0.724   0.743
 33 A"   81 A'   82 A'   34 A"   83 A'   84 A'   85 A'   86 A'                 
  0.779   0.831   0.836   0.849   0.910   0.938   1.016   1.136
 87 A'   35 A"   36 A"   88 A'   89 A'   90 A'   91 A'   37 A"                 
  1.139   1.160   1.229   1.302   1.312   1.331   1.361   1.371
 92 A'   93 A'   38 A"   94 A'   39 A"   40 A"   95 A'   41 A"                 
  1.387   1.415   1.431   1.461   1.543   1.559   1.604   1.713
 96 A'   97 A'   98 A'   99 A'  100 A'   42 A"  101 A'  102 A'                 
  1.825   1.845   1.907   2.114   2.234   2.236   2.331   2.469
103 A'   43 A"  104 A'  105 A'  106 A'   44 A"  107 A'  108 A'                 
  2.583   2.794   2.804   2.942   3.114   3.450   3.742   3.766
 45 A"  109 A'   46 A"  110 A'  111 A'  112 A'   47 A"  113 A'                 
  3.943   3.953   3.956   3.970   3.993   4.000   4.023   4.043
 48 A"   49 A"   50 A"  114 A'  115 A'   51 A"  116 A'   52 A"                 
  4.104   4.130   4.236   4.258   4.460   4.488   4.752   5.983
117 A'  118 A'  119 A'  120 A'  121 A'  122 A'  123 A'   53 A"                 
  6.008   6.032   6.067   6.129   6.168   6.263   6.353   6.607
 54 A"  124 A'  125 A'  126 A'  127 A'   55 A"  128 A'  129 A'                 
  9.760  23.298  23.948  25.792  25.959  26.360  27.883  27.909
130 A'  131 A'  132 A'   56 A"  133 A'  134 A'  135 A'  136 A'                 
 28.327  28.348  28.360  28.383  28.410  28.430  28.518  28.524
 57 A"   58 A"  137 A'  138 A'  139 A'  140 A'   59 A"   60 A"                 
 28.536  28.543  28.543  28.564  28.587  28.614  28.688  28.738
141 A'   61 A"  142 A'   62 A"  143 A'  144 A'  145 A'  146 A'                 
 66.730 127.871 127.889 127.898 127.921 127.950 127.985 151.677
147 A'   63 A"   64 A"  148 A'  149 A'  150 A'  151 A'  152 A'                 
151.699 215.7511901.8431901.865
153 A'  154 A'  155 A'  156 A'                                                 

 Beta MOs, Restricted
 -- Occupied --                  
*******-1165.89 -176.33 -176.32 -165.73 -165.73 -165.73 -165.72
  1 A'    2 A'    3 A'    4 A'    5 A'    1 A"    6 A'    7 A'                 
-165.72 -165.72 -101.59  -35.82  -35.82  -31.32  -31.31  -31.31
  2 A"    8 A'    9 A'   10 A'   11 A'   12 A'    3 A"   13 A'                 
-31.311 -31.305 -31.305 -24.726 -22.968 -22.967 -22.966 -22.963
 14 A'    4 A"   15 A'   16 A'   17 A'    5 A"   18 A'    6 A"                 
-22.963 -22.961 -22.960 -22.960 -22.956 -22.956 -10.324 -10.289
 19 A'   20 A'    7 A"   21 A'   22 A'    8 A"   23 A'   24 A'                 
 -9.504  -7.269  -7.259  -7.258  -6.375  -6.369  -4.788  -4.783
 25 A'   26 A'    9 A"   27 A'   28 A'   29 A'   30 A'   31 A'                 
 -4.773  -4.773  -4.767  -4.766  -2.056  -2.050  -2.050  -2.049
 10 A"   32 A'   11 A"   33 A'   34 A'   35 A'   12 A"   36 A'                 
 -2.044  -2.044  -2.036  -2.036  -2.030  -2.030  -1.279  -0.956
 13 A"   37 A'   14 A"   38 A'   39 A'   15 A"   40 A'   41 A'                 
 -0.802  -0.741  -0.681  -0.607  -0.536  -0.517  -0.503  -0.444
 42 A'   43 A'   44 A'   45 A'   46 A'   16 A"   47 A'   48 A'                 
 -0.429  -0.410  -0.365  -0.326  -0.301  -0.287  -0.257  -0.249
 17 A"   49 A'   50 A'   18 A"   19 A"   51 A'   52 A'   20 A"                 
 -- Virtual --                   
 -0.060  -0.051  -0.022   0.003   0.011   0.037   0.057   0.064
 53 A'   21 A"   54 A'   55 A'   56 A'   57 A'   22 A"   58 A'                 
  0.072   0.085   0.086   0.099   0.109   0.121   0.129   0.158
 59 A'   23 A"   60 A'   61 A'   62 A'   24 A"   63 A'   64 A'                 
  0.168   0.187   0.214   0.225   0.241   0.262   0.281   0.289
 65 A'   66 A'   25 A"   26 A"   67 A'   68 A'   69 A'   70 A'                 
  0.289   0.298   0.333   0.363   0.370   0.404   0.411   0.411
 27 A"   71 A'   72 A'   73 A'   28 A"   29 A"   74 A'   30 A"                 
  0.426   0.435   0.437   0.451   0.451   0.457   0.466   0.495
 75 A'   76 A'   31 A"   77 A'   32 A"   78 A'   79 A'   80 A'                 
  0.534   0.540   0.591   0.627   0.664   0.689   0.724   0.743
 33 A"   81 A'   82 A'   34 A"   83 A'   84 A'   85 A'   86 A'                 
  0.779   0.831   0.836   0.849   0.910   0.938   1.016   1.136
 87 A'   35 A"   36 A"   88 A'   89 A'   90 A'   91 A'   37 A"                 
  1.139   1.160   1.229   1.302   1.312   1.331   1.361   1.371
 92 A'   93 A'   38 A"   94 A'   39 A"   40 A"   95 A'   41 A"                 
  1.387   1.415   1.431   1.461   1.543   1.559   1.604   1.713
 96 A'   97 A'   98 A'   99 A'  100 A'   42 A"  101 A'  102 A'                 
  1.825   1.845   1.907   2.114   2.234   2.236   2.331   2.469
103 A'   43 A"  104 A'  105 A'  106 A'   44 A"  107 A'  108 A'                 
  2.583   2.794   2.804   2.942   3.114   3.450   3.742   3.766
 45 A"  109 A'   46 A"  110 A'  111 A'  112 A'   47 A"  113 A'                 
  3.943   3.953   3.956   3.970   3.993   4.000   4.023   4.043
 48 A"   49 A"   50 A"  114 A'  115 A'   51 A"  116 A'   52 A"                 
  4.104   4.130   4.236   4.258   4.460   4.488   4.752   5.983
117 A'  118 A'  119 A'  120 A'  121 A'  122 A'  123 A'   53 A"                 
  6.008   6.032   6.067   6.129   6.168   6.263   6.353   6.607
 54 A"  124 A'  125 A'  126 A'  127 A'   55 A"  128 A'  129 A'                 
  9.760  23.298  23.948  25.792  25.959  26.360  27.883  27.909
130 A'  131 A'  132 A'   56 A"  133 A'  134 A'  135 A'  136 A'                 
 28.327  28.348  28.360  28.383  28.410  28.430  28.518  28.524
 57 A"   58 A"  137 A'  138 A'  139 A'  140 A'   59 A"   60 A"                 
 28.536  28.543  28.543  28.564  28.587  28.614  28.688  28.738
141 A'   61 A"  142 A'   62 A"  143 A'  144 A'  145 A'  146 A'                 
 66.730 127.871 127.889 127.898 127.921 127.950 127.985 151.677
147 A'   63 A"   64 A"  148 A'  149 A'  150 A'  151 A'  152 A'                 
151.699 215.7511901.8431901.865
153 A'  154 A'  155 A'  156 A'                                                 
 --------------------------------------------------------------

          Ground-State Mulliken Net Atomic Charges

     Atom                 Charge (a.u.)
  ----------------------------------------
      1 F                    -0.007815
      2 I                     0.148965
      3 I                     0.151205
      4 Cl                    0.338422
      5 C                    -0.641827
      6 C                     0.011050
  ----------------------------------------
  Sum of atomic charges =     0.000000

 -----------------------------------------------------------------
                    Cartesian Multipole Moments
 -----------------------------------------------------------------
    Charge (ESU x 10^10)
                 0.0000
    Dipole Moment (Debye)
         X       0.0075      Y       0.7125      Z      -0.0000
       Tot       0.7126
    Quadrupole Moments (Debye-Ang)
        XX     -78.2416     XY       1.1886     YY     -87.8010
        XZ      -0.0000     YZ       0.0000     ZZ     -85.8047
    Octopole Moments (Debye-Ang^2)
       XXX       3.5156    XXY       0.8297    XYY      -5.6261
       YYY       2.6925    XXZ       0.0000    XYZ      -0.0000
       YYZ       0.0000    XZZ      -0.1678    YZZ      -1.5630
       ZZZ      -0.0000
    Hexadecapole Moments (Debye-Ang^3)
      XXXX   -2036.0539   XXXY     -88.3204   XXYY    -445.6653
      XYYY    -148.7249   YYYY    -529.9529   XXXZ      -0.0000
      XXYZ      -0.0000   XYYZ      -0.0000   YYYZ       0.0000
      XXZZ    -394.7298   XYZZ     -47.8418   YYZZ    -108.3138
      XZZZ       0.0000   YZZZ       0.0000   ZZZZ    -110.5171
 -----------------------------------------------------------------
 Calculating analytic gradient of the SCF energy
 Gradient of SCF Energy
            1           2           3           4           5           6
    1   0.0455009   0.0738953  -0.0774377  -0.0344412   0.0707934  -0.0783107
    2   0.0475852   0.1065536  -0.0734426  -0.1073636   0.0093934   0.0172739
    3  -0.0000000  -0.0000000   0.0000000   0.0000000   0.0000000  -0.0000000
 Max gradient component =       1.074E-01
 RMS gradient           =       5.617E-02
 Gradient time:  CPU 17.04 s  wall 4.37 s
 Geometry Optimization Parameters
   NAtoms,    NIC,     NZ,  NCons,   NDum,   NFix, NCnnct, MaxDiis
        6      37       0       0       0       0       0       0

 Cartesian Hessian Update
 Hessian Updated using BFGS Update


** GEOMETRY OPTIMIZATION IN DELOCALIZED INTERNAL COORDINATES **
   Searching for a Minimum

   Optimization Cycle:  10

                       Coordinates (Angstroms)
     ATOM                X               Y               Z
      1  F         1.1345693929   -1.6074217077    0.0000000000
      2  I        -2.2555399689   -0.7796112669    0.0000000000
      3  I         2.5446084485    0.4162703628    0.0000000000
      4  Cl       -1.1305694998    1.6464362871    0.0000000000
      5  C         0.7624447008   -0.3203151070    0.0000000000
      6  C        -0.5353322711    0.1108179699    0.0000000000
   Point Group: cs    Number of degrees of freedom:     9


   Energy is -14475.232772269

 Hessian Updated using BFGS Update

  9 Hessian modes will be used to form the next step
  Hessian Eigenvalues:
     0.114505    0.228751    0.241367    0.254447    0.333530    0.407300
     0.533344    0.959269    1.083359

 Minimum Search - Taking Simple RFO Step
 Searching for Lamda that Minimizes Along All modes
 Value Taken    Lamda =  -0.07883122
 Calculated Step too Large.  Step scaled by  0.498542
 Step Taken.  Stepsize is  0.300000

                             Maximum     Tolerance    Cnvgd?
         Gradient           0.101666      0.000300      NO
         Displacement       0.270281      0.001200      NO
         Energy change     -0.049408      0.000001      NO


 New Cartesian Coordinates Obtained by Inverse Iteration

 Displacement from previous Coordinates is:  0.209120
 ----------------------------------------------------------------
             Standard Nuclear Orientation (Angstroms)
    I     Atom           X                Y                Z
 ----------------------------------------------------------------
    1      F       1.0742269938    -1.6197198381     0.0000000000
    2      I      -2.2557115672    -0.8390525281     0.0000000000
    3      I       2.5624269006     0.4545286841     0.0000000000
    4      Cl     -1.0915698885     1.6839131090     0.0000000000
    5      C       0.7544416422    -0.3238457624     0.0000000000
    6      C      -0.5236332785     0.1103528737     0.0000000000
 ----------------------------------------------------------------
 Molecular Point Group                 Cs    NOp =  2
 Largest Abelian Subgroup              Cs    NOp =  2
 Nuclear Repulsion Energy =  1166.0888783219 hartrees
 There are       72 alpha and       72 beta electrons
 Applying Cartesian multipole field
    Component          Value
    ---------          -----
     (2,0,0)        1.00000E-11
     (0,2,0)        2.00000E-11
     (0,0,2)       -3.00000E-11
 Nucleus-field energy     =     0.0000000320 hartrees
 Requested basis set is 6-311++G(d,p)
 There are 79 shells and 220 basis functions
 A cutoff of  1.0D-11 yielded   2324 shell pairs
 There are     19383 function pairs (     21867 Cartesian)
 Smallest overlap matrix eigenvalue = 3.23E-05
 Guess MOs from SCF MO coefficient file

 -----------------------------------------------------------------------
  General SCF calculation program by
  Eric Jon Sundstrom, Paul Horn, Yuezhi Mao, Dmitri Zuev, Alec White,
  David Stuck, Shaama M.S., Shane Yost, Joonho Lee, David Small,
  Daniel Levine, Susi Lehtola, Hugh Burton, Evgeny Epifanovsky
 -----------------------------------------------------------------------
 Exchange:     0.2000 Hartree-Fock + 0.0800 Slater + 0.7200 B88
 Correlation:  0.1900 VWN1RPA + 0.8100 LYP
 Using SG-1 standard quadrature grid
 using 4 threads for integral computing
 -------------------------------------------------------
 OpenMP Integral computing Module                
 Release: version 2.0, May 2017, Q-Chem Inc. Pleasanton 
 -------------------------------------------------------
 -------------------------------------------------------
 OpenMP BLAS3 based DFT computing Module                
 Release: version 1.0, May 2013, Q-Chem Inc. Pittsburgh 
 -------------------------------------------------------
 A restricted SCF calculation will be
 performed using DIIS
 SCF converges when DIIS error is below 1.0e-08
 ---------------------------------------
  Cycle       Energy         DIIS error
 ---------------------------------------
    1  -14475.2630748957      6.45e-04  
    2  -14475.2656972460      2.82e-04  
    3  -14475.2654581892      3.38e-04  
    4  -14475.2661278803      6.45e-05  
    5  -14475.2661501793      1.94e-05  
    6  -14475.2661520460      7.25e-06  
    7  -14475.2661523740      1.52e-06  
    8  -14475.2661523835      7.47e-07  
    9  -14475.2661523856      1.80e-07  
   10  -14475.2661523856      2.57e-08  
   11  -14475.2661523857      9.02e-09  Convergence criterion met
 ---------------------------------------
 SCF time:   CPU 48.31s  wall 12.00s 
 SCF   energy in the final basis set =   -14475.2661523857
 Total energy in the final basis set =   -14475.2661523857

 --------------------------------------------------------------
             Orbital Energies (a.u.) and Symmetries
 --------------------------------------------------------------

 Alpha MOs, Restricted
 -- Occupied --                  
*******-1165.89 -176.33 -176.32 -165.73 -165.73 -165.73 -165.73
  1 A'    2 A'    3 A'    4 A'    5 A'    1 A"    6 A'    7 A'                 
-165.72 -165.72 -101.59  -35.83  -35.82  -31.32  -31.31  -31.31
  2 A"    8 A'    9 A'   10 A'   11 A'   12 A'    3 A"   13 A'                 
-31.312 -31.306 -31.305 -24.727 -22.969 -22.968 -22.968 -22.964
 14 A'    4 A"   15 A'   16 A'   17 A'    5 A"   18 A'   19 A'                 
-22.964 -22.962 -22.961 -22.961 -22.956 -22.956 -10.325 -10.290
  6 A"   20 A'    7 A"   21 A'   22 A'    8 A"   23 A'   24 A'                 
 -9.502  -7.267  -7.257  -7.256  -6.376  -6.369  -4.789  -4.783
 25 A'   26 A'    9 A"   27 A'   28 A'   29 A'   30 A'   31 A'                 
 -4.774  -4.773  -4.767  -4.766  -2.056  -2.050  -2.050  -2.050
 10 A"   32 A'   11 A"   33 A'   34 A'   12 A"   35 A'   36 A'                 
 -2.044  -2.044  -2.037  -2.037  -2.030  -2.030  -1.279  -0.942
 13 A"   37 A'   14 A"   38 A'   39 A'   15 A"   40 A'   41 A'                 
 -0.801  -0.736  -0.678  -0.608  -0.533  -0.516  -0.505  -0.440
 42 A'   43 A'   44 A'   45 A'   46 A'   16 A"   47 A'   48 A'                 
 -0.421  -0.405  -0.360  -0.325  -0.302  -0.292  -0.265  -0.252
 17 A"   49 A'   50 A'   18 A"   19 A"   51 A'   52 A'   20 A"                 
 -- Virtual --                   
 -0.068  -0.047  -0.027   0.002   0.009   0.039   0.058   0.063
 53 A'   21 A"   54 A'   55 A'   56 A'   57 A'   22 A"   58 A'                 
  0.073   0.085   0.087   0.099   0.110   0.121   0.130   0.157
 59 A'   23 A"   60 A'   61 A'   62 A'   24 A"   63 A'   64 A'                 
  0.171   0.187   0.216   0.226   0.240   0.255   0.279   0.287
 65 A'   66 A'   25 A"   26 A"   67 A'   68 A'   69 A'   27 A"                 
  0.291   0.295   0.331   0.365   0.372   0.400   0.408   0.411
 70 A'   71 A'   72 A'   73 A'   28 A"   29 A"   30 A"   74 A'                 
  0.422   0.431   0.436   0.453   0.453   0.456   0.470   0.491
 75 A'   76 A'   31 A"   32 A"   77 A'   78 A'   79 A'   80 A'                 
  0.536   0.549   0.603   0.627   0.672   0.684   0.722   0.732
 33 A"   81 A'   82 A'   34 A"   83 A'   84 A'   85 A'   86 A'                 
  0.791   0.833   0.841   0.841   0.895   0.939   1.008   1.128
 87 A'   35 A"   88 A'   36 A"   89 A'   90 A'   91 A'   92 A'                 
  1.135   1.159   1.220   1.307   1.310   1.331   1.359   1.373
 37 A"   93 A'   38 A"   94 A'   39 A"   40 A"   95 A'   41 A"                 
  1.382   1.408   1.431   1.466   1.547   1.560   1.605   1.706
 96 A'   97 A'   98 A'   99 A'  100 A'   42 A"  101 A'  102 A'                 
  1.841   1.855   1.913   2.119   2.220   2.238   2.329   2.472
103 A'   43 A"  104 A'  105 A'  106 A'   44 A"  107 A'  108 A'                 
  2.586   2.793   2.806   2.947   3.133   3.424   3.745   3.769
 45 A"  109 A'   46 A"  110 A'  111 A'  112 A'   47 A"  113 A'                 
  3.940   3.951   3.961   3.971   3.987   3.998   4.031   4.040
 48 A"   49 A"   50 A"  114 A'  115 A'   51 A"  116 A'   52 A"                 
  4.087   4.128   4.233   4.254   4.446   4.477   4.752   5.982
117 A'  118 A'  119 A'  120 A'  121 A'  122 A'  123 A'   53 A"                 
  6.006   6.029   6.061   6.114   6.147   6.263   6.349   6.617
 54 A"  124 A'  125 A'  126 A'  127 A'   55 A"  128 A'  129 A'                 
  9.748  23.287  24.008  25.792  25.955  26.359  27.870  27.895
130 A'  131 A'  132 A'   56 A"  133 A'  134 A'  135 A'  136 A'                 
 28.325  28.346  28.356  28.378  28.402  28.421  28.516  28.523
 57 A"   58 A"  137 A'  138 A'  139 A'  140 A'   59 A"   60 A"                 
 28.531  28.539  28.541  28.562  28.582  28.611  28.686  28.730
141 A'  142 A'   61 A"   62 A"  143 A'  144 A'  145 A'  146 A'                 
 66.729 127.870 127.886 127.895 127.917 127.941 127.974 151.664
147 A'   63 A"   64 A"  148 A'  149 A'  150 A'  151 A'  152 A'                 
151.686 215.7371901.8281901.851
153 A'  154 A'  155 A'  156 A'                                                 

 Beta MOs, Restricted
 -- Occupied --                  
*******-1165.89 -176.33 -176.32 -165.73 -165.73 -165.73 -165.73
  1 A'    2 A'    3 A'    4 A'    5 A'    1 A"    6 A'    7 A'                 
-165.72 -165.72 -101.59  -35.83  -35.82  -31.32  -31.31  -31.31
  2 A"    8 A'    9 A'   10 A'   11 A'   12 A'    3 A"   13 A'                 
-31.312 -31.306 -31.305 -24.727 -22.969 -22.968 -22.968 -22.964
 14 A'    4 A"   15 A'   16 A'   17 A'    5 A"   18 A'   19 A'                 
-22.964 -22.962 -22.961 -22.961 -22.956 -22.956 -10.325 -10.290
  6 A"   20 A'    7 A"   21 A'   22 A'    8 A"   23 A'   24 A'                 
 -9.502  -7.267  -7.257  -7.256  -6.376  -6.369  -4.789  -4.783
 25 A'   26 A'    9 A"   27 A'   28 A'   29 A'   30 A'   31 A'                 
 -4.774  -4.773  -4.767  -4.766  -2.056  -2.050  -2.050  -2.050
 10 A"   32 A'   11 A"   33 A'   34 A'   12 A"   35 A'   36 A'                 
 -2.044  -2.044  -2.037  -2.037  -2.030  -2.030  -1.279  -0.942
 13 A"   37 A'   14 A"   38 A'   39 A'   15 A"   40 A'   41 A'                 
 -0.801  -0.736  -0.678  -0.608  -0.533  -0.516  -0.505  -0.440
 42 A'   43 A'   44 A'   45 A'   46 A'   16 A"   47 A'   48 A'                 
 -0.421  -0.405  -0.360  -0.325  -0.302  -0.292  -0.265  -0.252
 17 A"   49 A'   50 A'   18 A"   19 A"   51 A'   52 A'   20 A"                 
 -- Virtual --                   
 -0.068  -0.047  -0.027   0.002   0.009   0.039   0.058   0.063
 53 A'   21 A"   54 A'   55 A'   56 A'   57 A'   22 A"   58 A'                 
  0.073   0.085   0.087   0.099   0.110   0.121   0.130   0.157
 59 A'   23 A"   60 A'   61 A'   62 A'   24 A"   63 A'   64 A'                 
  0.171   0.187   0.216   0.226   0.240   0.255   0.279   0.287
 65 A'   66 A'   25 A"   26 A"   67 A'   68 A'   69 A'   27 A"                 
  0.291   0.295   0.331   0.365   0.372   0.400   0.408   0.411
 70 A'   71 A'   72 A'   73 A'   28 A"   29 A"   30 A"   74 A'                 
  0.422   0.431   0.436   0.453   0.453   0.456   0.470   0.491
 75 A'   76 A'   31 A"   32 A"   77 A'   78 A'   79 A'   80 A'                 
  0.536   0.549   0.603   0.627   0.672   0.684   0.722   0.732
 33 A"   81 A'   82 A'   34 A"   83 A'   84 A'   85 A'   86 A'                 
  0.791   0.833   0.841   0.841   0.895   0.939   1.008   1.128
 87 A'   35 A"   88 A'   36 A"   89 A'   90 A'   91 A'   92 A'                 
  1.135   1.159   1.220   1.307   1.310   1.331   1.359   1.373
 37 A"   93 A'   38 A"   94 A'   39 A"   40 A"   95 A'   41 A"                 
  1.382   1.408   1.431   1.466   1.547   1.560   1.605   1.706
 96 A'   97 A'   98 A'   99 A'  100 A'   42 A"  101 A'  102 A'                 
  1.841   1.855   1.913   2.119   2.220   2.238   2.329   2.472
103 A'   43 A"  104 A'  105 A'  106 A'   44 A"  107 A'  108 A'                 
  2.586   2.793   2.806   2.947   3.133   3.424   3.745   3.769
 45 A"  109 A'   46 A"  110 A'  111 A'  112 A'   47 A"  113 A'                 
  3.940   3.951   3.961   3.971   3.987   3.998   4.031   4.040
 48 A"   49 A"   50 A"  114 A'  115 A'   51 A"  116 A'   52 A"                 
  4.087   4.128   4.233   4.254   4.446   4.477   4.752   5.982
117 A'  118 A'  119 A'  120 A'  121 A'  122 A'  123 A'   53 A"                 
  6.006   6.029   6.061   6.114   6.147   6.263   6.349   6.617
 54 A"  124 A'  125 A'  126 A'  127 A'   55 A"  128 A'  129 A'                 
  9.748  23.287  24.008  25.792  25.955  26.359  27.870  27.895
130 A'  131 A'  132 A'   56 A"  133 A'  134 A'  135 A'  136 A'                 
 28.325  28.346  28.356  28.378  28.402  28.421  28.516  28.523
 57 A"   58 A"  137 A'  138 A'  139 A'  140 A'   59 A"   60 A"                 
 28.531  28.539  28.541  28.562  28.582  28.611  28.686  28.730
141 A'  142 A'   61 A"   62 A"  143 A'  144 A'  145 A'  146 A'                 
 66.729 127.870 127.886 127.895 127.917 127.941 127.974 151.664
147 A'   63 A"   64 A"  148 A'  149 A'  150 A'  151 A'  152 A'                 
151.686 215.7371901.8281901.851
153 A'  154 A'  155 A'  156 A'                                                 
 --------------------------------------------------------------

          Ground-State Mulliken Net Atomic Charges

     Atom                 Charge (a.u.)
  ----------------------------------------
      1 F                    -0.010296
      2 I                     0.159848
      3 I                     0.151027
      4 Cl                    0.327437
      5 C                    -0.638709
      6 C                     0.010693
  ----------------------------------------
  Sum of atomic charges =    -0.000000

 -----------------------------------------------------------------
                    Cartesian Multipole Moments
 -----------------------------------------------------------------
    Charge (ESU x 10^10)
                -0.0000
    Dipole Moment (Debye)
         X       0.1028      Y       0.6301      Z      -0.0000
       Tot       0.6384
    Quadrupole Moments (Debye-Ang)
        XX     -78.0115     XY       1.9373     YY     -87.4501
        XZ      -0.0000     YZ      -0.0000     ZZ     -85.9795
    Octopole Moments (Debye-Ang^2)
       XXX       2.5031    XXY       0.4330    XYY      -6.4663
       YYY       3.2158    XXZ      -0.0000    XYZ       0.0000
       YYZ      -0.0000    XZZ      -0.8063    YZZ      -1.4857
       ZZZ       0.0000
    Hexadecapole Moments (Debye-Ang^3)
      XXXX   -2037.8121   XXXY    -101.3148   XXYY    -447.8206
      XYYY    -167.6412   YYYY    -558.2099   XXXZ      -0.0000
      XXYZ      -0.0000   XYYZ      -0.0000   YYYZ      -0.0000
      XXZZ    -395.9073   XYZZ     -54.9814   YYZZ    -113.8166
      XZZZ      -0.0000   YZZZ      -0.0000   ZZZZ    -110.9883
 -----------------------------------------------------------------
 Calculating analytic gradient of the SCF energy
 Gradient of SCF Energy
            1           2           3           4           5           6
    1   0.0320524   0.0467478  -0.0517837  -0.0289364   0.0433084  -0.0413886
    2   0.0371540   0.0767171  -0.0534485  -0.0741759   0.0092682   0.0044851
    3  -0.0000000  -0.0000000  -0.0000000   0.0000000  -0.0000000   0.0000000
 Max gradient component =       7.672E-02
 RMS gradient           =       3.804E-02
 Gradient time:  CPU 16.82 s  wall 4.31 s
 Geometry Optimization Parameters
   NAtoms,    NIC,     NZ,  NCons,   NDum,   NFix, NCnnct, MaxDiis
        6      37       0       0       0       0       0       0

 Cartesian Hessian Update
 Hessian Updated using BFGS Update


** GEOMETRY OPTIMIZATION IN DELOCALIZED INTERNAL COORDINATES **
   Searching for a Minimum

   Optimization Cycle:  11

                       Coordinates (Angstroms)
     ATOM                X               Y               Z
      1  F         1.0742269938   -1.6197198381    0.0000000000
      2  I        -2.2557115672   -0.8390525281    0.0000000000
      3  I         2.5624269006    0.4545286841    0.0000000000
      4  Cl       -1.0915698885    1.6839131090    0.0000000000
      5  C         0.7544416422   -0.3238457624    0.0000000000
      6  C        -0.5236332785    0.1103528737    0.0000000000
   Point Group: cs    Number of degrees of freedom:     9


   Energy is -14475.266152386

 Hessian Updated using BFGS Update

  9 Hessian modes will be used to form the next step
  Hessian Eigenvalues:
     0.105554    0.222810    0.237019    0.253608    0.335792    0.418654
     0.542883    0.958936    1.082980

 Minimum Search - Taking Simple RFO Step
 Searching for Lamda that Minimizes Along All modes
 Value Taken    Lamda =  -0.04993722
 Calculated Step too Large.  Step scaled by  0.547837
 Step Taken.  Stepsize is  0.300000

                             Maximum     Tolerance    Cnvgd?
         Gradient           0.076037      0.000300      NO
         Displacement       0.278297      0.001200      NO
         Energy change     -0.033380      0.000001      NO


 New Cartesian Coordinates Obtained by Inverse Iteration

 Displacement from previous Coordinates is:  0.215955
 ----------------------------------------------------------------
             Standard Nuclear Orientation (Angstroms)
    I     Atom           X                Y                Z
 ----------------------------------------------------------------
    1      F       1.0275697838    -1.6421561667     0.0000000000
    2      I      -2.2578228834    -0.8914092351     0.0000000000
    3      I       2.5609395942     0.5064064115     0.0000000000
    4      Cl     -1.0356609433     1.7220280980     0.0000000000
    5      C       0.7431765848    -0.3380639111     0.0000000000
    6      C      -0.5180213337     0.1093713417     0.0000000000
 ----------------------------------------------------------------
 Molecular Point Group                 Cs    NOp =  2
 Largest Abelian Subgroup              Cs    NOp =  2
 Nuclear Repulsion Energy =  1154.8745477817 hartrees
 There are       72 alpha and       72 beta electrons
 Applying Cartesian multipole field
    Component          Value
    ---------          -----
     (2,0,0)        1.00000E-11
     (0,2,0)        2.00000E-11
     (0,0,2)       -3.00000E-11
 Nucleus-field energy     =     0.0000000326 hartrees
 Requested basis set is 6-311++G(d,p)
 There are 79 shells and 220 basis functions
 A cutoff of  1.0D-11 yielded   2318 shell pairs
 There are     19345 function pairs (     21823 Cartesian)
 Smallest overlap matrix eigenvalue = 3.43E-05
 Guess MOs from SCF MO coefficient file

 -----------------------------------------------------------------------
  General SCF calculation program by
  Eric Jon Sundstrom, Paul Horn, Yuezhi Mao, Dmitri Zuev, Alec White,
  David Stuck, Shaama M.S., Shane Yost, Joonho Lee, David Small,
  Daniel Levine, Susi Lehtola, Hugh Burton, Evgeny Epifanovsky
 -----------------------------------------------------------------------
 Exchange:     0.2000 Hartree-Fock + 0.0800 Slater + 0.7200 B88
 Correlation:  0.1900 VWN1RPA + 0.8100 LYP
 Using SG-1 standard quadrature grid
 using 4 threads for integral computing
 -------------------------------------------------------
 OpenMP Integral computing Module                
 Release: version 2.0, May 2017, Q-Chem Inc. Pleasanton 
 -------------------------------------------------------
 -------------------------------------------------------
 OpenMP BLAS3 based DFT computing Module                
 Release: version 1.0, May 2013, Q-Chem Inc. Pittsburgh 
 -------------------------------------------------------
 A restricted SCF calculation will be
 performed using DIIS
 SCF converges when DIIS error is below 1.0e-08
 ---------------------------------------
  Cycle       Energy         DIIS error
 ---------------------------------------
    1  -14475.2862297468      6.03e-04  
    2  -14475.2886278566      2.50e-04  
    3  -14475.2884435807      3.03e-04  
    4  -14475.2889613133      6.11e-05  
    5  -14475.2889831198      1.40e-05  
    6  -14475.2889840169      7.26e-06  
    7  -14475.2889843452      1.12e-06  
    8  -14475.2889843509      4.69e-07  
    9  -14475.2889843516      5.45e-08  
   10  -14475.2889843513      1.85e-08  
   11  -14475.2889843516      9.86e-09  Convergence criterion met
 ---------------------------------------
 SCF time:   CPU 47.95s  wall 13.00s 
 SCF   energy in the final basis set =   -14475.2889843516
 Total energy in the final basis set =   -14475.2889843516

 --------------------------------------------------------------
             Orbital Energies (a.u.) and Symmetries
 --------------------------------------------------------------

 Alpha MOs, Restricted
 -- Occupied --                  
*******-1165.89 -176.33 -176.32 -165.73 -165.73 -165.73 -165.73
  1 A'    2 A'    3 A'    4 A'    5 A'    1 A"    6 A'    7 A'                 
-165.72 -165.72 -101.59  -35.83  -35.82  -31.32  -31.31  -31.31
  2 A"    8 A'    9 A'   10 A'   11 A'   12 A'    3 A"   13 A'                 
-31.313 -31.307 -31.306 -24.728 -22.970 -22.969 -22.968 -22.964
 14 A'    4 A"   15 A'   16 A'   17 A'    5 A"   18 A'   19 A'                 
-22.964 -22.963 -22.962 -22.962 -22.957 -22.957 -10.326 -10.291
  6 A"   20 A'    7 A"   21 A'   22 A'    8 A"   23 A'   24 A'                 
 -9.502  -7.267  -7.256  -7.256  -6.376  -6.370  -4.789  -4.783
 25 A'   26 A'    9 A"   27 A'   28 A'   29 A'   30 A'   31 A'                 
 -4.774  -4.773  -4.767  -4.767  -2.056  -2.050  -2.050  -2.050
 10 A"   32 A'   11 A"   33 A'   34 A'   12 A"   35 A'   36 A'                 
 -2.044  -2.044  -2.037  -2.037  -2.030  -2.030  -1.278  -0.933
 13 A"   37 A'   14 A"   38 A'   39 A'   15 A"   40 A'   41 A'                 
 -0.801  -0.731  -0.675  -0.608  -0.531  -0.515  -0.505  -0.438
 42 A'   43 A'   44 A'   45 A'   46 A'   16 A"   47 A'   48 A'                 
 -0.416  -0.401  -0.355  -0.324  -0.303  -0.295  -0.271  -0.254
 17 A"   49 A'   50 A'   18 A"   19 A"   51 A'   52 A'   20 A"                 
 -- Virtual --                   
 -0.074  -0.044  -0.032   0.000   0.007   0.040   0.059   0.062
 53 A'   21 A"   54 A'   55 A'   56 A'   57 A'   22 A"   58 A'                 
  0.073   0.085   0.088   0.099   0.110   0.121   0.131   0.155
 59 A'   23 A"   60 A'   61 A'   62 A'   24 A"   63 A'   64 A'                 
  0.174   0.187   0.217   0.226   0.236   0.247   0.276   0.285
 65 A'   66 A'   25 A"   26 A"   67 A'   68 A'   69 A'   27 A"                 
  0.288   0.300   0.329   0.366   0.373   0.397   0.405   0.408
 70 A'   71 A'   72 A'   73 A'   28 A"   29 A"   30 A"   74 A'                 
  0.412   0.433   0.435   0.453   0.454   0.457   0.472   0.489
 75 A'   76 A'   31 A"   32 A"   77 A'   78 A'   79 A'   80 A'                 
  0.538   0.552   0.615   0.626   0.674   0.680   0.719   0.727
 33 A"   81 A'   82 A'   34 A"   83 A'   84 A'   85 A'   86 A'                 
  0.799   0.826   0.833   0.846   0.889   0.942   0.997   1.119
 87 A'   88 A'   35 A"   36 A"   89 A'   90 A'   91 A'   92 A'                 
  1.133   1.157   1.212   1.307   1.312   1.330   1.356   1.375
 37 A"   93 A'   38 A"   39 A"   94 A'   40 A"   95 A'   41 A"                 
  1.379   1.406   1.433   1.468   1.546   1.561   1.607   1.699
 96 A'   97 A'   98 A'   99 A'  100 A'   42 A"  101 A'  102 A'                 
  1.851   1.862   1.921   2.124   2.202   2.238   2.326   2.472
103 A'   43 A"  104 A'  105 A'  106 A'   44 A"  107 A'  108 A'                 
  2.588   2.791   2.805   2.950   3.144   3.402   3.746   3.771
 45 A"  109 A'   46 A"  110 A'  111 A'  112 A'   47 A"  113 A'                 
  3.937   3.950   3.962   3.970   3.982   3.997   4.028   4.037
 48 A"   49 A"   50 A"  114 A'  115 A'   51 A"  116 A'   52 A"                 
  4.083   4.130   4.236   4.250   4.431   4.464   4.750   5.981
117 A'  118 A'  119 A'  120 A'  121 A'  122 A'  123 A'   53 A"                 
  6.003   6.026   6.056   6.102   6.124   6.264   6.349   6.621
 54 A"  124 A'  125 A'  126 A'  127 A'   55 A"  128 A'  129 A'                 
  9.739  23.277  24.048  25.791  25.951  26.361  27.857  27.884
130 A'  131 A'  132 A'   56 A"  133 A'  134 A'  135 A'  136 A'                 
 28.325  28.343  28.354  28.374  28.395  28.411  28.515  28.522
 57 A"   58 A"  137 A'  138 A'  139 A'  140 A'   59 A"   60 A"                 
 28.529  28.536  28.539  28.559  28.580  28.609  28.685  28.720
141 A'  142 A'   61 A"   62 A"  143 A'  144 A'  145 A'  146 A'                 
 66.728 127.869 127.884 127.893 127.914 127.935 127.963 151.651
147 A'   63 A"   64 A"  148 A'  149 A'  150 A'  151 A'  152 A'                 
151.676 215.7251901.8151901.840
153 A'  154 A'  155 A'  156 A'                                                 

 Beta MOs, Restricted
 -- Occupied --                  
*******-1165.89 -176.33 -176.32 -165.73 -165.73 -165.73 -165.73
  1 A'    2 A'    3 A'    4 A'    5 A'    1 A"    6 A'    7 A'                 
-165.72 -165.72 -101.59  -35.83  -35.82  -31.32  -31.31  -31.31
  2 A"    8 A'    9 A'   10 A'   11 A'   12 A'    3 A"   13 A'                 
-31.313 -31.307 -31.306 -24.728 -22.970 -22.969 -22.968 -22.964
 14 A'    4 A"   15 A'   16 A'   17 A'    5 A"   18 A'   19 A'                 
-22.964 -22.963 -22.962 -22.962 -22.957 -22.957 -10.326 -10.291
  6 A"   20 A'    7 A"   21 A'   22 A'    8 A"   23 A'   24 A'                 
 -9.502  -7.267  -7.256  -7.256  -6.376  -6.370  -4.789  -4.783
 25 A'   26 A'    9 A"   27 A'   28 A'   29 A'   30 A'   31 A'                 
 -4.774  -4.773  -4.767  -4.767  -2.056  -2.050  -2.050  -2.050
 10 A"   32 A'   11 A"   33 A'   34 A'   12 A"   35 A'   36 A'                 
 -2.044  -2.044  -2.037  -2.037  -2.030  -2.030  -1.278  -0.933
 13 A"   37 A'   14 A"   38 A'   39 A'   15 A"   40 A'   41 A'                 
 -0.801  -0.731  -0.675  -0.608  -0.531  -0.515  -0.505  -0.438
 42 A'   43 A'   44 A'   45 A'   46 A'   16 A"   47 A'   48 A'                 
 -0.416  -0.401  -0.355  -0.324  -0.303  -0.295  -0.271  -0.254
 17 A"   49 A'   50 A'   18 A"   19 A"   51 A'   52 A'   20 A"                 
 -- Virtual --                   
 -0.074  -0.044  -0.032   0.000   0.007   0.040   0.059   0.062
 53 A'   21 A"   54 A'   55 A'   56 A'   57 A'   22 A"   58 A'                 
  0.073   0.085   0.088   0.099   0.110   0.121   0.131   0.155
 59 A'   23 A"   60 A'   61 A'   62 A'   24 A"   63 A'   64 A'                 
  0.174   0.187   0.217   0.226   0.236   0.247   0.276   0.285
 65 A'   66 A'   25 A"   26 A"   67 A'   68 A'   69 A'   27 A"                 
  0.288   0.300   0.329   0.366   0.373   0.397   0.405   0.408
 70 A'   71 A'   72 A'   73 A'   28 A"   29 A"   30 A"   74 A'                 
  0.412   0.433   0.435   0.453   0.454   0.457   0.472   0.489
 75 A'   76 A'   31 A"   32 A"   77 A'   78 A'   79 A'   80 A'                 
  0.538   0.552   0.615   0.626   0.674   0.680   0.719   0.727
 33 A"   81 A'   82 A'   34 A"   83 A'   84 A'   85 A'   86 A'                 
  0.799   0.826   0.833   0.846   0.889   0.942   0.997   1.119
 87 A'   88 A'   35 A"   36 A"   89 A'   90 A'   91 A'   92 A'                 
  1.133   1.157   1.212   1.307   1.312   1.330   1.356   1.375
 37 A"   93 A'   38 A"   39 A"   94 A'   40 A"   95 A'   41 A"                 
  1.379   1.406   1.433   1.468   1.546   1.561   1.607   1.699
 96 A'   97 A'   98 A'   99 A'  100 A'   42 A"  101 A'  102 A'                 
  1.851   1.862   1.921   2.124   2.202   2.238   2.326   2.472
103 A'   43 A"  104 A'  105 A'  106 A'   44 A"  107 A'  108 A'                 
  2.588   2.791   2.805   2.950   3.144   3.402   3.746   3.771
 45 A"  109 A'   46 A"  110 A'  111 A'  112 A'   47 A"  113 A'                 
  3.937   3.950   3.962   3.970   3.982   3.997   4.028   4.037
 48 A"   49 A"   50 A"  114 A'  115 A'   51 A"  116 A'   52 A"                 
  4.083   4.130   4.236   4.250   4.431   4.464   4.750   5.981
117 A'  118 A'  119 A'  120 A'  121 A'  122 A'  123 A'   53 A"                 
  6.003   6.026   6.056   6.102   6.124   6.264   6.349   6.621
 54 A"  124 A'  125 A'  126 A'  127 A'   55 A"  128 A'  129 A'                 
  9.739  23.277  24.048  25.791  25.951  26.361  27.857  27.884
130 A'  131 A'  132 A'   56 A"  133 A'  134 A'  135 A'  136 A'                 
 28.325  28.343  28.354  28.374  28.395  28.411  28.515  28.522
 57 A"   58 A"  137 A'  138 A'  139 A'  140 A'   59 A"   60 A"                 
 28.529  28.536  28.539  28.559  28.580  28.609  28.685  28.720
141 A'  142 A'   61 A"   62 A"  143 A'  144 A'  145 A'  146 A'                 
 66.728 127.869 127.884 127.893 127.914 127.935 127.963 151.651
147 A'   63 A"   64 A"  148 A'  149 A'  150 A'  151 A'  152 A'                 
151.676 215.7251901.8151901.840
153 A'  154 A'  155 A'  156 A'                                                 
 --------------------------------------------------------------

          Ground-State Mulliken Net Atomic Charges

     Atom                 Charge (a.u.)
  ----------------------------------------
      1 F                    -0.015912
      2 I                     0.166641
      3 I                     0.151391
      4 Cl                    0.321392
      5 C                    -0.621246
      6 C                    -0.002266
  ----------------------------------------
  Sum of atomic charges =    -0.000000

 -----------------------------------------------------------------
                    Cartesian Multipole Moments
 -----------------------------------------------------------------
    Charge (ESU x 10^10)
                -0.0000
    Dipole Moment (Debye)
         X       0.1403      Y       0.5785      Z      -0.0000
       Tot       0.5953
    Quadrupole Moments (Debye-Ang)
        XX     -78.0657     XY       2.6519     YY     -87.0195
        XZ      -0.0000     YZ      -0.0000     ZZ     -86.1320
    Octopole Moments (Debye-Ang^2)
       XXX       1.7037    XXY      -0.1177    XYY      -6.8073
       YYY       2.5661    XXZ       0.0000    XYZ       0.0000
       YYZ      -0.0000    XZZ      -1.1382    YZZ      -1.8620
       ZZZ      -0.0000
    Hexadecapole Moments (Debye-Ang^3)
      XXXX   -2029.8962   XXXY    -116.0563   XXYY    -447.4587
      XYYY    -187.7077   YYYY    -589.1885   XXXZ      -0.0000
      XXYZ      -0.0000   XYYZ      -0.0000   YYYZ      -0.0000
      XXZZ    -394.3486   XYZZ     -62.7568   YYZZ    -119.8555
      XZZZ      -0.0000   YZZZ      -0.0000   ZZZZ    -111.4068
 -----------------------------------------------------------------
 Calculating analytic gradient of the SCF energy
 Gradient of SCF Energy
            1           2           3           4           5           6
    1   0.0221400   0.0292152  -0.0298201  -0.0234106   0.0192906  -0.0174151
    2   0.0258327   0.0537937  -0.0349437  -0.0487658   0.0075200  -0.0034368
    3  -0.0000000  -0.0000000  -0.0000000   0.0000000   0.0000000  -0.0000000
 Max gradient component =       5.379E-02
 RMS gradient           =       2.436E-02
 Gradient time:  CPU 16.67 s  wall 4.28 s
 Geometry Optimization Parameters
   NAtoms,    NIC,     NZ,  NCons,   NDum,   NFix, NCnnct, MaxDiis
        6      37       0       0       0       0       0       0

 Cartesian Hessian Update
 Hessian Updated using BFGS Update


** GEOMETRY OPTIMIZATION IN DELOCALIZED INTERNAL COORDINATES **
   Searching for a Minimum

   Optimization Cycle:  12

                       Coordinates (Angstroms)
     ATOM                X               Y               Z
      1  F         1.0275697838   -1.6421561667    0.0000000000
      2  I        -2.2578228834   -0.8914092351    0.0000000000
      3  I         2.5609395942    0.5064064115    0.0000000000
      4  Cl       -1.0356609433    1.7220280980    0.0000000000
      5  C         0.7431765848   -0.3380639111    0.0000000000
      6  C        -0.5180213337    0.1093713417    0.0000000000
   Point Group: cs    Number of degrees of freedom:     9


   Energy is -14475.288984352

 Hessian Updated using BFGS Update

  9 Hessian modes will be used to form the next step
  Hessian Eigenvalues:
     0.086424    0.217504    0.237947    0.253956    0.338870    0.423138
     0.553959    0.959504    1.082660

 Minimum Search - Taking Simple RFO Step
 Searching for Lamda that Minimizes Along All modes
 Value Taken    Lamda =  -0.03089211
 Calculated Step too Large.  Step scaled by  0.594082
 Step Taken.  Stepsize is  0.300000

                             Maximum     Tolerance    Cnvgd?
         Gradient           0.054206      0.000300      NO
         Displacement       0.284689      0.001200      NO
         Energy change     -0.022832      0.000001      NO


 New Cartesian Coordinates Obtained by Inverse Iteration

 Displacement from previous Coordinates is:  0.219699
 ----------------------------------------------------------------
             Standard Nuclear Orientation (Angstroms)
    I     Atom           X                Y                Z
 ----------------------------------------------------------------
    1      F       0.9787315355    -1.6649466567     0.0000000000
    2      I      -2.2528927125    -0.9482449210     0.0000000000
    3      I       2.5569223811     0.5544385712     0.0000000000
    4      Cl     -0.9795816098     1.7618805599     0.0000000000
    5      C       0.7346694722    -0.3520461712     0.0000000000
    6      C      -0.5176682640     0.1150951559     0.0000000000
 ----------------------------------------------------------------
 Molecular Point Group                 Cs    NOp =  2
 Largest Abelian Subgroup              Cs    NOp =  2
 Nuclear Repulsion Energy =  1145.3778537519 hartrees
 There are       72 alpha and       72 beta electrons
 Applying Cartesian multipole field
    Component          Value
    ---------          -----
     (2,0,0)        1.00000E-11
     (0,2,0)        2.00000E-11
     (0,0,2)       -3.00000E-11
 Nucleus-field energy     =     0.0000000332 hartrees
 Requested basis set is 6-311++G(d,p)
 There are 79 shells and 220 basis functions
 A cutoff of  1.0D-11 yielded   2301 shell pairs
 There are     19247 function pairs (     21721 Cartesian)
 Smallest overlap matrix eigenvalue = 3.86E-05
 Guess MOs from SCF MO coefficient file

 -----------------------------------------------------------------------
  General SCF calculation program by
  Eric Jon Sundstrom, Paul Horn, Yuezhi Mao, Dmitri Zuev, Alec White,
  David Stuck, Shaama M.S., Shane Yost, Joonho Lee, David Small,
  Daniel Levine, Susi Lehtola, Hugh Burton, Evgeny Epifanovsky
 -----------------------------------------------------------------------
 Exchange:     0.2000 Hartree-Fock + 0.0800 Slater + 0.7200 B88
 Correlation:  0.1900 VWN1RPA + 0.8100 LYP
 Using SG-1 standard quadrature grid
 using 4 threads for integral computing
 -------------------------------------------------------
 OpenMP Integral computing Module                
 Release: version 2.0, May 2017, Q-Chem Inc. Pleasanton 
 -------------------------------------------------------
 -------------------------------------------------------
 OpenMP BLAS3 based DFT computing Module                
 Release: version 1.0, May 2013, Q-Chem Inc. Pittsburgh 
 -------------------------------------------------------
 A restricted SCF calculation will be
 performed using DIIS
 SCF converges when DIIS error is below 1.0e-08
 ---------------------------------------
  Cycle       Energy         DIIS error
 ---------------------------------------
    1  -14475.3013182745      5.79e-04  
    2  -14475.3035956912      2.56e-04  
    3  -14475.3033940771      3.14e-04  
    4  -14475.3039465838      5.61e-05  
    5  -14475.3039652359      1.49e-05  
    6  -14475.3039662641      7.20e-06  
    7  -14475.3039665859      1.23e-06  
    8  -14475.3039665920      5.70e-07  
    9  -14475.3039665928      1.18e-07  
   10  -14475.3039665931      3.06e-08  
   11  -14475.3039665931      6.37e-09  Convergence criterion met
 ---------------------------------------
 SCF time:   CPU 47.48s  wall 13.00s 
 SCF   energy in the final basis set =   -14475.3039665931
 Total energy in the final basis set =   -14475.3039665931

 --------------------------------------------------------------
             Orbital Energies (a.u.) and Symmetries
 --------------------------------------------------------------

 Alpha MOs, Restricted
 -- Occupied --                  
*******-1165.89 -176.33 -176.32 -165.73 -165.73 -165.73 -165.73
  1 A'    2 A'    3 A'    4 A'    5 A'    1 A"    6 A'    7 A'                 
-165.73 -165.72 -101.59  -35.83  -35.82  -31.32  -31.31  -31.31
  2 A"    8 A'    9 A'   10 A'   11 A'   12 A'    3 A"   13 A'                 
-31.314 -31.307 -31.307 -24.730 -22.971 -22.969 -22.969 -22.965
 14 A'    4 A"   15 A'   16 A'   17 A'    5 A"   18 A'   19 A'                 
-22.965 -22.964 -22.963 -22.962 -22.958 -22.958 -10.327 -10.293
  6 A"   20 A'    7 A"   21 A'   22 A'    8 A"   23 A'   24 A'                 
 -9.502  -7.267  -7.256  -7.256  -6.377  -6.370  -4.790  -4.783
 25 A'   26 A'    9 A"   27 A'   28 A'   29 A'   30 A'   31 A'                 
 -4.774  -4.774  -4.768  -4.767  -2.056  -2.051  -2.050  -2.050
 10 A"   32 A'   11 A"   33 A'   34 A'   12 A"   35 A'   36 A'                 
 -2.044  -2.044  -2.037  -2.037  -2.030  -2.030  -1.277  -0.925
 13 A"   37 A'   14 A"   38 A'   39 A'   15 A"   40 A'   41 A'                 
 -0.800  -0.726  -0.670  -0.608  -0.529  -0.514  -0.505  -0.437
 42 A'   43 A'   44 A'   45 A'   46 A'   16 A"   47 A'   48 A'                 
 -0.411  -0.399  -0.351  -0.323  -0.303  -0.297  -0.276  -0.255
 17 A"   49 A'   50 A'   18 A"   19 A"   51 A'   52 A'   20 A"                 
 -- Virtual --                   
 -0.079  -0.043  -0.038  -0.002   0.007   0.041   0.060   0.060
 53 A'   21 A"   54 A'   55 A'   56 A'   57 A'   22 A"   58 A'                 
  0.073   0.085   0.090   0.098   0.111   0.122   0.131   0.152
 59 A'   23 A"   60 A'   61 A'   62 A'   24 A"   63 A'   64 A'                 
  0.175   0.188   0.217   0.227   0.231   0.239   0.271   0.284
 65 A'   66 A'   25 A"   26 A"   67 A'   68 A'   69 A'   27 A"                 
  0.287   0.305   0.328   0.364   0.374   0.394   0.399   0.403
 70 A'   71 A'   72 A'   73 A'   28 A"   29 A"   74 A'   30 A"                 
  0.408   0.433   0.435   0.453   0.455   0.459   0.476   0.489
 75 A'   76 A'   31 A"   32 A"   77 A'   78 A'   79 A'   80 A'                 
  0.540   0.551   0.620   0.624   0.673   0.677   0.714   0.730
 33 A"   81 A'   82 A'   34 A"   83 A'   84 A'   85 A'   86 A'                 
  0.802   0.812   0.833   0.848   0.888   0.945   0.983   1.114
 87 A'   88 A'   35 A"   36 A"   89 A'   90 A'   91 A'   92 A'                 
  1.131   1.152   1.206   1.305   1.314   1.329   1.353   1.376
 37 A"   93 A'   38 A"   39 A"   94 A'   40 A"   95 A'   41 A"                 
  1.380   1.408   1.435   1.471   1.543   1.560   1.605   1.691
 96 A'   97 A'   98 A'   99 A'  100 A'   42 A"  101 A'  102 A'                 
  1.858   1.865   1.926   2.120   2.182   2.238   2.321   2.472
103 A'   43 A"  104 A'  105 A'  106 A'   44 A"  107 A'  108 A'                 
  2.589   2.791   2.803   2.950   3.144   3.391   3.746   3.772
 45 A"  109 A'   46 A"  110 A'  111 A'  112 A'   47 A"  113 A'                 
  3.935   3.949   3.962   3.968   3.979   3.996   4.022   4.033
 48 A"   49 A"   50 A"  114 A'  115 A'   51 A"  116 A'   52 A"                 
  4.086   4.132   4.239   4.247   4.415   4.451   4.746   5.981
117 A'  118 A'  119 A'  120 A'  121 A'  122 A'  123 A'   53 A"                 
  6.001   6.025   6.053   6.092   6.106   6.264   6.350   6.621
 54 A"  124 A'  125 A'  126 A'  127 A'   55 A"  128 A'  129 A'                 
  9.733  23.272  24.052  25.788  25.942  26.362  27.846  27.873
130 A'  131 A'  132 A'   56 A"  133 A'  134 A'  135 A'  136 A'                 
 28.324  28.341  28.354  28.372  28.389  28.402  28.514  28.521
 57 A"   58 A"  137 A'  138 A'  139 A'  140 A'   59 A"   60 A"                 
 28.527  28.534  28.538  28.556  28.581  28.607  28.685  28.711
141 A'  142 A'   61 A"   62 A"  143 A'  144 A'  145 A'  146 A'                 
 66.726 127.868 127.881 127.892 127.912 127.930 127.953 151.641
147 A'   63 A"   64 A"  148 A'  149 A'  150 A'  151 A'  152 A'                 
151.666 215.7181901.8041901.830
153 A'  154 A'  155 A'  156 A'                                                 

 Beta MOs, Restricted
 -- Occupied --                  
*******-1165.89 -176.33 -176.32 -165.73 -165.73 -165.73 -165.73
  1 A'    2 A'    3 A'    4 A'    5 A'    1 A"    6 A'    7 A'                 
-165.73 -165.72 -101.59  -35.83  -35.82  -31.32  -31.31  -31.31
  2 A"    8 A'    9 A'   10 A'   11 A'   12 A'    3 A"   13 A'                 
-31.314 -31.307 -31.307 -24.730 -22.971 -22.969 -22.969 -22.965
 14 A'    4 A"   15 A'   16 A'   17 A'    5 A"   18 A'   19 A'                 
-22.965 -22.964 -22.963 -22.962 -22.958 -22.958 -10.327 -10.293
  6 A"   20 A'    7 A"   21 A'   22 A'    8 A"   23 A'   24 A'                 
 -9.502  -7.267  -7.256  -7.256  -6.377  -6.370  -4.790  -4.783
 25 A'   26 A'    9 A"   27 A'   28 A'   29 A'   30 A'   31 A'                 
 -4.774  -4.774  -4.768  -4.767  -2.056  -2.051  -2.050  -2.050
 10 A"   32 A'   11 A"   33 A'   34 A'   12 A"   35 A'   36 A'                 
 -2.044  -2.044  -2.037  -2.037  -2.030  -2.030  -1.277  -0.925
 13 A"   37 A'   14 A"   38 A'   39 A'   15 A"   40 A'   41 A'                 
 -0.800  -0.726  -0.670  -0.608  -0.529  -0.514  -0.505  -0.437
 42 A'   43 A'   44 A'   45 A'   46 A'   16 A"   47 A'   48 A'                 
 -0.411  -0.399  -0.351  -0.323  -0.303  -0.297  -0.276  -0.255
 17 A"   49 A'   50 A'   18 A"   19 A"   51 A'   52 A'   20 A"                 
 -- Virtual --                   
 -0.079  -0.043  -0.038  -0.002   0.007   0.041   0.060   0.060
 53 A'   21 A"   54 A'   55 A'   56 A'   57 A'   22 A"   58 A'                 
  0.073   0.085   0.090   0.098   0.111   0.122   0.131   0.152
 59 A'   23 A"   60 A'   61 A'   62 A'   24 A"   63 A'   64 A'                 
  0.175   0.188   0.217   0.227   0.231   0.239   0.271   0.284
 65 A'   66 A'   25 A"   26 A"   67 A'   68 A'   69 A'   27 A"                 
  0.287   0.305   0.328   0.364   0.374   0.394   0.399   0.403
 70 A'   71 A'   72 A'   73 A'   28 A"   29 A"   74 A'   30 A"                 
  0.408   0.433   0.435   0.453   0.455   0.459   0.476   0.489
 75 A'   76 A'   31 A"   32 A"   77 A'   78 A'   79 A'   80 A'                 
  0.540   0.551   0.620   0.624   0.673   0.677   0.714   0.730
 33 A"   81 A'   82 A'   34 A"   83 A'   84 A'   85 A'   86 A'                 
  0.802   0.812   0.833   0.848   0.888   0.945   0.983   1.114
 87 A'   88 A'   35 A"   36 A"   89 A'   90 A'   91 A'   92 A'                 
  1.131   1.152   1.206   1.305   1.314   1.329   1.353   1.376
 37 A"   93 A'   38 A"   39 A"   94 A'   40 A"   95 A'   41 A"                 
  1.380   1.408   1.435   1.471   1.543   1.560   1.605   1.691
 96 A'   97 A'   98 A'   99 A'  100 A'   42 A"  101 A'  102 A'                 
  1.858   1.865   1.926   2.120   2.182   2.238   2.321   2.472
103 A'   43 A"  104 A'  105 A'  106 A'   44 A"  107 A'  108 A'                 
  2.589   2.791   2.803   2.950   3.144   3.391   3.746   3.772
 45 A"  109 A'   46 A"  110 A'  111 A'  112 A'   47 A"  113 A'                 
  3.935   3.949   3.962   3.968   3.979   3.996   4.022   4.033
 48 A"   49 A"   50 A"  114 A'  115 A'   51 A"  116 A'   52 A"                 
  4.086   4.132   4.239   4.247   4.415   4.451   4.746   5.981
117 A'  118 A'  119 A'  120 A'  121 A'  122 A'  123 A'   53 A"                 
  6.001   6.025   6.053   6.092   6.106   6.264   6.350   6.621
 54 A"  124 A'  125 A'  126 A'  127 A'   55 A"  128 A'  129 A'                 
  9.733  23.272  24.052  25.788  25.942  26.362  27.846  27.873
130 A'  131 A'  132 A'   56 A"  133 A'  134 A'  135 A'  136 A'                 
 28.324  28.341  28.354  28.372  28.389  28.402  28.514  28.521
 57 A"   58 A"  137 A'  138 A'  139 A'  140 A'   59 A"   60 A"                 
 28.527  28.534  28.538  28.556  28.581  28.607  28.685  28.711
141 A'  142 A'   61 A"   62 A"  143 A'  144 A'  145 A'  146 A'                 
 66.726 127.868 127.881 127.892 127.912 127.930 127.953 151.641
147 A'   63 A"   64 A"  148 A'  149 A'  150 A'  151 A'  152 A'                 
151.666 215.7181901.8041901.830
153 A'  154 A'  155 A'  156 A'                                                 
 --------------------------------------------------------------

          Ground-State Mulliken Net Atomic Charges

     Atom                 Charge (a.u.)
  ----------------------------------------
      1 F                    -0.019848
      2 I                     0.169167
      3 I                     0.151825
      4 Cl                    0.321765
      5 C                    -0.588827
      6 C                    -0.034082
  ----------------------------------------
  Sum of atomic charges =    -0.000000

 -----------------------------------------------------------------
                    Cartesian Multipole Moments
 -----------------------------------------------------------------
    Charge (ESU x 10^10)
                -0.0000
    Dipole Moment (Debye)
         X       0.1836      Y       0.5422      Z       0.0000
       Tot       0.5724
    Quadrupole Moments (Debye-Ang)
        XX     -78.2652     XY       3.2807     YY     -86.5296
        XZ       0.0000     YZ       0.0000     ZZ     -86.2765
    Octopole Moments (Debye-Ang^2)
       XXX       0.7264    XXY      -0.5077    XYY      -7.2845
       YYY       2.4236    XXZ       0.0000    XYZ       0.0000
       YYZ      -0.0000    XZZ      -1.5875    YZZ      -2.0255
       ZZZ       0.0000
    Hexadecapole Moments (Debye-Ang^3)
      XXXX   -2019.1190   XXXY    -131.6845   XXYY    -446.1958
      XYYY    -206.6962   YYYY    -622.9474   XXXZ       0.0000
      XXYZ       0.0000   XYYZ       0.0000   YYYZ       0.0000
      XXZZ    -391.6255   XYZZ     -70.4333   YYZZ    -126.4303
      XZZZ      -0.0000   YZZZ       0.0000   ZZZZ    -111.8001
 -----------------------------------------------------------------
 Calculating analytic gradient of the SCF energy
 Gradient of SCF Energy
            1           2           3           4           5           6
    1   0.0136762   0.0178415  -0.0153991  -0.0175311   0.0099204  -0.0085079
    2   0.0162962   0.0356387  -0.0213029  -0.0290138   0.0047758  -0.0063940
    3   0.0000000   0.0000000  -0.0000000   0.0000000  -0.0000000   0.0000000
 Max gradient component =       3.564E-02
 RMS gradient           =       1.512E-02
 Gradient time:  CPU 16.55 s  wall 4.26 s
 Geometry Optimization Parameters
   NAtoms,    NIC,     NZ,  NCons,   NDum,   NFix, NCnnct, MaxDiis
        6      37       0       0       0       0       0       0

 Cartesian Hessian Update
 Hessian Updated using BFGS Update


** GEOMETRY OPTIMIZATION IN DELOCALIZED INTERNAL COORDINATES **
   Searching for a Minimum

   Optimization Cycle:  13

                       Coordinates (Angstroms)
     ATOM                X               Y               Z
      1  F         0.9787315355   -1.6649466567    0.0000000000
      2  I        -2.2528927125   -0.9482449210    0.0000000000
      3  I         2.5569223811    0.5544385712    0.0000000000
      4  Cl       -0.9795816098    1.7618805599    0.0000000000
      5  C         0.7346694722   -0.3520461712    0.0000000000
      6  C        -0.5176682640    0.1150951559    0.0000000000
   Point Group: cs    Number of degrees of freedom:     9


   Energy is -14475.303966593

 Hessian Updated using BFGS Update

  9 Hessian modes will be used to form the next step
  Hessian Eigenvalues:
     0.070154    0.213559    0.238043    0.253870    0.337063    0.423075
     0.560203    0.960020    1.082407

 Minimum Search - Taking Simple RFO Step
 Searching for Lamda that Minimizes Along All modes
 Value Taken    Lamda =  -0.01768631
 Calculated Step too Large.  Step scaled by  0.674498
 Step Taken.  Stepsize is  0.300000

                             Maximum     Tolerance    Cnvgd?
         Gradient           0.035012      0.000300      NO
         Displacement       0.281721      0.001200      NO
         Energy change     -0.014982      0.000001      NO


 New Cartesian Coordinates Obtained by Inverse Iteration

 Displacement from previous Coordinates is:  0.240940
 ----------------------------------------------------------------
             Standard Nuclear Orientation (Angstroms)
    I     Atom           X                Y                Z
 ----------------------------------------------------------------
    1      F       0.9333148404    -1.6895515204     0.0000000000
    2      I      -2.2462727726    -1.0029817847     0.0000000000
    3      I       2.5366590600     0.6099531711     0.0000000000
    4      Cl     -0.9073852011     1.7984185136     0.0000000000
    5      C       0.7211369826    -0.3694534419     0.0000000000
    6      C      -0.5172721068     0.1197916006     0.0000000000
 ----------------------------------------------------------------
 Molecular Point Group                 Cs    NOp =  2
 Largest Abelian Subgroup              Cs    NOp =  2
 Nuclear Repulsion Energy =  1139.3816983660 hartrees
 There are       72 alpha and       72 beta electrons
 Applying Cartesian multipole field
    Component          Value
    ---------          -----
     (2,0,0)        1.00000E-11
     (0,2,0)        2.00000E-11
     (0,0,2)       -3.00000E-11
 Nucleus-field energy     =     0.0000000337 hartrees
 Requested basis set is 6-311++G(d,p)
 There are 79 shells and 220 basis functions
 A cutoff of  1.0D-11 yielded   2293 shell pairs
 There are     19167 function pairs (     21633 Cartesian)
 Smallest overlap matrix eigenvalue = 4.36E-05
 Guess MOs from SCF MO coefficient file

 -----------------------------------------------------------------------
  General SCF calculation program by
  Eric Jon Sundstrom, Paul Horn, Yuezhi Mao, Dmitri Zuev, Alec White,
  David Stuck, Shaama M.S., Shane Yost, Joonho Lee, David Small,
  Daniel Levine, Susi Lehtola, Hugh Burton, Evgeny Epifanovsky
 -----------------------------------------------------------------------
 Exchange:     0.2000 Hartree-Fock + 0.0800 Slater + 0.7200 B88
 Correlation:  0.1900 VWN1RPA + 0.8100 LYP
 Using SG-1 standard quadrature grid
 using 4 threads for integral computing
 -------------------------------------------------------
 OpenMP Integral computing Module                
 Release: version 2.0, May 2017, Q-Chem Inc. Pleasanton 
 -------------------------------------------------------
 -------------------------------------------------------
 OpenMP BLAS3 based DFT computing Module                
 Release: version 1.0, May 2013, Q-Chem Inc. Pittsburgh 
 -------------------------------------------------------
 A restricted SCF calculation will be
 performed using DIIS
 SCF converges when DIIS error is below 1.0e-08
 ---------------------------------------
  Cycle       Energy         DIIS error
 ---------------------------------------
    1  -14475.3104414668      5.85e-04  
    2  -14475.3128842978      2.21e-04  
    3  -14475.3127155748      2.81e-04  
    4  -14475.3131415599      6.02e-05  
    5  -14475.3131634394      1.33e-05  
    6  -14475.3131641822      7.20e-06  
    7  -14475.3131644879      1.49e-06  
    8  -14475.3131644980      6.65e-07  
    9  -14475.3131644995      1.40e-07  
   10  -14475.3131644997      2.72e-08  
   11  -14475.3131644999      4.95e-09  Convergence criterion met
 ---------------------------------------
 SCF time:   CPU 47.12s  wall 13.00s 
 SCF   energy in the final basis set =   -14475.3131644999
 Total energy in the final basis set =   -14475.3131644999

 --------------------------------------------------------------
             Orbital Energies (a.u.) and Symmetries
 --------------------------------------------------------------

 Alpha MOs, Restricted
 -- Occupied --                  
*******-1165.89 -176.33 -176.32 -165.73 -165.73 -165.73 -165.73
  1 A'    2 A'    3 A'    4 A'    5 A'    1 A"    6 A'    7 A'                 
-165.73 -165.73 -101.59  -35.83  -35.82  -31.32  -31.31  -31.31
  2 A"    8 A'    9 A'   10 A'   11 A'   12 A'   13 A'    3 A"                 
-31.314 -31.308 -31.308 -24.732 -22.971 -22.969 -22.969 -22.965
 14 A'    4 A"   15 A'   16 A'   17 A'    5 A"   18 A'   19 A'                 
-22.965 -22.965 -22.963 -22.963 -22.959 -22.959 -10.327 -10.294
  6 A"   20 A'    7 A"   21 A'   22 A'    8 A"   23 A'   24 A'                 
 -9.502  -7.267  -7.257  -7.256  -6.377  -6.371  -4.790  -4.784
 25 A'   26 A'    9 A"   27 A'   28 A'   29 A'   30 A'   31 A'                 
 -4.774  -4.774  -4.768  -4.767  -2.056  -2.051  -2.050  -2.050
 10 A"   32 A'   11 A"   33 A'   34 A'   12 A"   35 A'   36 A'                 
 -2.045  -2.044  -2.037  -2.037  -2.031  -2.030  -1.276  -0.920
 13 A"   37 A'   38 A'   14 A"   39 A'   15 A"   40 A'   41 A'                 
 -0.800  -0.722  -0.667  -0.609  -0.528  -0.513  -0.505  -0.437
 42 A'   43 A'   44 A'   45 A'   46 A'   16 A"   47 A'   48 A'                 
 -0.408  -0.396  -0.349  -0.322  -0.303  -0.298  -0.280  -0.256
 17 A"   49 A'   50 A'   18 A"   19 A"   51 A'   52 A'   20 A"                 
 -- Virtual --                   
 -0.083  -0.043  -0.042  -0.005   0.007   0.043   0.059   0.060
 53 A'   54 A'   21 A"   55 A'   56 A'   57 A'   58 A'   22 A"                 
  0.073   0.084   0.091   0.097   0.112   0.121   0.133   0.148
 59 A'   23 A"   60 A'   61 A'   62 A'   24 A"   63 A'   64 A'                 
  0.175   0.191   0.218   0.226   0.227   0.233   0.266   0.282
 65 A'   66 A'   25 A"   67 A'   26 A"   68 A'   69 A'   27 A"                 
  0.287   0.309   0.327   0.362   0.374   0.391   0.391   0.403
 70 A'   71 A'   72 A'   73 A'   28 A"   29 A"   74 A'   30 A"                 
  0.406   0.431   0.434   0.453   0.456   0.464   0.481   0.489
 75 A'   76 A'   31 A"   32 A"   77 A'   78 A'   79 A'   80 A'                 
  0.542   0.548   0.621   0.625   0.671   0.671   0.709   0.731
 33 A"   81 A'   34 A"   82 A'   83 A'   84 A'   85 A'   86 A'                 
  0.794   0.812   0.832   0.850   0.889   0.951   0.969   1.110
 87 A'   88 A'   35 A"   36 A"   89 A'   90 A'   91 A'   92 A'                 
  1.129   1.142   1.200   1.303   1.316   1.328   1.350   1.376
 37 A"   93 A'   38 A"   39 A"   94 A'   40 A"   95 A'   41 A"                 
  1.383   1.409   1.437   1.469   1.542   1.562   1.601   1.686
 96 A'   97 A'   98 A'   99 A'  100 A'   42 A"  101 A'  102 A'                 
  1.865   1.871   1.930   2.120   2.164   2.236   2.317   2.469
103 A'   43 A"  104 A'  105 A'  106 A'   44 A"  107 A'  108 A'                 
  2.590   2.791   2.800   2.951   3.148   3.379   3.745   3.771
 45 A"  109 A'   46 A"  110 A'  111 A'  112 A'   47 A"  113 A'                 
  3.933   3.949   3.961   3.969   3.978   3.995   4.018   4.028
 48 A"   49 A"   50 A"  114 A'  115 A'   51 A"  116 A'   52 A"                 
  4.090   4.132   4.240   4.245   4.403   4.438   4.744   5.981
117 A'  118 A'  119 A'  120 A'  121 A'  122 A'  123 A'   53 A"                 
  5.998   6.025   6.049   6.083   6.092   6.264   6.349   6.620
 54 A"  124 A'  125 A'  126 A'  127 A'   55 A"  128 A'  129 A'                 
  9.729  23.265  24.070  25.786  25.931  26.361  27.838  27.864
130 A'  131 A'  132 A'   56 A"  133 A'  134 A'  135 A'  136 A'                 
 28.324  28.338  28.355  28.370  28.384  28.394  28.514  28.520
 57 A"   58 A"  137 A'  138 A'  139 A'  140 A'   59 A"   60 A"                 
 28.526  28.533  28.537  28.554  28.582  28.605  28.685  28.702
141 A'  142 A'   61 A"   62 A"  143 A'  144 A'  145 A'  146 A'                 
 66.724 127.867 127.879 127.892 127.910 127.926 127.944 151.634
147 A'   63 A"   64 A"  148 A'  149 A'  150 A'  151 A'  152 A'                 
151.658 215.7141901.7971901.821
153 A'  154 A'  155 A'  156 A'                                                 

 Beta MOs, Restricted
 -- Occupied --                  
*******-1165.89 -176.33 -176.32 -165.73 -165.73 -165.73 -165.73
  1 A'    2 A'    3 A'    4 A'    5 A'    1 A"    6 A'    7 A'                 
-165.73 -165.73 -101.59  -35.83  -35.82  -31.32  -31.31  -31.31
  2 A"    8 A'    9 A'   10 A'   11 A'   12 A'   13 A'    3 A"                 
-31.314 -31.308 -31.308 -24.732 -22.971 -22.969 -22.969 -22.965
 14 A'    4 A"   15 A'   16 A'   17 A'    5 A"   18 A'   19 A'                 
-22.965 -22.965 -22.963 -22.963 -22.959 -22.959 -10.327 -10.294
  6 A"   20 A'    7 A"   21 A'   22 A'    8 A"   23 A'   24 A'                 
 -9.502  -7.267  -7.257  -7.256  -6.377  -6.371  -4.790  -4.784
 25 A'   26 A'    9 A"   27 A'   28 A'   29 A'   30 A'   31 A'                 
 -4.774  -4.774  -4.768  -4.767  -2.056  -2.051  -2.050  -2.050
 10 A"   32 A'   11 A"   33 A'   34 A'   12 A"   35 A'   36 A'                 
 -2.045  -2.044  -2.037  -2.037  -2.031  -2.030  -1.276  -0.920
 13 A"   37 A'   38 A'   14 A"   39 A'   15 A"   40 A'   41 A'                 
 -0.800  -0.722  -0.667  -0.609  -0.528  -0.513  -0.505  -0.437
 42 A'   43 A'   44 A'   45 A'   46 A'   16 A"   47 A'   48 A'                 
 -0.408  -0.396  -0.349  -0.322  -0.303  -0.298  -0.280  -0.256
 17 A"   49 A'   50 A'   18 A"   19 A"   51 A'   52 A'   20 A"                 
 -- Virtual --                   
 -0.083  -0.043  -0.042  -0.005   0.007   0.043   0.059   0.060
 53 A'   54 A'   21 A"   55 A'   56 A'   57 A'   58 A'   22 A"                 
  0.073   0.084   0.091   0.097   0.112   0.121   0.133   0.148
 59 A'   23 A"   60 A'   61 A'   62 A'   24 A"   63 A'   64 A'                 
  0.175   0.191   0.218   0.226   0.227   0.233   0.266   0.282
 65 A'   66 A'   25 A"   67 A'   26 A"   68 A'   69 A'   27 A"                 
  0.287   0.309   0.327   0.362   0.374   0.391   0.391   0.403
 70 A'   71 A'   72 A'   73 A'   28 A"   29 A"   74 A'   30 A"                 
  0.406   0.431   0.434   0.453   0.456   0.464   0.481   0.489
 75 A'   76 A'   31 A"   32 A"   77 A'   78 A'   79 A'   80 A'                 
  0.542   0.548   0.621   0.625   0.671   0.671   0.709   0.731
 33 A"   81 A'   34 A"   82 A'   83 A'   84 A'   85 A'   86 A'                 
  0.794   0.812   0.832   0.850   0.889   0.951   0.969   1.110
 87 A'   88 A'   35 A"   36 A"   89 A'   90 A'   91 A'   92 A'                 
  1.129   1.142   1.200   1.303   1.316   1.328   1.350   1.376
 37 A"   93 A'   38 A"   39 A"   94 A'   40 A"   95 A'   41 A"                 
  1.383   1.409   1.437   1.469   1.542   1.562   1.601   1.686
 96 A'   97 A'   98 A'   99 A'  100 A'   42 A"  101 A'  102 A'                 
  1.865   1.871   1.930   2.120   2.164   2.236   2.317   2.469
103 A'   43 A"  104 A'  105 A'  106 A'   44 A"  107 A'  108 A'                 
  2.590   2.791   2.800   2.951   3.148   3.379   3.745   3.771
 45 A"  109 A'   46 A"  110 A'  111 A'  112 A'   47 A"  113 A'                 
  3.933   3.949   3.961   3.969   3.978   3.995   4.018   4.028
 48 A"   49 A"   50 A"  114 A'  115 A'   51 A"  116 A'   52 A"                 
  4.090   4.132   4.240   4.245   4.403   4.438   4.744   5.981
117 A'  118 A'  119 A'  120 A'  121 A'  122 A'  123 A'   53 A"                 
  5.998   6.025   6.049   6.083   6.092   6.264   6.349   6.620
 54 A"  124 A'  125 A'  126 A'  127 A'   55 A"  128 A'  129 A'                 
  9.729  23.265  24.070  25.786  25.931  26.361  27.838  27.864
130 A'  131 A'  132 A'   56 A"  133 A'  134 A'  135 A'  136 A'                 
 28.324  28.338  28.355  28.370  28.384  28.394  28.514  28.520
 57 A"   58 A"  137 A'  138 A'  139 A'  140 A'   59 A"   60 A"                 
 28.526  28.533  28.537  28.554  28.582  28.605  28.685  28.702
141 A'  142 A'   61 A"   62 A"  143 A'  144 A'  145 A'  146 A'                 
 66.724 127.867 127.879 127.892 127.910 127.926 127.944 151.634
147 A'   63 A"   64 A"  148 A'  149 A'  150 A'  151 A'  152 A'                 
151.658 215.7141901.7971901.821
153 A'  154 A'  155 A'  156 A'                                                 
 --------------------------------------------------------------

          Ground-State Mulliken Net Atomic Charges

     Atom                 Charge (a.u.)
  ----------------------------------------
      1 F                    -0.024861
      2 I                     0.167272
      3 I                     0.150189
      4 Cl                    0.323596
      5 C                    -0.549845
      6 C                    -0.066352
  ----------------------------------------
  Sum of atomic charges =    -0.000000

 -----------------------------------------------------------------
                    Cartesian Multipole Moments
 -----------------------------------------------------------------
    Charge (ESU x 10^10)
                -0.0000
    Dipole Moment (Debye)
         X       0.1906      Y       0.5224      Z      -0.0000
       Tot       0.5560
    Quadrupole Moments (Debye-Ang)
        XX     -78.6940     XY       3.8431     YY     -85.9821
        XZ       0.0000     YZ      -0.0000     ZZ     -86.3935
    Octopole Moments (Debye-Ang^2)
       XXX      -0.3489    XXY      -1.0225    XYY      -7.3556
       YYY       1.8067    XXZ       0.0000    XYZ       0.0000
       YYZ       0.0000    XZZ      -1.8466    YZZ      -2.3661
       ZZZ      -0.0000
    Hexadecapole Moments (Debye-Ang^3)
      XXXX   -1996.7204   XXXY    -150.2442   XXYY    -442.5233
      XYYY    -226.4780   YYYY    -658.4915   XXXZ       0.0000
      XXYZ       0.0000   XYYZ      -0.0000   YYYZ      -0.0000
      XXZZ    -386.1326   XYZZ     -78.6981   YYZZ    -133.3808
      XZZZ       0.0000   YZZZ      -0.0000   ZZZZ    -112.1439
 -----------------------------------------------------------------
 Calculating analytic gradient of the SCF energy
 Gradient of SCF Energy
            1           2           3           4           5           6
    1   0.0068675   0.0108031  -0.0079011  -0.0107580   0.0011049  -0.0001163
    2   0.0079099   0.0207107  -0.0116947  -0.0139436   0.0054651  -0.0084474
    3  -0.0000000  -0.0000000   0.0000000  -0.0000000   0.0000000  -0.0000000
 Max gradient component =       2.071E-02
 RMS gradient           =       8.390E-03
 Gradient time:  CPU 16.38 s  wall 4.21 s
 Geometry Optimization Parameters
   NAtoms,    NIC,     NZ,  NCons,   NDum,   NFix, NCnnct, MaxDiis
        6      37       0       0       0       0       0       0

 Cartesian Hessian Update
 Hessian Updated using BFGS Update


** GEOMETRY OPTIMIZATION IN DELOCALIZED INTERNAL COORDINATES **
   Searching for a Minimum

   Optimization Cycle:  14

                       Coordinates (Angstroms)
     ATOM                X               Y               Z
      1  F         0.9333148404   -1.6895515204    0.0000000000
      2  I        -2.2462727726   -1.0029817847    0.0000000000
      3  I         2.5366590600    0.6099531711    0.0000000000
      4  Cl       -0.9073852011    1.7984185136    0.0000000000
      5  C         0.7211369826   -0.3694534419    0.0000000000
      6  C        -0.5172721068    0.1197916006    0.0000000000
   Point Group: cs    Number of degrees of freedom:     9


   Energy is -14475.313164500

 Hessian Updated using BFGS Update

  9 Hessian modes will be used to form the next step
  Hessian Eigenvalues:
     0.056563    0.212843    0.238731    0.253910    0.344058    0.425011
     0.560269    0.960024    1.081833

 Minimum Search - Taking Simple RFO Step
 Searching for Lamda that Minimizes Along All modes
 Value Taken    Lamda =  -0.00757360
 Calculated Step too Large.  Step scaled by  0.876558
 Step Taken.  Stepsize is  0.300000

                             Maximum     Tolerance    Cnvgd?
         Gradient           0.020338      0.000300      NO
         Displacement       0.286186      0.001200      NO
         Energy change     -0.009198      0.000001      NO


 New Cartesian Coordinates Obtained by Inverse Iteration

 Displacement from previous Coordinates is:  0.238598
 ----------------------------------------------------------------
             Standard Nuclear Orientation (Angstroms)
    I     Atom           X                Y                Z
 ----------------------------------------------------------------
    1      F       0.8955373520    -1.7141810685     0.0000000000
    2      I      -2.2482810505    -1.0545090482     0.0000000000
    3      I       2.5155788849     0.6679372476     0.0000000000
    4      Cl     -0.8317907835     1.8323520479     0.0000000000
    5      C       0.7129118816    -0.3904149605     0.0000000000
    6      C      -0.5237754821     0.1249923199     0.0000000000
 ----------------------------------------------------------------
 Molecular Point Group                 Cs    NOp =  2
 Largest Abelian Subgroup              Cs    NOp =  2
 Nuclear Repulsion Energy =  1132.9156049862 hartrees
 There are       72 alpha and       72 beta electrons
 Applying Cartesian multipole field
    Component          Value
    ---------          -----
     (2,0,0)        1.00000E-11
     (0,2,0)        2.00000E-11
     (0,0,2)       -3.00000E-11
 Nucleus-field energy     =     0.0000000343 hartrees
 Requested basis set is 6-311++G(d,p)
 There are 79 shells and 220 basis functions
 A cutoff of  1.0D-11 yielded   2287 shell pairs
 There are     19112 function pairs (     21579 Cartesian)
 Smallest overlap matrix eigenvalue = 5.23E-05
 Guess MOs from SCF MO coefficient file

 -----------------------------------------------------------------------
  General SCF calculation program by
  Eric Jon Sundstrom, Paul Horn, Yuezhi Mao, Dmitri Zuev, Alec White,
  David Stuck, Shaama M.S., Shane Yost, Joonho Lee, David Small,
  Daniel Levine, Susi Lehtola, Hugh Burton, Evgeny Epifanovsky
 -----------------------------------------------------------------------
 Exchange:     0.2000 Hartree-Fock + 0.0800 Slater + 0.7200 B88
 Correlation:  0.1900 VWN1RPA + 0.8100 LYP
 Using SG-1 standard quadrature grid
 using 4 threads for integral computing
 -------------------------------------------------------
 OpenMP Integral computing Module                
 Release: version 2.0, May 2017, Q-Chem Inc. Pleasanton 
 -------------------------------------------------------
 -------------------------------------------------------
 OpenMP BLAS3 based DFT computing Module                
 Release: version 1.0, May 2013, Q-Chem Inc. Pittsburgh 
 -------------------------------------------------------
 A restricted SCF calculation will be
 performed using DIIS
 SCF converges when DIIS error is below 1.0e-08
 ---------------------------------------
  Cycle       Energy         DIIS error
 ---------------------------------------
    1  -14475.3146381668      5.83e-04  
    2  -14475.3170046256      2.62e-04  
    3  -14475.3167532125      3.35e-04  
    4  -14475.3173845157      5.31e-05  
    5  -14475.3174015078      1.69e-05  
    6  -14475.3174028540      7.67e-06  
    7  -14475.3174032104      1.68e-06  
    8  -14475.3174032229      6.51e-07  
    9  -14475.3174032249      1.60e-07  
   10  -14475.3174032247      2.99e-08  
   11  -14475.3174032247      4.63e-09  Convergence criterion met
 ---------------------------------------
 SCF time:   CPU 46.88s  wall 13.00s 
 SCF   energy in the final basis set =   -14475.3174032247
 Total energy in the final basis set =   -14475.3174032247

 --------------------------------------------------------------
             Orbital Energies (a.u.) and Symmetries
 --------------------------------------------------------------

 Alpha MOs, Restricted
 -- Occupied --                  
*******-1165.89 -176.33 -176.33 -165.73 -165.73 -165.73 -165.73
  1 A'    2 A'    3 A'    4 A'    5 A'    1 A"    6 A'    7 A'                 
-165.73 -165.73 -101.59  -35.83  -35.82  -31.32  -31.32  -31.31
  2 A"    8 A'    9 A'   10 A'   11 A'   12 A'   13 A'    3 A"                 
-31.314 -31.309 -31.308 -24.735 -22.971 -22.969 -22.969 -22.965
 14 A'    4 A"   15 A'   16 A'   17 A'    5 A"   18 A'   19 A'                 
-22.965 -22.965 -22.964 -22.964 -22.959 -22.959 -10.329 -10.296
 20 A'    6 A"    7 A"   21 A'   22 A'    8 A"   23 A'   24 A'                 
 -9.503  -7.268  -7.257  -7.257  -6.376  -6.371  -4.789  -4.784
 25 A'   26 A'    9 A"   27 A'   28 A'   29 A'   30 A'   31 A'                 
 -4.774  -4.773  -4.768  -4.768  -2.055  -2.050  -2.050  -2.050
 10 A"   32 A'   11 A"   33 A'   34 A'   12 A"   35 A'   36 A'                 
 -2.045  -2.045  -2.036  -2.036  -2.031  -2.031  -1.278  -0.916
 13 A"   37 A'   38 A'   14 A"   39 A'   15 A"   40 A'   41 A'                 
 -0.798  -0.717  -0.663  -0.611  -0.527  -0.514  -0.504  -0.436
 42 A'   43 A'   44 A'   45 A'   46 A'   16 A"   47 A'   48 A'                 
 -0.405  -0.394  -0.348  -0.321  -0.303  -0.299  -0.282  -0.256
 17 A"   49 A'   50 A'   18 A"   19 A"   51 A'   52 A'   20 A"                 
 -- Virtual --                   
 -0.087  -0.050  -0.043  -0.007   0.007   0.044   0.058   0.060
 53 A'   54 A'   21 A"   55 A'   56 A'   57 A'   58 A'   22 A"                 
  0.072   0.084   0.092   0.096   0.113   0.121   0.133   0.145
 59 A'   23 A"   60 A'   61 A'   62 A'   24 A"   63 A'   64 A'                 
  0.176   0.193   0.219   0.220   0.227   0.228   0.261   0.281
 65 A'   66 A'   25 A"   67 A'   26 A"   68 A'   69 A'   27 A"                 
  0.288   0.311   0.325   0.358   0.376   0.384   0.388   0.402
 70 A'   71 A'   72 A'   73 A'   28 A"   74 A'   29 A"   30 A"                 
  0.404   0.430   0.431   0.454   0.457   0.467   0.483   0.490
 75 A'   76 A'   31 A"   32 A"   77 A'   78 A'   79 A'   80 A'                 
  0.543   0.545   0.619   0.619   0.660   0.669   0.708   0.728
 81 A'   33 A"   34 A"   82 A'   83 A'   84 A'   85 A'   86 A'                 
  0.788   0.814   0.831   0.849   0.889   0.945   0.963   1.103
 87 A'   88 A'   35 A"   36 A"   89 A'   90 A'   91 A'   92 A'                 
  1.126   1.128   1.195   1.301   1.317   1.327   1.346   1.374
 37 A"   93 A'   38 A"   39 A"   94 A'   40 A"   95 A'   41 A"                 
  1.380   1.406   1.440   1.466   1.545   1.559   1.592   1.678
 96 A'   97 A'   98 A'   99 A'  100 A'   42 A"  101 A'  102 A'                 
  1.867   1.868   1.930   2.108   2.141   2.235   2.312   2.463
103 A'   43 A"  104 A'  105 A'  106 A'   44 A"  107 A'  108 A'                 
  2.589   2.792   2.796   2.946   3.139   3.380   3.743   3.769
 45 A"  109 A'   46 A"  110 A'  111 A'  112 A'   47 A"  113 A'                 
  3.933   3.948   3.960   3.970   3.977   3.994   4.015   4.023
 48 A"   49 A"   50 A"  114 A'  115 A'   51 A"  116 A'   52 A"                 
  4.091   4.127   4.237   4.244   4.394   4.424   4.741   5.981
117 A'  118 A'  119 A'  120 A'  121 A'  122 A'  123 A'   53 A"                 
  5.996   6.027   6.044   6.072   6.081   6.263   6.347   6.616
 54 A"  124 A'  125 A'  126 A'  127 A'   55 A"  128 A'  129 A'                 
  9.724  23.265  24.035  25.784  25.920  26.354  27.832  27.856
130 A'  131 A'  132 A'   56 A"  133 A'  134 A'  135 A'  136 A'                 
 28.323  28.336  28.356  28.368  28.377  28.386  28.514  28.520
 57 A"   58 A"  137 A'  138 A'  139 A'  140 A'   59 A"   60 A"                 
 28.527  28.533  28.536  28.551  28.583  28.599  28.683  28.695
141 A'  142 A'   61 A"   62 A"  143 A'  144 A'  145 A'  146 A'                 
 66.721 127.867 127.877 127.893 127.907 127.922 127.936 151.630
147 A'   63 A"   64 A"  148 A'  149 A'  150 A'  151 A'  152 A'                 
151.651 215.7091901.7921901.813
153 A'  154 A'  155 A'  156 A'                                                 

 Beta MOs, Restricted
 -- Occupied --                  
*******-1165.89 -176.33 -176.33 -165.73 -165.73 -165.73 -165.73
  1 A'    2 A'    3 A'    4 A'    5 A'    1 A"    6 A'    7 A'                 
-165.73 -165.73 -101.59  -35.83  -35.82  -31.32  -31.32  -31.31
  2 A"    8 A'    9 A'   10 A'   11 A'   12 A'   13 A'    3 A"                 
-31.314 -31.309 -31.308 -24.735 -22.971 -22.969 -22.969 -22.965
 14 A'    4 A"   15 A'   16 A'   17 A'    5 A"   18 A'   19 A'                 
-22.965 -22.965 -22.964 -22.964 -22.959 -22.959 -10.329 -10.296
 20 A'    6 A"    7 A"   21 A'   22 A'    8 A"   23 A'   24 A'                 
 -9.503  -7.268  -7.257  -7.257  -6.376  -6.371  -4.789  -4.784
 25 A'   26 A'    9 A"   27 A'   28 A'   29 A'   30 A'   31 A'                 
 -4.774  -4.773  -4.768  -4.768  -2.055  -2.050  -2.050  -2.050
 10 A"   32 A'   11 A"   33 A'   34 A'   12 A"   35 A'   36 A'                 
 -2.045  -2.045  -2.036  -2.036  -2.031  -2.031  -1.278  -0.916
 13 A"   37 A'   38 A'   14 A"   39 A'   15 A"   40 A'   41 A'                 
 -0.798  -0.717  -0.663  -0.611  -0.527  -0.514  -0.504  -0.436
 42 A'   43 A'   44 A'   45 A'   46 A'   16 A"   47 A'   48 A'                 
 -0.405  -0.394  -0.348  -0.321  -0.303  -0.299  -0.282  -0.256
 17 A"   49 A'   50 A'   18 A"   19 A"   51 A'   52 A'   20 A"                 
 -- Virtual --                   
 -0.087  -0.050  -0.043  -0.007   0.007   0.044   0.058   0.060
 53 A'   54 A'   21 A"   55 A'   56 A'   57 A'   58 A'   22 A"                 
  0.072   0.084   0.092   0.096   0.113   0.121   0.133   0.145
 59 A'   23 A"   60 A'   61 A'   62 A'   24 A"   63 A'   64 A'                 
  0.176   0.193   0.219   0.220   0.227   0.228   0.261   0.281
 65 A'   66 A'   25 A"   67 A'   26 A"   68 A'   69 A'   27 A"                 
  0.288   0.311   0.325   0.358   0.376   0.384   0.388   0.402
 70 A'   71 A'   72 A'   73 A'   28 A"   74 A'   29 A"   30 A"                 
  0.404   0.430   0.431   0.454   0.457   0.467   0.483   0.490
 75 A'   76 A'   31 A"   32 A"   77 A'   78 A'   79 A'   80 A'                 
  0.543   0.545   0.619   0.619   0.660   0.669   0.708   0.728
 81 A'   33 A"   34 A"   82 A'   83 A'   84 A'   85 A'   86 A'                 
  0.788   0.814   0.831   0.849   0.889   0.945   0.963   1.103
 87 A'   88 A'   35 A"   36 A"   89 A'   90 A'   91 A'   92 A'                 
  1.126   1.128   1.195   1.301   1.317   1.327   1.346   1.374
 37 A"   93 A'   38 A"   39 A"   94 A'   40 A"   95 A'   41 A"                 
  1.380   1.406   1.440   1.466   1.545   1.559   1.592   1.678
 96 A'   97 A'   98 A'   99 A'  100 A'   42 A"  101 A'  102 A'                 
  1.867   1.868   1.930   2.108   2.141   2.235   2.312   2.463
103 A'   43 A"  104 A'  105 A'  106 A'   44 A"  107 A'  108 A'                 
  2.589   2.792   2.796   2.946   3.139   3.380   3.743   3.769
 45 A"  109 A'   46 A"  110 A'  111 A'  112 A'   47 A"  113 A'                 
  3.933   3.948   3.960   3.970   3.977   3.994   4.015   4.023
 48 A"   49 A"   50 A"  114 A'  115 A'   51 A"  116 A'   52 A"                 
  4.091   4.127   4.237   4.244   4.394   4.424   4.741   5.981
117 A'  118 A'  119 A'  120 A'  121 A'  122 A'  123 A'   53 A"                 
  5.996   6.027   6.044   6.072   6.081   6.263   6.347   6.616
 54 A"  124 A'  125 A'  126 A'  127 A'   55 A"  128 A'  129 A'                 
  9.724  23.265  24.035  25.784  25.920  26.354  27.832  27.856
130 A'  131 A'  132 A'   56 A"  133 A'  134 A'  135 A'  136 A'                 
 28.323  28.336  28.356  28.368  28.377  28.386  28.514  28.520
 57 A"   58 A"  137 A'  138 A'  139 A'  140 A'   59 A"   60 A"                 
 28.527  28.533  28.536  28.551  28.583  28.599  28.683  28.695
141 A'  142 A'   61 A"   62 A"  143 A'  144 A'  145 A'  146 A'                 
 66.721 127.867 127.877 127.893 127.907 127.922 127.936 151.630
147 A'   63 A"   64 A"  148 A'  149 A'  150 A'  151 A'  152 A'                 
151.651 215.7091901.7921901.813
153 A'  154 A'  155 A'  156 A'                                                 
 --------------------------------------------------------------

          Ground-State Mulliken Net Atomic Charges

     Atom                 Charge (a.u.)
  ----------------------------------------
      1 F                    -0.026922
      2 I                     0.162852
      3 I                     0.147710
      4 Cl                    0.322359
      5 C                    -0.494674
      6 C                    -0.111326
  ----------------------------------------
  Sum of atomic charges =    -0.000000

 -----------------------------------------------------------------
                    Cartesian Multipole Moments
 -----------------------------------------------------------------
    Charge (ESU x 10^10)
                -0.0000
    Dipole Moment (Debye)
         X       0.1916      Y       0.4959      Z      -0.0000
       Tot       0.5317
    Quadrupole Moments (Debye-Ang)
        XX     -79.1914     XY       4.3414     YY     -85.4102
        XZ       0.0000     YZ      -0.0000     ZZ     -86.5387
    Octopole Moments (Debye-Ang^2)
       XXX      -1.3105    XXY      -1.6386    XYY      -6.9946
       YYY       0.8193    XXZ      -0.0000    XYZ       0.0000
       YYZ       0.0000    XZZ      -1.9120    YZZ      -2.8083
       ZZZ      -0.0000
    Hexadecapole Moments (Debye-Ang^3)
      XXXX   -1982.7622   XXXY    -170.6323   XXYY    -440.3095
      XYYY    -246.3810   YYYY    -694.9646   XXXZ       0.0000
      XXYZ      -0.0000   XYYZ      -0.0000   YYYZ      -0.0000
      XXZZ    -381.9080   XYZZ     -87.2664   YYZZ    -140.5126
      XZZZ       0.0000   YZZZ      -0.0000   ZZZZ    -112.5557
 -----------------------------------------------------------------
 Calculating analytic gradient of the SCF energy
 Gradient of SCF Energy
            1           2           3           4           5           6
    1   0.0011118   0.0053090  -0.0035491  -0.0036834   0.0070598  -0.0062481
    2   0.0019252   0.0084291  -0.0027440  -0.0021150  -0.0007415  -0.0047537
    3   0.0000000   0.0000000  -0.0000000   0.0000000   0.0000000  -0.0000000
 Max gradient component =       8.429E-03
 RMS gradient           =       3.759E-03
 Gradient time:  CPU 16.35 s  wall 4.21 s
 Geometry Optimization Parameters
   NAtoms,    NIC,     NZ,  NCons,   NDum,   NFix, NCnnct, MaxDiis
        6      37       0       0       0       0       0       0

 Cartesian Hessian Update
 Hessian Updated using BFGS Update


** GEOMETRY OPTIMIZATION IN DELOCALIZED INTERNAL COORDINATES **
   Searching for a Minimum

   Optimization Cycle:  15

                       Coordinates (Angstroms)
     ATOM                X               Y               Z
      1  F         0.8955373520   -1.7141810685    0.0000000000
      2  I        -2.2482810505   -1.0545090482    0.0000000000
      3  I         2.5155788849    0.6679372476    0.0000000000
      4  Cl       -0.8317907835    1.8323520479    0.0000000000
      5  C         0.7129118816   -0.3904149605    0.0000000000
      6  C        -0.5237754821    0.1249923199    0.0000000000
   Point Group: cs    Number of degrees of freedom:     9


   Energy is -14475.317403225

 Hessian Updated using BFGS Update

  9 Hessian modes will be used to form the next step
  Hessian Eigenvalues:
     0.051493    0.211895    0.238736    0.255538    0.348695    0.426597
     0.560344    0.960097    1.079052

 Minimum Search - Taking Simple RFO Step
 Searching for Lamda that Minimizes Along All modes
 Value Taken    Lamda =  -0.00099995
 Step Taken.  Stepsize is  0.129372

                             Maximum     Tolerance    Cnvgd?
         Gradient           0.004995      0.000300      NO
         Displacement       0.114072      0.001200      NO
         Energy change     -0.004239      0.000001      NO


 New Cartesian Coordinates Obtained by Inverse Iteration

 Displacement from previous Coordinates is:  0.109307
 ----------------------------------------------------------------
             Standard Nuclear Orientation (Angstroms)
    I     Atom           X                Y                Z
 ----------------------------------------------------------------
    1      F       0.8695240741    -1.7188617487     0.0000000000
    2      I      -2.2379345051    -1.0858211959     0.0000000000
    3      I       2.5102205853     0.6838745142     0.0000000000
    4      Cl     -0.8019868918     1.8474231305     0.0000000000
    5      C       0.7023824130    -0.3921191057     0.0000000000
    6      C      -0.5220248732     0.1316809439     0.0000000000
 ----------------------------------------------------------------
 Molecular Point Group                 Cs    NOp =  2
 Largest Abelian Subgroup              Cs    NOp =  2
 Nuclear Repulsion Energy =  1131.4008512671 hartrees
 There are       72 alpha and       72 beta electrons
 Applying Cartesian multipole field
    Component          Value
    ---------          -----
     (2,0,0)        1.00000E-11
     (0,2,0)        2.00000E-11
     (0,0,2)       -3.00000E-11
 Nucleus-field energy     =     0.0000000346 hartrees
 Requested basis set is 6-311++G(d,p)
 There are 79 shells and 220 basis functions
 A cutoff of  1.0D-11 yielded   2284 shell pairs
 There are     19101 function pairs (     21566 Cartesian)
 Smallest overlap matrix eigenvalue = 5.36E-05
 Guess MOs from SCF MO coefficient file

 -----------------------------------------------------------------------
  General SCF calculation program by
  Eric Jon Sundstrom, Paul Horn, Yuezhi Mao, Dmitri Zuev, Alec White,
  David Stuck, Shaama M.S., Shane Yost, Joonho Lee, David Small,
  Daniel Levine, Susi Lehtola, Hugh Burton, Evgeny Epifanovsky
 -----------------------------------------------------------------------
 Exchange:     0.2000 Hartree-Fock + 0.0800 Slater + 0.7200 B88
 Correlation:  0.1900 VWN1RPA + 0.8100 LYP
 Using SG-1 standard quadrature grid
 using 4 threads for integral computing
 -------------------------------------------------------
 OpenMP Integral computing Module                
 Release: version 2.0, May 2017, Q-Chem Inc. Pleasanton 
 -------------------------------------------------------
 -------------------------------------------------------
 OpenMP BLAS3 based DFT computing Module                
 Release: version 1.0, May 2013, Q-Chem Inc. Pittsburgh 
 -------------------------------------------------------
 A restricted SCF calculation will be
 performed using DIIS
 SCF converges when DIIS error is below 1.0e-08
 ---------------------------------------
  Cycle       Energy         DIIS error
 ---------------------------------------
    1  -14475.3174318379      2.53e-04  
    2  -14475.3178844048      7.70e-05  
    3  -14475.3178648915      9.74e-05  
    4  -14475.3179154511      2.83e-05  
    5  -14475.3179201550      4.86e-06  
    6  -14475.3179202562      2.80e-06  
    7  -14475.3179203016      6.35e-07  
    8  -14475.3179203037      2.75e-07  
    9  -14475.3179203041      4.27e-08  
   10  -14475.3179203042      1.69e-08  
   11  -14475.3179203042      2.68e-09  Convergence criterion met
 ---------------------------------------
 SCF time:   CPU 46.87s  wall 13.00s 
 SCF   energy in the final basis set =   -14475.3179203042
 Total energy in the final basis set =   -14475.3179203042

 --------------------------------------------------------------
             Orbital Energies (a.u.) and Symmetries
 --------------------------------------------------------------

 Alpha MOs, Restricted
 -- Occupied --                  
*******-1165.89 -176.33 -176.33 -165.73 -165.73 -165.73 -165.73
  1 A'    2 A'    3 A'    4 A'    5 A'    1 A"    6 A'    7 A'                 
-165.73 -165.73 -101.59  -35.83  -35.82  -31.32  -31.32  -31.31
  2 A"    8 A'    9 A'   10 A'   11 A'   12 A'   13 A'    3 A"                 
-31.313 -31.309 -31.308 -24.735 -22.971 -22.969 -22.969 -22.966
 14 A'    4 A"   15 A'   16 A'   17 A'    5 A"   18 A'   19 A'                 
-22.964 -22.964 -22.964 -22.964 -22.959 -22.959 -10.329 -10.296
 20 A'    6 A"    7 A"   21 A'   22 A'    8 A"   23 A'   24 A'                 
 -9.503  -7.269  -7.258  -7.258  -6.376  -6.371  -4.789  -4.784
 25 A'   26 A'    9 A"   27 A'   28 A'   29 A'   30 A'   31 A'                 
 -4.773  -4.773  -4.768  -4.768  -2.055  -2.050  -2.050  -2.050
 10 A"   32 A'   11 A"   33 A'   34 A'   12 A"   35 A'   36 A'                 
 -2.045  -2.045  -2.036  -2.036  -2.031  -2.031  -1.278  -0.916
 13 A"   37 A'   38 A'   14 A"   39 A'   15 A"   40 A'   41 A'                 
 -0.799  -0.715  -0.662  -0.611  -0.527  -0.514  -0.504  -0.436
 42 A'   43 A'   44 A'   45 A'   46 A'   16 A"   47 A'   48 A'                 
 -0.405  -0.393  -0.348  -0.321  -0.303  -0.298  -0.283  -0.257
 17 A"   49 A'   50 A'   18 A"   19 A"   51 A'   52 A'   20 A"                 
 -- Virtual --                   
 -0.090  -0.053  -0.041  -0.007   0.007   0.045   0.058   0.060
 53 A'   54 A'   21 A"   55 A'   56 A'   57 A'   58 A'   22 A"                 
  0.072   0.083   0.092   0.096   0.113   0.121   0.132   0.145
 59 A'   23 A"   60 A'   61 A'   62 A'   24 A"   63 A'   64 A'                 
  0.176   0.195   0.218   0.219   0.226   0.227   0.259   0.279
 65 A'   66 A'   67 A'   25 A"   68 A'   26 A"   69 A'   27 A"                 
  0.289   0.312   0.325   0.358   0.376   0.382   0.387   0.402
 70 A'   71 A'   72 A'   73 A'   28 A"   74 A'   29 A"   30 A"                 
  0.404   0.430   0.431   0.454   0.457   0.468   0.484   0.493
 75 A'   76 A'   31 A"   32 A"   77 A'   78 A'   79 A'   80 A'                 
  0.543   0.545   0.618   0.621   0.655   0.667   0.709   0.727
 81 A'   33 A"   34 A"   82 A'   83 A'   84 A'   85 A'   86 A'                 
  0.787   0.815   0.831   0.850   0.889   0.941   0.965   1.098
 87 A'   88 A'   35 A"   36 A"   89 A'   90 A'   91 A'   92 A'                 
  1.124   1.126   1.193   1.299   1.315   1.326   1.346   1.374
 93 A'   37 A"   38 A"   39 A"   94 A'   40 A"   95 A'   41 A"                 
  1.379   1.403   1.438   1.466   1.547   1.561   1.590   1.681
 96 A'   97 A'   98 A'   99 A'  100 A'   42 A"  101 A'  102 A'                 
  1.870   1.875   1.932   2.107   2.143   2.235   2.311   2.461
103 A'   43 A"  104 A'  105 A'  106 A'   44 A"  107 A'  108 A'                 
  2.591   2.792   2.796   2.948   3.147   3.370   3.743   3.769
 45 A"  109 A'   46 A"  110 A'  111 A'  112 A'   47 A"  113 A'                 
  3.932   3.948   3.959   3.970   3.977   3.993   4.016   4.021
 48 A"   49 A"   50 A"  114 A'  115 A'   51 A"  116 A'   52 A"                 
  4.090   4.125   4.236   4.244   4.391   4.418   4.741   5.981
117 A'  118 A'  119 A'  120 A'  121 A'  122 A'  123 A'   53 A"                 
  5.995   6.028   6.042   6.068   6.077   6.263   6.348   6.615
 54 A"  124 A'  125 A'  126 A'  127 A'   55 A"  128 A'  129 A'                 
  9.723  23.261  24.066  25.783  25.913  26.353  27.831  27.853
130 A'  131 A'  132 A'   56 A"  133 A'  134 A'  135 A'  136 A'                 
 28.323  28.335  28.356  28.367  28.375  28.383  28.514  28.520
 57 A"   58 A"  137 A'  138 A'  139 A'  140 A'   59 A"   60 A"                 
 28.527  28.533  28.535  28.550  28.583  28.597  28.682  28.692
141 A'  142 A'   61 A"   62 A"  143 A'  144 A'  145 A'  146 A'                 
 66.721 127.867 127.877 127.894 127.905 127.921 127.934 151.628
147 A'   63 A"   64 A"  148 A'  149 A'  150 A'  151 A'  152 A'                 
151.648 215.7081901.7901901.811
153 A'  154 A'  155 A'  156 A'                                                 

 Beta MOs, Restricted
 -- Occupied --                  
*******-1165.89 -176.33 -176.33 -165.73 -165.73 -165.73 -165.73
  1 A'    2 A'    3 A'    4 A'    5 A'    1 A"    6 A'    7 A'                 
-165.73 -165.73 -101.59  -35.83  -35.82  -31.32  -31.32  -31.31
  2 A"    8 A'    9 A'   10 A'   11 A'   12 A'   13 A'    3 A"                 
-31.313 -31.309 -31.308 -24.735 -22.971 -22.969 -22.969 -22.966
 14 A'    4 A"   15 A'   16 A'   17 A'    5 A"   18 A'   19 A'                 
-22.964 -22.964 -22.964 -22.964 -22.959 -22.959 -10.329 -10.296
 20 A'    6 A"    7 A"   21 A'   22 A'    8 A"   23 A'   24 A'                 
 -9.503  -7.269  -7.258  -7.258  -6.376  -6.371  -4.789  -4.784
 25 A'   26 A'    9 A"   27 A'   28 A'   29 A'   30 A'   31 A'                 
 -4.773  -4.773  -4.768  -4.768  -2.055  -2.050  -2.050  -2.050
 10 A"   32 A'   11 A"   33 A'   34 A'   12 A"   35 A'   36 A'                 
 -2.045  -2.045  -2.036  -2.036  -2.031  -2.031  -1.278  -0.916
 13 A"   37 A'   38 A'   14 A"   39 A'   15 A"   40 A'   41 A'                 
 -0.799  -0.715  -0.662  -0.611  -0.527  -0.514  -0.504  -0.436
 42 A'   43 A'   44 A'   45 A'   46 A'   16 A"   47 A'   48 A'                 
 -0.405  -0.393  -0.348  -0.321  -0.303  -0.298  -0.283  -0.257
 17 A"   49 A'   50 A'   18 A"   19 A"   51 A'   52 A'   20 A"                 
 -- Virtual --                   
 -0.090  -0.053  -0.041  -0.007   0.007   0.045   0.058   0.060
 53 A'   54 A'   21 A"   55 A'   56 A'   57 A'   58 A'   22 A"                 
  0.072   0.083   0.092   0.096   0.113   0.121   0.132   0.145
 59 A'   23 A"   60 A'   61 A'   62 A'   24 A"   63 A'   64 A'                 
  0.176   0.195   0.218   0.219   0.226   0.227   0.259   0.279
 65 A'   66 A'   67 A'   25 A"   68 A'   26 A"   69 A'   27 A"                 
  0.289   0.312   0.325   0.358   0.376   0.382   0.387   0.402
 70 A'   71 A'   72 A'   73 A'   28 A"   74 A'   29 A"   30 A"                 
  0.404   0.430   0.431   0.454   0.457   0.468   0.484   0.493
 75 A'   76 A'   31 A"   32 A"   77 A'   78 A'   79 A'   80 A'                 
  0.543   0.545   0.618   0.621   0.655   0.667   0.709   0.727
 81 A'   33 A"   34 A"   82 A'   83 A'   84 A'   85 A'   86 A'                 
  0.787   0.815   0.831   0.850   0.889   0.941   0.965   1.098
 87 A'   88 A'   35 A"   36 A"   89 A'   90 A'   91 A'   92 A'                 
  1.124   1.126   1.193   1.299   1.315   1.326   1.346   1.374
 93 A'   37 A"   38 A"   39 A"   94 A'   40 A"   95 A'   41 A"                 
  1.379   1.403   1.438   1.466   1.547   1.561   1.590   1.681
 96 A'   97 A'   98 A'   99 A'  100 A'   42 A"  101 A'  102 A'                 
  1.870   1.875   1.932   2.107   2.143   2.235   2.311   2.461
103 A'   43 A"  104 A'  105 A'  106 A'   44 A"  107 A'  108 A'                 
  2.591   2.792   2.796   2.948   3.147   3.370   3.743   3.769
 45 A"  109 A'   46 A"  110 A'  111 A'  112 A'   47 A"  113 A'                 
  3.932   3.948   3.959   3.970   3.977   3.993   4.016   4.021
 48 A"   49 A"   50 A"  114 A'  115 A'   51 A"  116 A'   52 A"                 
  4.090   4.125   4.236   4.244   4.391   4.418   4.741   5.981
117 A'  118 A'  119 A'  120 A'  121 A'  122 A'  123 A'   53 A"                 
  5.995   6.028   6.042   6.068   6.077   6.263   6.348   6.615
 54 A"  124 A'  125 A'  126 A'  127 A'   55 A"  128 A'  129 A'                 
  9.723  23.261  24.066  25.783  25.913  26.353  27.831  27.853
130 A'  131 A'  132 A'   56 A"  133 A'  134 A'  135 A'  136 A'                 
 28.323  28.335  28.356  28.367  28.375  28.383  28.514  28.520
 57 A"   58 A"  137 A'  138 A'  139 A'  140 A'   59 A"   60 A"                 
 28.527  28.533  28.535  28.550  28.583  28.597  28.682  28.692
141 A'  142 A'   61 A"   62 A"  143 A'  144 A'  145 A'  146 A'                 
 66.721 127.867 127.877 127.894 127.905 127.921 127.934 151.628
147 A'   63 A"   64 A"  148 A'  149 A'  150 A'  151 A'  152 A'                 
151.648 215.7081901.7901901.811
153 A'  154 A'  155 A'  156 A'                                                 
 --------------------------------------------------------------

          Ground-State Mulliken Net Atomic Charges

     Atom                 Charge (a.u.)
  ----------------------------------------
      1 F                    -0.028193
      2 I                     0.158557
      3 I                     0.144875
      4 Cl                    0.324980
      5 C                    -0.480670
      6 C                    -0.119550
  ----------------------------------------
  Sum of atomic charges =    -0.000000

 -----------------------------------------------------------------
                    Cartesian Multipole Moments
 -----------------------------------------------------------------
    Charge (ESU x 10^10)
                -0.0000
    Dipole Moment (Debye)
         X       0.1965      Y       0.4946      Z      -0.0000
       Tot       0.5322
    Quadrupole Moments (Debye-Ang)
        XX     -79.4526     XY       4.4950     YY     -85.1650
        XZ      -0.0000     YZ       0.0000     ZZ     -86.5761
    Octopole Moments (Debye-Ang^2)
       XXX      -2.0928    XXY      -1.5628    XYY      -7.4379
       YYY       1.4746    XXZ       0.0000    XYZ      -0.0000
       YYZ      -0.0000    XZZ      -2.2739    YZZ      -2.5618
       ZZZ      -0.0000
    Hexadecapole Moments (Debye-Ang^3)
      XXXX   -1971.4611   XXXY    -179.7489   XXYY    -438.8420
      XYYY    -254.2512   YYYY    -711.7793   XXXZ       0.0000
      XXYZ       0.0000   XYYZ       0.0000   YYYZ       0.0000
      XXZZ    -379.1997   XYZZ     -90.7481   YYZZ    -143.8286
      XZZZ      -0.0000   YZZZ       0.0000   ZZZZ    -112.6894
 -----------------------------------------------------------------
 Calculating analytic gradient of the SCF energy
 Gradient of SCF Energy
            1           2           3           4           5           6
    1  -0.0015131   0.0039691  -0.0019047  -0.0005119  -0.0016234   0.0015840
    2  -0.0002698   0.0033359   0.0006698   0.0016958   0.0014817  -0.0069133
    3   0.0000000   0.0000000  -0.0000000   0.0000000  -0.0000000   0.0000000
 Max gradient component =       6.913E-03
 RMS gradient           =       2.256E-03
 Gradient time:  CPU 16.29 s  wall 4.20 s
 Geometry Optimization Parameters
   NAtoms,    NIC,     NZ,  NCons,   NDum,   NFix, NCnnct, MaxDiis
        6      37       0       0       0       0       0       0

 Cartesian Hessian Update
 Hessian Updated using BFGS Update


** GEOMETRY OPTIMIZATION IN DELOCALIZED INTERNAL COORDINATES **
   Searching for a Minimum

   Optimization Cycle:  16

                       Coordinates (Angstroms)
     ATOM                X               Y               Z
      1  F         0.8695240741   -1.7188617487    0.0000000000
      2  I        -2.2379345051   -1.0858211959    0.0000000000
      3  I         2.5102205853    0.6838745142    0.0000000000
      4  Cl       -0.8019868918    1.8474231305    0.0000000000
      5  C         0.7023824130   -0.3921191057    0.0000000000
      6  C        -0.5220248732    0.1316809439    0.0000000000
   Point Group: cs    Number of degrees of freedom:     9


   Energy is -14475.317920304

 Hessian Updated using BFGS Update

  9 Hessian modes will be used to form the next step
  Hessian Eigenvalues:
     0.042730    0.205658    0.250161    0.254958    0.370888    0.464610
     0.572846    0.959934    1.060617

 Minimum Search - Taking Simple RFO Step
 Searching for Lamda that Minimizes Along All modes
 Value Taken    Lamda =  -0.00017088
 Step Taken.  Stepsize is  0.036187

                             Maximum     Tolerance    Cnvgd?
         Gradient           0.005936      0.000300      NO
         Displacement       0.028199      0.001200      NO
         Energy change     -0.000517      0.000001      NO


 New Cartesian Coordinates Obtained by Inverse Iteration

 Displacement from previous Coordinates is:  0.039434
 ----------------------------------------------------------------
             Standard Nuclear Orientation (Angstroms)
    I     Atom           X                Y                Z
 ----------------------------------------------------------------
    1      F       0.8647684291    -1.7172339663     0.0000000000
    2      I      -2.2380186454    -1.0968554100     0.0000000000
    3      I       2.5219949769     0.6786749687     0.0000000000
    4      Cl     -0.8064239538     1.8536954557     0.0000000000
    5      C       0.7043355380    -0.3895937442     0.0000000000
    6      C      -0.5264755425     0.1374892343     0.0000000000
 ----------------------------------------------------------------
 Molecular Point Group                 Cs    NOp =  2
 Largest Abelian Subgroup              Cs    NOp =  2
 Nuclear Repulsion Energy =  1128.4426548699 hartrees
 There are       72 alpha and       72 beta electrons
 Applying Cartesian multipole field
    Component          Value
    ---------          -----
     (2,0,0)        1.00000E-11
     (0,2,0)        2.00000E-11
     (0,0,2)       -3.00000E-11
 Nucleus-field energy     =     0.0000000348 hartrees
 Requested basis set is 6-311++G(d,p)
 There are 79 shells and 220 basis functions
 A cutoff of  1.0D-11 yielded   2278 shell pairs
 There are     19083 function pairs (     21545 Cartesian)
 Smallest overlap matrix eigenvalue = 5.57E-05
 Guess MOs from SCF MO coefficient file

 -----------------------------------------------------------------------
  General SCF calculation program by
  Eric Jon Sundstrom, Paul Horn, Yuezhi Mao, Dmitri Zuev, Alec White,
  David Stuck, Shaama M.S., Shane Yost, Joonho Lee, David Small,
  Daniel Levine, Susi Lehtola, Hugh Burton, Evgeny Epifanovsky
 -----------------------------------------------------------------------
 Exchange:     0.2000 Hartree-Fock + 0.0800 Slater + 0.7200 B88
 Correlation:  0.1900 VWN1RPA + 0.8100 LYP
 Using SG-1 standard quadrature grid
 using 4 threads for integral computing
 -------------------------------------------------------
 OpenMP Integral computing Module                
 Release: version 2.0, May 2017, Q-Chem Inc. Pleasanton 
 -------------------------------------------------------
 -------------------------------------------------------
 OpenMP BLAS3 based DFT computing Module                
 Release: version 1.0, May 2013, Q-Chem Inc. Pittsburgh 
 -------------------------------------------------------
 A restricted SCF calculation will be
 performed using DIIS
 SCF converges when DIIS error is below 1.0e-08
 ---------------------------------------
  Cycle       Energy         DIIS error
 ---------------------------------------
    1  -14475.3179251756      1.08e-04  
    2  -14475.3179697236      6.70e-05  
    3  -14475.3179648386      7.28e-05  
    4  -14475.3179971655      6.68e-06  
    5  -14475.3179973305      4.02e-06  
    6  -14475.3179974265      9.03e-07  
    7  -14475.3179974320      1.19e-07  
    8  -14475.3179974318      6.67e-08  
    9  -14475.3179974324      1.67e-08  
   10  -14475.3179974323      7.08e-09  Convergence criterion met
 ---------------------------------------
 SCF time:   CPU 42.49s  wall 12.00s 
 SCF   energy in the final basis set =   -14475.3179974323
 Total energy in the final basis set =   -14475.3179974323

 --------------------------------------------------------------
             Orbital Energies (a.u.) and Symmetries
 --------------------------------------------------------------

 Alpha MOs, Restricted
 -- Occupied --                  
*******-1165.89 -176.33 -176.33 -165.73 -165.73 -165.73 -165.73
  1 A'    2 A'    3 A'    4 A'    5 A'    1 A"    6 A'    7 A'                 
-165.73 -165.73 -101.59  -35.83  -35.82  -31.32  -31.32  -31.31
  2 A"    8 A'    9 A'   10 A'   11 A'   12 A'   13 A'    3 A"                 
-31.314 -31.309 -31.308 -24.735 -22.971 -22.969 -22.969 -22.966
 14 A'    4 A"   15 A'   16 A'   17 A'    5 A"   18 A'   19 A'                 
-22.965 -22.965 -22.964 -22.964 -22.959 -22.959 -10.330 -10.297
 20 A'    6 A"    7 A"   21 A'   22 A'    8 A"   23 A'   24 A'                 
 -9.504  -7.269  -7.258  -7.258  -6.376  -6.371  -4.789  -4.784
 25 A'   26 A'    9 A"   27 A'   28 A'   29 A'   30 A'   31 A'                 
 -4.774  -4.773  -4.768  -4.768  -2.055  -2.050  -2.050  -2.050
 10 A"   32 A'   11 A"   33 A'   34 A'   12 A"   35 A'   36 A'                 
 -2.045  -2.045  -2.036  -2.036  -2.031  -2.031  -1.278  -0.915
 13 A"   37 A'   38 A'   14 A"   39 A'   15 A"   40 A'   41 A'                 
 -0.798  -0.714  -0.661  -0.611  -0.527  -0.514  -0.504  -0.436
 42 A'   43 A'   44 A'   45 A'   46 A'   16 A"   47 A'   48 A'                 
 -0.404  -0.393  -0.348  -0.321  -0.303  -0.298  -0.283  -0.257
 17 A"   49 A'   50 A'   18 A"   19 A"   51 A'   52 A'   20 A"                 
 -- Virtual --                   
 -0.091  -0.054  -0.042  -0.007   0.007   0.045   0.058   0.060
 53 A'   54 A'   21 A"   55 A'   56 A'   57 A'   58 A'   22 A"                 
  0.072   0.084   0.092   0.096   0.113   0.121   0.132   0.145
 59 A'   23 A"   60 A'   61 A'   62 A'   24 A"   63 A'   64 A'                 
  0.176   0.194   0.217   0.219   0.225   0.227   0.258   0.279
 65 A'   66 A'   67 A'   25 A"   68 A'   26 A"   69 A'   27 A"                 
  0.288   0.312   0.325   0.357   0.376   0.382   0.387   0.403
 70 A'   71 A'   72 A'   73 A'   28 A"   74 A'   29 A"   30 A"                 
  0.404   0.430   0.430   0.454   0.456   0.467   0.484   0.493
 75 A'   31 A"   76 A'   32 A"   77 A'   78 A'   79 A'   80 A'                 
  0.541   0.545   0.617   0.617   0.653   0.664   0.709   0.726
 81 A'   33 A"   82 A'   34 A"   83 A'   84 A'   85 A'   86 A'                 
  0.787   0.816   0.830   0.849   0.889   0.939   0.963   1.097
 87 A'   88 A'   35 A"   36 A"   89 A'   90 A'   91 A'   92 A'                 
  1.124   1.125   1.192   1.299   1.313   1.326   1.345   1.373
 93 A'   37 A"   38 A"   39 A"   94 A'   40 A"   95 A'   41 A"                 
  1.377   1.400   1.438   1.467   1.548   1.559   1.588   1.678
 96 A'   97 A'   98 A'   99 A'  100 A'   42 A"  101 A'  102 A'                 
  1.868   1.871   1.930   2.100   2.138   2.234   2.309   2.460
103 A'   43 A"  104 A'  105 A'  106 A'   44 A"  107 A'  108 A'                 
  2.590   2.791   2.794   2.945   3.139   3.377   3.743   3.768
 45 A"  109 A'   46 A"  110 A'  111 A'  112 A'   47 A"  113 A'                 
  3.932   3.948   3.959   3.969   3.977   3.992   4.015   4.020
 48 A"   49 A"   50 A"  114 A'  115 A'   51 A"  116 A'   52 A"                 
  4.089   4.124   4.235   4.244   4.389   4.416   4.740   5.980
117 A'  118 A'  119 A'  120 A'  121 A'  122 A'  123 A'   53 A"                 
  5.994   6.027   6.041   6.066   6.076   6.262   6.348   6.612
 54 A"  124 A'  125 A'  126 A'  127 A'   55 A"  128 A'  129 A'                 
  9.723  23.263  24.037  25.783  25.909  26.351  27.829  27.852
130 A'  131 A'  132 A'   56 A"  133 A'  134 A'  135 A'  136 A'                 
 28.323  28.335  28.355  28.366  28.374  28.382  28.513  28.520
 57 A"   58 A"  137 A'  138 A'  139 A'  140 A'   59 A"   60 A"                 
 28.526  28.533  28.535  28.549  28.582  28.596  28.681  28.692
141 A'  142 A'   61 A"   62 A"  143 A'  144 A'  145 A'  146 A'                 
 66.720 127.866 127.876 127.893 127.905 127.919 127.933 151.627
147 A'   63 A"   64 A"  148 A'  149 A'  150 A'  151 A'  152 A'                 
151.647 215.7071901.7891901.810
153 A'  154 A'  155 A'  156 A'                                                 

 Beta MOs, Restricted
 -- Occupied --                  
*******-1165.89 -176.33 -176.33 -165.73 -165.73 -165.73 -165.73
  1 A'    2 A'    3 A'    4 A'    5 A'    1 A"    6 A'    7 A'                 
-165.73 -165.73 -101.59  -35.83  -35.82  -31.32  -31.32  -31.31
  2 A"    8 A'    9 A'   10 A'   11 A'   12 A'   13 A'    3 A"                 
-31.314 -31.309 -31.308 -24.735 -22.971 -22.969 -22.969 -22.966
 14 A'    4 A"   15 A'   16 A'   17 A'    5 A"   18 A'   19 A'                 
-22.965 -22.965 -22.964 -22.964 -22.959 -22.959 -10.330 -10.297
 20 A'    6 A"    7 A"   21 A'   22 A'    8 A"   23 A'   24 A'                 
 -9.504  -7.269  -7.258  -7.258  -6.376  -6.371  -4.789  -4.784
 25 A'   26 A'    9 A"   27 A'   28 A'   29 A'   30 A'   31 A'                 
 -4.774  -4.773  -4.768  -4.768  -2.055  -2.050  -2.050  -2.050
 10 A"   32 A'   11 A"   33 A'   34 A'   12 A"   35 A'   36 A'                 
 -2.045  -2.045  -2.036  -2.036  -2.031  -2.031  -1.278  -0.915
 13 A"   37 A'   38 A'   14 A"   39 A'   15 A"   40 A'   41 A'                 
 -0.798  -0.714  -0.661  -0.611  -0.527  -0.514  -0.504  -0.436
 42 A'   43 A'   44 A'   45 A'   46 A'   16 A"   47 A'   48 A'                 
 -0.404  -0.393  -0.348  -0.321  -0.303  -0.298  -0.283  -0.257
 17 A"   49 A'   50 A'   18 A"   19 A"   51 A'   52 A'   20 A"                 
 -- Virtual --                   
 -0.091  -0.054  -0.042  -0.007   0.007   0.045   0.058   0.060
 53 A'   54 A'   21 A"   55 A'   56 A'   57 A'   58 A'   22 A"                 
  0.072   0.084   0.092   0.096   0.113   0.121   0.132   0.145
 59 A'   23 A"   60 A'   61 A'   62 A'   24 A"   63 A'   64 A'                 
  0.176   0.194   0.217   0.219   0.225   0.227   0.258   0.279
 65 A'   66 A'   67 A'   25 A"   68 A'   26 A"   69 A'   27 A"                 
  0.288   0.312   0.325   0.357   0.376   0.382   0.387   0.403
 70 A'   71 A'   72 A'   73 A'   28 A"   74 A'   29 A"   30 A"                 
  0.404   0.430   0.430   0.454   0.456   0.467   0.484   0.493
 75 A'   31 A"   76 A'   32 A"   77 A'   78 A'   79 A'   80 A'                 
  0.541   0.545   0.617   0.617   0.653   0.664   0.709   0.726
 81 A'   33 A"   82 A'   34 A"   83 A'   84 A'   85 A'   86 A'                 
  0.787   0.816   0.830   0.849   0.889   0.939   0.963   1.097
 87 A'   88 A'   35 A"   36 A"   89 A'   90 A'   91 A'   92 A'                 
  1.124   1.125   1.192   1.299   1.313   1.326   1.345   1.373
 93 A'   37 A"   38 A"   39 A"   94 A'   40 A"   95 A'   41 A"                 
  1.377   1.400   1.438   1.467   1.548   1.559   1.588   1.678
 96 A'   97 A'   98 A'   99 A'  100 A'   42 A"  101 A'  102 A'                 
  1.868   1.871   1.930   2.100   2.138   2.234   2.309   2.460
103 A'   43 A"  104 A'  105 A'  106 A'   44 A"  107 A'  108 A'                 
  2.590   2.791   2.794   2.945   3.139   3.377   3.743   3.768
 45 A"  109 A'   46 A"  110 A'  111 A'  112 A'   47 A"  113 A'                 
  3.932   3.948   3.959   3.969   3.977   3.992   4.015   4.020
 48 A"   49 A"   50 A"  114 A'  115 A'   51 A"  116 A'   52 A"                 
  4.089   4.124   4.235   4.244   4.389   4.416   4.740   5.980
117 A'  118 A'  119 A'  120 A'  121 A'  122 A'  123 A'   53 A"                 
  5.994   6.027   6.041   6.066   6.076   6.262   6.348   6.612
 54 A"  124 A'  125 A'  126 A'  127 A'   55 A"  128 A'  129 A'                 
  9.723  23.263  24.037  25.783  25.909  26.351  27.829  27.852
130 A'  131 A'  132 A'   56 A"  133 A'  134 A'  135 A'  136 A'                 
 28.323  28.335  28.355  28.366  28.374  28.382  28.513  28.520
 57 A"   58 A"  137 A'  138 A'  139 A'  140 A'   59 A"   60 A"                 
 28.526  28.533  28.535  28.549  28.582  28.596  28.681  28.692
141 A'  142 A'   61 A"   62 A"  143 A'  144 A'  145 A'  146 A'                 
 66.720 127.866 127.876 127.893 127.905 127.919 127.933 151.627
147 A'   63 A"   64 A"  148 A'  149 A'  150 A'  151 A'  152 A'                 
151.647 215.7071901.7891901.810
153 A'  154 A'  155 A'  156 A'                                                 
 --------------------------------------------------------------

          Ground-State Mulliken Net Atomic Charges

     Atom                 Charge (a.u.)
  ----------------------------------------
      1 F                    -0.026537
      2 I                     0.157394
      3 I                     0.145254
      4 Cl                    0.326398
      5 C                    -0.473272
      6 C                    -0.129238
  ----------------------------------------
  Sum of atomic charges =    -0.000000

 -----------------------------------------------------------------
                    Cartesian Multipole Moments
 -----------------------------------------------------------------
    Charge (ESU x 10^10)
                -0.0000
    Dipole Moment (Debye)
         X       0.2216      Y       0.4920      Z      -0.0000
       Tot       0.5396
    Quadrupole Moments (Debye-Ang)
        XX     -79.4088     XY       4.5064     YY     -85.1289
        XZ      -0.0000     YZ       0.0000     ZZ     -86.6138
    Octopole Moments (Debye-Ang^2)
       XXX      -2.0846    XXY      -1.2901    XYY      -7.8895
       YYY       2.2997    XXZ      -0.0000    XYZ      -0.0000
       YYZ      -0.0000    XZZ      -2.4976    YZZ      -2.2180
       ZZZ      -0.0000
    Hexadecapole Moments (Debye-Ang^3)
      XXXX   -1980.8560   XXXY    -180.5860   XXYY    -440.9702
      XYYY    -255.2512   YYYY    -715.5871   XXXZ       0.0000
      XXYZ       0.0000   XYYZ       0.0000   YYYZ       0.0000
      XXZZ    -381.0299   XYZZ     -91.1848   YYZZ    -144.5878
      XZZZ       0.0000   YZZZ       0.0000   ZZZZ    -112.7798
 -----------------------------------------------------------------
 Calculating analytic gradient of the SCF energy
 Gradient of SCF Energy
            1           2           3           4           5           6
    1  -0.0018874   0.0029585  -0.0002492  -0.0005168   0.0046665  -0.0049716
    2  -0.0006498   0.0016953   0.0010209   0.0028500  -0.0013475  -0.0035688
    3   0.0000000   0.0000000  -0.0000000   0.0000000  -0.0000000  -0.0000000
 Max gradient component =       4.972E-03
 RMS gradient           =       2.188E-03
 Gradient time:  CPU 16.23 s  wall 4.17 s
 Geometry Optimization Parameters
   NAtoms,    NIC,     NZ,  NCons,   NDum,   NFix, NCnnct, MaxDiis
        6      37       0       0       0       0       0       0

 Cartesian Hessian Update
 Hessian Updated using BFGS Update


** GEOMETRY OPTIMIZATION IN DELOCALIZED INTERNAL COORDINATES **
   Searching for a Minimum

   Optimization Cycle:  17

                       Coordinates (Angstroms)
     ATOM                X               Y               Z
      1  F         0.8647684291   -1.7172339663    0.0000000000
      2  I        -2.2380186454   -1.0968554100    0.0000000000
      3  I         2.5219949769    0.6786749687    0.0000000000
      4  Cl       -0.8064239538    1.8536954557    0.0000000000
      5  C         0.7043355380   -0.3895937442    0.0000000000
      6  C        -0.5264755425    0.1374892343    0.0000000000
   Point Group: cs    Number of degrees of freedom:     9


   Energy is -14475.317997432

 Hessian Updated using BFGS Update

  9 Hessian modes will be used to form the next step
  Hessian Eigenvalues:
     0.045677    0.163905    0.254149    0.283081    0.392336    0.512088
     0.608293    0.948934    0.984723

 Minimum Search - Taking Simple RFO Step
 Searching for Lamda that Minimizes Along All modes
 Value Taken    Lamda =  -0.00006821
 Step Taken.  Stepsize is  0.015400

                             Maximum     Tolerance    Cnvgd?
         Gradient           0.002744      0.000300      NO
         Displacement       0.009368      0.001200      NO
         Energy change     -0.000077      0.000001      NO


 New Cartesian Coordinates Obtained by Inverse Iteration

 Displacement from previous Coordinates is:  0.012658
 ----------------------------------------------------------------
             Standard Nuclear Orientation (Angstroms)
    I     Atom           X                Y                Z
 ----------------------------------------------------------------
    1      F       0.8685666546    -1.7156467164     0.0000000000
    2      I      -2.2416445048    -1.0980100467     0.0000000000
    3      I       2.5233216218     0.6769953077     0.0000000000
    4      Cl     -0.8053115873     1.8529909887     0.0000000000
    5      C       0.7022603412    -0.3880578378     0.0000000000
    6      C      -0.5270117231     0.1379048427     0.0000000000
 ----------------------------------------------------------------
 Molecular Point Group                 Cs    NOp =  2
 Largest Abelian Subgroup              Cs    NOp =  2
 Nuclear Repulsion Energy =  1127.8213237984 hartrees
 There are       72 alpha and       72 beta electrons
 Applying Cartesian multipole field
    Component          Value
    ---------          -----
     (2,0,0)        1.00000E-11
     (0,2,0)        2.00000E-11
     (0,0,2)       -3.00000E-11
 Nucleus-field energy     =     0.0000000348 hartrees
 Requested basis set is 6-311++G(d,p)
 There are 79 shells and 220 basis functions
 A cutoff of  1.0D-11 yielded   2278 shell pairs
 There are     19083 function pairs (     21545 Cartesian)
 Smallest overlap matrix eigenvalue = 5.53E-05
 Guess MOs from SCF MO coefficient file

 -----------------------------------------------------------------------
  General SCF calculation program by
  Eric Jon Sundstrom, Paul Horn, Yuezhi Mao, Dmitri Zuev, Alec White,
  David Stuck, Shaama M.S., Shane Yost, Joonho Lee, David Small,
  Daniel Levine, Susi Lehtola, Hugh Burton, Evgeny Epifanovsky
 -----------------------------------------------------------------------
 Exchange:     0.2000 Hartree-Fock + 0.0800 Slater + 0.7200 B88
 Correlation:  0.1900 VWN1RPA + 0.8100 LYP
 Using SG-1 standard quadrature grid
 using 4 threads for integral computing
 -------------------------------------------------------
 OpenMP Integral computing Module                
 Release: version 2.0, May 2017, Q-Chem Inc. Pleasanton 
 -------------------------------------------------------
 -------------------------------------------------------
 OpenMP BLAS3 based DFT computing Module                
 Release: version 1.0, May 2013, Q-Chem Inc. Pittsburgh 
 -------------------------------------------------------
 A restricted SCF calculation will be
 performed using DIIS
 SCF converges when DIIS error is below 1.0e-08
 ---------------------------------------
  Cycle       Energy         DIIS error
 ---------------------------------------
    1  -14475.3180365629      4.53e-05  
    2  -14475.3180525768      9.34e-06  
    3  -14475.3180526708      9.18e-06  
    4  -14475.3180529746      2.97e-06  
    5  -14475.3180530033      1.01e-06  
    6  -14475.3180530089      3.65e-07  
    7  -14475.3180530098      9.91e-08  
    8  -14475.3180530100      2.74e-08  
    9  -14475.3180530098      8.23e-09  Convergence criterion met
 ---------------------------------------
 SCF time:   CPU 38.24s  wall 10.00s 
 SCF   energy in the final basis set =   -14475.3180530098
 Total energy in the final basis set =   -14475.3180530098

 --------------------------------------------------------------
             Orbital Energies (a.u.) and Symmetries
 --------------------------------------------------------------

 Alpha MOs, Restricted
 -- Occupied --                  
*******-1165.89 -176.33 -176.33 -165.73 -165.73 -165.73 -165.73
  1 A'    2 A'    3 A'    4 A'    5 A'    1 A"    6 A'    7 A'                 
-165.73 -165.73 -101.59  -35.83  -35.82  -31.32  -31.32  -31.31
  2 A"    8 A'    9 A'   10 A'   11 A'   12 A'   13 A'    3 A"                 
-31.314 -31.309 -31.309 -24.735 -22.971 -22.969 -22.969 -22.966
 14 A'    4 A"   15 A'   16 A'   17 A'    5 A"   18 A'   19 A'                 
-22.965 -22.965 -22.964 -22.964 -22.959 -22.959 -10.330 -10.297
 20 A'    6 A"    7 A"   21 A'   22 A'    8 A"   23 A'   24 A'                 
 -9.504  -7.269  -7.259  -7.258  -6.376  -6.371  -4.789  -4.784
 25 A'   26 A'    9 A"   27 A'   28 A'   29 A'   30 A'   31 A'                 
 -4.774  -4.773  -4.768  -4.768  -2.055  -2.050  -2.050  -2.050
 10 A"   32 A'   11 A"   33 A'   34 A'   12 A"   35 A'   36 A'                 
 -2.045  -2.045  -2.036  -2.036  -2.031  -2.031  -1.277  -0.915
 13 A"   37 A'   38 A'   14 A"   39 A'   15 A"   40 A'   41 A'                 
 -0.798  -0.714  -0.661  -0.611  -0.527  -0.513  -0.504  -0.436
 42 A'   43 A'   44 A'   45 A'   46 A'   16 A"   47 A'   48 A'                 
 -0.405  -0.393  -0.348  -0.321  -0.303  -0.298  -0.283  -0.257
 17 A"   49 A'   50 A'   18 A"   19 A"   51 A'   52 A'   20 A"                 
 -- Virtual --                   
 -0.092  -0.054  -0.042  -0.007   0.007   0.045   0.058   0.060
 53 A'   54 A'   21 A"   55 A'   56 A'   57 A'   58 A'   22 A"                 
  0.072   0.084   0.092   0.096   0.113   0.121   0.132   0.145
 59 A'   23 A"   60 A'   61 A'   62 A'   24 A"   63 A'   64 A'                 
  0.176   0.194   0.217   0.219   0.225   0.227   0.258   0.279
 65 A'   66 A'   67 A'   25 A"   68 A'   26 A"   69 A'   27 A"                 
  0.287   0.312   0.325   0.357   0.376   0.381   0.387   0.403
 70 A'   71 A'   72 A'   73 A'   28 A"   74 A'   29 A"   30 A"                 
  0.404   0.430   0.430   0.453   0.456   0.467   0.484   0.493
 75 A'   31 A"   76 A'   32 A"   77 A'   78 A'   79 A'   80 A'                 
  0.541   0.545   0.617   0.618   0.653   0.663   0.709   0.725
 81 A'   33 A"   34 A"   82 A'   83 A'   84 A'   85 A'   86 A'                 
  0.786   0.816   0.830   0.849   0.890   0.940   0.964   1.096
 87 A'   88 A'   35 A"   36 A"   89 A'   90 A'   91 A'   92 A'                 
  1.124   1.124   1.192   1.299   1.313   1.325   1.345   1.373
 93 A'   37 A"   38 A"   39 A"   94 A'   40 A"   95 A'   41 A"                 
  1.376   1.400   1.438   1.466   1.548   1.559   1.588   1.679
 96 A'   97 A'   98 A'   99 A'  100 A'   42 A"  101 A'  102 A'                 
  1.868   1.872   1.931   2.103   2.139   2.234   2.309   2.460
103 A'   43 A"  104 A'  105 A'  106 A'   44 A"  107 A'  108 A'                 
  2.590   2.790   2.795   2.946   3.141   3.375   3.743   3.768
 45 A"  109 A'   46 A"  110 A'  111 A'  112 A'   47 A"  113 A'                 
  3.932   3.948   3.958   3.969   3.977   3.992   4.014   4.020
 48 A"   49 A"   50 A"  114 A'  115 A'   51 A"  116 A'   52 A"                 
  4.088   4.123   4.235   4.244   4.389   4.415   4.740   5.980
117 A'  118 A'  119 A'  120 A'  121 A'  122 A'  123 A'   53 A"                 
  5.994   6.027   6.041   6.065   6.076   6.263   6.348   6.612
 54 A"  124 A'  125 A'  126 A'  127 A'   55 A"  128 A'  129 A'                 
  9.723  23.262  24.044  25.783  25.908  26.350  27.829  27.851
130 A'  131 A'  132 A'   56 A"  133 A'  134 A'  135 A'  136 A'                 
 28.323  28.335  28.355  28.366  28.373  28.382  28.513  28.520
 57 A"   58 A"  137 A'  138 A'  139 A'  140 A'   59 A"   60 A"                 
 28.526  28.533  28.535  28.549  28.582  28.596  28.681  28.692
141 A'  142 A'   61 A"   62 A"  143 A'  144 A'  145 A'  146 A'                 
 66.720 127.866 127.876 127.893 127.904 127.919 127.933 151.627
147 A'   63 A"   64 A"  148 A'  149 A'  150 A'  151 A'  152 A'                 
151.647 215.7071901.7891901.809
153 A'  154 A'  155 A'  156 A'                                                 

 Beta MOs, Restricted
 -- Occupied --                  
*******-1165.89 -176.33 -176.33 -165.73 -165.73 -165.73 -165.73
  1 A'    2 A'    3 A'    4 A'    5 A'    1 A"    6 A'    7 A'                 
-165.73 -165.73 -101.59  -35.83  -35.82  -31.32  -31.32  -31.31
  2 A"    8 A'    9 A'   10 A'   11 A'   12 A'   13 A'    3 A"                 
-31.314 -31.309 -31.309 -24.735 -22.971 -22.969 -22.969 -22.966
 14 A'    4 A"   15 A'   16 A'   17 A'    5 A"   18 A'   19 A'                 
-22.965 -22.965 -22.964 -22.964 -22.959 -22.959 -10.330 -10.297
 20 A'    6 A"    7 A"   21 A'   22 A'    8 A"   23 A'   24 A'                 
 -9.504  -7.269  -7.259  -7.258  -6.376  -6.371  -4.789  -4.784
 25 A'   26 A'    9 A"   27 A'   28 A'   29 A'   30 A'   31 A'                 
 -4.774  -4.773  -4.768  -4.768  -2.055  -2.050  -2.050  -2.050
 10 A"   32 A'   11 A"   33 A'   34 A'   12 A"   35 A'   36 A'                 
 -2.045  -2.045  -2.036  -2.036  -2.031  -2.031  -1.277  -0.915
 13 A"   37 A'   38 A'   14 A"   39 A'   15 A"   40 A'   41 A'                 
 -0.798  -0.714  -0.661  -0.611  -0.527  -0.513  -0.504  -0.436
 42 A'   43 A'   44 A'   45 A'   46 A'   16 A"   47 A'   48 A'                 
 -0.405  -0.393  -0.348  -0.321  -0.303  -0.298  -0.283  -0.257
 17 A"   49 A'   50 A'   18 A"   19 A"   51 A'   52 A'   20 A"                 
 -- Virtual --                   
 -0.092  -0.054  -0.042  -0.007   0.007   0.045   0.058   0.060
 53 A'   54 A'   21 A"   55 A'   56 A'   57 A'   58 A'   22 A"                 
  0.072   0.084   0.092   0.096   0.113   0.121   0.132   0.145
 59 A'   23 A"   60 A'   61 A'   62 A'   24 A"   63 A'   64 A'                 
  0.176   0.194   0.217   0.219   0.225   0.227   0.258   0.279
 65 A'   66 A'   67 A'   25 A"   68 A'   26 A"   69 A'   27 A"                 
  0.287   0.312   0.325   0.357   0.376   0.381   0.387   0.403
 70 A'   71 A'   72 A'   73 A'   28 A"   74 A'   29 A"   30 A"                 
  0.404   0.430   0.430   0.453   0.456   0.467   0.484   0.493
 75 A'   31 A"   76 A'   32 A"   77 A'   78 A'   79 A'   80 A'                 
  0.541   0.545   0.617   0.618   0.653   0.663   0.709   0.725
 81 A'   33 A"   34 A"   82 A'   83 A'   84 A'   85 A'   86 A'                 
  0.786   0.816   0.830   0.849   0.890   0.940   0.964   1.096
 87 A'   88 A'   35 A"   36 A"   89 A'   90 A'   91 A'   92 A'                 
  1.124   1.124   1.192   1.299   1.313   1.325   1.345   1.373
 93 A'   37 A"   38 A"   39 A"   94 A'   40 A"   95 A'   41 A"                 
  1.376   1.400   1.438   1.466   1.548   1.559   1.588   1.679
 96 A'   97 A'   98 A'   99 A'  100 A'   42 A"  101 A'  102 A'                 
  1.868   1.872   1.931   2.103   2.139   2.234   2.309   2.460
103 A'   43 A"  104 A'  105 A'  106 A'   44 A"  107 A'  108 A'                 
  2.590   2.790   2.795   2.946   3.141   3.375   3.743   3.768
 45 A"  109 A'   46 A"  110 A'  111 A'  112 A'   47 A"  113 A'                 
  3.932   3.948   3.958   3.969   3.977   3.992   4.014   4.020
 48 A"   49 A"   50 A"  114 A'  115 A'   51 A"  116 A'   52 A"                 
  4.088   4.123   4.235   4.244   4.389   4.415   4.740   5.980
117 A'  118 A'  119 A'  120 A'  121 A'  122 A'  123 A'   53 A"                 
  5.994   6.027   6.041   6.065   6.076   6.263   6.348   6.612
 54 A"  124 A'  125 A'  126 A'  127 A'   55 A"  128 A'  129 A'                 
  9.723  23.262  24.044  25.783  25.908  26.350  27.829  27.851
130 A'  131 A'  132 A'   56 A"  133 A'  134 A'  135 A'  136 A'                 
 28.323  28.335  28.355  28.366  28.373  28.382  28.513  28.520
 57 A"   58 A"  137 A'  138 A'  139 A'  140 A'   59 A"   60 A"                 
 28.526  28.533  28.535  28.549  28.582  28.596  28.681  28.692
141 A'  142 A'   61 A"   62 A"  143 A'  144 A'  145 A'  146 A'                 
 66.720 127.866 127.876 127.893 127.904 127.919 127.933 151.627
147 A'   63 A"   64 A"  148 A'  149 A'  150 A'  151 A'  152 A'                 
151.647 215.7071901.7891901.809
153 A'  154 A'  155 A'  156 A'                                                 
 --------------------------------------------------------------

          Ground-State Mulliken Net Atomic Charges

     Atom                 Charge (a.u.)
  ----------------------------------------
      1 F                    -0.027245
      2 I                     0.156773
      3 I                     0.144423
      4 Cl                    0.327137
      5 C                    -0.474430
      6 C                    -0.126658
  ----------------------------------------
  Sum of atomic charges =    -0.000000

 -----------------------------------------------------------------
                    Cartesian Multipole Moments
 -----------------------------------------------------------------
    Charge (ESU x 10^10)
                -0.0000
    Dipole Moment (Debye)
         X       0.2078      Y       0.4953      Z      -0.0000
       Tot       0.5371
    Quadrupole Moments (Debye-Ang)
        XX     -79.4032     XY       4.4998     YY     -85.1367
        XZ       0.0000     YZ       0.0000     ZZ     -86.6160
    Octopole Moments (Debye-Ang^2)
       XXX      -1.9826    XXY      -1.2953    XYY      -7.9272
       YYY       2.5124    XXZ      -0.0000    XYZ      -0.0000
       YYZ      -0.0000    XZZ      -2.4545    YZZ      -2.1384
       ZZZ      -0.0000
    Hexadecapole Moments (Debye-Ang^3)
      XXXX   -1983.9351   XXXY    -180.8405   XXYY    -441.6778
      XYYY    -255.6773   YYYY    -715.2664   XXXZ       0.0000
      XXYZ       0.0000   XYYZ       0.0000   YYYZ       0.0000
      XXZZ    -381.7149   XYZZ     -91.3134   YYZZ    -144.5377
      XZZZ       0.0000   YZZZ       0.0000   ZZZZ    -112.7924
 -----------------------------------------------------------------
 Calculating analytic gradient of the SCF energy
 Gradient of SCF Energy
            1           2           3           4           5           6
    1  -0.0010700   0.0022474   0.0000188  -0.0002315   0.0022103  -0.0031750
    2  -0.0009974   0.0012766   0.0007582   0.0023719   0.0000173  -0.0034266
    3   0.0000000   0.0000000   0.0000000  -0.0000000   0.0000000  -0.0000000
 Max gradient component =       3.427E-03
 RMS gradient           =       1.524E-03
 Gradient time:  CPU 16.31 s  wall 4.19 s
 Geometry Optimization Parameters
   NAtoms,    NIC,     NZ,  NCons,   NDum,   NFix, NCnnct, MaxDiis
        6      37       0       0       0       0       0       0

 Cartesian Hessian Update
 Hessian Updated using BFGS Update


** GEOMETRY OPTIMIZATION IN DELOCALIZED INTERNAL COORDINATES **
   Searching for a Minimum

   Optimization Cycle:  18

                       Coordinates (Angstroms)
     ATOM                X               Y               Z
      1  F         0.8685666546   -1.7156467164    0.0000000000
      2  I        -2.2416445048   -1.0980100467    0.0000000000
      3  I         2.5233216218    0.6769953077    0.0000000000
      4  Cl       -0.8053115873    1.8529909887    0.0000000000
      5  C         0.7022603412   -0.3880578378    0.0000000000
      6  C        -0.5270117231    0.1379048427    0.0000000000
   Point Group: cs    Number of degrees of freedom:     9


   Energy is -14475.318053010

 Hessian Updated using BFGS Update

  9 Hessian modes will be used to form the next step
  Hessian Eigenvalues:
     0.045599    0.079976    0.256057    0.275999    0.410118    0.452633
     0.621775    0.795799    0.961625

 Minimum Search - Taking Simple RFO Step
 Searching for Lamda that Minimizes Along All modes
 Value Taken    Lamda =  -0.00009130
 Step Taken.  Stepsize is  0.030987

                             Maximum     Tolerance    Cnvgd?
         Gradient           0.002429      0.000300      NO
         Displacement       0.016610      0.001200      NO
         Energy change     -0.000056      0.000001      NO


 New Cartesian Coordinates Obtained by Inverse Iteration

 Displacement from previous Coordinates is:  0.025917
 ----------------------------------------------------------------
             Standard Nuclear Orientation (Angstroms)
    I     Atom           X                Y                Z
 ----------------------------------------------------------------
    1      F       0.8749118948    -1.7110188937     0.0000000000
    2      I      -2.2481516031    -1.1010267537     0.0000000000
    3      I       2.5279783082     0.6716517170     0.0000000000
    4      Cl     -0.8059930786     1.8516856181     0.0000000000
    5      C       0.6992624208    -0.3852068439     0.0000000000
    6      C      -0.5278271396     0.1400916944     0.0000000000
 ----------------------------------------------------------------
 Molecular Point Group                 Cs    NOp =  2
 Largest Abelian Subgroup              Cs    NOp =  2
 Nuclear Repulsion Energy =  1126.4276046264 hartrees
 There are       72 alpha and       72 beta electrons
 Applying Cartesian multipole field
    Component          Value
    ---------          -----
     (2,0,0)        1.00000E-11
     (0,2,0)        2.00000E-11
     (0,0,2)       -3.00000E-11
 Nucleus-field energy     =     0.0000000349 hartrees
 Requested basis set is 6-311++G(d,p)
 There are 79 shells and 220 basis functions
 A cutoff of  1.0D-11 yielded   2276 shell pairs
 There are     19053 function pairs (     21509 Cartesian)
 Smallest overlap matrix eigenvalue = 5.46E-05
 Guess MOs from SCF MO coefficient file

 -----------------------------------------------------------------------
  General SCF calculation program by
  Eric Jon Sundstrom, Paul Horn, Yuezhi Mao, Dmitri Zuev, Alec White,
  David Stuck, Shaama M.S., Shane Yost, Joonho Lee, David Small,
  Daniel Levine, Susi Lehtola, Hugh Burton, Evgeny Epifanovsky
 -----------------------------------------------------------------------
 Exchange:     0.2000 Hartree-Fock + 0.0800 Slater + 0.7200 B88
 Correlation:  0.1900 VWN1RPA + 0.8100 LYP
 Using SG-1 standard quadrature grid
 using 4 threads for integral computing
 -------------------------------------------------------
 OpenMP Integral computing Module                
 Release: version 2.0, May 2017, Q-Chem Inc. Pleasanton 
 -------------------------------------------------------
 -------------------------------------------------------
 OpenMP BLAS3 based DFT computing Module                
 Release: version 1.0, May 2013, Q-Chem Inc. Pittsburgh 
 -------------------------------------------------------
 A restricted SCF calculation will be
 performed using DIIS
 SCF converges when DIIS error is below 1.0e-08
 ---------------------------------------
  Cycle       Energy         DIIS error
 ---------------------------------------
    1  -14475.3180510993      7.74e-05  
    2  -14475.3181010789      1.64e-05  
    3  -14475.3181006834      1.83e-05  
    4  -14475.3181025174      6.99e-06  
    5  -14475.3181027917      2.34e-06  
    6  -14475.3181028164      6.16e-07  
    7  -14475.3181028181      2.14e-07  
    8  -14475.3181028182      8.17e-08  
    9  -14475.3181028183      2.99e-08  
   10  -14475.3181028184      3.99e-09  Convergence criterion met
 ---------------------------------------
 SCF time:   CPU 42.47s  wall 11.00s 
 SCF   energy in the final basis set =   -14475.3181028184
 Total energy in the final basis set =   -14475.3181028184

 --------------------------------------------------------------
             Orbital Energies (a.u.) and Symmetries
 --------------------------------------------------------------

 Alpha MOs, Restricted
 -- Occupied --                  
*******-1165.89 -176.33 -176.33 -165.73 -165.73 -165.73 -165.73
  1 A'    2 A'    3 A'    4 A'    5 A'    1 A"    6 A'    7 A'                 
-165.73 -165.73 -101.59  -35.83  -35.82  -31.32  -31.32  -31.31
  2 A"    8 A'    9 A'   10 A'   11 A'   12 A'   13 A'    3 A"                 
-31.313 -31.309 -31.309 -24.735 -22.970 -22.969 -22.969 -22.966
 14 A'    4 A"   15 A'   16 A'   17 A'    5 A"   18 A'   19 A'                 
-22.964 -22.964 -22.964 -22.964 -22.959 -22.959 -10.330 -10.297
 20 A'    6 A"    7 A"   21 A'   22 A'    8 A"   23 A'   24 A'                 
 -9.504  -7.270  -7.259  -7.259  -6.376  -6.371  -4.789  -4.784
 25 A'   26 A'    9 A"   27 A'   28 A'   29 A'   30 A'   31 A'                 
 -4.773  -4.773  -4.768  -4.768  -2.055  -2.050  -2.050  -2.049
 10 A"   32 A'   11 A"   33 A'   34 A'   35 A'   12 A"   36 A'                 
 -2.045  -2.045  -2.036  -2.036  -2.031  -2.031  -1.277  -0.916
 13 A"   37 A'   38 A'   14 A"   39 A'   15 A"   40 A'   41 A'                 
 -0.798  -0.713  -0.661  -0.611  -0.527  -0.514  -0.504  -0.436
 42 A'   43 A'   44 A'   45 A'   46 A'   16 A"   47 A'   48 A'                 
 -0.405  -0.392  -0.348  -0.320  -0.303  -0.298  -0.283  -0.258
 17 A"   49 A'   50 A'   18 A"   19 A"   51 A'   52 A'   20 A"                 
 -- Virtual --                   
 -0.093  -0.054  -0.042  -0.007   0.007   0.045   0.058   0.060
 53 A'   54 A'   21 A"   55 A'   56 A'   57 A'   58 A'   22 A"                 
  0.072   0.084   0.092   0.096   0.113   0.121   0.132   0.145
 59 A'   23 A"   60 A'   61 A'   62 A'   24 A"   63 A'   64 A'                 
  0.176   0.194   0.218   0.219   0.225   0.227   0.258   0.279
 65 A'   66 A'   67 A'   25 A"   68 A'   26 A"   69 A'   27 A"                 
  0.287   0.311   0.325   0.357   0.376   0.381   0.387   0.403
 70 A'   71 A'   72 A'   73 A'   28 A"   74 A'   29 A"   30 A"                 
  0.405   0.429   0.430   0.453   0.456   0.467   0.483   0.493
 75 A'   31 A"   76 A'   32 A"   77 A'   78 A'   79 A'   80 A'                 
  0.540   0.545   0.617   0.618   0.651   0.662   0.710   0.724
 81 A'   33 A"   34 A"   82 A'   83 A'   84 A'   85 A'   86 A'                 
  0.785   0.816   0.829   0.848   0.891   0.942   0.965   1.096
 87 A'   88 A'   35 A"   36 A"   89 A'   90 A'   91 A'   92 A'                 
  1.124   1.125   1.193   1.299   1.313   1.325   1.346   1.374
 37 A"   93 A'   38 A"   39 A"   94 A'   40 A"   95 A'   41 A"                 
  1.374   1.400   1.438   1.464   1.547   1.560   1.589   1.680
 96 A'   97 A'   98 A'   99 A'  100 A'   42 A"  101 A'  102 A'                 
  1.867   1.873   1.931   2.107   2.141   2.234   2.310   2.460
103 A'   43 A"  104 A'  105 A'  106 A'   44 A"  107 A'  108 A'                 
  2.591   2.789   2.796   2.947   3.145   3.375   3.743   3.768
 45 A"  109 A'   46 A"  110 A'  111 A'  112 A'   47 A"  113 A'                 
  3.933   3.948   3.959   3.969   3.977   3.992   4.014   4.020
 48 A"   49 A"   50 A"  114 A'  115 A'   51 A"  116 A'   52 A"                 
  4.087   4.122   4.235   4.244   4.388   4.414   4.741   5.981
117 A'  118 A'  119 A'  120 A'  121 A'  122 A'  123 A'   53 A"                 
  5.994   6.027   6.040   6.064   6.076   6.262   6.348   6.612
 54 A"  124 A'  125 A'  126 A'  127 A'   55 A"  128 A'  129 A'                 
  9.724  23.261  24.053  25.783  25.908  26.350  27.829  27.850
130 A'  131 A'  132 A'   56 A"  133 A'  134 A'  135 A'  136 A'                 
 28.323  28.335  28.355  28.365  28.373  28.382  28.514  28.520
 57 A"   58 A"  137 A'  138 A'  139 A'  140 A'   59 A"   60 A"                 
 28.527  28.533  28.535  28.549  28.582  28.595  28.680  28.692
141 A'  142 A'   61 A"   62 A"  143 A'  144 A'  145 A'  146 A'                 
 66.720 127.867 127.876 127.893 127.904 127.918 127.933 151.627
147 A'   63 A"   64 A"  148 A'  149 A'  150 A'  151 A'  152 A'                 
151.646 215.7081901.7891901.808
153 A'  154 A'  155 A'  156 A'                                                 

 Beta MOs, Restricted
 -- Occupied --                  
*******-1165.89 -176.33 -176.33 -165.73 -165.73 -165.73 -165.73
  1 A'    2 A'    3 A'    4 A'    5 A'    1 A"    6 A'    7 A'                 
-165.73 -165.73 -101.59  -35.83  -35.82  -31.32  -31.32  -31.31
  2 A"    8 A'    9 A'   10 A'   11 A'   12 A'   13 A'    3 A"                 
-31.313 -31.309 -31.309 -24.735 -22.970 -22.969 -22.969 -22.966
 14 A'    4 A"   15 A'   16 A'   17 A'    5 A"   18 A'   19 A'                 
-22.964 -22.964 -22.964 -22.964 -22.959 -22.959 -10.330 -10.297
 20 A'    6 A"    7 A"   21 A'   22 A'    8 A"   23 A'   24 A'                 
 -9.504  -7.270  -7.259  -7.259  -6.376  -6.371  -4.789  -4.784
 25 A'   26 A'    9 A"   27 A'   28 A'   29 A'   30 A'   31 A'                 
 -4.773  -4.773  -4.768  -4.768  -2.055  -2.050  -2.050  -2.049
 10 A"   32 A'   11 A"   33 A'   34 A'   35 A'   12 A"   36 A'                 
 -2.045  -2.045  -2.036  -2.036  -2.031  -2.031  -1.277  -0.916
 13 A"   37 A'   38 A'   14 A"   39 A'   15 A"   40 A'   41 A'                 
 -0.798  -0.713  -0.661  -0.611  -0.527  -0.514  -0.504  -0.436
 42 A'   43 A'   44 A'   45 A'   46 A'   16 A"   47 A'   48 A'                 
 -0.405  -0.392  -0.348  -0.320  -0.303  -0.298  -0.283  -0.258
 17 A"   49 A'   50 A'   18 A"   19 A"   51 A'   52 A'   20 A"                 
 -- Virtual --                   
 -0.093  -0.054  -0.042  -0.007   0.007   0.045   0.058   0.060
 53 A'   54 A'   21 A"   55 A'   56 A'   57 A'   58 A'   22 A"                 
  0.072   0.084   0.092   0.096   0.113   0.121   0.132   0.145
 59 A'   23 A"   60 A'   61 A'   62 A'   24 A"   63 A'   64 A'                 
  0.176   0.194   0.218   0.219   0.225   0.227   0.258   0.279
 65 A'   66 A'   67 A'   25 A"   68 A'   26 A"   69 A'   27 A"                 
  0.287   0.311   0.325   0.357   0.376   0.381   0.387   0.403
 70 A'   71 A'   72 A'   73 A'   28 A"   74 A'   29 A"   30 A"                 
  0.405   0.429   0.430   0.453   0.456   0.467   0.483   0.493
 75 A'   31 A"   76 A'   32 A"   77 A'   78 A'   79 A'   80 A'                 
  0.540   0.545   0.617   0.618   0.651   0.662   0.710   0.724
 81 A'   33 A"   34 A"   82 A'   83 A'   84 A'   85 A'   86 A'                 
  0.785   0.816   0.829   0.848   0.891   0.942   0.965   1.096
 87 A'   88 A'   35 A"   36 A"   89 A'   90 A'   91 A'   92 A'                 
  1.124   1.125   1.193   1.299   1.313   1.325   1.346   1.374
 37 A"   93 A'   38 A"   39 A"   94 A'   40 A"   95 A'   41 A"                 
  1.374   1.400   1.438   1.464   1.547   1.560   1.589   1.680
 96 A'   97 A'   98 A'   99 A'  100 A'   42 A"  101 A'  102 A'                 
  1.867   1.873   1.931   2.107   2.141   2.234   2.310   2.460
103 A'   43 A"  104 A'  105 A'  106 A'   44 A"  107 A'  108 A'                 
  2.591   2.789   2.796   2.947   3.145   3.375   3.743   3.768
 45 A"  109 A'   46 A"  110 A'  111 A'  112 A'   47 A"  113 A'                 
  3.933   3.948   3.959   3.969   3.977   3.992   4.014   4.020
 48 A"   49 A"   50 A"  114 A'  115 A'   51 A"  116 A'   52 A"                 
  4.087   4.122   4.235   4.244   4.388   4.414   4.741   5.981
117 A'  118 A'  119 A'  120 A'  121 A'  122 A'  123 A'   53 A"                 
  5.994   6.027   6.040   6.064   6.076   6.262   6.348   6.612
 54 A"  124 A'  125 A'  126 A'  127 A'   55 A"  128 A'  129 A'                 
  9.724  23.261  24.053  25.783  25.908  26.350  27.829  27.850
130 A'  131 A'  132 A'   56 A"  133 A'  134 A'  135 A'  136 A'                 
 28.323  28.335  28.355  28.365  28.373  28.382  28.514  28.520
 57 A"   58 A"  137 A'  138 A'  139 A'  140 A'   59 A"   60 A"                 
 28.527  28.533  28.535  28.549  28.582  28.595  28.680  28.692
141 A'  142 A'   61 A"   62 A"  143 A'  144 A'  145 A'  146 A'                 
 66.720 127.867 127.876 127.893 127.904 127.918 127.933 151.627
147 A'   63 A"   64 A"  148 A'  149 A'  150 A'  151 A'  152 A'                 
151.646 215.7081901.7891901.808
153 A'  154 A'  155 A'  156 A'                                                 
 --------------------------------------------------------------

          Ground-State Mulliken Net Atomic Charges

     Atom                 Charge (a.u.)
  ----------------------------------------
      1 F                    -0.026882
      2 I                     0.154779
      3 I                     0.142499
      4 Cl                    0.329828
      5 C                    -0.477081
      6 C                    -0.123143
  ----------------------------------------
  Sum of atomic charges =    -0.000000

 -----------------------------------------------------------------
                    Cartesian Multipole Moments
 -----------------------------------------------------------------
    Charge (ESU x 10^10)
                -0.0000
    Dipole Moment (Debye)
         X       0.1915      Y       0.4981      Z      -0.0000
       Tot       0.5336
    Quadrupole Moments (Debye-Ang)
        XX     -79.4049     XY       4.4534     YY     -85.1407
        XZ       0.0000     YZ       0.0000     ZZ     -86.6247
    Octopole Moments (Debye-Ang^2)
       XXX      -1.7732    XXY      -1.2297    XYY      -8.0529
       YYY       3.0839    XXZ       0.0000    XYZ       0.0000
       YYZ      -0.0000    XZZ      -2.4011    YZZ      -1.9148
       ZZZ       0.0000
    Hexadecapole Moments (Debye-Ang^3)
      XXXX   -1991.6872   XXXY    -181.1257   XXYY    -443.3259
      XYYY    -256.2883   YYYY    -714.3093   XXXZ       0.0000
      XXYZ       0.0000   XYYZ       0.0000   YYYZ       0.0000
      XXZZ    -383.3622   XYZZ     -91.4502   YYZZ    -144.3858
      XZZZ       0.0000   YZZZ       0.0000   ZZZZ    -112.8361
 -----------------------------------------------------------------
 Calculating analytic gradient of the SCF energy
 Gradient of SCF Energy
            1           2           3           4           5           6
    1   0.0002682   0.0007863   0.0005786   0.0000811  -0.0010797  -0.0006346
    2  -0.0003605   0.0003998   0.0000964   0.0012412   0.0009051  -0.0022821
    3  -0.0000000  -0.0000000   0.0000000   0.0000000   0.0000000   0.0000000
 Max gradient component =       2.282E-03
 RMS gradient           =       7.626E-04
 Gradient time:  CPU 16.44 s  wall 4.22 s
 Geometry Optimization Parameters
   NAtoms,    NIC,     NZ,  NCons,   NDum,   NFix, NCnnct, MaxDiis
        6      37       0       0       0       0       0       0

 Cartesian Hessian Update
 Hessian Updated using BFGS Update


** GEOMETRY OPTIMIZATION IN DELOCALIZED INTERNAL COORDINATES **
   Searching for a Minimum

   Optimization Cycle:  19

                       Coordinates (Angstroms)
     ATOM                X               Y               Z
      1  F         0.8749118948   -1.7110188937    0.0000000000
      2  I        -2.2481516031   -1.1010267537    0.0000000000
      3  I         2.5279783082    0.6716517170    0.0000000000
      4  Cl       -0.8059930786    1.8516856181    0.0000000000
      5  C         0.6992624208   -0.3852068439    0.0000000000
      6  C        -0.5278271396    0.1400916944    0.0000000000
   Point Group: cs    Number of degrees of freedom:     9


   Energy is -14475.318102818

 Hessian Updated using BFGS Update

  9 Hessian modes will be used to form the next step
  Hessian Eigenvalues:
     0.045558    0.077811    0.256093    0.273854    0.415298    0.433719
     0.636801    0.752032    0.964155

 Minimum Search - Taking Simple RFO Step
 Searching for Lamda that Minimizes Along All modes
 Value Taken    Lamda =  -0.00000671
 Step Taken.  Stepsize is  0.004793

                             Maximum     Tolerance    Cnvgd?
         Gradient           0.001130      0.000300      NO
         Displacement       0.003917      0.001200      NO
         Energy change     -0.000050      0.000001      NO


 New Cartesian Coordinates Obtained by Inverse Iteration

 Displacement from previous Coordinates is:  0.002891
 ----------------------------------------------------------------
             Standard Nuclear Orientation (Angstroms)
    I     Atom           X                Y                Z
 ----------------------------------------------------------------
    1      F       0.8754766274    -1.7106735740     0.0000000000
    2      I      -2.2489515938    -1.1012640663     0.0000000000
    3      I       2.5280468859     0.6713388341     0.0000000000
    4      Cl     -0.8062110512     1.8513851355     0.0000000000
    5      C       0.6992699528    -0.3855435808     0.0000000000
    6      C      -0.5274500188     0.1409337898     0.0000000000
 ----------------------------------------------------------------
 Molecular Point Group                 Cs    NOp =  2
 Largest Abelian Subgroup              Cs    NOp =  2
 Nuclear Repulsion Energy =  1126.3148134328 hartrees
 There are       72 alpha and       72 beta electrons
 Applying Cartesian multipole field
    Component          Value
    ---------          -----
     (2,0,0)        1.00000E-11
     (0,2,0)        2.00000E-11
     (0,0,2)       -3.00000E-11
 Nucleus-field energy     =     0.0000000349 hartrees
 Requested basis set is 6-311++G(d,p)
 There are 79 shells and 220 basis functions
 A cutoff of  1.0D-11 yielded   2276 shell pairs
 There are     19053 function pairs (     21509 Cartesian)
 Smallest overlap matrix eigenvalue = 5.46E-05
 Guess MOs from SCF MO coefficient file

 -----------------------------------------------------------------------
  General SCF calculation program by
  Eric Jon Sundstrom, Paul Horn, Yuezhi Mao, Dmitri Zuev, Alec White,
  David Stuck, Shaama M.S., Shane Yost, Joonho Lee, David Small,
  Daniel Levine, Susi Lehtola, Hugh Burton, Evgeny Epifanovsky
 -----------------------------------------------------------------------
 Exchange:     0.2000 Hartree-Fock + 0.0800 Slater + 0.7200 B88
 Correlation:  0.1900 VWN1RPA + 0.8100 LYP
 Using SG-1 standard quadrature grid
 using 4 threads for integral computing
 -------------------------------------------------------
 OpenMP Integral computing Module                
 Release: version 2.0, May 2017, Q-Chem Inc. Pleasanton 
 -------------------------------------------------------
 -------------------------------------------------------
 OpenMP BLAS3 based DFT computing Module                
 Release: version 1.0, May 2013, Q-Chem Inc. Pittsburgh 
 -------------------------------------------------------
 A restricted SCF calculation will be
 performed using DIIS
 SCF converges when DIIS error is below 1.0e-08
 ---------------------------------------
  Cycle       Energy         DIIS error
 ---------------------------------------
    1  -14475.3181066532      1.55e-05  
    2  -14475.3181081592      4.59e-06  
    3  -14475.3181079739      7.45e-06  
    4  -14475.3181082702      1.00e-06  
    5  -14475.3181082760      3.45e-07  
    6  -14475.3181082766      1.18e-07  
    7  -14475.3181082764      4.45e-08  
    8  -14475.3181082765      1.23e-08  
    9  -14475.3181082764      4.58e-09  Convergence criterion met
 ---------------------------------------
 SCF time:   CPU 38.23s  wall 11.00s 
 SCF   energy in the final basis set =   -14475.3181082764
 Total energy in the final basis set =   -14475.3181082764

 --------------------------------------------------------------
             Orbital Energies (a.u.) and Symmetries
 --------------------------------------------------------------

 Alpha MOs, Restricted
 -- Occupied --                  
*******-1165.89 -176.33 -176.33 -165.73 -165.73 -165.73 -165.73
  1 A'    2 A'    3 A'    4 A'    5 A'    1 A"    6 A'    7 A'                 
-165.73 -165.73 -101.59  -35.83  -35.82  -31.32  -31.32  -31.31
  2 A"    8 A'    9 A'   10 A'   11 A'   12 A'   13 A'    3 A"                 
-31.313 -31.309 -31.308 -24.735 -22.970 -22.969 -22.969 -22.966
 14 A'    4 A"   15 A'   16 A'   17 A'    5 A"   18 A'   19 A'                 
-22.964 -22.964 -22.964 -22.964 -22.959 -22.959 -10.330 -10.297
 20 A'    6 A"    7 A"   21 A'   22 A'    8 A"   23 A'   24 A'                 
 -9.505  -7.270  -7.259  -7.259  -6.376  -6.371  -4.789  -4.784
 25 A'   26 A'    9 A"   27 A'   28 A'   29 A'   30 A'   31 A'                 
 -4.773  -4.773  -4.768  -4.768  -2.055  -2.050  -2.050  -2.049
 10 A"   32 A'   11 A"   33 A'   34 A'   35 A'   12 A"   36 A'                 
 -2.045  -2.045  -2.036  -2.036  -2.031  -2.031  -1.278  -0.917
 13 A"   37 A'   38 A'   14 A"   39 A'   15 A"   40 A'   41 A'                 
 -0.798  -0.713  -0.661  -0.611  -0.527  -0.514  -0.504  -0.437
 42 A'   43 A'   44 A'   45 A'   46 A'   16 A"   47 A'   48 A'                 
 -0.405  -0.392  -0.348  -0.320  -0.302  -0.298  -0.283  -0.258
 17 A"   49 A'   50 A'   18 A"   19 A"   51 A'   52 A'   20 A"                 
 -- Virtual --                   
 -0.094  -0.054  -0.041  -0.007   0.007   0.045   0.058   0.060
 53 A'   54 A'   21 A"   55 A'   56 A'   57 A'   58 A'   22 A"                 
  0.072   0.084   0.092   0.096   0.113   0.121   0.132   0.146
 59 A'   23 A"   60 A'   61 A'   62 A'   24 A"   63 A'   64 A'                 
  0.176   0.194   0.217   0.219   0.225   0.227   0.258   0.279
 65 A'   66 A'   67 A'   25 A"   68 A'   26 A"   69 A'   27 A"                 
  0.287   0.311   0.325   0.357   0.376   0.381   0.387   0.403
 70 A'   71 A'   72 A'   73 A'   28 A"   74 A'   29 A"   30 A"                 
  0.405   0.429   0.430   0.453   0.456   0.467   0.483   0.493
 75 A'   31 A"   76 A'   32 A"   77 A'   78 A'   79 A'   80 A'                 
  0.540   0.545   0.617   0.618   0.651   0.663   0.710   0.724
 81 A'   33 A"   34 A"   82 A'   83 A'   84 A'   85 A'   86 A'                 
  0.785   0.816   0.829   0.848   0.891   0.942   0.965   1.096
 87 A'   88 A'   35 A"   36 A"   89 A'   90 A'   91 A'   92 A'                 
  1.124   1.125   1.193   1.299   1.312   1.325   1.346   1.373
 37 A"   93 A'   38 A"   39 A"   94 A'   40 A"   95 A'   41 A"                 
  1.374   1.399   1.438   1.464   1.547   1.560   1.590   1.680
 96 A'   97 A'   98 A'   99 A'  100 A'   42 A"  101 A'  102 A'                 
  1.867   1.873   1.931   2.108   2.142   2.234   2.310   2.461
103 A'   43 A"  104 A'  105 A'  106 A'   44 A"  107 A'  108 A'                 
  2.591   2.789   2.796   2.947   3.145   3.376   3.743   3.768
 45 A"  109 A'   46 A"  110 A'  111 A'  112 A'   47 A"  113 A'                 
  3.933   3.948   3.959   3.970   3.977   3.992   4.014   4.020
 48 A"   49 A"   50 A"  114 A'  115 A'   51 A"  116 A'   52 A"                 
  4.087   4.122   4.235   4.244   4.388   4.413   4.741   5.981
117 A'  118 A'  119 A'  120 A'  121 A'  122 A'  123 A'   53 A"                 
  5.994   6.027   6.040   6.063   6.076   6.262   6.348   6.613
 54 A"  124 A'  125 A'  126 A'  127 A'   55 A"  128 A'  129 A'                 
  9.724  23.262  24.052  25.783  25.908  26.350  27.829  27.850
130 A'  131 A'  132 A'   56 A"  133 A'  134 A'  135 A'  136 A'                 
 28.323  28.335  28.355  28.365  28.372  28.382  28.514  28.520
 57 A"   58 A"  137 A'  138 A'  139 A'  140 A'   59 A"   60 A"                 
 28.527  28.533  28.535  28.549  28.582  28.595  28.680  28.692
141 A'  142 A'   61 A"   62 A"  143 A'  144 A'  145 A'  146 A'                 
 66.720 127.867 127.876 127.893 127.904 127.918 127.933 151.627
147 A'   63 A"   64 A"  148 A'  149 A'  150 A'  151 A'  152 A'                 
151.646 215.7081901.7891901.808
153 A'  154 A'  155 A'  156 A'                                                 

 Beta MOs, Restricted
 -- Occupied --                  
*******-1165.89 -176.33 -176.33 -165.73 -165.73 -165.73 -165.73
  1 A'    2 A'    3 A'    4 A'    5 A'    1 A"    6 A'    7 A'                 
-165.73 -165.73 -101.59  -35.83  -35.82  -31.32  -31.32  -31.31
  2 A"    8 A'    9 A'   10 A'   11 A'   12 A'   13 A'    3 A"                 
-31.313 -31.309 -31.308 -24.735 -22.970 -22.969 -22.969 -22.966
 14 A'    4 A"   15 A'   16 A'   17 A'    5 A"   18 A'   19 A'                 
-22.964 -22.964 -22.964 -22.964 -22.959 -22.959 -10.330 -10.297
 20 A'    6 A"    7 A"   21 A'   22 A'    8 A"   23 A'   24 A'                 
 -9.505  -7.270  -7.259  -7.259  -6.376  -6.371  -4.789  -4.784
 25 A'   26 A'    9 A"   27 A'   28 A'   29 A'   30 A'   31 A'                 
 -4.773  -4.773  -4.768  -4.768  -2.055  -2.050  -2.050  -2.049
 10 A"   32 A'   11 A"   33 A'   34 A'   35 A'   12 A"   36 A'                 
 -2.045  -2.045  -2.036  -2.036  -2.031  -2.031  -1.278  -0.917
 13 A"   37 A'   38 A'   14 A"   39 A'   15 A"   40 A'   41 A'                 
 -0.798  -0.713  -0.661  -0.611  -0.527  -0.514  -0.504  -0.437
 42 A'   43 A'   44 A'   45 A'   46 A'   16 A"   47 A'   48 A'                 
 -0.405  -0.392  -0.348  -0.320  -0.302  -0.298  -0.283  -0.258
 17 A"   49 A'   50 A'   18 A"   19 A"   51 A'   52 A'   20 A"                 
 -- Virtual --                   
 -0.094  -0.054  -0.041  -0.007   0.007   0.045   0.058   0.060
 53 A'   54 A'   21 A"   55 A'   56 A'   57 A'   58 A'   22 A"                 
  0.072   0.084   0.092   0.096   0.113   0.121   0.132   0.146
 59 A'   23 A"   60 A'   61 A'   62 A'   24 A"   63 A'   64 A'                 
  0.176   0.194   0.217   0.219   0.225   0.227   0.258   0.279
 65 A'   66 A'   67 A'   25 A"   68 A'   26 A"   69 A'   27 A"                 
  0.287   0.311   0.325   0.357   0.376   0.381   0.387   0.403
 70 A'   71 A'   72 A'   73 A'   28 A"   74 A'   29 A"   30 A"                 
  0.405   0.429   0.430   0.453   0.456   0.467   0.483   0.493
 75 A'   31 A"   76 A'   32 A"   77 A'   78 A'   79 A'   80 A'                 
  0.540   0.545   0.617   0.618   0.651   0.663   0.710   0.724
 81 A'   33 A"   34 A"   82 A'   83 A'   84 A'   85 A'   86 A'                 
  0.785   0.816   0.829   0.848   0.891   0.942   0.965   1.096
 87 A'   88 A'   35 A"   36 A"   89 A'   90 A'   91 A'   92 A'                 
  1.124   1.125   1.193   1.299   1.312   1.325   1.346   1.373
 37 A"   93 A'   38 A"   39 A"   94 A'   40 A"   95 A'   41 A"                 
  1.374   1.399   1.438   1.464   1.547   1.560   1.590   1.680
 96 A'   97 A'   98 A'   99 A'  100 A'   42 A"  101 A'  102 A'                 
  1.867   1.873   1.931   2.108   2.142   2.234   2.310   2.461
103 A'   43 A"  104 A'  105 A'  106 A'   44 A"  107 A'  108 A'                 
  2.591   2.789   2.796   2.947   3.145   3.376   3.743   3.768
 45 A"  109 A'   46 A"  110 A'  111 A'  112 A'   47 A"  113 A'                 
  3.933   3.948   3.959   3.970   3.977   3.992   4.014   4.020
 48 A"   49 A"   50 A"  114 A'  115 A'   51 A"  116 A'   52 A"                 
  4.087   4.122   4.235   4.244   4.388   4.413   4.741   5.981
117 A'  118 A'  119 A'  120 A'  121 A'  122 A'  123 A'   53 A"                 
  5.994   6.027   6.040   6.063   6.076   6.262   6.348   6.613
 54 A"  124 A'  125 A'  126 A'  127 A'   55 A"  128 A'  129 A'                 
  9.724  23.262  24.052  25.783  25.908  26.350  27.829  27.850
130 A'  131 A'  132 A'   56 A"  133 A'  134 A'  135 A'  136 A'                 
 28.323  28.335  28.355  28.365  28.372  28.382  28.514  28.520
 57 A"   58 A"  137 A'  138 A'  139 A'  140 A'   59 A"   60 A"                 
 28.527  28.533  28.535  28.549  28.582  28.595  28.680  28.692
141 A'  142 A'   61 A"   62 A"  143 A'  144 A'  145 A'  146 A'                 
 66.720 127.867 127.876 127.893 127.904 127.918 127.933 151.627
147 A'   63 A"   64 A"  148 A'  149 A'  150 A'  151 A'  152 A'                 
151.646 215.7081901.7891901.808
153 A'  154 A'  155 A'  156 A'                                                 
 --------------------------------------------------------------

          Ground-State Mulliken Net Atomic Charges

     Atom                 Charge (a.u.)
  ----------------------------------------
      1 F                    -0.026476
      2 I                     0.154042
      3 I                     0.142103
      4 Cl                    0.330991
      5 C                    -0.477398
      6 C                    -0.123262
  ----------------------------------------
  Sum of atomic charges =    -0.000000

 -----------------------------------------------------------------
                    Cartesian Multipole Moments
 -----------------------------------------------------------------
    Charge (ESU x 10^10)
                -0.0000
    Dipole Moment (Debye)
         X       0.1921      Y       0.5007      Z       0.0000
       Tot       0.5363
    Quadrupole Moments (Debye-Ang)
        XX     -79.4248     XY       4.4350     YY     -85.1311
        XZ      -0.0000     YZ       0.0000     ZZ     -86.6274
    Octopole Moments (Debye-Ang^2)
       XXX      -1.7277    XXY      -1.2131    XYY      -8.0387
       YYY       3.1443    XXZ       0.0000    XYZ      -0.0000
       YYZ       0.0000    XZZ      -2.3781    YZZ      -1.8935
       ZZZ       0.0000
    Hexadecapole Moments (Debye-Ang^3)
      XXXX   -1992.6072   XXXY    -181.2444   XXYY    -443.4484
      XYYY    -256.4112   YYYY    -714.1835   XXXZ      -0.0000
      XXYZ      -0.0000   XYYZ      -0.0000   YYYZ       0.0000
      XXZZ    -383.5133   XYZZ     -91.4801   YYZZ    -144.3681
      XZZZ      -0.0000   YZZZ      -0.0000   ZZZZ    -112.8498
 -----------------------------------------------------------------
 Calculating analytic gradient of the SCF energy
 Gradient of SCF Energy
            1           2           3           4           5           6
    1   0.0003782   0.0005477   0.0005214   0.0000722  -0.0010032  -0.0005163
    2  -0.0000140   0.0002483   0.0000382   0.0009341   0.0003775  -0.0015840
    3  -0.0000000   0.0000000   0.0000000   0.0000000  -0.0000000   0.0000000
 Max gradient component =       1.584E-03
 RMS gradient           =       5.568E-04
 Gradient time:  CPU 16.24 s  wall 4.17 s
 Geometry Optimization Parameters
   NAtoms,    NIC,     NZ,  NCons,   NDum,   NFix, NCnnct, MaxDiis
        6      37       0       0       0       0       0       0

 Cartesian Hessian Update
 Hessian Updated using BFGS Update


** GEOMETRY OPTIMIZATION IN DELOCALIZED INTERNAL COORDINATES **
   Searching for a Minimum

   Optimization Cycle:  20

                       Coordinates (Angstroms)
     ATOM                X               Y               Z
      1  F         0.8754766274   -1.7106735740    0.0000000000
      2  I        -2.2489515938   -1.1012640663    0.0000000000
      3  I         2.5280468859    0.6713388341    0.0000000000
      4  Cl       -0.8062110512    1.8513851355    0.0000000000
      5  C         0.6992699528   -0.3855435808    0.0000000000
      6  C        -0.5274500188    0.1409337898    0.0000000000
   Point Group: cs    Number of degrees of freedom:     9


   Energy is -14475.318108276

 Hessian Updated using BFGS Update

  9 Hessian modes will be used to form the next step
  Hessian Eigenvalues:
     0.045677    0.090630    0.137479    0.283266    0.338356    0.418835
     0.546073    0.654188    0.947106

 Minimum Search - Taking Simple RFO Step
 Searching for Lamda that Minimizes Along All modes
 Value Taken    Lamda =  -0.00001144
 Step Taken.  Stepsize is  0.008966

                             Maximum     Tolerance    Cnvgd?
         Gradient           0.000985      0.000300      NO
         Displacement       0.006827      0.001200      NO
         Energy change     -0.000005      0.000001      NO


 New Cartesian Coordinates Obtained by Inverse Iteration

 Displacement from previous Coordinates is:  0.005497
 ----------------------------------------------------------------
             Standard Nuclear Orientation (Angstroms)
    I     Atom           X                Y                Z
 ----------------------------------------------------------------
    1      F       0.8748763198    -1.7107312907     0.0000000000
    2      I      -2.2492188508    -1.1014993925     0.0000000000
    3      I       2.5275065276     0.6713884040     0.0000000000
    4      Cl     -0.8069172451     1.8506701470     0.0000000000
    5      C       0.6999129726    -0.3864113002     0.0000000000
    6      C      -0.5259789217     0.1427599705     0.0000000000
 ----------------------------------------------------------------
 Molecular Point Group                 Cs    NOp =  2
 Largest Abelian Subgroup              Cs    NOp =  2
 Nuclear Repulsion Energy =  1126.3567484988 hartrees
 There are       72 alpha and       72 beta electrons
 Applying Cartesian multipole field
    Component          Value
    ---------          -----
     (2,0,0)        1.00000E-11
     (0,2,0)        2.00000E-11
     (0,0,2)       -3.00000E-11
 Nucleus-field energy     =     0.0000000349 hartrees
 Requested basis set is 6-311++G(d,p)
 There are 79 shells and 220 basis functions
 A cutoff of  1.0D-11 yielded   2276 shell pairs
 There are     19053 function pairs (     21509 Cartesian)
 Smallest overlap matrix eigenvalue = 5.47E-05
 Guess MOs from SCF MO coefficient file

 -----------------------------------------------------------------------
  General SCF calculation program by
  Eric Jon Sundstrom, Paul Horn, Yuezhi Mao, Dmitri Zuev, Alec White,
  David Stuck, Shaama M.S., Shane Yost, Joonho Lee, David Small,
  Daniel Levine, Susi Lehtola, Hugh Burton, Evgeny Epifanovsky
 -----------------------------------------------------------------------
 Exchange:     0.2000 Hartree-Fock + 0.0800 Slater + 0.7200 B88
 Correlation:  0.1900 VWN1RPA + 0.8100 LYP
 Using SG-1 standard quadrature grid
 using 4 threads for integral computing
 -------------------------------------------------------
 OpenMP Integral computing Module                
 Release: version 2.0, May 2017, Q-Chem Inc. Pleasanton 
 -------------------------------------------------------
 -------------------------------------------------------
 OpenMP BLAS3 based DFT computing Module                
 Release: version 1.0, May 2013, Q-Chem Inc. Pittsburgh 
 -------------------------------------------------------
 A restricted SCF calculation will be
 performed using DIIS
 SCF converges when DIIS error is below 1.0e-08
 ---------------------------------------
  Cycle       Energy         DIIS error
 ---------------------------------------
    1  -14475.3181081798      3.19e-05  
    2  -14475.3181147185      8.86e-06  
    3  -14475.3181141223      1.40e-05  
    4  -14475.3181150923      2.28e-06  
    5  -14475.3181151225      7.33e-07  
    6  -14475.3181151245      2.15e-07  
    7  -14475.3181151248      6.79e-08  
    8  -14475.3181151250      2.13e-08  
    9  -14475.3181151253      1.15e-08  
   10  -14475.3181151248      1.28e-09  Convergence criterion met
 ---------------------------------------
 SCF time:   CPU 42.44s  wall 11.00s 
 SCF   energy in the final basis set =   -14475.3181151248
 Total energy in the final basis set =   -14475.3181151248

 --------------------------------------------------------------
             Orbital Energies (a.u.) and Symmetries
 --------------------------------------------------------------

 Alpha MOs, Restricted
 -- Occupied --                  
*******-1165.89 -176.33 -176.33 -165.73 -165.73 -165.73 -165.73
  1 A'    2 A'    3 A'    4 A'    5 A'    1 A"    6 A'    7 A'                 
-165.73 -165.73 -101.59  -35.83  -35.82  -31.32  -31.32  -31.31
  2 A"    8 A'    9 A'   10 A'   11 A'   12 A'   13 A'    3 A"                 
-31.313 -31.308 -31.308 -24.735 -22.970 -22.969 -22.969 -22.965
 14 A'    4 A"   15 A'   16 A'   17 A'    5 A"   18 A'   19 A'                 
-22.964 -22.964 -22.964 -22.964 -22.959 -22.959 -10.330 -10.297
 20 A'    6 A"    7 A"   21 A'   22 A'    8 A"   23 A'   24 A'                 
 -9.505  -7.270  -7.259  -7.259  -6.376  -6.371  -4.789  -4.784
 25 A'   26 A'    9 A"   27 A'   28 A'   29 A'   30 A'   31 A'                 
 -4.773  -4.773  -4.768  -4.768  -2.055  -2.050  -2.050  -2.049
 10 A"   32 A'   11 A"   33 A'   34 A'   12 A"   35 A'   36 A'                 
 -2.045  -2.045  -2.036  -2.036  -2.030  -2.030  -1.278  -0.917
 13 A"   37 A'   38 A'   14 A"   39 A'   15 A"   40 A'   41 A'                 
 -0.798  -0.713  -0.661  -0.612  -0.528  -0.514  -0.505  -0.437
 42 A'   43 A'   44 A'   45 A'   46 A'   16 A"   47 A'   48 A'                 
 -0.406  -0.392  -0.348  -0.320  -0.302  -0.298  -0.283  -0.258
 17 A"   49 A'   50 A'   18 A"   19 A"   51 A'   52 A'   20 A"                 
 -- Virtual --                   
 -0.094  -0.054  -0.041  -0.006   0.007   0.045   0.058   0.060
 53 A'   54 A'   21 A"   55 A'   56 A'   57 A'   58 A'   22 A"                 
  0.072   0.084   0.092   0.096   0.113   0.121   0.132   0.146
 59 A'   23 A"   60 A'   61 A'   62 A'   24 A"   63 A'   64 A'                 
  0.176   0.194   0.217   0.219   0.225   0.227   0.258   0.279
 65 A'   66 A'   67 A'   25 A"   68 A'   26 A"   69 A'   27 A"                 
  0.287   0.311   0.325   0.357   0.377   0.381   0.387   0.403
 70 A'   71 A'   72 A'   73 A'   28 A"   74 A'   29 A"   30 A"                 
  0.405   0.429   0.430   0.453   0.456   0.467   0.483   0.493
 75 A'   31 A"   76 A'   32 A"   77 A'   78 A'   79 A'   80 A'                 
  0.540   0.545   0.617   0.618   0.651   0.663   0.710   0.724
 81 A'   33 A"   34 A"   82 A'   83 A'   84 A'   85 A'   86 A'                 
  0.785   0.816   0.828   0.847   0.891   0.942   0.964   1.096
 87 A'   88 A'   35 A"   36 A"   89 A'   90 A'   91 A'   92 A'                 
  1.124   1.125   1.193   1.300   1.312   1.325   1.346   1.373
 37 A"   93 A'   38 A"   39 A"   94 A'   40 A"   95 A'   41 A"                 
  1.374   1.399   1.438   1.464   1.547   1.560   1.590   1.680
 96 A'   97 A'   98 A'   99 A'  100 A'   42 A"  101 A'  102 A'                 
  1.867   1.873   1.931   2.109   2.142   2.234   2.310   2.461
103 A'   43 A"  104 A'  105 A'  106 A'   44 A"  107 A'  108 A'                 
  2.591   2.790   2.796   2.946   3.145   3.379   3.743   3.768
 45 A"  109 A'   46 A"  110 A'  111 A'  112 A'   47 A"  113 A'                 
  3.933   3.948   3.960   3.970   3.978   3.992   4.015   4.020
 48 A"   49 A"   50 A"  114 A'  115 A'   51 A"  116 A'   52 A"                 
  4.087   4.122   4.235   4.243   4.388   4.413   4.741   5.981
117 A'  118 A'  119 A'  120 A'  121 A'  122 A'  123 A'   53 A"                 
  5.994   6.027   6.040   6.063   6.075   6.262   6.348   6.614
 54 A"  124 A'  125 A'  126 A'  127 A'   55 A"  128 A'  129 A'                 
  9.725  23.263  24.051  25.783  25.908  26.351  27.829  27.850
130 A'  131 A'  132 A'   56 A"  133 A'  134 A'  135 A'  136 A'                 
 28.323  28.335  28.355  28.365  28.372  28.382  28.514  28.520
 57 A"   58 A"  137 A'  138 A'  139 A'  140 A'   59 A"   60 A"                 
 28.527  28.533  28.535  28.549  28.582  28.595  28.680  28.691
141 A'  142 A'   61 A"   62 A"  143 A'  144 A'  145 A'  146 A'                 
 66.720 127.867 127.876 127.893 127.904 127.918 127.933 151.627
147 A'   63 A"   64 A"  148 A'  149 A'  150 A'  151 A'  152 A'                 
151.646 215.7091901.7891901.808
153 A'  154 A'  155 A'  156 A'                                                 

 Beta MOs, Restricted
 -- Occupied --                  
*******-1165.89 -176.33 -176.33 -165.73 -165.73 -165.73 -165.73
  1 A'    2 A'    3 A'    4 A'    5 A'    1 A"    6 A'    7 A'                 
-165.73 -165.73 -101.59  -35.83  -35.82  -31.32  -31.32  -31.31
  2 A"    8 A'    9 A'   10 A'   11 A'   12 A'   13 A'    3 A"                 
-31.313 -31.308 -31.308 -24.735 -22.970 -22.969 -22.969 -22.965
 14 A'    4 A"   15 A'   16 A'   17 A'    5 A"   18 A'   19 A'                 
-22.964 -22.964 -22.964 -22.964 -22.959 -22.959 -10.330 -10.297
 20 A'    6 A"    7 A"   21 A'   22 A'    8 A"   23 A'   24 A'                 
 -9.505  -7.270  -7.259  -7.259  -6.376  -6.371  -4.789  -4.784
 25 A'   26 A'    9 A"   27 A'   28 A'   29 A'   30 A'   31 A'                 
 -4.773  -4.773  -4.768  -4.768  -2.055  -2.050  -2.050  -2.049
 10 A"   32 A'   11 A"   33 A'   34 A'   12 A"   35 A'   36 A'                 
 -2.045  -2.045  -2.036  -2.036  -2.030  -2.030  -1.278  -0.917
 13 A"   37 A'   38 A'   14 A"   39 A'   15 A"   40 A'   41 A'                 
 -0.798  -0.713  -0.661  -0.612  -0.528  -0.514  -0.505  -0.437
 42 A'   43 A'   44 A'   45 A'   46 A'   16 A"   47 A'   48 A'                 
 -0.406  -0.392  -0.348  -0.320  -0.302  -0.298  -0.283  -0.258
 17 A"   49 A'   50 A'   18 A"   19 A"   51 A'   52 A'   20 A"                 
 -- Virtual --                   
 -0.094  -0.054  -0.041  -0.006   0.007   0.045   0.058   0.060
 53 A'   54 A'   21 A"   55 A'   56 A'   57 A'   58 A'   22 A"                 
  0.072   0.084   0.092   0.096   0.113   0.121   0.132   0.146
 59 A'   23 A"   60 A'   61 A'   62 A'   24 A"   63 A'   64 A'                 
  0.176   0.194   0.217   0.219   0.225   0.227   0.258   0.279
 65 A'   66 A'   67 A'   25 A"   68 A'   26 A"   69 A'   27 A"                 
  0.287   0.311   0.325   0.357   0.377   0.381   0.387   0.403
 70 A'   71 A'   72 A'   73 A'   28 A"   74 A'   29 A"   30 A"                 
  0.405   0.429   0.430   0.453   0.456   0.467   0.483   0.493
 75 A'   31 A"   76 A'   32 A"   77 A'   78 A'   79 A'   80 A'                 
  0.540   0.545   0.617   0.618   0.651   0.663   0.710   0.724
 81 A'   33 A"   34 A"   82 A'   83 A'   84 A'   85 A'   86 A'                 
  0.785   0.816   0.828   0.847   0.891   0.942   0.964   1.096
 87 A'   88 A'   35 A"   36 A"   89 A'   90 A'   91 A'   92 A'                 
  1.124   1.125   1.193   1.300   1.312   1.325   1.346   1.373
 37 A"   93 A'   38 A"   39 A"   94 A'   40 A"   95 A'   41 A"                 
  1.374   1.399   1.438   1.464   1.547   1.560   1.590   1.680
 96 A'   97 A'   98 A'   99 A'  100 A'   42 A"  101 A'  102 A'                 
  1.867   1.873   1.931   2.109   2.142   2.234   2.310   2.461
103 A'   43 A"  104 A'  105 A'  106 A'   44 A"  107 A'  108 A'                 
  2.591   2.790   2.796   2.946   3.145   3.379   3.743   3.768
 45 A"  109 A'   46 A"  110 A'  111 A'  112 A'   47 A"  113 A'                 
  3.933   3.948   3.960   3.970   3.978   3.992   4.015   4.020
 48 A"   49 A"   50 A"  114 A'  115 A'   51 A"  116 A'   52 A"                 
  4.087   4.122   4.235   4.243   4.388   4.413   4.741   5.981
117 A'  118 A'  119 A'  120 A'  121 A'  122 A'  123 A'   53 A"                 
  5.994   6.027   6.040   6.063   6.075   6.262   6.348   6.614
 54 A"  124 A'  125 A'  126 A'  127 A'   55 A"  128 A'  129 A'                 
  9.725  23.263  24.051  25.783  25.908  26.351  27.829  27.850
130 A'  131 A'  132 A'   56 A"  133 A'  134 A'  135 A'  136 A'                 
 28.323  28.335  28.355  28.365  28.372  28.382  28.514  28.520
 57 A"   58 A"  137 A'  138 A'  139 A'  140 A'   59 A"   60 A"                 
 28.527  28.533  28.535  28.549  28.582  28.595  28.680  28.691
141 A'  142 A'   61 A"   62 A"  143 A'  144 A'  145 A'  146 A'                 
 66.720 127.867 127.876 127.893 127.904 127.918 127.933 151.627
147 A'   63 A"   64 A"  148 A'  149 A'  150 A'  151 A'  152 A'                 
151.646 215.7091901.7891901.808
153 A'  154 A'  155 A'  156 A'                                                 
 --------------------------------------------------------------

          Ground-State Mulliken Net Atomic Charges

     Atom                 Charge (a.u.)
  ----------------------------------------
      1 F                    -0.025876
      2 I                     0.152547
      3 I                     0.141700
      4 Cl                    0.333509
      5 C                    -0.478067
      6 C                    -0.123813
  ----------------------------------------
  Sum of atomic charges =    -0.000000

 -----------------------------------------------------------------
                    Cartesian Multipole Moments
 -----------------------------------------------------------------
    Charge (ESU x 10^10)
                -0.0000
    Dipole Moment (Debye)
         X       0.1989      Y       0.5105      Z      -0.0000
       Tot       0.5479
    Quadrupole Moments (Debye-Ang)
        XX     -79.4670     XY       4.3997     YY     -85.1101
        XZ       0.0000     YZ       0.0000     ZZ     -86.6302
    Octopole Moments (Debye-Ang^2)
       XXX      -1.6479    XXY      -1.1640    XYY      -8.0001
       YYY       3.2277    XXZ      -0.0000    XYZ      -0.0000
       YYZ      -0.0000    XZZ      -2.3428    YZZ      -1.8688
       ZZZ      -0.0000
    Hexadecapole Moments (Debye-Ang^3)
      XXXX   -1993.0942   XXXY    -181.4632   XXYY    -443.3883
      XYYY    -256.5745   YYYY    -714.0463   XXXZ       0.0000
      XXYZ       0.0000   XYYZ       0.0000   YYYZ       0.0000
      XXZZ    -383.5278   XYZZ     -91.5184   YYZZ    -144.3480
      XZZZ       0.0000   YZZZ       0.0000   ZZZZ    -112.8694
 -----------------------------------------------------------------
 Calculating analytic gradient of the SCF energy
 Gradient of SCF Energy
            1           2           3           4           5           6
    1   0.0003088   0.0002343   0.0002603  -0.0000098  -0.0005091  -0.0002845
    2   0.0004881   0.0000366   0.0000184   0.0002603  -0.0006039  -0.0001995
    3  -0.0000000   0.0000000   0.0000000   0.0000000   0.0000000  -0.0000000
 Max gradient component =       6.039E-04
 RMS gradient           =       2.657E-04
 Gradient time:  CPU 16.20 s  wall 4.16 s
 Geometry Optimization Parameters
   NAtoms,    NIC,     NZ,  NCons,   NDum,   NFix, NCnnct, MaxDiis
        6      37       0       0       0       0       0       0

 Cartesian Hessian Update
 Hessian Updated using BFGS Update


** GEOMETRY OPTIMIZATION IN DELOCALIZED INTERNAL COORDINATES **
   Searching for a Minimum

   Optimization Cycle:  21

                       Coordinates (Angstroms)
     ATOM                X               Y               Z
      1  F         0.8748763198   -1.7107312907    0.0000000000
      2  I        -2.2492188508   -1.1014993925    0.0000000000
      3  I         2.5275065276    0.6713884040    0.0000000000
      4  Cl       -0.8069172451    1.8506701470    0.0000000000
      5  C         0.6999129726   -0.3864113002    0.0000000000
      6  C        -0.5259789217    0.1427599705    0.0000000000
   Point Group: cs    Number of degrees of freedom:     9


   Energy is -14475.318115125

 Hessian Updated using BFGS Update

  9 Hessian modes will be used to form the next step
  Hessian Eigenvalues:
     0.045703    0.097984    0.108164    0.285264    0.319421    0.429649
     0.529901    0.655074    0.943515

 Minimum Search - Taking Simple RFO Step
 Searching for Lamda that Minimizes Along All modes
 Value Taken    Lamda =  -0.00000203
 Step Taken.  Stepsize is  0.003724

                             Maximum     Tolerance    Cnvgd?
         Gradient           0.000599      0.000300      NO
         Displacement       0.002598      0.001200      NO
         Energy change     -0.000007      0.000001      NO


 New Cartesian Coordinates Obtained by Inverse Iteration

 Displacement from previous Coordinates is:  0.002806
 ----------------------------------------------------------------
             Standard Nuclear Orientation (Angstroms)
    I     Atom           X                Y                Z
 ----------------------------------------------------------------
    1      F       0.8741106226    -1.7111497760     0.0000000000
    2      I      -2.2491096091    -1.1013663699     0.0000000000
    3      I       2.5271067242     0.6718541520     0.0000000000
    4      Cl     -0.8070347082     1.8502396256     0.0000000000
    5      C       0.7004383413    -0.3865208715     0.0000000000
    6      C      -0.5253305684     0.1431197780     0.0000000000
 ----------------------------------------------------------------
 Molecular Point Group                 Cs    NOp =  2
 Largest Abelian Subgroup              Cs    NOp =  2
 Nuclear Repulsion Energy =  1126.4368601967 hartrees
 There are       72 alpha and       72 beta electrons
 Applying Cartesian multipole field
    Component          Value
    ---------          -----
     (2,0,0)        1.00000E-11
     (0,2,0)        2.00000E-11
     (0,0,2)       -3.00000E-11
 Nucleus-field energy     =     0.0000000349 hartrees
 Requested basis set is 6-311++G(d,p)
 There are 79 shells and 220 basis functions
 A cutoff of  1.0D-11 yielded   2276 shell pairs
 There are     19053 function pairs (     21509 Cartesian)
 Smallest overlap matrix eigenvalue = 5.47E-05
 Guess MOs from SCF MO coefficient file

 -----------------------------------------------------------------------
  General SCF calculation program by
  Eric Jon Sundstrom, Paul Horn, Yuezhi Mao, Dmitri Zuev, Alec White,
  David Stuck, Shaama M.S., Shane Yost, Joonho Lee, David Small,
  Daniel Levine, Susi Lehtola, Hugh Burton, Evgeny Epifanovsky
 -----------------------------------------------------------------------
 Exchange:     0.2000 Hartree-Fock + 0.0800 Slater + 0.7200 B88
 Correlation:  0.1900 VWN1RPA + 0.8100 LYP
 Using SG-1 standard quadrature grid
 using 4 threads for integral computing
 -------------------------------------------------------
 OpenMP Integral computing Module                
 Release: version 2.0, May 2017, Q-Chem Inc. Pleasanton 
 -------------------------------------------------------
 -------------------------------------------------------
 OpenMP BLAS3 based DFT computing Module                
 Release: version 1.0, May 2013, Q-Chem Inc. Pittsburgh 
 -------------------------------------------------------
 A restricted SCF calculation will be
 performed using DIIS
 SCF converges when DIIS error is below 1.0e-08
 ---------------------------------------
  Cycle       Energy         DIIS error
 ---------------------------------------
    1  -14475.3181155873      1.07e-05  
    2  -14475.3181165295      2.47e-06  
    3  -14475.3181164912      3.56e-06  
    4  -14475.3181165618      9.20e-07  
    5  -14475.3181165665      2.26e-07  
    6  -14475.3181165667      9.71e-08  
    7  -14475.3181165670      3.28e-08  
    8  -14475.3181165669      9.01e-09  Convergence criterion met
 ---------------------------------------
 SCF time:   CPU 34.00s  wall 9.00s 
 SCF   energy in the final basis set =   -14475.3181165669
 Total energy in the final basis set =   -14475.3181165669

 --------------------------------------------------------------
             Orbital Energies (a.u.) and Symmetries
 --------------------------------------------------------------

 Alpha MOs, Restricted
 -- Occupied --                  
*******-1165.89 -176.33 -176.33 -165.73 -165.73 -165.73 -165.73
  1 A'    2 A'    3 A'    4 A'    5 A'    1 A"    6 A'    7 A'                 
-165.73 -165.73 -101.59  -35.83  -35.82  -31.32  -31.32  -31.31
  2 A"    8 A'    9 A'   10 A'   11 A'   12 A'   13 A'    3 A"                 
-31.313 -31.308 -31.308 -24.735 -22.970 -22.969 -22.969 -22.965
 14 A'    4 A"   15 A'   16 A'   17 A'    5 A"   18 A'   19 A'                 
-22.964 -22.964 -22.964 -22.964 -22.959 -22.959 -10.330 -10.297
 20 A'    6 A"    7 A"   21 A'   22 A'    8 A"   23 A'   24 A'                 
 -9.505  -7.270  -7.259  -7.259  -6.376  -6.371  -4.789  -4.784
 25 A'   26 A'    9 A"   27 A'   28 A'   29 A'   30 A'   31 A'                 
 -4.773  -4.773  -4.768  -4.768  -2.055  -2.050  -2.050  -2.049
 10 A"   32 A'   11 A"   33 A'   34 A'   12 A"   35 A'   36 A'                 
 -2.045  -2.044  -2.036  -2.036  -2.030  -2.030  -1.278  -0.917
 13 A"   37 A'   38 A'   14 A"   39 A'   15 A"   40 A'   41 A'                 
 -0.798  -0.713  -0.661  -0.612  -0.528  -0.514  -0.505  -0.437
 42 A'   43 A'   44 A'   45 A'   46 A'   16 A"   47 A'   48 A'                 
 -0.406  -0.392  -0.348  -0.320  -0.302  -0.298  -0.283  -0.258
 17 A"   49 A'   50 A'   18 A"   19 A"   51 A'   52 A'   20 A"                 
 -- Virtual --                   
 -0.094  -0.054  -0.041  -0.006   0.007   0.045   0.058   0.060
 53 A'   54 A'   21 A"   55 A'   56 A'   57 A'   58 A'   22 A"                 
  0.072   0.084   0.092   0.096   0.113   0.121   0.132   0.146
 59 A'   23 A"   60 A'   61 A'   62 A'   24 A"   63 A'   64 A'                 
  0.176   0.194   0.217   0.219   0.225   0.227   0.258   0.279
 65 A'   66 A'   67 A'   25 A"   68 A'   26 A"   69 A'   27 A"                 
  0.287   0.311   0.325   0.357   0.377   0.381   0.387   0.403
 70 A'   71 A'   72 A'   73 A'   28 A"   74 A'   29 A"   30 A"                 
  0.405   0.429   0.430   0.453   0.456   0.467   0.483   0.493
 75 A'   31 A"   76 A'   32 A"   77 A'   78 A'   79 A'   80 A'                 
  0.540   0.546   0.617   0.618   0.651   0.663   0.710   0.724
 81 A'   33 A"   34 A"   82 A'   83 A'   84 A'   85 A'   86 A'                 
  0.785   0.815   0.828   0.847   0.891   0.942   0.964   1.096
 87 A'   88 A'   35 A"   36 A"   89 A'   90 A'   91 A'   92 A'                 
  1.124   1.125   1.193   1.300   1.312   1.325   1.346   1.373
 37 A"   93 A'   38 A"   39 A"   94 A'   40 A"   95 A'   41 A"                 
  1.374   1.399   1.438   1.464   1.547   1.561   1.590   1.680
 96 A'   97 A'   98 A'   99 A'  100 A'   42 A"  101 A'  102 A'                 
  1.868   1.873   1.931   2.109   2.142   2.234   2.310   2.461
103 A'   43 A"  104 A'  105 A'  106 A'   44 A"  107 A'  108 A'                 
  2.591   2.790   2.796   2.946   3.145   3.379   3.743   3.768
 45 A"  109 A'   46 A"  110 A'  111 A'  112 A'   47 A"  113 A'                 
  3.933   3.949   3.959   3.970   3.978   3.992   4.015   4.020
 48 A"   49 A"   50 A"  114 A'  115 A'   51 A"  116 A'   52 A"                 
  4.088   4.122   4.235   4.243   4.388   4.413   4.741   5.981
117 A'  118 A'  119 A'  120 A'  121 A'  122 A'  123 A'   53 A"                 
  5.994   6.027   6.040   6.063   6.075   6.262   6.348   6.614
 54 A"  124 A'  125 A'  126 A'  127 A'   55 A"  128 A'  129 A'                 
  9.725  23.263  24.051  25.783  25.908  26.351  27.829  27.850
130 A'  131 A'  132 A'   56 A"  133 A'  134 A'  135 A'  136 A'                 
 28.323  28.335  28.355  28.365  28.372  28.382  28.514  28.520
 57 A"   58 A"  137 A'  138 A'  139 A'  140 A'   59 A"   60 A"                 
 28.527  28.533  28.535  28.549  28.582  28.595  28.680  28.691
141 A'  142 A'   61 A"   62 A"  143 A'  144 A'  145 A'  146 A'                 
 66.720 127.867 127.876 127.893 127.904 127.918 127.933 151.627
147 A'   63 A"   64 A"  148 A'  149 A'  150 A'  151 A'  152 A'                 
151.646 215.7091901.7891901.808
153 A'  154 A'  155 A'  156 A'                                                 

 Beta MOs, Restricted
 -- Occupied --                  
*******-1165.89 -176.33 -176.33 -165.73 -165.73 -165.73 -165.73
  1 A'    2 A'    3 A'    4 A'    5 A'    1 A"    6 A'    7 A'                 
-165.73 -165.73 -101.59  -35.83  -35.82  -31.32  -31.32  -31.31
  2 A"    8 A'    9 A'   10 A'   11 A'   12 A'   13 A'    3 A"                 
-31.313 -31.308 -31.308 -24.735 -22.970 -22.969 -22.969 -22.965
 14 A'    4 A"   15 A'   16 A'   17 A'    5 A"   18 A'   19 A'                 
-22.964 -22.964 -22.964 -22.964 -22.959 -22.959 -10.330 -10.297
 20 A'    6 A"    7 A"   21 A'   22 A'    8 A"   23 A'   24 A'                 
 -9.505  -7.270  -7.259  -7.259  -6.376  -6.371  -4.789  -4.784
 25 A'   26 A'    9 A"   27 A'   28 A'   29 A'   30 A'   31 A'                 
 -4.773  -4.773  -4.768  -4.768  -2.055  -2.050  -2.050  -2.049
 10 A"   32 A'   11 A"   33 A'   34 A'   12 A"   35 A'   36 A'                 
 -2.045  -2.044  -2.036  -2.036  -2.030  -2.030  -1.278  -0.917
 13 A"   37 A'   38 A'   14 A"   39 A'   15 A"   40 A'   41 A'                 
 -0.798  -0.713  -0.661  -0.612  -0.528  -0.514  -0.505  -0.437
 42 A'   43 A'   44 A'   45 A'   46 A'   16 A"   47 A'   48 A'                 
 -0.406  -0.392  -0.348  -0.320  -0.302  -0.298  -0.283  -0.258
 17 A"   49 A'   50 A'   18 A"   19 A"   51 A'   52 A'   20 A"                 
 -- Virtual --                   
 -0.094  -0.054  -0.041  -0.006   0.007   0.045   0.058   0.060
 53 A'   54 A'   21 A"   55 A'   56 A'   57 A'   58 A'   22 A"                 
  0.072   0.084   0.092   0.096   0.113   0.121   0.132   0.146
 59 A'   23 A"   60 A'   61 A'   62 A'   24 A"   63 A'   64 A'                 
  0.176   0.194   0.217   0.219   0.225   0.227   0.258   0.279
 65 A'   66 A'   67 A'   25 A"   68 A'   26 A"   69 A'   27 A"                 
  0.287   0.311   0.325   0.357   0.377   0.381   0.387   0.403
 70 A'   71 A'   72 A'   73 A'   28 A"   74 A'   29 A"   30 A"                 
  0.405   0.429   0.430   0.453   0.456   0.467   0.483   0.493
 75 A'   31 A"   76 A'   32 A"   77 A'   78 A'   79 A'   80 A'                 
  0.540   0.546   0.617   0.618   0.651   0.663   0.710   0.724
 81 A'   33 A"   34 A"   82 A'   83 A'   84 A'   85 A'   86 A'                 
  0.785   0.815   0.828   0.847   0.891   0.942   0.964   1.096
 87 A'   88 A'   35 A"   36 A"   89 A'   90 A'   91 A'   92 A'                 
  1.124   1.125   1.193   1.300   1.312   1.325   1.346   1.373
 37 A"   93 A'   38 A"   39 A"   94 A'   40 A"   95 A'   41 A"                 
  1.374   1.399   1.438   1.464   1.547   1.561   1.590   1.680
 96 A'   97 A'   98 A'   99 A'  100 A'   42 A"  101 A'  102 A'                 
  1.868   1.873   1.931   2.109   2.142   2.234   2.310   2.461
103 A'   43 A"  104 A'  105 A'  106 A'   44 A"  107 A'  108 A'                 
  2.591   2.790   2.796   2.946   3.145   3.379   3.743   3.768
 45 A"  109 A'   46 A"  110 A'  111 A'  112 A'   47 A"  113 A'                 
  3.933   3.949   3.959   3.970   3.978   3.992   4.015   4.020
 48 A"   49 A"   50 A"  114 A'  115 A'   51 A"  116 A'   52 A"                 
  4.088   4.122   4.235   4.243   4.388   4.413   4.741   5.981
117 A'  118 A'  119 A'  120 A'  121 A'  122 A'  123 A'   53 A"                 
  5.994   6.027   6.040   6.063   6.075   6.262   6.348   6.614
 54 A"  124 A'  125 A'  126 A'  127 A'   55 A"  128 A'  129 A'                 
  9.725  23.263  24.051  25.783  25.908  26.351  27.829  27.850
130 A'  131 A'  132 A'   56 A"  133 A'  134 A'  135 A'  136 A'                 
 28.323  28.335  28.355  28.365  28.372  28.382  28.514  28.520
 57 A"   58 A"  137 A'  138 A'  139 A'  140 A'   59 A"   60 A"                 
 28.527  28.533  28.535  28.549  28.582  28.595  28.680  28.691
141 A'  142 A'   61 A"   62 A"  143 A'  144 A'  145 A'  146 A'                 
 66.720 127.867 127.876 127.893 127.904 127.918 127.933 151.627
147 A'   63 A"   64 A"  148 A'  149 A'  150 A'  151 A'  152 A'                 
151.646 215.7091901.7891901.808
153 A'  154 A'  155 A'  156 A'                                                 
 --------------------------------------------------------------

          Ground-State Mulliken Net Atomic Charges

     Atom                 Charge (a.u.)
  ----------------------------------------
      1 F                    -0.026072
      2 I                     0.152230
      3 I                     0.141898
      4 Cl                    0.334068
      5 C                    -0.478180
      6 C                    -0.123944
  ----------------------------------------
  Sum of atomic charges =    -0.000000

 -----------------------------------------------------------------
                    Cartesian Multipole Moments
 -----------------------------------------------------------------
    Charge (ESU x 10^10)
                -0.0000
    Dipole Moment (Debye)
         X       0.2029      Y       0.5163      Z      -0.0000
       Tot       0.5547
    Quadrupole Moments (Debye-Ang)
        XX     -79.4712     XY       4.3960     YY     -85.1072
        XZ       0.0000     YZ       0.0000     ZZ     -86.6296
    Octopole Moments (Debye-Ang^2)
       XXX      -1.6145    XXY      -1.1497    XYY      -7.9773
       YYY       3.2272    XXZ      -0.0000    XYZ      -0.0000
       YYZ       0.0000    XZZ      -2.3309    YZZ      -1.8737
       ZZZ      -0.0000
    Hexadecapole Moments (Debye-Ang^3)
      XXXX   -1992.8136   XXXY    -181.5375   XXYY    -443.2812
      XYYY    -256.6383   YYYY    -714.0368   XXXZ       0.0000
      XXYZ      -0.0000   XYYZ       0.0000   YYYZ       0.0000
      XXZZ    -383.4548   XYZZ     -91.5407   YYZZ    -144.3417
      XZZZ       0.0000   YZZZ       0.0000   ZZZZ    -112.8688
 -----------------------------------------------------------------
 Calculating analytic gradient of the SCF energy
 Gradient of SCF Energy
            1           2           3           4           5           6
    1   0.0001741   0.0001608   0.0001379  -0.0000246  -0.0002417  -0.0002066
    2   0.0003586   0.0000117   0.0000601   0.0000126  -0.0005592   0.0001162
    3  -0.0000000  -0.0000000   0.0000000   0.0000000   0.0000000  -0.0000000
 Max gradient component =       5.592E-04
 RMS gradient           =       1.879E-04
 Gradient time:  CPU 16.25 s  wall 4.17 s
 Geometry Optimization Parameters
   NAtoms,    NIC,     NZ,  NCons,   NDum,   NFix, NCnnct, MaxDiis
        6      37       0       0       0       0       0       0

 Cartesian Hessian Update
 Hessian Updated using BFGS Update


** GEOMETRY OPTIMIZATION IN DELOCALIZED INTERNAL COORDINATES **
   Searching for a Minimum

   Optimization Cycle:  22

                       Coordinates (Angstroms)
     ATOM                X               Y               Z
      1  F         0.8741106226   -1.7111497760    0.0000000000
      2  I        -2.2491096091   -1.1013663699    0.0000000000
      3  I         2.5271067242    0.6718541520    0.0000000000
      4  Cl       -0.8070347082    1.8502396256    0.0000000000
      5  C         0.7004383413   -0.3865208715    0.0000000000
      6  C        -0.5253305684    0.1431197780    0.0000000000
   Point Group: cs    Number of degrees of freedom:     9


   Energy is -14475.318116567

 Hessian Updated using BFGS Update

  9 Hessian modes will be used to form the next step
  Hessian Eigenvalues:
     0.045553    0.071817    0.119095    0.260711    0.291935    0.399662
     0.529379    0.631223    0.908846

 Minimum Search - Taking Simple RFO Step
 Searching for Lamda that Minimizes Along All modes
 Value Taken    Lamda =  -0.00000110
 Step Taken.  Stepsize is  0.003195

                             Maximum     Tolerance    Cnvgd?
         Gradient           0.000331      0.000300      NO
         Displacement       0.002149      0.001200      NO
         Energy change     -0.000001      0.000001      NO


 New Cartesian Coordinates Obtained by Inverse Iteration

 Displacement from previous Coordinates is:  0.002305
 ----------------------------------------------------------------
             Standard Nuclear Orientation (Angstroms)
    I     Atom           X                Y                Z
 ----------------------------------------------------------------
    1      F       0.8733783485    -1.7115086984     0.0000000000
    2      I      -2.2490776836    -1.1012457398     0.0000000000
    3      I       2.5269575743     0.6722382031     0.0000000000
    4      Cl     -0.8071110987     1.8498531257     0.0000000000
    5      C       0.7009323881    -0.3862955213     0.0000000000
    6      C      -0.5248987262     0.1431351688     0.0000000000
 ----------------------------------------------------------------
 Molecular Point Group                 Cs    NOp =  2
 Largest Abelian Subgroup              Cs    NOp =  2
 Nuclear Repulsion Energy =  1126.4769325708 hartrees
 There are       72 alpha and       72 beta electrons
 Applying Cartesian multipole field
    Component          Value
    ---------          -----
     (2,0,0)        1.00000E-11
     (0,2,0)        2.00000E-11
     (0,0,2)       -3.00000E-11
 Nucleus-field energy     =     0.0000000349 hartrees
 Requested basis set is 6-311++G(d,p)
 There are 79 shells and 220 basis functions
 A cutoff of  1.0D-11 yielded   2276 shell pairs
 There are     19053 function pairs (     21509 Cartesian)
 Smallest overlap matrix eigenvalue = 5.46E-05
 Guess MOs from SCF MO coefficient file

 -----------------------------------------------------------------------
  General SCF calculation program by
  Eric Jon Sundstrom, Paul Horn, Yuezhi Mao, Dmitri Zuev, Alec White,
  David Stuck, Shaama M.S., Shane Yost, Joonho Lee, David Small,
  Daniel Levine, Susi Lehtola, Hugh Burton, Evgeny Epifanovsky
 -----------------------------------------------------------------------
 Exchange:     0.2000 Hartree-Fock + 0.0800 Slater + 0.7200 B88
 Correlation:  0.1900 VWN1RPA + 0.8100 LYP
 Using SG-1 standard quadrature grid
 using 4 threads for integral computing
 -------------------------------------------------------
 OpenMP Integral computing Module                
 Release: version 2.0, May 2017, Q-Chem Inc. Pleasanton 
 -------------------------------------------------------
 -------------------------------------------------------
 OpenMP BLAS3 based DFT computing Module                
 Release: version 1.0, May 2013, Q-Chem Inc. Pittsburgh 
 -------------------------------------------------------
 A restricted SCF calculation will be
 performed using DIIS
 SCF converges when DIIS error is below 1.0e-08
 ---------------------------------------
  Cycle       Energy         DIIS error
 ---------------------------------------
    1  -14475.3181164626      9.71e-06  
    2  -14475.3181171828      2.10e-06  
    3  -14475.3181171538      3.03e-06  
    4  -14475.3181172059      6.68e-07  
    5  -14475.3181172086      2.12e-07  
    6  -14475.3181172086      7.97e-08  
    7  -14475.3181172084      2.51e-08  
    8  -14475.3181172087      1.03e-08  
    9  -14475.3181172088      2.94e-09  Convergence criterion met
 ---------------------------------------
 SCF time:   CPU 38.25s  wall 10.00s 
 SCF   energy in the final basis set =   -14475.3181172088
 Total energy in the final basis set =   -14475.3181172088

 --------------------------------------------------------------
             Orbital Energies (a.u.) and Symmetries
 --------------------------------------------------------------

 Alpha MOs, Restricted
 -- Occupied --                  
*******-1165.89 -176.33 -176.32 -165.73 -165.73 -165.73 -165.73
  1 A'    2 A'    3 A'    4 A'    5 A'    1 A"    6 A'    7 A'                 
-165.73 -165.73 -101.59  -35.83  -35.82  -31.32  -31.32  -31.31
  2 A"    8 A'    9 A'   10 A'   11 A'   12 A'   13 A'    3 A"                 
-31.313 -31.308 -31.308 -24.735 -22.970 -22.969 -22.969 -22.965
 14 A'    4 A"   15 A'   16 A'   17 A'    5 A"   18 A'   19 A'                 
-22.964 -22.964 -22.964 -22.964 -22.959 -22.959 -10.330 -10.297
 20 A'    6 A"    7 A"   21 A'   22 A'    8 A"   23 A'   24 A'                 
 -9.505  -7.270  -7.259  -7.259  -6.376  -6.371  -4.789  -4.784
 25 A'   26 A'    9 A"   27 A'   28 A'   29 A'   30 A'   31 A'                 
 -4.773  -4.773  -4.768  -4.767  -2.055  -2.050  -2.050  -2.049
 10 A"   32 A'   11 A"   33 A'   34 A'   12 A"   35 A'   36 A'                 
 -2.045  -2.044  -2.036  -2.036  -2.030  -2.030  -1.278  -0.917
 13 A"   37 A'   38 A'   14 A"   39 A'   15 A"   40 A'   41 A'                 
 -0.798  -0.713  -0.661  -0.611  -0.527  -0.514  -0.505  -0.437
 42 A'   43 A'   44 A'   45 A'   46 A'   16 A"   47 A'   48 A'                 
 -0.406  -0.392  -0.348  -0.320  -0.302  -0.298  -0.283  -0.258
 17 A"   49 A'   50 A'   18 A"   19 A"   51 A'   52 A'   20 A"                 
 -- Virtual --                   
 -0.094  -0.054  -0.041  -0.006   0.007   0.045   0.058   0.060
 53 A'   54 A'   21 A"   55 A'   56 A'   57 A'   58 A'   22 A"                 
  0.072   0.084   0.092   0.096   0.113   0.121   0.132   0.146
 59 A'   23 A"   60 A'   61 A'   62 A'   24 A"   63 A'   64 A'                 
  0.176   0.194   0.217   0.219   0.225   0.227   0.258   0.279
 65 A'   66 A'   67 A'   25 A"   68 A'   26 A"   69 A'   27 A"                 
  0.287   0.311   0.325   0.357   0.377   0.381   0.387   0.403
 70 A'   71 A'   72 A'   73 A'   28 A"   74 A'   29 A"   30 A"                 
  0.405   0.429   0.430   0.453   0.456   0.467   0.483   0.493
 75 A'   31 A"   76 A'   32 A"   77 A'   78 A'   79 A'   80 A'                 
  0.540   0.546   0.617   0.618   0.651   0.663   0.710   0.724
 81 A'   33 A"   34 A"   82 A'   83 A'   84 A'   85 A'   86 A'                 
  0.785   0.815   0.828   0.847   0.891   0.942   0.964   1.096
 87 A'   88 A'   35 A"   36 A"   89 A'   90 A'   91 A'   92 A'                 
  1.124   1.125   1.193   1.300   1.312   1.325   1.346   1.373
 37 A"   93 A'   38 A"   39 A"   94 A'   40 A"   95 A'   41 A"                 
  1.374   1.399   1.438   1.464   1.547   1.561   1.590   1.680
 96 A'   97 A'   98 A'   99 A'  100 A'   42 A"  101 A'  102 A'                 
  1.868   1.873   1.931   2.108   2.142   2.234   2.310   2.461
103 A'   43 A"  104 A'  105 A'  106 A'   44 A"  107 A'  108 A'                 
  2.591   2.790   2.796   2.946   3.145   3.379   3.743   3.768
 45 A"  109 A'   46 A"  110 A'  111 A'  112 A'   47 A"  113 A'                 
  3.933   3.949   3.959   3.969   3.978   3.992   4.015   4.020
 48 A"   49 A"   50 A"  114 A'  115 A'   51 A"  116 A'   52 A"                 
  4.088   4.122   4.235   4.243   4.388   4.413   4.741   5.981
117 A'  118 A'  119 A'  120 A'  121 A'  122 A'  123 A'   53 A"                 
  5.994   6.027   6.040   6.063   6.075   6.262   6.348   6.613
 54 A"  124 A'  125 A'  126 A'  127 A'   55 A"  128 A'  129 A'                 
  9.725  23.263  24.051  25.783  25.908  26.351  27.829  27.850
130 A'  131 A'  132 A'   56 A"  133 A'  134 A'  135 A'  136 A'                 
 28.323  28.335  28.355  28.365  28.372  28.382  28.514  28.520
 57 A"   58 A"  137 A'  138 A'  139 A'  140 A'   59 A"   60 A"                 
 28.527  28.533  28.535  28.549  28.582  28.595  28.680  28.691
141 A'  142 A'   61 A"   62 A"  143 A'  144 A'  145 A'  146 A'                 
 66.720 127.867 127.876 127.893 127.904 127.918 127.933 151.627
147 A'   63 A"   64 A"  148 A'  149 A'  150 A'  151 A'  152 A'                 
151.646 215.7091901.7891901.808
153 A'  154 A'  155 A'  156 A'                                                 

 Beta MOs, Restricted
 -- Occupied --                  
*******-1165.89 -176.33 -176.32 -165.73 -165.73 -165.73 -165.73
  1 A'    2 A'    3 A'    4 A'    5 A'    1 A"    6 A'    7 A'                 
-165.73 -165.73 -101.59  -35.83  -35.82  -31.32  -31.32  -31.31
  2 A"    8 A'    9 A'   10 A'   11 A'   12 A'   13 A'    3 A"                 
-31.313 -31.308 -31.308 -24.735 -22.970 -22.969 -22.969 -22.965
 14 A'    4 A"   15 A'   16 A'   17 A'    5 A"   18 A'   19 A'                 
-22.964 -22.964 -22.964 -22.964 -22.959 -22.959 -10.330 -10.297
 20 A'    6 A"    7 A"   21 A'   22 A'    8 A"   23 A'   24 A'                 
 -9.505  -7.270  -7.259  -7.259  -6.376  -6.371  -4.789  -4.784
 25 A'   26 A'    9 A"   27 A'   28 A'   29 A'   30 A'   31 A'                 
 -4.773  -4.773  -4.768  -4.767  -2.055  -2.050  -2.050  -2.049
 10 A"   32 A'   11 A"   33 A'   34 A'   12 A"   35 A'   36 A'                 
 -2.045  -2.044  -2.036  -2.036  -2.030  -2.030  -1.278  -0.917
 13 A"   37 A'   38 A'   14 A"   39 A'   15 A"   40 A'   41 A'                 
 -0.798  -0.713  -0.661  -0.611  -0.527  -0.514  -0.505  -0.437
 42 A'   43 A'   44 A'   45 A'   46 A'   16 A"   47 A'   48 A'                 
 -0.406  -0.392  -0.348  -0.320  -0.302  -0.298  -0.283  -0.258
 17 A"   49 A'   50 A'   18 A"   19 A"   51 A'   52 A'   20 A"                 
 -- Virtual --                   
 -0.094  -0.054  -0.041  -0.006   0.007   0.045   0.058   0.060
 53 A'   54 A'   21 A"   55 A'   56 A'   57 A'   58 A'   22 A"                 
  0.072   0.084   0.092   0.096   0.113   0.121   0.132   0.146
 59 A'   23 A"   60 A'   61 A'   62 A'   24 A"   63 A'   64 A'                 
  0.176   0.194   0.217   0.219   0.225   0.227   0.258   0.279
 65 A'   66 A'   67 A'   25 A"   68 A'   26 A"   69 A'   27 A"                 
  0.287   0.311   0.325   0.357   0.377   0.381   0.387   0.403
 70 A'   71 A'   72 A'   73 A'   28 A"   74 A'   29 A"   30 A"                 
  0.405   0.429   0.430   0.453   0.456   0.467   0.483   0.493
 75 A'   31 A"   76 A'   32 A"   77 A'   78 A'   79 A'   80 A'                 
  0.540   0.546   0.617   0.618   0.651   0.663   0.710   0.724
 81 A'   33 A"   34 A"   82 A'   83 A'   84 A'   85 A'   86 A'                 
  0.785   0.815   0.828   0.847   0.891   0.942   0.964   1.096
 87 A'   88 A'   35 A"   36 A"   89 A'   90 A'   91 A'   92 A'                 
  1.124   1.125   1.193   1.300   1.312   1.325   1.346   1.373
 37 A"   93 A'   38 A"   39 A"   94 A'   40 A"   95 A'   41 A"                 
  1.374   1.399   1.438   1.464   1.547   1.561   1.590   1.680
 96 A'   97 A'   98 A'   99 A'  100 A'   42 A"  101 A'  102 A'                 
  1.868   1.873   1.931   2.108   2.142   2.234   2.310   2.461
103 A'   43 A"  104 A'  105 A'  106 A'   44 A"  107 A'  108 A'                 
  2.591   2.790   2.796   2.946   3.145   3.379   3.743   3.768
 45 A"  109 A'   46 A"  110 A'  111 A'  112 A'   47 A"  113 A'                 
  3.933   3.949   3.959   3.969   3.978   3.992   4.015   4.020
 48 A"   49 A"   50 A"  114 A'  115 A'   51 A"  116 A'   52 A"                 
  4.088   4.122   4.235   4.243   4.388   4.413   4.741   5.981
117 A'  118 A'  119 A'  120 A'  121 A'  122 A'  123 A'   53 A"                 
  5.994   6.027   6.040   6.063   6.075   6.262   6.348   6.613
 54 A"  124 A'  125 A'  126 A'  127 A'   55 A"  128 A'  129 A'                 
  9.725  23.263  24.051  25.783  25.908  26.351  27.829  27.850
130 A'  131 A'  132 A'   56 A"  133 A'  134 A'  135 A'  136 A'                 
 28.323  28.335  28.355  28.365  28.372  28.382  28.514  28.520
 57 A"   58 A"  137 A'  138 A'  139 A'  140 A'   59 A"   60 A"                 
 28.527  28.533  28.535  28.549  28.582  28.595  28.680  28.691
141 A'  142 A'   61 A"   62 A"  143 A'  144 A'  145 A'  146 A'                 
 66.720 127.867 127.876 127.893 127.904 127.918 127.933 151.627
147 A'   63 A"   64 A"  148 A'  149 A'  150 A'  151 A'  152 A'                 
151.646 215.7091901.7891901.808
153 A'  154 A'  155 A'  156 A'                                                 
 --------------------------------------------------------------

          Ground-State Mulliken Net Atomic Charges

     Atom                 Charge (a.u.)
  ----------------------------------------
      1 F                    -0.026468
      2 I                     0.152181
      3 I                     0.142250
      4 Cl                    0.334134
      5 C                    -0.478250
      6 C                    -0.123848
  ----------------------------------------
  Sum of atomic charges =    -0.000000

 -----------------------------------------------------------------
                    Cartesian Multipole Moments
 -----------------------------------------------------------------
    Charge (ESU x 10^10)
                -0.0000
    Dipole Moment (Debye)
         X       0.2062      Y       0.5213      Z      -0.0000
       Tot       0.5606
    Quadrupole Moments (Debye-Ang)
        XX     -79.4633     XY       4.4000     YY     -85.1101
        XZ       0.0000     YZ      -0.0000     ZZ     -86.6283
    Octopole Moments (Debye-Ang^2)
       XXX      -1.5846    XXY      -1.1405    XYY      -7.9634
       YYY       3.2243    XXZ      -0.0000    XYZ       0.0000
       YYZ      -0.0000    XZZ      -2.3243    YZZ      -1.8786
       ZZZ      -0.0000
    Hexadecapole Moments (Debye-Ang^3)
      XXXX   -1992.5886   XXXY    -181.5715   XXYY    -443.2180
      XYYY    -256.6889   YYYY    -714.0376   XXXZ      -0.0000
      XXYZ      -0.0000   XYYZ      -0.0000   YYYZ      -0.0000
      XXZZ    -383.4158   XYZZ     -91.5605   YYZZ    -144.3348
      XZZZ       0.0000   YZZZ      -0.0000   ZZZZ    -112.8637
 -----------------------------------------------------------------
 Calculating analytic gradient of the SCF energy
 Gradient of SCF Energy
            1           2           3           4           5           6
    1   0.0000340   0.0001010   0.0000685  -0.0000215  -0.0000699  -0.0001120
    2   0.0000858   0.0000103   0.0000970  -0.0001397  -0.0002084   0.0001551
    3  -0.0000000  -0.0000000   0.0000000   0.0000000   0.0000000  -0.0000000
 Max gradient component =       2.084E-04
 RMS gradient           =       8.749E-05
 Gradient time:  CPU 16.22 s  wall 4.17 s
 Geometry Optimization Parameters
   NAtoms,    NIC,     NZ,  NCons,   NDum,   NFix, NCnnct, MaxDiis
        6      37       0       0       0       0       0       0

 Cartesian Hessian Update
 Hessian Updated using BFGS Update


** GEOMETRY OPTIMIZATION IN DELOCALIZED INTERNAL COORDINATES **
   Searching for a Minimum

   Optimization Cycle:  23

                       Coordinates (Angstroms)
     ATOM                X               Y               Z
      1  F         0.8733783485   -1.7115086984    0.0000000000
      2  I        -2.2490776836   -1.1012457398    0.0000000000
      3  I         2.5269575743    0.6722382031    0.0000000000
      4  Cl       -0.8071110987    1.8498531257    0.0000000000
      5  C         0.7009323881   -0.3862955213    0.0000000000
      6  C        -0.5248987262    0.1431351688    0.0000000000
   Point Group: cs    Number of degrees of freedom:     9


   Energy is -14475.318117209

 Hessian Updated using BFGS Update

  9 Hessian modes will be used to form the next step
  Hessian Eigenvalues:
     0.045576    0.072950    0.123042    0.222891    0.289823    0.387829
     0.533838    0.625047    0.879205

 Minimum Search - Taking Simple RFO Step
 Searching for Lamda that Minimizes Along All modes
 Value Taken    Lamda =   0.00000000
 Step Taken.  Stepsize is  0.000707

                             Maximum     Tolerance    Cnvgd?
         Gradient           0.000134      0.000300     YES
         Displacement       0.000503      0.001200     YES
         Energy change     -0.000001      0.000001     YES


                       Distance Matrix (Angstroms)
             F (  1)   I (  2)   I (  3)   Cl(  4)   C (  5)
   I (  2)  3.181533
   I (  3)  2.901133  5.094679
   Cl(  4)  3.937936  3.284547  3.535929
   C (  5)  1.336386  3.035410  2.110654  2.697138
   C (  6)  2.322689  2.126329  3.097382  1.729893  1.335275

 Final energy is   -14475.318117208755     


 ******************************
 **  OPTIMIZATION CONVERGED  **
 ******************************

                       Coordinates (Angstroms)
     ATOM                X               Y               Z
      1  F         0.8733783485   -1.7115086984    0.0000000000
      2  I        -2.2490776836   -1.1012457398    0.0000000000
      3  I         2.5269575743    0.6722382031    0.0000000000
      4  Cl       -0.8071110987    1.8498531257    0.0000000000
      5  C         0.7009323881   -0.3862955213    0.0000000000
      6  C        -0.5248987262    0.1431351688    0.0000000000

Z-matrix Print:
$molecule
0 1
I 
C  1 2.126329
C  2 1.335275 1 120.821833
F  3 1.336386 2 120.773354 1 -0.000000 0
Cl 2 1.729893 1 116.429758 3 -180.000000 0
I  3 2.110654 2 126.540149 1 -180.000000 0
$end


 --------------------------------------------------------------
             Orbital Energies (a.u.) and Symmetries
 --------------------------------------------------------------

 Alpha MOs, Restricted
 -- Occupied --                  
*******-1165.89 -176.33 -176.32 -165.73 -165.73 -165.73 -165.73
  1 A'    2 A'    3 A'    4 A'    5 A'    1 A"    6 A'    7 A'                 
-165.73 -165.73 -101.59  -35.83  -35.82  -31.32  -31.32  -31.31
  2 A"    8 A'    9 A'   10 A'   11 A'   12 A'   13 A'    3 A"                 
-31.313 -31.308 -31.308 -24.735 -22.970 -22.969 -22.969 -22.965
 14 A'    4 A"   15 A'   16 A'   17 A'    5 A"   18 A'   19 A'                 
-22.964 -22.964 -22.964 -22.964 -22.959 -22.959 -10.330 -10.297
 20 A'    6 A"    7 A"   21 A'   22 A'    8 A"   23 A'   24 A'                 
 -9.505  -7.270  -7.259  -7.259  -6.376  -6.371  -4.789  -4.784
 25 A'   26 A'    9 A"   27 A'   28 A'   29 A'   30 A'   31 A'                 
 -4.773  -4.773  -4.768  -4.767  -2.055  -2.050  -2.050  -2.049
 10 A"   32 A'   11 A"   33 A'   34 A'   12 A"   35 A'   36 A'                 
 -2.045  -2.044  -2.036  -2.036  -2.030  -2.030  -1.278  -0.917
 13 A"   37 A'   38 A'   14 A"   39 A'   15 A"   40 A'   41 A'                 
 -0.798  -0.713  -0.661  -0.611  -0.527  -0.514  -0.505  -0.437
 42 A'   43 A'   44 A'   45 A'   46 A'   16 A"   47 A'   48 A'                 
 -0.406  -0.392  -0.348  -0.320  -0.302  -0.298  -0.283  -0.258
 17 A"   49 A'   50 A'   18 A"   19 A"   51 A'   52 A'   20 A"                 
 -- Virtual --                   
 -0.094  -0.054  -0.041  -0.006   0.007   0.045   0.058   0.060
 53 A'   54 A'   21 A"   55 A'   56 A'   57 A'   58 A'   22 A"                 
  0.072   0.084   0.092   0.096   0.113   0.121   0.132   0.146
 59 A'   23 A"   60 A'   61 A'   62 A'   24 A"   63 A'   64 A'                 
  0.176   0.194   0.217   0.219   0.225   0.227   0.258   0.279
 65 A'   66 A'   67 A'   25 A"   68 A'   26 A"   69 A'   27 A"                 
  0.287   0.311   0.325   0.357   0.377   0.381   0.387   0.403
 70 A'   71 A'   72 A'   73 A'   28 A"   74 A'   29 A"   30 A"                 
  0.405   0.429   0.430   0.453   0.456   0.467   0.483   0.493
 75 A'   31 A"   76 A'   32 A"   77 A'   78 A'   79 A'   80 A'                 
  0.540   0.546   0.617   0.618   0.651   0.663   0.710   0.724
 81 A'   33 A"   34 A"   82 A'   83 A'   84 A'   85 A'   86 A'                 
  0.785   0.815   0.828   0.847   0.891   0.942   0.964   1.096
 87 A'   88 A'   35 A"   36 A"   89 A'   90 A'   91 A'   92 A'                 
  1.124   1.125   1.193   1.300   1.312   1.325   1.346   1.373
 37 A"   93 A'   38 A"   39 A"   94 A'   40 A"   95 A'   41 A"                 
  1.374   1.399   1.438   1.464   1.547   1.561   1.590   1.680
 96 A'   97 A'   98 A'   99 A'  100 A'   42 A"  101 A'  102 A'                 
  1.868   1.873   1.931   2.108   2.142   2.234   2.310   2.461
103 A'   43 A"  104 A'  105 A'  106 A'   44 A"  107 A'  108 A'                 
  2.591   2.790   2.796   2.946   3.145   3.379   3.743   3.768
 45 A"  109 A'   46 A"  110 A'  111 A'  112 A'   47 A"  113 A'                 
  3.933   3.949   3.959   3.969   3.978   3.992   4.015   4.020
 48 A"   49 A"   50 A"  114 A'  115 A'   51 A"  116 A'   52 A"                 
  4.088   4.122   4.235   4.243   4.388   4.413   4.741   5.981
117 A'  118 A'  119 A'  120 A'  121 A'  122 A'  123 A'   53 A"                 
  5.994   6.027   6.040   6.063   6.075   6.262   6.348   6.613
 54 A"  124 A'  125 A'  126 A'  127 A'   55 A"  128 A'  129 A'                 
  9.725  23.263  24.051  25.783  25.908  26.351  27.829  27.850
130 A'  131 A'  132 A'   56 A"  133 A'  134 A'  135 A'  136 A'                 
 28.323  28.335  28.355  28.365  28.372  28.382  28.514  28.520
 57 A"   58 A"  137 A'  138 A'  139 A'  140 A'   59 A"   60 A"                 
 28.527  28.533  28.535  28.549  28.582  28.595  28.680  28.691
141 A'  142 A'   61 A"   62 A"  143 A'  144 A'  145 A'  146 A'                 
 66.720 127.867 127.876 127.893 127.904 127.918 127.933 151.627
147 A'   63 A"   64 A"  148 A'  149 A'  150 A'  151 A'  152 A'                 
151.646 215.7091901.7891901.808
153 A'  154 A'  155 A'  156 A'                                                 

 Beta MOs, Restricted
 -- Occupied --                  
*******-1165.89 -176.33 -176.32 -165.73 -165.73 -165.73 -165.73
  1 A'    2 A'    3 A'    4 A'    5 A'    1 A"    6 A'    7 A'                 
-165.73 -165.73 -101.59  -35.83  -35.82  -31.32  -31.32  -31.31
  2 A"    8 A'    9 A'   10 A'   11 A'   12 A'   13 A'    3 A"                 
-31.313 -31.308 -31.308 -24.735 -22.970 -22.969 -22.969 -22.965
 14 A'    4 A"   15 A'   16 A'   17 A'    5 A"   18 A'   19 A'                 
-22.964 -22.964 -22.964 -22.964 -22.959 -22.959 -10.330 -10.297
 20 A'    6 A"    7 A"   21 A'   22 A'    8 A"   23 A'   24 A'                 
 -9.505  -7.270  -7.259  -7.259  -6.376  -6.371  -4.789  -4.784
 25 A'   26 A'    9 A"   27 A'   28 A'   29 A'   30 A'   31 A'                 
 -4.773  -4.773  -4.768  -4.767  -2.055  -2.050  -2.050  -2.049
 10 A"   32 A'   11 A"   33 A'   34 A'   12 A"   35 A'   36 A'                 
 -2.045  -2.044  -2.036  -2.036  -2.030  -2.030  -1.278  -0.917
 13 A"   37 A'   38 A'   14 A"   39 A'   15 A"   40 A'   41 A'                 
 -0.798  -0.713  -0.661  -0.611  -0.527  -0.514  -0.505  -0.437
 42 A'   43 A'   44 A'   45 A'   46 A'   16 A"   47 A'   48 A'                 
 -0.406  -0.392  -0.348  -0.320  -0.302  -0.298  -0.283  -0.258
 17 A"   49 A'   50 A'   18 A"   19 A"   51 A'   52 A'   20 A"                 
 -- Virtual --                   
 -0.094  -0.054  -0.041  -0.006   0.007   0.045   0.058   0.060
 53 A'   54 A'   21 A"   55 A'   56 A'   57 A'   58 A'   22 A"                 
  0.072   0.084   0.092   0.096   0.113   0.121   0.132   0.146
 59 A'   23 A"   60 A'   61 A'   62 A'   24 A"   63 A'   64 A'                 
  0.176   0.194   0.217   0.219   0.225   0.227   0.258   0.279
 65 A'   66 A'   67 A'   25 A"   68 A'   26 A"   69 A'   27 A"                 
  0.287   0.311   0.325   0.357   0.377   0.381   0.387   0.403
 70 A'   71 A'   72 A'   73 A'   28 A"   74 A'   29 A"   30 A"                 
  0.405   0.429   0.430   0.453   0.456   0.467   0.483   0.493
 75 A'   31 A"   76 A'   32 A"   77 A'   78 A'   79 A'   80 A'                 
  0.540   0.546   0.617   0.618   0.651   0.663   0.710   0.724
 81 A'   33 A"   34 A"   82 A'   83 A'   84 A'   85 A'   86 A'                 
  0.785   0.815   0.828   0.847   0.891   0.942   0.964   1.096
 87 A'   88 A'   35 A"   36 A"   89 A'   90 A'   91 A'   92 A'                 
  1.124   1.125   1.193   1.300   1.312   1.325   1.346   1.373
 37 A"   93 A'   38 A"   39 A"   94 A'   40 A"   95 A'   41 A"                 
  1.374   1.399   1.438   1.464   1.547   1.561   1.590   1.680
 96 A'   97 A'   98 A'   99 A'  100 A'   42 A"  101 A'  102 A'                 
  1.868   1.873   1.931   2.108   2.142   2.234   2.310   2.461
103 A'   43 A"  104 A'  105 A'  106 A'   44 A"  107 A'  108 A'                 
  2.591   2.790   2.796   2.946   3.145   3.379   3.743   3.768
 45 A"  109 A'   46 A"  110 A'  111 A'  112 A'   47 A"  113 A'                 
  3.933   3.949   3.959   3.969   3.978   3.992   4.015   4.020
 48 A"   49 A"   50 A"  114 A'  115 A'   51 A"  116 A'   52 A"                 
  4.088   4.122   4.235   4.243   4.388   4.413   4.741   5.981
117 A'  118 A'  119 A'  120 A'  121 A'  122 A'  123 A'   53 A"                 
  5.994   6.027   6.040   6.063   6.075   6.262   6.348   6.613
 54 A"  124 A'  125 A'  126 A'  127 A'   55 A"  128 A'  129 A'                 
  9.725  23.263  24.051  25.783  25.908  26.351  27.829  27.850
130 A'  131 A'  132 A'   56 A"  133 A'  134 A'  135 A'  136 A'                 
 28.323  28.335  28.355  28.365  28.372  28.382  28.514  28.520
 57 A"   58 A"  137 A'  138 A'  139 A'  140 A'   59 A"   60 A"                 
 28.527  28.533  28.535  28.549  28.582  28.595  28.680  28.691
141 A'  142 A'   61 A"   62 A"  143 A'  144 A'  145 A'  146 A'                 
 66.720 127.867 127.876 127.893 127.904 127.918 127.933 151.627
147 A'   63 A"   64 A"  148 A'  149 A'  150 A'  151 A'  152 A'                 
151.646 215.7091901.7891901.808
153 A'  154 A'  155 A'  156 A'                                                 
 --------------------------------------------------------------

          Ground-State Mulliken Net Atomic Charges

     Atom                 Charge (a.u.)
  ----------------------------------------
      1 F                    -0.026468
      2 I                     0.152181
      3 I                     0.142250
      4 Cl                    0.334134
      5 C                    -0.478250
      6 C                    -0.123848
  ----------------------------------------
  Sum of atomic charges =    -0.000000

 -----------------------------------------------------------------
                    Cartesian Multipole Moments
 -----------------------------------------------------------------
    Charge (ESU x 10^10)
                -0.0000
    Dipole Moment (Debye)
         X       0.2062      Y       0.5213      Z      -0.0000
       Tot       0.5606
    Quadrupole Moments (Debye-Ang)
        XX     -79.4633     XY       4.4000     YY     -85.1101
        XZ       0.0000     YZ      -0.0000     ZZ     -86.6283
    Octopole Moments (Debye-Ang^2)
       XXX      -1.5846    XXY      -1.1405    XYY      -7.9634
       YYY       3.2243    XXZ      -0.0000    XYZ       0.0000
       YYZ      -0.0000    XZZ      -2.3243    YZZ      -1.8786
       ZZZ      -0.0000
    Hexadecapole Moments (Debye-Ang^3)
      XXXX   -1992.5886   XXXY    -181.5715   XXYY    -443.2180
      XYYY    -256.6889   YYYY    -714.0376   XXXZ      -0.0000
      XXYZ      -0.0000   XYYZ      -0.0000   YYYZ      -0.0000
      XXZZ    -383.4158   XYZZ     -91.5605   YYZZ    -144.3348
      XZZZ       0.0000   YZZZ      -0.0000   ZZZZ    -112.8637
 -----------------------------------------------------------------
Archival summary:
1\1\TWL01\OPT\ProcedureUnspecified\BasisUnspecified\2l112\taweetha\TueAug2803:48:342018TueAug2803:48:342018\0\\#,OPT,ProcedureUnspecified,BasisUnspecified,\\0,1\I\C,1,2.12633\C,2,1.33527,1,120.822\F,3,1.33639,2,120.773,1,-0,0\Cl,2,1.72989,1,116.43,3,-180,0\I,3,2.11065,2,126.54,1,-180,0\\\@

 Total job time:  410.40s(wall), 1540.98s(cpu) 
 Tue Aug 28 03:48:34 2018

        *************************************************************
        *                                                           *
        *  Thank you very much for using Q-Chem.  Have a nice day.  *
        *                                                           *
        *************************************************************


 
User input: 2 of 2 
 
Q-Chem Developer Version!
                  Welcome to Q-Chem
     A Quantum Leap Into The Future Of Chemistry


 Q-Chem 5.1, Q-Chem, Inc., Pleasanton, CA (2018)

 Yihan Shao,  Zhengting Gan,  E. Epifanovsky,  A. T. B. Gilbert,  M. Wormit,  
 J. Kussmann,  A. W. Lange,  A. Behn,  Jia Deng,  Xintian Feng,  D. Ghosh,  
 M. Goldey,  P. R. Horn,  L. D. Jacobson,  I. Kaliman,  T. Kus,  A. Landau,  
 Jie Liu,  E. I. Proynov,  R. M. Richard,  R. P. Steele,  E. J. Sundstrom,  
 H. L. Woodcock III,  P. M. Zimmerman,  D. Zuev,  B. Albrecht,  E. Alguire,  
 S. A. Baeppler,  D. Barton,  Z. Benda,  Y. A. Bernard,  E. J. Berquist,  
 K. B. Bravaya,  H. Burton,  D. Casanova,  Chun-Min Chang,  Yunqing Chen,  
 A. Chien,  K. D. Closser,  M. P. Coons,  S. Coriani,  S. Dasgupta,  
 A. L. Dempwolff,  M. Diedenhofen,  Hainam Do,  R. G. Edgar,  Po-Tung Fang,  
 S. Faraji,  S. Fatehi,  Qingguo Feng,  K. D. Fenk,  J. Fosso-Tande,  
 Qinghui Ge,  A. Ghysels,  G. Gidofalvi,  J. Gomes,  J. Gonthier,  A. Gunina,  
 D. Hait,  M. W. D. Hanson-Heine,  P. H. P. Harbach,  A. W. Hauser,  
 J. E. Herr,  E. G. Hohenstein,  Z. C. Holden,  Kerwin Hui,  B. C. Huynh,  
 T.-C. Jagau,  Hyunjun Ji,  B. Kaduk,  K. Khistyaev,  Jaehoon Kim,  
 P. Klunzinger,  K. Koh,  D. Kosenkov,  L. Koulias,  T. Kowalczyk,  
 C. M. Krauter,  A. Kunitsa,  Ka Un Lao,  A. Laurent,  K. V. Lawler,  
 Joonho Lee,  D. Lefrancois,  S. Lehtola,  D. S. Levine,  Yi-Pei Li,  
 You-Sheng Lin,  Fenglai Liu,  E. Livshits,  A. Luenser,  P. Manohar,  
 E. Mansoor,  S. F. Manzer,  Shan-Ping Mao,  Yuezhi Mao,  N. Mardirossian,  
 A. V. Marenich,  T. Markovich,  L. A. Martinez-Martinez,  S. A. Maurer,  
 N. J. Mayhall,  S. C. McKenzie,  J.-M. Mewes,  A. F. Morrison,  
 J. W. Mullinax,  K. Nanda,  T. S. Nguyen-Beck,  R. Olivares-Amaya,  
 J. A. Parkhill,  T. M. Perrine,  F. Plasser,  P. Pokhilko,  S. Prager,  
 A. Prociuk,  E. Ramos,  D. R. Rehn,  F. Rob,  M. Schneider,  N. Sergueev,  
 S. M. Sharada,  S. Sharma,  D. W. Small,  T. Stauch,  T. Stein,  
 Yu-Chuan Su,  A. J. W. Thom,  A. Tkatchenko,  T. Tsuchimochi,  N. M. Tubman,  
 L. Vogt,  M. L. Vidal,  O. Vydrov,  M. A. Watson,  J. Wenzel,  
 M. de Wergifosse,  T. A. Wesolowski,  A. White,  J. Witte,  A. Yamada,  
 Jun Yang,  K. Yao,  S. Yeganeh,  S. R. Yost,  Zhi-Qiang You,  A. Zech,  
 Igor Ying Zhang,  Xing Zhang,  Yan Zhao,  Ying Zhu,  B. R. Brooks,  
 G. K. L. Chan,  C. J. Cramer,  M. S. Gordon,  W. J. Hehre,  A. Klamt,  
 M. W. Schmidt,  C. D. Sherrill,  D. G. Truhlar,  A. Aspuru-Guzik,  R. Baer,  
 A. T. Bell,  N. A. Besley,  Jeng-Da Chai,  A. E. DePrince, III,  
 R. A. DiStasio Jr.,  A. Dreuw,  B. D. Dunietz,  T. R. Furlani,  
 Chao-Ping Hsu,  Yousung Jung,  Jing Kong,  D. S. Lambrecht,  WanZhen Liang,  
 C. Ochsenfeld,  V. A. Rassolov,  L. V. Slipchenko,  J. E. Subotnik,  
 T. Van Voorhis,  J. M. Herbert,  A. I. Krylov,  P. M. W. Gill,  M. Head-Gordon

 Contributors to earlier versions of Q-Chem not listed above: 
 R. D. Adamson,  B. Austin,  J. Baker,  G. J. O. Beran,  K. Brandhorst,  
 S. T. Brown,  E. F. C. Byrd,  A. K. Chakraborty,  C.-L. Cheng,  
 Siu Hung Chien,  D. M. Chipman,  D. L. Crittenden,  H. Dachsel,  
 R. J. Doerksen,  A. D. Dutoi,  L. Fusti-Molnar,  W. A. Goddard III,  
 A. Golubeva-Zadorozhnaya,  S. R. Gwaltney,  G. Hawkins,  A. Heyden,  
 S. Hirata,  G. Kedziora,  F. J. Keil,  C. Kelley,  Jihan Kim,  R. A. King,  
 R. Z. Khaliullin,  P. P. Korambath,  W. Kurlancheek,  A. M. Lee,  M. S. Lee,  
 S. V. Levchenko,  Ching Yeh Lin,  D. Liotard,  R. C. Lochan,  I. Lotan,  
 P. E. Maslen,  N. Nair,  D. P. O'Neill,  D. Neuhauser,  E. Neuscamman,  
 C. M. Oana,  R. Olson,  B. Peters,  R. Peverati,  P. A. Pieniazek,  
 Y. M. Rhee,  J. Ritchie,  M. A. Rohrdanz,  E. Rosta,  N. J. Russ,  
 H. F. Schaefer III,  N. E. Schultz,  N. Shenvi,  A. C. Simmonett,  A. Sodt,  
 D. Stuck,  K. S. Thanthiriwatte,  V. Vanovschi,  Tao Wang,  A. Warshel,  
 C. F. Williams,  Q. Wu,  X. Xu,  W. Zhang

 Please cite Q-Chem as follows:
 Y. Shao et al., Mol. Phys. 113, 184-215 (2015)
 DOI: 10.1080/00268976.2014.952696

 Q-Chem 5.1.1 for Intel X86 EM64T Linux

 Parts of Q-Chem use Armadillo 8.300.2 (Tropical Shenanigans).
 http://arma.sourceforge.net/

 Q-Chem begins on Tue Aug 28 03:48:34 2018  

Host: 
0

     Scratch files written to /scratch/taweetham/qchem11452//
The previous job contains 0 fragments, simply inherited here
Input Ideriv = 2
Curr. Ideriv = -1
Max.  Ideriv = 2

Checking the input file for inconsistencies... 	...done.

--------------------------------------------------------------
User input:
--------------------------------------------------------------

$molecule
read
$end

$rem
   SCF_GUESS 	READ
   JOB_TYPE 	FREQUENCY
   BASIS 	6-311++G**
   EXCHANGE 	B3LYP
   MEM_TOTAL	7500	
$end


--------------------------------------------------------------
 ----------------------------------------------------------------
             Standard Nuclear Orientation (Angstroms)
    I     Atom           X                Y                Z
 ----------------------------------------------------------------
    1      F       0.2139652388    -1.8275832933     0.0000000000
    2      I      -2.5327842176    -0.2221176368     0.0000000000
    3      I       2.5609148820    -0.1221798458    -0.0000000000
    4      Cl     -0.1985918779     2.0886827153    -0.0000000000
    5      C       0.4880134560    -0.5195981448    -0.0000000000
    6      C      -0.4947718624     0.3843331547     0.0000000000
 ----------------------------------------------------------------
 Molecular Point Group                 Cs    NOp =  2
 Largest Abelian Subgroup              Cs    NOp =  2
 Nuclear Repulsion Energy =  1126.4769325708 hartrees
 There are       72 alpha and       72 beta electrons
 Requested basis set is 6-311++G(d,p)
 There are 79 shells and 220 basis functions

 Total QAlloc Memory Limit   7500 MB
 Mega-Array Size       188 MB
 MEM_STATIC part       192 MB

                       Distance Matrix (Angstroms)
             F (  1)   I (  2)   I (  3)   Cl(  4)   C (  5)
   I (  2)  3.181533
   I (  3)  2.901133  5.094679
   Cl(  4)  3.937936  3.284547  3.535929
   C (  5)  1.336386  3.035410  2.110654  2.697138
   C (  6)  2.322689  2.126329  3.097382  1.729893  1.335275

 A cutoff of  1.0D-11 yielded   2276 shell pairs
 There are     19053 function pairs (     21509 Cartesian)

 -------------------------------------------------------
 OpenMP Integral Computing Module                       
 Release: version 1.0, May 2013, Q-Chem Inc. Pittsburgh 
 -------------------------------------------------------
 Integral Job Info:
 Integral job number is                      11
 Integral operator is                         1
 short-range coefficients                     0
 long-range coefficients              100000000
 Omega coefficients                           0
 if combine SR and LR in K                    0
 Integral screening is                        0
 Integral computing path is                   2
 max size of driver memory is            800000
 size of driver memory is                593474
 size of scratch memory is             11933652
 max col of scratch BK array               1296
 max len of scratch array in speh3          155
 max len of scratch index in speh4           18
 max int batch size is                      520
 min int batch size is                       52
 fixed nKL is                                52
 max L of basis functions is                  2
 order of int derivative is                   0
 number of shells is                         79
 number of basis is                         234
 number of cartesian basis is               234
 number of contracted shell pairs          2276
 number of primitive shell pairs           4805
 maxK2 (contraction) of shell pair           36
 max number of K2 of shell pair               1
 max number of CS2 of shell pair            286
 max number of PS2 of shell pair            286
 mem total for path MDJ                  540508
 -------------------------------------------------------
 Smallest overlap matrix eigenvalue = 5.46E-05
 Guess MOs from SCF MO coefficient file

 -----------------------------------------------------------------------
  General SCF calculation program by
  Eric Jon Sundstrom, Paul Horn, Yuezhi Mao, Dmitri Zuev, Alec White,
  David Stuck, Shaama M.S., Shane Yost, Joonho Lee, David Small,
  Daniel Levine, Susi Lehtola, Hugh Burton, Evgeny Epifanovsky
 -----------------------------------------------------------------------
 Exchange:     0.2000 Hartree-Fock + 0.0800 Slater + 0.7200 B88
 Correlation:  0.1900 VWN1RPA + 0.8100 LYP
 Using SG-1 standard quadrature grid
 using 4 threads for integral computing
 -------------------------------------------------------
 OpenMP Integral computing Module                
 Release: version 2.0, May 2017, Q-Chem Inc. Pleasanton 
 -------------------------------------------------------
 -------------------------------------------------------
 OpenMP BLAS3 based DFT computing Module                
 Release: version 1.0, May 2013, Q-Chem Inc. Pittsburgh 
 -------------------------------------------------------
 A restricted SCF calculation will be
 performed using DIIS
 SCF converges when DIIS error is below 1.0e-08
 ---------------------------------------
  Cycle       Energy         DIIS error
 ---------------------------------------
    1  -14475.1008624210      5.50e-03  
    2  -14475.3111365457      9.41e-04  
    3  -14475.3038278204      1.48e-03  
    4  -14475.3169985706      2.62e-04  
    5  -14475.3173877482      9.13e-05  
    6  -14475.3174237958      4.28e-05  
    7  -14475.3174342918      1.09e-05  
    8  -14475.3174349607      2.94e-06  
    9  -14475.3174350064      9.82e-07  
   10  -14475.3174350105      2.93e-07  
   11  -14475.3174350108      4.78e-08  
   12  -14475.3174350107      1.31e-08  
   13  -14475.3174350108      4.67e-09  Convergence criterion met
 ---------------------------------------
 SCF time:   CPU 57.74s  wall 15.00s 
 SCF   energy in the final basis set =   -14475.3174350108
 Total energy in the final basis set =   -14475.3174350108

 --------------------------------------------------------------
             Orbital Energies (a.u.) and Symmetries
 --------------------------------------------------------------

 Alpha MOs, Restricted
 -- Occupied --                  
*******-1165.89 -176.33 -176.33 -165.73 -165.73 -165.73 -165.73
  1 A'    2 A'    3 A'    4 A'    5 A'    1 A"    6 A'    7 A'                 
-165.73 -165.73 -101.59  -35.83  -35.82  -31.32  -31.32  -31.31
  2 A"    8 A'    9 A'   10 A'   11 A'   12 A'   13 A'    3 A"                 
-31.313 -31.308 -31.308 -24.735 -22.970 -22.969 -22.969 -22.966
 14 A'    4 A"   15 A'   16 A'   17 A'    5 A"   18 A'   19 A'                 
-22.964 -22.964 -22.964 -22.964 -22.959 -22.959 -10.330 -10.297
 20 A'    6 A"    7 A"   21 A'   22 A'    8 A"   23 A'   24 A'                 
 -9.505  -7.270  -7.260  -7.259  -6.376  -6.371  -4.789  -4.784
 25 A'   26 A'    9 A"   27 A'   28 A'   29 A'   30 A'   31 A'                 
 -4.773  -4.773  -4.768  -4.768  -2.055  -2.050  -2.050  -2.050
 10 A"   32 A'   11 A"   33 A'   34 A'   35 A'   12 A"   36 A'                 
 -2.044  -2.044  -2.036  -2.036  -2.030  -2.030  -1.278  -0.917
 13 A"   37 A'   38 A'   14 A"   39 A'   15 A"   40 A'   41 A'                 
 -0.798  -0.713  -0.661  -0.611  -0.527  -0.514  -0.505  -0.437
 42 A'   43 A'   44 A'   45 A'   46 A'   16 A"   47 A'   48 A'                 
 -0.406  -0.393  -0.348  -0.320  -0.302  -0.298  -0.283  -0.258
 17 A"   49 A'   50 A'   18 A"   19 A"   51 A'   52 A'   20 A"                 
 -- Virtual --                   
 -0.094  -0.054  -0.041  -0.006   0.007   0.045   0.058   0.060
 53 A'   54 A'   21 A"   55 A'   56 A'   57 A'   58 A'   22 A"                 
  0.072   0.084   0.092   0.096   0.113   0.121   0.132   0.146
 59 A'   23 A"   60 A'   61 A'   62 A'   24 A"   63 A'   64 A'                 
  0.176   0.194   0.217   0.219   0.225   0.227   0.258   0.279
 65 A'   66 A'   67 A'   25 A"   68 A'   26 A"   69 A'   27 A"                 
  0.287   0.311   0.325   0.357   0.377   0.381   0.387   0.403
 70 A'   71 A'   72 A'   73 A'   28 A"   74 A'   29 A"   30 A"                 
  0.405   0.429   0.430   0.452   0.456   0.467   0.482   0.493
 75 A'   31 A"   76 A'   32 A"   77 A'   78 A'   79 A'   80 A'                 
  0.540   0.546   0.617   0.618   0.651   0.663   0.710   0.724
 81 A'   33 A"   34 A"   82 A'   83 A'   84 A'   85 A'   86 A'                 
  0.785   0.815   0.828   0.847   0.891   0.942   0.964   1.096
 87 A'   88 A'   35 A"   36 A"   89 A'   90 A'   91 A'   92 A'                 
  1.124   1.125   1.193   1.300   1.312   1.325   1.347   1.374
 37 A"   93 A'   38 A"   39 A"   94 A'   40 A"   95 A'   41 A"                 
  1.374   1.399   1.438   1.464   1.547   1.561   1.590   1.680
 96 A'   97 A'   98 A'   99 A'  100 A'   42 A"  101 A'  102 A'                 
  1.868   1.873   1.931   2.108   2.142   2.234   2.310   2.461
103 A'   43 A"  104 A'  105 A'  106 A'   44 A"  107 A'  108 A'                 
  2.591   2.790   2.796   2.946   3.145   3.379   3.743   3.768
 45 A"  109 A'   46 A"  110 A'  111 A'  112 A'   47 A"  113 A'                 
  3.933   3.949   3.959   3.969   3.977   3.991   4.015   4.019
 48 A"   49 A"   50 A"  114 A'  115 A'   51 A"  116 A'   52 A"                 
  4.087   4.122   4.235   4.243   4.388   4.413   4.741   5.980
117 A'  118 A'  119 A'  120 A'  121 A'  122 A'  123 A'   53 A"                 
  5.993   6.027   6.040   6.063   6.076   6.262   6.348   6.613
 54 A"  124 A'  125 A'  126 A'  127 A'   55 A"  128 A'  129 A'                 
  9.725  23.263  24.051  25.783  25.908  26.351  27.829  27.850
130 A'  131 A'  132 A'   56 A"  133 A'  134 A'  135 A'  136 A'                 
 28.323  28.334  28.355  28.365  28.372  28.382  28.514  28.520
 57 A"   58 A"  137 A'  138 A'  139 A'  140 A'   59 A"   60 A"                 
 28.527  28.533  28.535  28.549  28.582  28.595  28.680  28.691
141 A'  142 A'   61 A"   62 A"  143 A'  144 A'  145 A'  146 A'                 
 66.720 127.867 127.876 127.893 127.904 127.918 127.933 151.627
147 A'   63 A"   64 A"  148 A'  149 A'  150 A'  151 A'  152 A'                 
151.645 215.7091901.7891901.808
153 A'  154 A'  155 A'  156 A'                                                 

 Beta MOs, Restricted
 -- Occupied --                  
*******-1165.89 -176.33 -176.33 -165.73 -165.73 -165.73 -165.73
  1 A'    2 A'    3 A'    4 A'    5 A'    1 A"    6 A'    7 A'                 
-165.73 -165.73 -101.59  -35.83  -35.82  -31.32  -31.32  -31.31
  2 A"    8 A'    9 A'   10 A'   11 A'   12 A'   13 A'    3 A"                 
-31.313 -31.308 -31.308 -24.735 -22.970 -22.969 -22.969 -22.966
 14 A'    4 A"   15 A'   16 A'   17 A'    5 A"   18 A'   19 A'                 
-22.964 -22.964 -22.964 -22.964 -22.959 -22.959 -10.330 -10.297
 20 A'    6 A"    7 A"   21 A'   22 A'    8 A"   23 A'   24 A'                 
 -9.505  -7.270  -7.260  -7.259  -6.376  -6.371  -4.789  -4.784
 25 A'   26 A'    9 A"   27 A'   28 A'   29 A'   30 A'   31 A'                 
 -4.773  -4.773  -4.768  -4.768  -2.055  -2.050  -2.050  -2.050
 10 A"   32 A'   11 A"   33 A'   34 A'   35 A'   12 A"   36 A'                 
 -2.044  -2.044  -2.036  -2.036  -2.030  -2.030  -1.278  -0.917
 13 A"   37 A'   38 A'   14 A"   39 A'   15 A"   40 A'   41 A'                 
 -0.798  -0.713  -0.661  -0.611  -0.527  -0.514  -0.505  -0.437
 42 A'   43 A'   44 A'   45 A'   46 A'   16 A"   47 A'   48 A'                 
 -0.406  -0.393  -0.348  -0.320  -0.302  -0.298  -0.283  -0.258
 17 A"   49 A'   50 A'   18 A"   19 A"   51 A'   52 A'   20 A"                 
 -- Virtual --                   
 -0.094  -0.054  -0.041  -0.006   0.007   0.045   0.058   0.060
 53 A'   54 A'   21 A"   55 A'   56 A'   57 A'   58 A'   22 A"                 
  0.072   0.084   0.092   0.096   0.113   0.121   0.132   0.146
 59 A'   23 A"   60 A'   61 A'   62 A'   24 A"   63 A'   64 A'                 
  0.176   0.194   0.217   0.219   0.225   0.227   0.258   0.279
 65 A'   66 A'   67 A'   25 A"   68 A'   26 A"   69 A'   27 A"                 
  0.287   0.311   0.325   0.357   0.377   0.381   0.387   0.403
 70 A'   71 A'   72 A'   73 A'   28 A"   74 A'   29 A"   30 A"                 
  0.405   0.429   0.430   0.452   0.456   0.467   0.482   0.493
 75 A'   31 A"   76 A'   32 A"   77 A'   78 A'   79 A'   80 A'                 
  0.540   0.546   0.617   0.618   0.651   0.663   0.710   0.724
 81 A'   33 A"   34 A"   82 A'   83 A'   84 A'   85 A'   86 A'                 
  0.785   0.815   0.828   0.847   0.891   0.942   0.964   1.096
 87 A'   88 A'   35 A"   36 A"   89 A'   90 A'   91 A'   92 A'                 
  1.124   1.125   1.193   1.300   1.312   1.325   1.347   1.374
 37 A"   93 A'   38 A"   39 A"   94 A'   40 A"   95 A'   41 A"                 
  1.374   1.399   1.438   1.464   1.547   1.561   1.590   1.680
 96 A'   97 A'   98 A'   99 A'  100 A'   42 A"  101 A'  102 A'                 
  1.868   1.873   1.931   2.108   2.142   2.234   2.310   2.461
103 A'   43 A"  104 A'  105 A'  106 A'   44 A"  107 A'  108 A'                 
  2.591   2.790   2.796   2.946   3.145   3.379   3.743   3.768
 45 A"  109 A'   46 A"  110 A'  111 A'  112 A'   47 A"  113 A'                 
  3.933   3.949   3.959   3.969   3.977   3.991   4.015   4.019
 48 A"   49 A"   50 A"  114 A'  115 A'   51 A"  116 A'   52 A"                 
  4.087   4.122   4.235   4.243   4.388   4.413   4.741   5.980
117 A'  118 A'  119 A'  120 A'  121 A'  122 A'  123 A'   53 A"                 
  5.993   6.027   6.040   6.063   6.076   6.262   6.348   6.613
 54 A"  124 A'  125 A'  126 A'  127 A'   55 A"  128 A'  129 A'                 
  9.725  23.263  24.051  25.783  25.908  26.351  27.829  27.850
130 A'  131 A'  132 A'   56 A"  133 A'  134 A'  135 A'  136 A'                 
 28.323  28.334  28.355  28.365  28.372  28.382  28.514  28.520
 57 A"   58 A"  137 A'  138 A'  139 A'  140 A'   59 A"   60 A"                 
 28.527  28.533  28.535  28.549  28.582  28.595  28.680  28.691
141 A'  142 A'   61 A"   62 A"  143 A'  144 A'  145 A'  146 A'                 
 66.720 127.867 127.876 127.893 127.904 127.918 127.933 151.627
147 A'   63 A"   64 A"  148 A'  149 A'  150 A'  151 A'  152 A'                 
151.645 215.7091901.7891901.808
153 A'  154 A'  155 A'  156 A'                                                 
 --------------------------------------------------------------

          Ground-State Mulliken Net Atomic Charges

     Atom                 Charge (a.u.)
  ----------------------------------------
      1 F                    -0.026208
      2 I                     0.151755
      3 I                     0.141545
      4 Cl                    0.335427
      5 C                    -0.479372
      6 C                    -0.123147
  ----------------------------------------
  Sum of atomic charges =    -0.000000

 -----------------------------------------------------------------
                    Cartesian Multipole Moments
 -----------------------------------------------------------------
    Charge (ESU x 10^10)
                -0.0000
    Dipole Moment (Debye)
         X       0.3658      Y       0.4257      Z      -0.0000
       Tot       0.5613
    Quadrupole Moments (Debye-Ang)
        XX     -77.3811     XY       1.6924     YY     -87.1696
        XZ      -0.0000     YZ       0.0000     ZZ     -86.6323
    Octopole Moments (Debye-Ang^2)
       XXX       6.0347    XXY     -10.3625    XYY       0.6390
       YYY     -10.4843    XXZ      -0.0000    XYZ       0.0000
       YYZ      -0.0000    XZZ       1.1966    YZZ      -7.6028
       ZZZ      -0.0000
    Hexadecapole Moments (Debye-Ang^3)
      XXXX   -2085.5786   XXXY      42.7210   XXYY    -485.3927
      XYYY      12.9168   YYYY    -539.1447   XXXZ       0.0000
      XXYZ       0.0000   XYYZ      -0.0000   YYYZ       0.0000
      XXZZ    -414.4010   XYZZ       2.8868   YYZZ    -113.9815
      XZZZ      -0.0000   YZZZ       0.0000   ZZZZ    -112.8841
 -----------------------------------------------------------------
 Calculating MO derivatives via CPSCF
 D1JvT checksum  = 436392 29119.9597277319
 D1KAT checksum  = 1136016 1085.0744499069
   1         3          18      0.108038    0.030522
   2         3          18      0.013385    0.003730
   3         3          18      0.002000    0.000691
   4         4          17      0.000220    0.000089
   5        17           4      0.000019    0.000011
   6        21           0      0.000000    0.000000    Roots Converged
 Time for AOints: 23.8 s (CPU) 6.0 s (wall)
 ------------------------------------------------------------------------------
                     AOints        : Timing summary (seconds)
 ------------------------------------------------------------------------------
     job step          cpu (% of tot)      sys (% of tot)     wall (% of tot)
 ------------------------------------------------------------------------------
  cpscf_lag         0.1084E+03 (34.3)   0.1000E-04 (16.7)   0.2781E+02 (33.7)
  iterzp            0.1837E+03 (58.1)   0.4800E-04 (80.0)   0.4834E+02 (58.5)
  make_fx           0.0000E+00 ( 0.0)   0.0000E+00 ( 0.0)   0.0000E+00 ( 0.0)
  AOints            0.2381E+02 ( 7.5)   0.2000E-05 ( 3.3)   0.6023E+01 ( 7.3)
 ------------------------------------------------------------------------------
   Grand Totals     0.3163E+03          0.6000E-04          0.8260E+02
 ------------------------------------------------------------------------------
 Calculating analytic Hessian of the SCF energy
 Polarizability Matrix (a.u.)
            1           2           3
    1-147.3065764  -1.0739704  -0.0000000
    2  -1.0739704 -87.5399794   0.0000000
    3  -0.0000000   0.0000000 -60.9829896

 Direct stationary perturbation theory relativistic correction:

 rels  =     194.749718088331
 relv  =    -647.455821977800
 rel2e =      85.797977229090
 E_rel =    -366.908126660378

 Hessian of the SCF Energy
            1           2           3           4           5           6
    1   0.0793917   0.0543386  -0.0000000  -0.0015755   0.0047061   0.0000000
    2   0.0543386   0.3833297  -0.0000000   0.0016834   0.0006142   0.0000000
    3  -0.0000000  -0.0000000   0.0183703   0.0000000  -0.0000000  -0.0025545
    4  -0.0015755   0.0016834   0.0000000   0.0954734   0.0338675   0.0000000
[truncated: 12,250 more chars]
