# Supplementary material for: Geometric and energetic data from ab initio calculations of haloethene, haloimine, halomethylenephosphine, haloiminophosphine, halodiazene, halodiphosphene and halocyclopropane
Source: Data Brief. 2019 Nov 2;27:104738. doi: 10.1016/j.dib.2019.104738 (PMC6861602; doi:10.1016/j.dib.2019.104738)
Supplement: Multimedia component 2 [file mmc2.zip › CC/B3LYP/FICCIF.out]

Q-Chem Developer Version!
                  Welcome to Q-Chem
     A Quantum Leap Into The Future Of Chemistry


 Q-Chem 5.1, Q-Chem, Inc., Pleasanton, CA (2018)

 Yihan Shao,  Zhengting Gan,  E. Epifanovsky,  A. T. B. Gilbert,  M. Wormit,  
 J. Kussmann,  A. W. Lange,  A. Behn,  Jia Deng,  Xintian Feng,  D. Ghosh,  
 M. Goldey,  P. R. Horn,  L. D. Jacobson,  I. Kaliman,  T. Kus,  A. Landau,  
 Jie Liu,  E. I. Proynov,  R. M. Richard,  R. P. Steele,  E. J. Sundstrom,  
 H. L. Woodcock III,  P. M. Zimmerman,  D. Zuev,  B. Albrecht,  E. Alguire,  
 S. A. Baeppler,  D. Barton,  Z. Benda,  Y. A. Bernard,  E. J. Berquist,  
 K. B. Bravaya,  H. Burton,  D. Casanova,  Chun-Min Chang,  Yunqing Chen,  
 A. Chien,  K. D. Closser,  M. P. Coons,  S. Coriani,  S. Dasgupta,  
 A. L. Dempwolff,  M. Diedenhofen,  Hainam Do,  R. G. Edgar,  Po-Tung Fang,  
 S. Faraji,  S. Fatehi,  Qingguo Feng,  K. D. Fenk,  J. Fosso-Tande,  
 Qinghui Ge,  A. Ghysels,  G. Gidofalvi,  J. Gomes,  J. Gonthier,  A. Gunina,  
 D. Hait,  M. W. D. Hanson-Heine,  P. H. P. Harbach,  A. W. Hauser,  
 J. E. Herr,  E. G. Hohenstein,  Z. C. Holden,  Kerwin Hui,  B. C. Huynh,  
 T.-C. Jagau,  Hyunjun Ji,  B. Kaduk,  K. Khistyaev,  Jaehoon Kim,  
 P. Klunzinger,  K. Koh,  D. Kosenkov,  L. Koulias,  T. Kowalczyk,  
 C. M. Krauter,  A. Kunitsa,  Ka Un Lao,  A. Laurent,  K. V. Lawler,  
 Joonho Lee,  D. Lefrancois,  S. Lehtola,  D. S. Levine,  Yi-Pei Li,  
 You-Sheng Lin,  Fenglai Liu,  E. Livshits,  A. Luenser,  P. Manohar,  
 E. Mansoor,  S. F. Manzer,  Shan-Ping Mao,  Yuezhi Mao,  N. Mardirossian,  
 A. V. Marenich,  T. Markovich,  L. A. Martinez-Martinez,  S. A. Maurer,  
 N. J. Mayhall,  S. C. McKenzie,  J.-M. Mewes,  A. F. Morrison,  
 J. W. Mullinax,  K. Nanda,  T. S. Nguyen-Beck,  R. Olivares-Amaya,  
 J. A. Parkhill,  T. M. Perrine,  F. Plasser,  P. Pokhilko,  S. Prager,  
 A. Prociuk,  E. Ramos,  D. R. Rehn,  F. Rob,  M. Schneider,  N. Sergueev,  
 S. M. Sharada,  S. Sharma,  D. W. Small,  T. Stauch,  T. Stein,  
 Yu-Chuan Su,  A. J. W. Thom,  A. Tkatchenko,  T. Tsuchimochi,  N. M. Tubman,  
 L. Vogt,  M. L. Vidal,  O. Vydrov,  M. A. Watson,  J. Wenzel,  
 M. de Wergifosse,  T. A. Wesolowski,  A. White,  J. Witte,  A. Yamada,  
 Jun Yang,  K. Yao,  S. Yeganeh,  S. R. Yost,  Zhi-Qiang You,  A. Zech,  
 Igor Ying Zhang,  Xing Zhang,  Yan Zhao,  Ying Zhu,  B. R. Brooks,  
 G. K. L. Chan,  C. J. Cramer,  M. S. Gordon,  W. J. Hehre,  A. Klamt,  
 M. W. Schmidt,  C. D. Sherrill,  D. G. Truhlar,  A. Aspuru-Guzik,  R. Baer,  
 A. T. Bell,  N. A. Besley,  Jeng-Da Chai,  A. E. DePrince, III,  
 R. A. DiStasio Jr.,  A. Dreuw,  B. D. Dunietz,  T. R. Furlani,  
 Chao-Ping Hsu,  Yousung Jung,  Jing Kong,  D. S. Lambrecht,  WanZhen Liang,  
 C. Ochsenfeld,  V. A. Rassolov,  L. V. Slipchenko,  J. E. Subotnik,  
 T. Van Voorhis,  J. M. Herbert,  A. I. Krylov,  P. M. W. Gill,  M. Head-Gordon

 Contributors to earlier versions of Q-Chem not listed above: 
 R. D. Adamson,  B. Austin,  J. Baker,  G. J. O. Beran,  K. Brandhorst,  
 S. T. Brown,  E. F. C. Byrd,  A. K. Chakraborty,  C.-L. Cheng,  
 Siu Hung Chien,  D. M. Chipman,  D. L. Crittenden,  H. Dachsel,  
 R. J. Doerksen,  A. D. Dutoi,  L. Fusti-Molnar,  W. A. Goddard III,  
 A. Golubeva-Zadorozhnaya,  S. R. Gwaltney,  G. Hawkins,  A. Heyden,  
 S. Hirata,  G. Kedziora,  F. J. Keil,  C. Kelley,  Jihan Kim,  R. A. King,  
 R. Z. Khaliullin,  P. P. Korambath,  W. Kurlancheek,  A. M. Lee,  M. S. Lee,  
 S. V. Levchenko,  Ching Yeh Lin,  D. Liotard,  R. C. Lochan,  I. Lotan,  
 P. E. Maslen,  N. Nair,  D. P. O'Neill,  D. Neuhauser,  E. Neuscamman,  
 C. M. Oana,  R. Olson,  B. Peters,  R. Peverati,  P. A. Pieniazek,  
 Y. M. Rhee,  J. Ritchie,  M. A. Rohrdanz,  E. Rosta,  N. J. Russ,  
 H. F. Schaefer III,  N. E. Schultz,  N. Shenvi,  A. C. Simmonett,  A. Sodt,  
 D. Stuck,  K. S. Thanthiriwatte,  V. Vanovschi,  Tao Wang,  A. Warshel,  
 C. F. Williams,  Q. Wu,  X. Xu,  W. Zhang

 Please cite Q-Chem as follows:
 Y. Shao et al., Mol. Phys. 113, 184-215 (2015)
 DOI: 10.1080/00268976.2014.952696

 Q-Chem 5.1.1 for Intel X86 EM64T Linux

 Parts of Q-Chem use Armadillo 8.300.2 (Tropical Shenanigans).
 http://arma.sourceforge.net/

 Q-Chem begins on Tue Aug 28 03:50:57 2018  

Host: 
0

     Scratch files written to /scratch/taweetham/qchem11529//
Input Ideriv = 2
Curr. Ideriv = -1
Max.  Ideriv = 2

Checking the input file for inconsistencies... 	...done.

--------------------------------------------------------------
User input:
--------------------------------------------------------------
inp/FIIF.inp
$molecule
0	1
F	-2.0	1.0	0.0
I	2.0	1.0	0.0
I	-2.0	-1.0	0.0
F	2.0	-1.0	0.0
C	-1.0	0.0	0.0
C	1.0	0.0	0.0
$end
$rem
   JOB_TYPE		OPTIMIZATION
   BASIS		6-311++G**
   EXCHANGE		B3LYP
$end

--------------------------------------------------------------
 ----------------------------------------------------------------
             Standard Nuclear Orientation (Angstroms)
    I     Atom           X                Y                Z
 ----------------------------------------------------------------
    1      F       1.5014266393    -1.6570208347     0.0000000000
    2      I      -2.2264726514    -0.2069288106     0.0000000000
    3      I       2.2264726514     0.2069288106    -0.0000000000
    4      F      -1.5014266393     1.6570208347    -0.0000000000
    5      C       0.9319748227    -0.3625230060     0.0000000000
    6      C      -0.9319748227     0.3625230060    -0.0000000000
 ----------------------------------------------------------------
 Molecular Point Group                 C2h   NOp =  4
 Largest Abelian Subgroup              C2h   NOp =  4
 Nuclear Repulsion Energy =  1133.0131495240 hartrees
 There are       68 alpha and       68 beta electrons
 Requested basis set is 6-311++G(d,p)
 There are 72 shells and 212 basis functions

 Total QAlloc Memory Limit   2000 MB
 Mega-Array Size       188 MB
 MEM_STATIC part       192 MB
 A cutoff of  1.0D-11 yielded   1976 shell pairs
 There are     18224 function pairs (     20660 Cartesian)

 -------------------------------------------------------
 OpenMP Integral Computing Module                       
 Release: version 1.0, May 2013, Q-Chem Inc. Pittsburgh 
 -------------------------------------------------------
 Integral Job Info:
 Integral job number is                      11
 Integral operator is                         1
 short-range coefficients                     0
 long-range coefficients              100000000
 Omega coefficients                           0
 if combine SR and LR in K                    0
 Integral screening is                        0
 Integral computing path is                   2
 max size of driver memory is            800000
 size of driver memory is                593474
 size of scratch memory is             11861008
 max col of scratch BK array               1296
 max len of scratch array in speh3          155
 max len of scratch index in speh4           18
 max int batch size is                      520
 min int batch size is                       52
 fixed nKL is                                52
 max L of basis functions is                  2
 order of int derivative is                   0
 number of shells is                         72
 number of basis is                         226
 number of cartesian basis is               226
 number of contracted shell pairs          1976
 number of primitive shell pairs           4192
 maxK2 (contraction) of shell pair           36
 max number of K2 of shell pair               1
 max number of CS2 of shell pair            190
 max number of PS2 of shell pair            264
 mem total for path MDJ                  537602
 -------------------------------------------------------
 Smallest overlap matrix eigenvalue = 3.58E-04

 Scale SEOQF with 1.000000e-01/1.000000e-01/1.000000e-01

 Standard Electronic Orientation quadrupole field applied
 Nucleus-field energy     =     0.0000000246 hartrees
 Guess from superposition of atomic densities
 Warning:  Energy on first SCF cycle will be non-variational
 SAD guess density has 136.000000 electrons

 -----------------------------------------------------------------------
  General SCF calculation program by
  Eric Jon Sundstrom, Paul Horn, Yuezhi Mao, Dmitri Zuev, Alec White,
  David Stuck, Shaama M.S., Shane Yost, Joonho Lee, David Small,
  Daniel Levine, Susi Lehtola, Hugh Burton, Evgeny Epifanovsky
 -----------------------------------------------------------------------
 Exchange:     0.2000 Hartree-Fock + 0.0800 Slater + 0.7200 B88
 Correlation:  0.1900 VWN1RPA + 0.8100 LYP
 Using SG-1 standard quadrature grid
 using 4 threads for integral computing
 -------------------------------------------------------
 OpenMP Integral computing Module                
 Release: version 2.0, May 2017, Q-Chem Inc. Pleasanton 
 -------------------------------------------------------
 -------------------------------------------------------
 OpenMP BLAS3 based DFT computing Module                
 Release: version 1.0, May 2013, Q-Chem Inc. Pittsburgh 
 -------------------------------------------------------
 A restricted SCF calculation will be
 performed using DIIS
 SCF converges when DIIS error is below 1.0e-08
 ---------------------------------------
  Cycle       Energy         DIIS error
 ---------------------------------------
    1  -14117.8101755139      7.87e-02  
    2  -14113.6612800086      3.80e-03  
    3  -14113.5845473597      5.33e-03  
    4  -14113.7194910330      6.98e-04  
    5  -14113.7221677470      1.48e-04  
    6  -14113.7222356710      8.24e-05  
    7  -14113.7222573351      2.76e-05  
    8  -14113.7222600387      2.76e-06  
    9  -14113.7222600749      9.32e-07  
   10  -14113.7222600792      1.54e-07  
   11  -14113.7222600792      3.82e-08  
   12  -14113.7222600803      7.24e-09  Convergence criterion met
 ---------------------------------------
 SCF time:   CPU 29.04s  wall 8.00s 
 SCF   energy in the final basis set =   -14113.7222600803
 Total energy in the final basis set =   -14113.7222600803

 --------------------------------------------------------------
             Orbital Energies (a.u.) and Symmetries
 --------------------------------------------------------------

 Alpha MOs, Restricted
 -- Occupied --                  
*******-1165.89 -176.33 -176.33 -165.73 -165.73 -165.73 -165.73
  1 Bu    1 Ag    2 Ag    2 Bu    1 Au    1 Bg    3 Ag    3 Bu                 
-165.73 -165.73  -35.83  -35.83  -31.32  -31.32  -31.32  -31.32
  4 Ag    4 Bu    5 Bu    5 Ag    6 Bu    6 Ag    2 Bg    2 Au                 
-31.323 -31.323 -24.725 -24.725 -22.975 -22.975 -22.974 -22.974
  7 Bu    7 Ag    8 Bu    8 Ag    9 Ag    9 Bu    3 Bg    3 Au                 
-22.974 -22.974 -22.974 -22.974 -22.974 -22.974 -10.320 -10.320
  4 Bg    4 Au   10 Bu   10 Ag   11 Bu   11 Ag   12 Ag   12 Bu                 
 -6.401  -6.401  -4.819  -4.819  -4.798  -4.798  -4.797  -4.797
 13 Ag   13 Bu   14 Ag   14 Bu    5 Bg    5 Au   15 Bu   15 Ag                 
 -2.108  -2.108  -2.081  -2.081  -2.081  -2.080  -2.063  -2.063
 16 Ag   16 Bu   17 Bu   17 Ag    6 Bg    6 Au   18 Ag   18 Bu                 
 -2.062  -2.062  -1.296  -1.295  -0.884  -0.873  -0.614  -0.613
  7 Au    7 Bg   19 Ag   19 Bu   20 Ag   20 Bu   21 Ag   21 Bu                 
 -0.586  -0.544  -0.534  -0.528  -0.471  -0.459  -0.384  -0.381
 22 Ag    8 Au    8 Bg   22 Bu   23 Ag   23 Bu    9 Au   24 Ag                 
 -0.367  -0.261  -0.250  -0.177
  9 Bg   24 Bu   25 Ag   10 Au                                                 
 -- Virtual --                   
 -0.111  -0.109  -0.005   0.015   0.036   0.045   0.056   0.062
 25 Bu   10 Bg   26 Ag   26 Bu   27 Bu   11 Au   27 Ag   28 Bu                 
  0.068   0.070   0.086   0.089   0.128   0.130   0.197   0.209
 29 Bu   28 Ag   11 Bg   29 Ag   30 Bu   30 Ag   12 Bg   31 Ag                 
  0.213   0.220   0.254   0.273   0.292   0.294   0.309   0.311
 12 Au   31 Bu   13 Au   32 Bu   32 Ag   33 Ag   34 Ag   33 Bu                 
  0.316   0.346   0.388   0.392   0.392   0.410   0.421   0.446
 13 Bg   34 Bu   35 Bu   14 Au   35 Ag   14 Bg   36 Ag   36 Bu                 
  0.451   0.462   0.474   0.484   0.511   0.543   0.604   0.605
 15 Au   37 Bu   37 Ag   15 Bg   16 Au   38 Bu   38 Ag   16 Bg                 
  0.639   0.662   0.713   0.753   0.812   0.948   0.972   0.993
 39 Bu   39 Ag   40 Ag   40 Bu   41 Ag   41 Bu   42 Ag   42 Bu                 
  1.116   1.196   1.241   1.272   1.308   1.312   1.342   1.351
 17 Au   17 Bg   43 Ag   18 Au   18 Bg   43 Bu   44 Bu   44 Ag                 
  1.358   1.378   1.387   1.399   1.418   1.441   1.444   1.448
 19 Au   45 Ag   46 Ag   45 Bu   19 Bg   46 Bu   20 Au   47 Ag                 
  1.507   1.514   1.570   1.685   1.851   1.852   1.878   1.916
 47 Bu   20 Bg   48 Ag   48 Bu   49 Ag   49 Bu   50 Bu   50 Ag                 
  2.542   2.605   2.661   2.824   2.904   3.175   3.695   3.695
 21 Au   21 Bg   51 Ag   51 Bu   52 Ag   52 Bu   22 Au   22 Bg                 
  3.718   3.728   3.791   3.819   3.845   3.847   3.960   3.961
 53 Ag   53 Bu   54 Ag   54 Bu   23 Bg   23 Au   24 Bg   24 Au                 
  4.025   4.035   4.038   4.084   4.202   4.261   4.427   4.440
 55 Ag   55 Bu   25 Au   25 Bg   56 Ag   56 Bu   57 Ag   57 Bu                 
  4.647   4.664   4.714   4.760   5.982   5.995   6.036   6.080
 58 Ag   58 Bu   59 Bu   59 Ag   26 Au   26 Bg   60 Ag   60 Bu                 
  6.176   6.193   6.233   6.269   6.336   6.339   6.458   6.526
 61 Ag   61 Bu   27 Au   27 Bg   62 Bu   62 Ag   63 Bu   63 Ag                 
 23.513  23.523  27.926  27.981  28.326  28.338  28.348  28.376
 64 Bu   64 Ag   65 Bu   65 Ag   28 Au   28 Bg   66 Ag   66 Bu                 
 28.412  28.422  28.511  28.512  28.544  28.549  28.553  28.569
 67 Bu   67 Ag   29 Bg   29 Au   30 Au   68 Ag   68 Bu   30 Bg                 
 28.638  28.692  28.916  28.932  66.727  66.729 127.876 127.888
 69 Ag   69 Bu   70 Ag   70 Bu   71 Bu   71 Ag   31 Au   31 Bg                 
127.905 127.932 128.000 128.005 151.729 151.7761901.9071901.955
 72 Ag   72 Bu   73 Ag   73 Bu   74 Bu   74 Ag   75 Bu   75 Ag                 

 Beta MOs, Restricted
 -- Occupied --                  
*******-1165.89 -176.33 -176.33 -165.73 -165.73 -165.73 -165.73
  1 Bu    1 Ag    2 Ag    2 Bu    1 Au    1 Bg    3 Ag    3 Bu                 
-165.73 -165.73  -35.83  -35.83  -31.32  -31.32  -31.32  -31.32
  4 Ag    4 Bu    5 Bu    5 Ag    6 Bu    6 Ag    2 Bg    2 Au                 
-31.323 -31.323 -24.725 -24.725 -22.975 -22.975 -22.974 -22.974
  7 Bu    7 Ag    8 Bu    8 Ag    9 Ag    9 Bu    3 Bg    3 Au                 
-22.974 -22.974 -22.974 -22.974 -22.974 -22.974 -10.320 -10.320
  4 Bg    4 Au   10 Bu   10 Ag   11 Bu   11 Ag   12 Ag   12 Bu                 
 -6.401  -6.401  -4.819  -4.819  -4.798  -4.798  -4.797  -4.797
 13 Ag   13 Bu   14 Ag   14 Bu    5 Bg    5 Au   15 Bu   15 Ag                 
 -2.108  -2.108  -2.081  -2.081  -2.081  -2.080  -2.063  -2.063
 16 Ag   16 Bu   17 Bu   17 Ag    6 Bg    6 Au   18 Ag   18 Bu                 
 -2.062  -2.062  -1.296  -1.295  -0.884  -0.873  -0.614  -0.613
  7 Au    7 Bg   19 Ag   19 Bu   20 Ag   20 Bu   21 Ag   21 Bu                 
 -0.586  -0.544  -0.534  -0.528  -0.471  -0.459  -0.384  -0.381
 22 Ag    8 Au    8 Bg   22 Bu   23 Ag   23 Bu    9 Au   24 Ag                 
 -0.367  -0.261  -0.250  -0.177
  9 Bg   24 Bu   25 Ag   10 Au                                                 
 -- Virtual --                   
 -0.111  -0.109  -0.005   0.015   0.036   0.045   0.056   0.062
 25 Bu   10 Bg   26 Ag   26 Bu   27 Bu   11 Au   27 Ag   28 Bu                 
  0.068   0.070   0.086   0.089   0.128   0.130   0.197   0.209
 29 Bu   28 Ag   11 Bg   29 Ag   30 Bu   30 Ag   12 Bg   31 Ag                 
  0.213   0.220   0.254   0.273   0.292   0.294   0.309   0.311
 12 Au   31 Bu   13 Au   32 Bu   32 Ag   33 Ag   34 Ag   33 Bu                 
  0.316   0.346   0.388   0.392   0.392   0.410   0.421   0.446
 13 Bg   34 Bu   35 Bu   14 Au   35 Ag   14 Bg   36 Ag   36 Bu                 
  0.451   0.462   0.474   0.484   0.511   0.543   0.604   0.605
 15 Au   37 Bu   37 Ag   15 Bg   16 Au   38 Bu   38 Ag   16 Bg                 
  0.639   0.662   0.713   0.753   0.812   0.948   0.972   0.993
 39 Bu   39 Ag   40 Ag   40 Bu   41 Ag   41 Bu   42 Ag   42 Bu                 
  1.116   1.196   1.241   1.272   1.308   1.312   1.342   1.351
 17 Au   17 Bg   43 Ag   18 Au   18 Bg   43 Bu   44 Bu   44 Ag                 
  1.358   1.378   1.387   1.399   1.418   1.441   1.444   1.448
 19 Au   45 Ag   46 Ag   45 Bu   19 Bg   46 Bu   20 Au   47 Ag                 
  1.507   1.514   1.570   1.685   1.851   1.852   1.878   1.916
 47 Bu   20 Bg   48 Ag   48 Bu   49 Ag   49 Bu   50 Bu   50 Ag                 
  2.542   2.605   2.661   2.824   2.904   3.175   3.695   3.695
 21 Au   21 Bg   51 Ag   51 Bu   52 Ag   52 Bu   22 Au   22 Bg                 
  3.718   3.728   3.791   3.819   3.845   3.847   3.960   3.961
 53 Ag   53 Bu   54 Ag   54 Bu   23 Bg   23 Au   24 Bg   24 Au                 
  4.025   4.035   4.038   4.084   4.202   4.261   4.427   4.440
 55 Ag   55 Bu   25 Au   25 Bg   56 Ag   56 Bu   57 Ag   57 Bu                 
  4.647   4.664   4.714   4.760   5.982   5.995   6.036   6.080
 58 Ag   58 Bu   59 Bu   59 Ag   26 Au   26 Bg   60 Ag   60 Bu                 
  6.176   6.193   6.233   6.269   6.336   6.339   6.458   6.526
 61 Ag   61 Bu   27 Au   27 Bg   62 Bu   62 Ag   63 Bu   63 Ag                 
 23.513  23.523  27.926  27.981  28.326  28.338  28.348  28.376
 64 Bu   64 Ag   65 Bu   65 Ag   28 Au   28 Bg   66 Ag   66 Bu                 
 28.412  28.422  28.511  28.512  28.544  28.549  28.553  28.569
 67 Bu   67 Ag   29 Bg   29 Au   30 Au   68 Ag   68 Bu   30 Bg                 
 28.638  28.692  28.916  28.932  66.727  66.729 127.876 127.888
 69 Ag   69 Bu   70 Ag   70 Bu   71 Bu   71 Ag   31 Au   31 Bg                 
127.905 127.932 128.000 128.005 151.729 151.7761901.9071901.955
 72 Ag   72 Bu   73 Ag   73 Bu   74 Bu   74 Ag   75 Bu   75 Ag                 
 --------------------------------------------------------------

          Ground-State Mulliken Net Atomic Charges

     Atom                 Charge (a.u.)
  ----------------------------------------
      1 F                     0.010723
      2 I                     0.555546
      3 I                     0.555546
      4 F                     0.010723
      5 C                    -0.566270
      6 C                    -0.566270
  ----------------------------------------
  Sum of atomic charges =    -0.000000

 -----------------------------------------------------------------
                    Cartesian Multipole Moments
 -----------------------------------------------------------------
    Charge (ESU x 10^10)
                -0.0000
    Dipole Moment (Debye)
         X       0.0000      Y      -0.0000      Z      -0.0000
       Tot       0.0000
    Quadrupole Moments (Debye-Ang)
        XX     -74.2071     XY       0.9078     YY     -81.8103
        XZ      -0.0000     YZ      -0.0000     ZZ     -75.6587
    Octopole Moments (Debye-Ang^2)
       XXX       0.0000    XXY       0.0000    XYY       0.0000
       YYY      -0.0000    XXZ       0.0000    XYZ      -0.0000
       YYZ      -0.0000    XZZ       0.0000    YZZ       0.0000
       ZZZ      -0.0000
    Hexadecapole Moments (Debye-Ang^3)
      XXXX   -1878.8071   XXXY      19.7997   XXYY    -381.5374
      XYYY       9.4762   YYYY    -308.5509   XXXZ      -0.0000
      XXYZ      -0.0000   XYYZ      -0.0000   YYYZ      -0.0000
      XXZZ    -341.5249   XYZZ       0.3579   YYZZ     -63.6129
      XZZZ      -0.0000   YZZZ      -0.0000   ZZZZ     -92.4312
 -----------------------------------------------------------------
 Calculating analytic gradient of the SCF energy
 Gradient of SCF Energy
            1           2           3           4           5           6
    1   0.1117848   1.1022396  -1.1022396  -0.1117848   1.0894036  -1.0894036
    2   0.1966030   0.6519525  -0.6519525  -0.1966030   0.3767761  -0.3767761
    3  -0.0000000  -0.0000000   0.0000000   0.0000000  -0.0000000  -0.0000000
 Max gradient component =       1.102E+00
 RMS gradient           =       5.793E-01
 Gradient time:  CPU 15.25 s  wall 3.92 s
 Geometry Optimization Parameters
   NAtoms,    NIC,     NZ,  NCons,   NDum,   NFix, NCnnct, MaxDiis
        6      37       0       0       0       0       0       0


** GEOMETRY OPTIMIZATION IN DELOCALIZED INTERNAL COORDINATES **
   Searching for a Minimum

   Optimization Cycle:   1

                       Coordinates (Angstroms)
     ATOM                X               Y               Z
      1  F         1.5014266393   -1.6570208347    0.0000000000
      2  I        -2.2264726514   -0.2069288106    0.0000000000
      3  I         2.2264726514    0.2069288106    0.0000000000
      4  F        -1.5014266393    1.6570208347    0.0000000000
      5  C         0.9319748227   -0.3625230060    0.0000000000
      6  C        -0.9319748227    0.3625230060    0.0000000000
   Point Group: c2h   Number of degrees of freedom:     5


   Energy is -14113.722260080


 Attempting to Generate Delocalized Internal Coordinates

 ** Taking Steepest Descent Step **
 Calculated Step too Large.  Step scaled by  0.199074
 Step Taken.  Stepsize is  0.300000

                             Maximum     Tolerance    Cnvgd?
         Gradient           0.850208      0.000300      NO
         Displacement       0.169255      0.001200      NO
         Energy change     *********      0.000001      NO


 New Cartesian Coordinates Obtained by Inverse Iteration

 Displacement from previous Coordinates is:  0.262099
 ----------------------------------------------------------------
             Standard Nuclear Orientation (Angstroms)
    I     Atom           X                Y                Z
 ----------------------------------------------------------------
    1      F       1.4964990380    -1.6490143485     0.0000000000
    2      I      -2.3234982421    -0.2153134369     0.0000000000
    3      I       2.3234982421     0.2153134369     0.0000000000
    4      F      -1.4964990380     1.6490143485     0.0000000000
    5      C       0.9252116134    -0.3623650394     0.0000000000
    6      C      -0.9252116134     0.3623650394     0.0000000000
 ----------------------------------------------------------------
 Molecular Point Group                 C2h   NOp =  4
 Largest Abelian Subgroup              C2h   NOp =  4
 Nuclear Repulsion Energy =  1093.6734970529 hartrees
 There are       68 alpha and       68 beta electrons
 Applying Cartesian multipole field
    Component          Value
    ---------          -----
     (2,0,0)        1.00000E-11
     (0,2,0)        2.00000E-11
     (0,0,2)       -3.00000E-11
 Nucleus-field energy     =     0.0000000262 hartrees
 Requested basis set is 6-311++G(d,p)
 There are 72 shells and 212 basis functions
 A cutoff of  1.0D-11 yielded   1974 shell pairs
 There are     18194 function pairs (     20624 Cartesian)
 Smallest overlap matrix eigenvalue = 3.34E-04
 Guess MOs from SCF MO coefficient file

 -----------------------------------------------------------------------
  General SCF calculation program by
  Eric Jon Sundstrom, Paul Horn, Yuezhi Mao, Dmitri Zuev, Alec White,
  David Stuck, Shaama M.S., Shane Yost, Joonho Lee, David Small,
  Daniel Levine, Susi Lehtola, Hugh Burton, Evgeny Epifanovsky
 -----------------------------------------------------------------------
 Exchange:     0.2000 Hartree-Fock + 0.0800 Slater + 0.7200 B88
 Correlation:  0.1900 VWN1RPA + 0.8100 LYP
 Using SG-1 standard quadrature grid
 using 4 threads for integral computing
 -------------------------------------------------------
 OpenMP Integral computing Module                
 Release: version 2.0, May 2017, Q-Chem Inc. Pleasanton 
 -------------------------------------------------------
 -------------------------------------------------------
 OpenMP BLAS3 based DFT computing Module                
 Release: version 1.0, May 2013, Q-Chem Inc. Pittsburgh 
 -------------------------------------------------------
 A restricted SCF calculation will be
 performed using DIIS
 SCF converges when DIIS error is below 1.0e-08
 ---------------------------------------
  Cycle       Energy         DIIS error
 ---------------------------------------
    1  -14114.0740191080      2.09e-03  
    2  -14114.0701666086      2.00e-03  
    3  -14114.0855555593      1.00e-03  
    4  -14114.0908398149      1.89e-04  
    5  -14114.0909352103      6.55e-05  
    6  -14114.0909530781      1.23e-05  
    7  -14114.0909535746      2.00e-06  
    8  -14114.0909535874      4.60e-07  
    9  -14114.0909535884      1.14e-07  
   10  -14114.0909535885      2.23e-08  
   11  -14114.0909535884      5.47e-09  Convergence criterion met
 ---------------------------------------
 SCF time:   CPU 40.78s  wall 11.00s 
 SCF   energy in the final basis set =   -14114.0909535884
 Total energy in the final basis set =   -14114.0909535884

 --------------------------------------------------------------
             Orbital Energies (a.u.) and Symmetries
 --------------------------------------------------------------
 Warning : Irrep of orbital(  21) could not be determined
 Warning : Irrep of orbital(  22) could not be determined

 Alpha MOs, Restricted
 -- Occupied --                  
*******-1165.89 -176.33 -176.33 -165.73 -165.73 -165.73 -165.73
  1 Bu    1 Ag    2 Ag    2 Bu    1 Au    1 Bg    3 Ag    3 Bu                 
-165.73 -165.73  -35.83  -35.83  -31.32  -31.32  -31.32  -31.32
  4 Ag    4 Bu    5 Bu    5 Ag    6 Ag    6 Bu    2 Bg    2 Au                 
-31.319 -31.319 -24.728 -24.728 -22.972 -22.972 -22.972 -22.972
  7 Bu    7 Ag    8 Bu    8 Ag    0 xxx   0 xxx   3 Bg    3 Au                 
-22.971 -22.971 -22.971 -22.971 -22.971 -22.971 -10.322 -10.322
  9 Bu    9 Ag    4 Au    4 Bg   10 Bu   10 Ag   11 Ag   11 Bu                 
 -6.393  -6.393  -4.807  -4.807  -4.791  -4.791  -4.790  -4.790
 12 Ag   12 Bu   13 Ag   13 Bu    5 Bg    5 Au   14 Bu   14 Ag                 
 -2.089  -2.089  -2.070  -2.070  -2.070  -2.070  -2.055  -2.055
 15 Ag   15 Bu    6 Bg    6 Au   16 Bu   16 Ag    7 Bg    7 Au                 
 -2.055  -2.055  -1.294  -1.293  -0.868  -0.858  -0.621  -0.614
 17 Ag   17 Bu   18 Ag   18 Bu   19 Ag   19 Bu   20 Ag   20 Bu                 
 -0.576  -0.536  -0.528  -0.522  -0.477  -0.465  -0.386  -0.370
 21 Ag    8 Au    8 Bg   21 Bu   22 Ag   22 Bu   23 Ag    9 Au                 
 -0.353  -0.262  -0.254  -0.187
  9 Bg   23 Bu   24 Ag   10 Au                                                 
 -- Virtual --                   
 -0.111  -0.111  -0.004   0.013   0.033   0.049   0.050   0.058
 24 Bu   10 Bg   25 Ag   25 Bu   26 Bu   11 Au   26 Ag   27 Bu                 
  0.073   0.076   0.089   0.096   0.126   0.129   0.195   0.203
 28 Bu   27 Ag   11 Bg   28 Ag   29 Ag   29 Bu   12 Bg   30 Ag                 
  0.214   0.216   0.248   0.265   0.287   0.292   0.303   0.308
 12 Au   30 Bu   13 Au   31 Bu   31 Ag   32 Ag   32 Bu   33 Ag                 
  0.310   0.339   0.391   0.392   0.404   0.414   0.419   0.445
 13 Bg   33 Bu   34 Bu   34 Ag   14 Au   14 Bg   35 Ag   35 Bu                 
  0.450   0.456   0.464   0.472   0.492   0.536   0.586   0.614
 15 Au   36 Ag   36 Bu   15 Bg   16 Au   37 Bu   37 Ag   16 Bg                 
  0.617   0.664   0.703   0.749   0.814   0.916   0.948   0.978
 38 Bu   38 Ag   39 Ag   39 Bu   40 Ag   40 Bu   41 Ag   41 Bu                 
  1.123   1.200   1.221   1.281   1.302   1.313   1.334   1.340
 17 Au   17 Bg   42 Ag   18 Au   42 Bu   18 Bg   43 Ag   43 Bu                 
  1.354   1.364   1.383   1.394   1.407   1.431   1.434   1.445
 19 Au   44 Ag   44 Bu   45 Ag   19 Bg   45 Bu   20 Au   46 Ag                 
  1.510   1.516   1.579   1.678   1.857   1.862   1.879   1.920
 46 Bu   20 Bg   47 Ag   47 Bu   48 Ag   48 Bu   49 Bu   49 Ag                 
  2.543   2.611   2.653   2.804   2.863   3.134   3.697   3.697
 21 Au   21 Bg   50 Ag   50 Bu   51 Ag   51 Bu   22 Au   22 Bg                 
  3.716   3.729   3.801   3.827   3.856   3.857   3.959   3.962
 52 Ag   52 Bu   53 Ag   53 Bu   23 Bg   23 Au   24 Au   24 Bg                 
  4.016   4.020   4.028   4.064   4.193   4.224   4.411   4.447
 54 Ag   25 Au   54 Bu   25 Bg   55 Ag   55 Bu   56 Ag   56 Bu                 
  4.582   4.585   4.656   4.679   5.980   5.993   6.027   6.069
 57 Bu   57 Ag   58 Bu   58 Ag   26 Au   26 Bg   59 Ag   59 Bu                 
  6.178   6.182   6.231   6.267   6.339   6.343   6.451   6.514
 60 Ag   60 Bu   27 Au   27 Bg   61 Bu   61 Ag   62 Bu   62 Ag                 
 23.414  23.423  27.916  27.954  28.324  28.338  28.348  28.375
 63 Bu   63 Ag   64 Bu   64 Ag   28 Au   28 Bg   65 Ag   65 Bu                 
 28.407  28.415  28.514  28.515  28.538  28.546  28.553  28.562
 66 Bu   66 Ag   29 Bg   29 Au   30 Au   67 Ag   67 Bu   30 Bg                 
 28.624  28.660  28.850  28.852  66.722  66.724 127.872 127.884
 68 Ag   68 Bu   69 Ag   69 Bu   70 Bu   70 Ag   31 Au   31 Bg                 
127.900 127.926 127.999 128.004 151.718 151.7471901.8921901.923
 71 Ag   71 Bu   72 Bu   72 Ag   73 Bu   73 Ag   74 Bu   74 Ag                 

 Beta MOs, Restricted
 -- Occupied --                  
*******-1165.89 -176.33 -176.33 -165.73 -165.73 -165.73 -165.73
  1 Bu    1 Ag    2 Ag    2 Bu    1 Au    1 Bg    3 Ag    3 Bu                 
-165.73 -165.73  -35.83  -35.83  -31.32  -31.32  -31.32  -31.32
  4 Ag    4 Bu    5 Bu    5 Ag    6 Ag    6 Bu    2 Bg    2 Au                 
-31.319 -31.319 -24.728 -24.728 -22.972 -22.972 -22.972 -22.972
  7 Bu    7 Ag    8 Bu    8 Ag    0 xxx   0 xxx   3 Bg    3 Au                 
-22.971 -22.971 -22.971 -22.971 -22.971 -22.971 -10.322 -10.322
  9 Bu    9 Ag    4 Au    4 Bg   10 Bu   10 Ag   11 Ag   11 Bu                 
 -6.393  -6.393  -4.807  -4.807  -4.791  -4.791  -4.790  -4.790
 12 Ag   12 Bu   13 Ag   13 Bu    5 Bg    5 Au   14 Bu   14 Ag                 
 -2.089  -2.089  -2.070  -2.070  -2.070  -2.070  -2.055  -2.055
 15 Ag   15 Bu    6 Bg    6 Au   16 Bu   16 Ag    7 Bg    7 Au                 
 -2.055  -2.055  -1.294  -1.293  -0.868  -0.858  -0.621  -0.614
 17 Ag   17 Bu   18 Ag   18 Bu   19 Ag   19 Bu   20 Ag   20 Bu                 
 -0.576  -0.536  -0.528  -0.522  -0.477  -0.465  -0.386  -0.370
 21 Ag    8 Au    8 Bg   21 Bu   22 Ag   22 Bu   23 Ag    9 Au                 
 -0.353  -0.262  -0.254  -0.187
  9 Bg   23 Bu   24 Ag   10 Au                                                 
 -- Virtual --                   
 -0.111  -0.111  -0.004   0.013   0.033   0.049   0.050   0.058
 24 Bu   10 Bg   25 Ag   25 Bu   26 Bu   11 Au   26 Ag   27 Bu                 
  0.073   0.076   0.089   0.096   0.126   0.129   0.195   0.203
 28 Bu   27 Ag   11 Bg   28 Ag   29 Ag   29 Bu   12 Bg   30 Ag                 
  0.214   0.216   0.248   0.265   0.287   0.292   0.303   0.308
 12 Au   30 Bu   13 Au   31 Bu   31 Ag   32 Ag   32 Bu   33 Ag                 
  0.310   0.339   0.391   0.392   0.404   0.414   0.419   0.445
 13 Bg   33 Bu   34 Bu   34 Ag   14 Au   14 Bg   35 Ag   35 Bu                 
  0.450   0.456   0.464   0.472   0.492   0.536   0.586   0.614
 15 Au   36 Ag   36 Bu   15 Bg   16 Au   37 Bu   37 Ag   16 Bg                 
  0.617   0.664   0.703   0.749   0.814   0.916   0.948   0.978
 38 Bu   38 Ag   39 Ag   39 Bu   40 Ag   40 Bu   41 Ag   41 Bu                 
  1.123   1.200   1.221   1.281   1.302   1.313   1.334   1.340
 17 Au   17 Bg   42 Ag   18 Au   42 Bu   18 Bg   43 Ag   43 Bu                 
  1.354   1.364   1.383   1.394   1.407   1.431   1.434   1.445
 19 Au   44 Ag   44 Bu   45 Ag   19 Bg   45 Bu   20 Au   46 Ag                 
  1.510   1.516   1.579   1.678   1.857   1.862   1.879   1.920
 46 Bu   20 Bg   47 Ag   47 Bu   48 Ag   48 Bu   49 Bu   49 Ag                 
  2.543   2.611   2.653   2.804   2.863   3.134   3.697   3.697
 21 Au   21 Bg   50 Ag   50 Bu   51 Ag   51 Bu   22 Au   22 Bg                 
  3.716   3.729   3.801   3.827   3.856   3.857   3.959   3.962
 52 Ag   52 Bu   53 Ag   53 Bu   23 Bg   23 Au   24 Au   24 Bg                 
  4.016   4.020   4.028   4.064   4.193   4.224   4.411   4.447
 54 Ag   25 Au   54 Bu   25 Bg   55 Ag   55 Bu   56 Ag   56 Bu                 
  4.582   4.585   4.656   4.679   5.980   5.993   6.027   6.069
 57 Bu   57 Ag   58 Bu   58 Ag   26 Au   26 Bg   59 Ag   59 Bu                 
  6.178   6.182   6.231   6.267   6.339   6.343   6.451   6.514
 60 Ag   60 Bu   27 Au   27 Bg   61 Bu   61 Ag   62 Bu   62 Ag                 
 23.414  23.423  27.916  27.954  28.324  28.338  28.348  28.375
 63 Bu   63 Ag   64 Bu   64 Ag   28 Au   28 Bg   65 Ag   65 Bu                 
 28.407  28.415  28.514  28.515  28.538  28.546  28.553  28.562
 66 Bu   66 Ag   29 Bg   29 Au   30 Au   67 Ag   67 Bu   30 Bg                 
 28.624  28.660  28.850  28.852  66.722  66.724 127.872 127.884
 68 Ag   68 Bu   69 Ag   69 Bu   70 Bu   70 Ag   31 Au   31 Bg                 
127.900 127.926 127.999 128.004 151.718 151.7471901.8921901.923
 71 Ag   71 Bu   72 Bu   72 Ag   73 Bu   73 Ag   74 Bu   74 Ag                 
 --------------------------------------------------------------

          Ground-State Mulliken Net Atomic Charges

     Atom                 Charge (a.u.)
  ----------------------------------------
      1 F                     0.015782
      2 I                     0.433022
      3 I                     0.433020
      4 F                     0.015783
      5 C                    -0.448805
      6 C                    -0.448802
  ----------------------------------------
  Sum of atomic charges =     0.000000

 -----------------------------------------------------------------
                    Cartesian Multipole Moments
 -----------------------------------------------------------------
    Charge (ESU x 10^10)
                -0.0000
    Dipole Moment (Debye)
         X      -0.0000      Y       0.0000      Z       0.0000
       Tot       0.0000
    Quadrupole Moments (Debye-Ang)
        XX     -73.0070     XY       0.9814     YY     -81.9057
        XZ      -0.0000     YZ       0.0000     ZZ     -76.3482
    Octopole Moments (Debye-Ang^2)
       XXX      -0.0002    XXY      -0.0000    XYY      -0.0000
       YYY       0.0000    XXZ       0.0000    XYZ       0.0000
       YYZ       0.0000    XZZ      -0.0000    YZZ      -0.0000
       ZZZ       0.0000
    Hexadecapole Moments (Debye-Ang^3)
      XXXX   -1992.7038   XXXY      17.4662   XXYY    -406.4298
      XYYY       0.4991   YYYY    -306.8155   XXXZ      -0.0000
      XXYZ       0.0000   XYYZ      -0.0000   YYYZ       0.0000
      XXZZ    -365.7130   XYZZ      -2.0002   YYZZ     -63.7046
      XZZZ      -0.0000   YZZZ       0.0000   ZZZZ     -93.9470
 -----------------------------------------------------------------
 Calculating analytic gradient of the SCF energy
 Gradient of SCF Energy
            1           2           3           4           5           6
    1   0.1133441   0.7270091  -0.7270087  -0.1133446   0.7234467  -0.7234466
    2   0.1689732   0.4476435  -0.4476429  -0.1689733   0.2020474  -0.2020479
    3   0.0000000  -0.0000000  -0.0000000  -0.0000000   0.0000000   0.0000000
 Max gradient component =       7.270E-01
 RMS gradient           =       3.851E-01
 Gradient time:  CPU 14.62 s  wall 3.76 s
 Geometry Optimization Parameters
   NAtoms,    NIC,     NZ,  NCons,   NDum,   NFix, NCnnct, MaxDiis
        6      37       0       0       0       0       0       0


** GEOMETRY OPTIMIZATION IN DELOCALIZED INTERNAL COORDINATES **
   Searching for a Minimum

   Optimization Cycle:   2

                       Coordinates (Angstroms)
     ATOM                X               Y               Z
      1  F         1.4964990380   -1.6490143485    0.0000000000
      2  I        -2.3234982421   -0.2153134369    0.0000000000
      3  I         2.3234982421    0.2153134369    0.0000000000
      4  F        -1.4964990380    1.6490143485    0.0000000000
      5  C         0.9252116134   -0.3623650394    0.0000000000
      6  C        -0.9252116134    0.3623650394    0.0000000000
   Point Group: c2h   Number of degrees of freedom:     5


   Energy is -14114.090953588

 Hessian Updated using BFGS Update

 ** Taking Steepest Descent Step **
 Calculated Step too Large.  Step scaled by  0.305243
 Step Taken.  Stepsize is  0.300000

                             Maximum     Tolerance    Cnvgd?
         Gradient           0.574404      0.000300      NO
         Displacement       0.175333      0.001200      NO
         Energy change     -0.368694      0.000001      NO


 New Cartesian Coordinates Obtained by Inverse Iteration

 Displacement from previous Coordinates is:  0.249945
 ----------------------------------------------------------------
             Standard Nuclear Orientation (Angstroms)
    I     Atom           X                Y                Z
 ----------------------------------------------------------------
    1      F       1.4840821553    -1.6397016602     0.0000000000
    2      I      -2.4144194399    -0.2266673647     0.0000000000
    3      I       2.4144194399     0.2266673647     0.0000000000
    4      F      -1.4840821553     1.6397016602     0.0000000000
    5      C       0.9153713781    -0.3586571205     0.0000000000
    6      C      -0.9153713781     0.3586571205     0.0000000000
 ----------------------------------------------------------------
 Molecular Point Group                 C2h   NOp =  4
 Largest Abelian Subgroup              C2h   NOp =  4
 Nuclear Repulsion Energy =  1058.8959989703 hartrees
 There are       68 alpha and       68 beta electrons
 Applying Cartesian multipole field
    Component          Value
    ---------          -----
     (2,0,0)        1.00000E-11
     (0,2,0)        2.00000E-11
     (0,0,2)       -3.00000E-11
 Nucleus-field energy     =     0.0000000278 hartrees
 Requested basis set is 6-311++G(d,p)
 There are 72 shells and 212 basis functions
 A cutoff of  1.0D-11 yielded   1966 shell pairs
 There are     18136 function pairs (     20566 Cartesian)
 Smallest overlap matrix eigenvalue = 3.08E-04
 Guess MOs from SCF MO coefficient file

 -----------------------------------------------------------------------
  General SCF calculation program by
  Eric Jon Sundstrom, Paul Horn, Yuezhi Mao, Dmitri Zuev, Alec White,
  David Stuck, Shaama M.S., Shane Yost, Joonho Lee, David Small,
  Daniel Levine, Susi Lehtola, Hugh Burton, Evgeny Epifanovsky
 -----------------------------------------------------------------------
 Exchange:     0.2000 Hartree-Fock + 0.0800 Slater + 0.7200 B88
 Correlation:  0.1900 VWN1RPA + 0.8100 LYP
 Using SG-1 standard quadrature grid
 using 4 threads for integral computing
 -------------------------------------------------------
 OpenMP Integral computing Module                
 Release: version 2.0, May 2017, Q-Chem Inc. Pleasanton 
 -------------------------------------------------------
 -------------------------------------------------------
 OpenMP BLAS3 based DFT computing Module                
 Release: version 1.0, May 2013, Q-Chem Inc. Pittsburgh 
 -------------------------------------------------------
 A restricted SCF calculation will be
 performed using DIIS
 SCF converges when DIIS error is below 1.0e-08
 ---------------------------------------
  Cycle       Energy         DIIS error
 ---------------------------------------
    1  -14114.3163309010      1.65e-03  
    2  -14114.3154039178      1.58e-03  
    3  -14114.3252338445      8.10e-04  
    4  -14114.3287903894      1.59e-04  
    5  -14114.3288620251      5.97e-05  
    6  -14114.3288770620      8.15e-06  
    7  -14114.3288770159      6.88e-06  
    8  -14114.3288771550      5.28e-06  
    9  -14114.3288773548      2.52e-07  
   10  -14114.3288773548      7.23e-08  
   11  -14114.3288773547      1.52e-08  
   12  -14114.3288773548      1.97e-09  Convergence criterion met
 ---------------------------------------
 SCF time:   CPU 43.50s  wall 11.00s 
 SCF   energy in the final basis set =   -14114.3288773548
 Total energy in the final basis set =   -14114.3288773548

 --------------------------------------------------------------
             Orbital Energies (a.u.) and Symmetries
 --------------------------------------------------------------

 Alpha MOs, Restricted
 -- Occupied --                  
*******-1165.90 -176.33 -176.33 -165.73 -165.73 -165.73 -165.73
  1 Bu    1 Ag    2 Ag    2 Bu    3 Bu    3 Ag    1 Au    1 Bg                 
-165.73 -165.73  -35.83  -35.83  -31.32  -31.32  -31.32  -31.32
  4 Ag    4 Bu    5 Bu    5 Ag    6 Ag    6 Bu    2 Bg    2 Au                 
-31.318 -31.318 -24.731 -24.731 -22.972 -22.972 -22.971 -22.971
  7 Bu    7 Ag    8 Bu    8 Ag    9 Ag    9 Bu    3 Bg    3 Au                 
-22.971 -22.971 -22.969 -22.969 -22.969 -22.969 -10.330 -10.330
 10 Bu   10 Ag    4 Au    4 Bg   11 Bu   11 Ag   12 Ag   12 Bu                 
 -6.388  -6.388  -4.801  -4.801  -4.787  -4.787  -4.785  -4.785
 13 Ag   13 Bu   14 Ag   14 Bu    5 Bg    5 Au   15 Bu   15 Ag                 
 -2.077  -2.077  -2.064  -2.064  -2.064  -2.063  -2.051  -2.051
 16 Ag   16 Bu    6 Bg    6 Au   17 Bu   17 Ag    7 Au    7 Bg                 
 -2.050  -2.050  -1.291  -1.291  -0.848  -0.838  -0.627  -0.617
 18 Ag   18 Bu   19 Ag   19 Bu   20 Ag   20 Bu   21 Ag   21 Bu                 
 -0.568  -0.531  -0.523  -0.516  -0.483  -0.467  -0.387  -0.358
 22 Ag    8 Au    8 Bg   22 Bu   23 Ag   23 Bu   24 Ag    9 Au                 
 -0.341  -0.264  -0.258  -0.197
  9 Bg   24 Bu   25 Ag   10 Au                                                 
 -- Virtual --                   
 -0.113  -0.110  -0.004   0.004   0.031   0.042   0.052   0.054
 10 Bg   25 Bu   26 Ag   26 Bu   27 Bu   27 Ag   11 Au   28 Bu                 
  0.080   0.081   0.092   0.104   0.123   0.131   0.194   0.198
 28 Ag   29 Bu   11 Bg   29 Ag   30 Ag   30 Bu   12 Bg   31 Ag                 
  0.212   0.215   0.244   0.255   0.282   0.291   0.296   0.304
 31 Bu   12 Au   13 Au   32 Bu   32 Ag   33 Ag   33 Bu   13 Bg                 
  0.307   0.335   0.383   0.391   0.413   0.415   0.417   0.441
 34 Ag   34 Bu   35 Ag   35 Bu   14 Au   36 Ag   14 Bg   36 Bu                 
  0.444   0.450   0.456   0.473   0.481   0.528   0.569   0.596
 15 Au   37 Ag   15 Bg   37 Bu   16 Au   38 Bu   38 Ag   39 Bu                 
  0.625   0.668   0.699   0.748   0.808   0.873   0.916   0.967
 16 Bg   39 Ag   40 Ag   40 Bu   41 Ag   41 Bu   42 Ag   42 Bu                 
  1.126   1.203   1.208   1.285   1.289   1.318   1.320   1.337
 17 Au   17 Bg   43 Ag   18 Au   43 Bu   18 Bg   44 Ag   44 Bu                 
  1.348   1.360   1.373   1.393   1.404   1.429   1.431   1.447
 19 Au   45 Ag   45 Bu   19 Bg   46 Ag   46 Bu   20 Au   47 Ag                 
  1.524   1.526   1.585   1.665   1.861   1.861   1.891   1.924
 47 Bu   20 Bg   48 Ag   48 Bu   49 Bu   49 Ag   50 Bu   50 Ag                 
  2.543   2.618   2.642   2.781   2.836   3.127   3.701   3.701
 21 Au   21 Bg   51 Ag   51 Bu   52 Ag   52 Bu   22 Au   22 Bg                 
  3.718   3.731   3.817   3.839   3.867   3.868   3.958   3.962
 53 Ag   53 Bu   54 Ag   54 Bu   23 Bg   23 Au   24 Au   24 Bg                 
  4.008   4.008   4.021   4.049   4.186   4.192   4.394   4.441
 55 Ag   25 Au   55 Bu   25 Bg   56 Ag   56 Bu   57 Ag   57 Bu                 
  4.490   4.504   4.634   4.635   5.977   5.990   6.019   6.055
 58 Bu   58 Ag   59 Ag   59 Bu   26 Au   26 Bg   60 Ag   60 Bu                 
  6.163   6.174   6.230   6.265   6.344   6.353   6.449   6.505
 61 Bu   61 Ag   27 Au   27 Bg   62 Bu   62 Ag   63 Bu   63 Ag                 
 23.357  23.367  27.915  27.934  28.321  28.336  28.346  28.372
 64 Bu   64 Ag   65 Bu   65 Ag   28 Au   28 Bg   66 Ag   66 Bu                 
 28.408  28.417  28.515  28.516  28.537  28.542  28.550  28.557
 67 Bu   67 Ag   29 Bg   29 Au   30 Au   68 Ag   68 Bu   30 Bg                 
 28.614  28.634  28.778  28.791  66.717  66.720 127.868 127.880
 69 Ag   69 Bu   70 Bu   70 Ag   71 Bu   71 Ag   31 Au   31 Bg                 
127.894 127.919 127.987 128.002 151.714 151.7271901.8861901.899
 72 Ag   72 Bu   73 Bu   73 Ag   74 Bu   74 Ag   75 Bu   75 Ag                 

 Beta MOs, Restricted
 -- Occupied --                  
*******-1165.90 -176.33 -176.33 -165.73 -165.73 -165.73 -165.73
  1 Bu    1 Ag    2 Ag    2 Bu    3 Bu    3 Ag    1 Au    1 Bg                 
-165.73 -165.73  -35.83  -35.83  -31.32  -31.32  -31.32  -31.32
  4 Ag    4 Bu    5 Bu    5 Ag    6 Ag    6 Bu    2 Bg    2 Au                 
-31.318 -31.318 -24.731 -24.731 -22.972 -22.972 -22.971 -22.971
  7 Bu    7 Ag    8 Bu    8 Ag    9 Ag    9 Bu    3 Bg    3 Au                 
-22.971 -22.971 -22.969 -22.969 -22.969 -22.969 -10.330 -10.330
 10 Bu   10 Ag    4 Au    4 Bg   11 Bu   11 Ag   12 Ag   12 Bu                 
 -6.388  -6.388  -4.801  -4.801  -4.787  -4.787  -4.785  -4.785
 13 Ag   13 Bu   14 Ag   14 Bu    5 Bg    5 Au   15 Bu   15 Ag                 
 -2.077  -2.077  -2.064  -2.064  -2.064  -2.063  -2.051  -2.051
 16 Ag   16 Bu    6 Bg    6 Au   17 Bu   17 Ag    7 Au    7 Bg                 
 -2.050  -2.050  -1.291  -1.291  -0.848  -0.838  -0.627  -0.617
 18 Ag   18 Bu   19 Ag   19 Bu   20 Ag   20 Bu   21 Ag   21 Bu                 
 -0.568  -0.531  -0.523  -0.516  -0.483  -0.467  -0.387  -0.358
 22 Ag    8 Au    8 Bg   22 Bu   23 Ag   23 Bu   24 Ag    9 Au                 
 -0.341  -0.264  -0.258  -0.197
  9 Bg   24 Bu   25 Ag   10 Au                                                 
 -- Virtual --                   
 -0.113  -0.110  -0.004   0.004   0.031   0.042   0.052   0.054
 10 Bg   25 Bu   26 Ag   26 Bu   27 Bu   27 Ag   11 Au   28 Bu                 
  0.080   0.081   0.092   0.104   0.123   0.131   0.194   0.198
 28 Ag   29 Bu   11 Bg   29 Ag   30 Ag   30 Bu   12 Bg   31 Ag                 
  0.212   0.215   0.244   0.255   0.282   0.291   0.296   0.304
 31 Bu   12 Au   13 Au   32 Bu   32 Ag   33 Ag   33 Bu   13 Bg                 
  0.307   0.335   0.383   0.391   0.413   0.415   0.417   0.441
 34 Ag   34 Bu   35 Ag   35 Bu   14 Au   36 Ag   14 Bg   36 Bu                 
  0.444   0.450   0.456   0.473   0.481   0.528   0.569   0.596
 15 Au   37 Ag   15 Bg   37 Bu   16 Au   38 Bu   38 Ag   39 Bu                 
  0.625   0.668   0.699   0.748   0.808   0.873   0.916   0.967
 16 Bg   39 Ag   40 Ag   40 Bu   41 Ag   41 Bu   42 Ag   42 Bu                 
  1.126   1.203   1.208   1.285   1.289   1.318   1.320   1.337
 17 Au   17 Bg   43 Ag   18 Au   43 Bu   18 Bg   44 Ag   44 Bu                 
  1.348   1.360   1.373   1.393   1.404   1.429   1.431   1.447
 19 Au   45 Ag   45 Bu   19 Bg   46 Ag   46 Bu   20 Au   47 Ag                 
  1.524   1.526   1.585   1.665   1.861   1.861   1.891   1.924
 47 Bu   20 Bg   48 Ag   48 Bu   49 Bu   49 Ag   50 Bu   50 Ag                 
  2.543   2.618   2.642   2.781   2.836   3.127   3.701   3.701
 21 Au   21 Bg   51 Ag   51 Bu   52 Ag   52 Bu   22 Au   22 Bg                 
  3.718   3.731   3.817   3.839   3.867   3.868   3.958   3.962
 53 Ag   53 Bu   54 Ag   54 Bu   23 Bg   23 Au   24 Au   24 Bg                 
  4.008   4.008   4.021   4.049   4.186   4.192   4.394   4.441
 55 Ag   25 Au   55 Bu   25 Bg   56 Ag   56 Bu   57 Ag   57 Bu                 
  4.490   4.504   4.634   4.635   5.977   5.990   6.019   6.055
 58 Bu   58 Ag   59 Ag   59 Bu   26 Au   26 Bg   60 Ag   60 Bu                 
  6.163   6.174   6.230   6.265   6.344   6.353   6.449   6.505
 61 Bu   61 Ag   27 Au   27 Bg   62 Bu   62 Ag   63 Bu   63 Ag                 
 23.357  23.367  27.915  27.934  28.321  28.336  28.346  28.372
 64 Bu   64 Ag   65 Bu   65 Ag   28 Au   28 Bg   66 Ag   66 Bu                 
 28.408  28.417  28.515  28.516  28.537  28.542  28.550  28.557
 67 Bu   67 Ag   29 Bg   29 Au   30 Au   68 Ag   68 Bu   30 Bg                 
 28.614  28.634  28.778  28.791  66.717  66.720 127.868 127.880
 69 Ag   69 Bu   70 Bu   70 Ag   71 Bu   71 Ag   31 Au   31 Bg                 
127.894 127.919 127.987 128.002 151.714 151.7271901.8861901.899
 72 Ag   72 Bu   73 Bu   73 Ag   74 Bu   74 Ag   75 Bu   75 Ag                 
 --------------------------------------------------------------

          Ground-State Mulliken Net Atomic Charges

     Atom                 Charge (a.u.)
  ----------------------------------------
      1 F                     0.020842
      2 I                     0.335535
      3 I                     0.335535
      4 F                     0.020842
      5 C                    -0.356376
      6 C                    -0.356376
  ----------------------------------------
  Sum of atomic charges =     0.000000

 -----------------------------------------------------------------
                    Cartesian Multipole Moments
 -----------------------------------------------------------------
    Charge (ESU x 10^10)
                 0.0000
    Dipole Moment (Debye)
         X      -0.0000      Y       0.0000      Z       0.0000
       Tot       0.0000
    Quadrupole Moments (Debye-Ang)
        XX     -71.9845     XY       1.0588     YY     -81.9505
        XZ      -0.0000     YZ      -0.0000     ZZ     -77.0235
    Octopole Moments (Debye-Ang^2)
       XXX       0.0000    XXY       0.0000    XYY      -0.0000
       YYY       0.0000    XXZ       0.0000    XYZ      -0.0000
       YYZ       0.0000    XZZ       0.0000    YZZ      -0.0000
       ZZZ       0.0000
    Hexadecapole Moments (Debye-Ang^3)
      XXXX   -2101.1222   XXXY      12.3341   XXYY    -430.6505
      XYYY      -9.9895   YYYY    -305.0348   XXXZ       0.0000
      XXYZ       0.0000   XYYZ       0.0000   YYYZ      -0.0000
      XXZZ    -389.8924   XYZZ      -5.0563   YYZZ     -63.8120
      XZZZ       0.0000   YZZZ      -0.0000   ZZZZ     -95.6694
 -----------------------------------------------------------------
 Calculating analytic gradient of the SCF energy
 Gradient of SCF Energy
            1           2           3           4           5           6
    1   0.1117531   0.4691187  -0.4691187  -0.1117531   0.4754686  -0.4754686
    2   0.1418253   0.3125030  -0.3125030  -0.1418253   0.0951184  -0.0951184
    3  -0.0000000   0.0000000  -0.0000000  -0.0000000  -0.0000000   0.0000000
 Max gradient component =       4.755E-01
 RMS gradient           =       2.550E-01
 Gradient time:  CPU 14.16 s  wall 3.65 s
 Geometry Optimization Parameters
   NAtoms,    NIC,     NZ,  NCons,   NDum,   NFix, NCnnct, MaxDiis
        6      37       0       0       0       0       0       0


** GEOMETRY OPTIMIZATION IN DELOCALIZED INTERNAL COORDINATES **
   Searching for a Minimum

   Optimization Cycle:   3

                       Coordinates (Angstroms)
     ATOM                X               Y               Z
      1  F         1.4840821553   -1.6397016602    0.0000000000
      2  I        -2.4144194399   -0.2266673647    0.0000000000
      3  I         2.4144194399    0.2266673647    0.0000000000
      4  F        -1.4840821553    1.6397016602    0.0000000000
      5  C         0.9153713781   -0.3586571205    0.0000000000
      6  C        -0.9153713781    0.3586571205    0.0000000000
   Point Group: c2h   Number of degrees of freedom:     5


   Energy is -14114.328877355

 Hessian Updated using BFGS Update

 ** Taking Steepest Descent Step **
 Calculated Step too Large.  Step scaled by  0.470416
 Step Taken.  Stepsize is  0.300000

                             Maximum     Tolerance    Cnvgd?
         Gradient           0.384539      0.000300      NO
         Displacement       0.180893      0.001200      NO
         Energy change     -0.237924      0.000001      NO


 New Cartesian Coordinates Obtained by Inverse Iteration

 Displacement from previous Coordinates is:  0.233114
 ----------------------------------------------------------------
             Standard Nuclear Orientation (Angstroms)
    I     Atom           X                Y                Z
 ----------------------------------------------------------------
    1      F       1.4583550512    -1.6286135420     0.0000000000
    2      I      -2.4933290348    -0.2439937892     0.0000000000
    3      I       2.4933290348     0.2439937892     0.0000000000
    4      F      -1.4583550512     1.6286135420     0.0000000000
    5      C       0.9001315129    -0.3506156410     0.0000000000
    6      C      -0.9001315129     0.3506156410     0.0000000000
 ----------------------------------------------------------------
 Molecular Point Group                 C2h   NOp =  4
 Largest Abelian Subgroup              C2h   NOp =  4
 Nuclear Repulsion Energy =  1029.4320462031 hartrees
 There are       68 alpha and       68 beta electrons
 Applying Cartesian multipole field
    Component          Value
    ---------          -----
     (2,0,0)        1.00000E-11
     (0,2,0)        2.00000E-11
     (0,0,2)       -3.00000E-11
 Nucleus-field energy     =     0.0000000292 hartrees
 Requested basis set is 6-311++G(d,p)
 There are 72 shells and 212 basis functions
 A cutoff of  1.0D-11 yielded   1960 shell pairs
 There are     18134 function pairs (     20562 Cartesian)
 Smallest overlap matrix eigenvalue = 2.78E-04
 Guess MOs from SCF MO coefficient file

 -----------------------------------------------------------------------
  General SCF calculation program by
  Eric Jon Sundstrom, Paul Horn, Yuezhi Mao, Dmitri Zuev, Alec White,
  David Stuck, Shaama M.S., Shane Yost, Joonho Lee, David Small,
  Daniel Levine, Susi Lehtola, Hugh Burton, Evgeny Epifanovsky
 -----------------------------------------------------------------------
 Exchange:     0.2000 Hartree-Fock + 0.0800 Slater + 0.7200 B88
 Correlation:  0.1900 VWN1RPA + 0.8100 LYP
 Using SG-1 standard quadrature grid
 using 4 threads for integral computing
 -------------------------------------------------------
 OpenMP Integral computing Module                
 Release: version 2.0, May 2017, Q-Chem Inc. Pleasanton 
 -------------------------------------------------------
 -------------------------------------------------------
 OpenMP BLAS3 based DFT computing Module                
 Release: version 1.0, May 2013, Q-Chem Inc. Pittsburgh 
 -------------------------------------------------------
 A restricted SCF calculation will be
 performed using DIIS
 SCF converges when DIIS error is below 1.0e-08
 ---------------------------------------
  Cycle       Energy         DIIS error
 ---------------------------------------
    1  -14114.4787270119      1.31e-03  
    2  -14114.4801312746      1.19e-03  
    3  -14114.4853242905      6.85e-04  
    4  -14114.4879583413      1.34e-04  
    5  -14114.4880115398      5.29e-05  
    6  -14114.4880232730      5.53e-06  
    7  -14114.4880234220      1.36e-06  
    8  -14114.4880234319      2.66e-07  
    9  -14114.4880234325      5.70e-08  
   10  -14114.4880234324      1.78e-08  
   11  -14114.4880234323      3.68e-08  
   12  -14114.4880234326      1.09e-09  Convergence criterion met
 ---------------------------------------
 SCF time:   CPU 42.62s  wall 12.00s 
 SCF   energy in the final basis set =   -14114.4880234326
 Total energy in the final basis set =   -14114.4880234326

 --------------------------------------------------------------
             Orbital Energies (a.u.) and Symmetries
 --------------------------------------------------------------

 Alpha MOs, Restricted
 -- Occupied --                  
*******-1165.90 -176.33 -176.33 -165.73 -165.73 -165.73 -165.73
  1 Bu    1 Ag    2 Bu    2 Ag    3 Bu    3 Ag    1 Au    1 Bg                 
-165.73 -165.73  -35.83  -35.83  -31.32  -31.32  -31.32  -31.32
  4 Ag    4 Bu    5 Bu    5 Ag    6 Ag    6 Bu    2 Bg    2 Au                 
-31.317 -31.317 -24.733 -24.733 -22.972 -22.972 -22.971 -22.971
  7 Bu    7 Ag    8 Bu    8 Ag    9 Ag    9 Bu    3 Bg    3 Au                 
-22.970 -22.970 -22.968 -22.968 -22.968 -22.968 -10.339 -10.339
 10 Bu   10 Ag    4 Au    4 Bg   11 Bu   11 Ag   12 Ag   12 Bu                 
 -6.384  -6.384  -4.797  -4.797  -4.783  -4.783  -4.781  -4.781
 13 Bu   13 Ag   14 Ag   14 Bu    5 Bg    5 Au   15 Bu   15 Ag                 
 -2.070  -2.070  -2.060  -2.060  -2.059  -2.059  -2.047  -2.047
 16 Ag   16 Bu    6 Bg    6 Au   17 Bu   17 Ag    7 Au    7 Bg                 
 -2.046  -2.046  -1.288  -1.288  -0.829  -0.817  -0.634  -0.619
 18 Bu   18 Ag   19 Ag   19 Bu   20 Ag   20 Bu   21 Ag   21 Bu                 
 -0.563  -0.526  -0.519  -0.512  -0.488  -0.465  -0.386  -0.348
 22 Ag    8 Au    8 Bg   22 Bu   23 Ag   23 Bu   24 Ag    9 Au                 
 -0.331  -0.267  -0.262  -0.206
  9 Bg   24 Bu   25 Ag   10 Au                                                 
 -- Virtual --                   
 -0.113  -0.104  -0.009  -0.005   0.030   0.034   0.053   0.055
 10 Bg   25 Bu   26 Bu   26 Ag   27 Bu   27 Ag   28 Bu   11 Au                 
  0.082   0.089   0.095   0.109   0.124   0.132   0.193   0.194
 28 Ag   29 Bu   11 Bg   29 Ag   30 Ag   30 Bu   12 Bg   31 Ag                 
  0.209   0.217   0.241   0.246   0.276   0.290   0.291   0.299
 31 Bu   12 Au   13 Au   32 Bu   32 Ag   33 Bu   33 Ag   13 Bg                 
  0.303   0.332   0.365   0.390   0.413   0.418   0.419   0.433
 34 Ag   34 Bu   35 Ag   35 Bu   36 Ag   14 Bg   14 Au   15 Au                 
  0.436   0.442   0.451   0.479   0.480   0.523   0.554   0.578
 36 Bu   15 Bg   37 Ag   16 Au   37 Bu   38 Bu   38 Ag   39 Bu                 
  0.635   0.673   0.701   0.749   0.793   0.829   0.887   0.960
 16 Bg   39 Ag   40 Ag   40 Bu   41 Ag   41 Bu   42 Ag   42 Bu                 
  1.126   1.205   1.210   1.279   1.282   1.301   1.321   1.331
 17 Au   17 Bg   43 Ag   18 Au   43 Bu   44 Ag   18 Bg   44 Bu                 
  1.343   1.365   1.374   1.378   1.419   1.426   1.432   1.454
 19 Au   45 Ag   45 Bu   19 Bg   46 Ag   46 Bu   20 Au   47 Ag                 
  1.542   1.544   1.587   1.644   1.855   1.867   1.905   1.930
 20 Bg   47 Bu   48 Ag   48 Bu   49 Bu   49 Ag   50 Bu   50 Ag                 
  2.541   2.627   2.631   2.762   2.824   3.150   3.705   3.706
 21 Au   21 Bg   51 Ag   51 Bu   52 Ag   52 Bu   22 Au   22 Bg                 
  3.722   3.732   3.838   3.855   3.878   3.880   3.957   3.960
 53 Ag   53 Bu   54 Ag   54 Bu   23 Bg   23 Au   24 Au   24 Bg                 
  4.000   4.001   4.015   4.039   4.162   4.175   4.360   4.376
 55 Ag   25 Au   55 Bu   25 Bg   56 Bu   56 Ag   57 Ag   57 Bu                 
  4.444   4.466   4.613   4.629   5.975   5.988   6.012   6.042
 58 Ag   58 Bu   59 Ag   59 Bu   26 Au   26 Bg   60 Ag   60 Bu                 
  6.142   6.165   6.230   6.263   6.350   6.359   6.449   6.499
 61 Bu   61 Ag   27 Au   27 Bg   62 Bu   62 Ag   63 Bu   63 Ag                 
 23.327  23.340  27.912  27.916  28.319  28.333  28.345  28.370
 64 Bu   64 Ag   65 Bu   65 Ag   28 Au   28 Bg   66 Ag   66 Bu                 
 28.410  28.423  28.516  28.517  28.537  28.539  28.547  28.555
 67 Bu   67 Ag   29 Bg   29 Au   30 Au   68 Ag   68 Bu   30 Bg                 
 28.607  28.615  28.722  28.747  66.712  66.717 127.866 127.877
 69 Ag   69 Bu   70 Bu   70 Ag   71 Bu   71 Ag   31 Au   31 Bg                 
127.889 127.912 127.971 127.996 151.708 151.7091901.8791901.879
 72 Ag   72 Bu   73 Bu   73 Ag   74 Bu   74 Ag   75 Ag   75 Bu                 

 Beta MOs, Restricted
 -- Occupied --                  
*******-1165.90 -176.33 -176.33 -165.73 -165.73 -165.73 -165.73
  1 Bu    1 Ag    2 Bu    2 Ag    3 Bu    3 Ag    1 Au    1 Bg                 
-165.73 -165.73  -35.83  -35.83  -31.32  -31.32  -31.32  -31.32
  4 Ag    4 Bu    5 Bu    5 Ag    6 Ag    6 Bu    2 Bg    2 Au                 
-31.317 -31.317 -24.733 -24.733 -22.972 -22.972 -22.971 -22.971
  7 Bu    7 Ag    8 Bu    8 Ag    9 Ag    9 Bu    3 Bg    3 Au                 
-22.970 -22.970 -22.968 -22.968 -22.968 -22.968 -10.339 -10.339
 10 Bu   10 Ag    4 Au    4 Bg   11 Bu   11 Ag   12 Ag   12 Bu                 
 -6.384  -6.384  -4.797  -4.797  -4.783  -4.783  -4.781  -4.781
 13 Bu   13 Ag   14 Ag   14 Bu    5 Bg    5 Au   15 Bu   15 Ag                 
 -2.070  -2.070  -2.060  -2.060  -2.059  -2.059  -2.047  -2.047
 16 Ag   16 Bu    6 Bg    6 Au   17 Bu   17 Ag    7 Au    7 Bg                 
 -2.046  -2.046  -1.288  -1.288  -0.829  -0.817  -0.634  -0.619
 18 Bu   18 Ag   19 Ag   19 Bu   20 Ag   20 Bu   21 Ag   21 Bu                 
 -0.563  -0.526  -0.519  -0.512  -0.488  -0.465  -0.386  -0.348
 22 Ag    8 Au    8 Bg   22 Bu   23 Ag   23 Bu   24 Ag    9 Au                 
 -0.331  -0.267  -0.262  -0.206
  9 Bg   24 Bu   25 Ag   10 Au                                                 
 -- Virtual --                   
 -0.113  -0.104  -0.009  -0.005   0.030   0.034   0.053   0.055
 10 Bg   25 Bu   26 Bu   26 Ag   27 Bu   27 Ag   28 Bu   11 Au                 
  0.082   0.089   0.095   0.109   0.124   0.132   0.193   0.194
 28 Ag   29 Bu   11 Bg   29 Ag   30 Ag   30 Bu   12 Bg   31 Ag                 
  0.209   0.217   0.241   0.246   0.276   0.290   0.291   0.299
 31 Bu   12 Au   13 Au   32 Bu   32 Ag   33 Bu   33 Ag   13 Bg                 
  0.303   0.332   0.365   0.390   0.413   0.418   0.419   0.433
 34 Ag   34 Bu   35 Ag   35 Bu   36 Ag   14 Bg   14 Au   15 Au                 
  0.436   0.442   0.451   0.479   0.480   0.523   0.554   0.578
 36 Bu   15 Bg   37 Ag   16 Au   37 Bu   38 Bu   38 Ag   39 Bu                 
  0.635   0.673   0.701   0.749   0.793   0.829   0.887   0.960
 16 Bg   39 Ag   40 Ag   40 Bu   41 Ag   41 Bu   42 Ag   42 Bu                 
  1.126   1.205   1.210   1.279   1.282   1.301   1.321   1.331
 17 Au   17 Bg   43 Ag   18 Au   43 Bu   44 Ag   18 Bg   44 Bu                 
  1.343   1.365   1.374   1.378   1.419   1.426   1.432   1.454
 19 Au   45 Ag   45 Bu   19 Bg   46 Ag   46 Bu   20 Au   47 Ag                 
  1.542   1.544   1.587   1.644   1.855   1.867   1.905   1.930
 20 Bg   47 Bu   48 Ag   48 Bu   49 Bu   49 Ag   50 Bu   50 Ag                 
  2.541   2.627   2.631   2.762   2.824   3.150   3.705   3.706
 21 Au   21 Bg   51 Ag   51 Bu   52 Ag   52 Bu   22 Au   22 Bg                 
  3.722   3.732   3.838   3.855   3.878   3.880   3.957   3.960
 53 Ag   53 Bu   54 Ag   54 Bu   23 Bg   23 Au   24 Au   24 Bg                 
  4.000   4.001   4.015   4.039   4.162   4.175   4.360   4.376
 55 Ag   25 Au   55 Bu   25 Bg   56 Bu   56 Ag   57 Ag   57 Bu                 
  4.444   4.466   4.613   4.629   5.975   5.988   6.012   6.042
 58 Ag   58 Bu   59 Ag   59 Bu   26 Au   26 Bg   60 Ag   60 Bu                 
  6.142   6.165   6.230   6.263   6.350   6.359   6.449   6.499
 61 Bu   61 Ag   27 Au   27 Bg   62 Bu   62 Ag   63 Bu   63 Ag                 
 23.327  23.340  27.912  27.916  28.319  28.333  28.345  28.370
 64 Bu   64 Ag   65 Bu   65 Ag   28 Au   28 Bg   66 Ag   66 Bu                 
 28.410  28.423  28.516  28.517  28.537  28.539  28.547  28.555
 67 Bu   67 Ag   29 Bg   29 Au   30 Au   68 Ag   68 Bu   30 Bg                 
 28.607  28.615  28.722  28.747  66.712  66.717 127.866 127.877
 69 Ag   69 Bu   70 Bu   70 Ag   71 Bu   71 Ag   31 Au   31 Bg                 
127.889 127.912 127.971 127.996 151.708 151.7091901.8791901.879
 72 Ag   72 Bu   73 Bu   73 Ag   74 Bu   74 Ag   75 Ag   75 Bu                 
 --------------------------------------------------------------

          Ground-State Mulliken Net Atomic Charges

     Atom                 Charge (a.u.)
  ----------------------------------------
      1 F                     0.024545
      2 I                     0.263973
      3 I                     0.263973
      4 F                     0.024545
      5 C                    -0.288518
      6 C                    -0.288518
  ----------------------------------------
  Sum of atomic charges =    -0.000000

 -----------------------------------------------------------------
                    Cartesian Multipole Moments
 -----------------------------------------------------------------
    Charge (ESU x 10^10)
                -0.0000
    Dipole Moment (Debye)
         X      -0.0000      Y       0.0000      Z       0.0000
       Tot       0.0000
    Quadrupole Moments (Debye-Ang)
        XX     -71.1356     XY       1.1621     YY     -81.9386
        XZ      -0.0000     YZ       0.0000     ZZ     -77.6262
    Octopole Moments (Debye-Ang^2)
       XXX      -0.0000    XXY       0.0000    XYY      -0.0000
       YYY       0.0000    XXZ       0.0000    XYZ      -0.0000
       YYZ       0.0000    XZZ      -0.0000    YZZ       0.0000
       ZZZ       0.0000
    Hexadecapole Moments (Debye-Ang^3)
      XXXX   -2193.5805   XXXY       3.3349   XXYY    -451.7558
      XYYY     -23.4480   YYYY    -303.6085   XXXZ      -0.0000
      XXYZ       0.0000   XYYZ      -0.0000   YYYZ       0.0000
      XXZZ    -411.8544   XYZZ      -9.2782   YYZZ     -63.9794
      XZZZ      -0.0000   YZZZ       0.0000   ZZZZ     -97.3510
 -----------------------------------------------------------------
 Calculating analytic gradient of the SCF energy
 Gradient of SCF Energy
            1           2           3           4           5           6
    1   0.1087382   0.3135501  -0.3135501  -0.1087382   0.3303515  -0.3303515
    2   0.1162342   0.2283942  -0.2283942  -0.1162342   0.0367005  -0.0367005
    3   0.0000000  -0.0000000   0.0000000   0.0000000  -0.0000000   0.0000000
 Max gradient component =       3.304E-01
 RMS gradient           =       1.784E-01
 Gradient time:  CPU 13.74 s  wall 3.54 s
 Geometry Optimization Parameters
   NAtoms,    NIC,     NZ,  NCons,   NDum,   NFix, NCnnct, MaxDiis
        6      37       0       0       0       0       0       0


** GEOMETRY OPTIMIZATION IN DELOCALIZED INTERNAL COORDINATES **
   Searching for a Minimum

   Optimization Cycle:   4

                       Coordinates (Angstroms)
     ATOM                X               Y               Z
      1  F         1.4583550512   -1.6286135420    0.0000000000
      2  I        -2.4933290348   -0.2439937892    0.0000000000
      3  I         2.4933290348    0.2439937892    0.0000000000
      4  F        -1.4583550512    1.6286135420    0.0000000000
      5  C         0.9001315129   -0.3506156410    0.0000000000
      6  C        -0.9001315129    0.3506156410    0.0000000000
   Point Group: c2h   Number of degrees of freedom:     5


   Energy is -14114.488023433

 Hessian Updated using BFGS Update

 ** Taking Steepest Descent Step **
 Calculated Step too Large.  Step scaled by  0.676926
 Step Taken.  Stepsize is  0.300000

                             Maximum     Tolerance    Cnvgd?
         Gradient           0.270353      0.000300      NO
         Displacement       0.183009      0.001200      NO
         Energy change     -0.159146      0.000001      NO


 New Cartesian Coordinates Obtained by Inverse Iteration

 Displacement from previous Coordinates is:  0.225748
 ----------------------------------------------------------------
             Standard Nuclear Orientation (Angstroms)
    I     Atom           X                Y                Z
 ----------------------------------------------------------------
    1      F       1.4144110788    -1.6144273744     0.0000000000
    2      I      -2.5541443951    -0.2689079325     0.0000000000
    3      I       2.5541443951     0.2689079325     0.0000000000
    4      F      -1.4144110788     1.6144273744     0.0000000000
    5      C       0.8774127236    -0.3376641521     0.0000000000
    6      C      -0.8774127236     0.3376641521     0.0000000000
 ----------------------------------------------------------------
 Molecular Point Group                 C2h   NOp =  4
 Largest Abelian Subgroup              C2h   NOp =  4
 Nuclear Repulsion Energy =  1006.3626838585 hartrees
 There are       68 alpha and       68 beta electrons
 Applying Cartesian multipole field
    Component          Value
    ---------          -----
     (2,0,0)        1.00000E-11
     (0,2,0)        2.00000E-11
     (0,0,2)       -3.00000E-11
 Nucleus-field energy     =     0.0000000303 hartrees
 Requested basis set is 6-311++G(d,p)
 There are 72 shells and 212 basis functions
 A cutoff of  1.0D-11 yielded   1946 shell pairs
 There are     17930 function pairs (     20322 Cartesian)
 Smallest overlap matrix eigenvalue = 2.42E-04
 Guess MOs from SCF MO coefficient file

 -----------------------------------------------------------------------
  General SCF calculation program by
  Eric Jon Sundstrom, Paul Horn, Yuezhi Mao, Dmitri Zuev, Alec White,
  David Stuck, Shaama M.S., Shane Yost, Joonho Lee, David Small,
  Daniel Levine, Susi Lehtola, Hugh Burton, Evgeny Epifanovsky
 -----------------------------------------------------------------------
 Exchange:     0.2000 Hartree-Fock + 0.0800 Slater + 0.7200 B88
 Correlation:  0.1900 VWN1RPA + 0.8100 LYP
 Using SG-1 standard quadrature grid
 using 4 threads for integral computing
 -------------------------------------------------------
 OpenMP Integral computing Module                
 Release: version 2.0, May 2017, Q-Chem Inc. Pleasanton 
 -------------------------------------------------------
 -------------------------------------------------------
 OpenMP BLAS3 based DFT computing Module                
 Release: version 1.0, May 2013, Q-Chem Inc. Pittsburgh 
 -------------------------------------------------------
 A restricted SCF calculation will be
 performed using DIIS
 SCF converges when DIIS error is below 1.0e-08
 ---------------------------------------
  Cycle       Energy         DIIS error
 ---------------------------------------
    1  -14114.5930135365      1.06e-03  
    2  -14114.5960497373      8.39e-04  
    3  -14114.5978554544      6.05e-04  
    4  -14114.5999922432      1.09e-04  
    5  -14114.6000292463      4.62e-05  
    6  -14114.6000376784      4.19e-06  
    7  -14114.6000377711      1.30e-06  
    8  -14114.6000377813      3.02e-07  
    9  -14114.6000377819      6.91e-08  
   10  -14114.6000377818      4.12e-08  
   11  -14114.6000377820      3.25e-08  
   12  -14114.6000377819      3.54e-09  Convergence criterion met
 ---------------------------------------
 SCF time:   CPU 41.94s  wall 12.00s 
 SCF   energy in the final basis set =   -14114.6000377819
 Total energy in the final basis set =   -14114.6000377819

 --------------------------------------------------------------
             Orbital Energies (a.u.) and Symmetries
 --------------------------------------------------------------

 Alpha MOs, Restricted
 -- Occupied --                  
*******-1165.90 -176.33 -176.33 -165.73 -165.73 -165.73 -165.73
  1 Bu    1 Ag    2 Bu    2 Ag    3 Bu    3 Ag    1 Au    1 Bg                 
-165.73 -165.73  -35.83  -35.83  -31.32  -31.32  -31.32  -31.32
  4 Ag    4 Bu    5 Bu    5 Ag    6 Ag    6 Bu    2 Bg    2 Au                 
-31.316 -31.316 -24.735 -24.735 -22.971 -22.971 -22.970 -22.970
  7 Bu    7 Ag    8 Ag    8 Bu    9 Ag    9 Bu    3 Bg    3 Au                 
-22.970 -22.970 -22.967 -22.967 -22.967 -22.967 -10.346 -10.346
 10 Bu   10 Ag    4 Au    4 Bg   11 Bu   11 Ag   12 Ag   12 Bu                 
 -6.382  -6.382  -4.794  -4.794  -4.780  -4.780  -4.779  -4.779
 13 Bu   13 Ag   14 Ag   14 Bu    5 Bg    5 Au   15 Bu   15 Ag                 
 -2.065  -2.065  -2.057  -2.057  -2.056  -2.056  -2.044  -2.044
 16 Ag   16 Bu    6 Bg    6 Au   17 Bu   17 Ag    7 Au    7 Bg                 
 -2.043  -2.043  -1.286  -1.286  -0.811  -0.797  -0.641  -0.622
 18 Bu   18 Ag   19 Ag   19 Bu   20 Ag   20 Bu   21 Ag   21 Bu                 
 -0.562  -0.523  -0.515  -0.510  -0.492  -0.460  -0.384  -0.340
 22 Ag    8 Au    8 Bg   22 Bu   23 Ag   23 Bu   24 Ag    9 Au                 
 -0.324  -0.271  -0.267  -0.214
  9 Bg   24 Bu   25 Ag   10 Au                                                 
 -- Virtual --                   
 -0.110  -0.093  -0.024  -0.008   0.026   0.030   0.054   0.057
 10 Bg   25 Bu   26 Bu   26 Ag   27 Ag   27 Bu   28 Bu   11 Au                 
  0.085   0.096   0.097   0.109   0.132   0.134   0.192   0.193
 28 Ag   29 Bu   11 Bg   29 Ag   30 Ag   30 Bu   31 Ag   12 Bg                 
  0.207   0.218   0.241   0.241   0.271   0.286   0.291   0.295
 31 Bu   12 Au   13 Au   32 Bu   32 Ag   33 Bu   33 Ag   13 Bg                 
  0.299   0.331   0.347   0.387   0.412   0.417   0.421   0.422
 34 Ag   34 Bu   35 Ag   35 Bu   36 Ag   14 Bg   14 Au   15 Au                 
  0.431   0.433   0.454   0.479   0.483   0.530   0.540   0.564
 15 Bg   36 Bu   37 Ag   37 Bu   16 Au   38 Bu   38 Ag   39 Bu                 
  0.645   0.675   0.707   0.752   0.769   0.791   0.871   0.959
 16 Bg   39 Ag   40 Ag   40 Bu   41 Ag   41 Bu   42 Ag   42 Bu                 
  1.121   1.206   1.225   1.266   1.283   1.286   1.322   1.322
 17 Au   17 Bg   43 Ag   18 Au   44 Ag   43 Bu   44 Bu   18 Bg                 
  1.341   1.365   1.370   1.380   1.424   1.435   1.437   1.464
 19 Au   19 Bg   45 Ag   45 Bu   46 Bu   46 Ag   20 Au   47 Ag                 
  1.563   1.568   1.584   1.617   1.848   1.879   1.922   1.946
 20 Bg   47 Bu   48 Ag   48 Bu   49 Bu   49 Ag   50 Bu   50 Ag                 
  2.536   2.623   2.639   2.751   2.822   3.198   3.711   3.712
 21 Au   51 Ag   21 Bg   51 Bu   52 Ag   52 Bu   22 Au   22 Bg                 
  3.726   3.734   3.864   3.875   3.890   3.892   3.956   3.957
 53 Ag   53 Bu   54 Ag   54 Bu   23 Bg   23 Au   24 Au   24 Bg                 
  3.995   3.997   4.013   4.033   4.138   4.162   4.313   4.313
 55 Ag   25 Au   55 Bu   25 Bg   56 Bu   56 Ag   57 Bu   57 Ag                 
  4.423   4.460   4.605   4.639   5.974   5.986   6.008   6.034
 58 Ag   58 Bu   59 Ag   59 Bu   26 Au   26 Bg   60 Ag   60 Bu                 
  6.122   6.156   6.230   6.262   6.355   6.358   6.452   6.498
 61 Bu   61 Ag   27 Au   27 Bg   62 Bu   62 Ag   63 Bu   63 Ag                 
 23.316  23.332  27.898  27.904  28.319  28.332  28.343  28.366
 64 Bu   64 Ag   65 Ag   65 Bu   28 Au   28 Bg   66 Ag   66 Bu                 
 28.404  28.423  28.517  28.517  28.537  28.537  28.544  28.554
 67 Bu   67 Ag   29 Bg   29 Au   30 Au   68 Ag   68 Bu   30 Bg                 
 28.600  28.602  28.686  28.721  66.707  66.716 127.865 127.875
 69 Ag   69 Bu   70 Bu   70 Ag   71 Bu   71 Ag   31 Au   31 Bg                 
127.886 127.906 127.954 127.987 151.691 151.6991901.8591901.867
 72 Ag   72 Bu   73 Bu   73 Ag   74 Ag   74 Bu   75 Ag   75 Bu                 

 Beta MOs, Restricted
 -- Occupied --                  
*******-1165.90 -176.33 -176.33 -165.73 -165.73 -165.73 -165.73
  1 Bu    1 Ag    2 Bu    2 Ag    3 Bu    3 Ag    1 Au    1 Bg                 
-165.73 -165.73  -35.83  -35.83  -31.32  -31.32  -31.32  -31.32
  4 Ag    4 Bu    5 Bu    5 Ag    6 Ag    6 Bu    2 Bg    2 Au                 
-31.316 -31.316 -24.735 -24.735 -22.971 -22.971 -22.970 -22.970
  7 Bu    7 Ag    8 Ag    8 Bu    9 Ag    9 Bu    3 Bg    3 Au                 
-22.970 -22.970 -22.967 -22.967 -22.967 -22.967 -10.346 -10.346
 10 Bu   10 Ag    4 Au    4 Bg   11 Bu   11 Ag   12 Ag   12 Bu                 
 -6.382  -6.382  -4.794  -4.794  -4.780  -4.780  -4.779  -4.779
 13 Bu   13 Ag   14 Ag   14 Bu    5 Bg    5 Au   15 Bu   15 Ag                 
 -2.065  -2.065  -2.057  -2.057  -2.056  -2.056  -2.044  -2.044
 16 Ag   16 Bu    6 Bg    6 Au   17 Bu   17 Ag    7 Au    7 Bg                 
 -2.043  -2.043  -1.286  -1.286  -0.811  -0.797  -0.641  -0.622
 18 Bu   18 Ag   19 Ag   19 Bu   20 Ag   20 Bu   21 Ag   21 Bu                 
 -0.562  -0.523  -0.515  -0.510  -0.492  -0.460  -0.384  -0.340
 22 Ag    8 Au    8 Bg   22 Bu   23 Ag   23 Bu   24 Ag    9 Au                 
 -0.324  -0.271  -0.267  -0.214
  9 Bg   24 Bu   25 Ag   10 Au                                                 
 -- Virtual --                   
 -0.110  -0.093  -0.024  -0.008   0.026   0.030   0.054   0.057
 10 Bg   25 Bu   26 Bu   26 Ag   27 Ag   27 Bu   28 Bu   11 Au                 
  0.085   0.096   0.097   0.109   0.132   0.134   0.192   0.193
 28 Ag   29 Bu   11 Bg   29 Ag   30 Ag   30 Bu   31 Ag   12 Bg                 
  0.207   0.218   0.241   0.241   0.271   0.286   0.291   0.295
 31 Bu   12 Au   13 Au   32 Bu   32 Ag   33 Bu   33 Ag   13 Bg                 
  0.299   0.331   0.347   0.387   0.412   0.417   0.421   0.422
 34 Ag   34 Bu   35 Ag   35 Bu   36 Ag   14 Bg   14 Au   15 Au                 
  0.431   0.433   0.454   0.479   0.483   0.530   0.540   0.564
 15 Bg   36 Bu   37 Ag   37 Bu   16 Au   38 Bu   38 Ag   39 Bu                 
  0.645   0.675   0.707   0.752   0.769   0.791   0.871   0.959
 16 Bg   39 Ag   40 Ag   40 Bu   41 Ag   41 Bu   42 Ag   42 Bu                 
  1.121   1.206   1.225   1.266   1.283   1.286   1.322   1.322
 17 Au   17 Bg   43 Ag   18 Au   44 Ag   43 Bu   44 Bu   18 Bg                 
  1.341   1.365   1.370   1.380   1.424   1.435   1.437   1.464
 19 Au   19 Bg   45 Ag   45 Bu   46 Bu   46 Ag   20 Au   47 Ag                 
  1.563   1.568   1.584   1.617   1.848   1.879   1.922   1.946
 20 Bg   47 Bu   48 Ag   48 Bu   49 Bu   49 Ag   50 Bu   50 Ag                 
  2.536   2.623   2.639   2.751   2.822   3.198   3.711   3.712
 21 Au   51 Ag   21 Bg   51 Bu   52 Ag   52 Bu   22 Au   22 Bg                 
  3.726   3.734   3.864   3.875   3.890   3.892   3.956   3.957
 53 Ag   53 Bu   54 Ag   54 Bu   23 Bg   23 Au   24 Au   24 Bg                 
  3.995   3.997   4.013   4.033   4.138   4.162   4.313   4.313
 55 Ag   25 Au   55 Bu   25 Bg   56 Bu   56 Ag   57 Bu   57 Ag                 
  4.423   4.460   4.605   4.639   5.974   5.986   6.008   6.034
 58 Ag   58 Bu   59 Ag   59 Bu   26 Au   26 Bg   60 Ag   60 Bu                 
  6.122   6.156   6.230   6.262   6.355   6.358   6.452   6.498
 61 Bu   61 Ag   27 Au   27 Bg   62 Bu   62 Ag   63 Bu   63 Ag                 
 23.316  23.332  27.898  27.904  28.319  28.332  28.343  28.366
 64 Bu   64 Ag   65 Ag   65 Bu   28 Au   28 Bg   66 Ag   66 Bu                 
 28.404  28.423  28.517  28.517  28.537  28.537  28.544  28.554
 67 Bu   67 Ag   29 Bg   29 Au   30 Au   68 Ag   68 Bu   30 Bg                 
 28.600  28.602  28.686  28.721  66.707  66.716 127.865 127.875
 69 Ag   69 Bu   70 Bu   70 Ag   71 Bu   71 Ag   31 Au   31 Bg                 
127.886 127.906 127.954 127.987 151.691 151.6991901.8591901.867
 72 Ag   72 Bu   73 Bu   73 Ag   74 Ag   74 Bu   75 Ag   75 Bu                 
 --------------------------------------------------------------

          Ground-State Mulliken Net Atomic Charges

     Atom                 Charge (a.u.)
  ----------------------------------------
      1 F                     0.027269
      2 I                     0.214411
      3 I                     0.214411
      4 F                     0.027269
      5 C                    -0.241679
      6 C                    -0.241679
  ----------------------------------------
  Sum of atomic charges =     0.000000

 -----------------------------------------------------------------
                    Cartesian Multipole Moments
 -----------------------------------------------------------------
    Charge (ESU x 10^10)
                 0.0000
    Dipole Moment (Debye)
         X      -0.0000      Y       0.0000      Z       0.0000
       Tot       0.0000
    Quadrupole Moments (Debye-Ang)
        XX     -70.4800     XY       1.2883     YY     -81.8692
        XZ      -0.0000     YZ      -0.0000     ZZ     -78.1080
    Octopole Moments (Debye-Ang^2)
       XXX      -0.0000    XXY       0.0000    XYY      -0.0000
       YYY       0.0000    XXZ       0.0000    XYZ       0.0000
       YYZ      -0.0000    XZZ      -0.0000    YZZ       0.0000
       ZZZ       0.0000
    Hexadecapole Moments (Debye-Ang^3)
      XXXX   -2259.6364   XXXY     -10.0366   XXYY    -467.3065
      XYYY     -40.8267   YYYY    -302.7916   XXXZ      -0.0000
      XXYZ      -0.0000   XYYZ      -0.0000   YYYZ      -0.0000
      XXZZ    -429.1003   XYZZ     -14.9324   YYZZ     -64.2352
      XZZZ      -0.0000   YZZZ      -0.0000   ZZZZ     -98.7922
 -----------------------------------------------------------------
 Calculating analytic gradient of the SCF energy
 Gradient of SCF Energy
            1           2           3           4           5           6
    1   0.1034297   0.1990960  -0.1990960  -0.1034297   0.2289661  -0.2289661
    2   0.0935914   0.1659389  -0.1659389  -0.0935914  -0.0035690   0.0035690
    3  -0.0000000   0.0000000  -0.0000000  -0.0000000   0.0000000   0.0000000
 Max gradient component =       2.290E-01
 RMS gradient           =       1.243E-01
 Gradient time:  CPU 13.41 s  wall 3.46 s
 Geometry Optimization Parameters
   NAtoms,    NIC,     NZ,  NCons,   NDum,   NFix, NCnnct, MaxDiis
        6      37       0       0       0       0       0       0

 Cartesian Hessian Update
 Hessian Updated using BFGS Update


** GEOMETRY OPTIMIZATION IN DELOCALIZED INTERNAL COORDINATES **
   Searching for a Minimum

   Optimization Cycle:   5

                       Coordinates (Angstroms)
     ATOM                X               Y               Z
      1  F         1.4144110788   -1.6144273744    0.0000000000
      2  I        -2.5541443951   -0.2689079325    0.0000000000
      3  I         2.5541443951    0.2689079325    0.0000000000
      4  F        -1.4144110788    1.6144273744    0.0000000000
      5  C         0.8774127236   -0.3376641521    0.0000000000
      6  C        -0.8774127236    0.3376641521    0.0000000000
   Point Group: c2h   Number of degrees of freedom:     5


   Energy is -14114.600037782

 Hessian Updated using BFGS Update

  5 Hessian modes will be used to form the next step
  Hessian Eigenvalues:
     0.083659    0.186509    0.248612    0.385859    0.675572

 Minimum Search - Taking Simple RFO Step
 Searching for Lamda that Minimizes Along All modes
 Value Taken    Lamda =  -0.22718499
 Calculated Step too Large.  Step scaled by  0.392111
 Step Taken.  Stepsize is  0.300000

                             Maximum     Tolerance    Cnvgd?
         Gradient           0.189463      0.000300      NO
         Displacement       0.178645      0.001200      NO
         Energy change     -0.112014      0.000001      NO


 New Cartesian Coordinates Obtained by Inverse Iteration

 Displacement from previous Coordinates is:  0.324560
 ----------------------------------------------------------------
             Standard Nuclear Orientation (Angstroms)
    I     Atom           X                Y                Z
 ----------------------------------------------------------------
    1      F       1.3202131637    -1.5951164833     0.0000000000
    2      I      -2.5366627770    -0.3138032738     0.0000000000
    3      I       2.5366627770     0.3138032738     0.0000000000
    4      F      -1.3202131637     1.5951164833     0.0000000000
    5      C       0.8271144324    -0.3121363187     0.0000000000
    6      C      -0.8271144324     0.3121363187     0.0000000000
 ----------------------------------------------------------------
 Molecular Point Group                 C2h   NOp =  4
 Largest Abelian Subgroup              C2h   NOp =  4
 Nuclear Repulsion Energy =  1005.5461874523 hartrees
 There are       68 alpha and       68 beta electrons
 Applying Cartesian multipole field
    Component          Value
    ---------          -----
     (2,0,0)        1.00000E-11
     (0,2,0)        2.00000E-11
     (0,0,2)       -3.00000E-11
 Nucleus-field energy     =     0.0000000299 hartrees
 Requested basis set is 6-311++G(d,p)
 There are 72 shells and 212 basis functions
 A cutoff of  1.0D-11 yielded   1940 shell pairs
 There are     17946 function pairs (     20338 Cartesian)
 Smallest overlap matrix eigenvalue = 1.82E-04
 Guess MOs from SCF MO coefficient file

 -----------------------------------------------------------------------
  General SCF calculation program by
  Eric Jon Sundstrom, Paul Horn, Yuezhi Mao, Dmitri Zuev, Alec White,
  David Stuck, Shaama M.S., Shane Yost, Joonho Lee, David Small,
  Daniel Levine, Susi Lehtola, Hugh Burton, Evgeny Epifanovsky
 -----------------------------------------------------------------------
 Exchange:     0.2000 Hartree-Fock + 0.0800 Slater + 0.7200 B88
 Correlation:  0.1900 VWN1RPA + 0.8100 LYP
 Using SG-1 standard quadrature grid
 using 4 threads for integral computing
 -------------------------------------------------------
 OpenMP Integral computing Module                
 Release: version 2.0, May 2017, Q-Chem Inc. Pleasanton 
 -------------------------------------------------------
 -------------------------------------------------------
 OpenMP BLAS3 based DFT computing Module                
 Release: version 1.0, May 2013, Q-Chem Inc. Pittsburgh 
 -------------------------------------------------------
 A restricted SCF calculation will be
 performed using DIIS
 SCF converges when DIIS error is below 1.0e-08
 ---------------------------------------
  Cycle       Energy         DIIS error
 ---------------------------------------
    1  -14114.6801478723      8.18e-04  
    2  -14114.6846759836      2.58e-04  
    3  -14114.6845535847      3.09e-04  
    4  -14114.6849870512      4.22e-05  
    5  -14114.6849950172      1.54e-05  
    6  -14114.6849959868      8.37e-06  
    7  -14114.6849962920      8.59e-07  
    8  -14114.6849962956      1.28e-07  
    9  -14114.6849962959      4.46e-08  
   10  -14114.6849962956      7.71e-09  Convergence criterion met
 ---------------------------------------
 SCF time:   CPU 35.17s  wall 10.00s 
 SCF   energy in the final basis set =   -14114.6849962956
 Total energy in the final basis set =   -14114.6849962956

 --------------------------------------------------------------
             Orbital Energies (a.u.) and Symmetries
 --------------------------------------------------------------
 Warning : Irrep of orbital(  15) could not be determined
 Warning : Irrep of orbital(  16) could not be determined

 Alpha MOs, Restricted
 -- Occupied --                  
*******-1165.90 -176.33 -176.33 -165.73 -165.73 -165.73 -165.73
  1 Bu    1 Ag    2 Bu    2 Ag    3 Bu    3 Ag    1 Au    1 Bg                 
-165.73 -165.73  -35.83  -35.83  -31.32  -31.32  -31.31  -31.31
  4 Ag    4 Bu    5 Bu    5 Ag    6 Ag    6 Bu    0 xxx   0 xxx                
-31.314 -31.314 -24.734 -24.734 -22.970 -22.970 -22.969 -22.969
  7 Bu    7 Ag    8 Ag    8 Bu    9 Ag    9 Bu    2 Bg    2 Au                 
-22.969 -22.969 -22.965 -22.965 -22.965 -22.965 -10.346 -10.346
 10 Bu   10 Ag    3 Au    3 Bg   11 Bu   11 Ag   12 Ag   12 Bu                 
 -6.379  -6.379  -4.792  -4.792  -4.778  -4.778  -4.777  -4.777
 13 Bu   13 Ag   14 Ag   14 Bu    4 Bg    4 Au   15 Ag   15 Bu                 
 -2.062  -2.062  -2.054  -2.054  -2.054  -2.054  -2.041  -2.041
 16 Ag   16 Bu    5 Bg    5 Au   17 Bu   17 Ag    6 Bg    6 Au                 
 -2.041  -2.041  -1.284  -1.283  -0.806  -0.787  -0.650  -0.622
 18 Bu   18 Ag   19 Ag   19 Bu   20 Ag   20 Bu   21 Ag   21 Bu                 
 -0.568  -0.522  -0.512  -0.508  -0.493  -0.456  -0.385  -0.339
 22 Ag    7 Au    7 Bg   22 Bu   23 Ag   23 Bu   24 Ag    8 Au                 
 -0.320  -0.277  -0.272  -0.221
  8 Bg   24 Bu   25 Ag    9 Au                                                 
 -- Virtual --                   
 -0.100  -0.060  -0.029  -0.009   0.023   0.031   0.058   0.062
  9 Bg   25 Bu   26 Bu   26 Ag   27 Ag   27 Bu   10 Au   28 Bu                 
  0.087   0.098   0.101   0.108   0.134   0.143   0.192   0.192
 28 Ag   10 Bg   29 Bu   29 Ag   30 Bu   30 Ag   31 Ag   11 Bg                 
  0.209   0.221   0.243   0.246   0.270   0.285   0.288   0.295
 31 Bu   11 Au   12 Au   32 Bu   32 Ag   33 Bu   33 Ag   12 Bg                 
  0.309   0.334   0.337   0.383   0.409   0.414   0.417   0.420
 34 Ag   34 Bu   35 Ag   35 Bu   36 Ag   13 Bg   13 Au   14 Au                 
  0.428   0.435   0.457   0.479   0.491   0.527   0.547   0.558
 14 Bg   36 Bu   37 Ag   37 Bu   15 Au   38 Ag   38 Bu   39 Bu                 
  0.659   0.681   0.708   0.753   0.760   0.787   0.882   0.979
 15 Bg   39 Ag   40 Ag   40 Bu   41 Ag   41 Bu   42 Ag   42 Bu                 
  1.107   1.203   1.260   1.260   1.281   1.304   1.316   1.322
 16 Au   16 Bg   17 Au   43 Ag   44 Ag   43 Bu   44 Bu   17 Bg                 
  1.335   1.362   1.375   1.387   1.425   1.448   1.453   1.482
 18 Au   18 Bg   45 Ag   45 Bu   46 Bu   46 Ag   19 Au   47 Ag                 
  1.573   1.582   1.605   1.610   1.840   1.911   1.956   1.999
 47 Bu   48 Ag   48 Bu   19 Bg   49 Bu   49 Ag   50 Bu   50 Ag                 
  2.527   2.645   2.666   2.755   2.840   3.302   3.718   3.720
 20 Au   51 Ag   20 Bg   51 Bu   52 Ag   52 Bu   21 Au   21 Bg                 
  3.730   3.741   3.888   3.897   3.902   3.908   3.954   3.954
 53 Ag   53 Bu   54 Ag   54 Bu   22 Bg   22 Au   23 Bg   23 Au                 
  3.993   3.996   4.015   4.034   4.131   4.152   4.282   4.291
 55 Ag   24 Au   55 Bu   24 Bg   56 Bu   56 Ag   57 Bu   57 Ag                 
  4.426   4.462   4.617   4.677   5.976   5.988   6.009   6.037
 58 Ag   58 Bu   59 Ag   59 Bu   25 Au   25 Bg   60 Ag   60 Bu                 
  6.120   6.160   6.233   6.265   6.349   6.365   6.475   6.510
 61 Bu   61 Ag   26 Au   26 Bg   62 Ag   62 Bu   63 Bu   63 Ag                 
 23.333  23.343  27.895  27.899  28.320  28.334  28.344  28.367
 64 Bu   64 Ag   65 Ag   65 Bu   27 Au   27 Bg   66 Ag   66 Bu                 
 28.403  28.426  28.517  28.518  28.538  28.538  28.543  28.557
 67 Bu   67 Ag   28 Bg   28 Au   68 Ag   29 Au   68 Bu   29 Bg                 
 28.595  28.601  28.679  28.721  66.705  66.721 127.866 127.876
 69 Ag   69 Bu   70 Bu   70 Ag   71 Bu   71 Ag   30 Au   30 Bg                 
127.886 127.906 127.949 127.987 151.689 151.6941901.8561901.862
 72 Ag   72 Bu   73 Bu   73 Ag   74 Ag   74 Bu   75 Ag   75 Bu                 

 Beta MOs, Restricted
 -- Occupied --                  
*******-1165.90 -176.33 -176.33 -165.73 -165.73 -165.73 -165.73
  1 Bu    1 Ag    2 Bu    2 Ag    3 Bu    3 Ag    1 Au    1 Bg                 
-165.73 -165.73  -35.83  -35.83  -31.32  -31.32  -31.31  -31.31
  4 Ag    4 Bu    5 Bu    5 Ag    6 Ag    6 Bu    0 xxx   0 xxx                
-31.314 -31.314 -24.734 -24.734 -22.970 -22.970 -22.969 -22.969
  7 Bu    7 Ag    8 Ag    8 Bu    9 Ag    9 Bu    2 Bg    2 Au                 
-22.969 -22.969 -22.965 -22.965 -22.965 -22.965 -10.346 -10.346
 10 Bu   10 Ag    3 Au    3 Bg   11 Bu   11 Ag   12 Ag   12 Bu                 
 -6.379  -6.379  -4.792  -4.792  -4.778  -4.778  -4.777  -4.777
 13 Bu   13 Ag   14 Ag   14 Bu    4 Bg    4 Au   15 Ag   15 Bu                 
 -2.062  -2.062  -2.054  -2.054  -2.054  -2.054  -2.041  -2.041
 16 Ag   16 Bu    5 Bg    5 Au   17 Bu   17 Ag    6 Bg    6 Au                 
 -2.041  -2.041  -1.284  -1.283  -0.806  -0.787  -0.650  -0.622
 18 Bu   18 Ag   19 Ag   19 Bu   20 Ag   20 Bu   21 Ag   21 Bu                 
 -0.568  -0.522  -0.512  -0.508  -0.493  -0.456  -0.385  -0.339
 22 Ag    7 Au    7 Bg   22 Bu   23 Ag   23 Bu   24 Ag    8 Au                 
 -0.320  -0.277  -0.272  -0.221
  8 Bg   24 Bu   25 Ag    9 Au                                                 
 -- Virtual --                   
 -0.100  -0.060  -0.029  -0.009   0.023   0.031   0.058   0.062
  9 Bg   25 Bu   26 Bu   26 Ag   27 Ag   27 Bu   10 Au   28 Bu                 
  0.087   0.098   0.101   0.108   0.134   0.143   0.192   0.192
 28 Ag   10 Bg   29 Bu   29 Ag   30 Bu   30 Ag   31 Ag   11 Bg                 
  0.209   0.221   0.243   0.246   0.270   0.285   0.288   0.295
 31 Bu   11 Au   12 Au   32 Bu   32 Ag   33 Bu   33 Ag   12 Bg                 
  0.309   0.334   0.337   0.383   0.409   0.414   0.417   0.420
 34 Ag   34 Bu   35 Ag   35 Bu   36 Ag   13 Bg   13 Au   14 Au                 
  0.428   0.435   0.457   0.479   0.491   0.527   0.547   0.558
 14 Bg   36 Bu   37 Ag   37 Bu   15 Au   38 Ag   38 Bu   39 Bu                 
  0.659   0.681   0.708   0.753   0.760   0.787   0.882   0.979
 15 Bg   39 Ag   40 Ag   40 Bu   41 Ag   41 Bu   42 Ag   42 Bu                 
  1.107   1.203   1.260   1.260   1.281   1.304   1.316   1.322
 16 Au   16 Bg   17 Au   43 Ag   44 Ag   43 Bu   44 Bu   17 Bg                 
  1.335   1.362   1.375   1.387   1.425   1.448   1.453   1.482
 18 Au   18 Bg   45 Ag   45 Bu   46 Bu   46 Ag   19 Au   47 Ag                 
  1.573   1.582   1.605   1.610   1.840   1.911   1.956   1.999
 47 Bu   48 Ag   48 Bu   19 Bg   49 Bu   49 Ag   50 Bu   50 Ag                 
  2.527   2.645   2.666   2.755   2.840   3.302   3.718   3.720
 20 Au   51 Ag   20 Bg   51 Bu   52 Ag   52 Bu   21 Au   21 Bg                 
  3.730   3.741   3.888   3.897   3.902   3.908   3.954   3.954
 53 Ag   53 Bu   54 Ag   54 Bu   22 Bg   22 Au   23 Bg   23 Au                 
  3.993   3.996   4.015   4.034   4.131   4.152   4.282   4.291
 55 Ag   24 Au   55 Bu   24 Bg   56 Bu   56 Ag   57 Bu   57 Ag                 
  4.426   4.462   4.617   4.677   5.976   5.988   6.009   6.037
 58 Ag   58 Bu   59 Ag   59 Bu   25 Au   25 Bg   60 Ag   60 Bu                 
  6.120   6.160   6.233   6.265   6.349   6.365   6.475   6.510
 61 Bu   61 Ag   26 Au   26 Bg   62 Ag   62 Bu   63 Bu   63 Ag                 
 23.333  23.343  27.895  27.899  28.320  28.334  28.344  28.367
 64 Bu   64 Ag   65 Ag   65 Bu   27 Au   27 Bg   66 Ag   66 Bu                 
 28.403  28.426  28.517  28.518  28.538  28.538  28.543  28.557
 67 Bu   67 Ag   28 Bg   28 Au   68 Ag   29 Au   68 Bu   29 Bg                 
 28.595  28.601  28.679  28.721  66.705  66.721 127.866 127.876
 69 Ag   69 Bu   70 Bu   70 Ag   71 Bu   71 Ag   30 Au   30 Bg                 
127.886 127.906 127.949 127.987 151.689 151.6941901.8561901.862
 72 Ag   72 Bu   73 Bu   73 Ag   74 Ag   74 Bu   75 Ag   75 Bu                 
 --------------------------------------------------------------

          Ground-State Mulliken Net Atomic Charges

     Atom                 Charge (a.u.)
  ----------------------------------------
      1 F                     0.017684
      2 I                     0.195195
      3 I                     0.195195
      4 F                     0.017685
      5 C                    -0.212882
      6 C                    -0.212877
  ----------------------------------------
  Sum of atomic charges =     0.000000

 -----------------------------------------------------------------
                    Cartesian Multipole Moments
 -----------------------------------------------------------------
    Charge (ESU x 10^10)
                 0.0000
    Dipole Moment (Debye)
         X      -0.0000      Y       0.0000      Z       0.0000
       Tot       0.0000
    Quadrupole Moments (Debye-Ang)
        XX     -70.3000     XY       1.5683     YY     -81.7658
        XZ       0.0000     YZ      -0.0000     ZZ     -78.1620
    Octopole Moments (Debye-Ang^2)
       XXX      -0.0001    XXY       0.0000    XYY      -0.0000
       YYY       0.0000    XXZ      -0.0000    XYZ      -0.0000
       YYZ       0.0000    XZZ      -0.0000    YZZ       0.0000
       ZZZ      -0.0000
    Hexadecapole Moments (Debye-Ang^3)
      XXXX   -2203.7367   XXXY     -31.3873   XXYY    -457.2946
      XYYY     -65.7819   YYYY    -305.3927   XXXZ      -0.0000
      XXYZ      -0.0000   XYYZ      -0.0000   YYYZ      -0.0000
      XXZZ    -421.6886   XYZZ     -23.2888   YYZZ     -64.8663
      XZZZ       0.0000   YZZZ      -0.0000   ZZZZ     -99.0135
 -----------------------------------------------------------------
 Calculating analytic gradient of the SCF energy
 Gradient of SCF Energy
            1           2           3           4           5           6
    1   0.0933872   0.1566427  -0.1566428  -0.0933877   0.2051334  -0.2051329
    2   0.0754834   0.1353464  -0.1353461  -0.0754832  -0.0177905   0.0177900
    3  -0.0000000   0.0000000   0.0000000   0.0000000  -0.0000000  -0.0000000
 Max gradient component =       2.051E-01
 RMS gradient           =       1.052E-01
 Gradient time:  CPU 13.65 s  wall 3.52 s
 Geometry Optimization Parameters
   NAtoms,    NIC,     NZ,  NCons,   NDum,   NFix, NCnnct, MaxDiis
        6      37       0       0       0       0       0       0

 Cartesian Hessian Update
 Hessian Updated using BFGS Update


** GEOMETRY OPTIMIZATION IN DELOCALIZED INTERNAL COORDINATES **
   Searching for a Minimum

   Optimization Cycle:   6

                       Coordinates (Angstroms)
     ATOM                X               Y               Z
      1  F         1.3202131637   -1.5951164833    0.0000000000
      2  I        -2.5366627770   -0.3138032738    0.0000000000
      3  I         2.5366627770    0.3138032738    0.0000000000
      4  F        -1.3202131637    1.5951164833    0.0000000000
      5  C         0.8271144324   -0.3121363187    0.0000000000
      6  C        -0.8271144324    0.3121363187    0.0000000000
   Point Group: c2h   Number of degrees of freedom:     5


   Energy is -14114.684996296

 Hessian Updated using BFGS Update

  5 Hessian modes will be used to form the next step
  Hessian Eigenvalues:
     0.036562    0.205290    0.246275    0.380307    0.813616

 Minimum Search - Taking Simple RFO Step
 Searching for Lamda that Minimizes Along All modes
 Value Taken    Lamda =  -0.23323383
 Calculated Step too Large.  Step scaled by  0.335754
 Step Taken.  Stepsize is  0.300000

                             Maximum     Tolerance    Cnvgd?
         Gradient           0.166895      0.000300      NO
         Displacement       0.199656      0.001200      NO
         Energy change     -0.084959      0.000001      NO


 New Cartesian Coordinates Obtained by Inverse Iteration

 Displacement from previous Coordinates is:  0.349417
 ----------------------------------------------------------------
             Standard Nuclear Orientation (Angstroms)
    I     Atom           X                Y                Z
 ----------------------------------------------------------------
    1      F       1.2215007156    -1.5692880803     0.0000000000
    2      I      -2.5076750046    -0.3567007150     0.0000000000
    3      I       2.5076750046     0.3567007150     0.0000000000
    4      F      -1.2215007156     1.5692880803     0.0000000000
    5      C       0.7703792138    -0.2841356504     0.0000000000
    6      C      -0.7703792138     0.2841356504     0.0000000000
 ----------------------------------------------------------------
 Molecular Point Group                 C2h   NOp =  4
 Largest Abelian Subgroup              C2h   NOp =  4
 Nuclear Repulsion Energy =  1009.8895247116 hartrees
 There are       68 alpha and       68 beta electrons
 Applying Cartesian multipole field
    Component          Value
    ---------          -----
     (2,0,0)        1.00000E-11
     (0,2,0)        2.00000E-11
     (0,0,2)       -3.00000E-11
 Nucleus-field energy     =     0.0000000292 hartrees
 Requested basis set is 6-311++G(d,p)
 There are 72 shells and 212 basis functions
 A cutoff of  1.0D-11 yielded   1948 shell pairs
 There are     18026 function pairs (     20426 Cartesian)
 Smallest overlap matrix eigenvalue = 1.28E-04
 Guess MOs from SCF MO coefficient file

 -----------------------------------------------------------------------
  General SCF calculation program by
  Eric Jon Sundstrom, Paul Horn, Yuezhi Mao, Dmitri Zuev, Alec White,
  David Stuck, Shaama M.S., Shane Yost, Joonho Lee, David Small,
  Daniel Levine, Susi Lehtola, Hugh Burton, Evgeny Epifanovsky
 -----------------------------------------------------------------------
 Exchange:     0.2000 Hartree-Fock + 0.0800 Slater + 0.7200 B88
 Correlation:  0.1900 VWN1RPA + 0.8100 LYP
 Using SG-1 standard quadrature grid
 using 4 threads for integral computing
 -------------------------------------------------------
 OpenMP Integral computing Module                
 Release: version 2.0, May 2017, Q-Chem Inc. Pleasanton 
 -------------------------------------------------------
 -------------------------------------------------------
 OpenMP BLAS3 based DFT computing Module                
 Release: version 1.0, May 2013, Q-Chem Inc. Pittsburgh 
 -------------------------------------------------------
 A restricted SCF calculation will be
 performed using DIIS
 SCF converges when DIIS error is below 1.0e-08
 ---------------------------------------
  Cycle       Energy         DIIS error
 ---------------------------------------
    1  -14114.7551977461      8.97e-04  
    2  -14114.7600057983      2.53e-04  
    3  -14114.7598989755      3.32e-04  
    4  -14114.7602754842      4.84e-05  
    5  -14114.7602825792      1.86e-05  
    6  -14114.7602842499      6.33e-06  
    7  -14114.7602845008      1.01e-06  
    8  -14114.7602845044      5.57e-07  
    9  -14114.7602845062      2.38e-07  
   10  -14114.7602845067      4.05e-08  
   11  -14114.7602845065      3.42e-09  Convergence criterion met
 ---------------------------------------
 SCF time:   CPU 39.06s  wall 10.00s 
 SCF   energy in the final basis set =   -14114.7602845065
 Total energy in the final basis set =   -14114.7602845065

 --------------------------------------------------------------
             Orbital Energies (a.u.) and Symmetries
 --------------------------------------------------------------

 Alpha MOs, Restricted
 -- Occupied --                  
*******-1165.89 -176.33 -176.33 -165.73 -165.73 -165.73 -165.73
  1 Bu    1 Ag    2 Bu    2 Ag    3 Bu    3 Ag    1 Au    1 Bg                 
-165.73 -165.73  -35.83  -35.83  -31.32  -31.32  -31.31  -31.31
  4 Ag    4 Bu    5 Bu    5 Ag    6 Ag    6 Bu    2 Bg    2 Au                 
-31.313 -31.313 -24.733 -24.733 -22.969 -22.969 -22.968 -22.968
  7 Bu    7 Ag    8 Ag    8 Bu    9 Ag    9 Bu    3 Bg    3 Au                 
-22.967 -22.967 -22.964 -22.964 -22.964 -22.964 -10.342 -10.342
 10 Bu   10 Ag    4 Au    4 Bg   11 Bu   11 Ag   12 Ag   12 Bu                 
 -6.378  -6.378  -4.790  -4.790  -4.776  -4.776  -4.775  -4.775
 13 Bu   13 Ag   14 Ag   14 Bu    5 Bg    5 Au   15 Ag   15 Bu                 
 -2.059  -2.059  -2.052  -2.052  -2.052  -2.052  -2.039  -2.039
 16 Ag   16 Bu    6 Bg    6 Au   17 Bu   17 Ag    7 Bg    7 Au                 
 -2.039  -2.039  -1.284  -1.282  -0.807  -0.778  -0.663  -0.623
 18 Bu   18 Ag   19 Ag   19 Bu   20 Ag   20 Bu   21 Ag   21 Bu                 
 -0.575  -0.523  -0.509  -0.509  -0.494  -0.451  -0.387  -0.339
 22 Ag    8 Au    8 Bg   22 Bu   23 Ag   23 Bu   24 Ag    9 Au                 
 -0.317  -0.281  -0.275  -0.229
  9 Bg   24 Bu   25 Ag   10 Au                                                 
 -- Virtual --                   
 -0.086  -0.046  -0.017  -0.010   0.019   0.033   0.059   0.074
 10 Bg   25 Bu   26 Bu   26 Ag   27 Ag   27 Bu   11 Au   28 Bu                 
  0.089   0.098   0.105   0.113   0.133   0.155   0.192   0.193
 28 Ag   11 Bg   29 Ag   29 Bu   30 Bu   30 Ag   12 Bg   31 Ag                 
  0.211   0.222   0.247   0.254   0.271   0.284   0.285   0.295
 31 Bu   12 Au   13 Au   32 Bu   32 Ag   33 Ag   33 Bu   13 Bg                 
  0.317   0.333   0.340   0.378   0.410   0.412   0.414   0.418
 34 Ag   35 Ag   34 Bu   35 Bu   36 Ag   14 Bg   14 Au   15 Au                 
  0.427   0.438   0.459   0.480   0.500   0.515   0.559   0.567
 15 Bg   36 Bu   37 Ag   37 Bu   16 Au   38 Ag   38 Bu   39 Bu                 
  0.673   0.688   0.704   0.746   0.758   0.796   0.896   1.003
 16 Bg   39 Ag   40 Ag   40 Bu   41 Ag   41 Bu   42 Ag   42 Bu                 
  1.095   1.192   1.249   1.257   1.305   1.317   1.332   1.334
 17 Au   17 Bg   43 Ag   18 Au   43 Bu   18 Bg   44 Ag   19 Au                 
  1.337   1.364   1.376   1.388   1.427   1.453   1.473   1.507
 44 Bu   19 Bg   45 Ag   45 Bu   46 Bu   46 Ag   20 Au   47 Ag                 
  1.545   1.591   1.644   1.669   1.834   1.934   1.995   2.072
 47 Bu   48 Ag   48 Bu   20 Bg   49 Bu   49 Ag   50 Bu   50 Ag                 
  2.522   2.701   2.713   2.764   2.865   3.389   3.722   3.726
 21 Au   21 Bg   51 Ag   51 Bu   52 Ag   52 Bu   22 Au   22 Bg                 
  3.733   3.750   3.913   3.914   3.916   3.925   3.952   3.953
 53 Ag   53 Bu   23 Bg   54 Ag   54 Bu   23 Au   24 Bg   24 Au                 
  3.993   3.996   4.017   4.038   4.129   4.143   4.261   4.280
 55 Ag   25 Au   55 Bu   25 Bg   56 Bu   56 Ag   57 Bu   57 Ag                 
  4.434   4.466   4.636   4.728   5.977   5.990   6.011   6.040
 58 Ag   58 Bu   59 Ag   59 Bu   26 Au   26 Bg   60 Ag   60 Bu                 
  6.120   6.167   6.235   6.268   6.338   6.371   6.521   6.524
 61 Bu   61 Ag   27 Au   27 Bg   62 Ag   62 Bu   63 Ag   63 Bu                 
 23.355  23.398  27.897  27.897  28.322  28.335  28.344  28.367
 64 Ag   64 Bu   65 Ag   65 Bu   28 Au   28 Bg   66 Ag   66 Bu                 
 28.403  28.428  28.518  28.519  28.538  28.539  28.542  28.559
 67 Bu   67 Ag   29 Bg   29 Au   68 Ag   30 Au   68 Bu   30 Bg                 
 28.592  28.602  28.677  28.729  66.704  66.728 127.867 127.878
 69 Ag   69 Bu   70 Bu   70 Ag   71 Bu   71 Ag   31 Au   31 Bg                 
127.886 127.906 127.947 127.989 151.689 151.6911901.8561901.858
 72 Ag   72 Bu   73 Bu   73 Ag   74 Ag   74 Bu   75 Ag   75 Bu                 

 Beta MOs, Restricted
 -- Occupied --                  
*******-1165.89 -176.33 -176.33 -165.73 -165.73 -165.73 -165.73
  1 Bu    1 Ag    2 Bu    2 Ag    3 Bu    3 Ag    1 Au    1 Bg                 
-165.73 -165.73  -35.83  -35.83  -31.32  -31.32  -31.31  -31.31
  4 Ag    4 Bu    5 Bu    5 Ag    6 Ag    6 Bu    2 Bg    2 Au                 
-31.313 -31.313 -24.733 -24.733 -22.969 -22.969 -22.968 -22.968
  7 Bu    7 Ag    8 Ag    8 Bu    9 Ag    9 Bu    3 Bg    3 Au                 
-22.967 -22.967 -22.964 -22.964 -22.964 -22.964 -10.342 -10.342
 10 Bu   10 Ag    4 Au    4 Bg   11 Bu   11 Ag   12 Ag   12 Bu                 
 -6.378  -6.378  -4.790  -4.790  -4.776  -4.776  -4.775  -4.775
 13 Bu   13 Ag   14 Ag   14 Bu    5 Bg    5 Au   15 Ag   15 Bu                 
 -2.059  -2.059  -2.052  -2.052  -2.052  -2.052  -2.039  -2.039
 16 Ag   16 Bu    6 Bg    6 Au   17 Bu   17 Ag    7 Bg    7 Au                 
 -2.039  -2.039  -1.284  -1.282  -0.807  -0.778  -0.663  -0.623
 18 Bu   18 Ag   19 Ag   19 Bu   20 Ag   20 Bu   21 Ag   21 Bu                 
 -0.575  -0.523  -0.509  -0.509  -0.494  -0.451  -0.387  -0.339
 22 Ag    8 Au    8 Bg   22 Bu   23 Ag   23 Bu   24 Ag    9 Au                 
 -0.317  -0.281  -0.275  -0.229
  9 Bg   24 Bu   25 Ag   10 Au                                                 
 -- Virtual --                   
 -0.086  -0.046  -0.017  -0.010   0.019   0.033   0.059   0.074
 10 Bg   25 Bu   26 Bu   26 Ag   27 Ag   27 Bu   11 Au   28 Bu                 
  0.089   0.098   0.105   0.113   0.133   0.155   0.192   0.193
 28 Ag   11 Bg   29 Ag   29 Bu   30 Bu   30 Ag   12 Bg   31 Ag                 
  0.211   0.222   0.247   0.254   0.271   0.284   0.285   0.295
 31 Bu   12 Au   13 Au   32 Bu   32 Ag   33 Ag   33 Bu   13 Bg                 
  0.317   0.333   0.340   0.378   0.410   0.412   0.414   0.418
 34 Ag   35 Ag   34 Bu   35 Bu   36 Ag   14 Bg   14 Au   15 Au                 
  0.427   0.438   0.459   0.480   0.500   0.515   0.559   0.567
 15 Bg   36 Bu   37 Ag   37 Bu   16 Au   38 Ag   38 Bu   39 Bu                 
  0.673   0.688   0.704   0.746   0.758   0.796   0.896   1.003
 16 Bg   39 Ag   40 Ag   40 Bu   41 Ag   41 Bu   42 Ag   42 Bu                 
  1.095   1.192   1.249   1.257   1.305   1.317   1.332   1.334
 17 Au   17 Bg   43 Ag   18 Au   43 Bu   18 Bg   44 Ag   19 Au                 
  1.337   1.364   1.376   1.388   1.427   1.453   1.473   1.507
 44 Bu   19 Bg   45 Ag   45 Bu   46 Bu   46 Ag   20 Au   47 Ag                 
  1.545   1.591   1.644   1.669   1.834   1.934   1.995   2.072
 47 Bu   48 Ag   48 Bu   20 Bg   49 Bu   49 Ag   50 Bu   50 Ag                 
  2.522   2.701   2.713   2.764   2.865   3.389   3.722   3.726
 21 Au   21 Bg   51 Ag   51 Bu   52 Ag   52 Bu   22 Au   22 Bg                 
  3.733   3.750   3.913   3.914   3.916   3.925   3.952   3.953
 53 Ag   53 Bu   23 Bg   54 Ag   54 Bu   23 Au   24 Bg   24 Au                 
  3.993   3.996   4.017   4.038   4.129   4.143   4.261   4.280
 55 Ag   25 Au   55 Bu   25 Bg   56 Bu   56 Ag   57 Bu   57 Ag                 
  4.434   4.466   4.636   4.728   5.977   5.990   6.011   6.040
 58 Ag   58 Bu   59 Ag   59 Bu   26 Au   26 Bg   60 Ag   60 Bu                 
  6.120   6.167   6.235   6.268   6.338   6.371   6.521   6.524
 61 Bu   61 Ag   27 Au   27 Bg   62 Ag   62 Bu   63 Ag   63 Bu                 
 23.355  23.398  27.897  27.897  28.322  28.335  28.344  28.367
 64 Ag   64 Bu   65 Ag   65 Bu   28 Au   28 Bg   66 Ag   66 Bu                 
 28.403  28.428  28.518  28.519  28.538  28.539  28.542  28.559
 67 Bu   67 Ag   29 Bg   29 Au   68 Ag   30 Au   68 Bu   30 Bg                 
 28.592  28.602  28.677  28.729  66.704  66.728 127.867 127.878
 69 Ag   69 Bu   70 Bu   70 Ag   71 Bu   71 Ag   31 Au   31 Bg                 
127.886 127.906 127.947 127.989 151.689 151.6911901.8561901.858
 72 Ag   72 Bu   73 Bu   73 Ag   74 Ag   74 Bu   75 Ag   75 Bu                 
 --------------------------------------------------------------

          Ground-State Mulliken Net Atomic Charges

     Atom                 Charge (a.u.)
  ----------------------------------------
      1 F                     0.010119
      2 I                     0.175486
      3 I                     0.175486
      4 F                     0.010119
      5 C                    -0.185605
      6 C                    -0.185605
  ----------------------------------------
  Sum of atomic charges =     0.000000

 -----------------------------------------------------------------
                    Cartesian Multipole Moments
 -----------------------------------------------------------------
    Charge (ESU x 10^10)
                 0.0000
    Dipole Moment (Debye)
         X       0.0000      Y       0.0000      Z       0.0000
       Tot       0.0000
    Quadrupole Moments (Debye-Ang)
        XX     -70.3253     XY       1.7549     YY     -81.6462
        XZ       0.0000     YZ      -0.0000     ZZ     -78.1235
    Octopole Moments (Debye-Ang^2)
       XXX      -0.0000    XXY       0.0000    XYY      -0.0000
       YYY       0.0000    XXZ       0.0000    XYZ       0.0000
       YYZ       0.0000    XZZ       0.0000    YZZ      -0.0000
       ZZZ       0.0000
    Hexadecapole Moments (Debye-Ang^3)
      XXXX   -2134.2751   XXXY     -51.9928   XXYY    -444.3563
      XYYY     -89.4300   YYYY    -307.8502   XXXZ       0.0000
      XXYZ       0.0000   XYYZ       0.0000   YYYZ      -0.0000
      XXZZ    -411.0920   XYZZ     -31.2015   YYZZ     -65.4804
      XZZZ      -0.0000   YZZZ      -0.0000   ZZZZ     -99.0286
 -----------------------------------------------------------------
 Calculating analytic gradient of the SCF energy
 Gradient of SCF Energy
            1           2           3           4           5           6
    1   0.0824259   0.1298969  -0.1298969  -0.0824259   0.1892423  -0.1892423
    2   0.0653209   0.1141518  -0.1141518  -0.0653209  -0.0252421   0.0252421
    3   0.0000000   0.0000000   0.0000000   0.0000000  -0.0000000  -0.0000000
 Max gradient component =       1.892E-01
 RMS gradient           =       9.274E-02
 Gradient time:  CPU 13.78 s  wall 3.55 s
 Geometry Optimization Parameters
   NAtoms,    NIC,     NZ,  NCons,   NDum,   NFix, NCnnct, MaxDiis
        6      37       0       0       0       0       0       0

 Cartesian Hessian Update
 Hessian Updated using BFGS Update


** GEOMETRY OPTIMIZATION IN DELOCALIZED INTERNAL COORDINATES **
   Searching for a Minimum

   Optimization Cycle:   7

                       Coordinates (Angstroms)
     ATOM                X               Y               Z
      1  F         1.2215007156   -1.5692880803    0.0000000000
      2  I        -2.5076750046   -0.3567007150    0.0000000000
      3  I         2.5076750046    0.3567007150    0.0000000000
      4  F        -1.2215007156    1.5692880803    0.0000000000
      5  C         0.7703792138   -0.2841356504    0.0000000000
      6  C        -0.7703792138    0.2841356504    0.0000000000
   Point Group: c2h   Number of degrees of freedom:     5


   Energy is -14114.760284506

 Hessian Updated using BFGS Update

  5 Hessian modes will be used to form the next step
  Hessian Eigenvalues:
     0.047199    0.204702    0.249324    0.384409    0.765406

 Minimum Search - Taking Simple RFO Step
 Searching for Lamda that Minimizes Along All modes
 Value Taken    Lamda =  -0.20612640
 Calculated Step too Large.  Step scaled by  0.343837
 Step Taken.  Stepsize is  0.300000

                             Maximum     Tolerance    Cnvgd?
         Gradient           0.152533      0.000300      NO
         Displacement       0.203315      0.001200      NO
         Energy change     -0.075288      0.000001      NO


 New Cartesian Coordinates Obtained by Inverse Iteration

 Displacement from previous Coordinates is:  0.351547
 ----------------------------------------------------------------
             Standard Nuclear Orientation (Angstroms)
    I     Atom           X                Y                Z
 ----------------------------------------------------------------
    1      F       1.1244706256    -1.5445343445     0.0000000000
    2      I      -2.4731277911    -0.3990378662     0.0000000000
    3      I       2.4731277911     0.3990378662     0.0000000000
    4      F      -1.1244706256     1.5445343445     0.0000000000
    5      C       0.7105513940    -0.2574744941     0.0000000000
    6      C      -0.7105513940     0.2574744941     0.0000000000
 ----------------------------------------------------------------
 Molecular Point Group                 C2h   NOp =  4
 Largest Abelian Subgroup              C2h   NOp =  4
 Nuclear Repulsion Energy =  1016.6576461702 hartrees
 There are       68 alpha and       68 beta electrons
 Applying Cartesian multipole field
    Component          Value
    ---------          -----
     (2,0,0)        1.00000E-11
     (0,2,0)        2.00000E-11
     (0,0,2)       -3.00000E-11
 Nucleus-field energy     =     0.0000000285 hartrees
 Requested basis set is 6-311++G(d,p)
 There are 72 shells and 212 basis functions
 A cutoff of  1.0D-11 yielded   1948 shell pairs
 There are     17976 function pairs (     20348 Cartesian)
 Smallest overlap matrix eigenvalue = 8.54E-05
 Guess MOs from SCF MO coefficient file

 -----------------------------------------------------------------------
  General SCF calculation program by
  Eric Jon Sundstrom, Paul Horn, Yuezhi Mao, Dmitri Zuev, Alec White,
  David Stuck, Shaama M.S., Shane Yost, Joonho Lee, David Small,
  Daniel Levine, Susi Lehtola, Hugh Burton, Evgeny Epifanovsky
 -----------------------------------------------------------------------
 Exchange:     0.2000 Hartree-Fock + 0.0800 Slater + 0.7200 B88
 Correlation:  0.1900 VWN1RPA + 0.8100 LYP
 Using SG-1 standard quadrature grid
 using 4 threads for integral computing
 -------------------------------------------------------
 OpenMP Integral computing Module                
 Release: version 2.0, May 2017, Q-Chem Inc. Pleasanton 
 -------------------------------------------------------
 -------------------------------------------------------
 OpenMP BLAS3 based DFT computing Module                
 Release: version 1.0, May 2013, Q-Chem Inc. Pittsburgh 
 -------------------------------------------------------
 A restricted SCF calculation will be
 performed using DIIS
 SCF converges when DIIS error is below 1.0e-08
 ---------------------------------------
  Cycle       Energy         DIIS error
 ---------------------------------------
    1  -14114.8203568141      1.03e-03  
    2  -14114.8256545829      3.21e-04  
    3  -14114.8253754004      4.26e-04  
    4  -14114.8261075524      5.43e-05  
    5  -14114.8261195378      1.45e-05  
    6  -14114.8261203901      6.67e-06  
    7  -14114.8261206433      8.98e-07  
    8  -14114.8261206476      2.37e-07  
    9  -14114.8261206475      4.72e-08  
   10  -14114.8261206476      5.21e-09  Convergence criterion met
 ---------------------------------------
 SCF time:   CPU 35.88s  wall 10.00s 
 SCF   energy in the final basis set =   -14114.8261206476
 Total energy in the final basis set =   -14114.8261206476

 --------------------------------------------------------------
             Orbital Energies (a.u.) and Symmetries
 --------------------------------------------------------------

 Alpha MOs, Restricted
 -- Occupied --                  
*******-1165.89 -176.33 -176.33 -165.73 -165.73 -165.73 -165.73
  1 Bu    1 Ag    2 Bu    2 Ag    3 Bu    3 Ag    1 Au    1 Bg                 
-165.73 -165.73  -35.82  -35.82  -31.32  -31.32  -31.31  -31.31
  4 Ag    4 Bu    5 Bu    5 Ag    6 Ag    6 Bu    2 Bg    2 Au                 
-31.312 -31.312 -24.731 -24.731 -22.968 -22.968 -22.967 -22.967
  7 Bu    7 Ag    8 Ag    8 Bu    9 Ag    9 Bu    3 Bg    3 Au                 
-22.967 -22.967 -22.963 -22.963 -22.963 -22.963 -10.336 -10.335
 10 Bu   10 Ag    4 Bg    4 Au   11 Bu   11 Ag   12 Ag   12 Bu                 
 -6.376  -6.376  -4.789  -4.789  -4.774  -4.774  -4.774  -4.774
 13 Ag   13 Bu   14 Ag   14 Bu    5 Bg    5 Au   15 Ag   15 Bu                 
 -2.057  -2.057  -2.051  -2.051  -2.051  -2.051  -2.038  -2.038
 16 Ag   16 Bu    6 Bg    6 Au   17 Bu   17 Ag    7 Bg    7 Au                 
 -2.037  -2.037  -1.284  -1.282  -0.814  -0.771  -0.678  -0.625
 18 Bu   18 Ag   19 Ag   19 Bu   20 Ag   20 Bu   21 Ag   21 Bu                 
 -0.581  -0.525  -0.511  -0.506  -0.493  -0.446  -0.388  -0.341
 22 Ag    8 Au   22 Bu    8 Bg   23 Ag   23 Bu   24 Ag    9 Au                 
 -0.314  -0.284  -0.278  -0.239
  9 Bg   24 Bu   25 Ag   10 Au                                                 
 -- Virtual --                   
 -0.068  -0.053  -0.010   0.004   0.016   0.034   0.059   0.082
 10 Bg   25 Bu   26 Ag   26 Bu   27 Ag   27 Bu   11 Au   28 Bu                 
  0.090   0.097   0.103   0.133   0.145   0.162   0.191   0.194
 28 Ag   11 Bg   29 Ag   29 Bu   30 Bu   30 Ag   12 Bg   31 Ag                 
  0.214   0.221   0.253   0.265   0.273   0.285   0.286   0.294
 31 Bu   12 Au   13 Au   32 Bu   32 Ag   33 Ag   33 Bu   13 Bg                 
  0.315   0.342   0.350   0.377   0.409   0.411   0.414   0.416
 34 Ag   35 Ag   34 Bu   35 Bu   14 Au   14 Bg   36 Ag   15 Au                 
  0.428   0.441   0.460   0.482   0.504   0.509   0.570   0.587
 15 Bg   36 Bu   37 Ag   37 Bu   38 Ag   16 Au   38 Bu   39 Bu                 
  0.686   0.694   0.701   0.740   0.759   0.807   0.912   1.024
 16 Bg   39 Ag   40 Ag   40 Bu   41 Ag   41 Bu   42 Ag   42 Bu                 
  1.095   1.172   1.238   1.257   1.309   1.312   1.338   1.352
 17 Au   17 Bg   43 Ag   18 Au   43 Bu   18 Bg   19 Au   44 Ag                 
  1.363   1.371   1.379   1.384   1.431   1.455   1.498   1.527
 44 Bu   19 Bg   45 Ag   45 Bu   46 Bu   46 Ag   20 Au   47 Ag                 
  1.538   1.624   1.693   1.736   1.837   1.945   2.040   2.148
 47 Bu   48 Ag   48 Bu   20 Bg   49 Bu   49 Ag   50 Bu   50 Ag                 
  2.527   2.741   2.773   2.830   2.902   3.416   3.727   3.733
 21 Au   21 Bg   51 Bu   51 Ag   52 Ag   52 Bu   22 Au   22 Bg                 
  3.736   3.761   3.921   3.932   3.942   3.945   3.951   3.953
 53 Ag   53 Bu   23 Bg   54 Bu   23 Au   54 Ag   24 Bg   24 Au                 
  3.997   3.997   4.017   4.042   4.128   4.133   4.248   4.276
 55 Ag   25 Au   55 Bu   25 Bg   56 Bu   56 Ag   57 Bu   57 Ag                 
  4.446   4.470   4.659   4.778   5.979   5.992   6.012   6.044
 58 Ag   58 Bu   59 Ag   59 Bu   26 Au   26 Bg   60 Ag   60 Bu                 
  6.121   6.172   6.238   6.271   6.329   6.372   6.529   6.592
 61 Bu   61 Ag   27 Au   27 Bg   62 Ag   62 Bu   63 Ag   63 Bu                 
 23.357  23.563  27.894  27.899  28.323  28.337  28.344  28.367
 64 Ag   64 Bu   65 Bu   65 Ag   28 Au   28 Bg   66 Ag   66 Bu                 
 28.403  28.429  28.519  28.519  28.538  28.540  28.540  28.562
 67 Bu   67 Ag   29 Bg   29 Au   68 Ag   30 Au   68 Bu   30 Bg                 
 28.589  28.605  28.679  28.737  66.706  66.734 127.868 127.879
 69 Ag   69 Bu   70 Bu   70 Ag   71 Bu   71 Ag   31 Au   31 Bg                 
127.885 127.907 127.945 127.990 151.688 151.6921901.8541901.858
 72 Ag   72 Bu   73 Bu   73 Ag   74 Bu   74 Ag   75 Bu   75 Ag                 

 Beta MOs, Restricted
 -- Occupied --                  
*******-1165.89 -176.33 -176.33 -165.73 -165.73 -165.73 -165.73
  1 Bu    1 Ag    2 Bu    2 Ag    3 Bu    3 Ag    1 Au    1 Bg                 
-165.73 -165.73  -35.82  -35.82  -31.32  -31.32  -31.31  -31.31
  4 Ag    4 Bu    5 Bu    5 Ag    6 Ag    6 Bu    2 Bg    2 Au                 
-31.312 -31.312 -24.731 -24.731 -22.968 -22.968 -22.967 -22.967
  7 Bu    7 Ag    8 Ag    8 Bu    9 Ag    9 Bu    3 Bg    3 Au                 
-22.967 -22.967 -22.963 -22.963 -22.963 -22.963 -10.336 -10.335
 10 Bu   10 Ag    4 Bg    4 Au   11 Bu   11 Ag   12 Ag   12 Bu                 
 -6.376  -6.376  -4.789  -4.789  -4.774  -4.774  -4.774  -4.774
 13 Ag   13 Bu   14 Ag   14 Bu    5 Bg    5 Au   15 Ag   15 Bu                 
 -2.057  -2.057  -2.051  -2.051  -2.051  -2.051  -2.038  -2.038
 16 Ag   16 Bu    6 Bg    6 Au   17 Bu   17 Ag    7 Bg    7 Au                 
 -2.037  -2.037  -1.284  -1.282  -0.814  -0.771  -0.678  -0.625
 18 Bu   18 Ag   19 Ag   19 Bu   20 Ag   20 Bu   21 Ag   21 Bu                 
 -0.581  -0.525  -0.511  -0.506  -0.493  -0.446  -0.388  -0.341
 22 Ag    8 Au   22 Bu    8 Bg   23 Ag   23 Bu   24 Ag    9 Au                 
 -0.314  -0.284  -0.278  -0.239
  9 Bg   24 Bu   25 Ag   10 Au                                                 
 -- Virtual --                   
 -0.068  -0.053  -0.010   0.004   0.016   0.034   0.059   0.082
 10 Bg   25 Bu   26 Ag   26 Bu   27 Ag   27 Bu   11 Au   28 Bu                 
  0.090   0.097   0.103   0.133   0.145   0.162   0.191   0.194
 28 Ag   11 Bg   29 Ag   29 Bu   30 Bu   30 Ag   12 Bg   31 Ag                 
  0.214   0.221   0.253   0.265   0.273   0.285   0.286   0.294
 31 Bu   12 Au   13 Au   32 Bu   32 Ag   33 Ag   33 Bu   13 Bg                 
  0.315   0.342   0.350   0.377   0.409   0.411   0.414   0.416
 34 Ag   35 Ag   34 Bu   35 Bu   14 Au   14 Bg   36 Ag   15 Au                 
  0.428   0.441   0.460   0.482   0.504   0.509   0.570   0.587
 15 Bg   36 Bu   37 Ag   37 Bu   38 Ag   16 Au   38 Bu   39 Bu                 
  0.686   0.694   0.701   0.740   0.759   0.807   0.912   1.024
 16 Bg   39 Ag   40 Ag   40 Bu   41 Ag   41 Bu   42 Ag   42 Bu                 
  1.095   1.172   1.238   1.257   1.309   1.312   1.338   1.352
 17 Au   17 Bg   43 Ag   18 Au   43 Bu   18 Bg   19 Au   44 Ag                 
  1.363   1.371   1.379   1.384   1.431   1.455   1.498   1.527
 44 Bu   19 Bg   45 Ag   45 Bu   46 Bu   46 Ag   20 Au   47 Ag                 
  1.538   1.624   1.693   1.736   1.837   1.945   2.040   2.148
 47 Bu   48 Ag   48 Bu   20 Bg   49 Bu   49 Ag   50 Bu   50 Ag                 
  2.527   2.741   2.773   2.830   2.902   3.416   3.727   3.733
 21 Au   21 Bg   51 Bu   51 Ag   52 Ag   52 Bu   22 Au   22 Bg                 
  3.736   3.761   3.921   3.932   3.942   3.945   3.951   3.953
 53 Ag   53 Bu   23 Bg   54 Bu   23 Au   54 Ag   24 Bg   24 Au                 
  3.997   3.997   4.017   4.042   4.128   4.133   4.248   4.276
 55 Ag   25 Au   55 Bu   25 Bg   56 Bu   56 Ag   57 Bu   57 Ag                 
  4.446   4.470   4.659   4.778   5.979   5.992   6.012   6.044
 58 Ag   58 Bu   59 Ag   59 Bu   26 Au   26 Bg   60 Ag   60 Bu                 
  6.121   6.172   6.238   6.271   6.329   6.372   6.529   6.592
 61 Bu   61 Ag   27 Au   27 Bg   62 Ag   62 Bu   63 Ag   63 Bu                 
 23.357  23.563  27.894  27.899  28.323  28.337  28.344  28.367
 64 Ag   64 Bu   65 Bu   65 Ag   28 Au   28 Bg   66 Ag   66 Bu                 
 28.403  28.429  28.519  28.519  28.538  28.540  28.540  28.562
 67 Bu   67 Ag   29 Bg   29 Au   68 Ag   30 Au   68 Bu   30 Bg                 
 28.589  28.605  28.679  28.737  66.706  66.734 127.868 127.879
 69 Ag   69 Bu   70 Bu   70 Ag   71 Bu   71 Ag   31 Au   31 Bg                 
127.885 127.907 127.945 127.990 151.688 151.6921901.8541901.858
 72 Ag   72 Bu   73 Bu   73 Ag   74 Bu   74 Ag   75 Bu   75 Ag                 
 --------------------------------------------------------------

          Ground-State Mulliken Net Atomic Charges

     Atom                 Charge (a.u.)
  ----------------------------------------
      1 F                     0.000176
      2 I                     0.157226
      3 I                     0.157225
      4 F                     0.000176
      5 C                    -0.157401
      6 C                    -0.157401
  ----------------------------------------
  Sum of atomic charges =    -0.000000

 -----------------------------------------------------------------
                    Cartesian Multipole Moments
 -----------------------------------------------------------------
    Charge (ESU x 10^10)
                -0.0000
    Dipole Moment (Debye)
         X       0.0000      Y      -0.0000      Z      -0.0000
       Tot       0.0000
    Quadrupole Moments (Debye-Ang)
        XX     -70.3589     XY       1.9509     YY     -81.5538
        XZ       0.0000     YZ       0.0000     ZZ     -78.0117
    Octopole Moments (Debye-Ang^2)
       XXX      -0.0000    XXY      -0.0000    XYY      -0.0000
       YYY      -0.0000    XXZ      -0.0000    XYZ      -0.0000
       YYZ      -0.0000    XZZ       0.0000    YZZ      -0.0000
       ZZZ       0.0000
    Hexadecapole Moments (Debye-Ang^3)
      XXXX   -2059.5793   XXXY     -71.1102   XXYY    -430.5276
      XYYY    -111.4228   YYYY    -312.2097   XXXZ       0.0000
      XXYZ       0.0000   XYYZ       0.0000   YYYZ       0.0000
      XXZZ    -399.1452   XYZZ     -38.6231   YYZZ     -66.3918
      XZZZ       0.0000   YZZZ       0.0000   ZZZZ     -98.8807
 -----------------------------------------------------------------
 Calculating analytic gradient of the SCF energy
 Gradient of SCF Energy
            1           2           3           4           5           6
    1   0.0703862   0.1096996  -0.1096996  -0.0703862   0.1582434  -0.1582434
    2   0.0585468   0.0974229  -0.0974229  -0.0585468  -0.0215205   0.0215205
    3  -0.0000000  -0.0000000   0.0000000   0.0000000   0.0000000  -0.0000000
 Max gradient component =       1.582E-01
 RMS gradient           =       7.847E-02
 Gradient time:  CPU 14.16 s  wall 3.65 s
 Geometry Optimization Parameters
   NAtoms,    NIC,     NZ,  NCons,   NDum,   NFix, NCnnct, MaxDiis
        6      37       0       0       0       0       0       0

 Cartesian Hessian Update
 Hessian Updated using BFGS Update


** GEOMETRY OPTIMIZATION IN DELOCALIZED INTERNAL COORDINATES **
   Searching for a Minimum

   Optimization Cycle:   8

                       Coordinates (Angstroms)
     ATOM                X               Y               Z
      1  F         1.1244706256   -1.5445343445    0.0000000000
      2  I        -2.4731277911   -0.3990378662    0.0000000000
      3  I         2.4731277911    0.3990378662    0.0000000000
      4  F        -1.1244706256    1.5445343445    0.0000000000
      5  C         0.7105513940   -0.2574744941    0.0000000000
      6  C        -0.7105513940    0.2574744941    0.0000000000
   Point Group: c2h   Number of degrees of freedom:     5


   Energy is -14114.826120648

 Hessian Updated using BFGS Update

  5 Hessian modes will be used to form the next step
  Hessian Eigenvalues:
     0.118471    0.176109    0.252062    0.384000    0.689494

 Minimum Search - Taking Simple RFO Step
 Searching for Lamda that Minimizes Along All modes
 Value Taken    Lamda =  -0.14690243
 Calculated Step too Large.  Step scaled by  0.413078
 Step Taken.  Stepsize is  0.300000

                             Maximum     Tolerance    Cnvgd?
         Gradient           0.128885      0.000300      NO
         Displacement       0.191009      0.001200      NO
         Energy change     -0.065836      0.000001      NO


 New Cartesian Coordinates Obtained by Inverse Iteration

 Displacement from previous Coordinates is:  0.336968
 ----------------------------------------------------------------
             Standard Nuclear Orientation (Angstroms)
    I     Atom           X                Y                Z
 ----------------------------------------------------------------
    1      F       1.0296139502    -1.5268755623     0.0000000000
    2      I      -2.4427461101    -0.4448646662     0.0000000000
    3      I       2.4427461101     0.4448646662     0.0000000000
    4      F      -1.0296139502     1.5268755623     0.0000000000
    5      C       0.6549789759    -0.2356291983     0.0000000000
    6      C      -0.6549789759     0.2356291983     0.0000000000
 ----------------------------------------------------------------
 Molecular Point Group                 C2h   NOp =  4
 Largest Abelian Subgroup              C2h   NOp =  4
 Nuclear Repulsion Energy =  1021.8578260437 hartrees
 There are       68 alpha and       68 beta electrons
 Applying Cartesian multipole field
    Component          Value
    ---------          -----
     (2,0,0)        1.00000E-11
     (0,2,0)        2.00000E-11
     (0,0,2)       -3.00000E-11
 Nucleus-field energy     =     0.0000000280 hartrees
 Requested basis set is 6-311++G(d,p)
 There are 72 shells and 212 basis functions
 A cutoff of  1.0D-11 yielded   1950 shell pairs
 There are     17924 function pairs (     20272 Cartesian)
 Smallest overlap matrix eigenvalue = 5.78E-05
 Guess MOs from SCF MO coefficient file

 -----------------------------------------------------------------------
  General SCF calculation program by
  Eric Jon Sundstrom, Paul Horn, Yuezhi Mao, Dmitri Zuev, Alec White,
  David Stuck, Shaama M.S., Shane Yost, Joonho Lee, David Small,
  Daniel Levine, Susi Lehtola, Hugh Burton, Evgeny Epifanovsky
 -----------------------------------------------------------------------
 Exchange:     0.2000 Hartree-Fock + 0.0800 Slater + 0.7200 B88
 Correlation:  0.1900 VWN1RPA + 0.8100 LYP
 Using SG-1 standard quadrature grid
 using 4 threads for integral computing
 -------------------------------------------------------
 OpenMP Integral computing Module                
 Release: version 2.0, May 2017, Q-Chem Inc. Pleasanton 
 -------------------------------------------------------
 -------------------------------------------------------
 OpenMP BLAS3 based DFT computing Module                
 Release: version 1.0, May 2013, Q-Chem Inc. Pittsburgh 
 -------------------------------------------------------
 A restricted SCF calculation will be
 performed using DIIS
 SCF converges when DIIS error is below 1.0e-08
 ---------------------------------------
  Cycle       Energy         DIIS error
 ---------------------------------------
    1  -14114.8711381166      1.16e-03  
    2  -14114.8769605671      3.52e-04  
    3  -14114.8766377250      4.49e-04  
    4  -14114.8775232102      6.75e-05  
    5  -14114.8775425622      9.83e-06  
    6  -14114.8775428962      5.35e-06  
    7  -14114.8775430477      1.13e-06  
    8  -14114.8775430541      2.84e-07  
    9  -14114.8775430544      3.93e-08  
   10  -14114.8775430544      5.26e-09  Convergence criterion met
 ---------------------------------------
 SCF time:   CPU 36.13s  wall 10.00s 
 SCF   energy in the final basis set =   -14114.8775430544
 Total energy in the final basis set =   -14114.8775430544

 --------------------------------------------------------------
             Orbital Energies (a.u.) and Symmetries
 --------------------------------------------------------------

 Alpha MOs, Restricted
 -- Occupied --                  
*******-1165.89 -176.33 -176.33 -165.73 -165.73 -165.73 -165.73
  1 Bu    1 Ag    2 Ag    2 Bu    3 Bu    3 Ag    1 Au    1 Bg                 
-165.73 -165.73  -35.82  -35.82  -31.32  -31.32  -31.31  -31.31
  4 Ag    4 Bu    5 Bu    5 Ag    6 Ag    6 Bu    2 Bg    2 Au                 
-31.311 -31.311 -24.728 -24.728 -22.968 -22.968 -22.967 -22.967
  7 Bu    7 Ag    8 Ag    8 Bu    9 Ag    9 Bu    3 Bg    3 Au                 
-22.966 -22.966 -22.962 -22.962 -22.962 -22.962 -10.326 -10.326
 10 Bu   10 Ag   11 Ag   11 Bu    4 Bg    4 Au   12 Ag   12 Bu                 
 -6.375  -6.375  -4.788  -4.788  -4.773  -4.773  -4.773  -4.773
 13 Ag   13 Bu   14 Ag   14 Bu    5 Bg    5 Au   15 Ag   15 Bu                 
 -2.056  -2.056  -2.050  -2.050  -2.050  -2.050  -2.037  -2.037
 16 Ag   16 Bu    6 Bg    6 Au   17 Bu   17 Ag    7 Bg    7 Au                 
 -2.036  -2.036  -1.283  -1.280  -0.827  -0.763  -0.690  -0.625
 18 Bu   18 Ag   19 Ag   19 Bu   20 Ag   20 Bu   21 Ag   21 Bu                 
 -0.583  -0.528  -0.514  -0.502  -0.491  -0.440  -0.389  -0.344
 22 Ag    8 Au   22 Bu    8 Bg   23 Ag   23 Bu   24 Ag    9 Au                 
 -0.312  -0.288  -0.281  -0.249
  9 Bg   24 Bu   25 Ag   10 Au                                                 
 -- Virtual --                   
 -0.062  -0.047  -0.010   0.013   0.015   0.036   0.059   0.084
 25 Bu   10 Bg   26 Ag   27 Ag   26 Bu   27 Bu   11 Au   28 Bu                 
  0.091   0.097   0.100   0.133   0.166   0.175   0.191   0.196
 28 Ag   11 Bg   29 Ag   29 Bu   30 Ag   30 Bu   12 Bg   31 Ag                 
  0.219   0.220   0.260   0.271   0.272   0.290   0.290   0.294
 31 Bu   12 Au   13 Au   32 Bu   32 Ag   33 Ag   33 Bu   13 Bg                 
  0.312   0.351   0.355   0.396   0.403   0.410   0.412   0.421
 34 Ag   34 Bu   35 Ag   35 Bu   14 Au   14 Bg   15 Au   36 Ag                 
  0.429   0.445   0.461   0.482   0.494   0.517   0.595   0.609
 15 Bg   36 Bu   37 Ag   37 Bu   38 Ag   16 Au   38 Bu   39 Bu                 
  0.690   0.698   0.711   0.738   0.762   0.816   0.926   1.031
 39 Ag   16 Bg   40 Ag   40 Bu   41 Ag   41 Bu   42 Ag   42 Bu                 
  1.111   1.148   1.228   1.259   1.309   1.316   1.342   1.347
 17 Au   17 Bg   43 Ag   18 Au   18 Bg   43 Bu   44 Ag   19 Au                 
  1.377   1.378   1.385   1.389   1.438   1.453   1.525   1.548
 44 Bu   19 Bg   45 Ag   45 Bu   46 Bu   46 Ag   20 Au   47 Ag                 
  1.555   1.659   1.751   1.804   1.854   1.946   2.099   2.207
 47 Bu   48 Ag   48 Bu   20 Bg   49 Bu   49 Ag   50 Bu   50 Ag                 
  2.541   2.777   2.780   2.897   3.015   3.377   3.732   3.741
 21 Au   21 Bg   51 Bu   51 Ag   52 Ag   52 Bu   22 Au   53 Ag                 
  3.742   3.772   3.925   3.946   3.949   3.951   3.964   3.972
 22 Bg   53 Bu   23 Bg   23 Au   54 Bu   24 Bg   24 Au   54 Ag                 
  3.998   4.013   4.021   4.046   4.119   4.125   4.240   4.271
 25 Au   55 Bu   55 Ag   25 Bg   56 Ag   56 Bu   57 Bu   57 Ag                 
  4.457   4.471   4.684   4.811   5.980   5.992   6.012   6.046
 58 Ag   58 Bu   59 Ag   59 Bu   26 Au   26 Bg   60 Ag   60 Bu                 
  6.121   6.169   6.242   6.275   6.323   6.369   6.538   6.662
 61 Bu   61 Ag   27 Au   27 Bg   62 Ag   62 Bu   63 Ag   63 Bu                 
 23.342  23.865  27.888  27.900  28.324  28.337  28.344  28.366
 64 Ag   64 Bu   65 Bu   65 Ag   28 Au   28 Bg   66 Ag   66 Bu                 
 28.400  28.427  28.519  28.519  28.536  28.538  28.540  28.564
 67 Bu   67 Ag   29 Au   29 Bg   68 Ag   68 Bu   30 Au   30 Bg                 
 28.586  28.608  28.683  28.743  66.711  66.739 127.868 127.879
 69 Ag   69 Bu   70 Bu   70 Ag   71 Bu   71 Ag   31 Au   31 Bg                 
127.884 127.906 127.944 127.988 151.681 151.6921901.8471901.858
 72 Ag   72 Bu   73 Bu   73 Ag   74 Bu   74 Ag   75 Bu   75 Ag                 

 Beta MOs, Restricted
 -- Occupied --                  
*******-1165.89 -176.33 -176.33 -165.73 -165.73 -165.73 -165.73
  1 Bu    1 Ag    2 Ag    2 Bu    3 Bu    3 Ag    1 Au    1 Bg                 
-165.73 -165.73  -35.82  -35.82  -31.32  -31.32  -31.31  -31.31
  4 Ag    4 Bu    5 Bu    5 Ag    6 Ag    6 Bu    2 Bg    2 Au                 
-31.311 -31.311 -24.728 -24.728 -22.968 -22.968 -22.967 -22.967
  7 Bu    7 Ag    8 Ag    8 Bu    9 Ag    9 Bu    3 Bg    3 Au                 
-22.966 -22.966 -22.962 -22.962 -22.962 -22.962 -10.326 -10.326
 10 Bu   10 Ag   11 Ag   11 Bu    4 Bg    4 Au   12 Ag   12 Bu                 
 -6.375  -6.375  -4.788  -4.788  -4.773  -4.773  -4.773  -4.773
 13 Ag   13 Bu   14 Ag   14 Bu    5 Bg    5 Au   15 Ag   15 Bu                 
 -2.056  -2.056  -2.050  -2.050  -2.050  -2.050  -2.037  -2.037
 16 Ag   16 Bu    6 Bg    6 Au   17 Bu   17 Ag    7 Bg    7 Au                 
 -2.036  -2.036  -1.283  -1.280  -0.827  -0.763  -0.690  -0.625
 18 Bu   18 Ag   19 Ag   19 Bu   20 Ag   20 Bu   21 Ag   21 Bu                 
 -0.583  -0.528  -0.514  -0.502  -0.491  -0.440  -0.389  -0.344
 22 Ag    8 Au   22 Bu    8 Bg   23 Ag   23 Bu   24 Ag    9 Au                 
 -0.312  -0.288  -0.281  -0.249
  9 Bg   24 Bu   25 Ag   10 Au                                                 
 -- Virtual --                   
 -0.062  -0.047  -0.010   0.013   0.015   0.036   0.059   0.084
 25 Bu   10 Bg   26 Ag   27 Ag   26 Bu   27 Bu   11 Au   28 Bu                 
  0.091   0.097   0.100   0.133   0.166   0.175   0.191   0.196
 28 Ag   11 Bg   29 Ag   29 Bu   30 Ag   30 Bu   12 Bg   31 Ag                 
  0.219   0.220   0.260   0.271   0.272   0.290   0.290   0.294
 31 Bu   12 Au   13 Au   32 Bu   32 Ag   33 Ag   33 Bu   13 Bg                 
  0.312   0.351   0.355   0.396   0.403   0.410   0.412   0.421
 34 Ag   34 Bu   35 Ag   35 Bu   14 Au   14 Bg   15 Au   36 Ag                 
  0.429   0.445   0.461   0.482   0.494   0.517   0.595   0.609
 15 Bg   36 Bu   37 Ag   37 Bu   38 Ag   16 Au   38 Bu   39 Bu                 
  0.690   0.698   0.711   0.738   0.762   0.816   0.926   1.031
 39 Ag   16 Bg   40 Ag   40 Bu   41 Ag   41 Bu   42 Ag   42 Bu                 
  1.111   1.148   1.228   1.259   1.309   1.316   1.342   1.347
 17 Au   17 Bg   43 Ag   18 Au   18 Bg   43 Bu   44 Ag   19 Au                 
  1.377   1.378   1.385   1.389   1.438   1.453   1.525   1.548
 44 Bu   19 Bg   45 Ag   45 Bu   46 Bu   46 Ag   20 Au   47 Ag                 
  1.555   1.659   1.751   1.804   1.854   1.946   2.099   2.207
 47 Bu   48 Ag   48 Bu   20 Bg   49 Bu   49 Ag   50 Bu   50 Ag                 
  2.541   2.777   2.780   2.897   3.015   3.377   3.732   3.741
 21 Au   21 Bg   51 Bu   51 Ag   52 Ag   52 Bu   22 Au   53 Ag                 
  3.742   3.772   3.925   3.946   3.949   3.951   3.964   3.972
 22 Bg   53 Bu   23 Bg   23 Au   54 Bu   24 Bg   24 Au   54 Ag                 
  3.998   4.013   4.021   4.046   4.119   4.125   4.240   4.271
 25 Au   55 Bu   55 Ag   25 Bg   56 Ag   56 Bu   57 Bu   57 Ag                 
  4.457   4.471   4.684   4.811   5.980   5.992   6.012   6.046
 58 Ag   58 Bu   59 Ag   59 Bu   26 Au   26 Bg   60 Ag   60 Bu                 
  6.121   6.169   6.242   6.275   6.323   6.369   6.538   6.662
 61 Bu   61 Ag   27 Au   27 Bg   62 Ag   62 Bu   63 Ag   63 Bu                 
 23.342  23.865  27.888  27.900  28.324  28.337  28.344  28.366
 64 Ag   64 Bu   65 Bu   65 Ag   28 Au   28 Bg   66 Ag   66 Bu                 
 28.400  28.427  28.519  28.519  28.536  28.538  28.540  28.564
 67 Bu   67 Ag   29 Au   29 Bg   68 Ag   68 Bu   30 Au   30 Bg                 
 28.586  28.608  28.683  28.743  66.711  66.739 127.868 127.879
 69 Ag   69 Bu   70 Bu   70 Ag   71 Bu   71 Ag   31 Au   31 Bg                 
127.884 127.906 127.944 127.988 151.681 151.6921901.8471901.858
 72 Ag   72 Bu   73 Bu   73 Ag   74 Bu   74 Ag   75 Bu   75 Ag                 
 --------------------------------------------------------------

          Ground-State Mulliken Net Atomic Charges

     Atom                 Charge (a.u.)
  ----------------------------------------
      1 F                    -0.012209
      2 I                     0.143496
      3 I                     0.143496
      4 F                    -0.012209
      5 C                    -0.131288
      6 C                    -0.131288
  ----------------------------------------
  Sum of atomic charges =     0.000000

 -----------------------------------------------------------------
                    Cartesian Multipole Moments
 -----------------------------------------------------------------
    Charge (ESU x 10^10)
                 0.0000
    Dipole Moment (Debye)
         X       0.0000      Y      -0.0000      Z      -0.0000
       Tot       0.0000
    Quadrupole Moments (Debye-Ang)
        XX     -70.2211     XY       2.2606     YY     -81.4546
        XZ      -0.0000     YZ       0.0000     ZZ     -77.8742
    Octopole Moments (Debye-Ang^2)
       XXX      -0.0000    XXY      -0.0000    XYY      -0.0000
       YYY      -0.0000    XXZ      -0.0000    XYZ      -0.0000
       YYZ      -0.0000    XZZ       0.0000    YZZ      -0.0000
       ZZZ      -0.0000
    Hexadecapole Moments (Debye-Ang^3)
      XXXX   -1993.6717   XXXY     -89.3375   XXYY    -418.4246
      XYYY    -133.3454   YYYY    -320.5090   XXXZ       0.0000
      XXYZ       0.0000   XYYZ       0.0000   YYYZ       0.0000
      XXZZ    -388.6023   XYZZ     -46.1608   YYZZ     -67.9614
      XZZZ       0.0000   YZZZ       0.0000   ZZZZ     -98.6927
 -----------------------------------------------------------------
 Calculating analytic gradient of the SCF energy
 Gradient of SCF Energy
            1           2           3           4           5           6
    1   0.0560144   0.0894968  -0.0894967  -0.0560144   0.0940723  -0.0940723
    2   0.0516073   0.0809218  -0.0809218  -0.0516073  -0.0021078   0.0021078
    3   0.0000000   0.0000000  -0.0000000  -0.0000000   0.0000000   0.0000000
 Max gradient component =       9.407E-02
 RMS gradient           =       5.697E-02
 Gradient time:  CPU 14.22 s  wall 3.66 s
 Geometry Optimization Parameters
   NAtoms,    NIC,     NZ,  NCons,   NDum,   NFix, NCnnct, MaxDiis
        6      37       0       0       0       0       0       0

 Cartesian Hessian Update
 Hessian Updated using BFGS Update


** GEOMETRY OPTIMIZATION IN DELOCALIZED INTERNAL COORDINATES **
   Searching for a Minimum

   Optimization Cycle:   9

                       Coordinates (Angstroms)
     ATOM                X               Y               Z
      1  F         1.0296139502   -1.5268755623    0.0000000000
      2  I        -2.4427461101   -0.4448646662    0.0000000000
      3  I         2.4427461101    0.4448646662    0.0000000000
      4  F        -1.0296139502    1.5268755623    0.0000000000
      5  C         0.6549789759   -0.2356291983    0.0000000000
      6  C        -0.6549789759    0.2356291983    0.0000000000
   Point Group: c2h   Number of degrees of freedom:     5


   Energy is -14114.877543054

 Hessian Updated using BFGS Update

  5 Hessian modes will be used to form the next step
  Hessian Eigenvalues:
     0.133847    0.236577    0.299220    0.384041    0.660075

 Minimum Search - Taking Simple RFO Step
 Searching for Lamda that Minimizes Along All modes
 Value Taken    Lamda =  -0.07967130
 Calculated Step too Large.  Step scaled by  0.524303
 Step Taken.  Stepsize is  0.300000

                             Maximum     Tolerance    Cnvgd?
         Gradient           0.089774      0.000300      NO
         Displacement       0.233597      0.001200      NO
         Energy change     -0.051422      0.000001      NO


 New Cartesian Coordinates Obtained by Inverse Iteration

 Displacement from previous Coordinates is:  0.271753
 ----------------------------------------------------------------
             Standard Nuclear Orientation (Angstroms)
    I     Atom           X                Y                Z
 ----------------------------------------------------------------
    1      F       0.9469073989    -1.5267923472     0.0000000000
    2      I      -2.4384612547    -0.4963180633     0.0000000000
    3      I       2.4384612547     0.4963180633     0.0000000000
    4      F      -0.9469073989     1.5267923472     0.0000000000
    5      C       0.6272159279    -0.2276878542     0.0000000000
    6      C      -0.6272159279     0.2276878542     0.0000000000
 ----------------------------------------------------------------
 Molecular Point Group                 C2h   NOp =  4
 Largest Abelian Subgroup              C2h   NOp =  4
 Nuclear Repulsion Energy =  1017.2523291262 hartrees
 There are       68 alpha and       68 beta electrons
 Applying Cartesian multipole field
    Component          Value
    ---------          -----
     (2,0,0)        1.00000E-11
     (0,2,0)        2.00000E-11
     (0,0,2)       -3.00000E-11
 Nucleus-field energy     =     0.0000000282 hartrees
 Requested basis set is 6-311++G(d,p)
 There are 72 shells and 212 basis functions
 A cutoff of  1.0D-11 yielded   1954 shell pairs
 There are     17972 function pairs (     20328 Cartesian)
 Smallest overlap matrix eigenvalue = 4.98E-05
 Guess MOs from SCF MO coefficient file

 -----------------------------------------------------------------------
  General SCF calculation program by
  Eric Jon Sundstrom, Paul Horn, Yuezhi Mao, Dmitri Zuev, Alec White,
  David Stuck, Shaama M.S., Shane Yost, Joonho Lee, David Small,
  Daniel Levine, Susi Lehtola, Hugh Burton, Evgeny Epifanovsky
 -----------------------------------------------------------------------
 Exchange:     0.2000 Hartree-Fock + 0.0800 Slater + 0.7200 B88
 Correlation:  0.1900 VWN1RPA + 0.8100 LYP
 Using SG-1 standard quadrature grid
 using 4 threads for integral computing
 -------------------------------------------------------
 OpenMP Integral computing Module                
 Release: version 2.0, May 2017, Q-Chem Inc. Pleasanton 
 -------------------------------------------------------
 -------------------------------------------------------
 OpenMP BLAS3 based DFT computing Module                
 Release: version 1.0, May 2013, Q-Chem Inc. Pittsburgh 
 -------------------------------------------------------
 A restricted SCF calculation will be
 performed using DIIS
 SCF converges when DIIS error is below 1.0e-08
 ---------------------------------------
  Cycle       Energy         DIIS error
 ---------------------------------------
    1  -14114.9074428787      8.93e-04  
    2  -14114.9116479965      1.80e-04  
    3  -14114.9117487142      9.90e-05  
    4  -14114.9117811387      5.53e-05  
    5  -14114.9117916236      1.01e-05  
    6  -14114.9117919991      2.77e-06  
    7  -14114.9117920361      1.43e-06  
    8  -14114.9117920480      1.50e-07  
    9  -14114.9117920486      3.28e-08  
   10  -14114.9117920485      4.50e-09  Convergence criterion met
 ---------------------------------------
 SCF time:   CPU 36.10s  wall 10.00s 
 SCF   energy in the final basis set =   -14114.9117920485
 Total energy in the final basis set =   -14114.9117920485

 --------------------------------------------------------------
             Orbital Energies (a.u.) and Symmetries
 --------------------------------------------------------------

 Alpha MOs, Restricted
 -- Occupied --                  
*******-1165.89 -176.33 -176.33 -165.73 -165.73 -165.73 -165.73
  1 Bu    1 Ag    2 Ag    2 Bu    3 Bu    3 Ag    1 Au    1 Bg                 
-165.73 -165.73  -35.82  -35.82  -31.32  -31.32  -31.31  -31.31
  4 Ag    4 Bu    5 Bu    5 Ag    6 Ag    6 Bu    2 Au    2 Bg                 
-31.312 -31.312 -24.726 -24.726 -22.968 -22.968 -22.967 -22.967
  7 Bu    7 Ag    8 Ag    8 Bu    9 Ag    9 Bu    3 Bg    3 Au                 
-22.967 -22.967 -22.963 -22.963 -22.963 -22.963 -10.320 -10.319
 10 Bu   10 Ag   11 Bu   11 Ag    4 Bg    4 Au   12 Ag   12 Bu                 
 -6.376  -6.376  -4.789  -4.789  -4.773  -4.773  -4.773  -4.773
 13 Ag   13 Bu   14 Ag   14 Bu    5 Bg    5 Au   15 Ag   15 Bu                 
 -2.056  -2.056  -2.050  -2.050  -2.050  -2.050  -2.036  -2.036
 16 Ag   16 Bu    6 Bg    6 Au   17 Bu   17 Ag    7 Bg    7 Au                 
 -2.036  -2.036  -1.281  -1.277  -0.834  -0.753  -0.691  -0.626
 18 Bu   18 Ag   19 Ag   19 Bu   20 Ag   20 Bu   21 Ag   21 Bu                 
 -0.583  -0.528  -0.516  -0.498  -0.488  -0.433  -0.388  -0.343
 22 Ag    8 Au   22 Bu    8 Bg   23 Ag   23 Bu   24 Ag    9 Au                 
 -0.310  -0.293  -0.285  -0.254
  9 Bg   24 Bu   25 Ag   10 Au                                                 
 -- Virtual --                   
 -0.070  -0.034  -0.013   0.010   0.021   0.037   0.060   0.086
 25 Bu   10 Bg   26 Ag   27 Ag   26 Bu   27 Bu   11 Au   28 Bu                 
  0.091   0.096   0.099   0.134   0.166   0.188   0.192   0.199
 28 Ag   11 Bg   29 Ag   29 Bu   30 Ag   30 Bu   12 Bg   31 Ag                 
  0.220   0.221   0.268   0.268   0.268   0.289   0.291   0.292
 12 Au   31 Bu   13 Au   32 Bu   32 Ag   33 Ag   13 Bg   33 Bu                 
  0.313   0.346   0.367   0.398   0.406   0.408   0.413   0.428
 34 Ag   34 Bu   35 Ag   14 Au   15 Au   14 Bg   35 Bu   36 Ag                 
  0.430   0.446   0.463   0.475   0.484   0.523   0.613   0.627
 15 Bg   36 Bu   37 Ag   37 Bu   38 Ag   16 Au   38 Bu   39 Bu                 
  0.687   0.703   0.719   0.734   0.766   0.820   0.932   1.013
 39 Ag   16 Bg   40 Ag   40 Bu   41 Ag   41 Bu   42 Ag   42 Bu                 
  1.125   1.135   1.220   1.258   1.308   1.324   1.334   1.354
 17 Au   17 Bg   43 Ag   18 Au   18 Bg   43 Bu   44 Ag   19 Au                 
  1.368   1.384   1.385   1.410   1.441   1.458   1.541   1.566
 44 Bu   19 Bg   45 Ag   45 Bu   46 Bu   46 Ag   20 Au   47 Ag                 
  1.570   1.664   1.794   1.841   1.879   1.939   2.140   2.216
 47 Bu   48 Ag   48 Bu   20 Bg   49 Bu   49 Ag   50 Bu   50 Ag                 
  2.554   2.786   2.790   2.911   3.097   3.340   3.736   3.748
 21 Au   51 Bu   21 Bg   51 Ag   52 Ag   52 Bu   22 Au   53 Ag                 
  3.751   3.782   3.928   3.943   3.951   3.961   3.975   3.979
 22 Bg   53 Bu   23 Bg   23 Au   24 Bg   54 Bu   54 Ag   24 Au                 
  3.997   4.003   4.047   4.069   4.100   4.120   4.235   4.267
 25 Au   55 Bu   25 Bg   55 Ag   56 Ag   56 Bu   57 Bu   57 Ag                 
  4.458   4.462   4.691   4.826   5.979   5.991   6.010   6.043
 58 Ag   58 Bu   59 Ag   59 Bu   26 Au   26 Bg   60 Ag   60 Bu                 
  6.114   6.150   6.247   6.278   6.323   6.362   6.544   6.709
 61 Bu   61 Ag   27 Au   27 Bg   62 Ag   62 Bu   63 Ag   63 Bu                 
 23.332  24.072  27.874  27.891  28.323  28.335  28.341  28.363
 64 Ag   64 Bu   65 Bu   65 Ag   28 Au   28 Bg   66 Ag   66 Bu                 
 28.393  28.421  28.517  28.518  28.533  28.534  28.539  28.563
 67 Bu   67 Ag   29 Au   29 Bg   68 Ag   68 Bu   30 Au   30 Bg                 
 28.582  28.607  28.685  28.742  66.716  66.740 127.868 127.877
 69 Ag   69 Bu   70 Bu   70 Ag   71 Bu   71 Ag   31 Au   31 Bg                 
127.882 127.903 127.938 127.981 151.669 151.6841901.8331901.850
 72 Ag   72 Bu   73 Bu   73 Ag   74 Bu   74 Ag   75 Bu   75 Ag                 

 Beta MOs, Restricted
 -- Occupied --                  
*******-1165.89 -176.33 -176.33 -165.73 -165.73 -165.73 -165.73
  1 Bu    1 Ag    2 Ag    2 Bu    3 Bu    3 Ag    1 Au    1 Bg                 
-165.73 -165.73  -35.82  -35.82  -31.32  -31.32  -31.31  -31.31
  4 Ag    4 Bu    5 Bu    5 Ag    6 Ag    6 Bu    2 Au    2 Bg                 
-31.312 -31.312 -24.726 -24.726 -22.968 -22.968 -22.967 -22.967
  7 Bu    7 Ag    8 Ag    8 Bu    9 Ag    9 Bu    3 Bg    3 Au                 
-22.967 -22.967 -22.963 -22.963 -22.963 -22.963 -10.320 -10.319
 10 Bu   10 Ag   11 Bu   11 Ag    4 Bg    4 Au   12 Ag   12 Bu                 
 -6.376  -6.376  -4.789  -4.789  -4.773  -4.773  -4.773  -4.773
 13 Ag   13 Bu   14 Ag   14 Bu    5 Bg    5 Au   15 Ag   15 Bu                 
 -2.056  -2.056  -2.050  -2.050  -2.050  -2.050  -2.036  -2.036
 16 Ag   16 Bu    6 Bg    6 Au   17 Bu   17 Ag    7 Bg    7 Au                 
 -2.036  -2.036  -1.281  -1.277  -0.834  -0.753  -0.691  -0.626
 18 Bu   18 Ag   19 Ag   19 Bu   20 Ag   20 Bu   21 Ag   21 Bu                 
 -0.583  -0.528  -0.516  -0.498  -0.488  -0.433  -0.388  -0.343
 22 Ag    8 Au   22 Bu    8 Bg   23 Ag   23 Bu   24 Ag    9 Au                 
 -0.310  -0.293  -0.285  -0.254
  9 Bg   24 Bu   25 Ag   10 Au                                                 
 -- Virtual --                   
 -0.070  -0.034  -0.013   0.010   0.021   0.037   0.060   0.086
 25 Bu   10 Bg   26 Ag   27 Ag   26 Bu   27 Bu   11 Au   28 Bu                 
  0.091   0.096   0.099   0.134   0.166   0.188   0.192   0.199
 28 Ag   11 Bg   29 Ag   29 Bu   30 Ag   30 Bu   12 Bg   31 Ag                 
  0.220   0.221   0.268   0.268   0.268   0.289   0.291   0.292
 12 Au   31 Bu   13 Au   32 Bu   32 Ag   33 Ag   13 Bg   33 Bu                 
  0.313   0.346   0.367   0.398   0.406   0.408   0.413   0.428
 34 Ag   34 Bu   35 Ag   14 Au   15 Au   14 Bg   35 Bu   36 Ag                 
  0.430   0.446   0.463   0.475   0.484   0.523   0.613   0.627
 15 Bg   36 Bu   37 Ag   37 Bu   38 Ag   16 Au   38 Bu   39 Bu                 
  0.687   0.703   0.719   0.734   0.766   0.820   0.932   1.013
 39 Ag   16 Bg   40 Ag   40 Bu   41 Ag   41 Bu   42 Ag   42 Bu                 
  1.125   1.135   1.220   1.258   1.308   1.324   1.334   1.354
 17 Au   17 Bg   43 Ag   18 Au   18 Bg   43 Bu   44 Ag   19 Au                 
  1.368   1.384   1.385   1.410   1.441   1.458   1.541   1.566
 44 Bu   19 Bg   45 Ag   45 Bu   46 Bu   46 Ag   20 Au   47 Ag                 
  1.570   1.664   1.794   1.841   1.879   1.939   2.140   2.216
 47 Bu   48 Ag   48 Bu   20 Bg   49 Bu   49 Ag   50 Bu   50 Ag                 
  2.554   2.786   2.790   2.911   3.097   3.340   3.736   3.748
 21 Au   51 Bu   21 Bg   51 Ag   52 Ag   52 Bu   22 Au   53 Ag                 
  3.751   3.782   3.928   3.943   3.951   3.961   3.975   3.979
 22 Bg   53 Bu   23 Bg   23 Au   24 Bg   54 Bu   54 Ag   24 Au                 
  3.997   4.003   4.047   4.069   4.100   4.120   4.235   4.267
 25 Au   55 Bu   25 Bg   55 Ag   56 Ag   56 Bu   57 Bu   57 Ag                 
  4.458   4.462   4.691   4.826   5.979   5.991   6.010   6.043
 58 Ag   58 Bu   59 Ag   59 Bu   26 Au   26 Bg   60 Ag   60 Bu                 
  6.114   6.150   6.247   6.278   6.323   6.362   6.544   6.709
 61 Bu   61 Ag   27 Au   27 Bg   62 Ag   62 Bu   63 Ag   63 Bu                 
 23.332  24.072  27.874  27.891  28.323  28.335  28.341  28.363
 64 Ag   64 Bu   65 Bu   65 Ag   28 Au   28 Bg   66 Ag   66 Bu                 
 28.393  28.421  28.517  28.518  28.533  28.534  28.539  28.563
 67 Bu   67 Ag   29 Au   29 Bg   68 Ag   68 Bu   30 Au   30 Bg                 
 28.582  28.607  28.685  28.742  66.716  66.740 127.868 127.877
 69 Ag   69 Bu   70 Bu   70 Ag   71 Bu   71 Ag   31 Au   31 Bg                 
127.882 127.903 127.938 127.981 151.669 151.6841901.8331901.850
 72 Ag   72 Bu   73 Bu   73 Ag   74 Bu   74 Ag   75 Bu   75 Ag                 
 --------------------------------------------------------------

          Ground-State Mulliken Net Atomic Charges

     Atom                 Charge (a.u.)
  ----------------------------------------
      1 F                    -0.021537
      2 I                     0.140429
      3 I                     0.140429
      4 F                    -0.021537
      5 C                    -0.118892
      6 C                    -0.118892
  ----------------------------------------
  Sum of atomic charges =     0.000000

 -----------------------------------------------------------------
                    Cartesian Multipole Moments
 -----------------------------------------------------------------
    Charge (ESU x 10^10)
                 0.0000
    Dipole Moment (Debye)
         X       0.0000      Y      -0.0000      Z       0.0000
       Tot       0.0000
    Quadrupole Moments (Debye-Ang)
        XX     -69.7900     XY       2.7997     YY     -81.2789
        XZ      -0.0000     YZ      -0.0000     ZZ     -77.8559
    Octopole Moments (Debye-Ang^2)
       XXX      -0.0000    XXY      -0.0000    XYY      -0.0000
       YYY      -0.0000    XXZ      -0.0000    XYZ       0.0000
       YYZ      -0.0000    XZZ      -0.0000    YZZ      -0.0000
       ZZZ       0.0000
    Hexadecapole Moments (Debye-Ang^3)
      XXXX   -1971.9187   XXXY    -106.3513   XXYY    -414.0562
      XYYY    -156.3080   YYYY    -335.2938   XXXZ      -0.0000
      XXYZ      -0.0000   XYYZ      -0.0000   YYYZ      -0.0000
      XXZZ    -385.8159   XYZZ     -54.3596   YYZZ     -70.6351
      XZZZ      -0.0000   YZZZ      -0.0000   ZZZZ     -98.7449
 -----------------------------------------------------------------
 Calculating analytic gradient of the SCF energy
 Gradient of SCF Energy
            1           2           3           4           5           6
    1   0.0392516   0.0646294  -0.0646294  -0.0392516   0.0367162  -0.0367162
    2   0.0420304   0.0617952  -0.0617952  -0.0420304   0.0164961  -0.0164961
    3  -0.0000000  -0.0000000  -0.0000000   0.0000000   0.0000000  -0.0000000
 Max gradient component =       6.463E-02
 RMS gradient           =       3.789E-02
 Gradient time:  CPU 14.18 s  wall 3.65 s
 Geometry Optimization Parameters
   NAtoms,    NIC,     NZ,  NCons,   NDum,   NFix, NCnnct, MaxDiis
        6      37       0       0       0       0       0       0

 Cartesian Hessian Update
 Hessian Updated using BFGS Update


** GEOMETRY OPTIMIZATION IN DELOCALIZED INTERNAL COORDINATES **
   Searching for a Minimum

   Optimization Cycle:  10

                       Coordinates (Angstroms)
     ATOM                X               Y               Z
      1  F         0.9469073989   -1.5267923472    0.0000000000
      2  I        -2.4384612547   -0.4963180633    0.0000000000
      3  I         2.4384612547    0.4963180633    0.0000000000
      4  F        -0.9469073989    1.5267923472    0.0000000000
      5  C         0.6272159279   -0.2276878542    0.0000000000
      6  C        -0.6272159279    0.2276878542    0.0000000000
   Point Group: c2h   Number of degrees of freedom:     5


   Energy is -14114.911792049

 Hessian Updated using BFGS Update

  5 Hessian modes will be used to form the next step
  Hessian Eigenvalues:
     0.094031    0.240109    0.372431    0.452015    0.653970

 Minimum Search - Taking Simple RFO Step
 Searching for Lamda that Minimizes Along All modes
 Value Taken    Lamda =  -0.05157528
 Calculated Step too Large.  Step scaled by  0.518734
 Step Taken.  Stepsize is  0.300000

                             Maximum     Tolerance    Cnvgd?
         Gradient           0.077291      0.000300      NO
         Displacement       0.282588      0.001200      NO
         Energy change     -0.034249      0.000001      NO


 New Cartesian Coordinates Obtained by Inverse Iteration

 Displacement from previous Coordinates is:  0.215334
 ----------------------------------------------------------------
             Standard Nuclear Orientation (Angstroms)
    I     Atom           X                Y                Z
 ----------------------------------------------------------------
    1      F       0.8863406781    -1.5427071549     0.0000000000
    2      I      -2.4500344398    -0.5450016200     0.0000000000
    3      I       2.4500344398     0.5450016200     0.0000000000
    4      F      -0.8863406781     1.5427071549     0.0000000000
    5      C       0.6233920449    -0.2349010884     0.0000000000
    6      C      -0.6233920449     0.2349010884     0.0000000000
 ----------------------------------------------------------------
 Molecular Point Group                 C2h   NOp =  4
 Largest Abelian Subgroup              C2h   NOp =  4
 Nuclear Repulsion Energy =  1006.7234324680 hartrees
 There are       68 alpha and       68 beta electrons
 Applying Cartesian multipole field
    Component          Value
    ---------          -----
     (2,0,0)        1.00000E-11
     (0,2,0)        2.00000E-11
     (0,0,2)       -3.00000E-11
 Nucleus-field energy     =     0.0000000287 hartrees
 Requested basis set is 6-311++G(d,p)
 There are 72 shells and 212 basis functions
 A cutoff of  1.0D-11 yielded   1951 shell pairs
 There are     17968 function pairs (     20320 Cartesian)
 Smallest overlap matrix eigenvalue = 5.45E-05
 Guess MOs from SCF MO coefficient file

 -----------------------------------------------------------------------
  General SCF calculation program by
  Eric Jon Sundstrom, Paul Horn, Yuezhi Mao, Dmitri Zuev, Alec White,
  David Stuck, Shaama M.S., Shane Yost, Joonho Lee, David Small,
  Daniel Levine, Susi Lehtola, Hugh Burton, Evgeny Epifanovsky
 -----------------------------------------------------------------------
 Exchange:     0.2000 Hartree-Fock + 0.0800 Slater + 0.7200 B88
 Correlation:  0.1900 VWN1RPA + 0.8100 LYP
 Using SG-1 standard quadrature grid
 using 4 threads for integral computing
 -------------------------------------------------------
 OpenMP Integral computing Module                
 Release: version 2.0, May 2017, Q-Chem Inc. Pleasanton 
 -------------------------------------------------------
 -------------------------------------------------------
 OpenMP BLAS3 based DFT computing Module                
 Release: version 1.0, May 2013, Q-Chem Inc. Pittsburgh 
 -------------------------------------------------------
 A restricted SCF calculation will be
 performed using DIIS
 SCF converges when DIIS error is below 1.0e-08
 ---------------------------------------
  Cycle       Energy         DIIS error
 ---------------------------------------
    1  -14114.9311188681      6.73e-04  
    2  -14114.9339850684      2.62e-04  
    3  -14114.9338160593      3.16e-04  
    4  -14114.9342830734      4.50e-05  
    5  -14114.9342933845      6.69e-06  
    6  -14114.9342936376      8.99e-07  
    7  -14114.9342936410      6.66e-07  
    8  -14114.9342936427      6.47e-08  
    9  -14114.9342936426      1.50e-08  
   10  -14114.9342936426      2.38e-09  Convergence criterion met
 ---------------------------------------
 SCF time:   CPU 35.94s  wall 9.00s 
 SCF   energy in the final basis set =   -14114.9342936426
 Total energy in the final basis set =   -14114.9342936426

 --------------------------------------------------------------
             Orbital Energies (a.u.) and Symmetries
 --------------------------------------------------------------

 Alpha MOs, Restricted
 -- Occupied --                  
*******-1165.90 -176.33 -176.33 -165.73 -165.73 -165.73 -165.73
  1 Bu    1 Ag    2 Ag    2 Bu    3 Bu    3 Ag    1 Au    1 Bg                 
-165.73 -165.73  -35.83  -35.83  -31.32  -31.32  -31.31  -31.31
  4 Ag    4 Bu    5 Bu    5 Ag    6 Ag    6 Bu    2 Au    2 Bg                 
-31.313 -31.313 -24.726 -24.726 -22.969 -22.969 -22.968 -22.968
  7 Bu    7 Ag    8 Ag    8 Bu    9 Ag    9 Bu    3 Bg    3 Au                 
-22.968 -22.968 -22.964 -22.964 -22.964 -22.964 -10.320 -10.319
 10 Bu   10 Ag   11 Bu   11 Ag    4 Bg    4 Au   12 Ag   12 Bu                 
 -6.376  -6.376  -4.789  -4.789  -4.773  -4.773  -4.773  -4.773
 13 Ag   13 Bu   14 Ag   14 Bu    5 Bg    5 Au   15 Bu   15 Ag                 
 -2.056  -2.056  -2.050  -2.050  -2.050  -2.050  -2.036  -2.036
 16 Ag   16 Bu    6 Bg    6 Au   17 Bu   17 Ag    7 Bg    7 Au                 
 -2.036  -2.036  -1.279  -1.275  -0.831  -0.745  -0.685  -0.626
 18 Bu   18 Ag   19 Ag   19 Bu   20 Ag   20 Bu   21 Ag   21 Bu                 
 -0.582  -0.526  -0.518  -0.496  -0.487  -0.429  -0.386  -0.341
 22 Ag    8 Au   22 Bu    8 Bg   23 Ag   23 Bu   24 Ag    9 Au                 
 -0.309  -0.297  -0.288  -0.254
  9 Bg   24 Bu   25 Ag   10 Au                                                 
 -- Virtual --                   
 -0.075  -0.032  -0.018   0.009   0.023   0.038   0.060   0.087
 25 Bu   10 Bg   26 Ag   27 Ag   26 Bu   27 Bu   11 Au   28 Bu                 
  0.090   0.096   0.098   0.136   0.166   0.193   0.193   0.201
 28 Ag   11 Bg   29 Ag   29 Bu   30 Ag   30 Bu   12 Bg   31 Ag                 
  0.220   0.220   0.262   0.266   0.274   0.285   0.287   0.291
 12 Au   31 Bu   32 Bu   32 Ag   13 Au   33 Ag   13 Bg   33 Bu                 
  0.312   0.342   0.371   0.394   0.399   0.405   0.414   0.428
 34 Ag   34 Bu   35 Ag   14 Au   15 Au   14 Bg   35 Bu   15 Bg                 
  0.432   0.445   0.465   0.466   0.477   0.528   0.617   0.632
 36 Ag   36 Bu   37 Ag   37 Bu   38 Ag   16 Au   38 Bu   39 Bu                 
  0.683   0.702   0.717   0.724   0.774   0.822   0.934   0.983
 39 Ag   16 Bg   40 Ag   40 Bu   41 Ag   41 Bu   42 Ag   42 Bu                 
  1.125   1.134   1.220   1.254   1.307   1.329   1.333   1.357
 17 Au   17 Bg   43 Ag   18 Au   18 Bg   43 Bu   44 Ag   19 Au                 
  1.359   1.386   1.387   1.418   1.440   1.468   1.542   1.571
 44 Bu   45 Ag   19 Bg   45 Bu   46 Bu   46 Ag   20 Au   47 Ag                 
  1.573   1.653   1.812   1.846   1.895   1.933   2.140   2.190
 47 Bu   48 Ag   48 Bu   20 Bg   49 Bu   49 Ag   50 Bu   50 Ag                 
  2.557   2.787   2.791   2.913   3.103   3.342   3.739   3.753
 21 Au   21 Bg   51 Bu   51 Ag   52 Ag   52 Bu   22 Au   53 Ag                 
  3.755   3.789   3.929   3.940   3.952   3.963   3.972   3.986
 22 Bg   53 Bu   23 Bg   23 Au   24 Bg   54 Bu   54 Ag   24 Au                 
  3.989   3.995   4.044   4.083   4.099   4.120   4.237   4.263
 55 Bu   25 Au   25 Bg   55 Ag   56 Ag   56 Bu   57 Bu   57 Ag                 
  4.444   4.451   4.681   4.831   5.979   5.987   6.006   6.037
 58 Bu   58 Ag   59 Ag   59 Bu   26 Au   26 Bg   60 Ag   60 Bu                 
  6.101   6.123   6.250   6.278   6.327   6.357   6.546   6.727
 61 Bu   61 Ag   27 Au   27 Bg   62 Ag   62 Bu   63 Ag   63 Bu                 
 23.336  24.078  27.857  27.877  28.323  28.332  28.338  28.359
 64 Ag   64 Bu   65 Bu   65 Ag   28 Au   28 Bg   66 Ag   66 Bu                 
 28.384  28.412  28.515  28.517  28.529  28.531  28.538  28.560
 67 Bu   67 Ag   29 Au   29 Bg   68 Ag   68 Bu   30 Au   30 Bg                 
 28.580  28.604  28.685  28.735  66.718  66.738 127.867 127.874
 69 Ag   69 Bu   70 Bu   70 Ag   71 Bu   71 Ag   31 Au   31 Bg                 
127.879 127.899 127.930 127.971 151.653 151.6711901.8171901.836
 72 Ag   72 Bu   73 Bu   73 Ag   74 Bu   74 Ag   75 Bu   75 Ag                 

 Beta MOs, Restricted
 -- Occupied --                  
*******-1165.90 -176.33 -176.33 -165.73 -165.73 -165.73 -165.73
  1 Bu    1 Ag    2 Ag    2 Bu    3 Bu    3 Ag    1 Au    1 Bg                 
-165.73 -165.73  -35.83  -35.83  -31.32  -31.32  -31.31  -31.31
  4 Ag    4 Bu    5 Bu    5 Ag    6 Ag    6 Bu    2 Au    2 Bg                 
-31.313 -31.313 -24.726 -24.726 -22.969 -22.969 -22.968 -22.968
  7 Bu    7 Ag    8 Ag    8 Bu    9 Ag    9 Bu    3 Bg    3 Au                 
-22.968 -22.968 -22.964 -22.964 -22.964 -22.964 -10.320 -10.319
 10 Bu   10 Ag   11 Bu   11 Ag    4 Bg    4 Au   12 Ag   12 Bu                 
 -6.376  -6.376  -4.789  -4.789  -4.773  -4.773  -4.773  -4.773
 13 Ag   13 Bu   14 Ag   14 Bu    5 Bg    5 Au   15 Bu   15 Ag                 
 -2.056  -2.056  -2.050  -2.050  -2.050  -2.050  -2.036  -2.036
 16 Ag   16 Bu    6 Bg    6 Au   17 Bu   17 Ag    7 Bg    7 Au                 
 -2.036  -2.036  -1.279  -1.275  -0.831  -0.745  -0.685  -0.626
 18 Bu   18 Ag   19 Ag   19 Bu   20 Ag   20 Bu   21 Ag   21 Bu                 
 -0.582  -0.526  -0.518  -0.496  -0.487  -0.429  -0.386  -0.341
 22 Ag    8 Au   22 Bu    8 Bg   23 Ag   23 Bu   24 Ag    9 Au                 
 -0.309  -0.297  -0.288  -0.254
  9 Bg   24 Bu   25 Ag   10 Au                                                 
 -- Virtual --                   
 -0.075  -0.032  -0.018   0.009   0.023   0.038   0.060   0.087
 25 Bu   10 Bg   26 Ag   27 Ag   26 Bu   27 Bu   11 Au   28 Bu                 
  0.090   0.096   0.098   0.136   0.166   0.193   0.193   0.201
 28 Ag   11 Bg   29 Ag   29 Bu   30 Ag   30 Bu   12 Bg   31 Ag                 
  0.220   0.220   0.262   0.266   0.274   0.285   0.287   0.291
 12 Au   31 Bu   32 Bu   32 Ag   13 Au   33 Ag   13 Bg   33 Bu                 
  0.312   0.342   0.371   0.394   0.399   0.405   0.414   0.428
 34 Ag   34 Bu   35 Ag   14 Au   15 Au   14 Bg   35 Bu   15 Bg                 
  0.432   0.445   0.465   0.466   0.477   0.528   0.617   0.632
 36 Ag   36 Bu   37 Ag   37 Bu   38 Ag   16 Au   38 Bu   39 Bu                 
  0.683   0.702   0.717   0.724   0.774   0.822   0.934   0.983
 39 Ag   16 Bg   40 Ag   40 Bu   41 Ag   41 Bu   42 Ag   42 Bu                 
  1.125   1.134   1.220   1.254   1.307   1.329   1.333   1.357
 17 Au   17 Bg   43 Ag   18 Au   18 Bg   43 Bu   44 Ag   19 Au                 
  1.359   1.386   1.387   1.418   1.440   1.468   1.542   1.571
 44 Bu   45 Ag   19 Bg   45 Bu   46 Bu   46 Ag   20 Au   47 Ag                 
  1.573   1.653   1.812   1.846   1.895   1.933   2.140   2.190
 47 Bu   48 Ag   48 Bu   20 Bg   49 Bu   49 Ag   50 Bu   50 Ag                 
  2.557   2.787   2.791   2.913   3.103   3.342   3.739   3.753
 21 Au   21 Bg   51 Bu   51 Ag   52 Ag   52 Bu   22 Au   53 Ag                 
  3.755   3.789   3.929   3.940   3.952   3.963   3.972   3.986
 22 Bg   53 Bu   23 Bg   23 Au   24 Bg   54 Bu   54 Ag   24 Au                 
  3.989   3.995   4.044   4.083   4.099   4.120   4.237   4.263
 55 Bu   25 Au   25 Bg   55 Ag   56 Ag   56 Bu   57 Bu   57 Ag                 
  4.444   4.451   4.681   4.831   5.979   5.987   6.006   6.037
 58 Bu   58 Ag   59 Ag   59 Bu   26 Au   26 Bg   60 Ag   60 Bu                 
  6.101   6.123   6.250   6.278   6.327   6.357   6.546   6.727
 61 Bu   61 Ag   27 Au   27 Bg   62 Ag   62 Bu   63 Ag   63 Bu                 
 23.336  24.078  27.857  27.877  28.323  28.332  28.338  28.359
 64 Ag   64 Bu   65 Bu   65 Ag   28 Au   28 Bg   66 Ag   66 Bu                 
 28.384  28.412  28.515  28.517  28.529  28.531  28.538  28.560
 67 Bu   67 Ag   29 Au   29 Bg   68 Ag   68 Bu   30 Au   30 Bg                 
 28.580  28.604  28.685  28.735  66.718  66.738 127.867 127.874
 69 Ag   69 Bu   70 Bu   70 Ag   71 Bu   71 Ag   31 Au   31 Bg                 
127.879 127.899 127.930 127.971 151.653 151.6711901.8171901.836
 72 Ag   72 Bu   73 Bu   73 Ag   74 Bu   74 Ag   75 Bu   75 Ag                 
 --------------------------------------------------------------

          Ground-State Mulliken Net Atomic Charges

     Atom                 Charge (a.u.)
  ----------------------------------------
      1 F                    -0.026208
      2 I                     0.143222
      3 I                     0.143222
      4 F                    -0.026208
      5 C                    -0.117014
      6 C                    -0.117014
  ----------------------------------------
  Sum of atomic charges =     0.000000

 -----------------------------------------------------------------
                    Cartesian Multipole Moments
 -----------------------------------------------------------------
    Charge (ESU x 10^10)
                 0.0000
    Dipole Moment (Debye)
         X       0.0000      Y      -0.0000      Z      -0.0000
       Tot       0.0000
    Quadrupole Moments (Debye-Ang)
        XX     -69.4445     XY       3.3730     YY     -81.0491
        XZ       0.0000     YZ      -0.0000     ZZ     -77.9666
    Octopole Moments (Debye-Ang^2)
       XXX      -0.0000    XXY      -0.0000    XYY      -0.0000
       YYY      -0.0000    XXZ      -0.0000    XYZ       0.0000
       YYZ      -0.0000    XZZ      -0.0000    YZZ      -0.0000
       ZZZ      -0.0000
    Hexadecapole Moments (Debye-Ang^3)
      XXXX   -1982.6333   XXXY    -120.4061   XXYY    -414.7347
      XYYY    -176.9104   YYYY    -353.9785   XXXZ       0.0000
      XXYZ      -0.0000   XYYZ       0.0000   YYYZ       0.0000
      XXZZ    -388.1845   XYZZ     -61.9899   YYZZ     -73.9584
      XZZZ       0.0000   YZZZ      -0.0000   ZZZZ     -99.0512
 -----------------------------------------------------------------
 Calculating analytic gradient of the SCF energy
 Gradient of SCF Energy
            1           2           3           4           5           6
    1   0.0260197   0.0409498  -0.0409498  -0.0260197   0.0235988  -0.0235988
    2   0.0317602   0.0431459  -0.0431459  -0.0317602   0.0155645  -0.0155645
    3  -0.0000000   0.0000000  -0.0000000  -0.0000000  -0.0000000   0.0000000
 Max gradient component =       4.315E-02
 RMS gradient           =       2.587E-02
 Gradient time:  CPU 14.02 s  wall 3.61 s
 Geometry Optimization Parameters
   NAtoms,    NIC,     NZ,  NCons,   NDum,   NFix, NCnnct, MaxDiis
        6      37       0       0       0       0       0       0

 Cartesian Hessian Update
 Hessian Updated using BFGS Update


** GEOMETRY OPTIMIZATION IN DELOCALIZED INTERNAL COORDINATES **
   Searching for a Minimum

   Optimization Cycle:  11

                       Coordinates (Angstroms)
     ATOM                X               Y               Z
      1  F         0.8863406781   -1.5427071549    0.0000000000
      2  I        -2.4500344398   -0.5450016200    0.0000000000
      3  I         2.4500344398    0.5450016200    0.0000000000
      4  F        -0.8863406781    1.5427071549    0.0000000000
      5  C         0.6233920449   -0.2349010884    0.0000000000
      6  C        -0.6233920449    0.2349010884    0.0000000000
   Point Group: c2h   Number of degrees of freedom:     5


   Energy is -14114.934293643

 Hessian Updated using BFGS Update

  5 Hessian modes will be used to form the next step
  Hessian Eigenvalues:
     0.083857    0.243300    0.371932    0.462461    0.647060

 Minimum Search - Taking Simple RFO Step
 Searching for Lamda that Minimizes Along All modes
 Value Taken    Lamda =  -0.03158997
 Calculated Step too Large.  Step scaled by  0.582111
 Step Taken.  Stepsize is  0.300000

                             Maximum     Tolerance    Cnvgd?
         Gradient           0.054517      0.000300      NO
         Displacement       0.281449      0.001200      NO
         Energy change     -0.022502      0.000001      NO


 New Cartesian Coordinates Obtained by Inverse Iteration

 Displacement from previous Coordinates is:  0.221363
 ----------------------------------------------------------------
             Standard Nuclear Orientation (Angstroms)
    I     Atom           X                Y                Z
 ----------------------------------------------------------------
    1      F       0.8288985322    -1.5693617548     0.0000000000
    2      I      -2.4474069325    -0.5951324316     0.0000000000
    3      I       2.4474069325     0.5951324316     0.0000000000
    4      F      -0.8288985322     1.5693617548     0.0000000000
    5      C       0.6146673229    -0.2508618342     0.0000000000
    6      C      -0.6146673229     0.2508618342     0.0000000000
 ----------------------------------------------------------------
 Molecular Point Group                 C2h   NOp =  4
 Largest Abelian Subgroup              C2h   NOp =  4
 Nuclear Repulsion Energy =   999.3268732115 hartrees
 There are       68 alpha and       68 beta electrons
 Applying Cartesian multipole field
    Component          Value
    ---------          -----
     (2,0,0)        1.00000E-11
     (0,2,0)        2.00000E-11
     (0,0,2)       -3.00000E-11
 Nucleus-field energy     =     0.0000000292 hartrees
 Requested basis set is 6-311++G(d,p)
 There are 72 shells and 212 basis functions
 A cutoff of  1.0D-11 yielded   1939 shell pairs
 There are     17880 function pairs (     20204 Cartesian)
 Smallest overlap matrix eigenvalue = 6.02E-05
 Guess MOs from SCF MO coefficient file

 -----------------------------------------------------------------------
  General SCF calculation program by
  Eric Jon Sundstrom, Paul Horn, Yuezhi Mao, Dmitri Zuev, Alec White,
  David Stuck, Shaama M.S., Shane Yost, Joonho Lee, David Small,
  Daniel Levine, Susi Lehtola, Hugh Burton, Evgeny Epifanovsky
 -----------------------------------------------------------------------
 Exchange:     0.2000 Hartree-Fock + 0.0800 Slater + 0.7200 B88
 Correlation:  0.1900 VWN1RPA + 0.8100 LYP
 Using SG-1 standard quadrature grid
 using 4 threads for integral computing
 -------------------------------------------------------
 OpenMP Integral computing Module                
 Release: version 2.0, May 2017, Q-Chem Inc. Pleasanton 
 -------------------------------------------------------
 -------------------------------------------------------
 OpenMP BLAS3 based DFT computing Module                
 Release: version 1.0, May 2013, Q-Chem Inc. Pittsburgh 
 -------------------------------------------------------
 A restricted SCF calculation will be
 performed using DIIS
 SCF converges when DIIS error is below 1.0e-08
 ---------------------------------------
  Cycle       Energy         DIIS error
 ---------------------------------------
    1  -14114.9460509702      6.82e-04  
    2  -14114.9487835506      2.59e-04  
    3  -14114.9486448836      3.13e-04  
    4  -14114.9490526297      4.44e-05  
    5  -14114.9490627380      1.06e-05  
    6  -14114.9490633276      4.09e-06  
    7  -14114.9490634055      7.64e-07  
    8  -14114.9490634088      5.97e-08  
    9  -14114.9490634089      1.96e-08  
   10  -14114.9490634089      3.32e-09  Convergence criterion met
 ---------------------------------------
 SCF time:   CPU 35.73s  wall 10.00s 
 SCF   energy in the final basis set =   -14114.9490634089
 Total energy in the final basis set =   -14114.9490634089

 --------------------------------------------------------------
             Orbital Energies (a.u.) and Symmetries
 --------------------------------------------------------------

 Alpha MOs, Restricted
 -- Occupied --                  
*******-1165.90 -176.33 -176.33 -165.73 -165.73 -165.73 -165.73
  1 Bu    1 Ag    2 Ag    2 Bu    3 Bu    3 Ag    1 Au    1 Bg                 
-165.73 -165.73  -35.83  -35.83  -31.32  -31.32  -31.31  -31.31
  4 Ag    4 Bu    5 Bu    5 Ag    6 Ag    6 Bu    2 Au    2 Bg                 
-31.313 -31.313 -24.728 -24.728 -22.970 -22.970 -22.968 -22.968
  7 Bu    7 Ag    8 Ag    8 Bu    9 Ag    9 Bu    3 Bg    3 Au                 
-22.968 -22.968 -22.964 -22.964 -22.964 -22.964 -10.320 -10.320
 10 Bu   10 Ag   11 Bu   11 Ag    4 Bg    4 Au   12 Ag   12 Bu                 
 -6.376  -6.376  -4.789  -4.789  -4.773  -4.773  -4.773  -4.773
 13 Ag   13 Bu   14 Ag   14 Bu    5 Bg    5 Au   15 Bu   15 Ag                 
 -2.056  -2.056  -2.050  -2.050  -2.050  -2.050  -2.036  -2.036
 16 Ag   16 Bu    6 Bg    6 Au   17 Bu   17 Ag    7 Bg    7 Au                 
 -2.036  -2.036  -1.277  -1.273  -0.831  -0.738  -0.680  -0.627
 18 Bu   18 Ag   19 Ag   19 Bu   20 Ag   20 Bu   21 Ag   21 Bu                 
 -0.581  -0.525  -0.519  -0.494  -0.486  -0.427  -0.384  -0.340
 22 Ag    8 Au   22 Bu    8 Bg   23 Ag   23 Bu   24 Ag    9 Au                 
 -0.309  -0.300  -0.290  -0.255
  9 Bg   24 Bu   25 Ag   10 Au                                                 
 -- Virtual --                   
 -0.078  -0.031  -0.023   0.009   0.022   0.040   0.061   0.085
 25 Bu   10 Bg   26 Ag   27 Ag   26 Bu   27 Bu   11 Au   28 Bu                 
  0.088   0.095   0.097   0.136   0.167   0.195   0.195   0.200
 28 Ag   11 Bg   29 Ag   29 Bu   30 Ag   12 Bg   30 Bu   31 Ag                 
  0.218   0.220   0.259   0.265   0.280   0.281   0.284   0.290
 31 Bu   12 Au   32 Bu   32 Ag   33 Ag   13 Au   13 Bg   33 Bu                 
  0.311   0.338   0.369   0.390   0.395   0.403   0.413   0.427
 34 Ag   34 Bu   35 Ag   14 Au   15 Au   14 Bg   35 Bu   15 Bg                 
  0.439   0.444   0.460   0.467   0.470   0.532   0.619   0.637
 36 Ag   36 Bu   37 Bu   37 Ag   38 Ag   16 Au   38 Bu   39 Bu                 
  0.681   0.698   0.709   0.714   0.785   0.822   0.938   0.954
 39 Ag   16 Bg   40 Ag   40 Bu   41 Ag   41 Bu   42 Ag   42 Bu                 
  1.123   1.132   1.230   1.249   1.306   1.333   1.337   1.352
 17 Au   17 Bg   43 Ag   18 Au   18 Bg   44 Ag   43 Bu   44 Bu                 
  1.360   1.385   1.388   1.415   1.442   1.470   1.545   1.565
 19 Au   45 Ag   19 Bg   45 Bu   46 Bu   46 Ag   20 Au   47 Ag                 
  1.579   1.647   1.823   1.852   1.906   1.932   2.142   2.170
 47 Bu   48 Ag   48 Bu   20 Bg   49 Bu   49 Ag   50 Bu   50 Ag                 
  2.559   2.784   2.791   2.913   3.107   3.335   3.740   3.756
 21 Au   21 Bg   51 Bu   51 Ag   52 Ag   52 Bu   22 Au   22 Bg                 
  3.758   3.790   3.926   3.937   3.952   3.960   3.969   3.978
 53 Ag   53 Bu   23 Bg   23 Au   24 Bg   54 Bu   54 Ag   55 Bu                 
  3.985   3.995   4.040   4.073   4.111   4.126   4.242   4.259
 24 Au   25 Au   25 Bg   55 Ag   56 Ag   56 Bu   57 Bu   57 Ag                 
  4.422   4.442   4.671   4.830   5.979   5.983   6.001   6.030
 58 Bu   58 Ag   59 Ag   59 Bu   26 Au   26 Bg   60 Ag   60 Bu                 
  6.091   6.096   6.251   6.279   6.328   6.356   6.549   6.729
 61 Bu   61 Ag   27 Au   27 Bg   62 Ag   62 Bu   63 Ag   63 Bu                 
 23.330  24.093  27.843  27.863  28.322  28.328  28.336  28.355
 64 Ag   64 Bu   65 Bu   65 Ag   28 Au   28 Bg   66 Ag   66 Bu                 
 28.378  28.404  28.514  28.516  28.527  28.528  28.536  28.557
 67 Bu   67 Ag   29 Au   29 Bg   68 Ag   68 Bu   30 Au   30 Bg                 
 28.580  28.602  28.685  28.725  66.718  66.736 127.866 127.871
 69 Ag   69 Bu   70 Bu   70 Ag   71 Bu   71 Ag   31 Au   31 Bg                 
127.877 127.896 127.926 127.959 151.640 151.6591901.8031901.822
 72 Ag   72 Bu   73 Bu   73 Ag   74 Bu   74 Ag   75 Bu   75 Ag                 

 Beta MOs, Restricted
 -- Occupied --                  
*******-1165.90 -176.33 -176.33 -165.73 -165.73 -165.73 -165.73
  1 Bu    1 Ag    2 Ag    2 Bu    3 Bu    3 Ag    1 Au    1 Bg                 
-165.73 -165.73  -35.83  -35.83  -31.32  -31.32  -31.31  -31.31
  4 Ag    4 Bu    5 Bu    5 Ag    6 Ag    6 Bu    2 Au    2 Bg                 
-31.313 -31.313 -24.728 -24.728 -22.970 -22.970 -22.968 -22.968
  7 Bu    7 Ag    8 Ag    8 Bu    9 Ag    9 Bu    3 Bg    3 Au                 
-22.968 -22.968 -22.964 -22.964 -22.964 -22.964 -10.320 -10.320
 10 Bu   10 Ag   11 Bu   11 Ag    4 Bg    4 Au   12 Ag   12 Bu                 
 -6.376  -6.376  -4.789  -4.789  -4.773  -4.773  -4.773  -4.773
 13 Ag   13 Bu   14 Ag   14 Bu    5 Bg    5 Au   15 Bu   15 Ag                 
 -2.056  -2.056  -2.050  -2.050  -2.050  -2.050  -2.036  -2.036
 16 Ag   16 Bu    6 Bg    6 Au   17 Bu   17 Ag    7 Bg    7 Au                 
 -2.036  -2.036  -1.277  -1.273  -0.831  -0.738  -0.680  -0.627
 18 Bu   18 Ag   19 Ag   19 Bu   20 Ag   20 Bu   21 Ag   21 Bu                 
 -0.581  -0.525  -0.519  -0.494  -0.486  -0.427  -0.384  -0.340
 22 Ag    8 Au   22 Bu    8 Bg   23 Ag   23 Bu   24 Ag    9 Au                 
 -0.309  -0.300  -0.290  -0.255
  9 Bg   24 Bu   25 Ag   10 Au                                                 
 -- Virtual --                   
 -0.078  -0.031  -0.023   0.009   0.022   0.040   0.061   0.085
 25 Bu   10 Bg   26 Ag   27 Ag   26 Bu   27 Bu   11 Au   28 Bu                 
  0.088   0.095   0.097   0.136   0.167   0.195   0.195   0.200
 28 Ag   11 Bg   29 Ag   29 Bu   30 Ag   12 Bg   30 Bu   31 Ag                 
  0.218   0.220   0.259   0.265   0.280   0.281   0.284   0.290
 31 Bu   12 Au   32 Bu   32 Ag   33 Ag   13 Au   13 Bg   33 Bu                 
  0.311   0.338   0.369   0.390   0.395   0.403   0.413   0.427
 34 Ag   34 Bu   35 Ag   14 Au   15 Au   14 Bg   35 Bu   15 Bg                 
  0.439   0.444   0.460   0.467   0.470   0.532   0.619   0.637
 36 Ag   36 Bu   37 Bu   37 Ag   38 Ag   16 Au   38 Bu   39 Bu                 
  0.681   0.698   0.709   0.714   0.785   0.822   0.938   0.954
 39 Ag   16 Bg   40 Ag   40 Bu   41 Ag   41 Bu   42 Ag   42 Bu                 
  1.123   1.132   1.230   1.249   1.306   1.333   1.337   1.352
 17 Au   17 Bg   43 Ag   18 Au   18 Bg   44 Ag   43 Bu   44 Bu                 
  1.360   1.385   1.388   1.415   1.442   1.470   1.545   1.565
 19 Au   45 Ag   19 Bg   45 Bu   46 Bu   46 Ag   20 Au   47 Ag                 
  1.579   1.647   1.823   1.852   1.906   1.932   2.142   2.170
 47 Bu   48 Ag   48 Bu   20 Bg   49 Bu   49 Ag   50 Bu   50 Ag                 
  2.559   2.784   2.791   2.913   3.107   3.335   3.740   3.756
 21 Au   21 Bg   51 Bu   51 Ag   52 Ag   52 Bu   22 Au   22 Bg                 
  3.758   3.790   3.926   3.937   3.952   3.960   3.969   3.978
 53 Ag   53 Bu   23 Bg   23 Au   24 Bg   54 Bu   54 Ag   55 Bu                 
  3.985   3.995   4.040   4.073   4.111   4.126   4.242   4.259
 24 Au   25 Au   25 Bg   55 Ag   56 Ag   56 Bu   57 Bu   57 Ag                 
  4.422   4.442   4.671   4.830   5.979   5.983   6.001   6.030
 58 Bu   58 Ag   59 Ag   59 Bu   26 Au   26 Bg   60 Ag   60 Bu                 
  6.091   6.096   6.251   6.279   6.328   6.356   6.549   6.729
 61 Bu   61 Ag   27 Au   27 Bg   62 Ag   62 Bu   63 Ag   63 Bu                 
 23.330  24.093  27.843  27.863  28.322  28.328  28.336  28.355
 64 Ag   64 Bu   65 Bu   65 Ag   28 Au   28 Bg   66 Ag   66 Bu                 
 28.378  28.404  28.514  28.516  28.527  28.528  28.536  28.557
 67 Bu   67 Ag   29 Au   29 Bg   68 Ag   68 Bu   30 Au   30 Bg                 
 28.580  28.602  28.685  28.725  66.718  66.736 127.866 127.871
 69 Ag   69 Bu   70 Bu   70 Ag   71 Bu   71 Ag   31 Au   31 Bg                 
127.877 127.896 127.926 127.959 151.640 151.6591901.8031901.822
 72 Ag   72 Bu   73 Bu   73 Ag   74 Bu   74 Ag   75 Bu   75 Ag                 
 --------------------------------------------------------------

          Ground-State Mulliken Net Atomic Charges

     Atom                 Charge (a.u.)
  ----------------------------------------
      1 F                    -0.033217
      2 I                     0.144172
      3 I                     0.144172
      4 F                    -0.033217
      5 C                    -0.110955
      6 C                    -0.110955
  ----------------------------------------
  Sum of atomic charges =    -0.000000

 -----------------------------------------------------------------
                    Cartesian Multipole Moments
 -----------------------------------------------------------------
    Charge (ESU x 10^10)
                -0.0000
    Dipole Moment (Debye)
         X       0.0000      Y      -0.0000      Z      -0.0000
       Tot       0.0000
    Quadrupole Moments (Debye-Ang)
        XX     -69.4742     XY       3.8902     YY     -80.7855
        XZ       0.0000     YZ       0.0000     ZZ     -78.0748
    Octopole Moments (Debye-Ang^2)
       XXX      -0.0000    XXY      -0.0000    XYY      -0.0000
       YYY      -0.0000    XXZ      -0.0000    XYZ       0.0000
       YYZ       0.0000    XZZ      -0.0000    YZZ      -0.0000
       ZZZ       0.0000
    Hexadecapole Moments (Debye-Ang^3)
      XXXX   -1978.7393   XXXY    -133.9888   XXYY    -411.6856
      XYYY    -195.9910   YYYY    -377.1116   XXXZ       0.0000
      XXYZ       0.0000   XYYZ       0.0000   YYYZ       0.0000
      XXZZ    -386.8477   XYZZ     -69.2841   YYZZ     -78.0455
      XZZZ       0.0000   YZZZ       0.0000   ZZZZ     -99.3607
 -----------------------------------------------------------------
 Calculating analytic gradient of the SCF energy
 Gradient of SCF Energy
            1           2           3           4           5           6
    1   0.0169893   0.0222605  -0.0222605  -0.0169893   0.0076121  -0.0076121
    2   0.0194521   0.0261297  -0.0261297  -0.0194521   0.0127981  -0.0127981
    3  -0.0000000  -0.0000000  -0.0000000  -0.0000000   0.0000000   0.0000000
 Max gradient component =       2.613E-02
 RMS gradient           =       1.515E-02
 Gradient time:  CPU 13.94 s  wall 3.59 s
 Geometry Optimization Parameters
   NAtoms,    NIC,     NZ,  NCons,   NDum,   NFix, NCnnct, MaxDiis
        6      37       0       0       0       0       0       0

 Cartesian Hessian Update
 Hessian Updated using BFGS Update


** GEOMETRY OPTIMIZATION IN DELOCALIZED INTERNAL COORDINATES **
   Searching for a Minimum

   Optimization Cycle:  12

                       Coordinates (Angstroms)
     ATOM                X               Y               Z
      1  F         0.8288985322   -1.5693617548    0.0000000000
      2  I        -2.4474069325   -0.5951324316    0.0000000000
      3  I         2.4474069325    0.5951324316    0.0000000000
      4  F        -0.8288985322    1.5693617548    0.0000000000
      5  C         0.6146673229   -0.2508618342    0.0000000000
      6  C        -0.6146673229    0.2508618342    0.0000000000
   Point Group: c2h   Number of degrees of freedom:     5


   Energy is -14114.949063409

 Hessian Updated using BFGS Update

  5 Hessian modes will be used to form the next step
  Hessian Eigenvalues:
     0.073037    0.243127    0.373664    0.473341    0.644950

 Minimum Search - Taking Simple RFO Step
 Searching for Lamda that Minimizes Along All modes
 Value Taken    Lamda =  -0.01575003
 Calculated Step too Large.  Step scaled by  0.716256
 Step Taken.  Stepsize is  0.300000

                             Maximum     Tolerance    Cnvgd?
         Gradient           0.034959      0.000300      NO
         Displacement       0.284838      0.001200      NO
         Energy change     -0.014770      0.000001      NO


 New Cartesian Coordinates Obtained by Inverse Iteration

 Displacement from previous Coordinates is:  0.226925
 ----------------------------------------------------------------
             Standard Nuclear Orientation (Angstroms)
    I     Atom           X                Y                Z
 ----------------------------------------------------------------
    1      F       0.7703408080    -1.5969828587     0.0000000000
    2      I      -2.4398094908    -0.6456555766     0.0000000000
    3      I       2.4398094908     0.6456555766     0.0000000000
    4      F      -0.7703408080     1.5969828587     0.0000000000
    5      C       0.6084611334    -0.2700783021     0.0000000000
    6      C      -0.6084611334     0.2700783021     0.0000000000
 ----------------------------------------------------------------
 Molecular Point Group                 C2h   NOp =  4
 Largest Abelian Subgroup              C2h   NOp =  4
 Nuclear Repulsion Energy =   993.5629511922 hartrees
 There are       68 alpha and       68 beta electrons
 Applying Cartesian multipole field
    Component          Value
    ---------          -----
     (2,0,0)        1.00000E-11
     (0,2,0)        2.00000E-11
     (0,0,2)       -3.00000E-11
 Nucleus-field energy     =     0.0000000296 hartrees
 Requested basis set is 6-311++G(d,p)
 There are 72 shells and 212 basis functions
 A cutoff of  1.0D-11 yielded   1925 shell pairs
 There are     17772 function pairs (     20092 Cartesian)
 Smallest overlap matrix eigenvalue = 6.88E-05
 Guess MOs from SCF MO coefficient file

 -----------------------------------------------------------------------
  General SCF calculation program by
  Eric Jon Sundstrom, Paul Horn, Yuezhi Mao, Dmitri Zuev, Alec White,
  David Stuck, Shaama M.S., Shane Yost, Joonho Lee, David Small,
  Daniel Levine, Susi Lehtola, Hugh Burton, Evgeny Epifanovsky
 -----------------------------------------------------------------------
 Exchange:     0.2000 Hartree-Fock + 0.0800 Slater + 0.7200 B88
 Correlation:  0.1900 VWN1RPA + 0.8100 LYP
 Using SG-1 standard quadrature grid
 using 4 threads for integral computing
 -------------------------------------------------------
 OpenMP Integral computing Module                
 Release: version 2.0, May 2017, Q-Chem Inc. Pleasanton 
 -------------------------------------------------------
 -------------------------------------------------------
 OpenMP BLAS3 based DFT computing Module                
 Release: version 1.0, May 2013, Q-Chem Inc. Pittsburgh 
 -------------------------------------------------------
 A restricted SCF calculation will be
 performed using DIIS
 SCF converges when DIIS error is below 1.0e-08
 ---------------------------------------
  Cycle       Energy         DIIS error
 ---------------------------------------
    1  -14114.9544271536      6.88e-04  
    2  -14114.9572909741      2.73e-04  
    3  -14114.9571230623      3.36e-04  
    4  -14114.9575928266      4.16e-05  
    5  -14114.9576016922      1.24e-05  
    6  -14114.9576025062      4.27e-06  
    7  -14114.9576025951      7.34e-07  
    8  -14114.9576025989      4.46e-08  
    9  -14114.9576025987      1.13e-08  
   10  -14114.9576025984      4.69e-09  Convergence criterion met
 ---------------------------------------
 SCF time:   CPU 35.50s  wall 10.00s 
 SCF   energy in the final basis set =   -14114.9576025984
 Total energy in the final basis set =   -14114.9576025984

 --------------------------------------------------------------
             Orbital Energies (a.u.) and Symmetries
 --------------------------------------------------------------

 Alpha MOs, Restricted
 -- Occupied --                  
*******-1165.90 -176.33 -176.33 -165.73 -165.73 -165.73 -165.73
  1 Bu    1 Ag    2 Ag    2 Bu    3 Bu    3 Ag    1 Au    1 Bg                 
-165.73 -165.73  -35.83  -35.83  -31.32  -31.32  -31.31  -31.31
  4 Ag    4 Bu    5 Bu    5 Ag    6 Ag    6 Bu    2 Au    2 Bg                 
-31.313 -31.313 -24.730 -24.730 -22.970 -22.970 -22.969 -22.969
  7 Bu    7 Ag    8 Ag    8 Bu    9 Ag    9 Bu    3 Bg    3 Au                 
-22.969 -22.969 -22.964 -22.964 -22.964 -22.964 -10.322 -10.321
 10 Bu   10 Ag   11 Bu   11 Ag    4 Bg    4 Au   12 Ag   12 Bu                 
 -6.376  -6.376  -4.789  -4.789  -4.773  -4.773  -4.773  -4.773
 13 Ag   13 Bu   14 Ag   14 Bu    5 Bg    5 Au   15 Bu   15 Ag                 
 -2.055  -2.055  -2.050  -2.050  -2.050  -2.050  -2.036  -2.036
 16 Ag   16 Bu    6 Bg    6 Au   17 Bu   17 Ag    7 Bg    7 Au                 
 -2.036  -2.036  -1.277  -1.273  -0.829  -0.732  -0.674  -0.628
 18 Bu   18 Ag   19 Ag   19 Bu   20 Ag   20 Bu   21 Ag   21 Bu                 
 -0.582  -0.524  -0.520  -0.494  -0.487  -0.426  -0.382  -0.339
 22 Ag    8 Au   22 Bu    8 Bg   23 Ag   23 Bu   24 Ag    9 Au                 
 -0.308  -0.301  -0.291  -0.256
  9 Bg   24 Bu   25 Ag   10 Au                                                 
 -- Virtual --                   
 -0.081  -0.031  -0.029   0.008   0.020   0.041   0.061   0.084
 25 Bu   10 Bg   26 Ag   27 Ag   26 Bu   27 Bu   11 Au   28 Bu                 
  0.086   0.094   0.096   0.136   0.168   0.196   0.197   0.198
 28 Ag   11 Bg   29 Ag   29 Bu   30 Ag   12 Bg   30 Bu   31 Ag                 
  0.214   0.221   0.257   0.263   0.277   0.280   0.287   0.289
 31 Bu   12 Au   32 Bu   32 Ag   33 Ag   13 Bg   13 Au   33 Bu                 
  0.312   0.334   0.365   0.384   0.393   0.401   0.405   0.426
 34 Ag   34 Bu   35 Ag   14 Au   15 Au   14 Bg   35 Bu   15 Bg                 
  0.443   0.444   0.461   0.465   0.471   0.536   0.613   0.639
 36 Ag   36 Bu   37 Bu   37 Ag   38 Ag   16 Au   38 Bu   39 Bu                 
  0.681   0.692   0.696   0.709   0.795   0.822   0.926   0.942
 39 Ag   16 Bg   40 Ag   40 Bu   41 Ag   41 Bu   42 Bu   42 Ag                 
  1.119   1.131   1.245   1.245   1.305   1.334   1.339   1.349
 17 Au   17 Bg   43 Ag   18 Au   18 Bg   44 Ag   43 Bu   44 Bu                 
  1.360   1.389   1.390   1.403   1.445   1.471   1.545   1.555
 19 Au   19 Bg   45 Ag   45 Bu   46 Bu   46 Ag   20 Au   47 Ag                 
  1.580   1.642   1.832   1.853   1.911   1.930   2.138   2.145
 47 Bu   48 Ag   48 Bu   20 Bg   49 Bu   49 Ag   50 Bu   50 Ag                 
  2.560   2.779   2.792   2.911   3.100   3.335   3.739   3.755
 21 Au   21 Bg   51 Bu   51 Ag   52 Ag   52 Bu   22 Au   22 Bg                 
  3.761   3.789   3.924   3.935   3.952   3.955   3.968   3.972
 53 Ag   53 Bu   23 Bg   23 Au   24 Bg   54 Bu   54 Ag   55 Bu                 
  3.982   3.996   4.035   4.070   4.118   4.132   4.246   4.255
 24 Au   25 Au   25 Bg   55 Ag   56 Ag   56 Bu   57 Bu   57 Ag                 
  4.403   4.428   4.663   4.828   5.979   5.979   5.999   6.023
 58 Bu   58 Ag   59 Ag   59 Bu   26 Bg   26 Au   60 Ag   60 Bu                 
  6.078   6.084   6.251   6.279   6.327   6.354   6.548   6.728
 61 Ag   61 Bu   27 Au   27 Bg   62 Ag   62 Bu   63 Ag   63 Bu                 
 23.329  24.076  27.834  27.849  28.322  28.325  28.336  28.352
 64 Ag   64 Bu   65 Bu   65 Ag   28 Au   28 Bg   66 Ag   66 Bu                 
 28.374  28.395  28.513  28.516  28.526  28.527  28.535  28.555
 67 Bu   67 Ag   29 Au   29 Bg   68 Ag   68 Bu   30 Au   30 Bg                 
 28.582  28.599  28.685  28.715  66.716  66.734 127.866 127.868
 69 Ag   69 Bu   70 Bu   70 Ag   71 Bu   71 Ag   31 Au   31 Bg                 
127.877 127.892 127.923 127.948 151.631 151.6461901.7941901.809
 72 Ag   72 Bu   73 Bu   73 Ag   74 Bu   74 Ag   75 Bu   75 Ag                 

 Beta MOs, Restricted
 -- Occupied --                  
*******-1165.90 -176.33 -176.33 -165.73 -165.73 -165.73 -165.73
  1 Bu    1 Ag    2 Ag    2 Bu    3 Bu    3 Ag    1 Au    1 Bg                 
-165.73 -165.73  -35.83  -35.83  -31.32  -31.32  -31.31  -31.31
  4 Ag    4 Bu    5 Bu    5 Ag    6 Ag    6 Bu    2 Au    2 Bg                 
-31.313 -31.313 -24.730 -24.730 -22.970 -22.970 -22.969 -22.969
  7 Bu    7 Ag    8 Ag    8 Bu    9 Ag    9 Bu    3 Bg    3 Au                 
-22.969 -22.969 -22.964 -22.964 -22.964 -22.964 -10.322 -10.321
 10 Bu   10 Ag   11 Bu   11 Ag    4 Bg    4 Au   12 Ag   12 Bu                 
 -6.376  -6.376  -4.789  -4.789  -4.773  -4.773  -4.773  -4.773
 13 Ag   13 Bu   14 Ag   14 Bu    5 Bg    5 Au   15 Bu   15 Ag                 
 -2.055  -2.055  -2.050  -2.050  -2.050  -2.050  -2.036  -2.036
 16 Ag   16 Bu    6 Bg    6 Au   17 Bu   17 Ag    7 Bg    7 Au                 
 -2.036  -2.036  -1.277  -1.273  -0.829  -0.732  -0.674  -0.628
 18 Bu   18 Ag   19 Ag   19 Bu   20 Ag   20 Bu   21 Ag   21 Bu                 
 -0.582  -0.524  -0.520  -0.494  -0.487  -0.426  -0.382  -0.339
 22 Ag    8 Au   22 Bu    8 Bg   23 Ag   23 Bu   24 Ag    9 Au                 
 -0.308  -0.301  -0.291  -0.256
  9 Bg   24 Bu   25 Ag   10 Au                                                 
 -- Virtual --                   
 -0.081  -0.031  -0.029   0.008   0.020   0.041   0.061   0.084
 25 Bu   10 Bg   26 Ag   27 Ag   26 Bu   27 Bu   11 Au   28 Bu                 
  0.086   0.094   0.096   0.136   0.168   0.196   0.197   0.198
 28 Ag   11 Bg   29 Ag   29 Bu   30 Ag   12 Bg   30 Bu   31 Ag                 
  0.214   0.221   0.257   0.263   0.277   0.280   0.287   0.289
 31 Bu   12 Au   32 Bu   32 Ag   33 Ag   13 Bg   13 Au   33 Bu                 
  0.312   0.334   0.365   0.384   0.393   0.401   0.405   0.426
 34 Ag   34 Bu   35 Ag   14 Au   15 Au   14 Bg   35 Bu   15 Bg                 
  0.443   0.444   0.461   0.465   0.471   0.536   0.613   0.639
 36 Ag   36 Bu   37 Bu   37 Ag   38 Ag   16 Au   38 Bu   39 Bu                 
  0.681   0.692   0.696   0.709   0.795   0.822   0.926   0.942
 39 Ag   16 Bg   40 Ag   40 Bu   41 Ag   41 Bu   42 Bu   42 Ag                 
  1.119   1.131   1.245   1.245   1.305   1.334   1.339   1.349
 17 Au   17 Bg   43 Ag   18 Au   18 Bg   44 Ag   43 Bu   44 Bu                 
  1.360   1.389   1.390   1.403   1.445   1.471   1.545   1.555
 19 Au   19 Bg   45 Ag   45 Bu   46 Bu   46 Ag   20 Au   47 Ag                 
  1.580   1.642   1.832   1.853   1.911   1.930   2.138   2.145
 47 Bu   48 Ag   48 Bu   20 Bg   49 Bu   49 Ag   50 Bu   50 Ag                 
  2.560   2.779   2.792   2.911   3.100   3.335   3.739   3.755
 21 Au   21 Bg   51 Bu   51 Ag   52 Ag   52 Bu   22 Au   22 Bg                 
  3.761   3.789   3.924   3.935   3.952   3.955   3.968   3.972
 53 Ag   53 Bu   23 Bg   23 Au   24 Bg   54 Bu   54 Ag   55 Bu                 
  3.982   3.996   4.035   4.070   4.118   4.132   4.246   4.255
 24 Au   25 Au   25 Bg   55 Ag   56 Ag   56 Bu   57 Bu   57 Ag                 
  4.403   4.428   4.663   4.828   5.979   5.979   5.999   6.023
 58 Bu   58 Ag   59 Ag   59 Bu   26 Bg   26 Au   60 Ag   60 Bu                 
  6.078   6.084   6.251   6.279   6.327   6.354   6.548   6.728
 61 Ag   61 Bu   27 Au   27 Bg   62 Ag   62 Bu   63 Ag   63 Bu                 
 23.329  24.076  27.834  27.849  28.322  28.325  28.336  28.352
 64 Ag   64 Bu   65 Bu   65 Ag   28 Au   28 Bg   66 Ag   66 Bu                 
 28.374  28.395  28.513  28.516  28.526  28.527  28.535  28.555
 67 Bu   67 Ag   29 Au   29 Bg   68 Ag   68 Bu   30 Au   30 Bg                 
 28.582  28.599  28.685  28.715  66.716  66.734 127.866 127.868
 69 Ag   69 Bu   70 Bu   70 Ag   71 Bu   71 Ag   31 Au   31 Bg                 
127.877 127.892 127.923 127.948 151.631 151.6461901.7941901.809
 72 Ag   72 Bu   73 Bu   73 Ag   74 Bu   74 Ag   75 Bu   75 Ag                 
 --------------------------------------------------------------

          Ground-State Mulliken Net Atomic Charges

     Atom                 Charge (a.u.)
  ----------------------------------------
      1 F                    -0.037948
      2 I                     0.143665
      3 I                     0.143665
      4 F                    -0.037948
      5 C                    -0.105717
      6 C                    -0.105717
  ----------------------------------------
  Sum of atomic charges =    -0.000000

 -----------------------------------------------------------------
                    Cartesian Multipole Moments
 -----------------------------------------------------------------
    Charge (ESU x 10^10)
                -0.0000
    Dipole Moment (Debye)
         X       0.0000      Y      -0.0000      Z       0.0000
       Tot       0.0000
    Quadrupole Moments (Debye-Ang)
        XX     -69.7097     XY       4.3189     YY     -80.4435
        XZ      -0.0000     YZ      -0.0000     ZZ     -78.1940
    Octopole Moments (Debye-Ang^2)
       XXX      -0.0000    XXY      -0.0000    XYY      -0.0000
       YYY      -0.0000    XXZ      -0.0000    XYZ       0.0000
       YYZ       0.0000    XZZ      -0.0000    YZZ      -0.0000
       ZZZ       0.0000
    Hexadecapole Moments (Debye-Ang^3)
      XXXX   -1971.9581   XXXY    -148.3887   XXYY    -407.3986
      XYYY    -214.4106   YYYY    -402.0619   XXXZ       0.0000
      XXYZ      -0.0000   XYYZ      -0.0000   YYYZ      -0.0000
      XXZZ    -384.2900   XYZZ     -76.5070   YYZZ     -82.4920
      XZZZ      -0.0000   YZZZ      -0.0000   ZZZZ     -99.7074
 -----------------------------------------------------------------
 Calculating analytic gradient of the SCF energy
 Gradient of SCF Energy
            1           2           3           4           5           6
    1   0.0089175   0.0108954  -0.0108954  -0.0089175   0.0054323  -0.0054323
    2   0.0098683   0.0139258  -0.0139258  -0.0098683   0.0075056  -0.0075056
    3  -0.0000000   0.0000000  -0.0000000  -0.0000000   0.0000000   0.0000000
 Max gradient component =       1.393E-02
 RMS gradient           =       7.996E-03
 Gradient time:  CPU 13.80 s  wall 3.55 s
 Geometry Optimization Parameters
   NAtoms,    NIC,     NZ,  NCons,   NDum,   NFix, NCnnct, MaxDiis
        6      37       0       0       0       0       0       0

 Cartesian Hessian Update
 Hessian Updated using BFGS Update


** GEOMETRY OPTIMIZATION IN DELOCALIZED INTERNAL COORDINATES **
   Searching for a Minimum

   Optimization Cycle:  13

                       Coordinates (Angstroms)
     ATOM                X               Y               Z
      1  F         0.7703408080   -1.5969828587    0.0000000000
      2  I        -2.4398094908   -0.6456555766    0.0000000000
      3  I         2.4398094908    0.6456555766    0.0000000000
      4  F        -0.7703408080    1.5969828587    0.0000000000
      5  C         0.6084611334   -0.2700783021    0.0000000000
      6  C        -0.6084611334    0.2700783021    0.0000000000
   Point Group: c2h   Number of degrees of freedom:     5


   Energy is -14114.957602598

 Hessian Updated using BFGS Update

  5 Hessian modes will be used to form the next step
  Hessian Eigenvalues:
     0.057892    0.242985    0.373645    0.471809    0.645908

 Minimum Search - Taking Simple RFO Step
 Searching for Lamda that Minimizes Along All modes
 Value Taken    Lamda =  -0.00627516
 Calculated Step too Large.  Step scaled by  0.963120
 Step Taken.  Stepsize is  0.300000

                             Maximum     Tolerance    Cnvgd?
         Gradient           0.017998      0.000300      NO
         Displacement       0.280177      0.001200      NO
         Energy change     -0.008539      0.000001      NO


 New Cartesian Coordinates Obtained by Inverse Iteration

 Displacement from previous Coordinates is:  0.242121
 ----------------------------------------------------------------
             Standard Nuclear Orientation (Angstroms)
    I     Atom           X                Y                Z
 ----------------------------------------------------------------
    1      F       0.7075745615    -1.6244068799     0.0000000000
    2      I      -2.4237850108    -0.6976136746     0.0000000000
    3      I       2.4237850108     0.6976136746     0.0000000000
    4      F      -0.7075745615     1.6244068799     0.0000000000
    5      C       0.5978470986    -0.2912261960     0.0000000000
    6      C      -0.5978470986     0.2912261960     0.0000000000
 ----------------------------------------------------------------
 Molecular Point Group                 C2h   NOp =  4
 Largest Abelian Subgroup              C2h   NOp =  4
 Nuclear Repulsion Energy =   990.3716580117 hartrees
 There are       68 alpha and       68 beta electrons
 Applying Cartesian multipole field
    Component          Value
    ---------          -----
     (2,0,0)        1.00000E-11
     (0,2,0)        2.00000E-11
     (0,0,2)       -3.00000E-11
 Nucleus-field energy     =     0.0000000299 hartrees
 Requested basis set is 6-311++G(d,p)
 There are 72 shells and 212 basis functions
 A cutoff of  1.0D-11 yielded   1911 shell pairs
 There are     17680 function pairs (     20006 Cartesian)
 Smallest overlap matrix eigenvalue = 7.68E-05
 Guess MOs from SCF MO coefficient file

 -----------------------------------------------------------------------
  General SCF calculation program by
  Eric Jon Sundstrom, Paul Horn, Yuezhi Mao, Dmitri Zuev, Alec White,
  David Stuck, Shaama M.S., Shane Yost, Joonho Lee, David Small,
  Daniel Levine, Susi Lehtola, Hugh Burton, Evgeny Epifanovsky
 -----------------------------------------------------------------------
 Exchange:     0.2000 Hartree-Fock + 0.0800 Slater + 0.7200 B88
 Correlation:  0.1900 VWN1RPA + 0.8100 LYP
 Using SG-1 standard quadrature grid
 using 4 threads for integral computing
 -------------------------------------------------------
 OpenMP Integral computing Module                
 Release: version 2.0, May 2017, Q-Chem Inc. Pleasanton 
 -------------------------------------------------------
 -------------------------------------------------------
 OpenMP BLAS3 based DFT computing Module                
 Release: version 1.0, May 2013, Q-Chem Inc. Pittsburgh 
 -------------------------------------------------------
 A restricted SCF calculation will be
 performed using DIIS
 SCF converges when DIIS error is below 1.0e-08
 ---------------------------------------
  Cycle       Energy         DIIS error
 ---------------------------------------
    1  -14114.9581638925      6.92e-04  
    2  -14114.9611499131      2.52e-04  
    3  -14114.9609997786      3.18e-04  
    4  -14114.9614024651      4.33e-05  
    5  -14114.9614116899      1.37e-05  
    6  -14114.9614127131      4.39e-06  
    7  -14114.9614128132      7.31e-07  
    8  -14114.9614128166      4.67e-08  
    9  -14114.9614128168      1.34e-08  
   10  -14114.9614128167      4.81e-09  Convergence criterion met
 ---------------------------------------
 SCF time:   CPU 35.42s  wall 9.00s 
 SCF   energy in the final basis set =   -14114.9614128167
 Total energy in the final basis set =   -14114.9614128167

 --------------------------------------------------------------
             Orbital Energies (a.u.) and Symmetries
 --------------------------------------------------------------

 Alpha MOs, Restricted
 -- Occupied --                  
*******-1165.90 -176.33 -176.33 -165.73 -165.73 -165.73 -165.73
  1 Bu    1 Ag    2 Ag    2 Bu    3 Bu    3 Ag    1 Au    1 Bg                 
-165.73 -165.73  -35.83  -35.83  -31.32  -31.32  -31.31  -31.31
  4 Ag    4 Bu    5 Bu    5 Ag    6 Ag    6 Bu    2 Au    2 Bg                 
-31.313 -31.313 -24.733 -24.733 -22.970 -22.970 -22.969 -22.969
  7 Bu    7 Ag    8 Ag    8 Bu    9 Ag    9 Bu    3 Bg    3 Au                 
-22.969 -22.969 -22.964 -22.964 -22.964 -22.964 -10.323 -10.322
 10 Bu   10 Ag   11 Ag   11 Bu    4 Bg    4 Au   12 Ag   12 Bu                 
 -6.376  -6.376  -4.789  -4.789  -4.773  -4.773  -4.773  -4.773
 13 Ag   13 Bu   14 Ag   14 Bu    5 Bg    5 Au   15 Bu   15 Ag                 
 -2.055  -2.055  -2.050  -2.050  -2.049  -2.049  -2.036  -2.036
 16 Bu   16 Ag    6 Bg    6 Au   17 Bu   17 Ag   18 Bu   18 Ag                 
 -2.036  -2.036  -1.278  -1.273  -0.830  -0.726  -0.669  -0.630
  7 Bg    7 Au   19 Ag   19 Bu   20 Ag   20 Bu   21 Ag   21 Bu                 
 -0.583  -0.524  -0.521  -0.495  -0.488  -0.425  -0.380  -0.338
 22 Ag    8 Au   22 Bu    8 Bg   23 Ag   23 Bu   24 Ag    9 Au                 
 -0.307  -0.302  -0.291  -0.256
  9 Bg   24 Bu   25 Ag   10 Au                                                 
 -- Virtual --                   
 -0.085  -0.035  -0.031   0.008   0.019   0.042   0.061   0.082
 25 Bu   26 Ag   10 Bg   27 Ag   26 Bu   27 Bu   11 Au   28 Bu                 
  0.083   0.093   0.096   0.136   0.169   0.195   0.197   0.198
 28 Ag   11 Bg   29 Ag   29 Bu   30 Ag   31 Ag   12 Bg   30 Bu                 
  0.208   0.221   0.258   0.259   0.276   0.277   0.287   0.291
 31 Bu   12 Au   32 Bu   32 Ag   13 Bg   33 Ag   33 Bu   13 Au                 
  0.315   0.329   0.360   0.379   0.392   0.395   0.401   0.426
 34 Ag   34 Bu   35 Ag   14 Au   15 Au   35 Bu   14 Bg   15 Bg                 
  0.439   0.448   0.462   0.465   0.481   0.541   0.607   0.638
 36 Ag   36 Bu   37 Ag   37 Bu   38 Ag   16 Au   38 Bu   39 Bu                 
  0.680   0.682   0.686   0.711   0.803   0.821   0.904   0.945
 39 Ag   40 Ag   16 Bg   40 Bu   41 Ag   41 Bu   42 Bu   42 Ag                 
  1.117   1.127   1.242   1.258   1.306   1.329   1.333   1.356
 17 Au   17 Bg   18 Au   43 Ag   18 Bg   43 Bu   44 Ag   44 Bu                 
  1.358   1.388   1.388   1.399   1.446   1.467   1.545   1.546
 19 Au   19 Bg   45 Bu   45 Ag   46 Bu   46 Ag   47 Ag   20 Au                 
  1.577   1.642   1.839   1.858   1.914   1.929   2.124   2.140
 47 Bu   48 Ag   48 Bu   20 Bg   49 Bu   49 Ag   50 Ag   50 Bu                 
  2.561   2.776   2.792   2.908   3.099   3.332   3.737   3.753
 21 Au   21 Bg   51 Bu   51 Ag   52 Ag   52 Bu   22 Au   22 Bg                 
  3.762   3.785   3.922   3.934   3.950   3.952   3.969   3.972
 53 Ag   53 Bu   23 Bg   23 Au   54 Bu   24 Bg   54 Ag   55 Bu                 
  3.978   3.997   4.030   4.072   4.117   4.134   4.245   4.252
 24 Au   25 Au   25 Bg   55 Ag   56 Ag   56 Bu   57 Bu   57 Ag                 
  4.391   4.412   4.658   4.826   5.976   5.980   6.000   6.016
 58 Bu   58 Ag   59 Ag   59 Bu   26 Bg   26 Au   60 Ag   60 Bu                 
  6.064   6.078   6.250   6.278   6.324   6.350   6.545   6.725
 61 Ag   61 Bu   27 Au   27 Bg   62 Ag   62 Bu   63 Ag   63 Bu                 
 23.326  24.079  27.829  27.835  28.322  28.322  28.337  28.348
 64 Ag   64 Bu   65 Bu   65 Ag   28 Bg   28 Au   66 Ag   66 Bu                 
 28.370  28.386  28.513  28.516  28.526  28.527  28.535  28.552
 67 Bu   67 Ag   29 Au   29 Bg   68 Ag   68 Bu   30 Au   30 Bg                 
 28.584  28.596  28.684  28.705  66.713  66.731 127.866 127.866
 69 Ag   69 Bu   70 Bu   70 Ag   71 Bu   71 Ag   31 Bg   31 Au                 
127.879 127.887 127.921 127.937 151.627 151.6341901.7891901.796
 72 Ag   72 Bu   73 Bu   73 Ag   74 Bu   74 Ag   75 Bu   75 Ag                 

 Beta MOs, Restricted
 -- Occupied --                  
*******-1165.90 -176.33 -176.33 -165.73 -165.73 -165.73 -165.73
  1 Bu    1 Ag    2 Ag    2 Bu    3 Bu    3 Ag    1 Au    1 Bg                 
-165.73 -165.73  -35.83  -35.83  -31.32  -31.32  -31.31  -31.31
  4 Ag    4 Bu    5 Bu    5 Ag    6 Ag    6 Bu    2 Au    2 Bg                 
-31.313 -31.313 -24.733 -24.733 -22.970 -22.970 -22.969 -22.969
  7 Bu    7 Ag    8 Ag    8 Bu    9 Ag    9 Bu    3 Bg    3 Au                 
-22.969 -22.969 -22.964 -22.964 -22.964 -22.964 -10.323 -10.322
 10 Bu   10 Ag   11 Ag   11 Bu    4 Bg    4 Au   12 Ag   12 Bu                 
 -6.376  -6.376  -4.789  -4.789  -4.773  -4.773  -4.773  -4.773
 13 Ag   13 Bu   14 Ag   14 Bu    5 Bg    5 Au   15 Bu   15 Ag                 
 -2.055  -2.055  -2.050  -2.050  -2.049  -2.049  -2.036  -2.036
 16 Bu   16 Ag    6 Bg    6 Au   17 Bu   17 Ag   18 Bu   18 Ag                 
 -2.036  -2.036  -1.278  -1.273  -0.830  -0.726  -0.669  -0.630
  7 Bg    7 Au   19 Ag   19 Bu   20 Ag   20 Bu   21 Ag   21 Bu                 
 -0.583  -0.524  -0.521  -0.495  -0.488  -0.425  -0.380  -0.338
 22 Ag    8 Au   22 Bu    8 Bg   23 Ag   23 Bu   24 Ag    9 Au                 
 -0.307  -0.302  -0.291  -0.256
  9 Bg   24 Bu   25 Ag   10 Au                                                 
 -- Virtual --                   
 -0.085  -0.035  -0.031   0.008   0.019   0.042   0.061   0.082
 25 Bu   26 Ag   10 Bg   27 Ag   26 Bu   27 Bu   11 Au   28 Bu                 
  0.083   0.093   0.096   0.136   0.169   0.195   0.197   0.198
 28 Ag   11 Bg   29 Ag   29 Bu   30 Ag   31 Ag   12 Bg   30 Bu                 
  0.208   0.221   0.258   0.259   0.276   0.277   0.287   0.291
 31 Bu   12 Au   32 Bu   32 Ag   13 Bg   33 Ag   33 Bu   13 Au                 
  0.315   0.329   0.360   0.379   0.392   0.395   0.401   0.426
 34 Ag   34 Bu   35 Ag   14 Au   15 Au   35 Bu   14 Bg   15 Bg                 
  0.439   0.448   0.462   0.465   0.481   0.541   0.607   0.638
 36 Ag   36 Bu   37 Ag   37 Bu   38 Ag   16 Au   38 Bu   39 Bu                 
  0.680   0.682   0.686   0.711   0.803   0.821   0.904   0.945
 39 Ag   40 Ag   16 Bg   40 Bu   41 Ag   41 Bu   42 Bu   42 Ag                 
  1.117   1.127   1.242   1.258   1.306   1.329   1.333   1.356
 17 Au   17 Bg   18 Au   43 Ag   18 Bg   43 Bu   44 Ag   44 Bu                 
  1.358   1.388   1.388   1.399   1.446   1.467   1.545   1.546
 19 Au   19 Bg   45 Bu   45 Ag   46 Bu   46 Ag   47 Ag   20 Au                 
  1.577   1.642   1.839   1.858   1.914   1.929   2.124   2.140
 47 Bu   48 Ag   48 Bu   20 Bg   49 Bu   49 Ag   50 Ag   50 Bu                 
  2.561   2.776   2.792   2.908   3.099   3.332   3.737   3.753
 21 Au   21 Bg   51 Bu   51 Ag   52 Ag   52 Bu   22 Au   22 Bg                 
  3.762   3.785   3.922   3.934   3.950   3.952   3.969   3.972
 53 Ag   53 Bu   23 Bg   23 Au   54 Bu   24 Bg   54 Ag   55 Bu                 
  3.978   3.997   4.030   4.072   4.117   4.134   4.245   4.252
 24 Au   25 Au   25 Bg   55 Ag   56 Ag   56 Bu   57 Bu   57 Ag                 
  4.391   4.412   4.658   4.826   5.976   5.980   6.000   6.016
 58 Bu   58 Ag   59 Ag   59 Bu   26 Bg   26 Au   60 Ag   60 Bu                 
  6.064   6.078   6.250   6.278   6.324   6.350   6.545   6.725
 61 Ag   61 Bu   27 Au   27 Bg   62 Ag   62 Bu   63 Ag   63 Bu                 
 23.326  24.079  27.829  27.835  28.322  28.322  28.337  28.348
 64 Ag   64 Bu   65 Bu   65 Ag   28 Bg   28 Au   66 Ag   66 Bu                 
 28.370  28.386  28.513  28.516  28.526  28.527  28.535  28.552
 67 Bu   67 Ag   29 Au   29 Bg   68 Ag   68 Bu   30 Au   30 Bg                 
 28.584  28.596  28.684  28.705  66.713  66.731 127.866 127.866
 69 Ag   69 Bu   70 Bu   70 Ag   71 Bu   71 Ag   31 Bg   31 Au                 
127.879 127.887 127.921 127.937 151.627 151.6341901.7891901.796
 72 Ag   72 Bu   73 Bu   73 Ag   74 Bu   74 Ag   75 Bu   75 Ag                 
 --------------------------------------------------------------

          Ground-State Mulliken Net Atomic Charges

     Atom                 Charge (a.u.)
  ----------------------------------------
      1 F                    -0.042289
      2 I                     0.139976
      3 I                     0.139976
      4 F                    -0.042289
      5 C                    -0.097687
      6 C                    -0.097687
  ----------------------------------------
  Sum of atomic charges =    -0.000000

 -----------------------------------------------------------------
                    Cartesian Multipole Moments
 -----------------------------------------------------------------
    Charge (ESU x 10^10)
                -0.0000
    Dipole Moment (Debye)
         X       0.0000      Y      -0.0000      Z      -0.0000
       Tot       0.0000
    Quadrupole Moments (Debye-Ang)
        XX     -70.1966     XY       4.6398     YY     -80.0333
        XZ       0.0000     YZ      -0.0000     ZZ     -78.3057
    Octopole Moments (Debye-Ang^2)
       XXX      -0.0000    XXY      -0.0000    XYY      -0.0000
       YYY      -0.0000    XXZ      -0.0000    XYZ      -0.0000
       YYZ      -0.0000    XZZ      -0.0000    YZZ      -0.0000
       ZZZ      -0.0000
    Hexadecapole Moments (Debye-Ang^3)
      XXXX   -1956.2187   XXXY    -164.3516   XXYY    -401.1408
      XYYY    -232.4248   YYYY    -429.1201   XXXZ       0.0000
      XXYZ       0.0000   XYYZ       0.0000   YYYZ       0.0000
      XXZZ    -379.5237   XYZZ     -83.7354   YYZZ     -87.3744
      XZZZ       0.0000   YZZZ      -0.0000   ZZZZ    -100.0646
 -----------------------------------------------------------------
 Calculating analytic gradient of the SCF energy
 Gradient of SCF Energy
            1           2           3           4           5           6
    1   0.0017167   0.0051332  -0.0051332  -0.0017167   0.0016163  -0.0016163
    2   0.0021429   0.0048228  -0.0048228  -0.0021429   0.0041197  -0.0041197
    3  -0.0000000  -0.0000000  -0.0000000   0.0000000   0.0000000  -0.0000000
 Max gradient component =       5.133E-03
 RMS gradient           =       2.920E-03
 Gradient time:  CPU 13.75 s  wall 3.54 s
 Geometry Optimization Parameters
   NAtoms,    NIC,     NZ,  NCons,   NDum,   NFix, NCnnct, MaxDiis
        6      37       0       0       0       0       0       0

 Cartesian Hessian Update
 Hessian Updated using BFGS Update


** GEOMETRY OPTIMIZATION IN DELOCALIZED INTERNAL COORDINATES **
   Searching for a Minimum

   Optimization Cycle:  14

                       Coordinates (Angstroms)
     ATOM                X               Y               Z
      1  F         0.7075745615   -1.6244068799    0.0000000000
      2  I        -2.4237850108   -0.6976136746    0.0000000000
      3  I         2.4237850108    0.6976136746    0.0000000000
      4  F        -0.7075745615    1.6244068799    0.0000000000
      5  C         0.5978470986   -0.2912261960    0.0000000000
      6  C        -0.5978470986    0.2912261960    0.0000000000
   Point Group: c2h   Number of degrees of freedom:     5


   Energy is -14114.961412817

 Hessian Updated using BFGS Update

  5 Hessian modes will be used to form the next step
  Hessian Eigenvalues:
     0.048289    0.243822    0.374436    0.470570    0.646601

 Minimum Search - Taking Simple RFO Step
 Searching for Lamda that Minimizes Along All modes
 Value Taken    Lamda =  -0.00067736
 Step Taken.  Stepsize is  0.114009

                             Maximum     Tolerance    Cnvgd?
         Gradient           0.005356      0.000300      NO
         Displacement       0.107614      0.001200      NO
         Energy change     -0.003810      0.000001      NO


 New Cartesian Coordinates Obtained by Inverse Iteration

 Displacement from previous Coordinates is:  0.084127
 ----------------------------------------------------------------
             Standard Nuclear Orientation (Angstroms)
    I     Atom           X                Y                Z
 ----------------------------------------------------------------
    1      F       0.6856316467    -1.6330340662     0.0000000000
    2      I      -2.4226470445    -0.7167279284     0.0000000000
    3      I       2.4226470445     0.7167279284     0.0000000000
    4      F      -0.6856316467     1.6330340662     0.0000000000
    5      C       0.5958781805    -0.2992560852     0.0000000000
    6      C      -0.5958781805     0.2992560852     0.0000000000
 ----------------------------------------------------------------
 Molecular Point Group                 C2h   NOp =  4
 Largest Abelian Subgroup              C2h   NOp =  4
 Nuclear Repulsion Energy =   987.9751834125 hartrees
 There are       68 alpha and       68 beta electrons
 Applying Cartesian multipole field
    Component          Value
    ---------          -----
     (2,0,0)        1.00000E-11
     (0,2,0)        2.00000E-11
     (0,0,2)       -3.00000E-11
 Nucleus-field energy     =     0.0000000301 hartrees
 Requested basis set is 6-311++G(d,p)
 There are 72 shells and 212 basis functions
 A cutoff of  1.0D-11 yielded   1911 shell pairs
 There are     17680 function pairs (     20006 Cartesian)
 Smallest overlap matrix eigenvalue = 8.10E-05
 Guess MOs from SCF MO coefficient file

 -----------------------------------------------------------------------
  General SCF calculation program by
  Eric Jon Sundstrom, Paul Horn, Yuezhi Mao, Dmitri Zuev, Alec White,
  David Stuck, Shaama M.S., Shane Yost, Joonho Lee, David Small,
  Daniel Levine, Susi Lehtola, Hugh Burton, Evgeny Epifanovsky
 -----------------------------------------------------------------------
 Exchange:     0.2000 Hartree-Fock + 0.0800 Slater + 0.7200 B88
 Correlation:  0.1900 VWN1RPA + 0.8100 LYP
 Using SG-1 standard quadrature grid
 using 4 threads for integral computing
 -------------------------------------------------------
 OpenMP Integral computing Module                
 Release: version 2.0, May 2017, Q-Chem Inc. Pleasanton 
 -------------------------------------------------------
 -------------------------------------------------------
 OpenMP BLAS3 based DFT computing Module                
 Release: version 1.0, May 2013, Q-Chem Inc. Pittsburgh 
 -------------------------------------------------------
 A restricted SCF calculation will be
 performed using DIIS
 SCF converges when DIIS error is below 1.0e-08
 ---------------------------------------
  Cycle       Energy         DIIS error
 ---------------------------------------
    1  -14114.9613258401      2.56e-04  
    2  -14114.9617222180      1.15e-04  
    3  -14114.9616917067      1.41e-04  
    4  -14114.9617805270      1.32e-05  
    5  -14114.9617814264      4.68e-06  
    6  -14114.9617815328      1.53e-06  
    7  -14114.9617815443      2.77e-07  
    8  -14114.9617815451      1.97e-08  
    9  -14114.9617815453      4.71e-09  Convergence criterion met
 ---------------------------------------
 SCF time:   CPU 31.82s  wall 9.00s 
 SCF   energy in the final basis set =   -14114.9617815453
 Total energy in the final basis set =   -14114.9617815453

 --------------------------------------------------------------
             Orbital Energies (a.u.) and Symmetries
 --------------------------------------------------------------

 Alpha MOs, Restricted
 -- Occupied --                  
*******-1165.90 -176.33 -176.33 -165.73 -165.73 -165.73 -165.73
  1 Bu    1 Ag    2 Ag    2 Bu    3 Ag    3 Bu    1 Au    1 Bg                 
-165.73 -165.73  -35.83  -35.83  -31.32  -31.32  -31.31  -31.31
  4 Ag    4 Bu    5 Bu    5 Ag    6 Ag    6 Bu    2 Au    2 Bg                 
-31.313 -31.313 -24.734 -24.734 -22.970 -22.970 -22.969 -22.969
  7 Bu    7 Ag    8 Ag    8 Bu    9 Ag    9 Bu    3 Bg    3 Au                 
-22.969 -22.969 -22.964 -22.964 -22.964 -22.964 -10.324 -10.323
 10 Bu   10 Ag   11 Ag   11 Bu    4 Bg    4 Au   12 Ag   12 Bu                 
 -6.376  -6.376  -4.789  -4.789  -4.773  -4.773  -4.773  -4.773
 13 Bu   13 Ag   14 Ag   14 Bu    5 Bg    5 Au   15 Bu   15 Ag                 
 -2.055  -2.055  -2.050  -2.049  -2.049  -2.049  -2.036  -2.036
 16 Bu   16 Ag    6 Bg    6 Au   17 Bu   17 Ag   18 Bu   18 Ag                 
 -2.036  -2.036  -1.278  -1.274  -0.829  -0.723  -0.667  -0.631
  7 Bg    7 Au   19 Ag   19 Bu   20 Ag   20 Bu   21 Ag   21 Bu                 
 -0.583  -0.525  -0.522  -0.495  -0.488  -0.425  -0.379  -0.337
 22 Ag    8 Au   22 Bu    8 Bg   23 Ag   23 Bu   24 Ag    9 Au                 
 -0.306  -0.302  -0.291  -0.257
  9 Bg   24 Bu   25 Ag   10 Au                                                 
 -- Virtual --                   
 -0.087  -0.038  -0.031   0.008   0.019   0.043   0.061   0.082
 25 Bu   26 Ag   10 Bg   27 Ag   26 Bu   27 Bu   11 Au   28 Bu                 
  0.083   0.092   0.096   0.136   0.170   0.194   0.197   0.198
 28 Ag   11 Bg   29 Ag   29 Bu   30 Ag   31 Ag   12 Bg   30 Bu                 
  0.206   0.221   0.257   0.259   0.274   0.279   0.287   0.292
 31 Bu   12 Au   32 Ag   32 Bu   13 Bg   33 Ag   33 Bu   13 Au                 
  0.316   0.327   0.358   0.378   0.391   0.391   0.400   0.426
 34 Ag   34 Bu   35 Ag   14 Au   35 Bu   15 Au   14 Bg   15 Bg                 
  0.437   0.449   0.461   0.466   0.486   0.542   0.601   0.636
 36 Ag   36 Bu   37 Ag   37 Bu   38 Ag   16 Au   38 Bu   39 Bu                 
  0.674   0.680   0.684   0.713   0.806   0.820   0.896   0.946
 39 Ag   40 Ag   16 Bg   40 Bu   41 Ag   41 Bu   42 Bu   42 Ag                 
  1.114   1.127   1.240   1.261   1.306   1.324   1.332   1.357
 17 Au   17 Bg   18 Au   43 Ag   18 Bg   43 Bu   44 Ag   19 Au                 
  1.358   1.381   1.387   1.402   1.445   1.466   1.543   1.545
 44 Bu   45 Bu   19 Bg   45 Ag   46 Bu   46 Ag   47 Ag   20 Au                 
  1.574   1.641   1.840   1.858   1.914   1.927   2.114   2.137
 47 Bu   48 Ag   48 Bu   20 Bg   49 Bu   49 Ag   50 Ag   50 Bu                 
  2.561   2.774   2.793   2.906   3.094   3.336   3.736   3.752
 21 Au   21 Bg   51 Bu   51 Ag   52 Ag   52 Bu   22 Au   22 Bg                 
  3.762   3.783   3.922   3.934   3.949   3.953   3.969   3.972
 53 Ag   53 Bu   23 Bg   23 Au   54 Bu   24 Bg   54 Ag   55 Bu                 
  3.976   3.998   4.027   4.074   4.116   4.132   4.243   4.251
 24 Au   25 Au   25 Bg   55 Ag   56 Ag   56 Bu   57 Bu   57 Ag                 
  4.387   4.403   4.657   4.826   5.974   5.980   6.001   6.013
 58 Bu   58 Ag   59 Ag   59 Bu   26 Bg   26 Au   60 Ag   60 Bu                 
  6.060   6.075   6.249   6.277   6.323   6.348   6.542   6.725
 61 Ag   61 Bu   27 Au   27 Bg   62 Ag   62 Bu   63 Ag   63 Bu                 
 23.328  24.064  27.827  27.829  28.321  28.322  28.337  28.346
 64 Ag   64 Bu   65 Bu   65 Ag   28 Bg   28 Au   66 Ag   66 Bu                 
 28.368  28.382  28.513  28.516  28.526  28.527  28.534  28.551
 67 Bu   67 Ag   29 Au   29 Bg   68 Ag   68 Bu   30 Au   30 Bg                 
 28.584  28.594  28.683  28.702  66.712  66.730 127.865 127.866
 69 Ag   69 Bu   70 Bu   70 Ag   71 Bu   71 Ag   31 Bg   31 Au                 
127.879 127.886 127.920 127.934 151.626 151.6291901.7881901.791
 72 Ag   72 Bu   73 Bu   73 Ag   74 Bu   74 Ag   75 Bu   75 Ag                 

 Beta MOs, Restricted
 -- Occupied --                  
*******-1165.90 -176.33 -176.33 -165.73 -165.73 -165.73 -165.73
  1 Bu    1 Ag    2 Ag    2 Bu    3 Ag    3 Bu    1 Au    1 Bg                 
-165.73 -165.73  -35.83  -35.83  -31.32  -31.32  -31.31  -31.31
  4 Ag    4 Bu    5 Bu    5 Ag    6 Ag    6 Bu    2 Au    2 Bg                 
-31.313 -31.313 -24.734 -24.734 -22.970 -22.970 -22.969 -22.969
  7 Bu    7 Ag    8 Ag    8 Bu    9 Ag    9 Bu    3 Bg    3 Au                 
-22.969 -22.969 -22.964 -22.964 -22.964 -22.964 -10.324 -10.323
 10 Bu   10 Ag   11 Ag   11 Bu    4 Bg    4 Au   12 Ag   12 Bu                 
 -6.376  -6.376  -4.789  -4.789  -4.773  -4.773  -4.773  -4.773
 13 Bu   13 Ag   14 Ag   14 Bu    5 Bg    5 Au   15 Bu   15 Ag                 
 -2.055  -2.055  -2.050  -2.049  -2.049  -2.049  -2.036  -2.036
 16 Bu   16 Ag    6 Bg    6 Au   17 Bu   17 Ag   18 Bu   18 Ag                 
 -2.036  -2.036  -1.278  -1.274  -0.829  -0.723  -0.667  -0.631
  7 Bg    7 Au   19 Ag   19 Bu   20 Ag   20 Bu   21 Ag   21 Bu                 
 -0.583  -0.525  -0.522  -0.495  -0.488  -0.425  -0.379  -0.337
 22 Ag    8 Au   22 Bu    8 Bg   23 Ag   23 Bu   24 Ag    9 Au                 
 -0.306  -0.302  -0.291  -0.257
  9 Bg   24 Bu   25 Ag   10 Au                                                 
 -- Virtual --                   
 -0.087  -0.038  -0.031   0.008   0.019   0.043   0.061   0.082
 25 Bu   26 Ag   10 Bg   27 Ag   26 Bu   27 Bu   11 Au   28 Bu                 
  0.083   0.092   0.096   0.136   0.170   0.194   0.197   0.198
 28 Ag   11 Bg   29 Ag   29 Bu   30 Ag   31 Ag   12 Bg   30 Bu                 
  0.206   0.221   0.257   0.259   0.274   0.279   0.287   0.292
 31 Bu   12 Au   32 Ag   32 Bu   13 Bg   33 Ag   33 Bu   13 Au                 
  0.316   0.327   0.358   0.378   0.391   0.391   0.400   0.426
 34 Ag   34 Bu   35 Ag   14 Au   35 Bu   15 Au   14 Bg   15 Bg                 
  0.437   0.449   0.461   0.466   0.486   0.542   0.601   0.636
 36 Ag   36 Bu   37 Ag   37 Bu   38 Ag   16 Au   38 Bu   39 Bu                 
  0.674   0.680   0.684   0.713   0.806   0.820   0.896   0.946
 39 Ag   40 Ag   16 Bg   40 Bu   41 Ag   41 Bu   42 Bu   42 Ag                 
  1.114   1.127   1.240   1.261   1.306   1.324   1.332   1.357
 17 Au   17 Bg   18 Au   43 Ag   18 Bg   43 Bu   44 Ag   19 Au                 
  1.358   1.381   1.387   1.402   1.445   1.466   1.543   1.545
 44 Bu   45 Bu   19 Bg   45 Ag   46 Bu   46 Ag   47 Ag   20 Au                 
  1.574   1.641   1.840   1.858   1.914   1.927   2.114   2.137
 47 Bu   48 Ag   48 Bu   20 Bg   49 Bu   49 Ag   50 Ag   50 Bu                 
  2.561   2.774   2.793   2.906   3.094   3.336   3.736   3.752
 21 Au   21 Bg   51 Bu   51 Ag   52 Ag   52 Bu   22 Au   22 Bg                 
  3.762   3.783   3.922   3.934   3.949   3.953   3.969   3.972
 53 Ag   53 Bu   23 Bg   23 Au   54 Bu   24 Bg   54 Ag   55 Bu                 
  3.976   3.998   4.027   4.074   4.116   4.132   4.243   4.251
 24 Au   25 Au   25 Bg   55 Ag   56 Ag   56 Bu   57 Bu   57 Ag                 
  4.387   4.403   4.657   4.826   5.974   5.980   6.001   6.013
 58 Bu   58 Ag   59 Ag   59 Bu   26 Bg   26 Au   60 Ag   60 Bu                 
  6.060   6.075   6.249   6.277   6.323   6.348   6.542   6.725
 61 Ag   61 Bu   27 Au   27 Bg   62 Ag   62 Bu   63 Ag   63 Bu                 
 23.328  24.064  27.827  27.829  28.321  28.322  28.337  28.346
 64 Ag   64 Bu   65 Bu   65 Ag   28 Bg   28 Au   66 Ag   66 Bu                 
 28.368  28.382  28.513  28.516  28.526  28.527  28.534  28.551
 67 Bu   67 Ag   29 Au   29 Bg   68 Ag   68 Bu   30 Au   30 Bg                 
 28.584  28.594  28.683  28.702  66.712  66.730 127.865 127.866
 69 Ag   69 Bu   70 Bu   70 Ag   71 Bu   71 Ag   31 Bg   31 Au                 
127.879 127.886 127.920 127.934 151.626 151.6291901.7881901.791
 72 Ag   72 Bu   73 Bu   73 Ag   74 Bu   74 Ag   75 Bu   75 Ag                 
 --------------------------------------------------------------

          Ground-State Mulliken Net Atomic Charges

     Atom                 Charge (a.u.)
  ----------------------------------------
      1 F                    -0.042487
      2 I                     0.137953
      3 I                     0.137953
      4 F                    -0.042487
      5 C                    -0.095466
      6 C                    -0.095466
  ----------------------------------------
  Sum of atomic charges =    -0.000000

 -----------------------------------------------------------------
                    Cartesian Multipole Moments
 -----------------------------------------------------------------
    Charge (ESU x 10^10)
                -0.0000
    Dipole Moment (Debye)
         X      -0.0000      Y       0.0000      Z       0.0000
       Tot       0.0000
    Quadrupole Moments (Debye-Ang)
        XX     -70.3765     XY       4.7306     YY     -79.8646
        XZ       0.0000     YZ      -0.0000     ZZ     -78.3690
    Octopole Moments (Debye-Ang^2)
       XXX       0.0000    XXY       0.0000    XYY       0.0000
       YYY       0.0000    XXZ       0.0000    XYZ      -0.0000
       YYZ       0.0000    XZZ       0.0000    YZZ       0.0000
       ZZZ       0.0000
    Hexadecapole Moments (Debye-Ang^3)
      XXXX   -1957.9017   XXXY    -170.7980   XXYY    -400.2717
      XYYY    -239.5789   YYYY    -439.1674   XXXZ       0.0000
      XXYZ      -0.0000   XYYZ       0.0000   YYYZ      -0.0000
      XXZZ    -379.2016   XYZZ     -86.5882   YYZZ     -89.2125
      XZZZ       0.0000   YZZZ      -0.0000   ZZZZ    -100.2607
 -----------------------------------------------------------------
 Calculating analytic gradient of the SCF energy
 Gradient of SCF Energy
            1           2           3           4           5           6
    1  -0.0009628   0.0028885  -0.0028885   0.0009628   0.0043968  -0.0043968
    2   0.0005111   0.0013901  -0.0013901  -0.0005111   0.0001589  -0.0001589
    3   0.0000000  -0.0000000   0.0000000   0.0000000   0.0000000  -0.0000000
 Max gradient component =       4.397E-03
 RMS gradient           =       1.851E-03
 Gradient time:  CPU 13.79 s  wall 3.55 s
 Geometry Optimization Parameters
   NAtoms,    NIC,     NZ,  NCons,   NDum,   NFix, NCnnct, MaxDiis
        6      37       0       0       0       0       0       0

 Cartesian Hessian Update
 Hessian Updated using BFGS Update


** GEOMETRY OPTIMIZATION IN DELOCALIZED INTERNAL COORDINATES **
   Searching for a Minimum

   Optimization Cycle:  15

                       Coordinates (Angstroms)
     ATOM                X               Y               Z
      1  F         0.6856316467   -1.6330340662    0.0000000000
      2  I        -2.4226470445   -0.7167279284    0.0000000000
      3  I         2.4226470445    0.7167279284    0.0000000000
      4  F        -0.6856316467    1.6330340662    0.0000000000
      5  C         0.5958781805   -0.2992560852    0.0000000000
      6  C        -0.5958781805    0.2992560852    0.0000000000
   Point Group: c2h   Number of degrees of freedom:     5


   Energy is -14114.961781545

 Hessian Updated using BFGS Update

  5 Hessian modes will be used to form the next step
  Hessian Eigenvalues:
     0.045577    0.245682    0.378349    0.472144    0.618661

 Minimum Search - Taking Simple RFO Step
 Searching for Lamda that Minimizes Along All modes
 Value Taken    Lamda =  -0.00005272
 Step Taken.  Stepsize is  0.017210

                             Maximum     Tolerance    Cnvgd?
         Gradient           0.003519      0.000300      NO
         Displacement       0.011497      0.001200      NO
         Energy change     -0.000369      0.000001      NO


 New Cartesian Coordinates Obtained by Inverse Iteration

 Displacement from previous Coordinates is:  0.009797
 ----------------------------------------------------------------
             Standard Nuclear Orientation (Angstroms)
    I     Atom           X                Y                Z
 ----------------------------------------------------------------
    1      F       0.6843632493    -1.6340164688     0.0000000000
    2      I      -2.4247916232    -0.7188045006     0.0000000000
    3      I       2.4247916232     0.7188045006     0.0000000000
    4      F      -0.6843632493     1.6340164688     0.0000000000
    5      C       0.5946309853    -0.2998863907     0.0000000000
    6      C      -0.5946309853     0.2998863907     0.0000000000
 ----------------------------------------------------------------
 Molecular Point Group                 C2h   NOp =  4
 Largest Abelian Subgroup              C2h   NOp =  4
 Nuclear Repulsion Energy =   987.0127529127 hartrees
 There are       68 alpha and       68 beta electrons
 Applying Cartesian multipole field
    Component          Value
    ---------          -----
     (2,0,0)        1.00000E-11
     (0,2,0)        2.00000E-11
     (0,0,2)       -3.00000E-11
 Nucleus-field energy     =     0.0000000301 hartrees
 Requested basis set is 6-311++G(d,p)
 There are 72 shells and 212 basis functions
 A cutoff of  1.0D-11 yielded   1911 shell pairs
 There are     17680 function pairs (     20006 Cartesian)
 Smallest overlap matrix eigenvalue = 8.07E-05
 Guess MOs from SCF MO coefficient file

 -----------------------------------------------------------------------
  General SCF calculation program by
  Eric Jon Sundstrom, Paul Horn, Yuezhi Mao, Dmitri Zuev, Alec White,
  David Stuck, Shaama M.S., Shane Yost, Joonho Lee, David Small,
  Daniel Levine, Susi Lehtola, Hugh Burton, Evgeny Epifanovsky
 -----------------------------------------------------------------------
 Exchange:     0.2000 Hartree-Fock + 0.0800 Slater + 0.7200 B88
 Correlation:  0.1900 VWN1RPA + 0.8100 LYP
 Using SG-1 standard quadrature grid
 using 4 threads for integral computing
 -------------------------------------------------------
 OpenMP Integral computing Module                
 Release: version 2.0, May 2017, Q-Chem Inc. Pleasanton 
 -------------------------------------------------------
 -------------------------------------------------------
 OpenMP BLAS3 based DFT computing Module                
 Release: version 1.0, May 2013, Q-Chem Inc. Pittsburgh 
 -------------------------------------------------------
 A restricted SCF calculation will be
 performed using DIIS
 SCF converges when DIIS error is below 1.0e-08
 ---------------------------------------
  Cycle       Energy         DIIS error
 ---------------------------------------
    1  -14114.9618143210      3.78e-05  
    2  -14114.9618218328      1.41e-05  
    3  -14114.9618208559      1.96e-05  
    4  -14114.9618229086      1.38e-06  
    5  -14114.9618229175      3.40e-07  
    6  -14114.9618229182      1.21e-07  
    7  -14114.9618229181      5.42e-08  
    8  -14114.9618229183      9.16e-09  Convergence criterion met
 ---------------------------------------
 SCF time:   CPU 28.30s  wall 8.00s 
 SCF   energy in the final basis set =   -14114.9618229183
 Total energy in the final basis set =   -14114.9618229183

 --------------------------------------------------------------
             Orbital Energies (a.u.) and Symmetries
 --------------------------------------------------------------

 Alpha MOs, Restricted
 -- Occupied --                  
*******-1165.90 -176.33 -176.33 -165.73 -165.73 -165.73 -165.73
  1 Bu    1 Ag    2 Ag    2 Bu    3 Ag    3 Bu    1 Au    1 Bg                 
-165.73 -165.73  -35.83  -35.83  -31.32  -31.32  -31.31  -31.31
  4 Ag    4 Bu    5 Bu    5 Ag    6 Ag    6 Bu    2 Au    2 Bg                 
-31.313 -31.313 -24.734 -24.734 -22.970 -22.970 -22.969 -22.969
  7 Bu    7 Ag    8 Ag    8 Bu    9 Ag    9 Bu    3 Bg    3 Au                 
-22.969 -22.969 -22.964 -22.964 -22.964 -22.964 -10.324 -10.323
 10 Bu   10 Ag   11 Ag   11 Bu    4 Bg    4 Au   12 Ag   12 Bu                 
 -6.376  -6.376  -4.789  -4.789  -4.773  -4.773  -4.773  -4.773
 13 Bu   13 Ag   14 Ag   14 Bu    5 Bg    5 Au   15 Bu   15 Ag                 
 -2.055  -2.055  -2.049  -2.049  -2.049  -2.049  -2.036  -2.036
 16 Bu   16 Ag    6 Bg    6 Au   17 Bu   17 Ag   18 Bu   18 Ag                 
 -2.036  -2.036  -1.278  -1.274  -0.829  -0.722  -0.667  -0.631
  7 Bg    7 Au   19 Ag   19 Bu   20 Ag   20 Bu   21 Ag   21 Bu                 
 -0.584  -0.525  -0.522  -0.495  -0.488  -0.425  -0.379  -0.337
 22 Ag    8 Au   22 Bu    8 Bg   23 Ag   23 Bu   24 Ag    9 Au                 
 -0.306  -0.302  -0.291  -0.257
  9 Bg   24 Bu   25 Ag   10 Au                                                 
 -- Virtual --                   
 -0.088  -0.039  -0.031   0.008   0.018   0.043   0.061   0.082
 25 Bu   26 Ag   10 Bg   27 Ag   26 Bu   27 Bu   11 Au   28 Bu                 
  0.083   0.092   0.096   0.136   0.170   0.193   0.197   0.198
 28 Ag   11 Bg   29 Ag   29 Bu   30 Ag   31 Ag   12 Bg   30 Bu                 
  0.206   0.221   0.256   0.259   0.274   0.279   0.287   0.292
 31 Bu   12 Au   32 Ag   32 Bu   13 Bg   33 Ag   33 Bu   13 Au                 
  0.315   0.327   0.358   0.378   0.391   0.391   0.400   0.426
 34 Ag   34 Bu   35 Ag   14 Au   35 Bu   15 Au   14 Bg   15 Bg                 
  0.437   0.448   0.461   0.466   0.486   0.542   0.601   0.636
 36 Ag   36 Bu   37 Ag   37 Bu   38 Ag   16 Au   38 Bu   39 Bu                 
  0.672   0.679   0.683   0.713   0.806   0.820   0.896   0.946
 39 Ag   40 Ag   16 Bg   40 Bu   41 Ag   41 Bu   42 Bu   42 Ag                 
  1.115   1.126   1.240   1.261   1.305   1.323   1.332   1.357
 17 Au   17 Bg   18 Au   43 Ag   18 Bg   43 Bu   44 Ag   19 Au                 
  1.357   1.380   1.387   1.403   1.445   1.465   1.543   1.545
 44 Bu   45 Bu   19 Bg   45 Ag   46 Bu   46 Ag   47 Ag   20 Au                 
  1.574   1.642   1.840   1.859   1.914   1.927   2.115   2.139
 47 Bu   48 Ag   48 Bu   20 Bg   49 Bu   49 Ag   50 Ag   50 Bu                 
  2.561   2.774   2.792   2.906   3.096   3.334   3.736   3.752
 21 Au   21 Bg   51 Bu   51 Ag   52 Ag   52 Bu   22 Au   22 Bg                 
  3.762   3.783   3.922   3.934   3.949   3.952   3.969   3.972
 53 Ag   53 Bu   23 Bg   23 Au   54 Bu   24 Bg   54 Ag   55 Bu                 
  3.976   3.998   4.027   4.074   4.115   4.132   4.243   4.251
 24 Au   25 Au   25 Bg   55 Ag   56 Ag   56 Bu   57 Bu   57 Ag                 
  4.386   4.401   4.657   4.826   5.974   5.980   6.000   6.012
 58 Bu   58 Ag   59 Ag   59 Bu   26 Bg   26 Au   60 Ag   60 Bu                 
  6.059   6.073   6.249   6.277   6.323   6.348   6.542   6.725
 61 Ag   61 Bu   27 Au   27 Bg   62 Ag   62 Bu   63 Ag   63 Bu                 
 23.327  24.070  27.827  27.827  28.321  28.322  28.337  28.346
 64 Ag   64 Bu   65 Bu   65 Ag   28 Bg   28 Au   66 Ag   66 Bu                 
 28.367  28.382  28.513  28.516  28.526  28.527  28.534  28.551
 67 Bu   67 Ag   29 Au   29 Bg   68 Ag   68 Bu   30 Au   30 Bg                 
 28.584  28.594  28.683  28.701  66.711  66.730 127.865 127.866
 69 Ag   69 Bu   70 Bu   70 Ag   71 Bu   71 Ag   31 Bg   31 Au                 
127.879 127.886 127.919 127.933 151.625 151.6281901.7871901.790
 72 Ag   72 Bu   73 Bu   73 Ag   74 Bu   74 Ag   75 Bu   75 Ag                 

 Beta MOs, Restricted
 -- Occupied --                  
*******-1165.90 -176.33 -176.33 -165.73 -165.73 -165.73 -165.73
  1 Bu    1 Ag    2 Ag    2 Bu    3 Ag    3 Bu    1 Au    1 Bg                 
-165.73 -165.73  -35.83  -35.83  -31.32  -31.32  -31.31  -31.31
  4 Ag    4 Bu    5 Bu    5 Ag    6 Ag    6 Bu    2 Au    2 Bg                 
-31.313 -31.313 -24.734 -24.734 -22.970 -22.970 -22.969 -22.969
  7 Bu    7 Ag    8 Ag    8 Bu    9 Ag    9 Bu    3 Bg    3 Au                 
-22.969 -22.969 -22.964 -22.964 -22.964 -22.964 -10.324 -10.323
 10 Bu   10 Ag   11 Ag   11 Bu    4 Bg    4 Au   12 Ag   12 Bu                 
 -6.376  -6.376  -4.789  -4.789  -4.773  -4.773  -4.773  -4.773
 13 Bu   13 Ag   14 Ag   14 Bu    5 Bg    5 Au   15 Bu   15 Ag                 
 -2.055  -2.055  -2.049  -2.049  -2.049  -2.049  -2.036  -2.036
 16 Bu   16 Ag    6 Bg    6 Au   17 Bu   17 Ag   18 Bu   18 Ag                 
 -2.036  -2.036  -1.278  -1.274  -0.829  -0.722  -0.667  -0.631
  7 Bg    7 Au   19 Ag   19 Bu   20 Ag   20 Bu   21 Ag   21 Bu                 
 -0.584  -0.525  -0.522  -0.495  -0.488  -0.425  -0.379  -0.337
 22 Ag    8 Au   22 Bu    8 Bg   23 Ag   23 Bu   24 Ag    9 Au                 
 -0.306  -0.302  -0.291  -0.257
  9 Bg   24 Bu   25 Ag   10 Au                                                 
 -- Virtual --                   
 -0.088  -0.039  -0.031   0.008   0.018   0.043   0.061   0.082
 25 Bu   26 Ag   10 Bg   27 Ag   26 Bu   27 Bu   11 Au   28 Bu                 
  0.083   0.092   0.096   0.136   0.170   0.193   0.197   0.198
 28 Ag   11 Bg   29 Ag   29 Bu   30 Ag   31 Ag   12 Bg   30 Bu                 
  0.206   0.221   0.256   0.259   0.274   0.279   0.287   0.292
 31 Bu   12 Au   32 Ag   32 Bu   13 Bg   33 Ag   33 Bu   13 Au                 
  0.315   0.327   0.358   0.378   0.391   0.391   0.400   0.426
 34 Ag   34 Bu   35 Ag   14 Au   35 Bu   15 Au   14 Bg   15 Bg                 
  0.437   0.448   0.461   0.466   0.486   0.542   0.601   0.636
 36 Ag   36 Bu   37 Ag   37 Bu   38 Ag   16 Au   38 Bu   39 Bu                 
  0.672   0.679   0.683   0.713   0.806   0.820   0.896   0.946
 39 Ag   40 Ag   16 Bg   40 Bu   41 Ag   41 Bu   42 Bu   42 Ag                 
  1.115   1.126   1.240   1.261   1.305   1.323   1.332   1.357
 17 Au   17 Bg   18 Au   43 Ag   18 Bg   43 Bu   44 Ag   19 Au                 
  1.357   1.380   1.387   1.403   1.445   1.465   1.543   1.545
 44 Bu   45 Bu   19 Bg   45 Ag   46 Bu   46 Ag   47 Ag   20 Au                 
  1.574   1.642   1.840   1.859   1.914   1.927   2.115   2.139
 47 Bu   48 Ag   48 Bu   20 Bg   49 Bu   49 Ag   50 Ag   50 Bu                 
  2.561   2.774   2.792   2.906   3.096   3.334   3.736   3.752
 21 Au   21 Bg   51 Bu   51 Ag   52 Ag   52 Bu   22 Au   22 Bg                 
  3.762   3.783   3.922   3.934   3.949   3.952   3.969   3.972
 53 Ag   53 Bu   23 Bg   23 Au   54 Bu   24 Bg   54 Ag   55 Bu                 
  3.976   3.998   4.027   4.074   4.115   4.132   4.243   4.251
 24 Au   25 Au   25 Bg   55 Ag   56 Ag   56 Bu   57 Bu   57 Ag                 
  4.386   4.401   4.657   4.826   5.974   5.980   6.000   6.012
 58 Bu   58 Ag   59 Ag   59 Bu   26 Bg   26 Au   60 Ag   60 Bu                 
  6.059   6.073   6.249   6.277   6.323   6.348   6.542   6.725
 61 Ag   61 Bu   27 Au   27 Bg   62 Ag   62 Bu   63 Ag   63 Bu                 
 23.327  24.070  27.827  27.827  28.321  28.322  28.337  28.346
 64 Ag   64 Bu   65 Bu   65 Ag   28 Bg   28 Au   66 Ag   66 Bu                 
 28.367  28.382  28.513  28.516  28.526  28.527  28.534  28.551
 67 Bu   67 Ag   29 Au   29 Bg   68 Ag   68 Bu   30 Au   30 Bg                 
 28.584  28.594  28.683  28.701  66.711  66.730 127.865 127.866
 69 Ag   69 Bu   70 Bu   70 Ag   71 Bu   71 Ag   31 Bg   31 Au                 
127.879 127.886 127.919 127.933 151.625 151.6281901.7871901.790
 72 Ag   72 Bu   73 Bu   73 Ag   74 Bu   74 Ag   75 Bu   75 Ag                 
 --------------------------------------------------------------

          Ground-State Mulliken Net Atomic Charges

     Atom                 Charge (a.u.)
  ----------------------------------------
      1 F                    -0.043006
      2 I                     0.137196
      3 I                     0.137196
      4 F                    -0.043006
      5 C                    -0.094190
      6 C                    -0.094190
  ----------------------------------------
  Sum of atomic charges =    -0.000000

 -----------------------------------------------------------------
                    Cartesian Multipole Moments
 -----------------------------------------------------------------
    Charge (ESU x 10^10)
                -0.0000
    Dipole Moment (Debye)
         X      -0.0000      Y       0.0000      Z      -0.0000
       Tot       0.0000
    Quadrupole Moments (Debye-Ang)
        XX     -70.3869     XY       4.7379     YY     -79.8599
        XZ       0.0000     YZ      -0.0000     ZZ     -78.3816
    Octopole Moments (Debye-Ang^2)
       XXX       0.0000    XXY       0.0000    XYY       0.0000
       YYY       0.0000    XXZ      -0.0000    XYZ      -0.0000
       YYZ      -0.0000    XZZ       0.0000    YZZ       0.0000
       ZZZ      -0.0000
    Hexadecapole Moments (Debye-Ang^3)
      XXXX   -1961.0474   XXXY    -171.6154   XXYY    -400.8765
      XYYY    -240.6789   YYYY    -440.3544   XXXZ      -0.0000
      XXYZ      -0.0000   XYYZ      -0.0000   YYYZ       0.0000
      XXZZ    -379.8328   XYZZ     -86.9889   YYZZ     -89.4306
      XZZZ       0.0000   YZZZ      -0.0000   ZZZZ    -100.3020
 -----------------------------------------------------------------
 Calculating analytic gradient of the SCF energy
 Gradient of SCF Energy
            1           2           3           4           5           6
    1  -0.0009932   0.0020661  -0.0020661   0.0009932   0.0021607  -0.0021607
    2  -0.0001030   0.0008324  -0.0008324   0.0001030   0.0007413  -0.0007414
    3  -0.0000000   0.0000000   0.0000000   0.0000000   0.0000000  -0.0000000
 Max gradient component =       2.161E-03
 RMS gradient           =       1.114E-03
 Gradient time:  CPU 13.90 s  wall 3.58 s
 Geometry Optimization Parameters
   NAtoms,    NIC,     NZ,  NCons,   NDum,   NFix, NCnnct, MaxDiis
        6      37       0       0       0       0       0       0

 Cartesian Hessian Update
 Hessian Updated using BFGS Update


** GEOMETRY OPTIMIZATION IN DELOCALIZED INTERNAL COORDINATES **
   Searching for a Minimum

   Optimization Cycle:  16

                       Coordinates (Angstroms)
     ATOM                X               Y               Z
      1  F         0.6843632493   -1.6340164688    0.0000000000
      2  I        -2.4247916232   -0.7188045006    0.0000000000
      3  I         2.4247916232    0.7188045006    0.0000000000
      4  F        -0.6843632493    1.6340164688    0.0000000000
      5  C         0.5946309853   -0.2998863907    0.0000000000
      6  C        -0.5946309853    0.2998863907    0.0000000000
   Point Group: c2h   Number of degrees of freedom:     5


   Energy is -14114.961822918

 Hessian Updated using BFGS Update

  5 Hessian modes will be used to form the next step
  Hessian Eigenvalues:
     0.047318    0.172843    0.263710    0.399243    0.617108

 Minimum Search - Taking Simple RFO Step
 Searching for Lamda that Minimizes Along All modes
 Value Taken    Lamda =  -0.00008290
 Step Taken.  Stepsize is  0.025884

                             Maximum     Tolerance    Cnvgd?
         Gradient           0.002602      0.000300      NO
         Displacement       0.015485      0.001200      NO
         Energy change     -0.000041      0.000001      NO


 New Cartesian Coordinates Obtained by Inverse Iteration

 Displacement from previous Coordinates is:  0.024105
 ----------------------------------------------------------------
             Standard Nuclear Orientation (Angstroms)
    I     Atom           X                Y                Z
 ----------------------------------------------------------------
    1      F       0.6870498255    -1.6339205564     0.0000000000
    2      I      -2.4333549583    -0.7196023836     0.0000000000
    3      I       2.4333549583     0.7196023836     0.0000000000
    4      F      -0.6870498255     1.6339205564     0.0000000000
    5      C       0.5942992536    -0.3001140788     0.0000000000
    6      C      -0.5942992536     0.3001140788     0.0000000000
 ----------------------------------------------------------------
 Molecular Point Group                 C2h   NOp =  4
 Largest Abelian Subgroup              C2h   NOp =  4
 Nuclear Repulsion Energy =   984.3483504719 hartrees
 There are       68 alpha and       68 beta electrons
 Applying Cartesian multipole field
    Component          Value
    ---------          -----
     (2,0,0)        1.00000E-11
     (0,2,0)        2.00000E-11
     (0,0,2)       -3.00000E-11
 Nucleus-field energy     =     0.0000000303 hartrees
 Requested basis set is 6-311++G(d,p)
 There are 72 shells and 212 basis functions
 A cutoff of  1.0D-11 yielded   1905 shell pairs
 There are     17638 function pairs (     19956 Cartesian)
 Smallest overlap matrix eigenvalue = 8.05E-05
 Guess MOs from SCF MO coefficient file

 -----------------------------------------------------------------------
  General SCF calculation program by
  Eric Jon Sundstrom, Paul Horn, Yuezhi Mao, Dmitri Zuev, Alec White,
  David Stuck, Shaama M.S., Shane Yost, Joonho Lee, David Small,
  Daniel Levine, Susi Lehtola, Hugh Burton, Evgeny Epifanovsky
 -----------------------------------------------------------------------
 Exchange:     0.2000 Hartree-Fock + 0.0800 Slater + 0.7200 B88
 Correlation:  0.1900 VWN1RPA + 0.8100 LYP
 Using SG-1 standard quadrature grid
 using 4 threads for integral computing
 -------------------------------------------------------
 OpenMP Integral computing Module                
 Release: version 2.0, May 2017, Q-Chem Inc. Pleasanton 
 -------------------------------------------------------
 -------------------------------------------------------
 OpenMP BLAS3 based DFT computing Module                
 Release: version 1.0, May 2013, Q-Chem Inc. Pittsburgh 
 -------------------------------------------------------
 A restricted SCF calculation will be
 performed using DIIS
 SCF converges when DIIS error is below 1.0e-08
 ---------------------------------------
  Cycle       Energy         DIIS error
 ---------------------------------------
    1  -14114.9618433515      6.31e-05  
    2  -14114.9618640021      3.46e-05  
    3  -14114.9618622790      3.92e-05  
    4  -14114.9618712691      2.59e-06  
    5  -14114.9618712804      1.69e-06  
    6  -14114.9618712919      2.55e-07  
    7  -14114.9618712919      6.83e-08  
    8  -14114.9618712925      8.09e-09  Convergence criterion met
 ---------------------------------------
 SCF time:   CPU 28.26s  wall 7.00s 
 SCF   energy in the final basis set =   -14114.9618712925
 Total energy in the final basis set =   -14114.9618712925

 --------------------------------------------------------------
             Orbital Energies (a.u.) and Symmetries
 --------------------------------------------------------------

 Alpha MOs, Restricted
 -- Occupied --                  
*******-1165.90 -176.33 -176.33 -165.73 -165.73 -165.73 -165.73
  1 Bu    1 Ag    2 Ag    2 Bu    3 Ag    3 Bu    1 Au    1 Bg                 
-165.73 -165.73  -35.83  -35.83  -31.32  -31.32  -31.31  -31.31
  4 Ag    4 Bu    5 Bu    5 Ag    6 Ag    6 Bu    2 Au    2 Bg                 
-31.313 -31.313 -24.735 -24.735 -22.970 -22.970 -22.969 -22.969
  7 Bu    7 Ag    8 Ag    8 Bu    9 Ag    9 Bu    3 Bg    3 Au                 
-22.969 -22.969 -22.964 -22.964 -22.964 -22.964 -10.325 -10.324
 10 Bu   10 Ag   11 Ag   11 Bu    4 Bg    4 Au   12 Ag   12 Bu                 
 -6.376  -6.376  -4.789  -4.789  -4.773  -4.773  -4.773  -4.773
 13 Bu   13 Ag   14 Ag   14 Bu    5 Bg    5 Au   15 Bu   15 Ag                 
 -2.054  -2.054  -2.049  -2.049  -2.049  -2.049  -2.036  -2.036
 16 Bu   16 Ag    6 Bg    6 Au   17 Bu   17 Ag   18 Bu   18 Ag                 
 -2.035  -2.035  -1.279  -1.275  -0.828  -0.721  -0.667  -0.632
  7 Bg    7 Au   19 Ag   19 Bu   20 Ag   20 Bu   21 Ag   21 Bu                 
 -0.584  -0.525  -0.522  -0.496  -0.489  -0.425  -0.379  -0.337
 22 Ag    8 Au   22 Bu    8 Bg   23 Ag   23 Bu   24 Ag    9 Au                 
 -0.306  -0.302  -0.291  -0.258
  9 Bg   24 Bu   25 Ag   10 Au                                                 
 -- Virtual --                   
 -0.090  -0.040  -0.031   0.008   0.018   0.043   0.061   0.083
 25 Bu   26 Ag   10 Bg   27 Ag   26 Bu   27 Bu   11 Au   28 Bu                 
  0.083   0.092   0.096   0.136   0.170   0.193   0.197   0.197
 28 Ag   11 Bg   29 Ag   29 Bu   30 Ag   31 Ag   12 Bg   30 Bu                 
  0.206   0.221   0.256   0.258   0.274   0.279   0.287   0.292
 31 Bu   12 Au   32 Ag   32 Bu   13 Bg   33 Ag   33 Bu   13 Au                 
  0.314   0.327   0.358   0.378   0.390   0.391   0.400   0.425
 34 Ag   34 Bu   35 Ag   14 Au   15 Au   35 Bu   14 Bg   15 Bg                 
  0.436   0.447   0.461   0.465   0.485   0.542   0.600   0.635
 36 Ag   36 Bu   37 Ag   37 Bu   38 Ag   16 Au   38 Bu   39 Bu                 
  0.669   0.677   0.683   0.712   0.806   0.819   0.897   0.947
 39 Ag   40 Ag   16 Bg   40 Bu   41 Ag   41 Bu   42 Bu   42 Ag                 
  1.114   1.126   1.239   1.261   1.305   1.323   1.331   1.355
 17 Au   17 Bg   18 Au   43 Ag   18 Bg   43 Bu   44 Ag   44 Bu                 
  1.357   1.378   1.386   1.402   1.444   1.463   1.542   1.545
 19 Au   45 Bu   19 Bg   45 Ag   46 Bu   46 Ag   47 Ag   20 Au                 
  1.574   1.643   1.838   1.859   1.913   1.927   2.117   2.140
 47 Bu   48 Ag   48 Bu   20 Bg   49 Bu   49 Ag   50 Ag   50 Bu                 
  2.561   2.774   2.791   2.905   3.096   3.334   3.736   3.751
 21 Au   21 Bg   51 Bu   51 Ag   52 Ag   52 Bu   22 Au   22 Bg                 
  3.761   3.783   3.922   3.935   3.949   3.952   3.969   3.972
 53 Ag   53 Bu   23 Bg   23 Au   54 Bu   24 Bg   54 Ag   55 Bu                 
  3.975   3.997   4.026   4.072   4.114   4.130   4.242   4.250
 24 Au   25 Au   25 Bg   55 Ag   56 Ag   56 Bu   57 Bu   57 Ag                 
  4.384   4.397   4.656   4.825   5.974   5.980   6.000   6.012
 58 Bu   58 Ag   59 Ag   59 Bu   26 Bg   26 Au   60 Ag   60 Bu                 
  6.059   6.071   6.249   6.276   6.323   6.347   6.540   6.724
 61 Ag   61 Bu   27 Au   27 Bg   62 Ag   62 Bu   63 Ag   63 Bu                 
 23.326  24.070  27.825  27.825  28.321  28.322  28.337  28.346
 64 Ag   64 Bu   65 Bu   65 Ag   28 Bg   28 Au   66 Ag   66 Bu                 
 28.366  28.381  28.513  28.516  28.526  28.527  28.534  28.550
 67 Bu   67 Ag   29 Au   29 Bg   68 Ag   68 Bu   30 Au   30 Bg                 
 28.583  28.593  28.681  28.700  66.710  66.729 127.865 127.866
 69 Ag   69 Bu   70 Bu   70 Ag   71 Bu   71 Ag   31 Bg   31 Au                 
127.878 127.885 127.918 127.932 151.624 151.6261901.7861901.788
 72 Ag   72 Bu   73 Bu   73 Ag   74 Bu   74 Ag   75 Bu   75 Ag                 

 Beta MOs, Restricted
 -- Occupied --                  
*******-1165.90 -176.33 -176.33 -165.73 -165.73 -165.73 -165.73
  1 Bu    1 Ag    2 Ag    2 Bu    3 Ag    3 Bu    1 Au    1 Bg                 
-165.73 -165.73  -35.83  -35.83  -31.32  -31.32  -31.31  -31.31
  4 Ag    4 Bu    5 Bu    5 Ag    6 Ag    6 Bu    2 Au    2 Bg                 
-31.313 -31.313 -24.735 -24.735 -22.970 -22.970 -22.969 -22.969
  7 Bu    7 Ag    8 Ag    8 Bu    9 Ag    9 Bu    3 Bg    3 Au                 
-22.969 -22.969 -22.964 -22.964 -22.964 -22.964 -10.325 -10.324
 10 Bu   10 Ag   11 Ag   11 Bu    4 Bg    4 Au   12 Ag   12 Bu                 
 -6.376  -6.376  -4.789  -4.789  -4.773  -4.773  -4.773  -4.773
 13 Bu   13 Ag   14 Ag   14 Bu    5 Bg    5 Au   15 Bu   15 Ag                 
 -2.054  -2.054  -2.049  -2.049  -2.049  -2.049  -2.036  -2.036
 16 Bu   16 Ag    6 Bg    6 Au   17 Bu   17 Ag   18 Bu   18 Ag                 
 -2.035  -2.035  -1.279  -1.275  -0.828  -0.721  -0.667  -0.632
  7 Bg    7 Au   19 Ag   19 Bu   20 Ag   20 Bu   21 Ag   21 Bu                 
 -0.584  -0.525  -0.522  -0.496  -0.489  -0.425  -0.379  -0.337
 22 Ag    8 Au   22 Bu    8 Bg   23 Ag   23 Bu   24 Ag    9 Au                 
 -0.306  -0.302  -0.291  -0.258
  9 Bg   24 Bu   25 Ag   10 Au                                                 
 -- Virtual --                   
 -0.090  -0.040  -0.031   0.008   0.018   0.043   0.061   0.083
 25 Bu   26 Ag   10 Bg   27 Ag   26 Bu   27 Bu   11 Au   28 Bu                 
  0.083   0.092   0.096   0.136   0.170   0.193   0.197   0.197
 28 Ag   11 Bg   29 Ag   29 Bu   30 Ag   31 Ag   12 Bg   30 Bu                 
  0.206   0.221   0.256   0.258   0.274   0.279   0.287   0.292
 31 Bu   12 Au   32 Ag   32 Bu   13 Bg   33 Ag   33 Bu   13 Au                 
  0.314   0.327   0.358   0.378   0.390   0.391   0.400   0.425
 34 Ag   34 Bu   35 Ag   14 Au   15 Au   35 Bu   14 Bg   15 Bg                 
  0.436   0.447   0.461   0.465   0.485   0.542   0.600   0.635
 36 Ag   36 Bu   37 Ag   37 Bu   38 Ag   16 Au   38 Bu   39 Bu                 
  0.669   0.677   0.683   0.712   0.806   0.819   0.897   0.947
 39 Ag   40 Ag   16 Bg   40 Bu   41 Ag   41 Bu   42 Bu   42 Ag                 
  1.114   1.126   1.239   1.261   1.305   1.323   1.331   1.355
 17 Au   17 Bg   18 Au   43 Ag   18 Bg   43 Bu   44 Ag   44 Bu                 
  1.357   1.378   1.386   1.402   1.444   1.463   1.542   1.545
 19 Au   45 Bu   19 Bg   45 Ag   46 Bu   46 Ag   47 Ag   20 Au                 
  1.574   1.643   1.838   1.859   1.913   1.927   2.117   2.140
 47 Bu   48 Ag   48 Bu   20 Bg   49 Bu   49 Ag   50 Ag   50 Bu                 
  2.561   2.774   2.791   2.905   3.096   3.334   3.736   3.751
 21 Au   21 Bg   51 Bu   51 Ag   52 Ag   52 Bu   22 Au   22 Bg                 
  3.761   3.783   3.922   3.935   3.949   3.952   3.969   3.972
 53 Ag   53 Bu   23 Bg   23 Au   54 Bu   24 Bg   54 Ag   55 Bu                 
  3.975   3.997   4.026   4.072   4.114   4.130   4.242   4.250
 24 Au   25 Au   25 Bg   55 Ag   56 Ag   56 Bu   57 Bu   57 Ag                 
  4.384   4.397   4.656   4.825   5.974   5.980   6.000   6.012
 58 Bu   58 Ag   59 Ag   59 Bu   26 Bg   26 Au   60 Ag   60 Bu                 
  6.059   6.071   6.249   6.276   6.323   6.347   6.540   6.724
 61 Ag   61 Bu   27 Au   27 Bg   62 Ag   62 Bu   63 Ag   63 Bu                 
 23.326  24.070  27.825  27.825  28.321  28.322  28.337  28.346
 64 Ag   64 Bu   65 Bu   65 Ag   28 Bg   28 Au   66 Ag   66 Bu                 
 28.366  28.381  28.513  28.516  28.526  28.527  28.534  28.550
 67 Bu   67 Ag   29 Au   29 Bg   68 Ag   68 Bu   30 Au   30 Bg                 
 28.583  28.593  28.681  28.700  66.710  66.729 127.865 127.866
 69 Ag   69 Bu   70 Bu   70 Ag   71 Bu   71 Ag   31 Bg   31 Au                 
127.878 127.885 127.918 127.932 151.624 151.6261901.7861901.788
 72 Ag   72 Bu   73 Bu   73 Ag   74 Bu   74 Ag   75 Bu   75 Ag                 
 --------------------------------------------------------------

          Ground-State Mulliken Net Atomic Charges

     Atom                 Charge (a.u.)
  ----------------------------------------
      1 F                    -0.043009
      2 I                     0.135930
      3 I                     0.135930
      4 F                    -0.043009
      5 C                    -0.092921
      6 C                    -0.092921
  ----------------------------------------
  Sum of atomic charges =    -0.000000

 -----------------------------------------------------------------
                    Cartesian Multipole Moments
 -----------------------------------------------------------------
    Charge (ESU x 10^10)
                -0.0000
    Dipole Moment (Debye)
         X      -0.0000      Y       0.0000      Z      -0.0000
       Tot       0.0000
    Quadrupole Moments (Debye-Ang)
        XX     -70.3549     XY       4.7334     YY     -79.8736
        XZ       0.0000     YZ      -0.0000     ZZ     -78.4126
    Octopole Moments (Debye-Ang^2)
       XXX       0.0000    XXY       0.0000    XYY       0.0000
       YYY       0.0000    XXZ      -0.0000    XYZ       0.0000
       YYZ      -0.0000    XZZ       0.0000    YZZ       0.0000
       ZZZ      -0.0000
    Hexadecapole Moments (Debye-Ang^3)
      XXXX   -1973.1068   XXXY    -172.2776   XXYY    -403.3612
      XYYY    -242.0942   YYYY    -440.8245   XXXZ       0.0000
      XXYZ       0.0000   XYYZ       0.0000   YYYZ       0.0000
      XXZZ    -382.3504   XYZZ     -87.4398   YYZZ     -89.5245
      XZZZ       0.0000   YZZZ      -0.0000   ZZZZ    -100.3970
 -----------------------------------------------------------------
 Calculating analytic gradient of the SCF energy
 Gradient of SCF Energy
            1           2           3           4           5           6
    1  -0.0006684   0.0001799  -0.0001799   0.0006684   0.0004466  -0.0004466
    2  -0.0005183   0.0001430  -0.0001430   0.0005183   0.0005190  -0.0005190
    3  -0.0000000  -0.0000000  -0.0000000   0.0000000  -0.0000000  -0.0000000
 Max gradient component =       6.684E-04
 RMS gradient           =       3.707E-04
 Gradient time:  CPU 13.76 s  wall 3.55 s
 Geometry Optimization Parameters
   NAtoms,    NIC,     NZ,  NCons,   NDum,   NFix, NCnnct, MaxDiis
        6      37       0       0       0       0       0       0

 Cartesian Hessian Update
 Hessian Updated using BFGS Update


** GEOMETRY OPTIMIZATION IN DELOCALIZED INTERNAL COORDINATES **
   Searching for a Minimum

   Optimization Cycle:  17

                       Coordinates (Angstroms)
     ATOM                X               Y               Z
      1  F         0.6870498255   -1.6339205564    0.0000000000
      2  I        -2.4333549583   -0.7196023836    0.0000000000
      3  I         2.4333549583    0.7196023836    0.0000000000
      4  F        -0.6870498255    1.6339205564    0.0000000000
      5  C         0.5942992536   -0.3001140788    0.0000000000
      6  C        -0.5942992536    0.3001140788    0.0000000000
   Point Group: c2h   Number of degrees of freedom:     5


   Energy is -14114.961871292

 Hessian Updated using BFGS Update

  5 Hessian modes will be used to form the next step
  Hessian Eigenvalues:
     0.053968    0.125811    0.267539    0.400029    0.605984

 Minimum Search - Taking Simple RFO Step
 Searching for Lamda that Minimizes Along All modes
 Value Taken    Lamda =  -0.00000812
 Step Taken.  Stepsize is  0.008492

                             Maximum     Tolerance    Cnvgd?
         Gradient           0.000736      0.000300      NO
         Displacement       0.006411      0.001200      NO
         Energy change     -0.000048      0.000001      NO


 New Cartesian Coordinates Obtained by Inverse Iteration

 Displacement from previous Coordinates is:  0.009748
 ----------------------------------------------------------------
             Standard Nuclear Orientation (Angstroms)
    I     Atom           X                Y                Z
 ----------------------------------------------------------------
    1      F       0.6895743686    -1.6332452352     0.0000000000
    2      I      -2.4355407266    -0.7183154348     0.0000000000
    3      I       2.4355407266     0.7183154348     0.0000000000
    4      F      -0.6895743686     1.6332452352     0.0000000000
    5      C       0.5942816047    -0.2999106501     0.0000000000
    6      C      -0.5942816047     0.2999106501     0.0000000000
 ----------------------------------------------------------------
 Molecular Point Group                 C2h   NOp =  4
 Largest Abelian Subgroup              C2h   NOp =  4
 Nuclear Repulsion Energy =   983.8680062667 hartrees
 There are       68 alpha and       68 beta electrons
 Applying Cartesian multipole field
    Component          Value
    ---------          -----
     (2,0,0)        1.00000E-11
     (0,2,0)        2.00000E-11
     (0,0,2)       -3.00000E-11
 Nucleus-field energy     =     0.0000000303 hartrees
 Requested basis set is 6-311++G(d,p)
 There are 72 shells and 212 basis functions
 A cutoff of  1.0D-11 yielded   1905 shell pairs
 There are     17638 function pairs (     19956 Cartesian)
 Smallest overlap matrix eigenvalue = 8.02E-05
 Guess MOs from SCF MO coefficient file

 -----------------------------------------------------------------------
  General SCF calculation program by
  Eric Jon Sundstrom, Paul Horn, Yuezhi Mao, Dmitri Zuev, Alec White,
  David Stuck, Shaama M.S., Shane Yost, Joonho Lee, David Small,
  Daniel Levine, Susi Lehtola, Hugh Burton, Evgeny Epifanovsky
 -----------------------------------------------------------------------
 Exchange:     0.2000 Hartree-Fock + 0.0800 Slater + 0.7200 B88
 Correlation:  0.1900 VWN1RPA + 0.8100 LYP
 Using SG-1 standard quadrature grid
 using 4 threads for integral computing
 -------------------------------------------------------
 OpenMP Integral computing Module                
 Release: version 2.0, May 2017, Q-Chem Inc. Pleasanton 
 -------------------------------------------------------
 -------------------------------------------------------
 OpenMP BLAS3 based DFT computing Module                
 Release: version 1.0, May 2013, Q-Chem Inc. Pittsburgh 
 -------------------------------------------------------
 A restricted SCF calculation will be
 performed using DIIS
 SCF converges when DIIS error is below 1.0e-08
 ---------------------------------------
  Cycle       Energy         DIIS error
 ---------------------------------------
    1  -14114.9618710467      2.47e-05  
    2  -14114.9618759395      5.80e-06  
    3  -14114.9618757889      7.36e-06  
    4  -14114.9618761200      1.72e-06  
    5  -14114.9618761345      6.73e-07  
    6  -14114.9618761365      1.45e-07  
    7  -14114.9618761361      2.58e-08  
    8  -14114.9618761361      4.35e-09  Convergence criterion met
 ---------------------------------------
 SCF time:   CPU 28.23s  wall 8.00s 
 SCF   energy in the final basis set =   -14114.9618761361
 Total energy in the final basis set =   -14114.9618761361

 --------------------------------------------------------------
             Orbital Energies (a.u.) and Symmetries
 --------------------------------------------------------------

 Alpha MOs, Restricted
 -- Occupied --                  
*******-1165.90 -176.33 -176.33 -165.73 -165.73 -165.73 -165.73
  1 Bu    1 Ag    2 Ag    2 Bu    3 Ag    3 Bu    1 Au    1 Bg                 
-165.73 -165.73  -35.83  -35.83  -31.32  -31.32  -31.31  -31.31
  4 Ag    4 Bu    5 Bu    5 Ag    6 Ag    6 Bu    2 Au    2 Bg                 
-31.313 -31.313 -24.735 -24.735 -22.970 -22.970 -22.969 -22.969
  7 Bu    7 Ag    8 Ag    8 Bu    9 Ag    9 Bu    3 Bg    3 Au                 
-22.969 -22.969 -22.964 -22.964 -22.964 -22.964 -10.325 -10.324
 10 Bu   10 Ag   11 Ag   11 Bu    4 Bg    4 Au   12 Ag   12 Bu                 
 -6.376  -6.376  -4.789  -4.789  -4.773  -4.773  -4.773  -4.773
 13 Bu   13 Ag   14 Ag   14 Bu    5 Bg    5 Au   15 Bu   15 Ag                 
 -2.054  -2.054  -2.049  -2.049  -2.049  -2.049  -2.036  -2.036
 16 Bu   16 Ag    6 Bg    6 Au   17 Bu   17 Ag   18 Bu   18 Ag                 
 -2.035  -2.035  -1.279  -1.275  -0.828  -0.721  -0.667  -0.632
  7 Bg    7 Au   19 Ag   19 Bu   20 Ag   20 Bu   21 Ag   21 Bu                 
 -0.584  -0.525  -0.522  -0.496  -0.489  -0.425  -0.378  -0.337
 22 Ag    8 Au   22 Bu    8 Bg   23 Ag   23 Bu   24 Ag    9 Au                 
 -0.305  -0.301  -0.291  -0.258
  9 Bg   24 Bu   25 Ag   10 Au                                                 
 -- Virtual --                   
 -0.091  -0.040  -0.031   0.008   0.018   0.043   0.061   0.083
 25 Bu   26 Ag   10 Bg   27 Ag   26 Bu   27 Bu   11 Au   28 Ag                 
  0.083   0.092   0.096   0.136   0.170   0.193   0.197   0.197
 28 Bu   11 Bg   29 Ag   29 Bu   30 Ag   31 Ag   12 Bg   30 Bu                 
  0.206   0.221   0.256   0.258   0.274   0.279   0.287   0.292
 31 Bu   12 Au   32 Ag   32 Bu   13 Bg   33 Ag   33 Bu   13 Au                 
  0.314   0.327   0.358   0.378   0.390   0.391   0.400   0.425
 34 Ag   34 Bu   35 Ag   14 Au   15 Au   35 Bu   14 Bg   15 Bg                 
  0.436   0.447   0.461   0.465   0.484   0.542   0.600   0.635
 36 Ag   36 Bu   37 Ag   37 Bu   38 Ag   16 Au   38 Bu   39 Bu                 
  0.669   0.677   0.683   0.712   0.806   0.819   0.898   0.947
 39 Ag   40 Ag   16 Bg   40 Bu   41 Ag   41 Bu   42 Bu   42 Ag                 
  1.114   1.126   1.239   1.260   1.305   1.324   1.330   1.354
 17 Au   17 Bg   18 Au   43 Ag   18 Bg   43 Bu   44 Ag   44 Bu                 
  1.357   1.378   1.386   1.402   1.444   1.463   1.542   1.545
 19 Au   45 Bu   19 Bg   45 Ag   46 Bu   46 Ag   47 Ag   20 Au                 
  1.575   1.643   1.837   1.859   1.912   1.927   2.118   2.140
 47 Bu   48 Ag   48 Bu   20 Bg   49 Bu   49 Ag   50 Ag   50 Bu                 
  2.561   2.775   2.790   2.905   3.096   3.334   3.736   3.751
 21 Au   21 Bg   51 Bu   51 Ag   52 Ag   52 Bu   22 Au   22 Bg                 
  3.761   3.783   3.922   3.935   3.949   3.952   3.969   3.972
 53 Ag   53 Bu   23 Bg   23 Au   54 Bu   24 Bg   54 Ag   55 Bu                 
  3.976   3.997   4.026   4.072   4.114   4.130   4.242   4.250
 24 Au   25 Au   25 Bg   55 Ag   56 Ag   56 Bu   57 Bu   57 Ag                 
  4.384   4.397   4.656   4.825   5.974   5.980   5.999   6.012
 58 Bu   58 Ag   59 Ag   59 Bu   26 Bg   26 Au   60 Ag   60 Bu                 
  6.059   6.070   6.249   6.276   6.323   6.347   6.540   6.724
 61 Ag   61 Bu   27 Au   27 Bg   62 Ag   62 Bu   63 Ag   63 Bu                 
 23.326  24.071  27.825  27.825  28.321  28.322  28.337  28.346
 64 Ag   64 Bu   65 Bu   65 Ag   28 Bg   28 Au   66 Ag   66 Bu                 
 28.365  28.381  28.513  28.516  28.526  28.527  28.533  28.550
 67 Bu   67 Ag   29 Au   29 Bg   68 Ag   68 Bu   30 Au   30 Bg                 
 28.583  28.593  28.681  28.700  66.710  66.729 127.865 127.866
 69 Ag   69 Bu   70 Bu   70 Ag   71 Bu   71 Ag   31 Bg   31 Au                 
127.878 127.885 127.917 127.932 151.623 151.6261901.7851901.787
 72 Ag   72 Bu   73 Bu   73 Ag   74 Bu   74 Ag   75 Bu   75 Ag                 

 Beta MOs, Restricted
 -- Occupied --                  
*******-1165.90 -176.33 -176.33 -165.73 -165.73 -165.73 -165.73
  1 Bu    1 Ag    2 Ag    2 Bu    3 Ag    3 Bu    1 Au    1 Bg                 
-165.73 -165.73  -35.83  -35.83  -31.32  -31.32  -31.31  -31.31
  4 Ag    4 Bu    5 Bu    5 Ag    6 Ag    6 Bu    2 Au    2 Bg                 
-31.313 -31.313 -24.735 -24.735 -22.970 -22.970 -22.969 -22.969
  7 Bu    7 Ag    8 Ag    8 Bu    9 Ag    9 Bu    3 Bg    3 Au                 
-22.969 -22.969 -22.964 -22.964 -22.964 -22.964 -10.325 -10.324
 10 Bu   10 Ag   11 Ag   11 Bu    4 Bg    4 Au   12 Ag   12 Bu                 
 -6.376  -6.376  -4.789  -4.789  -4.773  -4.773  -4.773  -4.773
 13 Bu   13 Ag   14 Ag   14 Bu    5 Bg    5 Au   15 Bu   15 Ag                 
 -2.054  -2.054  -2.049  -2.049  -2.049  -2.049  -2.036  -2.036
 16 Bu   16 Ag    6 Bg    6 Au   17 Bu   17 Ag   18 Bu   18 Ag                 
 -2.035  -2.035  -1.279  -1.275  -0.828  -0.721  -0.667  -0.632
  7 Bg    7 Au   19 Ag   19 Bu   20 Ag   20 Bu   21 Ag   21 Bu                 
 -0.584  -0.525  -0.522  -0.496  -0.489  -0.425  -0.378  -0.337
 22 Ag    8 Au   22 Bu    8 Bg   23 Ag   23 Bu   24 Ag    9 Au                 
 -0.305  -0.301  -0.291  -0.258
  9 Bg   24 Bu   25 Ag   10 Au                                                 
 -- Virtual --                   
 -0.091  -0.040  -0.031   0.008   0.018   0.043   0.061   0.083
 25 Bu   26 Ag   10 Bg   27 Ag   26 Bu   27 Bu   11 Au   28 Ag                 
  0.083   0.092   0.096   0.136   0.170   0.193   0.197   0.197
 28 Bu   11 Bg   29 Ag   29 Bu   30 Ag   31 Ag   12 Bg   30 Bu                 
  0.206   0.221   0.256   0.258   0.274   0.279   0.287   0.292
 31 Bu   12 Au   32 Ag   32 Bu   13 Bg   33 Ag   33 Bu   13 Au                 
  0.314   0.327   0.358   0.378   0.390   0.391   0.400   0.425
 34 Ag   34 Bu   35 Ag   14 Au   15 Au   35 Bu   14 Bg   15 Bg                 
  0.436   0.447   0.461   0.465   0.484   0.542   0.600   0.635
 36 Ag   36 Bu   37 Ag   37 Bu   38 Ag   16 Au   38 Bu   39 Bu                 
  0.669   0.677   0.683   0.712   0.806   0.819   0.898   0.947
 39 Ag   40 Ag   16 Bg   40 Bu   41 Ag   41 Bu   42 Bu   42 Ag                 
  1.114   1.126   1.239   1.260   1.305   1.324   1.330   1.354
 17 Au   17 Bg   18 Au   43 Ag   18 Bg   43 Bu   44 Ag   44 Bu                 
  1.357   1.378   1.386   1.402   1.444   1.463   1.542   1.545
 19 Au   45 Bu   19 Bg   45 Ag   46 Bu   46 Ag   47 Ag   20 Au                 
  1.575   1.643   1.837   1.859   1.912   1.927   2.118   2.140
 47 Bu   48 Ag   48 Bu   20 Bg   49 Bu   49 Ag   50 Ag   50 Bu                 
  2.561   2.775   2.790   2.905   3.096   3.334   3.736   3.751
 21 Au   21 Bg   51 Bu   51 Ag   52 Ag   52 Bu   22 Au   22 Bg                 
  3.761   3.783   3.922   3.935   3.949   3.952   3.969   3.972
 53 Ag   53 Bu   23 Bg   23 Au   54 Bu   24 Bg   54 Ag   55 Bu                 
  3.976   3.997   4.026   4.072   4.114   4.130   4.242   4.250
 24 Au   25 Au   25 Bg   55 Ag   56 Ag   56 Bu   57 Bu   57 Ag                 
  4.384   4.397   4.656   4.825   5.974   5.980   5.999   6.012
 58 Bu   58 Ag   59 Ag   59 Bu   26 Bg   26 Au   60 Ag   60 Bu                 
  6.059   6.070   6.249   6.276   6.323   6.347   6.540   6.724
 61 Ag   61 Bu   27 Au   27 Bg   62 Ag   62 Bu   63 Ag   63 Bu                 
 23.326  24.071  27.825  27.825  28.321  28.322  28.337  28.346
 64 Ag   64 Bu   65 Bu   65 Ag   28 Bg   28 Au   66 Ag   66 Bu                 
 28.365  28.381  28.513  28.516  28.526  28.527  28.533  28.550
 67 Bu   67 Ag   29 Au   29 Bg   68 Ag   68 Bu   30 Au   30 Bg                 
 28.583  28.593  28.681  28.700  66.710  66.729 127.865 127.866
 69 Ag   69 Bu   70 Bu   70 Ag   71 Bu   71 Ag   31 Bg   31 Au                 
127.878 127.885 127.917 127.932 151.623 151.6261901.7851901.787
 72 Ag   72 Bu   73 Bu   73 Ag   74 Bu   74 Ag   75 Bu   75 Ag                 
 --------------------------------------------------------------

          Ground-State Mulliken Net Atomic Charges

     Atom                 Charge (a.u.)
  ----------------------------------------
      1 F                    -0.042742
      2 I                     0.135533
      3 I                     0.135533
      4 F                    -0.042742
      5 C                    -0.092790
      6 C                    -0.092790
  ----------------------------------------
  Sum of atomic charges =    -0.000000

 -----------------------------------------------------------------
                    Cartesian Multipole Moments
 -----------------------------------------------------------------
    Charge (ESU x 10^10)
                -0.0000
    Dipole Moment (Debye)
         X      -0.0000      Y       0.0000      Z       0.0000
       Tot       0.0000
    Quadrupole Moments (Debye-Ang)
        XX     -70.3480     XY       4.7188     YY     -79.8845
        XZ      -0.0000     YZ       0.0000     ZZ     -78.4173
    Octopole Moments (Debye-Ang^2)
       XXX       0.0000    XXY       0.0000    XYY       0.0000
       YYY       0.0000    XXZ      -0.0000    XYZ       0.0000
       YYZ      -0.0000    XZZ       0.0000    YZZ       0.0000
       ZZZ       0.0000
    Hexadecapole Moments (Debye-Ang^3)
      XXXX   -1976.1433   XXXY    -171.9582   XXYY    -404.0506
      XYYY    -241.8914   YYYY    -440.1427   XXXZ       0.0000
      XXYZ       0.0000   XYYZ       0.0000   YYYZ      -0.0000
      XXZZ    -383.0125   XYZZ     -87.3292   YYZZ     -89.4045
      XZZZ      -0.0000   YZZZ       0.0000   ZZZZ    -100.4139
 -----------------------------------------------------------------
 Calculating analytic gradient of the SCF energy
 Gradient of SCF Energy
            1           2           3           4           5           6
    1  -0.0003342  -0.0001284   0.0001284   0.0003342  -0.0001405   0.0001405
    2  -0.0003381   0.0002306  -0.0002306   0.0003381   0.0003781  -0.0003781
    3  -0.0000000   0.0000000  -0.0000000  -0.0000000  -0.0000000   0.0000000
 Max gradient component =       3.781E-04
 RMS gradient           =       2.257E-04
 Gradient time:  CPU 13.84 s  wall 3.58 s
 Geometry Optimization Parameters
   NAtoms,    NIC,     NZ,  NCons,   NDum,   NFix, NCnnct, MaxDiis
        6      37       0       0       0       0       0       0

 Cartesian Hessian Update
 Hessian Updated using BFGS Update


** GEOMETRY OPTIMIZATION IN DELOCALIZED INTERNAL COORDINATES **
   Searching for a Minimum

   Optimization Cycle:  18

                       Coordinates (Angstroms)
     ATOM                X               Y               Z
      1  F         0.6895743686   -1.6332452352    0.0000000000
      2  I        -2.4355407266   -0.7183154348    0.0000000000
      3  I         2.4355407266    0.7183154348    0.0000000000
      4  F        -0.6895743686    1.6332452352    0.0000000000
      5  C         0.5942816047   -0.2999106501    0.0000000000
      6  C        -0.5942816047    0.2999106501    0.0000000000
   Point Group: c2h   Number of degrees of freedom:     5


   Energy is -14114.961876136

 Hessian Updated using BFGS Update

  5 Hessian modes will be used to form the next step
  Hessian Eigenvalues:
     0.048742    0.117624    0.270198    0.392614    0.584109

 Minimum Search - Taking Simple RFO Step
 Searching for Lamda that Minimizes Along All modes
 Value Taken    Lamda =   0.00000000
 Step Taken.  Stepsize is  0.002964

                             Maximum     Tolerance    Cnvgd?
         Gradient           0.000269      0.000300     YES
         Displacement       0.002642      0.001200      NO
         Energy change     -0.000005      0.000001      NO


 New Cartesian Coordinates Obtained by Inverse Iteration

 Displacement from previous Coordinates is:  0.002672
 ----------------------------------------------------------------
             Standard Nuclear Orientation (Angstroms)
    I     Atom           X                Y                Z
 ----------------------------------------------------------------
    1      F       0.6903557923    -1.6330145906     0.0000000000
    2      I      -2.4358349608    -0.7178291570     0.0000000000
    3      I       2.4358349608     0.7178291570     0.0000000000
    4      F      -0.6903557923     1.6330145906     0.0000000000
    5      C       0.5943401763    -0.3000068455     0.0000000000
    6      C      -0.5943401763     0.3000068455     0.0000000000
 ----------------------------------------------------------------
 Molecular Point Group                 C2h   NOp =  4
 Largest Abelian Subgroup              C2h   NOp =  4
 Nuclear Repulsion Energy =   983.8410677102 hartrees
 There are       68 alpha and       68 beta electrons
 Applying Cartesian multipole field
    Component          Value
    ---------          -----
     (2,0,0)        1.00000E-11
     (0,2,0)        2.00000E-11
     (0,0,2)       -3.00000E-11
 Nucleus-field energy     =     0.0000000303 hartrees
 Requested basis set is 6-311++G(d,p)
 There are 72 shells and 212 basis functions
 A cutoff of  1.0D-11 yielded   1905 shell pairs
 There are     17638 function pairs (     19956 Cartesian)
 Smallest overlap matrix eigenvalue = 8.02E-05
 Guess MOs from SCF MO coefficient file

 -----------------------------------------------------------------------
  General SCF calculation program by
  Eric Jon Sundstrom, Paul Horn, Yuezhi Mao, Dmitri Zuev, Alec White,
  David Stuck, Shaama M.S., Shane Yost, Joonho Lee, David Small,
  Daniel Levine, Susi Lehtola, Hugh Burton, Evgeny Epifanovsky
 -----------------------------------------------------------------------
 Exchange:     0.2000 Hartree-Fock + 0.0800 Slater + 0.7200 B88
 Correlation:  0.1900 VWN1RPA + 0.8100 LYP
 Using SG-1 standard quadrature grid
 using 4 threads for integral computing
 -------------------------------------------------------
 OpenMP Integral computing Module                
 Release: version 2.0, May 2017, Q-Chem Inc. Pleasanton 
 -------------------------------------------------------
 -------------------------------------------------------
 OpenMP BLAS3 based DFT computing Module                
 Release: version 1.0, May 2013, Q-Chem Inc. Pittsburgh 
 -------------------------------------------------------
 A restricted SCF calculation will be
 performed using DIIS
 SCF converges when DIIS error is below 1.0e-08
 ---------------------------------------
  Cycle       Energy         DIIS error
 ---------------------------------------
    1  -14114.9618762167      7.86e-06  
    2  -14114.9618766427      1.49e-06  
    3  -14114.9618766418      1.45e-06  
    4  -14114.9618766513      7.04e-07  
    5  -14114.9618766538      5.93e-08  
    6  -14114.9618766538      1.89e-08  
    7  -14114.9618766539      1.10e-08  
    8  -14114.9618766539      1.19e-09  Convergence criterion met
 ---------------------------------------
 SCF time:   CPU 28.22s  wall 8.00s 
 SCF   energy in the final basis set =   -14114.9618766539
 Total energy in the final basis set =   -14114.9618766539

 --------------------------------------------------------------
             Orbital Energies (a.u.) and Symmetries
 --------------------------------------------------------------

 Alpha MOs, Restricted
 -- Occupied --                  
*******-1165.90 -176.33 -176.33 -165.73 -165.73 -165.73 -165.73
  1 Bu    1 Ag    2 Ag    2 Bu    3 Ag    3 Bu    1 Au    1 Bg                 
-165.73 -165.73  -35.83  -35.83  -31.32  -31.32  -31.31  -31.31
  4 Ag    4 Bu    5 Bu    5 Ag    6 Ag    6 Bu    2 Au    2 Bg                 
-31.313 -31.313 -24.735 -24.735 -22.970 -22.970 -22.969 -22.969
  7 Bu    7 Ag    8 Ag    8 Bu    9 Ag    9 Bu    3 Bg    3 Au                 
-22.969 -22.969 -22.964 -22.964 -22.964 -22.964 -10.325 -10.324
 10 Bu   10 Ag   11 Ag   11 Bu    4 Bg    4 Au   12 Ag   12 Bu                 
 -6.376  -6.376  -4.789  -4.789  -4.773  -4.773  -4.773  -4.773
 13 Bu   13 Ag   14 Ag   14 Bu    5 Bg    5 Au   15 Bu   15 Ag                 
 -2.054  -2.054  -2.049  -2.049  -2.049  -2.049  -2.036  -2.036
 16 Bu   16 Ag    6 Bg    6 Au   17 Bu   17 Ag   18 Bu   18 Ag                 
 -2.035  -2.035  -1.279  -1.275  -0.828  -0.721  -0.667  -0.632
  7 Bg    7 Au   19 Ag   19 Bu   20 Ag   20 Bu   21 Ag   21 Bu                 
 -0.584  -0.525  -0.522  -0.496  -0.489  -0.425  -0.378  -0.337
 22 Ag    8 Au   22 Bu    8 Bg   23 Ag   23 Bu   24 Ag    9 Au                 
 -0.305  -0.301  -0.291  -0.258
  9 Bg   24 Bu   25 Ag   10 Au                                                 
 -- Virtual --                   
 -0.091  -0.040  -0.031   0.008   0.018   0.043   0.061   0.083
 25 Bu   26 Ag   10 Bg   27 Ag   26 Bu   27 Bu   11 Au   28 Ag                 
  0.083   0.092   0.096   0.136   0.170   0.193   0.197   0.197
 28 Bu   11 Bg   29 Ag   29 Bu   30 Ag   31 Ag   12 Bg   30 Bu                 
  0.206   0.221   0.256   0.258   0.274   0.279   0.287   0.292
 31 Bu   12 Au   32 Ag   32 Bu   13 Bg   33 Ag   33 Bu   13 Au                 
  0.314   0.327   0.358   0.378   0.390   0.391   0.400   0.425
 34 Ag   34 Bu   35 Ag   14 Au   15 Au   35 Bu   14 Bg   15 Bg                 
  0.436   0.447   0.461   0.465   0.484   0.542   0.600   0.635
 36 Ag   36 Bu   37 Ag   37 Bu   38 Ag   16 Au   38 Bu   39 Bu                 
  0.669   0.677   0.683   0.712   0.806   0.819   0.898   0.947
 39 Ag   40 Ag   16 Bg   40 Bu   41 Ag   41 Bu   42 Bu   42 Ag                 
  1.114   1.126   1.239   1.260   1.304   1.324   1.330   1.354
 17 Au   17 Bg   18 Au   43 Ag   18 Bg   43 Bu   44 Ag   44 Bu                 
  1.357   1.379   1.386   1.402   1.444   1.463   1.542   1.545
 19 Au   45 Bu   19 Bg   45 Ag   46 Bu   46 Ag   47 Ag   20 Au                 
  1.575   1.643   1.837   1.859   1.912   1.927   2.119   2.140
 47 Bu   48 Ag   48 Bu   20 Bg   49 Bu   49 Ag   50 Ag   50 Bu                 
  2.561   2.775   2.790   2.905   3.096   3.335   3.736   3.751
 21 Au   21 Bg   51 Bu   51 Ag   52 Ag   52 Bu   22 Au   22 Bg                 
  3.761   3.783   3.922   3.935   3.949   3.952   3.969   3.972
 53 Ag   53 Bu   23 Bg   23 Au   54 Bu   24 Bg   54 Ag   55 Bu                 
  3.976   3.997   4.026   4.072   4.114   4.130   4.242   4.250
 24 Au   25 Au   25 Bg   55 Ag   56 Ag   56 Bu   57 Bu   57 Ag                 
  4.384   4.397   4.656   4.825   5.974   5.980   5.999   6.012
 58 Bu   58 Ag   59 Ag   59 Bu   26 Bg   26 Au   60 Ag   60 Bu                 
  6.059   6.070   6.248   6.276   6.323   6.347   6.540   6.724
 61 Ag   61 Bu   27 Au   27 Bg   62 Ag   62 Bu   63 Ag   63 Bu                 
 23.326  24.070  27.825  27.825  28.321  28.322  28.337  28.346
 64 Ag   64 Bu   65 Bu   65 Ag   28 Bg   28 Au   66 Ag   66 Bu                 
 28.365  28.381  28.513  28.516  28.526  28.527  28.533  28.550
 67 Bu   67 Ag   29 Au   29 Bg   68 Ag   68 Bu   30 Au   30 Bg                 
 28.583  28.593  28.681  28.700  66.710  66.729 127.865 127.866
 69 Ag   69 Bu   70 Bu   70 Ag   71 Bu   71 Ag   31 Bg   31 Au                 
127.878 127.885 127.917 127.932 151.623 151.6261901.7851901.787
 72 Ag   72 Bu   73 Bu   73 Ag   74 Bu   74 Ag   75 Bu   75 Ag                 

 Beta MOs, Restricted
 -- Occupied --                  
*******-1165.90 -176.33 -176.33 -165.73 -165.73 -165.73 -165.73
  1 Bu    1 Ag    2 Ag    2 Bu    3 Ag    3 Bu    1 Au    1 Bg                 
-165.73 -165.73  -35.83  -35.83  -31.32  -31.32  -31.31  -31.31
  4 Ag    4 Bu    5 Bu    5 Ag    6 Ag    6 Bu    2 Au    2 Bg                 
-31.313 -31.313 -24.735 -24.735 -22.970 -22.970 -22.969 -22.969
  7 Bu    7 Ag    8 Ag    8 Bu    9 Ag    9 Bu    3 Bg    3 Au                 
-22.969 -22.969 -22.964 -22.964 -22.964 -22.964 -10.325 -10.324
 10 Bu   10 Ag   11 Ag   11 Bu    4 Bg    4 Au   12 Ag   12 Bu                 
 -6.376  -6.376  -4.789  -4.789  -4.773  -4.773  -4.773  -4.773
 13 Bu   13 Ag   14 Ag   14 Bu    5 Bg    5 Au   15 Bu   15 Ag                 
 -2.054  -2.054  -2.049  -2.049  -2.049  -2.049  -2.036  -2.036
 16 Bu   16 Ag    6 Bg    6 Au   17 Bu   17 Ag   18 Bu   18 Ag                 
 -2.035  -2.035  -1.279  -1.275  -0.828  -0.721  -0.667  -0.632
  7 Bg    7 Au   19 Ag   19 Bu   20 Ag   20 Bu   21 Ag   21 Bu                 
 -0.584  -0.525  -0.522  -0.496  -0.489  -0.425  -0.378  -0.337
 22 Ag    8 Au   22 Bu    8 Bg   23 Ag   23 Bu   24 Ag    9 Au                 
 -0.305  -0.301  -0.291  -0.258
  9 Bg   24 Bu   25 Ag   10 Au                                                 
 -- Virtual --                   
 -0.091  -0.040  -0.031   0.008   0.018   0.043   0.061   0.083
 25 Bu   26 Ag   10 Bg   27 Ag   26 Bu   27 Bu   11 Au   28 Ag                 
  0.083   0.092   0.096   0.136   0.170   0.193   0.197   0.197
 28 Bu   11 Bg   29 Ag   29 Bu   30 Ag   31 Ag   12 Bg   30 Bu                 
  0.206   0.221   0.256   0.258   0.274   0.279   0.287   0.292
 31 Bu   12 Au   32 Ag   32 Bu   13 Bg   33 Ag   33 Bu   13 Au                 
  0.314   0.327   0.358   0.378   0.390   0.391   0.400   0.425
 34 Ag   34 Bu   35 Ag   14 Au   15 Au   35 Bu   14 Bg   15 Bg                 
  0.436   0.447   0.461   0.465   0.484   0.542   0.600   0.635
 36 Ag   36 Bu   37 Ag   37 Bu   38 Ag   16 Au   38 Bu   39 Bu                 
  0.669   0.677   0.683   0.712   0.806   0.819   0.898   0.947
 39 Ag   40 Ag   16 Bg   40 Bu   41 Ag   41 Bu   42 Bu   42 Ag                 
  1.114   1.126   1.239   1.260   1.304   1.324   1.330   1.354
 17 Au   17 Bg   18 Au   43 Ag   18 Bg   43 Bu   44 Ag   44 Bu                 
  1.357   1.379   1.386   1.402   1.444   1.463   1.542   1.545
 19 Au   45 Bu   19 Bg   45 Ag   46 Bu   46 Ag   47 Ag   20 Au                 
  1.575   1.643   1.837   1.859   1.912   1.927   2.119   2.140
 47 Bu   48 Ag   48 Bu   20 Bg   49 Bu   49 Ag   50 Ag   50 Bu                 
  2.561   2.775   2.790   2.905   3.096   3.335   3.736   3.751
 21 Au   21 Bg   51 Bu   51 Ag   52 Ag   52 Bu   22 Au   22 Bg                 
  3.761   3.783   3.922   3.935   3.949   3.952   3.969   3.972
 53 Ag   53 Bu   23 Bg   23 Au   54 Bu   24 Bg   54 Ag   55 Bu                 
  3.976   3.997   4.026   4.072   4.114   4.130   4.242   4.250
 24 Au   25 Au   25 Bg   55 Ag   56 Ag   56 Bu   57 Bu   57 Ag                 
  4.384   4.397   4.656   4.825   5.974   5.980   5.999   6.012
 58 Bu   58 Ag   59 Ag   59 Bu   26 Bg   26 Au   60 Ag   60 Bu                 
  6.059   6.070   6.248   6.276   6.323   6.347   6.540   6.724
 61 Ag   61 Bu   27 Au   27 Bg   62 Ag   62 Bu   63 Ag   63 Bu                 
 23.326  24.070  27.825  27.825  28.321  28.322  28.337  28.346
 64 Ag   64 Bu   65 Bu   65 Ag   28 Bg   28 Au   66 Ag   66 Bu                 
 28.365  28.381  28.513  28.516  28.526  28.527  28.533  28.550
 67 Bu   67 Ag   29 Au   29 Bg   68 Ag   68 Bu   30 Au   30 Bg                 
 28.583  28.593  28.681  28.700  66.710  66.729 127.865 127.866
 69 Ag   69 Bu   70 Bu   70 Ag   71 Bu   71 Ag   31 Bg   31 Au                 
127.878 127.885 127.917 127.932 151.623 151.6261901.7851901.787
 72 Ag   72 Bu   73 Bu   73 Ag   74 Bu   74 Ag   75 Bu   75 Ag                 
 --------------------------------------------------------------

          Ground-State Mulliken Net Atomic Charges

     Atom                 Charge (a.u.)
  ----------------------------------------
      1 F                    -0.042502
      2 I                     0.135376
      3 I                     0.135376
      4 F                    -0.042502
      5 C                    -0.092874
      6 C                    -0.092874
  ----------------------------------------
  Sum of atomic charges =    -0.000000

 -----------------------------------------------------------------
                    Cartesian Multipole Moments
 -----------------------------------------------------------------
    Charge (ESU x 10^10)
                -0.0000
    Dipole Moment (Debye)
         X      -0.0000      Y       0.0000      Z       0.0000
       Tot       0.0000
    Quadrupole Moments (Debye-Ang)
        XX     -70.3538     XY       4.7111     YY     -79.8844
        XZ       0.0000     YZ       0.0000     ZZ     -78.4182
    Octopole Moments (Debye-Ang^2)
       XXX       0.0000    XXY       0.0000    XYY       0.0000
       YYY       0.0000    XXZ       0.0000    XYZ       0.0000
       YYZ       0.0000    XZZ       0.0000    YZZ       0.0000
       ZZZ       0.0000
    Hexadecapole Moments (Debye-Ang^3)
      XXXX   -1976.6522   XXXY    -171.8222   XXYY    -404.1571
      XYYY    -241.7455   YYYY    -439.8751   XXXZ       0.0000
      XXYZ      -0.0000   XYYZ       0.0000   YYYZ       0.0000
      XXZZ    -383.1136   XYZZ     -87.2671   YYZZ     -89.3581
      XZZZ      -0.0000   YZZZ      -0.0000   ZZZZ    -100.4187
 -----------------------------------------------------------------
 Calculating analytic gradient of the SCF energy
 Gradient of SCF Energy
            1           2           3           4           5           6
    1  -0.0002256  -0.0001283   0.0001283   0.0002256  -0.0000380   0.0000380
    2  -0.0001546   0.0002940  -0.0002940   0.0001546   0.0000692  -0.0000692
    3  -0.0000000  -0.0000000   0.0000000   0.0000000   0.0000000  -0.0000000
 Max gradient component =       2.940E-04
 RMS gradient           =       1.429E-04
 Gradient time:  CPU 13.76 s  wall 3.55 s
 Geometry Optimization Parameters
   NAtoms,    NIC,     NZ,  NCons,   NDum,   NFix, NCnnct, MaxDiis
        6      37       0       0       0       0       0       0

 Cartesian Hessian Update
 Hessian Updated using BFGS Update


** GEOMETRY OPTIMIZATION IN DELOCALIZED INTERNAL COORDINATES **
   Searching for a Minimum

   Optimization Cycle:  19

                       Coordinates (Angstroms)
     ATOM                X               Y               Z
      1  F         0.6903557923   -1.6330145906    0.0000000000
      2  I        -2.4358349608   -0.7178291570    0.0000000000
      3  I         2.4358349608    0.7178291570    0.0000000000
      4  F        -0.6903557923    1.6330145906    0.0000000000
      5  C         0.5943401763   -0.3000068455    0.0000000000
      6  C        -0.5943401763    0.3000068455    0.0000000000
   Point Group: c2h   Number of degrees of freedom:     5


   Energy is -14114.961876654

 Hessian Updated using BFGS Update

  5 Hessian modes will be used to form the next step
  Hessian Eigenvalues:
     0.047143    0.118744    0.241215    0.370207    0.588778

 Minimum Search - Taking Simple RFO Step
 Searching for Lamda that Minimizes Along All modes
 Value Taken    Lamda =   0.00000000
 Step Taken.  Stepsize is  0.000745

                             Maximum     Tolerance    Cnvgd?
         Gradient           0.000086      0.000300     YES
         Displacement       0.000500      0.001200     YES
         Energy change     -0.000001      0.000001     YES


                       Distance Matrix (Angstroms)
             F (  1)   I (  2)   I (  3)   F (  4)   C (  5)
   I (  2)  3.257397
   I (  3)  2.927997  5.078807
   F (  4)  3.545887  2.927997  3.257397
   C (  5)  1.336461  3.058846  2.104066  2.320995
   C (  6)  2.320995  2.104066  3.058846  1.336461  1.331532

 Final energy is   -14114.961876653864     


 ******************************
 **  OPTIMIZATION CONVERGED  **
 ******************************

                       Coordinates (Angstroms)
     ATOM                X               Y               Z
      1  F         0.6903557923   -1.6330145906    0.0000000000
      2  I        -2.4358349608   -0.7178291570    0.0000000000
      3  I         2.4358349608    0.7178291570    0.0000000000
      4  F        -0.6903557923    1.6330145906    0.0000000000
      5  C         0.5943401763   -0.3000068455    0.0000000000
      6  C        -0.5943401763    0.3000068455    0.0000000000

Z-matrix Print:
$molecule
0 1
I 
C  1 2.104066
C  2 1.331532 1 124.286165
F  2 1.336461 1 114.810566 3 -180.000000 0
F  3 1.336461 2 120.903269 1 -0.000000 0
I  3 2.104066 2 124.286165 1 -180.000000 0
$end


 --------------------------------------------------------------
             Orbital Energies (a.u.) and Symmetries
 --------------------------------------------------------------

 Alpha MOs, Restricted
 -- Occupied --                  
*******-1165.90 -176.33 -176.33 -165.73 -165.73 -165.73 -165.73
  1 Bu    1 Ag    2 Ag    2 Bu    3 Ag    3 Bu    1 Au    1 Bg                 
-165.73 -165.73  -35.83  -35.83  -31.32  -31.32  -31.31  -31.31
  4 Ag    4 Bu    5 Bu    5 Ag    6 Ag    6 Bu    2 Au    2 Bg                 
-31.313 -31.313 -24.735 -24.735 -22.970 -22.970 -22.969 -22.969
  7 Bu    7 Ag    8 Ag    8 Bu    9 Ag    9 Bu    3 Bg    3 Au                 
-22.969 -22.969 -22.964 -22.964 -22.964 -22.964 -10.325 -10.324
 10 Bu   10 Ag   11 Ag   11 Bu    4 Bg    4 Au   12 Ag   12 Bu                 
 -6.376  -6.376  -4.789  -4.789  -4.773  -4.773  -4.773  -4.773
 13 Bu   13 Ag   14 Ag   14 Bu    5 Bg    5 Au   15 Bu   15 Ag                 
 -2.054  -2.054  -2.049  -2.049  -2.049  -2.049  -2.036  -2.036
 16 Bu   16 Ag    6 Bg    6 Au   17 Bu   17 Ag   18 Bu   18 Ag                 
 -2.035  -2.035  -1.279  -1.275  -0.828  -0.721  -0.667  -0.632
  7 Bg    7 Au   19 Ag   19 Bu   20 Ag   20 Bu   21 Ag   21 Bu                 
 -0.584  -0.525  -0.522  -0.496  -0.489  -0.425  -0.378  -0.337
 22 Ag    8 Au   22 Bu    8 Bg   23 Ag   23 Bu   24 Ag    9 Au                 
 -0.305  -0.301  -0.291  -0.258
  9 Bg   24 Bu   25 Ag   10 Au                                                 
 -- Virtual --                   
 -0.091  -0.040  -0.031   0.008   0.018   0.043   0.061   0.083
 25 Bu   26 Ag   10 Bg   27 Ag   26 Bu   27 Bu   11 Au   28 Ag                 
  0.083   0.092   0.096   0.136   0.170   0.193   0.197   0.197
 28 Bu   11 Bg   29 Ag   29 Bu   30 Ag   31 Ag   12 Bg   30 Bu                 
  0.206   0.221   0.256   0.258   0.274   0.279   0.287   0.292
 31 Bu   12 Au   32 Ag   32 Bu   13 Bg   33 Ag   33 Bu   13 Au                 
  0.314   0.327   0.358   0.378   0.390   0.391   0.400   0.425
 34 Ag   34 Bu   35 Ag   14 Au   15 Au   35 Bu   14 Bg   15 Bg                 
  0.436   0.447   0.461   0.465   0.484   0.542   0.600   0.635
 36 Ag   36 Bu   37 Ag   37 Bu   38 Ag   16 Au   38 Bu   39 Bu                 
  0.669   0.677   0.683   0.712   0.806   0.819   0.898   0.947
 39 Ag   40 Ag   16 Bg   40 Bu   41 Ag   41 Bu   42 Bu   42 Ag                 
  1.114   1.126   1.239   1.260   1.304   1.324   1.330   1.354
 17 Au   17 Bg   18 Au   43 Ag   18 Bg   43 Bu   44 Ag   44 Bu                 
  1.357   1.379   1.386   1.402   1.444   1.463   1.542   1.545
 19 Au   45 Bu   19 Bg   45 Ag   46 Bu   46 Ag   47 Ag   20 Au                 
  1.575   1.643   1.837   1.859   1.912   1.927   2.119   2.140
 47 Bu   48 Ag   48 Bu   20 Bg   49 Bu   49 Ag   50 Ag   50 Bu                 
  2.561   2.775   2.790   2.905   3.096   3.335   3.736   3.751
 21 Au   21 Bg   51 Bu   51 Ag   52 Ag   52 Bu   22 Au   22 Bg                 
  3.761   3.783   3.922   3.935   3.949   3.952   3.969   3.972
 53 Ag   53 Bu   23 Bg   23 Au   54 Bu   24 Bg   54 Ag   55 Bu                 
  3.976   3.997   4.026   4.072   4.114   4.130   4.242   4.250
 24 Au   25 Au   25 Bg   55 Ag   56 Ag   56 Bu   57 Bu   57 Ag                 
  4.384   4.397   4.656   4.825   5.974   5.980   5.999   6.012
 58 Bu   58 Ag   59 Ag   59 Bu   26 Bg   26 Au   60 Ag   60 Bu                 
  6.059   6.070   6.248   6.276   6.323   6.347   6.540   6.724
 61 Ag   61 Bu   27 Au   27 Bg   62 Ag   62 Bu   63 Ag   63 Bu                 
 23.326  24.070  27.825  27.825  28.321  28.322  28.337  28.346
 64 Ag   64 Bu   65 Bu   65 Ag   28 Bg   28 Au   66 Ag   66 Bu                 
 28.365  28.381  28.513  28.516  28.526  28.527  28.533  28.550
 67 Bu   67 Ag   29 Au   29 Bg   68 Ag   68 Bu   30 Au   30 Bg                 
 28.583  28.593  28.681  28.700  66.710  66.729 127.865 127.866
 69 Ag   69 Bu   70 Bu   70 Ag   71 Bu   71 Ag   31 Bg   31 Au                 
127.878 127.885 127.917 127.932 151.623 151.6261901.7851901.787
 72 Ag   72 Bu   73 Bu   73 Ag   74 Bu   74 Ag   75 Bu   75 Ag                 

 Beta MOs, Restricted
 -- Occupied --                  
*******-1165.90 -176.33 -176.33 -165.73 -165.73 -165.73 -165.73
  1 Bu    1 Ag    2 Ag    2 Bu    3 Ag    3 Bu    1 Au    1 Bg                 
-165.73 -165.73  -35.83  -35.83  -31.32  -31.32  -31.31  -31.31
  4 Ag    4 Bu    5 Bu    5 Ag    6 Ag    6 Bu    2 Au    2 Bg                 
-31.313 -31.313 -24.735 -24.735 -22.970 -22.970 -22.969 -22.969
  7 Bu    7 Ag    8 Ag    8 Bu    9 Ag    9 Bu    3 Bg    3 Au                 
-22.969 -22.969 -22.964 -22.964 -22.964 -22.964 -10.325 -10.324
 10 Bu   10 Ag   11 Ag   11 Bu    4 Bg    4 Au   12 Ag   12 Bu                 
 -6.376  -6.376  -4.789  -4.789  -4.773  -4.773  -4.773  -4.773
 13 Bu   13 Ag   14 Ag   14 Bu    5 Bg    5 Au   15 Bu   15 Ag                 
 -2.054  -2.054  -2.049  -2.049  -2.049  -2.049  -2.036  -2.036
 16 Bu   16 Ag    6 Bg    6 Au   17 Bu   17 Ag   18 Bu   18 Ag                 
 -2.035  -2.035  -1.279  -1.275  -0.828  -0.721  -0.667  -0.632
  7 Bg    7 Au   19 Ag   19 Bu   20 Ag   20 Bu   21 Ag   21 Bu                 
 -0.584  -0.525  -0.522  -0.496  -0.489  -0.425  -0.378  -0.337
 22 Ag    8 Au   22 Bu    8 Bg   23 Ag   23 Bu   24 Ag    9 Au                 
 -0.305  -0.301  -0.291  -0.258
  9 Bg   24 Bu   25 Ag   10 Au                                                 
 -- Virtual --                   
 -0.091  -0.040  -0.031   0.008   0.018   0.043   0.061   0.083
 25 Bu   26 Ag   10 Bg   27 Ag   26 Bu   27 Bu   11 Au   28 Ag                 
  0.083   0.092   0.096   0.136   0.170   0.193   0.197   0.197
 28 Bu   11 Bg   29 Ag   29 Bu   30 Ag   31 Ag   12 Bg   30 Bu                 
  0.206   0.221   0.256   0.258   0.274   0.279   0.287   0.292
 31 Bu   12 Au   32 Ag   32 Bu   13 Bg   33 Ag   33 Bu   13 Au                 
  0.314   0.327   0.358   0.378   0.390   0.391   0.400   0.425
 34 Ag   34 Bu   35 Ag   14 Au   15 Au   35 Bu   14 Bg   15 Bg                 
  0.436   0.447   0.461   0.465   0.484   0.542   0.600   0.635
 36 Ag   36 Bu   37 Ag   37 Bu   38 Ag   16 Au   38 Bu   39 Bu                 
  0.669   0.677   0.683   0.712   0.806   0.819   0.898   0.947
 39 Ag   40 Ag   16 Bg   40 Bu   41 Ag   41 Bu   42 Bu   42 Ag                 
  1.114   1.126   1.239   1.260   1.304   1.324   1.330   1.354
 17 Au   17 Bg   18 Au   43 Ag   18 Bg   43 Bu   44 Ag   44 Bu                 
  1.357   1.379   1.386   1.402   1.444   1.463   1.542   1.545
 19 Au   45 Bu   19 Bg   45 Ag   46 Bu   46 Ag   47 Ag   20 Au                 
  1.575   1.643   1.837   1.859   1.912   1.927   2.119   2.140
 47 Bu   48 Ag   48 Bu   20 Bg   49 Bu   49 Ag   50 Ag   50 Bu                 
  2.561   2.775   2.790   2.905   3.096   3.335   3.736   3.751
 21 Au   21 Bg   51 Bu   51 Ag   52 Ag   52 Bu   22 Au   22 Bg                 
  3.761   3.783   3.922   3.935   3.949   3.952   3.969   3.972
 53 Ag   53 Bu   23 Bg   23 Au   54 Bu   24 Bg   54 Ag   55 Bu                 
  3.976   3.997   4.026   4.072   4.114   4.130   4.242   4.250
 24 Au   25 Au   25 Bg   55 Ag   56 Ag   56 Bu   57 Bu   57 Ag                 
  4.384   4.397   4.656   4.825   5.974   5.980   5.999   6.012
 58 Bu   58 Ag   59 Ag   59 Bu   26 Bg   26 Au   60 Ag   60 Bu                 
  6.059   6.070   6.248   6.276   6.323   6.347   6.540   6.724
 61 Ag   61 Bu   27 Au   27 Bg   62 Ag   62 Bu   63 Ag   63 Bu                 
 23.326  24.070  27.825  27.825  28.321  28.322  28.337  28.346
 64 Ag   64 Bu   65 Bu   65 Ag   28 Bg   28 Au   66 Ag   66 Bu                 
 28.365  28.381  28.513  28.516  28.526  28.527  28.533  28.550
 67 Bu   67 Ag   29 Au   29 Bg   68 Ag   68 Bu   30 Au   30 Bg                 
 28.583  28.593  28.681  28.700  66.710  66.729 127.865 127.866
 69 Ag   69 Bu   70 Bu   70 Ag   71 Bu   71 Ag   31 Bg   31 Au                 
127.878 127.885 127.917 127.932 151.623 151.6261901.7851901.787
 72 Ag   72 Bu   73 Bu   73 Ag   74 Bu   74 Ag   75 Bu   75 Ag                 
 --------------------------------------------------------------

          Ground-State Mulliken Net Atomic Charges

     Atom                 Charge (a.u.)
  ----------------------------------------
      1 F                    -0.042502
      2 I                     0.135376
      3 I                     0.135376
      4 F                    -0.042502
      5 C                    -0.092874
      6 C                    -0.092874
  ----------------------------------------
  Sum of atomic charges =    -0.000000

 -----------------------------------------------------------------
                    Cartesian Multipole Moments
 -----------------------------------------------------------------
    Charge (ESU x 10^10)
                -0.0000
    Dipole Moment (Debye)
         X      -0.0000      Y       0.0000      Z       0.0000
       Tot       0.0000
    Quadrupole Moments (Debye-Ang)
        XX     -70.3538     XY       4.7111     YY     -79.8844
        XZ       0.0000     YZ       0.0000     ZZ     -78.4182
    Octopole Moments (Debye-Ang^2)
       XXX       0.0000    XXY       0.0000    XYY       0.0000
       YYY       0.0000    XXZ       0.0000    XYZ       0.0000
       YYZ       0.0000    XZZ       0.0000    YZZ       0.0000
       ZZZ       0.0000
    Hexadecapole Moments (Debye-Ang^3)
      XXXX   -1976.6522   XXXY    -171.8222   XXYY    -404.1571
      XYYY    -241.7455   YYYY    -439.8751   XXXZ       0.0000
      XXYZ      -0.0000   XYYZ       0.0000   YYYZ       0.0000
      XXZZ    -383.1136   XYZZ     -87.2671   YYZZ     -89.3581
      XZZZ      -0.0000   YZZZ      -0.0000   ZZZZ    -100.4187
 -----------------------------------------------------------------
Archival summary:
1\1\TWL01\OPT\ProcedureUnspecified\BasisUnspecified\222\taweetha\TueAug2803:55:092018TueAug2803:55:092018\0\\#,OPT,ProcedureUnspecified,BasisUnspecified,\\0,1\I\C,1,2.10407\C,2,1.33153,1,124.286\F,2,1.33646,1,114.811,3,-180,0\F,3,1.33646,2,120.903,1,-0,0\I,3,2.10407,2,124.286,1,-180,0\\\@

 Total job time:  252.29s(wall), 937.30s(cpu) 
 Tue Aug 28 03:55:09 2018

        *************************************************************
        *                                                           *
        *  Thank you very much for using Q-Chem.  Have a nice day.  *
        *                                                           *
        *************************************************************


 
User input: 2 of 2 
 
Q-Chem Developer Version!
                  Welcome to Q-Chem
     A Quantum Leap Into The Future Of Chemistry


 Q-Chem 5.1, Q-Chem, Inc., Pleasanton, CA (2018)

 Yihan Shao,  Zhengting Gan,  E. Epifanovsky,  A. T. B. Gilbert,  M. Wormit,  
 J. Kussmann,  A. W. Lange,  A. Behn,  Jia Deng,  Xintian Feng,  D. Ghosh,  
 M. Goldey,  P. R. Horn,  L. D. Jacobson,  I. Kaliman,  T. Kus,  A. Landau,  
 Jie Liu,  E. I. Proynov,  R. M. Richard,  R. P. Steele,  E. J. Sundstrom,  
 H. L. Woodcock III,  P. M. Zimmerman,  D. Zuev,  B. Albrecht,  E. Alguire,  
 S. A. Baeppler,  D. Barton,  Z. Benda,  Y. A. Bernard,  E. J. Berquist,  
 K. B. Bravaya,  H. Burton,  D. Casanova,  Chun-Min Chang,  Yunqing Chen,  
 A. Chien,  K. D. Closser,  M. P. Coons,  S. Coriani,  S. Dasgupta,  
 A. L. Dempwolff,  M. Diedenhofen,  Hainam Do,  R. G. Edgar,  Po-Tung Fang,  
 S. Faraji,  S. Fatehi,  Qingguo Feng,  K. D. Fenk,  J. Fosso-Tande,  
 Qinghui Ge,  A. Ghysels,  G. Gidofalvi,  J. Gomes,  J. Gonthier,  A. Gunina,  
 D. Hait,  M. W. D. Hanson-Heine,  P. H. P. Harbach,  A. W. Hauser,  
 J. E. Herr,  E. G. Hohenstein,  Z. C. Holden,  Kerwin Hui,  B. C. Huynh,  
 T.-C. Jagau,  Hyunjun Ji,  B. Kaduk,  K. Khistyaev,  Jaehoon Kim,  
 P. Klunzinger,  K. Koh,  D. Kosenkov,  L. Koulias,  T. Kowalczyk,  
 C. M. Krauter,  A. Kunitsa,  Ka Un Lao,  A. Laurent,  K. V. Lawler,  
 Joonho Lee,  D. Lefrancois,  S. Lehtola,  D. S. Levine,  Yi-Pei Li,  
 You-Sheng Lin,  Fenglai Liu,  E. Livshits,  A. Luenser,  P. Manohar,  
 E. Mansoor,  S. F. Manzer,  Shan-Ping Mao,  Yuezhi Mao,  N. Mardirossian,  
 A. V. Marenich,  T. Markovich,  L. A. Martinez-Martinez,  S. A. Maurer,  
 N. J. Mayhall,  S. C. McKenzie,  J.-M. Mewes,  A. F. Morrison,  
 J. W. Mullinax,  K. Nanda,  T. S. Nguyen-Beck,  R. Olivares-Amaya,  
 J. A. Parkhill,  T. M. Perrine,  F. Plasser,  P. Pokhilko,  S. Prager,  
 A. Prociuk,  E. Ramos,  D. R. Rehn,  F. Rob,  M. Schneider,  N. Sergueev,  
 S. M. Sharada,  S. Sharma,  D. W. Small,  T. Stauch,  T. Stein,  
 Yu-Chuan Su,  A. J. W. Thom,  A. Tkatchenko,  T. Tsuchimochi,  N. M. Tubman,  
 L. Vogt,  M. L. Vidal,  O. Vydrov,  M. A. Watson,  J. Wenzel,  
 M. de Wergifosse,  T. A. Wesolowski,  A. White,  J. Witte,  A. Yamada,  
 Jun Yang,  K. Yao,  S. Yeganeh,  S. R. Yost,  Zhi-Qiang You,  A. Zech,  
 Igor Ying Zhang,  Xing Zhang,  Yan Zhao,  Ying Zhu,  B. R. Brooks,  
 G. K. L. Chan,  C. J. Cramer,  M. S. Gordon,  W. J. Hehre,  A. Klamt,  
 M. W. Schmidt,  C. D. Sherrill,  D. G. Truhlar,  A. Aspuru-Guzik,  R. Baer,  
 A. T. Bell,  N. A. Besley,  Jeng-Da Chai,  A. E. DePrince, III,  
 R. A. DiStasio Jr.,  A. Dreuw,  B. D. Dunietz,  T. R. Furlani,  
 Chao-Ping Hsu,  Yousung Jung,  Jing Kong,  D. S. Lambrecht,  WanZhen Liang,  
 C. Ochsenfeld,  V. A. Rassolov,  L. V. Slipchenko,  J. E. Subotnik,  
 T. Van Voorhis,  J. M. Herbert,  A. I. Krylov,  P. M. W. Gill,  M. Head-Gordon

 Contributors to earlier versions of Q-Chem not listed above: 
 R. D. Adamson,  B. Austin,  J. Baker,  G. J. O. Beran,  K. Brandhorst,  
 S. T. Brown,  E. F. C. Byrd,  A. K. Chakraborty,  C.-L. Cheng,  
 Siu Hung Chien,  D. M. Chipman,  D. L. Crittenden,  H. Dachsel,  
 R. J. Doerksen,  A. D. Dutoi,  L. Fusti-Molnar,  W. A. Goddard III,  
 A. Golubeva-Zadorozhnaya,  S. R. Gwaltney,  G. Hawkins,  A. Heyden,  
 S. Hirata,  G. Kedziora,  F. J. Keil,  C. Kelley,  Jihan Kim,  R. A. King,  
 R. Z. Khaliullin,  P. P. Korambath,  W. Kurlancheek,  A. M. Lee,  M. S. Lee,  
 S. V. Levchenko,  Ching Yeh Lin,  D. Liotard,  R. C. Lochan,  I. Lotan,  
 P. E. Maslen,  N. Nair,  D. P. O'Neill,  D. Neuhauser,  E. Neuscamman,  
 C. M. Oana,  R. Olson,  B. Peters,  R. Peverati,  P. A. Pieniazek,  
 Y. M. Rhee,  J. Ritchie,  M. A. Rohrdanz,  E. Rosta,  N. J. Russ,  
 H. F. Schaefer III,  N. E. Schultz,  N. Shenvi,  A. C. Simmonett,  A. Sodt,  
 D. Stuck,  K. S. Thanthiriwatte,  V. Vanovschi,  Tao Wang,  A. Warshel,  
 C. F. Williams,  Q. Wu,  X. Xu,  W. Zhang

 Please cite Q-Chem as follows:
 Y. Shao et al., Mol. Phys. 113, 184-215 (2015)
 DOI: 10.1080/00268976.2014.952696

 Q-Chem 5.1.1 for Intel X86 EM64T Linux

 Parts of Q-Chem use Armadillo 8.300.2 (Tropical Shenanigans).
 http://arma.sourceforge.net/

 Q-Chem begins on Tue Aug 28 03:55:09 2018  

Host: 
0

     Scratch files written to /scratch/taweetham/qchem11529//
The previous job contains 0 fragments, simply inherited here
Input Ideriv = 2
Curr. Ideriv = -1
Max.  Ideriv = 2

Checking the input file for inconsistencies... 	...done.

--------------------------------------------------------------
User input:
--------------------------------------------------------------

$molecule
read
$end

$rem
   SCF_GUESS 	READ
   JOB_TYPE 	FREQUENCY
   BASIS 	6-311++G**
   EXCHANGE 	B3LYP
   MEM_TOTAL	7500	
$end


--------------------------------------------------------------
 ----------------------------------------------------------------
             Standard Nuclear Orientation (Angstroms)
    I     Atom           X                Y                Z
 ----------------------------------------------------------------
    1      F       0.2258125580    -1.7585040409    -0.0000000000
    2      I      -2.5391427617    -0.0363962967    -0.0000000000
    3      I       2.5391427617     0.0363962967     0.0000000000
    4      F      -0.2258125580     1.7585040409     0.0000000000
    5      C       0.4917780419    -0.4487746763     0.0000000000
    6      C      -0.4917780419     0.4487746763    -0.0000000000
 ----------------------------------------------------------------
 Molecular Point Group                 C2h   NOp =  4
 Largest Abelian Subgroup              C2h   NOp =  4
 Nuclear Repulsion Energy =   983.8410677102 hartrees
 There are       68 alpha and       68 beta electrons
 Requested basis set is 6-311++G(d,p)
 There are 72 shells and 212 basis functions

 Total QAlloc Memory Limit   7500 MB
 Mega-Array Size       188 MB
 MEM_STATIC part       192 MB

                       Distance Matrix (Angstroms)
             F (  1)   I (  2)   I (  3)   F (  4)   C (  5)
   I (  2)  3.257397
   I (  3)  2.927997  5.078807
   F (  4)  3.545887  2.927997  3.257397
   C (  5)  1.336461  3.058846  2.104066  2.320995
   C (  6)  2.320995  2.104066  3.058846  1.336461  1.331532

 A cutoff of  1.0D-11 yielded   1905 shell pairs
 There are     17638 function pairs (     19956 Cartesian)

 -------------------------------------------------------
 OpenMP Integral Computing Module                       
 Release: version 1.0, May 2013, Q-Chem Inc. Pittsburgh 
 -------------------------------------------------------
 Integral Job Info:
 Integral job number is                      11
 Integral operator is                         1
 short-range coefficients                     0
 long-range coefficients              100000000
 Omega coefficients                           0
 if combine SR and LR in K                    0
 Integral screening is                        0
 Integral computing path is                   2
 max size of driver memory is            800000
 size of driver memory is                593474
 size of scratch memory is             11861008
 max col of scratch BK array               1296
 max len of scratch array in speh3          155
 max len of scratch index in speh4           18
 max int batch size is                      520
 min int batch size is                       52
 fixed nKL is                                52
 max L of basis functions is                  2
 order of int derivative is                   0
 number of shells is                         72
 number of basis is                         226
 number of cartesian basis is               226
 number of contracted shell pairs          1905
 number of primitive shell pairs           4020
 maxK2 (contraction) of shell pair           36
 max number of K2 of shell pair               1
 max number of CS2 of shell pair            192
 max number of PS2 of shell pair            276
 mem total for path MDJ                  536622
 -------------------------------------------------------
 Smallest overlap matrix eigenvalue = 8.02E-05
 Guess MOs from SCF MO coefficient file

 -----------------------------------------------------------------------
  General SCF calculation program by
  Eric Jon Sundstrom, Paul Horn, Yuezhi Mao, Dmitri Zuev, Alec White,
  David Stuck, Shaama M.S., Shane Yost, Joonho Lee, David Small,
  Daniel Levine, Susi Lehtola, Hugh Burton, Evgeny Epifanovsky
 -----------------------------------------------------------------------
 Exchange:     0.2000 Hartree-Fock + 0.0800 Slater + 0.7200 B88
 Correlation:  0.1900 VWN1RPA + 0.8100 LYP
 Using SG-1 standard quadrature grid
 using 4 threads for integral computing
 -------------------------------------------------------
 OpenMP Integral computing Module                
 Release: version 2.0, May 2017, Q-Chem Inc. Pleasanton 
 -------------------------------------------------------
 -------------------------------------------------------
 OpenMP BLAS3 based DFT computing Module                
 Release: version 1.0, May 2013, Q-Chem Inc. Pittsburgh 
 -------------------------------------------------------
 A restricted SCF calculation will be
 performed using DIIS
 SCF converges when DIIS error is below 1.0e-08
 ---------------------------------------
  Cycle       Energy         DIIS error
 ---------------------------------------
    1  -14114.8240123103      4.38e-03  
    2  -14114.9578932212      7.34e-04  
    3  -14114.9555383479      9.72e-04  
    4  -14114.9609910956      2.27e-04  
    5  -14114.9612693328      6.00e-05  
    6  -14114.9612838616      2.07e-05  
    7  -14114.9612854819      3.68e-06  
    8  -14114.9612855422      2.77e-07  
    9  -14114.9612855442      6.40e-08  
   10  -14114.9612855409      1.39e-08  
   11  -14114.9612855443      1.99e-09  Convergence criterion met
 ---------------------------------------
 SCF time:   CPU 25.44s  wall 7.00s 
 SCF   energy in the final basis set =   -14114.9612855443
 Total energy in the final basis set =   -14114.9612855443

 --------------------------------------------------------------
             Orbital Energies (a.u.) and Symmetries
 --------------------------------------------------------------

 Alpha MOs, Restricted
 -- Occupied --                  
*******-1165.90 -176.33 -176.33 -165.73 -165.73 -165.73 -165.73
  1 Bu    1 Ag    2 Bu    2 Ag    3 Bu    3 Ag    1 Au    1 Bg                 
-165.73 -165.73  -35.83  -35.83  -31.32  -31.32  -31.31  -31.31
  4 Ag    4 Bu    5 Bu    5 Ag    6 Ag    6 Bu    2 Au    2 Bg                 
-31.313 -31.313 -24.735 -24.735 -22.970 -22.970 -22.969 -22.969
  7 Bu    7 Ag    8 Ag    8 Bu    9 Ag    9 Bu    3 Bg    3 Au                 
-22.969 -22.969 -22.964 -22.964 -22.964 -22.964 -10.325 -10.324
 10 Bu   10 Ag   11 Ag   11 Bu    4 Bg    4 Au   12 Ag   12 Bu                 
 -6.376  -6.376  -4.789  -4.789  -4.773  -4.773  -4.773  -4.773
 13 Bu   13 Ag   14 Bu   14 Ag    5 Bg    5 Au   15 Bu   15 Ag                 
 -2.055  -2.055  -2.050  -2.050  -2.049  -2.049  -2.036  -2.036
 16 Bu   16 Ag   17 Bu   17 Ag    6 Bg    6 Au   18 Bu   18 Ag                 
 -2.036  -2.036  -1.279  -1.275  -0.829  -0.721  -0.667  -0.632
  7 Bg    7 Au   19 Ag   19 Bu   20 Ag   20 Bu   21 Ag   21 Bu                 
 -0.584  -0.525  -0.522  -0.496  -0.489  -0.425  -0.378  -0.337
 22 Ag    8 Au   22 Bu    8 Bg   23 Ag   23 Bu   24 Ag    9 Au                 
 -0.306  -0.301  -0.291  -0.258
  9 Bg   24 Bu   25 Ag   10 Au                                                 
 -- Virtual --                   
 -0.091  -0.040  -0.031   0.008   0.018   0.043   0.061   0.083
 25 Bu   26 Ag   10 Bg   27 Ag   26 Bu   27 Bu   11 Au   28 Ag                 
  0.083   0.092   0.096   0.136   0.170   0.194   0.197   0.197
 28 Bu   11 Bg   29 Ag   29 Bu   30 Ag   31 Ag   12 Bg   30 Bu                 
  0.206   0.221   0.256   0.258   0.274   0.279   0.287   0.292
 31 Bu   12 Au   32 Ag   32 Bu   13 Bg   33 Ag   33 Bu   13 Au                 
  0.314   0.327   0.358   0.379   0.390   0.391   0.401   0.424
 34 Ag   34 Bu   35 Ag   14 Au   15 Au   35 Bu   14 Bg   15 Bg                 
  0.436   0.447   0.461   0.465   0.484   0.542   0.599   0.635
 36 Ag   36 Bu   37 Ag   37 Bu   38 Ag   16 Au   38 Bu   39 Bu                 
  0.669   0.677   0.683   0.712   0.805   0.819   0.897   0.947
 39 Ag   40 Ag   16 Bg   40 Bu   41 Ag   41 Bu   42 Bu   42 Ag                 
  1.114   1.126   1.240   1.260   1.305   1.325   1.331   1.354
 17 Au   17 Bg   18 Au   43 Ag   18 Bg   43 Bu   44 Ag   44 Bu                 
  1.357   1.379   1.386   1.402   1.444   1.462   1.542   1.544
 19 Au   45 Bu   19 Bg   45 Ag   46 Bu   46 Ag   47 Ag   20 Au                 
  1.575   1.643   1.837   1.859   1.912   1.927   2.119   2.140
 47 Bu   48 Ag   48 Bu   20 Bg   49 Bu   49 Ag   50 Ag   50 Bu                 
  2.561   2.774   2.790   2.905   3.096   3.335   3.736   3.751
 21 Au   21 Bg   51 Bu   51 Ag   52 Ag   52 Bu   22 Au   22 Bg                 
  3.761   3.783   3.922   3.935   3.949   3.952   3.968   3.971
 53 Ag   53 Bu   23 Bg   23 Au   54 Bu   24 Bg   54 Ag   55 Bu                 
  3.976   3.996   4.025   4.072   4.114   4.130   4.242   4.250
 24 Au   25 Au   25 Bg   55 Ag   56 Ag   56 Bu   57 Bu   57 Ag                 
  4.383   4.396   4.656   4.825   5.973   5.979   5.999   6.012
 58 Bu   58 Ag   59 Ag   59 Bu   26 Bg   26 Au   60 Ag   60 Bu                 
  6.059   6.070   6.248   6.276   6.323   6.347   6.540   6.724
 61 Ag   61 Bu   27 Au   27 Bg   62 Ag   62 Bu   63 Ag   63 Bu                 
 23.326  24.070  27.824  27.824  28.320  28.322  28.336  28.346
 64 Ag   64 Bu   65 Bu   65 Ag   28 Bg   28 Au   66 Ag   66 Bu                 
 28.365  28.381  28.513  28.516  28.525  28.527  28.533  28.550
 67 Bu   67 Ag   29 Au   29 Bg   68 Ag   68 Bu   30 Au   30 Bg                 
 28.583  28.593  28.681  28.700  66.710  66.729 127.864 127.865
 69 Ag   69 Bu   70 Bu   70 Ag   71 Bu   71 Ag   31 Bg   31 Au                 
127.878 127.885 127.917 127.932 151.623 151.6251901.7851901.787
 72 Ag   72 Bu   73 Bu   73 Ag   74 Bu   74 Ag   75 Bu   75 Ag                 

 Beta MOs, Restricted
 -- Occupied --                  
*******-1165.90 -176.33 -176.33 -165.73 -165.73 -165.73 -165.73
  1 Bu    1 Ag    2 Bu    2 Ag    3 Bu    3 Ag    1 Au    1 Bg                 
-165.73 -165.73  -35.83  -35.83  -31.32  -31.32  -31.31  -31.31
  4 Ag    4 Bu    5 Bu    5 Ag    6 Ag    6 Bu    2 Au    2 Bg                 
-31.313 -31.313 -24.735 -24.735 -22.970 -22.970 -22.969 -22.969
  7 Bu    7 Ag    8 Ag    8 Bu    9 Ag    9 Bu    3 Bg    3 Au                 
-22.969 -22.969 -22.964 -22.964 -22.964 -22.964 -10.325 -10.324
 10 Bu   10 Ag   11 Ag   11 Bu    4 Bg    4 Au   12 Ag   12 Bu                 
 -6.376  -6.376  -4.789  -4.789  -4.773  -4.773  -4.773  -4.773
 13 Bu   13 Ag   14 Bu   14 Ag    5 Bg    5 Au   15 Bu   15 Ag                 
 -2.055  -2.055  -2.050  -2.050  -2.049  -2.049  -2.036  -2.036
 16 Bu   16 Ag   17 Bu   17 Ag    6 Bg    6 Au   18 Bu   18 Ag                 
 -2.036  -2.036  -1.279  -1.275  -0.829  -0.721  -0.667  -0.632
  7 Bg    7 Au   19 Ag   19 Bu   20 Ag   20 Bu   21 Ag   21 Bu                 
 -0.584  -0.525  -0.522  -0.496  -0.489  -0.425  -0.378  -0.337
 22 Ag    8 Au   22 Bu    8 Bg   23 Ag   23 Bu   24 Ag    9 Au                 
 -0.306  -0.301  -0.291  -0.258
  9 Bg   24 Bu   25 Ag   10 Au                                                 
 -- Virtual --                   
 -0.091  -0.040  -0.031   0.008   0.018   0.043   0.061   0.083
 25 Bu   26 Ag   10 Bg   27 Ag   26 Bu   27 Bu   11 Au   28 Ag                 
  0.083   0.092   0.096   0.136   0.170   0.194   0.197   0.197
 28 Bu   11 Bg   29 Ag   29 Bu   30 Ag   31 Ag   12 Bg   30 Bu                 
  0.206   0.221   0.256   0.258   0.274   0.279   0.287   0.292
 31 Bu   12 Au   32 Ag   32 Bu   13 Bg   33 Ag   33 Bu   13 Au                 
  0.314   0.327   0.358   0.379   0.390   0.391   0.401   0.424
 34 Ag   34 Bu   35 Ag   14 Au   15 Au   35 Bu   14 Bg   15 Bg                 
  0.436   0.447   0.461   0.465   0.484   0.542   0.599   0.635
 36 Ag   36 Bu   37 Ag   37 Bu   38 Ag   16 Au   38 Bu   39 Bu                 
  0.669   0.677   0.683   0.712   0.805   0.819   0.897   0.947
 39 Ag   40 Ag   16 Bg   40 Bu   41 Ag   41 Bu   42 Bu   42 Ag                 
  1.114   1.126   1.240   1.260   1.305   1.325   1.331   1.354
 17 Au   17 Bg   18 Au   43 Ag   18 Bg   43 Bu   44 Ag   44 Bu                 
  1.357   1.379   1.386   1.402   1.444   1.462   1.542   1.544
 19 Au   45 Bu   19 Bg   45 Ag   46 Bu   46 Ag   47 Ag   20 Au                 
  1.575   1.643   1.837   1.859   1.912   1.927   2.119   2.140
 47 Bu   48 Ag   48 Bu   20 Bg   49 Bu   49 Ag   50 Ag   50 Bu                 
  2.561   2.774   2.790   2.905   3.096   3.335   3.736   3.751
 21 Au   21 Bg   51 Bu   51 Ag   52 Ag   52 Bu   22 Au   22 Bg                 
  3.761   3.783   3.922   3.935   3.949   3.952   3.968   3.971
 53 Ag   53 Bu   23 Bg   23 Au   54 Bu   24 Bg   54 Ag   55 Bu                 
  3.976   3.996   4.025   4.072   4.114   4.130   4.242   4.250
 24 Au   25 Au   25 Bg   55 Ag   56 Ag   56 Bu   57 Bu   57 Ag                 
  4.383   4.396   4.656   4.825   5.973   5.979   5.999   6.012
 58 Bu   58 Ag   59 Ag   59 Bu   26 Bg   26 Au   60 Ag   60 Bu                 
  6.059   6.070   6.248   6.276   6.323   6.347   6.540   6.724
 61 Ag   61 Bu   27 Au   27 Bg   62 Ag   62 Bu   63 Ag   63 Bu                 
 23.326  24.070  27.824  27.824  28.320  28.322  28.336  28.346
 64 Ag   64 Bu   65 Bu   65 Ag   28 Bg   28 Au   66 Ag   66 Bu                 
 28.365  28.381  28.513  28.516  28.525  28.527  28.533  28.550
 67 Bu   67 Ag   29 Au   29 Bg   68 Ag   68 Bu   30 Au   30 Bg                 
 28.583  28.593  28.681  28.700  66.710  66.729 127.864 127.865
 69 Ag   69 Bu   70 Bu   70 Ag   71 Bu   71 Ag   31 Bg   31 Au                 
127.878 127.885 127.917 127.932 151.623 151.6251901.7851901.787
 72 Ag   72 Bu   73 Bu   73 Ag   74 Bu   74 Ag   75 Bu   75 Ag                 
 --------------------------------------------------------------

          Ground-State Mulliken Net Atomic Charges

     Atom                 Charge (a.u.)
  ----------------------------------------
      1 F                    -0.041953
      2 I                     0.133908
      3 I                     0.133908
      4 F                    -0.041953
      5 C                    -0.091955
      6 C                    -0.091955
  ----------------------------------------
  Sum of atomic charges =    -0.000000

 -----------------------------------------------------------------
                    Cartesian Multipole Moments
 -----------------------------------------------------------------
    Charge (ESU x 10^10)
                -0.0000
    Dipole Moment (Debye)
         X      -0.0000      Y       0.0000      Z      -0.0000
       Tot       0.0000
    Quadrupole Moments (Debye-Ang)
        XX     -68.6508     XY       1.5425     YY     -81.6457
        XZ       0.0000     YZ       0.0000     ZZ     -78.4318
    Octopole Moments (Debye-Ang^2)
       XXX      -0.0000    XXY      -0.0000    XYY      -0.0000
       YYY       0.0000    XXZ      -0.0000    XYZ      -0.0000
       YYZ      -0.0000    XZZ      -0.0000    YZZ      -0.0000
       ZZZ       0.0000
    Hexadecapole Moments (Debye-Ang^3)
      XXXX   -2050.3253   XXXY      37.2862   XXYY    -434.7420
      XYYY       6.8039   YYYY    -306.3917   XXXZ       0.0000
      XXYZ       0.0000   XYYZ       0.0000   YYYZ       0.0000
      XXZZ    -407.2244   XYZZ       1.4328   YYZZ     -65.4158
      XZZZ      -0.0000   YZZZ      -0.0000   ZZZZ    -100.4874
 -----------------------------------------------------------------
 Calculating MO derivatives via CPSCF
 D1JvT checksum  = 394128 28299.1699296626
 D1KAT checksum  = 1025856 1120.4935992562
   1         3          18      0.105686    0.029242
   2         3          18      0.012325    0.003437
   3         3          18      0.001646    0.000669
   4         6          15      0.000179    0.000087
   5        17           4      0.000014    0.000010
   6        21           0      0.000000    0.000000    Roots Converged
 Time for AOints: 20.3 s (CPU) 5.1 s (wall)
 ------------------------------------------------------------------------------
                     AOints        : Timing summary (seconds)
 ------------------------------------------------------------------------------
     job step          cpu (% of tot)      sys (% of tot)     wall (% of tot)
 ------------------------------------------------------------------------------
  cpscf_lag         0.9622E+02 (34.9)   0.7000E-05 (13.7)   0.2470E+02 (34.3)
  iterzp            0.1589E+03 (57.6)   0.4000E-04 (78.4)   0.4187E+02 (58.1)
  make_fx           0.0000E+00 ( 0.0)   0.0000E+00 ( 0.0)   0.0000E+00 ( 0.0)
  AOints            0.2033E+02 ( 7.4)   0.2000E-05 ( 3.9)   0.5147E+01 ( 7.1)
 ------------------------------------------------------------------------------
   Grand Totals     0.2759E+03          0.5100E-04          0.7210E+02
 ------------------------------------------------------------------------------
 Calculating analytic Hessian of the SCF energy
 Polarizability Matrix (a.u.)
            1           2           3
    1-139.2911735  -0.2718981  -0.0000000
    2  -0.2718981 -66.4122037   0.0000000
    3  -0.0000000   0.0000000 -55.7688301

 Direct stationary perturbation theory relativistic correction:

 rels  =     194.023914818348
 relv  =    -644.333447354412
 rel2e =      84.711555774774
 E_rel =    -365.597976761290

 Hessian of the SCF Energy
            1           2           3           4           5           6
    1   0.0733443   0.0525928  -0.0000000  -0.0005908   0.0032757   0.0000000
    2   0.0525928   0.3903858  -0.0000000   0.0024918   0.0014802   0.0000000
    3  -0.0000000  -0.0000000   0.0186089  -0.0000000  -0.0000000  -0.0021038
    4  -0.0005908   0.0024918  -0.0000000   0.1169412   0.0293678   0.0000000
    5   0.0032757   0.0014802  -0.0000000   0.0293678   0.0299923   0.0000000
    6   0.0000000   0.0000000  -0.0021038   0.0000000   0.0000000   0.0052051
    7  -0.0169295  -0.0201035   0.0000000  -0.0000656   0.0010540  -0.0000000
    8  -0.0243193  -0.0132204   0.0000000   0.0010540  -0.0003023  -0.0000000
    9  -0.0000000  -0.0000000   0.0025631   0.0000000   0.0000000   0.0019604
   10  -0.0019631   0.0029955  -0.0000000  -0.0169295  -0.0243193   0.0000000
   11   0.0029955  -0.0124274   0.0000000  -0.0201035  -0.0132204  -0.0000000
   12  -0.0000000   0.0000000   0.0112606  -0.0000000  -0.0000000   0.0025631
   13  -0.0620933  -0.0240621   0.0000000  -0.0272491   0.0040955  -0.0000000
   14  -0.0603904  -0.3213254  -0.0000000  -0.0097232   0.0030863   0.0000000
   15   0.0000000   0.0000000  -0.0289204  -0.0000000   0.0000000   0.0052519
   16   0.0082324  -0.0139145  -0.0000000  -0.0721063  -0.0134737  -0.0000000
   17   0.0258458  -0.0448928   0.0000000  -0.0030869  -0.0210360  -0.0000000
   18  -0.0000000  -0.0000000  -0.0014083   0.0000000  -0.0000000  -0.0128767
            7           8           9          10          11          12
    1  -0.0169295  -0.0243193  -0.0000000  -0.0019631   0.0029955  -0.0000000
    2  -0.0201035  -0.0132204  -0.0000000   0.0029955  -0.0124274   0.0000000
    3   0.0000000   0.0000000   0.0025631  -0.0000000   0.0000000   0.0112606
    4  -0.0000656   0.0010540   0.0000000  -0.0169295  -0.0201035  -0.0000000
    5   0.0010540  -0.0003023   0.0000000  -0.0243193  -0.0132204  -0.0000000
    6  -0.0000000  -0.0000000   0.0019604   0.0000000  -0.0000000   0.0025631
    7   0.1169412   0.0293678  -0.0000000  -0.0005908   0.0024918   0.0000000
    8   0.0293678   0.0299923  -0.0000000   0.0032757   0.0014802   0.0000000
    9  -0.0000000  -0.0000000   0.0052051   0.0000000  -0.0000000  -0.0021038
   10  -0.0005908   0.0032757   0.0000000   0.0733443   0.0525928  -0.0000000
   11   0.0024918   0.0014802  -0.0000000   0.0525928   0.3903858   0.0000000
   12   0.0000000   0.0000000  -0.0021038  -0.0000000   0.0000000   0.0186089
   13  -0.0721063  -0.0134737   0.0000000   0.0082324  -0.0139145  -0.0000000
   14  -0.0030869  -0.0210360   0.0000000   0.0258458  -0.0448928  -0.0000000
   15   0.0000000  -0.0000000  -0.0128767  -0.0000000   0.0000000  -0.0014083
   16  -0.0272491   0.0040955  -0.0000000  -0.0620933  -0.0240621   0.0000000
   17  -0.0097232   0.0030863  -0.0000000  -0.0603904  -0.3213254  -0.0000000
   18  -0.0000000   0.0000000   0.0052519   0.0000000  -0.0000000  -0.0289204
           13          14          15          16          17          18
    1  -0.0620933  -0.0603904   0.0000000   0.0082324   0.0258458  -0.0000000
    2  -0.0240621  -0.3213254   0.0000000  -0.0139145  -0.0448928  -0.0000000
    3   0.0000000  -0.0000000  -0.0289204  -0.0000000   0.0000000  -0.0014083
    4  -0.0272491  -0.0097232  -0.0000000  -0.0721063  -0.0030869   0.0000000
    5   0.0040955   0.0030863   0.0000000  -0.0134737  -0.0210360  -0.0000000
    6  -0.0000000   0.0000000   0.0052519  -0.0000000  -0.0000000  -0.0128767
    7  -0.0721063  -0.0030869   0.0000000  -0.0272491  -0.0097232  -0.0000000
    8  -0.0134737  -0.0210360  -0.0000000   0.0040955   0.0030863   0.0000000
    9   0.0000000   0.0000000  -0.0128767  -0.0000000  -0.0000000   0.0052519
   10   0.0082324   0.0258458  -0.0000000  -0.0620933  -0.0603904   0.0000000
   11  -0.0139145  -0.0448928   0.0000000  -0.0240621  -0.3213254  -0.0000000
   12  -0.0000000  -0.0000000  -0.0014083   0.0000000  -0.0000000  -0.0289204
   13   0.4725725  -0.1794877  -0.0000000  -0.3193563   0.2268424   0.0000000
   14  -0.1794877   0.6512498   0.0000000   0.2268424  -0.2670818  -0.0000000
   15  -0.0000000   0.0000000   0.0727304   0.0000000  -0.0000000  -0.0347769
   16  -0.3193563   0.2268424   0.0000000   0.4725725  -0.1794877  -0.0000000
   17   0.2268424  -0.2670818  -0.0000000  -0.1794877   0.6512498   0.0000000
   18   0.0000000  -0.0000000  -0.0347769  -0.0000000   0.0000000   0.0727304
 Gradient time:  CPU 427.12 s  wall 111.71 s
 **********************************************************************
 **                                                                  **
 **                       VIBRATIONAL ANALYSIS                       **
 **                       --------------------                       **
 **                                                                  **
 **        VIBRATIONAL FREQUENCIES (CM**-1) AND NORMAL MODES         **
 **     FORCE CONSTANTS (mDYN/ANGSTROM) AND REDUCED MASSES (AMU)     **
 **                  INFRARED INTENSITIES (KM/MOL)                   **
 **                                                                  **
 **********************************************************************


 Mode:                 1                      2                      3
 Frequency:        82.47                 122.21                 140.02
 Force Cnst:      0.0781                 0.1712                 1.0411
 Red. Mass:      19.5002                19.4583                90.1304
 IR Active:          YES                    YES                    NO 
 IR Intens:        0.716                  1.322                  0.000
 Raman Active:       NO                     NO                     YES
               X      Y      Z        X      Y      Z        X      Y      Z
 F          0.000 -0.000  0.538   -0.286  0.459  0.000    0.375  0.060  0.000
 I          0.000  0.000 -0.122    0.052 -0.109 -0.000   -0.574  0.035 -0.000
 I         -0.000  0.000 -0.122    0.052 -0.109 -0.000    0.574 -0.035 -0.000
 F          0.000 -0.000  0.538   -0.286  0.459  0.000   -0.375 -0.060  0.000
 C          0.000 -0.000  0.442   -0.096  0.428  0.000    0.120  0.102  0.000
 C          0.000 -0.000  0.442   -0.096  0.428  0.000   -0.120 -0.102 -0.000
 TransDip  -0.000  0.000 -0.027    0.034 -0.015 -0.000    0.000 -0.000 -0.000

 Mode:                 4                      5                      6
 Frequency:       270.55                 306.63                 346.14
 Force Cnst:      0.9081                 1.1455                 0.9595
 Red. Mass:      21.0566                20.6788                13.5927
 IR Active:          NO                     YES                    YES
 IR Intens:        0.000                  2.779                  0.082
 Raman Active:       YES                    NO                     NO 
               X      Y      Z        X      Y      Z        X      Y      Z
 F         -0.679  0.009  0.000    0.589  0.217  0.000    0.000  0.000 -0.336
 I         -0.075 -0.075  0.000   -0.102 -0.057  0.000   -0.000 -0.000 -0.009
 I          0.075  0.075  0.000   -0.102 -0.057  0.000   -0.000 -0.000 -0.009
 F          0.679 -0.009  0.000    0.589  0.217  0.000    0.000  0.000 -0.336
 C         -0.119 -0.116 -0.000    0.151  0.264 -0.000    0.000  0.000  0.622
 C          0.119  0.116 -0.000    0.151  0.264 -0.000    0.000  0.000  0.622
 TransDip  -0.000 -0.000 -0.000   -0.045 -0.028 -0.000    0.000 -0.000  0.009

 Mode:                 7                      8                      9
 Frequency:       497.18                 586.79                 599.76
 Force Cnst:      1.7784                 3.4645                 2.7101
 Red. Mass:      12.2111                17.0776                12.7870
 IR Active:          NO                     NO                     YES
 IR Intens:        0.000                  0.000                107.248
 Raman Active:       YES                    YES                    NO 
               X      Y      Z        X      Y      Z        X      Y      Z
 F         -0.000  0.000 -0.114    0.066 -0.595 -0.000   -0.160  0.061  0.000
 I          0.000  0.000  0.011   -0.013 -0.010  0.000   -0.040 -0.002  0.000
 I         -0.000  0.000 -0.011    0.013  0.010 -0.000   -0.040 -0.002 -0.000
 F          0.000 -0.000  0.114   -0.066  0.595  0.000   -0.160  0.061  0.000
 C          0.000  0.000  0.698   -0.203 -0.316  0.000    0.681 -0.073  0.000
 C         -0.000 -0.000 -0.698    0.203  0.316 -0.000    0.681 -0.073 -0.000
 TransDip  -0.000 -0.000  0.000   -0.000 -0.000 -0.000    0.324  0.072 -0.000

 Mode:                10                     11                     12
 Frequency:      1085.37                1170.55                1687.18
 Force Cnst:      9.0551                11.2521                20.3178
 Red. Mass:      13.0463                13.9382                12.1144
 IR Active:          NO                     YES                    NO 
 IR Intens:        0.000                257.808                  0.000
 Raman Active:       YES                    NO                     YES
               X      Y      Z        X      Y      Z        X      Y      Z
 F         -0.106 -0.252  0.000   -0.050 -0.369  0.000   -0.010 -0.089 -0.000
 I          0.003  0.001 -0.000   -0.002 -0.001 -0.000   -0.002  0.000  0.000
 I         -0.003 -0.001  0.000   -0.002 -0.001  0.000    0.002 -0.000 -0.000
 F          0.106  0.252 -0.000   -0.050 -0.369 -0.000    0.010  0.089  0.000
 C          0.540  0.366 -0.000    0.096  0.594 -0.000   -0.440  0.546  0.000
 C         -0.540 -0.366  0.000    0.096  0.594  0.000    0.440 -0.546 -0.000
 TransDip   0.000  0.000  0.000    0.053  0.512  0.000   -0.000  0.000 -0.000

 STANDARD THERMODYNAMIC QUANTITIES AT   298.15 K  AND     1.00 ATM

   This Molecule has  0 Imaginary Frequencies
   Zero point vibrational energy:        9.857 kcal/mol

   Atom    1 Element F  Has Mass   18.99840
   Atom    2 Element I  Has Mass  126.90440
   Atom    3 Element I  Has Mass  126.90440
   Atom    4 Element F  Has Mass   18.99840
   Atom    5 Element C  Has Mass   12.00000
   Atom    6 Element C  Has Mass   12.00000
   Molecular Mass:   315.805600 amu
   Principal axes and moments of inertia in amu*Bohr^2:
                             1           2           3
    Eigenvalues --      438.03566  5871.24397  6309.27963
          X               1.00000    -0.00202    -0.00000
          Y               0.00202     1.00000    -0.00000
          Z               0.00000     0.00000     1.00000
   Rotational Symmetry Number is   2
   The Molecule is an Asymmetric Top
   Translational Enthalpy:        0.889 kcal/mol
   Rotational Enthalpy:           0.889 kcal/mol
   Vibrational Enthalpy:         12.341 kcal/mol
   gas constant (RT):             0.592 kcal/mol
   Translational Entropy:        43.146  cal/mol.K
   Rotational Entropy:           29.785  cal/mol.K
   Vibrational Entropy:          15.563  cal/mol.K

   Total Enthalpy:               14.711 kcal/mol
   Total Entropy:                88.493  cal/mol.K

 ======================================================================

 STANDARD THERMODYNAMIC QUANTITIES FOR ANHARMONIC VIBRATION -- TOSH

   Zero point vibrational energy: ************ kcal/mol

   Vibrational Enthalpy:       Infinity kcal/mol
   Vibrational Entropy:             NaN  cal/mol.K

   Total Enthalpy:             Infinity kcal/mol
   Total Entropy:                   NaN  cal/mol.K

 ======================================================================

 STANDARD THERMODYNAMIC QUANTITIES FOR ANHARMONIC VIBRATION -- VPT2

   Zero point vibrational energy: ************ kcal/mol

   Vibrational Enthalpy:       Infinity kcal/mol
   Vibrational Entropy:             NaN  cal/mol.K

   Total Enthalpy:             Infinity kcal/mol
   Total Entropy:                   NaN  cal/mol.K

 ======================================================================

Archival summary:
1\1\TWL01\FREQ\ProcedureUnspecified\BasisUnspecified\222\taweetha\TueAug2803:57:082018TueAug2803:57:082018\0\\#,FREQ,ProcedureUnspecified,BasisUnspecified,\\0,1\I\C,1,2.10407\C,2,1.33153,1,124.286\F,2,1.33646,1,114.811,3,-180,0\F,3,1.33646,2,120.903,1,0,0\I,3,2.10407,2,124.286,1,-180,0\\\@

 Total job time:  119.05s(wall), 452.80s(cpu) 
 Tue Aug 28 03:57:08 2018

        *************************************************************
        *                                                           *
        *  Thank you very much for using Q-Chem.  Have a nice day.  *
        *                                                           *
        *************************************************************
