# Supplementary material for: Geometric and energetic data from ab initio calculations of haloethene, haloimine, halomethylenephosphine, haloiminophosphine, halodiazene, halodiphosphene and halocyclopropane
Source: Data Brief. 2019 Nov 2;27:104738. doi: 10.1016/j.dib.2019.104738 (PMC6861602; doi:10.1016/j.dib.2019.104738)
Supplement: Multimedia component 2 [file mmc2.zip › CC/B3LYP/FICCII.out]

Q-Chem Developer Version!
                  Welcome to Q-Chem
     A Quantum Leap Into The Future Of Chemistry


 Q-Chem 5.1, Q-Chem, Inc., Pleasanton, CA (2018)

 Yihan Shao,  Zhengting Gan,  E. Epifanovsky,  A. T. B. Gilbert,  M. Wormit,  
 J. Kussmann,  A. W. Lange,  A. Behn,  Jia Deng,  Xintian Feng,  D. Ghosh,  
 M. Goldey,  P. R. Horn,  L. D. Jacobson,  I. Kaliman,  T. Kus,  A. Landau,  
 Jie Liu,  E. I. Proynov,  R. M. Richard,  R. P. Steele,  E. J. Sundstrom,  
 H. L. Woodcock III,  P. M. Zimmerman,  D. Zuev,  B. Albrecht,  E. Alguire,  
 S. A. Baeppler,  D. Barton,  Z. Benda,  Y. A. Bernard,  E. J. Berquist,  
 K. B. Bravaya,  H. Burton,  D. Casanova,  Chun-Min Chang,  Yunqing Chen,  
 A. Chien,  K. D. Closser,  M. P. Coons,  S. Coriani,  S. Dasgupta,  
 A. L. Dempwolff,  M. Diedenhofen,  Hainam Do,  R. G. Edgar,  Po-Tung Fang,  
 S. Faraji,  S. Fatehi,  Qingguo Feng,  K. D. Fenk,  J. Fosso-Tande,  
 Qinghui Ge,  A. Ghysels,  G. Gidofalvi,  J. Gomes,  J. Gonthier,  A. Gunina,  
 D. Hait,  M. W. D. Hanson-Heine,  P. H. P. Harbach,  A. W. Hauser,  
 J. E. Herr,  E. G. Hohenstein,  Z. C. Holden,  Kerwin Hui,  B. C. Huynh,  
 T.-C. Jagau,  Hyunjun Ji,  B. Kaduk,  K. Khistyaev,  Jaehoon Kim,  
 P. Klunzinger,  K. Koh,  D. Kosenkov,  L. Koulias,  T. Kowalczyk,  
 C. M. Krauter,  A. Kunitsa,  Ka Un Lao,  A. Laurent,  K. V. Lawler,  
 Joonho Lee,  D. Lefrancois,  S. Lehtola,  D. S. Levine,  Yi-Pei Li,  
 You-Sheng Lin,  Fenglai Liu,  E. Livshits,  A. Luenser,  P. Manohar,  
 E. Mansoor,  S. F. Manzer,  Shan-Ping Mao,  Yuezhi Mao,  N. Mardirossian,  
 A. V. Marenich,  T. Markovich,  L. A. Martinez-Martinez,  S. A. Maurer,  
 N. J. Mayhall,  S. C. McKenzie,  J.-M. Mewes,  A. F. Morrison,  
 J. W. Mullinax,  K. Nanda,  T. S. Nguyen-Beck,  R. Olivares-Amaya,  
 J. A. Parkhill,  T. M. Perrine,  F. Plasser,  P. Pokhilko,  S. Prager,  
 A. Prociuk,  E. Ramos,  D. R. Rehn,  F. Rob,  M. Schneider,  N. Sergueev,  
 S. M. Sharada,  S. Sharma,  D. W. Small,  T. Stauch,  T. Stein,  
 Yu-Chuan Su,  A. J. W. Thom,  A. Tkatchenko,  T. Tsuchimochi,  N. M. Tubman,  
 L. Vogt,  M. L. Vidal,  O. Vydrov,  M. A. Watson,  J. Wenzel,  
 M. de Wergifosse,  T. A. Wesolowski,  A. White,  J. Witte,  A. Yamada,  
 Jun Yang,  K. Yao,  S. Yeganeh,  S. R. Yost,  Zhi-Qiang You,  A. Zech,  
 Igor Ying Zhang,  Xing Zhang,  Yan Zhao,  Ying Zhu,  B. R. Brooks,  
 G. K. L. Chan,  C. J. Cramer,  M. S. Gordon,  W. J. Hehre,  A. Klamt,  
 M. W. Schmidt,  C. D. Sherrill,  D. G. Truhlar,  A. Aspuru-Guzik,  R. Baer,  
 A. T. Bell,  N. A. Besley,  Jeng-Da Chai,  A. E. DePrince, III,  
 R. A. DiStasio Jr.,  A. Dreuw,  B. D. Dunietz,  T. R. Furlani,  
 Chao-Ping Hsu,  Yousung Jung,  Jing Kong,  D. S. Lambrecht,  WanZhen Liang,  
 C. Ochsenfeld,  V. A. Rassolov,  L. V. Slipchenko,  J. E. Subotnik,  
 T. Van Voorhis,  J. M. Herbert,  A. I. Krylov,  P. M. W. Gill,  M. Head-Gordon

 Contributors to earlier versions of Q-Chem not listed above: 
 R. D. Adamson,  B. Austin,  J. Baker,  G. J. O. Beran,  K. Brandhorst,  
 S. T. Brown,  E. F. C. Byrd,  A. K. Chakraborty,  C.-L. Cheng,  
 Siu Hung Chien,  D. M. Chipman,  D. L. Crittenden,  H. Dachsel,  
 R. J. Doerksen,  A. D. Dutoi,  L. Fusti-Molnar,  W. A. Goddard III,  
 A. Golubeva-Zadorozhnaya,  S. R. Gwaltney,  G. Hawkins,  A. Heyden,  
 S. Hirata,  G. Kedziora,  F. J. Keil,  C. Kelley,  Jihan Kim,  R. A. King,  
 R. Z. Khaliullin,  P. P. Korambath,  W. Kurlancheek,  A. M. Lee,  M. S. Lee,  
 S. V. Levchenko,  Ching Yeh Lin,  D. Liotard,  R. C. Lochan,  I. Lotan,  
 P. E. Maslen,  N. Nair,  D. P. O'Neill,  D. Neuhauser,  E. Neuscamman,  
 C. M. Oana,  R. Olson,  B. Peters,  R. Peverati,  P. A. Pieniazek,  
 Y. M. Rhee,  J. Ritchie,  M. A. Rohrdanz,  E. Rosta,  N. J. Russ,  
 H. F. Schaefer III,  N. E. Schultz,  N. Shenvi,  A. C. Simmonett,  A. Sodt,  
 D. Stuck,  K. S. Thanthiriwatte,  V. Vanovschi,  Tao Wang,  A. Warshel,  
 C. F. Williams,  Q. Wu,  X. Xu,  W. Zhang

 Please cite Q-Chem as follows:
 Y. Shao et al., Mol. Phys. 113, 184-215 (2015)
 DOI: 10.1080/00268976.2014.952696

 Q-Chem 5.1.1 for Intel X86 EM64T Linux

 Parts of Q-Chem use Armadillo 8.300.2 (Tropical Shenanigans).
 http://arma.sourceforge.net/

 Q-Chem begins on Tue Aug 28 16:56:26 2018  

Host: 
0

     Scratch files written to /scratch/taweetham/qchem21098//
Input Ideriv = 2
Curr. Ideriv = -1
Max.  Ideriv = 2

Checking the input file for inconsistencies... 	...done.

--------------------------------------------------------------
User input:
--------------------------------------------------------------
inp/FIII.inp
$molecule
0	1
  F   -1.0778183    1.4820836    0.0000000
  I    2.0402505    1.8766297    0.0000000
  I   -1.8125890   -1.4176477    0.0000000
  I    1.8501057   -1.7211057    0.0000000
  C   -0.5038059    0.2502956    0.0000000
  C    0.8331875    0.1395744    0.0000000
$end
$rem
   JOB_TYPE		OPTIMIZATION
   BASIS		6-311++G**
   EXCHANGE		B3LYP
$end

--------------------------------------------------------------
 ----------------------------------------------------------------
             Standard Nuclear Orientation (Angstroms)
    I     Atom           X                Y                Z
 ----------------------------------------------------------------
    1      F       0.1665020365    -2.4093121565    -0.0000000000
    2      I      -2.5039872034    -0.7520533094     0.0000000000
    3      I       2.5634683511    -0.6196523899    -0.0000000000
    4      I      -0.0904714413     1.9227918673     0.0000000000
    5      C       0.4963968406    -1.0909945428    -0.0000000000
    6      C      -0.4724023018    -0.1629650403     0.0000000000
 ----------------------------------------------------------------
 Molecular Point Group                 Cs    NOp =  2
 Largest Abelian Subgroup              Cs    NOp =  2
 Nuclear Repulsion Energy =  1784.2346551913 hartrees
 There are       90 alpha and       90 beta electrons
 Requested basis set is 6-311++G(d,p)
 There are 90 shells and 252 basis functions

 Total QAlloc Memory Limit   2000 MB
 Mega-Array Size       188 MB
 MEM_STATIC part       192 MB
 A cutoff of  1.0D-11 yielded   2763 shell pairs
 There are     23221 function pairs (     26520 Cartesian)

 -------------------------------------------------------
 OpenMP Integral Computing Module                       
 Release: version 1.0, May 2013, Q-Chem Inc. Pittsburgh 
 -------------------------------------------------------
 Integral Job Info:
 Integral job number is                      11
 Integral operator is                         1
 short-range coefficients                     0
 long-range coefficients              100000000
 Omega coefficients                           0
 if combine SR and LR in K                    0
 Integral screening is                        0
 Integral computing path is                   2
 max size of driver memory is            800000
 size of driver memory is                593474
 size of scratch memory is             11861008
 max col of scratch BK array               1296
 max len of scratch array in speh3          155
 max len of scratch index in speh4           18
 max int batch size is                      520
 min int batch size is                       52
 fixed nKL is                                52
 max L of basis functions is                  2
 order of int derivative is                   0
 number of shells is                         90
 number of basis is                         270
 number of cartesian basis is               270
 number of contracted shell pairs          2763
 number of primitive shell pairs           5308
 maxK2 (contraction) of shell pair           36
 max number of K2 of shell pair               1
 max number of CS2 of shell pair            396
 max number of PS2 of shell pair            396
 mem total for path MDJ                  556524
 -------------------------------------------------------
 Smallest overlap matrix eigenvalue = 7.43E-05

 Scale SEOQF with 1.000000e-01/1.000000e-01/1.000000e-01

 Standard Electronic Orientation quadrupole field applied
 Nucleus-field energy     =     0.0000000463 hartrees
 Guess from superposition of atomic densities
 Warning:  Energy on first SCF cycle will be non-variational
 SAD guess density has 180.000000 electrons

 -----------------------------------------------------------------------
  General SCF calculation program by
  Eric Jon Sundstrom, Paul Horn, Yuezhi Mao, Dmitri Zuev, Alec White,
  David Stuck, Shaama M.S., Shane Yost, Joonho Lee, David Small,
  Daniel Levine, Susi Lehtola, Hugh Burton, Evgeny Epifanovsky
 -----------------------------------------------------------------------
 Exchange:     0.2000 Hartree-Fock + 0.0800 Slater + 0.7200 B88
 Correlation:  0.1900 VWN1RPA + 0.8100 LYP
 Using SG-1 standard quadrature grid
 using 4 threads for integral computing
 -------------------------------------------------------
 OpenMP Integral computing Module                
 Release: version 2.0, May 2017, Q-Chem Inc. Pleasanton 
 -------------------------------------------------------
 -------------------------------------------------------
 OpenMP BLAS3 based DFT computing Module                
 Release: version 1.0, May 2013, Q-Chem Inc. Pittsburgh 
 -------------------------------------------------------
 A restricted SCF calculation will be
 performed using DIIS
 SCF converges when DIIS error is below 1.0e-08
 ---------------------------------------
  Cycle       Energy         DIIS error
 ---------------------------------------
    1  -20935.2721645303      3.26e-02  
    2  -20934.5849141086      2.19e-03  
    3  -20934.5558040809      2.98e-03  
    4  -20934.6035258607      7.89e-04  
    5  -20934.6079019925      3.03e-04  
    6  -20934.6084606447      9.15e-05  
    7  -20934.6085013245      1.54e-05  
    8  -20934.6085018367      7.04e-06  
    9  -20934.6085022474      1.98e-06  
   10  -20934.6085022828      3.58e-07  
   11  -20934.6085022838      7.88e-08  
   12  -20934.6085022836      3.39e-08  
   13  -20934.6085022837      4.06e-09  Convergence criterion met
 ---------------------------------------
 SCF time:   CPU 78.01s  wall 21.00s 
 SCF   energy in the final basis set =   -20934.6085022837
 Total energy in the final basis set =   -20934.6085022837

 --------------------------------------------------------------
             Orbital Energies (a.u.) and Symmetries
 --------------------------------------------------------------

 Alpha MOs, Restricted
 -- Occupied --                  
*******-1165.89-1165.89 -176.33 -176.33 -176.32 -165.73 -165.73
  1 A'    2 A'    3 A'    4 A'    5 A'    6 A'    7 A'    1 A"                 
-165.73 -165.73 -165.73 -165.73 -165.73 -165.72 -165.72  -35.83
  8 A'    9 A'    2 A"   10 A'   11 A'    3 A"   12 A'   13 A'                 
-35.822 -35.818 -31.320 -31.316 -31.314 -31.314 -31.312 -31.309
 14 A'   15 A'   16 A'   17 A'    4 A"   18 A'   19 A'    5 A"                 
-31.309 -31.305 -31.305 -24.732 -22.971 -22.969 -22.969 -22.966
 20 A'    6 A"   21 A'   22 A'   23 A'    7 A"   24 A'   25 A'                 
-22.965 -22.965 -22.965 -22.965 -22.962 -22.961 -22.960 -22.960
  8 A"   26 A'   27 A'    9 A"   28 A'   10 A"   29 A'   30 A'                 
-22.960 -22.956 -22.956 -10.331 -10.281  -6.376  -6.372  -6.367
 11 A"   31 A'   12 A"   32 A'   33 A'   34 A'   35 A'   36 A'                 
 -4.789  -4.785  -4.781  -4.773  -4.773  -4.769  -4.769  -4.765
 37 A'   38 A'   39 A'   13 A"   40 A'   14 A"   41 A'   15 A"                 
 -4.764  -2.055  -2.051  -2.050  -2.050  -2.046  -2.045  -2.045
 42 A'   43 A'   44 A'   16 A"   45 A'   46 A'   17 A"   47 A'                 
 -2.041  -2.041  -2.036  -2.036  -2.031  -2.031  -2.027  -2.027
 18 A"   48 A'   49 A'   19 A"   50 A'   20 A"   51 A'   21 A"                 
 -1.266  -0.838  -0.717  -0.678  -0.656  -0.596  -0.509  -0.505
 52 A'   53 A'   54 A'   55 A'   56 A'   57 A'   58 A'   22 A"                 
 -0.476  -0.405  -0.380  -0.368  -0.316  -0.305  -0.291  -0.286
 59 A'   60 A'   61 A'   23 A"   62 A'   24 A"   63 A'   25 A"                 
 -0.265  -0.255
 64 A'   26 A"                                                                 
 -- Virtual --                   
 -0.091  -0.086  -0.046  -0.033   0.013   0.046   0.057   0.067
 65 A'   66 A'   27 A"   67 A'   68 A'   69 A'   70 A'   28 A"                 
  0.085   0.095   0.098   0.110   0.143   0.169   0.191   0.194
 71 A'   72 A'   29 A"   73 A'   74 A'   75 A'   76 A'   30 A"                 
  0.203   0.209   0.222   0.226   0.242   0.248   0.278   0.279
 77 A'   78 A'   31 A"   79 A'   32 A"   80 A'   33 A"   81 A'                 
  0.288   0.308   0.333   0.360   0.371   0.373   0.396   0.401
 82 A'   83 A'   84 A'   85 A'   34 A"   35 A"   36 A"   37 A"                 
  0.406   0.421   0.442   0.448   0.453   0.456   0.479   0.491
 38 A"   86 A'   87 A'   39 A"   88 A'   89 A'   90 A'   91 A'                 
  0.520   0.563   0.597   0.614   0.653   0.683   0.701   0.703
 92 A'   40 A"   93 A'   94 A'   95 A'   96 A'   41 A"   97 A'                 
  0.723   0.818   0.823   0.918   0.984   1.123   1.143   1.252
 98 A'   99 A'  100 A'  101 A'  102 A'   42 A"   43 A"   44 A"                 
  1.253   1.300   1.309   1.337   1.344   1.365   1.370   1.377
103 A'  104 A'   45 A"  105 A'   46 A"  106 A'  107 A'   47 A"                 
  1.398   1.436   1.494   1.517   1.546   1.577   1.665   1.824
108 A'  109 A'  110 A'  111 A'   48 A"  112 A'  113 A'  114 A'                 
  1.873   1.924   2.047   2.145   2.578   2.721   2.789   2.924
 49 A"  115 A'  116 A'  117 A'   50 A"  118 A'   51 A"  119 A'                 
  3.036   3.271   3.746   3.766   3.924   3.937   3.941   3.952
120 A'  121 A'   52 A"  122 A'   53 A"  123 A'   54 A"   55 A"                 
  3.955   3.973   3.974   3.993   3.993   4.002   4.050   4.056
 56 A"  124 A'   57 A"   58 A"  125 A'  126 A'   59 A"  127 A'                 
  4.081   4.143   4.213   4.242   4.280   4.333   4.397   4.452
128 A'  129 A'  130 A'  131 A'  132 A'  133 A'  134 A'  135 A'                 
  4.722   5.961   5.979   5.981   5.995   6.013   6.022   6.054
136 A'   60 A"  137 A'   61 A"  138 A'   62 A"  139 A'  140 A'                 
  6.076   6.135   6.268   6.343   6.590  23.252  24.038  27.773
141 A'  142 A'   63 A"  143 A'  144 A'  145 A'  146 A'  147 A'                 
 27.832  27.881  28.309  28.323  28.324  28.336  28.349  28.358
148 A'  149 A'   64 A"   65 A"  150 A'  151 A'   66 A"  152 A'                 
 28.364  28.382  28.400  28.512  28.516  28.520  28.523  28.528
153 A'  154 A'  155 A'   67 A"  156 A'   68 A"   69 A"   70 A"                 
 28.536  28.536  28.541  28.562  28.565  28.578  28.611  28.663
 71 A"  157 A'  158 A'  159 A'   72 A"  160 A'  161 A'  162 A'                 
 28.687  28.725  66.723 127.857 127.867 127.869 127.885 127.888
163 A'  164 A'  165 A'   73 A"   74 A"  166 A'  167 A'   75 A"                 
127.898 127.910 127.922 127.955 151.582 151.632 151.6751901.742
168 A'  169 A'  170 A'  171 A'  172 A'  173 A'  174 A'  175 A'                 
*******1901.839
176 A'  177 A'                                                                 

 Beta MOs, Restricted
 -- Occupied --                  
*******-1165.89-1165.89 -176.33 -176.33 -176.32 -165.73 -165.73
  1 A'    2 A'    3 A'    4 A'    5 A'    6 A'    7 A'    1 A"                 
-165.73 -165.73 -165.73 -165.73 -165.73 -165.72 -165.72  -35.83
  8 A'    9 A'    2 A"   10 A'   11 A'    3 A"   12 A'   13 A'                 
-35.822 -35.818 -31.320 -31.316 -31.314 -31.314 -31.312 -31.309
 14 A'   15 A'   16 A'   17 A'    4 A"   18 A'   19 A'    5 A"                 
-31.309 -31.305 -31.305 -24.732 -22.971 -22.969 -22.969 -22.966
 20 A'    6 A"   21 A'   22 A'   23 A'    7 A"   24 A'   25 A'                 
-22.965 -22.965 -22.965 -22.965 -22.962 -22.961 -22.960 -22.960
  8 A"   26 A'   27 A'    9 A"   28 A'   10 A"   29 A'   30 A'                 
-22.960 -22.956 -22.956 -10.331 -10.281  -6.376  -6.372  -6.367
 11 A"   31 A'   12 A"   32 A'   33 A'   34 A'   35 A'   36 A'                 
 -4.789  -4.785  -4.781  -4.773  -4.773  -4.769  -4.769  -4.765
 37 A'   38 A'   39 A'   13 A"   40 A'   14 A"   41 A'   15 A"                 
 -4.764  -2.055  -2.051  -2.050  -2.050  -2.046  -2.045  -2.045
 42 A'   43 A'   44 A'   16 A"   45 A'   46 A'   17 A"   47 A'                 
 -2.041  -2.041  -2.036  -2.036  -2.031  -2.031  -2.027  -2.027
 18 A"   48 A'   49 A'   19 A"   50 A'   20 A"   51 A'   21 A"                 
 -1.266  -0.838  -0.717  -0.678  -0.656  -0.596  -0.509  -0.505
 52 A'   53 A'   54 A'   55 A'   56 A'   57 A'   58 A'   22 A"                 
 -0.476  -0.405  -0.380  -0.368  -0.316  -0.305  -0.291  -0.286
 59 A'   60 A'   61 A'   23 A"   62 A'   24 A"   63 A'   25 A"                 
 -0.265  -0.255
 64 A'   26 A"                                                                 
 -- Virtual --                   
 -0.091  -0.086  -0.046  -0.033   0.013   0.046   0.057   0.067
 65 A'   66 A'   27 A"   67 A'   68 A'   69 A'   70 A'   28 A"                 
  0.085   0.095   0.098   0.110   0.143   0.169   0.191   0.194
 71 A'   72 A'   29 A"   73 A'   74 A'   75 A'   76 A'   30 A"                 
  0.203   0.209   0.222   0.226   0.242   0.248   0.278   0.279
 77 A'   78 A'   31 A"   79 A'   32 A"   80 A'   33 A"   81 A'                 
  0.288   0.308   0.333   0.360   0.371   0.373   0.396   0.401
 82 A'   83 A'   84 A'   85 A'   34 A"   35 A"   36 A"   37 A"                 
  0.406   0.421   0.442   0.448   0.453   0.456   0.479   0.491
 38 A"   86 A'   87 A'   39 A"   88 A'   89 A'   90 A'   91 A'                 
  0.520   0.563   0.597   0.614   0.653   0.683   0.701   0.703
 92 A'   40 A"   93 A'   94 A'   95 A'   96 A'   41 A"   97 A'                 
  0.723   0.818   0.823   0.918   0.984   1.123   1.143   1.252
 98 A'   99 A'  100 A'  101 A'  102 A'   42 A"   43 A"   44 A"                 
  1.253   1.300   1.309   1.337   1.344   1.365   1.370   1.377
103 A'  104 A'   45 A"  105 A'   46 A"  106 A'  107 A'   47 A"                 
  1.398   1.436   1.494   1.517   1.546   1.577   1.665   1.824
108 A'  109 A'  110 A'  111 A'   48 A"  112 A'  113 A'  114 A'                 
  1.873   1.924   2.047   2.145   2.578   2.721   2.789   2.924
 49 A"  115 A'  116 A'  117 A'   50 A"  118 A'   51 A"  119 A'                 
  3.036   3.271   3.746   3.766   3.924   3.937   3.941   3.952
120 A'  121 A'   52 A"  122 A'   53 A"  123 A'   54 A"   55 A"                 
  3.955   3.973   3.974   3.993   3.993   4.002   4.050   4.056
 56 A"  124 A'   57 A"   58 A"  125 A'  126 A'   59 A"  127 A'                 
  4.081   4.143   4.213   4.242   4.280   4.333   4.397   4.452
128 A'  129 A'  130 A'  131 A'  132 A'  133 A'  134 A'  135 A'                 
  4.722   5.961   5.979   5.981   5.995   6.013   6.022   6.054
136 A'   60 A"  137 A'   61 A"  138 A'   62 A"  139 A'  140 A'                 
  6.076   6.135   6.268   6.343   6.590  23.252  24.038  27.773
141 A'  142 A'   63 A"  143 A'  144 A'  145 A'  146 A'  147 A'                 
 27.832  27.881  28.309  28.323  28.324  28.336  28.349  28.358
148 A'  149 A'   64 A"   65 A"  150 A'  151 A'   66 A"  152 A'                 
 28.364  28.382  28.400  28.512  28.516  28.520  28.523  28.528
153 A'  154 A'  155 A'   67 A"  156 A'   68 A"   69 A"   70 A"                 
 28.536  28.536  28.541  28.562  28.565  28.578  28.611  28.663
 71 A"  157 A'  158 A'  159 A'   72 A"  160 A'  161 A'  162 A'                 
 28.687  28.725  66.723 127.857 127.867 127.869 127.885 127.888
163 A'  164 A'  165 A'   73 A"   74 A"  166 A'  167 A'   75 A"                 
127.898 127.910 127.922 127.955 151.582 151.632 151.6751901.742
168 A'  169 A'  170 A'  171 A'  172 A'  173 A'  174 A'  175 A'                 
*******1901.839
176 A'  177 A'                                                                 
 --------------------------------------------------------------

          Ground-State Mulliken Net Atomic Charges

     Atom                 Charge (a.u.)
  ----------------------------------------
      1 F                    -0.042499
      2 I                     0.153993
      3 I                     0.141692
      4 I                     0.161625
      5 C                    -0.245231
      6 C                    -0.169579
  ----------------------------------------
  Sum of atomic charges =    -0.000000

 -----------------------------------------------------------------
                    Cartesian Multipole Moments
 -----------------------------------------------------------------
    Charge (ESU x 10^10)
                -0.0000
    Dipole Moment (Debye)
         X       0.6033      Y       1.0955      Z      -0.0000
       Tot       1.2506
    Quadrupole Moments (Debye-Ang)
        XX     -93.9275     XY       2.0811     YY    -101.2687
        XZ       0.0000     YZ       0.0000     ZZ    -102.8763
    Octopole Moments (Debye-Ang^2)
       XXX       4.8857    XXY      -3.0541    XYY      -0.2411
       YYY      36.0385    XXZ       0.0000    XYZ      -0.0000
       YYZ       0.0000    XZZ       0.5290    YZZ       2.4201
       ZZZ      -0.0000
    Hexadecapole Moments (Debye-Ang^3)
      XXXX   -2098.2694   XXXY      43.0322   XXYY    -577.8412
      XYYY      15.9122   YYYY   -1087.1973   XXXZ       0.0000
      XXYZ      -0.0000   XYYZ       0.0000   YYYZ       0.0000
      XXZZ    -419.1595   XYZZ       1.6462   YYZZ    -214.6955
      XZZZ       0.0000   YZZZ       0.0000   ZZZZ    -139.2439
 -----------------------------------------------------------------
 Calculating analytic gradient of the SCF energy
 Gradient of SCF Energy
            1           2           3           4           5           6
    1  -0.0117049   0.0008060  -0.0001416   0.0017330   0.0105663  -0.0012587
    2  -0.0148956   0.0008005   0.0111193  -0.0003788   0.0002041   0.0031505
    3   0.0000000  -0.0000000   0.0000000  -0.0000000  -0.0000000   0.0000000
 Max gradient component =       1.490E-02
 RMS gradient           =       5.822E-03
 Gradient time:  CPU 24.11 s  wall 6.15 s
 Geometry Optimization Parameters
   NAtoms,    NIC,     NZ,  NCons,   NDum,   NFix, NCnnct, MaxDiis
        6      27       0       0       0       0       0       0


** GEOMETRY OPTIMIZATION IN DELOCALIZED INTERNAL COORDINATES **
   Searching for a Minimum

   Optimization Cycle:   1

                       Coordinates (Angstroms)
     ATOM                X               Y               Z
      1  F         0.1665020365   -2.4093121565    0.0000000000
      2  I        -2.5039872034   -0.7520533094    0.0000000000
      3  I         2.5634683511   -0.6196523899    0.0000000000
      4  I        -0.0904714413    1.9227918673    0.0000000000
      5  C         0.4963968406   -1.0909945428    0.0000000000
      6  C        -0.4724023018   -0.1629650403    0.0000000000
   Point Group: cs    Number of degrees of freedom:     9


   Energy is -20934.608502284


 Attempting to Generate Delocalized Internal Coordinates

  9 Hessian modes will be used to form the next step
  Hessian Eigenvalues:
     0.112992    0.113071    0.114334    0.250000    0.250000    0.250000
     0.250000    0.531568    0.568545

 Minimum Search - Taking Simple RFO Step
 Searching for Lamda that Minimizes Along All modes
 Value Taken    Lamda =  -0.00442660
 Step Taken.  Stepsize is  0.128321

                             Maximum     Tolerance    Cnvgd?
         Gradient           0.022188      0.000300      NO
         Displacement       0.085027      0.001200      NO
         Energy change     *********      0.000001      NO


 New Cartesian Coordinates Obtained by Inverse Iteration

 Displacement from previous Coordinates is:  0.320650
 ----------------------------------------------------------------
             Standard Nuclear Orientation (Angstroms)
    I     Atom           X                Y                Z
 ----------------------------------------------------------------
    1      F       0.1873132911    -2.3582952697     0.0000000000
    2      I      -2.4897700671    -0.7837556100     0.0000000000
    3      I       2.5910620819    -0.7419872977     0.0000000000
    4      I      -0.1621672684     1.9620276735     0.0000000000
    5      C       0.5043305850    -1.0544610608     0.0000000000
    6      C      -0.4712623408    -0.1357140068     0.0000000000
 ----------------------------------------------------------------
 Molecular Point Group                 Cs    NOp =  2
 Largest Abelian Subgroup              Cs    NOp =  2
 Nuclear Repulsion Energy =  1768.0293159976 hartrees
 There are       90 alpha and       90 beta electrons
 Applying Cartesian multipole field
    Component          Value
    ---------          -----
     (2,0,0)        1.00000E-11
     (0,2,0)        2.00000E-11
     (0,0,2)       -3.00000E-11
 Nucleus-field energy     =     0.0000000476 hartrees
 Requested basis set is 6-311++G(d,p)
 There are 90 shells and 252 basis functions
 A cutoff of  1.0D-11 yielded   2761 shell pairs
 There are     23211 function pairs (     26508 Cartesian)
 Smallest overlap matrix eigenvalue = 7.00E-05
 Guess MOs from SCF MO coefficient file

 -----------------------------------------------------------------------
  General SCF calculation program by
  Eric Jon Sundstrom, Paul Horn, Yuezhi Mao, Dmitri Zuev, Alec White,
  David Stuck, Shaama M.S., Shane Yost, Joonho Lee, David Small,
  Daniel Levine, Susi Lehtola, Hugh Burton, Evgeny Epifanovsky
 -----------------------------------------------------------------------
 Exchange:     0.2000 Hartree-Fock + 0.0800 Slater + 0.7200 B88
 Correlation:  0.1900 VWN1RPA + 0.8100 LYP
 Using SG-1 standard quadrature grid
 using 4 threads for integral computing
 -------------------------------------------------------
 OpenMP Integral computing Module                
 Release: version 2.0, May 2017, Q-Chem Inc. Pleasanton 
 -------------------------------------------------------
 -------------------------------------------------------
 OpenMP BLAS3 based DFT computing Module                
 Release: version 1.0, May 2013, Q-Chem Inc. Pittsburgh 
 -------------------------------------------------------
 A restricted SCF calculation will be
 performed using DIIS
 SCF converges when DIIS error is below 1.0e-08
 ---------------------------------------
  Cycle       Energy         DIIS error
 ---------------------------------------
    1  -20934.6079277456      4.45e-04  
    2  -20934.6102963584      1.43e-04  
    3  -20934.6103254264      1.36e-04  
    4  -20934.6104463686      6.26e-05  
    5  -20934.6104768507      1.24e-05  
    6  -20934.6104776569      6.84e-06  
    7  -20934.6104779388      1.90e-06  
    8  -20934.6104779649      6.28e-07  
    9  -20934.6104779679      2.16e-07  
   10  -20934.6104779680      4.03e-08  
   11  -20934.6104779680      1.00e-08  
   12  -20934.6104779680      1.97e-09  Convergence criterion met
 ---------------------------------------
 SCF time:   CPU 70.47s  wall 19.00s 
 SCF   energy in the final basis set =   -20934.6104779680
 Total energy in the final basis set =   -20934.6104779680

 --------------------------------------------------------------
             Orbital Energies (a.u.) and Symmetries
 --------------------------------------------------------------

 Alpha MOs, Restricted
 -- Occupied --                  
*******-1165.89-1165.89 -176.33 -176.33 -176.32 -165.73 -165.73
  1 A'    2 A'    3 A'    4 A'    5 A'    6 A'    7 A'    1 A"                 
-165.73 -165.73 -165.73 -165.73 -165.73 -165.72 -165.72  -35.83
  8 A'    9 A'    2 A"   10 A'   11 A'    3 A"   12 A'   13 A'                 
-35.823 -35.818 -31.320 -31.316 -31.314 -31.314 -31.311 -31.310
 14 A'   15 A'   16 A'   17 A'    4 A"   18 A'   19 A'    5 A"                 
-31.309 -31.305 -31.304 -24.732 -22.971 -22.969 -22.969 -22.967
 20 A'    6 A"   21 A'   22 A'   23 A'    7 A"   24 A'   25 A'                 
-22.965 -22.965 -22.964 -22.964 -22.962 -22.960 -22.960 -22.960
  8 A"   26 A'   27 A'    9 A"   28 A'   29 A'   10 A"   11 A"                 
-22.960 -22.955 -22.955 -10.330 -10.281  -6.376  -6.372  -6.367
 30 A'   31 A'   12 A"   32 A'   33 A'   34 A'   35 A'   36 A'                 
 -4.789  -4.785  -4.780  -4.773  -4.773  -4.769  -4.769  -4.764
 37 A'   38 A'   39 A'   13 A"   40 A'   14 A"   41 A'   15 A"                 
 -4.764  -2.055  -2.051  -2.050  -2.050  -2.046  -2.046  -2.046
 42 A'   43 A'   44 A'   16 A"   45 A'   46 A'   17 A"   47 A'                 
 -2.041  -2.040  -2.036  -2.036  -2.032  -2.032  -2.027  -2.027
 18 A"   48 A'   49 A'   19 A"   50 A'   20 A"   51 A'   21 A"                 
 -1.274  -0.836  -0.719  -0.677  -0.657  -0.599  -0.512  -0.510
 52 A'   53 A'   54 A'   55 A'   56 A'   57 A'   58 A'   22 A"                 
 -0.476  -0.405  -0.379  -0.367  -0.310  -0.306  -0.293  -0.286
 59 A'   60 A'   61 A'   23 A"   62 A'   24 A"   63 A'   25 A"                 
 -0.268  -0.254
 64 A'   26 A"                                                                 
 -- Virtual --                   
 -0.092  -0.084  -0.045  -0.028   0.013   0.046   0.057   0.067
 65 A'   66 A'   27 A"   67 A'   68 A'   69 A'   70 A'   28 A"                 
  0.086   0.098   0.098   0.110   0.144   0.169   0.194   0.197
 71 A'   72 A'   29 A"   73 A'   74 A'   75 A'   30 A"   76 A'                 
  0.203   0.203   0.223   0.224   0.241   0.250   0.277   0.279
 77 A'   78 A'   31 A"   79 A'   32 A"   80 A'   33 A"   81 A'                 
  0.293   0.314   0.340   0.366   0.369   0.382   0.393   0.399
 82 A'   83 A'   84 A'   85 A'   34 A"   35 A"   36 A"   37 A"                 
  0.409   0.430   0.439   0.441   0.446   0.455   0.472   0.491
 38 A"   86 A'   87 A'   88 A'   39 A"   89 A'   90 A'   91 A'                 
  0.520   0.560   0.594   0.616   0.653   0.681   0.700   0.706
 92 A'   40 A"   93 A'   94 A'   95 A'   96 A'   97 A'   41 A"                 
  0.727   0.817   0.823   0.929   0.985   1.126   1.145   1.247
 98 A'   99 A'  100 A'  101 A'  102 A'   42 A"   43 A"  103 A'                 
  1.253   1.309   1.322   1.336   1.344   1.354   1.375   1.377
 44 A"   45 A"  104 A'  105 A'   46 A"  106 A'  107 A'   47 A"                 
  1.393   1.425   1.501   1.519   1.543   1.585   1.665   1.820
108 A'  109 A'  110 A'  111 A'   48 A"  112 A'  113 A'  114 A'                 
  1.871   1.922   2.059   2.149   2.578   2.721   2.792   2.927
 49 A"  115 A'  116 A'  117 A'   50 A"  118 A'   51 A"  119 A'                 
  3.044   3.283   3.745   3.765   3.931   3.946   3.948   3.954
120 A'  121 A'   52 A"  122 A'   53 A"   54 A"  123 A'   55 A"                 
  3.956   3.975   3.978   3.987   3.994   4.008   4.050   4.058
 56 A"   57 A"  124 A'  125 A'   58 A"  126 A'   59 A"  127 A'                 
  4.083   4.143   4.211   4.244   4.282   4.334   4.395   4.455
128 A'  129 A'  130 A'  131 A'  132 A'  133 A'  134 A'  135 A'                 
  4.734   5.963   5.981   5.989   6.008   6.012   6.025   6.042
136 A'   60 A"   61 A"  137 A'  138 A'   62 A"  139 A'  140 A'                 
  6.071   6.127   6.266   6.348   6.605  23.263  24.045  27.775
141 A'  142 A'   63 A"  143 A'  144 A'  145 A'  146 A'  147 A'                 
 27.831  27.882  28.310  28.324  28.327  28.346  28.349  28.356
148 A'  149 A'   64 A"   65 A"  150 A'  151 A'   66 A"  152 A'                 
 28.369  28.374  28.395  28.513  28.519  28.520  28.524  28.528
153 A'  154 A'  155 A'   67 A"   68 A"  156 A'   69 A"   70 A"                 
 28.535  28.536  28.538  28.563  28.566  28.579  28.609  28.663
157 A'   71 A"  158 A'  159 A'   72 A"  160 A'  161 A'  162 A'                 
 28.688  28.726  66.722 127.857 127.867 127.875 127.886 127.888
163 A'  164 A'  165 A'   73 A"   74 A"  166 A'  167 A'   75 A"                 
127.901 127.908 127.921 127.952 151.584 151.631 151.6751901.744
168 A'  169 A'  170 A'  171 A'  172 A'  173 A'  174 A'  175 A'                 
*******1901.839
176 A'  177 A'                                                                 

 Beta MOs, Restricted
 -- Occupied --                  
*******-1165.89-1165.89 -176.33 -176.33 -176.32 -165.73 -165.73
  1 A'    2 A'    3 A'    4 A'    5 A'    6 A'    7 A'    1 A"                 
-165.73 -165.73 -165.73 -165.73 -165.73 -165.72 -165.72  -35.83
  8 A'    9 A'    2 A"   10 A'   11 A'    3 A"   12 A'   13 A'                 
-35.823 -35.818 -31.320 -31.316 -31.314 -31.314 -31.311 -31.310
 14 A'   15 A'   16 A'   17 A'    4 A"   18 A'   19 A'    5 A"                 
-31.309 -31.305 -31.304 -24.732 -22.971 -22.969 -22.969 -22.967
 20 A'    6 A"   21 A'   22 A'   23 A'    7 A"   24 A'   25 A'                 
-22.965 -22.965 -22.964 -22.964 -22.962 -22.960 -22.960 -22.960
  8 A"   26 A'   27 A'    9 A"   28 A'   29 A'   10 A"   11 A"                 
-22.960 -22.955 -22.955 -10.330 -10.281  -6.376  -6.372  -6.367
 30 A'   31 A'   12 A"   32 A'   33 A'   34 A'   35 A'   36 A'                 
 -4.789  -4.785  -4.780  -4.773  -4.773  -4.769  -4.769  -4.764
 37 A'   38 A'   39 A'   13 A"   40 A'   14 A"   41 A'   15 A"                 
 -4.764  -2.055  -2.051  -2.050  -2.050  -2.046  -2.046  -2.046
 42 A'   43 A'   44 A'   16 A"   45 A'   46 A'   17 A"   47 A'                 
 -2.041  -2.040  -2.036  -2.036  -2.032  -2.032  -2.027  -2.027
 18 A"   48 A'   49 A'   19 A"   50 A'   20 A"   51 A'   21 A"                 
 -1.274  -0.836  -0.719  -0.677  -0.657  -0.599  -0.512  -0.510
 52 A'   53 A'   54 A'   55 A'   56 A'   57 A'   58 A'   22 A"                 
 -0.476  -0.405  -0.379  -0.367  -0.310  -0.306  -0.293  -0.286
 59 A'   60 A'   61 A'   23 A"   62 A'   24 A"   63 A'   25 A"                 
 -0.268  -0.254
 64 A'   26 A"                                                                 
 -- Virtual --                   
 -0.092  -0.084  -0.045  -0.028   0.013   0.046   0.057   0.067
 65 A'   66 A'   27 A"   67 A'   68 A'   69 A'   70 A'   28 A"                 
  0.086   0.098   0.098   0.110   0.144   0.169   0.194   0.197
 71 A'   72 A'   29 A"   73 A'   74 A'   75 A'   30 A"   76 A'                 
  0.203   0.203   0.223   0.224   0.241   0.250   0.277   0.279
 77 A'   78 A'   31 A"   79 A'   32 A"   80 A'   33 A"   81 A'                 
  0.293   0.314   0.340   0.366   0.369   0.382   0.393   0.399
 82 A'   83 A'   84 A'   85 A'   34 A"   35 A"   36 A"   37 A"                 
  0.409   0.430   0.439   0.441   0.446   0.455   0.472   0.491
 38 A"   86 A'   87 A'   88 A'   39 A"   89 A'   90 A'   91 A'                 
  0.520   0.560   0.594   0.616   0.653   0.681   0.700   0.706
 92 A'   40 A"   93 A'   94 A'   95 A'   96 A'   97 A'   41 A"                 
  0.727   0.817   0.823   0.929   0.985   1.126   1.145   1.247
 98 A'   99 A'  100 A'  101 A'  102 A'   42 A"   43 A"  103 A'                 
  1.253   1.309   1.322   1.336   1.344   1.354   1.375   1.377
 44 A"   45 A"  104 A'  105 A'   46 A"  106 A'  107 A'   47 A"                 
  1.393   1.425   1.501   1.519   1.543   1.585   1.665   1.820
108 A'  109 A'  110 A'  111 A'   48 A"  112 A'  113 A'  114 A'                 
  1.871   1.922   2.059   2.149   2.578   2.721   2.792   2.927
 49 A"  115 A'  116 A'  117 A'   50 A"  118 A'   51 A"  119 A'                 
  3.044   3.283   3.745   3.765   3.931   3.946   3.948   3.954
120 A'  121 A'   52 A"  122 A'   53 A"   54 A"  123 A'   55 A"                 
  3.956   3.975   3.978   3.987   3.994   4.008   4.050   4.058
 56 A"   57 A"  124 A'  125 A'   58 A"  126 A'   59 A"  127 A'                 
  4.083   4.143   4.211   4.244   4.282   4.334   4.395   4.455
128 A'  129 A'  130 A'  131 A'  132 A'  133 A'  134 A'  135 A'                 
  4.734   5.963   5.981   5.989   6.008   6.012   6.025   6.042
136 A'   60 A"   61 A"  137 A'  138 A'   62 A"  139 A'  140 A'                 
  6.071   6.127   6.266   6.348   6.605  23.263  24.045  27.775
141 A'  142 A'   63 A"  143 A'  144 A'  145 A'  146 A'  147 A'                 
 27.831  27.882  28.310  28.324  28.327  28.346  28.349  28.356
148 A'  149 A'   64 A"   65 A"  150 A'  151 A'   66 A"  152 A'                 
 28.369  28.374  28.395  28.513  28.519  28.520  28.524  28.528
153 A'  154 A'  155 A'   67 A"   68 A"  156 A'   69 A"   70 A"                 
 28.535  28.536  28.538  28.563  28.566  28.579  28.609  28.663
157 A'   71 A"  158 A'  159 A'   72 A"  160 A'  161 A'  162 A'                 
 28.688  28.726  66.722 127.857 127.867 127.875 127.886 127.888
163 A'  164 A'  165 A'   73 A"   74 A"  166 A'  167 A'   75 A"                 
127.901 127.908 127.921 127.952 151.584 151.631 151.6751901.744
168 A'  169 A'  170 A'  171 A'  172 A'  173 A'  174 A'  175 A'                 
*******1901.839
176 A'  177 A'                                                                 
 --------------------------------------------------------------

          Ground-State Mulliken Net Atomic Charges

     Atom                 Charge (a.u.)
  ----------------------------------------
      1 F                    -0.016866
      2 I                     0.150061
      3 I                     0.139650
      4 I                     0.163121
      5 C                    -0.269180
      6 C                    -0.166786
  ----------------------------------------
  Sum of atomic charges =    -0.000000

 -----------------------------------------------------------------
                    Cartesian Multipole Moments
 -----------------------------------------------------------------
    Charge (ESU x 10^10)
                -0.0000
    Dipole Moment (Debye)
         X       0.5997      Y       0.9394      Z      -0.0000
       Tot       1.1145
    Quadrupole Moments (Debye-Ang)
        XX     -93.9333     XY       1.3184     YY    -100.8508
        XZ      -0.0000     YZ       0.0000     ZZ    -102.8736
    Octopole Moments (Debye-Ang^2)
       XXX       9.3788    XXY      -3.7325    XYY      -0.4280
       YYY      43.9509    XXZ      -0.0000    XYZ      -0.0000
       YYZ      -0.0000    XZZ       1.3268    YZZ       4.9943
       ZZZ      -0.0000
    Hexadecapole Moments (Debye-Ang^3)
      XXXX   -2109.2999   XXXY      66.8427   XXYY    -586.5534
      XYYY      47.9902   YYYY   -1132.4500   XXXZ       0.0000
      XXYZ       0.0000   XYYZ      -0.0000   YYYZ      -0.0000
      XXZZ    -421.7913   XYZZ      13.2278   YYZZ    -223.4817
      XZZZ      -0.0000   YZZZ       0.0000   ZZZZ    -139.2725
 -----------------------------------------------------------------
 Calculating analytic gradient of the SCF energy
 Gradient of SCF Energy
            1           2           3           4           5           6
    1  -0.0033889  -0.0003965   0.0008827  -0.0025530   0.0054035   0.0000524
    2  -0.0004976   0.0000493   0.0001656   0.0027385  -0.0032703   0.0008145
    3  -0.0000000   0.0000000  -0.0000000   0.0000000   0.0000000  -0.0000000
 Max gradient component =       5.403E-03
 RMS gradient           =       1.933E-03
 Gradient time:  CPU 23.59 s  wall 6.02 s
 Geometry Optimization Parameters
   NAtoms,    NIC,     NZ,  NCons,   NDum,   NFix, NCnnct, MaxDiis
        6      27       0       0       0       0       0       0

 Cartesian Hessian Update
 Hessian Updated using BFGS Update


** GEOMETRY OPTIMIZATION IN DELOCALIZED INTERNAL COORDINATES **
   Searching for a Minimum

   Optimization Cycle:   2

                       Coordinates (Angstroms)
     ATOM                X               Y               Z
      1  F         0.1873132911   -2.3582952697    0.0000000000
      2  I        -2.4897700671   -0.7837556100    0.0000000000
      3  I         2.5910620819   -0.7419872977    0.0000000000
      4  I        -0.1621672684    1.9620276735    0.0000000000
      5  C         0.5043305850   -1.0544610608    0.0000000000
      6  C        -0.4712623408   -0.1357140068    0.0000000000
   Point Group: cs    Number of degrees of freedom:     9


   Energy is -20934.610477968

 Hessian Updated using BFGS Update

  7 Hessian modes will be used to form the next step
  Hessian Eigenvalues:
     0.110475    0.113446    0.114534    0.195583    0.350300    0.518720
     0.580101

 Minimum Search - Taking Simple RFO Step
 Searching for Lamda that Minimizes Along All modes
 Value Taken    Lamda =  -0.00053763
 Step Taken.  Stepsize is  0.048088

                             Maximum     Tolerance    Cnvgd?
         Gradient           0.009213      0.000300      NO
         Displacement       0.028402      0.001200      NO
         Energy change     -0.001976      0.000001      NO


 New Cartesian Coordinates Obtained by Inverse Iteration

 Displacement from previous Coordinates is:  0.099023
 ----------------------------------------------------------------
             Standard Nuclear Orientation (Angstroms)
    I     Atom           X                Y                Z
 ----------------------------------------------------------------
    1      F       0.2115301889    -2.3588699565     0.0000000000
    2      I      -2.5032041390    -0.7780773041     0.0000000000
    3      I       2.5741973751    -0.7268620997     0.0000000000
    4      I      -0.1346611969     1.9416177370     0.0000000000
    5      C       0.4943237589    -1.0505326257     0.0000000000
    6      C      -0.4826797054    -0.1394613225     0.0000000000
 ----------------------------------------------------------------
 Molecular Point Group                 Cs    NOp =  2
 Largest Abelian Subgroup              Cs    NOp =  2
 Nuclear Repulsion Energy =  1774.6024241440 hartrees
 There are       90 alpha and       90 beta electrons
 Applying Cartesian multipole field
    Component          Value
    ---------          -----
     (2,0,0)        1.00000E-11
     (0,2,0)        2.00000E-11
     (0,0,2)       -3.00000E-11
 Nucleus-field energy     =     0.0000000472 hartrees
 Requested basis set is 6-311++G(d,p)
 There are 90 shells and 252 basis functions
 A cutoff of  1.0D-11 yielded   2763 shell pairs
 There are     23216 function pairs (     26513 Cartesian)
 Smallest overlap matrix eigenvalue = 6.91E-05
 Guess MOs from SCF MO coefficient file

 -----------------------------------------------------------------------
  General SCF calculation program by
  Eric Jon Sundstrom, Paul Horn, Yuezhi Mao, Dmitri Zuev, Alec White,
  David Stuck, Shaama M.S., Shane Yost, Joonho Lee, David Small,
  Daniel Levine, Susi Lehtola, Hugh Burton, Evgeny Epifanovsky
 -----------------------------------------------------------------------
 Exchange:     0.2000 Hartree-Fock + 0.0800 Slater + 0.7200 B88
 Correlation:  0.1900 VWN1RPA + 0.8100 LYP
 Using SG-1 standard quadrature grid
 using 4 threads for integral computing
 -------------------------------------------------------
 OpenMP Integral computing Module                
 Release: version 2.0, May 2017, Q-Chem Inc. Pleasanton 
 -------------------------------------------------------
 -------------------------------------------------------
 OpenMP BLAS3 based DFT computing Module                
 Release: version 1.0, May 2013, Q-Chem Inc. Pittsburgh 
 -------------------------------------------------------
 A restricted SCF calculation will be
 performed using DIIS
 SCF converges when DIIS error is below 1.0e-08
 ---------------------------------------
  Cycle       Energy         DIIS error
 ---------------------------------------
    1  -20934.6102328307      2.12e-04  
    2  -20934.6106797872      7.76e-05  
    3  -20934.6106023872      1.24e-04  
    4  -20934.6107247375      1.91e-05  
    5  -20934.6107274982      6.70e-06  
    6  -20934.6107277779      2.95e-06  
    7  -20934.6107278407      6.51e-07  
    8  -20934.6107278429      2.93e-07  
    9  -20934.6107278434      6.49e-08  
   10  -20934.6107278430      1.08e-08  
   11  -20934.6107278434      2.85e-09  Convergence criterion met
 ---------------------------------------
 SCF time:   CPU 64.74s  wall 17.00s 
 SCF   energy in the final basis set =   -20934.6107278434
 Total energy in the final basis set =   -20934.6107278434

 --------------------------------------------------------------
             Orbital Energies (a.u.) and Symmetries
 --------------------------------------------------------------

 Alpha MOs, Restricted
 -- Occupied --                  
*******-1165.89-1165.89 -176.33 -176.33 -176.32 -165.73 -165.73
  1 A'    2 A'    3 A'    4 A'    5 A'    6 A'    7 A'    1 A"                 
-165.73 -165.73 -165.73 -165.73 -165.73 -165.72 -165.72  -35.83
  8 A'    9 A'    2 A"   10 A'   11 A'    3 A"   12 A'   13 A'                 
-35.822 -35.818 -31.319 -31.316 -31.313 -31.312 -31.312 -31.309
 14 A'   15 A'   16 A'   17 A'    4 A"   18 A'   19 A'    5 A"                 
-31.309 -31.305 -31.305 -24.732 -22.969 -22.968 -22.968 -22.966
 20 A'    6 A"   21 A'   22 A'   23 A'    7 A"   24 A'   25 A'                 
-22.965 -22.965 -22.963 -22.963 -22.962 -22.961 -22.961 -22.960
  8 A"   26 A'   27 A'    9 A"   28 A'   10 A"   29 A'   30 A'                 
-22.960 -22.956 -22.956 -10.330 -10.280  -6.375  -6.372  -6.368
 11 A"   31 A'   12 A"   32 A'   33 A'   34 A'   35 A'   36 A'                 
 -4.788  -4.785  -4.781  -4.772  -4.772  -4.769  -4.769  -4.765
 37 A'   38 A'   39 A'   13 A"   40 A'   14 A"   41 A'   15 A"                 
 -4.765  -2.054  -2.051  -2.049  -2.049  -2.047  -2.045  -2.045
 42 A'   43 A'   44 A'   16 A"   45 A'   46 A'   47 A'   17 A"                 
 -2.041  -2.041  -2.035  -2.035  -2.031  -2.031  -2.027  -2.027
 18 A"   48 A'   49 A'   19 A"   50 A'   20 A"   51 A'   21 A"                 
 -1.275  -0.838  -0.720  -0.678  -0.658  -0.600  -0.513  -0.511
 52 A'   53 A'   54 A'   55 A'   56 A'   57 A'   58 A'   22 A"                 
 -0.476  -0.406  -0.379  -0.368  -0.311  -0.305  -0.292  -0.286
 59 A'   60 A'   61 A'   23 A"   62 A'   24 A"   63 A'   25 A"                 
 -0.267  -0.254
 64 A'   26 A"                                                                 
 -- Virtual --                   
 -0.091  -0.083  -0.044  -0.025   0.013   0.046   0.057   0.066
 65 A'   66 A'   27 A"   67 A'   68 A'   69 A'   70 A'   28 A"                 
  0.086   0.096   0.097   0.110   0.144   0.169   0.194   0.198
 71 A'   72 A'   29 A"   73 A'   74 A'   75 A'   30 A"   76 A'                 
  0.203   0.205   0.222   0.226   0.242   0.253   0.277   0.278
 77 A'   78 A'   31 A"   79 A'   32 A"   80 A'   81 A'   33 A"                 
  0.290   0.313   0.340   0.367   0.368   0.382   0.395   0.398
 82 A'   83 A'   84 A'   85 A'   34 A"   35 A"   36 A"   37 A"                 
  0.408   0.431   0.442   0.445   0.447   0.453   0.473   0.492
 38 A"   86 A'   87 A'   88 A'   39 A"   89 A'   90 A'   91 A'                 
  0.515   0.561   0.599   0.621   0.654   0.683   0.704   0.706
 92 A'   40 A"   93 A'   94 A'   95 A'   96 A'   97 A'   41 A"                 
  0.728   0.816   0.825   0.930   0.983   1.126   1.146   1.250
 98 A'   99 A'  100 A'  101 A'  102 A'   42 A"   43 A"  103 A'                 
  1.253   1.309   1.319   1.337   1.345   1.359   1.377   1.379
 44 A"   45 A"  104 A'  105 A'   46 A"  106 A'   47 A"  107 A'                 
  1.393   1.423   1.499   1.520   1.544   1.582   1.666   1.820
108 A'  109 A'  110 A'  111 A'   48 A"  112 A'  113 A'  114 A'                 
  1.873   1.923   2.071   2.150   2.578   2.724   2.793   2.927
 49 A"  115 A'  116 A'  117 A'   50 A"  118 A'   51 A"  119 A'                 
  3.050   3.284   3.744   3.764   3.932   3.948   3.949   3.953
120 A'  121 A'   52 A"  122 A'   53 A"   54 A"  123 A'   55 A"                 
  3.958   3.976   3.979   3.991   3.994   4.007   4.052   4.058
 56 A"   57 A"  124 A'  125 A'   58 A"  126 A'   59 A"  127 A'                 
  4.084   4.143   4.213   4.246   4.282   4.337   4.395   4.459
128 A'  129 A'  130 A'  131 A'  132 A'  133 A'  134 A'  135 A'                 
  4.736   5.963   5.982   5.989   6.005   6.013   6.024   6.047
136 A'   60 A"   61 A"  137 A'  138 A'   62 A"  139 A'  140 A'                 
  6.073   6.131   6.265   6.346   6.610  23.264  24.062  27.778
141 A'  142 A'   63 A"  143 A'  144 A'  145 A'  146 A'  147 A'                 
 27.831  27.885  28.310  28.324  28.328  28.344  28.350  28.357
148 A'  149 A'   64 A"   65 A"  150 A'  151 A'   66 A"  152 A'                 
 28.368  28.377  28.397  28.514  28.520  28.520  28.523  28.528
153 A'  154 A'  155 A'   67 A"   68 A"  156 A'   69 A"   70 A"                 
 28.536  28.537  28.538  28.563  28.566  28.579  28.610  28.665
157 A'   71 A"  158 A'  159 A'   72 A"  160 A'  161 A'  162 A'                 
 28.689  28.727  66.722 127.857 127.868 127.875 127.886 127.888
163 A'  164 A'  165 A'   73 A"   74 A"  166 A'  167 A'   75 A"                 
127.902 127.909 127.922 127.954 151.586 151.631 151.6771901.746
168 A'  169 A'  170 A'  171 A'  172 A'  173 A'  174 A'  175 A'                 
*******1901.842
176 A'  177 A'                                                                 

 Beta MOs, Restricted
 -- Occupied --                  
*******-1165.89-1165.89 -176.33 -176.33 -176.32 -165.73 -165.73
  1 A'    2 A'    3 A'    4 A'    5 A'    6 A'    7 A'    1 A"                 
-165.73 -165.73 -165.73 -165.73 -165.73 -165.72 -165.72  -35.83
  8 A'    9 A'    2 A"   10 A'   11 A'    3 A"   12 A'   13 A'                 
-35.822 -35.818 -31.319 -31.316 -31.313 -31.312 -31.312 -31.309
 14 A'   15 A'   16 A'   17 A'    4 A"   18 A'   19 A'    5 A"                 
-31.309 -31.305 -31.305 -24.732 -22.969 -22.968 -22.968 -22.966
 20 A'    6 A"   21 A'   22 A'   23 A'    7 A"   24 A'   25 A'                 
-22.965 -22.965 -22.963 -22.963 -22.962 -22.961 -22.961 -22.960
  8 A"   26 A'   27 A'    9 A"   28 A'   10 A"   29 A'   30 A'                 
-22.960 -22.956 -22.956 -10.330 -10.280  -6.375  -6.372  -6.368
 11 A"   31 A'   12 A"   32 A'   33 A'   34 A'   35 A'   36 A'                 
 -4.788  -4.785  -4.781  -4.772  -4.772  -4.769  -4.769  -4.765
 37 A'   38 A'   39 A'   13 A"   40 A'   14 A"   41 A'   15 A"                 
 -4.765  -2.054  -2.051  -2.049  -2.049  -2.047  -2.045  -2.045
 42 A'   43 A'   44 A'   16 A"   45 A'   46 A'   47 A'   17 A"                 
 -2.041  -2.041  -2.035  -2.035  -2.031  -2.031  -2.027  -2.027
 18 A"   48 A'   49 A'   19 A"   50 A'   20 A"   51 A'   21 A"                 
 -1.275  -0.838  -0.720  -0.678  -0.658  -0.600  -0.513  -0.511
 52 A'   53 A'   54 A'   55 A'   56 A'   57 A'   58 A'   22 A"                 
 -0.476  -0.406  -0.379  -0.368  -0.311  -0.305  -0.292  -0.286
 59 A'   60 A'   61 A'   23 A"   62 A'   24 A"   63 A'   25 A"                 
 -0.267  -0.254
 64 A'   26 A"                                                                 
 -- Virtual --                   
 -0.091  -0.083  -0.044  -0.025   0.013   0.046   0.057   0.066
 65 A'   66 A'   27 A"   67 A'   68 A'   69 A'   70 A'   28 A"                 
  0.086   0.096   0.097   0.110   0.144   0.169   0.194   0.198
 71 A'   72 A'   29 A"   73 A'   74 A'   75 A'   30 A"   76 A'                 
  0.203   0.205   0.222   0.226   0.242   0.253   0.277   0.278
 77 A'   78 A'   31 A"   79 A'   32 A"   80 A'   81 A'   33 A"                 
  0.290   0.313   0.340   0.367   0.368   0.382   0.395   0.398
 82 A'   83 A'   84 A'   85 A'   34 A"   35 A"   36 A"   37 A"                 
  0.408   0.431   0.442   0.445   0.447   0.453   0.473   0.492
 38 A"   86 A'   87 A'   88 A'   39 A"   89 A'   90 A'   91 A'                 
  0.515   0.561   0.599   0.621   0.654   0.683   0.704   0.706
 92 A'   40 A"   93 A'   94 A'   95 A'   96 A'   97 A'   41 A"                 
  0.728   0.816   0.825   0.930   0.983   1.126   1.146   1.250
 98 A'   99 A'  100 A'  101 A'  102 A'   42 A"   43 A"  103 A'                 
  1.253   1.309   1.319   1.337   1.345   1.359   1.377   1.379
 44 A"   45 A"  104 A'  105 A'   46 A"  106 A'   47 A"  107 A'                 
  1.393   1.423   1.499   1.520   1.544   1.582   1.666   1.820
108 A'  109 A'  110 A'  111 A'   48 A"  112 A'  113 A'  114 A'                 
  1.873   1.923   2.071   2.150   2.578   2.724   2.793   2.927
 49 A"  115 A'  116 A'  117 A'   50 A"  118 A'   51 A"  119 A'                 
  3.050   3.284   3.744   3.764   3.932   3.948   3.949   3.953
120 A'  121 A'   52 A"  122 A'   53 A"   54 A"  123 A'   55 A"                 
  3.958   3.976   3.979   3.991   3.994   4.007   4.052   4.058
 56 A"   57 A"  124 A'  125 A'   58 A"  126 A'   59 A"  127 A'                 
  4.084   4.143   4.213   4.246   4.282   4.337   4.395   4.459
128 A'  129 A'  130 A'  131 A'  132 A'  133 A'  134 A'  135 A'                 
  4.736   5.963   5.982   5.989   6.005   6.013   6.024   6.047
136 A'   60 A"   61 A"  137 A'  138 A'   62 A"  139 A'  140 A'                 
  6.073   6.131   6.265   6.346   6.610  23.264  24.062  27.778
141 A'  142 A'   63 A"  143 A'  144 A'  145 A'  146 A'  147 A'                 
 27.831  27.885  28.310  28.324  28.328  28.344  28.350  28.357
148 A'  149 A'   64 A"   65 A"  150 A'  151 A'   66 A"  152 A'                 
 28.368  28.377  28.397  28.514  28.520  28.520  28.523  28.528
153 A'  154 A'  155 A'   67 A"   68 A"  156 A'   69 A"   70 A"                 
 28.536  28.537  28.538  28.563  28.566  28.579  28.610  28.665
157 A'   71 A"  158 A'  159 A'   72 A"  160 A'  161 A'  162 A'                 
 28.689  28.727  66.722 127.857 127.868 127.875 127.886 127.888
163 A'  164 A'  165 A'   73 A"   74 A"  166 A'  167 A'   75 A"                 
127.902 127.909 127.922 127.954 151.586 151.631 151.6771901.746
168 A'  169 A'  170 A'  171 A'  172 A'  173 A'  174 A'  175 A'                 
*******1901.842
176 A'  177 A'                                                                 
 --------------------------------------------------------------

          Ground-State Mulliken Net Atomic Charges

     Atom                 Charge (a.u.)
  ----------------------------------------
      1 F                    -0.016309
      2 I                     0.151306
      3 I                     0.136531
      4 I                     0.162855
      5 C                    -0.270722
      6 C                    -0.163661
  ----------------------------------------
  Sum of atomic charges =    -0.000000

 -----------------------------------------------------------------
                    Cartesian Multipole Moments
 -----------------------------------------------------------------
    Charge (ESU x 10^10)
                -0.0000
    Dipole Moment (Debye)
         X       0.5282      Y       0.9261      Z       0.0000
       Tot       1.0661
    Quadrupole Moments (Debye-Ang)
        XX     -93.9925     XY       1.5354     YY    -100.9273
        XZ      -0.0000     YZ      -0.0000     ZZ    -102.8371
    Octopole Moments (Debye-Ang^2)
       XXX       8.1519    XXY      -3.4591    XYY       0.0030
       YYY      43.3491    XXZ      -0.0000    XYZ       0.0000
       YYZ      -0.0000    XZZ       1.3757    YZZ       4.9623
       ZZZ      -0.0000
    Hexadecapole Moments (Debye-Ang^3)
      XXXX   -2106.3962   XXXY      59.8819   XXYY    -582.8349
      XYYY      41.6587   YYYY   -1115.8837   XXXZ      -0.0000
      XXYZ       0.0000   XYYZ       0.0000   YYYZ       0.0000
      XXZZ    -421.0495   XYZZ      10.4904   YYZZ    -220.2532
      XZZZ       0.0000   YZZZ       0.0000   ZZZZ    -139.1965
 -----------------------------------------------------------------
 Calculating analytic gradient of the SCF energy
 Gradient of SCF Energy
            1           2           3           4           5           6
    1   0.0008547  -0.0008518  -0.0019396  -0.0007123   0.0009256   0.0017235
    2   0.0011078   0.0002032  -0.0005088  -0.0008858  -0.0004126   0.0004962
    3   0.0000000   0.0000000   0.0000000   0.0000000   0.0000000  -0.0000000
 Max gradient component =       1.940E-03
 RMS gradient           =       8.260E-04
 Gradient time:  CPU 24.00 s  wall 6.12 s
 Geometry Optimization Parameters
   NAtoms,    NIC,     NZ,  NCons,   NDum,   NFix, NCnnct, MaxDiis
        6      27       0       0       0       0       0       0

 Cartesian Hessian Update
 Hessian Updated using BFGS Update


** GEOMETRY OPTIMIZATION IN DELOCALIZED INTERNAL COORDINATES **
   Searching for a Minimum

   Optimization Cycle:   3

                       Coordinates (Angstroms)
     ATOM                X               Y               Z
      1  F         0.2115301889   -2.3588699565    0.0000000000
      2  I        -2.5032041390   -0.7780773041    0.0000000000
      3  I         2.5741973751   -0.7268620997    0.0000000000
      4  I        -0.1346611969    1.9416177370    0.0000000000
      5  C         0.4943237589   -1.0505326257    0.0000000000
      6  C        -0.4826797054   -0.1394613225    0.0000000000
   Point Group: cs    Number of degrees of freedom:     9


   Energy is -20934.610727843

 Hessian Updated using BFGS Update

  8 Hessian modes will be used to form the next step
  Hessian Eigenvalues:
     0.110013    0.114028    0.124902    0.197514    0.254771    0.337017
     0.527242    0.575441

 Minimum Search - Taking Simple RFO Step
 Searching for Lamda that Minimizes Along All modes
 Value Taken    Lamda =  -0.00005982
 Step Taken.  Stepsize is  0.019974

                             Maximum     Tolerance    Cnvgd?
         Gradient           0.002225      0.000300      NO
         Displacement       0.012891      0.001200      NO
         Energy change     -0.000250      0.000001      NO


 New Cartesian Coordinates Obtained by Inverse Iteration

 Displacement from previous Coordinates is:  0.021329
 ----------------------------------------------------------------
             Standard Nuclear Orientation (Angstroms)
    I     Atom           X                Y                Z
 ----------------------------------------------------------------
    1      F       0.2072715078    -2.3600958142     0.0000000000
    2      I      -2.5021533973    -0.7818331192     0.0000000000
    3      I       2.5786575961    -0.7224798959     0.0000000000
    4      I      -0.1292976065     1.9431485278     0.0000000000
    5      C       0.4910551609    -1.0509067558     0.0000000000
    6      C      -0.4860269792    -0.1400185141     0.0000000000
 ----------------------------------------------------------------
 Molecular Point Group                 Cs    NOp =  2
 Largest Abelian Subgroup              Cs    NOp =  2
 Nuclear Repulsion Energy =  1773.3233778604 hartrees
 There are       90 alpha and       90 beta electrons
 Applying Cartesian multipole field
    Component          Value
    ---------          -----
     (2,0,0)        1.00000E-11
     (0,2,0)        2.00000E-11
     (0,0,2)       -3.00000E-11
 Nucleus-field energy     =     0.0000000472 hartrees
 Requested basis set is 6-311++G(d,p)
 There are 90 shells and 252 basis functions
 A cutoff of  1.0D-11 yielded   2761 shell pairs
 There are     23211 function pairs (     26508 Cartesian)
 Smallest overlap matrix eigenvalue = 6.96E-05
 Guess MOs from SCF MO coefficient file

 -----------------------------------------------------------------------
  General SCF calculation program by
  Eric Jon Sundstrom, Paul Horn, Yuezhi Mao, Dmitri Zuev, Alec White,
  David Stuck, Shaama M.S., Shane Yost, Joonho Lee, David Small,
  Daniel Levine, Susi Lehtola, Hugh Burton, Evgeny Epifanovsky
 -----------------------------------------------------------------------
 Exchange:     0.2000 Hartree-Fock + 0.0800 Slater + 0.7200 B88
 Correlation:  0.1900 VWN1RPA + 0.8100 LYP
 Using SG-1 standard quadrature grid
 using 4 threads for integral computing
 -------------------------------------------------------
 OpenMP Integral computing Module                
 Release: version 2.0, May 2017, Q-Chem Inc. Pleasanton 
 -------------------------------------------------------
 -------------------------------------------------------
 OpenMP BLAS3 based DFT computing Module                
 Release: version 1.0, May 2013, Q-Chem Inc. Pittsburgh 
 -------------------------------------------------------
 A restricted SCF calculation will be
 performed using DIIS
 SCF converges when DIIS error is below 1.0e-08
 ---------------------------------------
  Cycle       Energy         DIIS error
 ---------------------------------------
    1  -20934.6107388960      4.72e-05  
    2  -20934.6107550273      2.74e-05  
    3  -20934.6107544720      2.86e-05  
    4  -20934.6107609853      4.60e-06  
    5  -20934.6107611830      1.39e-06  
    6  -20934.6107611924      4.41e-07  
    7  -20934.6107611933      1.94e-07  
    8  -20934.6107611938      7.76e-08  
    9  -20934.6107611936      3.39e-08  
   10  -20934.6107611933      2.99e-09  Convergence criterion met
 ---------------------------------------
 SCF time:   CPU 58.91s  wall 16.00s 
 SCF   energy in the final basis set =   -20934.6107611933
 Total energy in the final basis set =   -20934.6107611933

 --------------------------------------------------------------
             Orbital Energies (a.u.) and Symmetries
 --------------------------------------------------------------

 Alpha MOs, Restricted
 -- Occupied --                  
*******-1165.89-1165.89 -176.33 -176.33 -176.32 -165.73 -165.73
  1 A'    2 A'    3 A'    4 A'    5 A'    6 A'    7 A'    1 A"                 
-165.73 -165.73 -165.73 -165.73 -165.73 -165.72 -165.72  -35.83
  8 A'    9 A'    2 A"   10 A'   11 A'    3 A"   12 A'   13 A'                 
-35.822 -35.819 -31.319 -31.316 -31.313 -31.312 -31.312 -31.309
 14 A'   15 A'   16 A'   17 A'    4 A"   18 A'   19 A'    5 A"                 
-31.309 -31.306 -31.305 -24.733 -22.969 -22.968 -22.968 -22.966
 20 A'    6 A"   21 A'   22 A'   23 A'    7 A"   24 A'   25 A'                 
-22.965 -22.965 -22.963 -22.963 -22.963 -22.961 -22.961 -22.960
  8 A"   26 A'   27 A'    9 A"   28 A'   10 A"   29 A'   30 A'                 
-22.960 -22.956 -22.956 -10.330 -10.280  -6.375  -6.372  -6.368
 11 A"   31 A'   12 A"   32 A'   33 A'   34 A'   35 A'   36 A'                 
 -4.788  -4.785  -4.781  -4.772  -4.772  -4.769  -4.769  -4.765
 37 A'   38 A'   39 A'   13 A"   40 A'   14 A"   41 A'   15 A"                 
 -4.765  -2.054  -2.051  -2.049  -2.048  -2.047  -2.045  -2.045
 42 A'   43 A'   44 A'   16 A"   45 A'   46 A'   47 A'   17 A"                 
 -2.042  -2.042  -2.035  -2.035  -2.031  -2.031  -2.028  -2.028
 18 A"   48 A'   49 A'   19 A"   50 A'   20 A"   51 A'   21 A"                 
 -1.275  -0.838  -0.719  -0.678  -0.658  -0.600  -0.512  -0.511
 52 A'   53 A'   54 A'   55 A'   56 A'   57 A'   58 A'   22 A"                 
 -0.476  -0.406  -0.379  -0.368  -0.311  -0.305  -0.292  -0.286
 59 A'   60 A'   61 A'   23 A"   62 A'   24 A"   63 A'   25 A"                 
 -0.267  -0.254
 64 A'   26 A"                                                                 
 -- Virtual --                   
 -0.092  -0.084  -0.044  -0.026   0.013   0.046   0.057   0.066
 65 A'   66 A'   27 A"   67 A'   68 A'   69 A'   70 A'   28 A"                 
  0.086   0.096   0.097   0.110   0.143   0.169   0.194   0.197
 71 A'   72 A'   29 A"   73 A'   74 A'   75 A'   30 A"   76 A'                 
  0.203   0.205   0.222   0.226   0.242   0.252   0.277   0.277
 77 A'   78 A'   31 A"   79 A'   32 A"   80 A'   81 A'   33 A"                 
  0.290   0.313   0.339   0.366   0.368   0.381   0.395   0.398
 82 A'   83 A'   84 A'   85 A'   34 A"   35 A"   36 A"   37 A"                 
  0.408   0.431   0.442   0.445   0.447   0.453   0.473   0.492
 38 A"   86 A'   87 A'   88 A'   39 A"   89 A'   90 A'   91 A'                 
  0.516   0.561   0.598   0.619   0.653   0.682   0.703   0.706
 92 A'   40 A"   93 A'   94 A'   95 A'   96 A'   97 A'   41 A"                 
  0.729   0.816   0.825   0.928   0.984   1.126   1.145   1.249
 98 A'   99 A'  100 A'  101 A'  102 A'   42 A"   43 A"  103 A'                 
  1.253   1.309   1.318   1.336   1.344   1.359   1.377   1.377
 44 A"   45 A"  104 A'  105 A'   46 A"  106 A'   47 A"  107 A'                 
  1.394   1.424   1.499   1.520   1.544   1.581   1.667   1.819
108 A'  109 A'  110 A'  111 A'   48 A"  112 A'  113 A'  114 A'                 
  1.874   1.923   2.070   2.151   2.578   2.723   2.793   2.927
 49 A"  115 A'  116 A'  117 A'   50 A"  118 A'   51 A"  119 A'                 
  3.049   3.283   3.744   3.764   3.932   3.948   3.948   3.952
120 A'  121 A'   52 A"  122 A'   53 A"   54 A"  123 A'   55 A"                 
  3.957   3.976   3.979   3.991   3.994   4.006   4.051   4.057
 56 A"   57 A"  124 A'  125 A'   58 A"  126 A'   59 A"  127 A'                 
  4.084   4.142   4.214   4.246   4.282   4.335   4.395   4.457
128 A'  129 A'  130 A'  131 A'  132 A'  133 A'  134 A'  135 A'                 
  4.736   5.962   5.982   5.989   6.004   6.013   6.023   6.047
136 A'   60 A"   61 A"  137 A'  138 A'   62 A"  139 A'  140 A'                 
  6.072   6.130   6.265   6.346   6.608  23.263  24.062  27.777
141 A'  142 A'   63 A"  143 A'  144 A'  145 A'  146 A'  147 A'                 
 27.831  27.884  28.309  28.324  28.328  28.344  28.350  28.357
148 A'  149 A'   64 A"   65 A"  150 A'  151 A'   66 A"  152 A'                 
 28.367  28.377  28.396  28.514  28.520  28.520  28.523  28.528
153 A'  154 A'  155 A'   67 A"   68 A"  156 A'   69 A"   70 A"                 
 28.536  28.537  28.538  28.562  28.566  28.579  28.609  28.664
157 A'   71 A"  158 A'  159 A'   72 A"  160 A'  161 A'  162 A'                 
 28.689  28.726  66.722 127.857 127.868 127.875 127.885 127.888
163 A'  164 A'  165 A'   73 A"   74 A"  166 A'  167 A'   75 A"                 
127.902 127.908 127.921 127.953 151.585 151.631 151.6771901.745
168 A'  169 A'  170 A'  171 A'  172 A'  173 A'  174 A'  175 A'                 
*******1901.841
176 A'  177 A'                                                                 

 Beta MOs, Restricted
 -- Occupied --                  
*******-1165.89-1165.89 -176.33 -176.33 -176.32 -165.73 -165.73
  1 A'    2 A'    3 A'    4 A'    5 A'    6 A'    7 A'    1 A"                 
-165.73 -165.73 -165.73 -165.73 -165.73 -165.72 -165.72  -35.83
  8 A'    9 A'    2 A"   10 A'   11 A'    3 A"   12 A'   13 A'                 
-35.822 -35.819 -31.319 -31.316 -31.313 -31.312 -31.312 -31.309
 14 A'   15 A'   16 A'   17 A'    4 A"   18 A'   19 A'    5 A"                 
-31.309 -31.306 -31.305 -24.733 -22.969 -22.968 -22.968 -22.966
 20 A'    6 A"   21 A'   22 A'   23 A'    7 A"   24 A'   25 A'                 
-22.965 -22.965 -22.963 -22.963 -22.963 -22.961 -22.961 -22.960
  8 A"   26 A'   27 A'    9 A"   28 A'   10 A"   29 A'   30 A'                 
-22.960 -22.956 -22.956 -10.330 -10.280  -6.375  -6.372  -6.368
 11 A"   31 A'   12 A"   32 A'   33 A'   34 A'   35 A'   36 A'                 
 -4.788  -4.785  -4.781  -4.772  -4.772  -4.769  -4.769  -4.765
 37 A'   38 A'   39 A'   13 A"   40 A'   14 A"   41 A'   15 A"                 
 -4.765  -2.054  -2.051  -2.049  -2.048  -2.047  -2.045  -2.045
 42 A'   43 A'   44 A'   16 A"   45 A'   46 A'   47 A'   17 A"                 
 -2.042  -2.042  -2.035  -2.035  -2.031  -2.031  -2.028  -2.028
 18 A"   48 A'   49 A'   19 A"   50 A'   20 A"   51 A'   21 A"                 
 -1.275  -0.838  -0.719  -0.678  -0.658  -0.600  -0.512  -0.511
 52 A'   53 A'   54 A'   55 A'   56 A'   57 A'   58 A'   22 A"                 
 -0.476  -0.406  -0.379  -0.368  -0.311  -0.305  -0.292  -0.286
 59 A'   60 A'   61 A'   23 A"   62 A'   24 A"   63 A'   25 A"                 
 -0.267  -0.254
 64 A'   26 A"                                                                 
 -- Virtual --                   
 -0.092  -0.084  -0.044  -0.026   0.013   0.046   0.057   0.066
 65 A'   66 A'   27 A"   67 A'   68 A'   69 A'   70 A'   28 A"                 
  0.086   0.096   0.097   0.110   0.143   0.169   0.194   0.197
 71 A'   72 A'   29 A"   73 A'   74 A'   75 A'   30 A"   76 A'                 
  0.203   0.205   0.222   0.226   0.242   0.252   0.277   0.277
 77 A'   78 A'   31 A"   79 A'   32 A"   80 A'   81 A'   33 A"                 
  0.290   0.313   0.339   0.366   0.368   0.381   0.395   0.398
 82 A'   83 A'   84 A'   85 A'   34 A"   35 A"   36 A"   37 A"                 
  0.408   0.431   0.442   0.445   0.447   0.453   0.473   0.492
 38 A"   86 A'   87 A'   88 A'   39 A"   89 A'   90 A'   91 A'                 
  0.516   0.561   0.598   0.619   0.653   0.682   0.703   0.706
 92 A'   40 A"   93 A'   94 A'   95 A'   96 A'   97 A'   41 A"                 
  0.729   0.816   0.825   0.928   0.984   1.126   1.145   1.249
 98 A'   99 A'  100 A'  101 A'  102 A'   42 A"   43 A"  103 A'                 
  1.253   1.309   1.318   1.336   1.344   1.359   1.377   1.377
 44 A"   45 A"  104 A'  105 A'   46 A"  106 A'   47 A"  107 A'                 
  1.394   1.424   1.499   1.520   1.544   1.581   1.667   1.819
108 A'  109 A'  110 A'  111 A'   48 A"  112 A'  113 A'  114 A'                 
  1.874   1.923   2.070   2.151   2.578   2.723   2.793   2.927
 49 A"  115 A'  116 A'  117 A'   50 A"  118 A'   51 A"  119 A'                 
  3.049   3.283   3.744   3.764   3.932   3.948   3.948   3.952
120 A'  121 A'   52 A"  122 A'   53 A"   54 A"  123 A'   55 A"                 
  3.957   3.976   3.979   3.991   3.994   4.006   4.051   4.057
 56 A"   57 A"  124 A'  125 A'   58 A"  126 A'   59 A"  127 A'                 
  4.084   4.142   4.214   4.246   4.282   4.335   4.395   4.457
128 A'  129 A'  130 A'  131 A'  132 A'  133 A'  134 A'  135 A'                 
  4.736   5.962   5.982   5.989   6.004   6.013   6.023   6.047
136 A'   60 A"   61 A"  137 A'  138 A'   62 A"  139 A'  140 A'                 
  6.072   6.130   6.265   6.346   6.608  23.263  24.062  27.777
141 A'  142 A'   63 A"  143 A'  144 A'  145 A'  146 A'  147 A'                 
 27.831  27.884  28.309  28.324  28.328  28.344  28.350  28.357
148 A'  149 A'   64 A"   65 A"  150 A'  151 A'   66 A"  152 A'                 
 28.367  28.377  28.396  28.514  28.520  28.520  28.523  28.528
153 A'  154 A'  155 A'   67 A"   68 A"  156 A'   69 A"   70 A"                 
 28.536  28.537  28.538  28.562  28.566  28.579  28.609  28.664
157 A'   71 A"  158 A'  159 A'   72 A"  160 A'  161 A'  162 A'                 
 28.689  28.726  66.722 127.857 127.868 127.875 127.885 127.888
163 A'  164 A'  165 A'   73 A"   74 A"  166 A'  167 A'   75 A"                 
127.902 127.908 127.921 127.953 151.585 151.631 151.6771901.745
168 A'  169 A'  170 A'  171 A'  172 A'  173 A'  174 A'  175 A'                 
*******1901.841
176 A'  177 A'                                                                 
 --------------------------------------------------------------

          Ground-State Mulliken Net Atomic Charges

     Atom                 Charge (a.u.)
  ----------------------------------------
      1 F                    -0.017024
      2 I                     0.152524
      3 I                     0.135265
      4 I                     0.161741
      5 C                    -0.266589
      6 C                    -0.165917
  ----------------------------------------
  Sum of atomic charges =    -0.000000

 -----------------------------------------------------------------
                    Cartesian Multipole Moments
 -----------------------------------------------------------------
    Charge (ESU x 10^10)
                -0.0000
    Dipole Moment (Debye)
         X       0.5120      Y       0.9236      Z       0.0000
       Tot       1.0561
    Quadrupole Moments (Debye-Ang)
        XX     -93.9735     XY       1.6171     YY    -100.9321
        XZ      -0.0000     YZ      -0.0000     ZZ    -102.8523
    Octopole Moments (Debye-Ang^2)
       XXX       7.3703    XXY      -3.4962    XYY      -0.2705
       YYY      43.1864    XXZ       0.0000    XYZ       0.0000
       YYZ       0.0000    XZZ       1.0684    YZZ       4.9137
       ZZZ       0.0000
    Hexadecapole Moments (Debye-Ang^3)
      XXXX   -2108.6856   XXXY      58.2057   XXYY    -583.3514
      XYYY      39.8206   YYYY   -1117.0647   XXXZ      -0.0000
      XXYZ      -0.0000   XYYZ      -0.0000   YYYZ      -0.0000
      XXZZ    -421.5376   XYZZ       9.7213   YYZZ    -220.4779
      XZZZ      -0.0000   YZZZ      -0.0000   ZZZZ    -139.2397
 -----------------------------------------------------------------
 Calculating analytic gradient of the SCF energy
 Gradient of SCF Energy
            1           2           3           4           5           6
    1  -0.0000200  -0.0003913  -0.0000436  -0.0001663  -0.0002111   0.0008322
    2   0.0000261  -0.0000302   0.0000611  -0.0003034   0.0002249   0.0000215
    3   0.0000000  -0.0000000  -0.0000000  -0.0000000  -0.0000000   0.0000000
 Max gradient component =       8.322E-04
 RMS gradient           =       2.437E-04
 Gradient time:  CPU 23.71 s  wall 6.05 s
 Geometry Optimization Parameters
   NAtoms,    NIC,     NZ,  NCons,   NDum,   NFix, NCnnct, MaxDiis
        6      27       0       0       0       0       0       0

 Cartesian Hessian Update
 Hessian Updated using BFGS Update


** GEOMETRY OPTIMIZATION IN DELOCALIZED INTERNAL COORDINATES **
   Searching for a Minimum

   Optimization Cycle:   4

                       Coordinates (Angstroms)
     ATOM                X               Y               Z
      1  F         0.2072715078   -2.3600958142    0.0000000000
      2  I        -2.5021533973   -0.7818331192    0.0000000000
      3  I         2.5786575961   -0.7224798959    0.0000000000
      4  I        -0.1292976065    1.9431485278    0.0000000000
      5  C         0.4910551609   -1.0509067558    0.0000000000
      6  C        -0.4860269792   -0.1400185141    0.0000000000
   Point Group: cs    Number of degrees of freedom:     9


   Energy is -20934.610761193

 Hessian Updated using BFGS Update

  9 Hessian modes will be used to form the next step
  Hessian Eigenvalues:
     0.096001    0.113476    0.126549    0.200578    0.247956    0.253718
     0.336297    0.525313    0.579023

 Minimum Search - Taking Simple RFO Step
 Searching for Lamda that Minimizes Along All modes
 Value Taken    Lamda =  -0.00000361
 Step Taken.  Stepsize is  0.005681

                             Maximum     Tolerance    Cnvgd?
         Gradient           0.000396      0.000300      NO
         Displacement       0.004172      0.001200      NO
         Energy change     -0.000033      0.000001      NO


 New Cartesian Coordinates Obtained by Inverse Iteration

 Displacement from previous Coordinates is:  0.005310
 ----------------------------------------------------------------
             Standard Nuclear Orientation (Angstroms)
    I     Atom           X                Y                Z
 ----------------------------------------------------------------
    1      F       0.2071974084    -2.3603064044     0.0000000000
    2      I      -2.5007487305    -0.7828762567     0.0000000000
    3      I       2.5783655581    -0.7226125649     0.0000000000
    4      I      -0.1283990583     1.9445307790     0.0000000000
    5      C       0.4902904857    -1.0509499104     0.0000000000
    6      C      -0.4871993818    -0.1399712141     0.0000000000
 ----------------------------------------------------------------
 Molecular Point Group                 Cs    NOp =  2
 Largest Abelian Subgroup              Cs    NOp =  2
 Nuclear Repulsion Energy =  1773.2555358082 hartrees
 There are       90 alpha and       90 beta electrons
 Applying Cartesian multipole field
    Component          Value
    ---------          -----
     (2,0,0)        1.00000E-11
     (0,2,0)        2.00000E-11
     (0,0,2)       -3.00000E-11
 Nucleus-field energy     =     0.0000000472 hartrees
 Requested basis set is 6-311++G(d,p)
 There are 90 shells and 252 basis functions
 A cutoff of  1.0D-11 yielded   2761 shell pairs
 There are     23211 function pairs (     26508 Cartesian)
 Smallest overlap matrix eigenvalue = 6.97E-05
 Guess MOs from SCF MO coefficient file

 -----------------------------------------------------------------------
  General SCF calculation program by
  Eric Jon Sundstrom, Paul Horn, Yuezhi Mao, Dmitri Zuev, Alec White,
  David Stuck, Shaama M.S., Shane Yost, Joonho Lee, David Small,
  Daniel Levine, Susi Lehtola, Hugh Burton, Evgeny Epifanovsky
 -----------------------------------------------------------------------
 Exchange:     0.2000 Hartree-Fock + 0.0800 Slater + 0.7200 B88
 Correlation:  0.1900 VWN1RPA + 0.8100 LYP
 Using SG-1 standard quadrature grid
 using 4 threads for integral computing
 -------------------------------------------------------
 OpenMP Integral computing Module                
 Release: version 2.0, May 2017, Q-Chem Inc. Pleasanton 
 -------------------------------------------------------
 -------------------------------------------------------
 OpenMP BLAS3 based DFT computing Module                
 Release: version 1.0, May 2013, Q-Chem Inc. Pittsburgh 
 -------------------------------------------------------
 A restricted SCF calculation will be
 performed using DIIS
 SCF converges when DIIS error is below 1.0e-08
 ---------------------------------------
  Cycle       Energy         DIIS error
 ---------------------------------------
    1  -20934.6107612391      1.33e-05  
    2  -20934.6107630249      4.00e-06  
    3  -20934.6107630208      4.26e-06  
    4  -20934.6107631491      1.44e-06  
    5  -20934.6107631665      3.49e-07  
    6  -20934.6107631676      1.01e-07  
    7  -20934.6107631680      3.16e-08  
    8  -20934.6107631674      1.38e-08  
    9  -20934.6107631678      3.22e-09  Convergence criterion met
 ---------------------------------------
 SCF time:   CPU 53.02s  wall 15.00s 
 SCF   energy in the final basis set =   -20934.6107631678
 Total energy in the final basis set =   -20934.6107631678

 --------------------------------------------------------------
             Orbital Energies (a.u.) and Symmetries
 --------------------------------------------------------------

 Alpha MOs, Restricted
 -- Occupied --                  
*******-1165.89-1165.89 -176.33 -176.33 -176.32 -165.73 -165.73
  1 A'    2 A'    3 A'    4 A'    5 A'    6 A'    7 A'    1 A"                 
-165.73 -165.73 -165.73 -165.73 -165.73 -165.72 -165.72  -35.83
  8 A'    9 A'    2 A"   10 A'   11 A'    3 A"   12 A'   13 A'                 
-35.822 -35.819 -31.319 -31.316 -31.312 -31.312 -31.312 -31.309
 14 A'   15 A'   16 A'   17 A'    4 A"   18 A'   19 A'    5 A"                 
-31.309 -31.306 -31.306 -24.733 -22.969 -22.968 -22.968 -22.966
 20 A'    6 A"   21 A'   22 A'   23 A'    7 A"   24 A'   25 A'                 
-22.965 -22.965 -22.963 -22.963 -22.963 -22.961 -22.961 -22.960
  8 A"   26 A'   27 A'    9 A"   28 A'   10 A"   29 A'   30 A'                 
-22.960 -22.956 -22.956 -10.330 -10.280  -6.375  -6.372  -6.368
 11 A"   31 A'   12 A"   32 A'   33 A'   34 A'   35 A'   36 A'                 
 -4.788  -4.785  -4.781  -4.772  -4.772  -4.769  -4.768  -4.765
 37 A'   38 A'   39 A'   13 A"   40 A'   14 A"   41 A'   15 A"                 
 -4.765  -2.054  -2.051  -2.049  -2.048  -2.047  -2.045  -2.045
 42 A'   43 A'   44 A'   16 A"   45 A'   46 A'   47 A'   17 A"                 
 -2.042  -2.042  -2.035  -2.035  -2.031  -2.031  -2.028  -2.028
 18 A"   48 A'   49 A'   19 A"   50 A'   20 A"   51 A'   21 A"                 
 -1.275  -0.838  -0.719  -0.678  -0.658  -0.600  -0.512  -0.511
 52 A'   53 A'   54 A'   55 A'   56 A'   57 A'   58 A'   22 A"                 
 -0.476  -0.406  -0.379  -0.368  -0.311  -0.305  -0.292  -0.286
 59 A'   60 A'   61 A'   23 A"   62 A'   24 A"   63 A'   25 A"                 
 -0.267  -0.254
 64 A'   26 A"                                                                 
 -- Virtual --                   
 -0.091  -0.084  -0.044  -0.026   0.013   0.046   0.057   0.067
 65 A'   66 A'   27 A"   67 A'   68 A'   69 A'   70 A'   28 A"                 
  0.086   0.096   0.097   0.110   0.143   0.169   0.194   0.197
 71 A'   72 A'   29 A"   73 A'   74 A'   75 A'   30 A"   76 A'                 
  0.203   0.205   0.222   0.226   0.242   0.252   0.277   0.277
 77 A'   78 A'   31 A"   79 A'   32 A"   80 A'   81 A'   33 A"                 
  0.290   0.313   0.339   0.366   0.368   0.381   0.395   0.398
 82 A'   83 A'   84 A'   85 A'   34 A"   35 A"   36 A"   37 A"                 
  0.408   0.431   0.442   0.445   0.447   0.453   0.473   0.492
 38 A"   86 A'   87 A'   88 A'   39 A"   89 A'   90 A'   91 A'                 
  0.516   0.561   0.598   0.619   0.654   0.682   0.702   0.706
 92 A'   40 A"   93 A'   94 A'   95 A'   96 A'   97 A'   41 A"                 
  0.729   0.816   0.825   0.928   0.984   1.126   1.145   1.249
 98 A'   99 A'  100 A'  101 A'  102 A'   42 A"   43 A"  103 A'                 
  1.253   1.309   1.318   1.336   1.344   1.359   1.377   1.377
 44 A"   45 A"  104 A'  105 A'   46 A"  106 A'   47 A"  107 A'                 
  1.394   1.424   1.499   1.520   1.544   1.581   1.666   1.818
108 A'  109 A'  110 A'  111 A'   48 A"  112 A'  113 A'  114 A'                 
  1.874   1.923   2.069   2.150   2.578   2.723   2.793   2.927
 49 A"  115 A'  116 A'  117 A'   50 A"  118 A'   51 A"  119 A'                 
  3.049   3.283   3.744   3.764   3.932   3.948   3.948   3.952
120 A'  121 A'   52 A"  122 A'   53 A"   54 A"  123 A'   55 A"                 
  3.957   3.976   3.979   3.991   3.994   4.006   4.051   4.057
 56 A"   57 A"  124 A'  125 A'   58 A"  126 A'   59 A"  127 A'                 
  4.084   4.142   4.214   4.246   4.281   4.335   4.395   4.457
128 A'  129 A'  130 A'  131 A'  132 A'  133 A'  134 A'  135 A'                 
  4.736   5.962   5.982   5.990   6.004   6.013   6.023   6.047
136 A'   60 A"   61 A"  137 A'  138 A'   62 A"  139 A'  140 A'                 
  6.072   6.130   6.265   6.346   6.608  23.263  24.061  27.777
141 A'  142 A'   63 A"  143 A'  144 A'  145 A'  146 A'  147 A'                 
 27.831  27.884  28.309  28.324  28.328  28.344  28.350  28.357
148 A'  149 A'   64 A"   65 A"  150 A'  151 A'   66 A"  152 A'                 
 28.367  28.377  28.396  28.514  28.520  28.520  28.523  28.528
153 A'  154 A'  155 A'   67 A"   68 A"  156 A'   69 A"   70 A"                 
 28.536  28.537  28.538  28.562  28.566  28.579  28.609  28.665
157 A'   71 A"  158 A'  159 A'   72 A"  160 A'  161 A'  162 A'                 
 28.689  28.726  66.722 127.857 127.868 127.875 127.885 127.888
163 A'  164 A'  165 A'   73 A"   74 A"  166 A'  167 A'   75 A"                 
127.902 127.908 127.921 127.953 151.585 151.631 151.6771901.745
168 A'  169 A'  170 A'  171 A'  172 A'  173 A'  174 A'  175 A'                 
*******1901.841
176 A'  177 A'                                                                 

 Beta MOs, Restricted
 -- Occupied --                  
*******-1165.89-1165.89 -176.33 -176.33 -176.32 -165.73 -165.73
  1 A'    2 A'    3 A'    4 A'    5 A'    6 A'    7 A'    1 A"                 
-165.73 -165.73 -165.73 -165.73 -165.73 -165.72 -165.72  -35.83
  8 A'    9 A'    2 A"   10 A'   11 A'    3 A"   12 A'   13 A'                 
-35.822 -35.819 -31.319 -31.316 -31.312 -31.312 -31.312 -31.309
 14 A'   15 A'   16 A'   17 A'    4 A"   18 A'   19 A'    5 A"                 
-31.309 -31.306 -31.306 -24.733 -22.969 -22.968 -22.968 -22.966
 20 A'    6 A"   21 A'   22 A'   23 A'    7 A"   24 A'   25 A'                 
-22.965 -22.965 -22.963 -22.963 -22.963 -22.961 -22.961 -22.960
  8 A"   26 A'   27 A'    9 A"   28 A'   10 A"   29 A'   30 A'                 
-22.960 -22.956 -22.956 -10.330 -10.280  -6.375  -6.372  -6.368
 11 A"   31 A'   12 A"   32 A'   33 A'   34 A'   35 A'   36 A'                 
 -4.788  -4.785  -4.781  -4.772  -4.772  -4.769  -4.768  -4.765
 37 A'   38 A'   39 A'   13 A"   40 A'   14 A"   41 A'   15 A"                 
 -4.765  -2.054  -2.051  -2.049  -2.048  -2.047  -2.045  -2.045
 42 A'   43 A'   44 A'   16 A"   45 A'   46 A'   47 A'   17 A"                 
 -2.042  -2.042  -2.035  -2.035  -2.031  -2.031  -2.028  -2.028
 18 A"   48 A'   49 A'   19 A"   50 A'   20 A"   51 A'   21 A"                 
 -1.275  -0.838  -0.719  -0.678  -0.658  -0.600  -0.512  -0.511
 52 A'   53 A'   54 A'   55 A'   56 A'   57 A'   58 A'   22 A"                 
 -0.476  -0.406  -0.379  -0.368  -0.311  -0.305  -0.292  -0.286
 59 A'   60 A'   61 A'   23 A"   62 A'   24 A"   63 A'   25 A"                 
 -0.267  -0.254
 64 A'   26 A"                                                                 
 -- Virtual --                   
 -0.091  -0.084  -0.044  -0.026   0.013   0.046   0.057   0.067
 65 A'   66 A'   27 A"   67 A'   68 A'   69 A'   70 A'   28 A"                 
  0.086   0.096   0.097   0.110   0.143   0.169   0.194   0.197
 71 A'   72 A'   29 A"   73 A'   74 A'   75 A'   30 A"   76 A'                 
  0.203   0.205   0.222   0.226   0.242   0.252   0.277   0.277
 77 A'   78 A'   31 A"   79 A'   32 A"   80 A'   81 A'   33 A"                 
  0.290   0.313   0.339   0.366   0.368   0.381   0.395   0.398
 82 A'   83 A'   84 A'   85 A'   34 A"   35 A"   36 A"   37 A"                 
  0.408   0.431   0.442   0.445   0.447   0.453   0.473   0.492
 38 A"   86 A'   87 A'   88 A'   39 A"   89 A'   90 A'   91 A'                 
  0.516   0.561   0.598   0.619   0.654   0.682   0.702   0.706
 92 A'   40 A"   93 A'   94 A'   95 A'   96 A'   97 A'   41 A"                 
  0.729   0.816   0.825   0.928   0.984   1.126   1.145   1.249
 98 A'   99 A'  100 A'  101 A'  102 A'   42 A"   43 A"  103 A'                 
  1.253   1.309   1.318   1.336   1.344   1.359   1.377   1.377
 44 A"   45 A"  104 A'  105 A'   46 A"  106 A'   47 A"  107 A'                 
  1.394   1.424   1.499   1.520   1.544   1.581   1.666   1.818
108 A'  109 A'  110 A'  111 A'   48 A"  112 A'  113 A'  114 A'                 
  1.874   1.923   2.069   2.150   2.578   2.723   2.793   2.927
 49 A"  115 A'  116 A'  117 A'   50 A"  118 A'   51 A"  119 A'                 
  3.049   3.283   3.744   3.764   3.932   3.948   3.948   3.952
120 A'  121 A'   52 A"  122 A'   53 A"   54 A"  123 A'   55 A"                 
  3.957   3.976   3.979   3.991   3.994   4.006   4.051   4.057
 56 A"   57 A"  124 A'  125 A'   58 A"  126 A'   59 A"  127 A'                 
  4.084   4.142   4.214   4.246   4.281   4.335   4.395   4.457
128 A'  129 A'  130 A'  131 A'  132 A'  133 A'  134 A'  135 A'                 
  4.736   5.962   5.982   5.990   6.004   6.013   6.023   6.047
136 A'   60 A"   61 A"  137 A'  138 A'   62 A"  139 A'  140 A'                 
  6.072   6.130   6.265   6.346   6.608  23.263  24.061  27.777
141 A'  142 A'   63 A"  143 A'  144 A'  145 A'  146 A'  147 A'                 
 27.831  27.884  28.309  28.324  28.328  28.344  28.350  28.357
148 A'  149 A'   64 A"   65 A"  150 A'  151 A'   66 A"  152 A'                 
 28.367  28.377  28.396  28.514  28.520  28.520  28.523  28.528
153 A'  154 A'  155 A'   67 A"   68 A"  156 A'   69 A"   70 A"                 
 28.536  28.537  28.538  28.562  28.566  28.579  28.609  28.665
157 A'   71 A"  158 A'  159 A'   72 A"  160 A'  161 A'  162 A'                 
 28.689  28.726  66.722 127.857 127.868 127.875 127.885 127.888
163 A'  164 A'  165 A'   73 A"   74 A"  166 A'  167 A'   75 A"                 
127.902 127.908 127.921 127.953 151.585 151.631 151.6771901.745
168 A'  169 A'  170 A'  171 A'  172 A'  173 A'  174 A'  175 A'                 
*******1901.841
176 A'  177 A'                                                                 
 --------------------------------------------------------------

          Ground-State Mulliken Net Atomic Charges

     Atom                 Charge (a.u.)
  ----------------------------------------
      1 F                    -0.016794
      2 I                     0.153068
      3 I                     0.135074
      4 I                     0.161254
      5 C                    -0.266372
      6 C                    -0.166230
  ----------------------------------------
  Sum of atomic charges =    -0.000000

 -----------------------------------------------------------------
                    Cartesian Multipole Moments
 -----------------------------------------------------------------
    Charge (ESU x 10^10)
                -0.0000
    Dipole Moment (Debye)
         X       0.5065      Y       0.9196      Z      -0.0000
       Tot       1.0498
    Quadrupole Moments (Debye-Ang)
        XX     -93.9768     XY       1.6327     YY    -100.9268
        XZ       0.0000     YZ       0.0000     ZZ    -102.8534
    Octopole Moments (Debye-Ang^2)
       XXX       7.2180    XXY      -3.5246    XYY      -0.3281
       YYY      43.1585    XXZ      -0.0000    XYZ       0.0000
       YYZ       0.0000    XZZ       1.0104    YZZ       4.9021
       ZZZ      -0.0000
    Hexadecapole Moments (Debye-Ang^3)
      XXXX   -2107.4753   XXXY      58.0286   XXYY    -583.2415
      XYYY      39.7023   YYYY   -1118.2238   XXXZ       0.0000
      XXYZ      -0.0000   XYYZ       0.0000   YYYZ       0.0000
      XXZZ    -421.2790   XYZZ       9.6446   YYZZ    -220.6949
      XZZZ       0.0000   YZZZ      -0.0000   ZZZZ    -139.2423
 -----------------------------------------------------------------
 Calculating analytic gradient of the SCF energy
 Gradient of SCF Energy
            1           2           3           4           5           6
    1   0.0000383  -0.0000380   0.0000502  -0.0000494  -0.0002296   0.0002285
    2  -0.0000356  -0.0000115   0.0000486   0.0000107  -0.0000571   0.0000449
    3  -0.0000000  -0.0000000  -0.0000000  -0.0000000   0.0000000   0.0000000
 Max gradient component =       2.296E-04
 RMS gradient           =       8.231E-05
 Gradient time:  CPU 23.72 s  wall 6.05 s
 Geometry Optimization Parameters
   NAtoms,    NIC,     NZ,  NCons,   NDum,   NFix, NCnnct, MaxDiis
        6      27       0       0       0       0       0       0

 Cartesian Hessian Update
 Hessian Updated using BFGS Update


** GEOMETRY OPTIMIZATION IN DELOCALIZED INTERNAL COORDINATES **
   Searching for a Minimum

   Optimization Cycle:   5

                       Coordinates (Angstroms)
     ATOM                X               Y               Z
      1  F         0.2071974084   -2.3603064044    0.0000000000
      2  I        -2.5007487305   -0.7828762567    0.0000000000
      3  I         2.5783655581   -0.7226125649    0.0000000000
      4  I        -0.1283990583    1.9445307790    0.0000000000
      5  C         0.4902904857   -1.0509499104    0.0000000000
      6  C        -0.4871993818   -0.1399712141    0.0000000000
   Point Group: cs    Number of degrees of freedom:     9


   Energy is -20934.610763168

 Hessian Updated using BFGS Update

  9 Hessian modes will be used to form the next step
  Hessian Eigenvalues:
     0.087350    0.113230    0.126714    0.192811    0.249312    0.268021
     0.335370    0.526251    0.567123

 Minimum Search - Taking Simple RFO Step
 Searching for Lamda that Minimizes Along All modes
 Value Taken    Lamda =   0.00000000
 Step Taken.  Stepsize is  0.001313

                             Maximum     Tolerance    Cnvgd?
         Gradient           0.000152      0.000300     YES
         Displacement       0.001003      0.001200     YES
         Energy change     -0.000002      0.000001      NO


                       Distance Matrix (Angstroms)
             F (  1)   I (  2)   I (  3)   I (  4)   C (  5)
   I (  2)  3.133889
   I (  3)  2.881749  5.079472
   I (  4)  4.317899  3.614802  3.800030
   C (  5)  1.339610  3.003028  2.113732  3.058706
   C (  6)  2.326387  2.113695  3.120442  2.115156  1.336177

 Final energy is   -20934.610763167766     


 ******************************
 **  OPTIMIZATION CONVERGED  **
 ******************************

                       Coordinates (Angstroms)
     ATOM                X               Y               Z
      1  F         0.2071974084   -2.3603064044    0.0000000000
      2  I        -2.5007487305   -0.7828762567    0.0000000000
      3  I         2.5783655581   -0.7226125649    0.0000000000
      4  I        -0.1283990583    1.9445307790    0.0000000000
      5  C         0.4902904857   -1.0509499104    0.0000000000
      6  C        -0.4871993818   -0.1399712141    0.0000000000

Z-matrix Print:
$molecule
0 1
I 
C  1 2.115156
C  2 1.336177 1 123.216415
F  3 1.339610 2 120.782890 1 -180.000000 0
I  2 2.113695 1 117.474216 3 -180.000000 0
I  3 2.113732 2 128.080855 1 -0.000000 0
$end


 --------------------------------------------------------------
             Orbital Energies (a.u.) and Symmetries
 --------------------------------------------------------------

 Alpha MOs, Restricted
 -- Occupied --                  
*******-1165.89-1165.89 -176.33 -176.33 -176.32 -165.73 -165.73
  1 A'    2 A'    3 A'    4 A'    5 A'    6 A'    7 A'    1 A"                 
-165.73 -165.73 -165.73 -165.73 -165.73 -165.72 -165.72  -35.83
  8 A'    9 A'    2 A"   10 A'   11 A'    3 A"   12 A'   13 A'                 
-35.822 -35.819 -31.319 -31.316 -31.312 -31.312 -31.312 -31.309
 14 A'   15 A'   16 A'   17 A'    4 A"   18 A'   19 A'    5 A"                 
-31.309 -31.306 -31.306 -24.733 -22.969 -22.968 -22.968 -22.966
 20 A'    6 A"   21 A'   22 A'   23 A'    7 A"   24 A'   25 A'                 
-22.965 -22.965 -22.963 -22.963 -22.963 -22.961 -22.961 -22.960
  8 A"   26 A'   27 A'    9 A"   28 A'   10 A"   29 A'   30 A'                 
-22.960 -22.956 -22.956 -10.330 -10.280  -6.375  -6.372  -6.368
 11 A"   31 A'   12 A"   32 A'   33 A'   34 A'   35 A'   36 A'                 
 -4.788  -4.785  -4.781  -4.772  -4.772  -4.769  -4.768  -4.765
 37 A'   38 A'   39 A'   13 A"   40 A'   14 A"   41 A'   15 A"                 
 -4.765  -2.054  -2.051  -2.049  -2.048  -2.047  -2.045  -2.045
 42 A'   43 A'   44 A'   16 A"   45 A'   46 A'   47 A'   17 A"                 
 -2.042  -2.042  -2.035  -2.035  -2.031  -2.031  -2.028  -2.028
 18 A"   48 A'   49 A'   19 A"   50 A'   20 A"   51 A'   21 A"                 
 -1.275  -0.838  -0.719  -0.678  -0.658  -0.600  -0.512  -0.511
 52 A'   53 A'   54 A'   55 A'   56 A'   57 A'   58 A'   22 A"                 
 -0.476  -0.406  -0.379  -0.368  -0.311  -0.305  -0.292  -0.286
 59 A'   60 A'   61 A'   23 A"   62 A'   24 A"   63 A'   25 A"                 
 -0.267  -0.254
 64 A'   26 A"                                                                 
 -- Virtual --                   
 -0.091  -0.084  -0.044  -0.026   0.013   0.046   0.057   0.067
 65 A'   66 A'   27 A"   67 A'   68 A'   69 A'   70 A'   28 A"                 
  0.086   0.096   0.097   0.110   0.143   0.169   0.194   0.197
 71 A'   72 A'   29 A"   73 A'   74 A'   75 A'   30 A"   76 A'                 
  0.203   0.205   0.222   0.226   0.242   0.252   0.277   0.277
 77 A'   78 A'   31 A"   79 A'   32 A"   80 A'   81 A'   33 A"                 
  0.290   0.313   0.339   0.366   0.368   0.381   0.395   0.398
 82 A'   83 A'   84 A'   85 A'   34 A"   35 A"   36 A"   37 A"                 
  0.408   0.431   0.442   0.445   0.447   0.453   0.473   0.492
 38 A"   86 A'   87 A'   88 A'   39 A"   89 A'   90 A'   91 A'                 
  0.516   0.561   0.598   0.619   0.654   0.682   0.702   0.706
 92 A'   40 A"   93 A'   94 A'   95 A'   96 A'   97 A'   41 A"                 
  0.729   0.816   0.825   0.928   0.984   1.126   1.145   1.249
 98 A'   99 A'  100 A'  101 A'  102 A'   42 A"   43 A"  103 A'                 
  1.253   1.309   1.318   1.336   1.344   1.359   1.377   1.377
 44 A"   45 A"  104 A'  105 A'   46 A"  106 A'   47 A"  107 A'                 
  1.394   1.424   1.499   1.520   1.544   1.581   1.666   1.818
108 A'  109 A'  110 A'  111 A'   48 A"  112 A'  113 A'  114 A'                 
  1.874   1.923   2.069   2.150   2.578   2.723   2.793   2.927
 49 A"  115 A'  116 A'  117 A'   50 A"  118 A'   51 A"  119 A'                 
  3.049   3.283   3.744   3.764   3.932   3.948   3.948   3.952
120 A'  121 A'   52 A"  122 A'   53 A"   54 A"  123 A'   55 A"                 
  3.957   3.976   3.979   3.991   3.994   4.006   4.051   4.057
 56 A"   57 A"  124 A'  125 A'   58 A"  126 A'   59 A"  127 A'                 
  4.084   4.142   4.214   4.246   4.281   4.335   4.395   4.457
128 A'  129 A'  130 A'  131 A'  132 A'  133 A'  134 A'  135 A'                 
  4.736   5.962   5.982   5.990   6.004   6.013   6.023   6.047
136 A'   60 A"   61 A"  137 A'  138 A'   62 A"  139 A'  140 A'                 
  6.072   6.130   6.265   6.346   6.608  23.263  24.061  27.777
141 A'  142 A'   63 A"  143 A'  144 A'  145 A'  146 A'  147 A'                 
 27.831  27.884  28.309  28.324  28.328  28.344  28.350  28.357
148 A'  149 A'   64 A"   65 A"  150 A'  151 A'   66 A"  152 A'                 
 28.367  28.377  28.396  28.514  28.520  28.520  28.523  28.528
153 A'  154 A'  155 A'   67 A"   68 A"  156 A'   69 A"   70 A"                 
 28.536  28.537  28.538  28.562  28.566  28.579  28.609  28.665
157 A'   71 A"  158 A'  159 A'   72 A"  160 A'  161 A'  162 A'                 
 28.689  28.726  66.722 127.857 127.868 127.875 127.885 127.888
163 A'  164 A'  165 A'   73 A"   74 A"  166 A'  167 A'   75 A"                 
127.902 127.908 127.921 127.953 151.585 151.631 151.6771901.745
168 A'  169 A'  170 A'  171 A'  172 A'  173 A'  174 A'  175 A'                 
*******1901.841
176 A'  177 A'                                                                 

 Beta MOs, Restricted
 -- Occupied --                  
*******-1165.89-1165.89 -176.33 -176.33 -176.32 -165.73 -165.73
  1 A'    2 A'    3 A'    4 A'    5 A'    6 A'    7 A'    1 A"                 
-165.73 -165.73 -165.73 -165.73 -165.73 -165.72 -165.72  -35.83
  8 A'    9 A'    2 A"   10 A'   11 A'    3 A"   12 A'   13 A'                 
-35.822 -35.819 -31.319 -31.316 -31.312 -31.312 -31.312 -31.309
 14 A'   15 A'   16 A'   17 A'    4 A"   18 A'   19 A'    5 A"                 
-31.309 -31.306 -31.306 -24.733 -22.969 -22.968 -22.968 -22.966
 20 A'    6 A"   21 A'   22 A'   23 A'    7 A"   24 A'   25 A'                 
-22.965 -22.965 -22.963 -22.963 -22.963 -22.961 -22.961 -22.960
  8 A"   26 A'   27 A'    9 A"   28 A'   10 A"   29 A'   30 A'                 
-22.960 -22.956 -22.956 -10.330 -10.280  -6.375  -6.372  -6.368
 11 A"   31 A'   12 A"   32 A'   33 A'   34 A'   35 A'   36 A'                 
 -4.788  -4.785  -4.781  -4.772  -4.772  -4.769  -4.768  -4.765
 37 A'   38 A'   39 A'   13 A"   40 A'   14 A"   41 A'   15 A"                 
 -4.765  -2.054  -2.051  -2.049  -2.048  -2.047  -2.045  -2.045
 42 A'   43 A'   44 A'   16 A"   45 A'   46 A'   47 A'   17 A"                 
 -2.042  -2.042  -2.035  -2.035  -2.031  -2.031  -2.028  -2.028
 18 A"   48 A'   49 A'   19 A"   50 A'   20 A"   51 A'   21 A"                 
 -1.275  -0.838  -0.719  -0.678  -0.658  -0.600  -0.512  -0.511
 52 A'   53 A'   54 A'   55 A'   56 A'   57 A'   58 A'   22 A"                 
 -0.476  -0.406  -0.379  -0.368  -0.311  -0.305  -0.292  -0.286
 59 A'   60 A'   61 A'   23 A"   62 A'   24 A"   63 A'   25 A"                 
 -0.267  -0.254
 64 A'   26 A"                                                                 
 -- Virtual --                   
 -0.091  -0.084  -0.044  -0.026   0.013   0.046   0.057   0.067
 65 A'   66 A'   27 A"   67 A'   68 A'   69 A'   70 A'   28 A"                 
  0.086   0.096   0.097   0.110   0.143   0.169   0.194   0.197
 71 A'   72 A'   29 A"   73 A'   74 A'   75 A'   30 A"   76 A'                 
  0.203   0.205   0.222   0.226   0.242   0.252   0.277   0.277
 77 A'   78 A'   31 A"   79 A'   32 A"   80 A'   81 A'   33 A"                 
  0.290   0.313   0.339   0.366   0.368   0.381   0.395   0.398
 82 A'   83 A'   84 A'   85 A'   34 A"   35 A"   36 A"   37 A"                 
  0.408   0.431   0.442   0.445   0.447   0.453   0.473   0.492
 38 A"   86 A'   87 A'   88 A'   39 A"   89 A'   90 A'   91 A'                 
  0.516   0.561   0.598   0.619   0.654   0.682   0.702   0.706
 92 A'   40 A"   93 A'   94 A'   95 A'   96 A'   97 A'   41 A"                 
  0.729   0.816   0.825   0.928   0.984   1.126   1.145   1.249
 98 A'   99 A'  100 A'  101 A'  102 A'   42 A"   43 A"  103 A'                 
  1.253   1.309   1.318   1.336   1.344   1.359   1.377   1.377
 44 A"   45 A"  104 A'  105 A'   46 A"  106 A'   47 A"  107 A'                 
  1.394   1.424   1.499   1.520   1.544   1.581   1.666   1.818
108 A'  109 A'  110 A'  111 A'   48 A"  112 A'  113 A'  114 A'                 
  1.874   1.923   2.069   2.150   2.578   2.723   2.793   2.927
 49 A"  115 A'  116 A'  117 A'   50 A"  118 A'   51 A"  119 A'                 
  3.049   3.283   3.744   3.764   3.932   3.948   3.948   3.952
120 A'  121 A'   52 A"  122 A'   53 A"   54 A"  123 A'   55 A"                 
  3.957   3.976   3.979   3.991   3.994   4.006   4.051   4.057
 56 A"   57 A"  124 A'  125 A'   58 A"  126 A'   59 A"  127 A'                 
  4.084   4.142   4.214   4.246   4.281   4.335   4.395   4.457
128 A'  129 A'  130 A'  131 A'  132 A'  133 A'  134 A'  135 A'                 
  4.736   5.962   5.982   5.990   6.004   6.013   6.023   6.047
136 A'   60 A"   61 A"  137 A'  138 A'   62 A"  139 A'  140 A'                 
  6.072   6.130   6.265   6.346   6.608  23.263  24.061  27.777
141 A'  142 A'   63 A"  143 A'  144 A'  145 A'  146 A'  147 A'                 
 27.831  27.884  28.309  28.324  28.328  28.344  28.350  28.357
148 A'  149 A'   64 A"   65 A"  150 A'  151 A'   66 A"  152 A'                 
 28.367  28.377  28.396  28.514  28.520  28.520  28.523  28.528
153 A'  154 A'  155 A'   67 A"   68 A"  156 A'   69 A"   70 A"                 
 28.536  28.537  28.538  28.562  28.566  28.579  28.609  28.665
157 A'   71 A"  158 A'  159 A'   72 A"  160 A'  161 A'  162 A'                 
 28.689  28.726  66.722 127.857 127.868 127.875 127.885 127.888
163 A'  164 A'  165 A'   73 A"   74 A"  166 A'  167 A'   75 A"                 
127.902 127.908 127.921 127.953 151.585 151.631 151.6771901.745
168 A'  169 A'  170 A'  171 A'  172 A'  173 A'  174 A'  175 A'                 
*******1901.841
176 A'  177 A'                                                                 
 --------------------------------------------------------------

          Ground-State Mulliken Net Atomic Charges

     Atom                 Charge (a.u.)
  ----------------------------------------
      1 F                    -0.016794
      2 I                     0.153068
      3 I                     0.135074
      4 I                     0.161254
      5 C                    -0.266372
      6 C                    -0.166230
  ----------------------------------------
  Sum of atomic charges =    -0.000000

 -----------------------------------------------------------------
                    Cartesian Multipole Moments
 -----------------------------------------------------------------
    Charge (ESU x 10^10)
                -0.0000
    Dipole Moment (Debye)
         X       0.5065      Y       0.9196      Z      -0.0000
       Tot       1.0498
    Quadrupole Moments (Debye-Ang)
        XX     -93.9768     XY       1.6327     YY    -100.9268
        XZ       0.0000     YZ       0.0000     ZZ    -102.8534
    Octopole Moments (Debye-Ang^2)
       XXX       7.2180    XXY      -3.5246    XYY      -0.3281
       YYY      43.1585    XXZ      -0.0000    XYZ       0.0000
       YYZ       0.0000    XZZ       1.0104    YZZ       4.9021
       ZZZ      -0.0000
    Hexadecapole Moments (Debye-Ang^3)
      XXXX   -2107.4753   XXXY      58.0286   XXYY    -583.2415
      XYYY      39.7023   YYYY   -1118.2238   XXXZ       0.0000
      XXYZ      -0.0000   XYYZ       0.0000   YYYZ       0.0000
      XXZZ    -421.2790   XYZZ       9.6446   YYZZ    -220.6949
      XZZZ       0.0000   YZZZ      -0.0000   ZZZZ    -139.2423
 -----------------------------------------------------------------
Archival summary:
1\1\TWL01\OPT\ProcedureUnspecified\BasisUnspecified\312\taweetha\TueAug2816:58:252018TueAug2816:58:252018\0\\#,OPT,ProcedureUnspecified,BasisUnspecified,\\0,1\I\C,1,2.11516\C,2,1.33618,1,123.216\F,3,1.33961,2,120.783,1,-180,0\I,2,2.1137,1,117.474,3,-180,0\I,3,2.11373,2,128.081,1,-0,0\\\@

 Total job time:  118.83s(wall), 445.68s(cpu) 
 Tue Aug 28 16:58:25 2018

        *************************************************************
        *                                                           *
        *  Thank you very much for using Q-Chem.  Have a nice day.  *
        *                                                           *
        *************************************************************


 
User input: 2 of 2 
 
Q-Chem Developer Version!
                  Welcome to Q-Chem
     A Quantum Leap Into The Future Of Chemistry


 Q-Chem 5.1, Q-Chem, Inc., Pleasanton, CA (2018)

 Yihan Shao,  Zhengting Gan,  E. Epifanovsky,  A. T. B. Gilbert,  M. Wormit,  
 J. Kussmann,  A. W. Lange,  A. Behn,  Jia Deng,  Xintian Feng,  D. Ghosh,  
 M. Goldey,  P. R. Horn,  L. D. Jacobson,  I. Kaliman,  T. Kus,  A. Landau,  
 Jie Liu,  E. I. Proynov,  R. M. Richard,  R. P. Steele,  E. J. Sundstrom,  
 H. L. Woodcock III,  P. M. Zimmerman,  D. Zuev,  B. Albrecht,  E. Alguire,  
 S. A. Baeppler,  D. Barton,  Z. Benda,  Y. A. Bernard,  E. J. Berquist,  
 K. B. Bravaya,  H. Burton,  D. Casanova,  Chun-Min Chang,  Yunqing Chen,  
 A. Chien,  K. D. Closser,  M. P. Coons,  S. Coriani,  S. Dasgupta,  
 A. L. Dempwolff,  M. Diedenhofen,  Hainam Do,  R. G. Edgar,  Po-Tung Fang,  
 S. Faraji,  S. Fatehi,  Qingguo Feng,  K. D. Fenk,  J. Fosso-Tande,  
 Qinghui Ge,  A. Ghysels,  G. Gidofalvi,  J. Gomes,  J. Gonthier,  A. Gunina,  
 D. Hait,  M. W. D. Hanson-Heine,  P. H. P. Harbach,  A. W. Hauser,  
 J. E. Herr,  E. G. Hohenstein,  Z. C. Holden,  Kerwin Hui,  B. C. Huynh,  
 T.-C. Jagau,  Hyunjun Ji,  B. Kaduk,  K. Khistyaev,  Jaehoon Kim,  
 P. Klunzinger,  K. Koh,  D. Kosenkov,  L. Koulias,  T. Kowalczyk,  
 C. M. Krauter,  A. Kunitsa,  Ka Un Lao,  A. Laurent,  K. V. Lawler,  
 Joonho Lee,  D. Lefrancois,  S. Lehtola,  D. S. Levine,  Yi-Pei Li,  
 You-Sheng Lin,  Fenglai Liu,  E. Livshits,  A. Luenser,  P. Manohar,  
 E. Mansoor,  S. F. Manzer,  Shan-Ping Mao,  Yuezhi Mao,  N. Mardirossian,  
 A. V. Marenich,  T. Markovich,  L. A. Martinez-Martinez,  S. A. Maurer,  
 N. J. Mayhall,  S. C. McKenzie,  J.-M. Mewes,  A. F. Morrison,  
 J. W. Mullinax,  K. Nanda,  T. S. Nguyen-Beck,  R. Olivares-Amaya,  
 J. A. Parkhill,  T. M. Perrine,  F. Plasser,  P. Pokhilko,  S. Prager,  
 A. Prociuk,  E. Ramos,  D. R. Rehn,  F. Rob,  M. Schneider,  N. Sergueev,  
 S. M. Sharada,  S. Sharma,  D. W. Small,  T. Stauch,  T. Stein,  
 Yu-Chuan Su,  A. J. W. Thom,  A. Tkatchenko,  T. Tsuchimochi,  N. M. Tubman,  
 L. Vogt,  M. L. Vidal,  O. Vydrov,  M. A. Watson,  J. Wenzel,  
 M. de Wergifosse,  T. A. Wesolowski,  A. White,  J. Witte,  A. Yamada,  
 Jun Yang,  K. Yao,  S. Yeganeh,  S. R. Yost,  Zhi-Qiang You,  A. Zech,  
 Igor Ying Zhang,  Xing Zhang,  Yan Zhao,  Ying Zhu,  B. R. Brooks,  
 G. K. L. Chan,  C. J. Cramer,  M. S. Gordon,  W. J. Hehre,  A. Klamt,  
 M. W. Schmidt,  C. D. Sherrill,  D. G. Truhlar,  A. Aspuru-Guzik,  R. Baer,  
 A. T. Bell,  N. A. Besley,  Jeng-Da Chai,  A. E. DePrince, III,  
 R. A. DiStasio Jr.,  A. Dreuw,  B. D. Dunietz,  T. R. Furlani,  
 Chao-Ping Hsu,  Yousung Jung,  Jing Kong,  D. S. Lambrecht,  WanZhen Liang,  
 C. Ochsenfeld,  V. A. Rassolov,  L. V. Slipchenko,  J. E. Subotnik,  
 T. Van Voorhis,  J. M. Herbert,  A. I. Krylov,  P. M. W. Gill,  M. Head-Gordon

 Contributors to earlier versions of Q-Chem not listed above: 
 R. D. Adamson,  B. Austin,  J. Baker,  G. J. O. Beran,  K. Brandhorst,  
 S. T. Brown,  E. F. C. Byrd,  A. K. Chakraborty,  C.-L. Cheng,  
 Siu Hung Chien,  D. M. Chipman,  D. L. Crittenden,  H. Dachsel,  
 R. J. Doerksen,  A. D. Dutoi,  L. Fusti-Molnar,  W. A. Goddard III,  
 A. Golubeva-Zadorozhnaya,  S. R. Gwaltney,  G. Hawkins,  A. Heyden,  
 S. Hirata,  G. Kedziora,  F. J. Keil,  C. Kelley,  Jihan Kim,  R. A. King,  
 R. Z. Khaliullin,  P. P. Korambath,  W. Kurlancheek,  A. M. Lee,  M. S. Lee,  
 S. V. Levchenko,  Ching Yeh Lin,  D. Liotard,  R. C. Lochan,  I. Lotan,  
 P. E. Maslen,  N. Nair,  D. P. O'Neill,  D. Neuhauser,  E. Neuscamman,  
 C. M. Oana,  R. Olson,  B. Peters,  R. Peverati,  P. A. Pieniazek,  
 Y. M. Rhee,  J. Ritchie,  M. A. Rohrdanz,  E. Rosta,  N. J. Russ,  
 H. F. Schaefer III,  N. E. Schultz,  N. Shenvi,  A. C. Simmonett,  A. Sodt,  
 D. Stuck,  K. S. Thanthiriwatte,  V. Vanovschi,  Tao Wang,  A. Warshel,  
 C. F. Williams,  Q. Wu,  X. Xu,  W. Zhang

 Please cite Q-Chem as follows:
 Y. Shao et al., Mol. Phys. 113, 184-215 (2015)
 DOI: 10.1080/00268976.2014.952696

 Q-Chem 5.1.1 for Intel X86 EM64T Linux

 Parts of Q-Chem use Armadillo 8.300.2 (Tropical Shenanigans).
 http://arma.sourceforge.net/

 Q-Chem begins on Tue Aug 28 16:58:25 2018  

Host: 
0

     Scratch files written to /scratch/taweetham/qchem21098//
The previous job contains 0 fragments, simply inherited here
Input Ideriv = 2
Curr. Ideriv = -1
Max.  Ideriv = 2

Checking the input file for inconsistencies... 	...done.

--------------------------------------------------------------
User input:
--------------------------------------------------------------

$molecule
read
$end

$rem
   SCF_GUESS 	READ
   JOB_TYPE 	FREQUENCY
   BASIS 	6-311++G**
   EXCHANGE 	B3LYP
   MEM_TOTAL	7500	
$end


--------------------------------------------------------------
 ----------------------------------------------------------------
             Standard Nuclear Orientation (Angstroms)
    I     Atom           X                Y                Z
 ----------------------------------------------------------------
    1      F       0.3076841660    -2.3211519550    -0.0000000000
    2      I      -2.4630184026    -0.8567526110    -0.0000000000
    3      I       2.6092883744    -0.5870534648     0.0000000000
    4      I      -0.2051786115     1.9661805415     0.0000000000
    5      C       0.5365322874    -1.0012335273     0.0000000000
    6      C      -0.4776988854    -0.1313463193    -0.0000000000
 ----------------------------------------------------------------
 Molecular Point Group                 Cs    NOp =  2
 Largest Abelian Subgroup              Cs    NOp =  2
 Nuclear Repulsion Energy =  1773.2555358082 hartrees
 There are       90 alpha and       90 beta electrons
 Requested basis set is 6-311++G(d,p)
 There are 90 shells and 252 basis functions

 Total QAlloc Memory Limit   7500 MB
 Mega-Array Size       188 MB
 MEM_STATIC part       192 MB

                       Distance Matrix (Angstroms)
             F (  1)   I (  2)   I (  3)   I (  4)   C (  5)
   I (  2)  3.133889
   I (  3)  2.881749  5.079472
   I (  4)  4.317899  3.614802  3.800030
   C (  5)  1.339610  3.003028  2.113732  3.058706
   C (  6)  2.326387  2.113695  3.120442  2.115156  1.336177

 A cutoff of  1.0D-11 yielded   2761 shell pairs
 There are     23211 function pairs (     26508 Cartesian)

 -------------------------------------------------------
 OpenMP Integral Computing Module                       
 Release: version 1.0, May 2013, Q-Chem Inc. Pittsburgh 
 -------------------------------------------------------
 Integral Job Info:
 Integral job number is                      11
 Integral operator is                         1
 short-range coefficients                     0
 long-range coefficients              100000000
 Omega coefficients                           0
 if combine SR and LR in K                    0
 Integral screening is                        0
 Integral computing path is                   2
 max size of driver memory is            800000
 size of driver memory is                593474
 size of scratch memory is             11861008
 max col of scratch BK array               1296
 max len of scratch array in speh3          155
 max len of scratch index in speh4           18
 max int batch size is                      520
 min int batch size is                       52
 fixed nKL is                                52
 max L of basis functions is                  2
 order of int derivative is                   0
 number of shells is                         90
 number of basis is                         270
 number of cartesian basis is               270
 number of contracted shell pairs          2761
 number of primitive shell pairs           5307
 maxK2 (contraction) of shell pair           36
 max number of K2 of shell pair               1
 max number of CS2 of shell pair            396
 max number of PS2 of shell pair            396
 mem total for path MDJ                  556524
 -------------------------------------------------------
 Smallest overlap matrix eigenvalue = 6.97E-05
 Guess MOs from SCF MO coefficient file

 -----------------------------------------------------------------------
  General SCF calculation program by
  Eric Jon Sundstrom, Paul Horn, Yuezhi Mao, Dmitri Zuev, Alec White,
  David Stuck, Shaama M.S., Shane Yost, Joonho Lee, David Small,
  Daniel Levine, Susi Lehtola, Hugh Burton, Evgeny Epifanovsky
 -----------------------------------------------------------------------
 Exchange:     0.2000 Hartree-Fock + 0.0800 Slater + 0.7200 B88
 Correlation:  0.1900 VWN1RPA + 0.8100 LYP
 Using SG-1 standard quadrature grid
 using 4 threads for integral computing
 -------------------------------------------------------
 OpenMP Integral computing Module                
 Release: version 2.0, May 2017, Q-Chem Inc. Pleasanton 
 -------------------------------------------------------
 -------------------------------------------------------
 OpenMP BLAS3 based DFT computing Module                
 Release: version 1.0, May 2013, Q-Chem Inc. Pittsburgh 
 -------------------------------------------------------
 A restricted SCF calculation will be
 performed using DIIS
 SCF converges when DIIS error is below 1.0e-08
 ---------------------------------------
  Cycle       Energy         DIIS error
 ---------------------------------------
    1  -20934.6079532230      5.33e-04  
    2  -20934.6106375907      7.68e-05  
    3  -20934.6106375833      9.32e-05  
    4  -20934.6106824080      3.03e-05  
    5  -20934.6106876422      1.36e-05  
    6  -20934.6106889716      3.29e-06  
    7  -20934.6106890518      1.15e-06  
    8  -20934.6106890592      3.59e-07  
    9  -20934.6106890600      1.98e-07  
   10  -20934.6106890603      2.11e-08  
   11  -20934.6106890601      5.94e-09  Convergence criterion met
 ---------------------------------------
 SCF time:   CPU 68.64s  wall 19.00s 
 SCF   energy in the final basis set =   -20934.6106890601
 Total energy in the final basis set =   -20934.6106890601

 --------------------------------------------------------------
             Orbital Energies (a.u.) and Symmetries
 --------------------------------------------------------------

 Alpha MOs, Restricted
 -- Occupied --                  
*******-1165.89-1165.89 -176.33 -176.33 -176.32 -165.73 -165.73
  1 A'    2 A'    3 A'    4 A'    5 A'    6 A'    7 A'    1 A"                 
-165.73 -165.73 -165.73 -165.73 -165.73 -165.72 -165.72  -35.83
  8 A'    9 A'    2 A"   10 A'   11 A'    3 A"   12 A'   13 A'                 
-35.822 -35.819 -31.319 -31.316 -31.312 -31.312 -31.312 -31.309
 14 A'   15 A'   16 A'   17 A'   18 A'    4 A"   19 A'    5 A"                 
-31.309 -31.306 -31.306 -24.733 -22.969 -22.968 -22.968 -22.966
 20 A'    6 A"   21 A'   22 A'   23 A'    7 A"   24 A'   25 A'                 
-22.965 -22.965 -22.963 -22.963 -22.963 -22.961 -22.961 -22.960
  8 A"   26 A'   27 A'    9 A"   28 A'   10 A"   29 A'   30 A'                 
-22.960 -22.956 -22.956 -10.330 -10.280  -6.375  -6.372  -6.368
 11 A"   31 A'   12 A"   32 A'   33 A'   34 A'   35 A'   36 A'                 
 -4.788  -4.785  -4.781  -4.772  -4.772  -4.769  -4.769  -4.765
 37 A'   38 A'   39 A'   13 A"   40 A'   14 A"   41 A'   15 A"                 
 -4.765  -2.053  -2.051  -2.049  -2.048  -2.047  -2.045  -2.045
 42 A'   43 A'   44 A'   16 A"   45 A'   46 A'   17 A"   47 A'                 
 -2.042  -2.042  -2.035  -2.035  -2.031  -2.031  -2.028  -2.028
 18 A"   48 A'   49 A'   19 A"   50 A'   20 A"   21 A"   51 A'                 
 -1.275  -0.838  -0.719  -0.678  -0.658  -0.600  -0.512  -0.511
 52 A'   53 A'   54 A'   55 A'   56 A'   57 A'   58 A'   22 A"                 
 -0.476  -0.406  -0.379  -0.368  -0.311  -0.305  -0.292  -0.286
 59 A'   60 A'   61 A'   23 A"   62 A'   24 A"   63 A'   25 A"                 
 -0.267  -0.254
 64 A'   26 A"                                                                 
 -- Virtual --                   
 -0.091  -0.084  -0.044  -0.026   0.013   0.046   0.057   0.067
 65 A'   66 A'   27 A"   67 A'   68 A'   69 A'   70 A'   28 A"                 
  0.086   0.096   0.097   0.110   0.143   0.169   0.194   0.197
 71 A'   72 A'   29 A"   73 A'   74 A'   75 A'   30 A"   76 A'                 
  0.203   0.205   0.222   0.226   0.242   0.252   0.277   0.277
 77 A'   78 A'   31 A"   79 A'   32 A"   80 A'   81 A'   33 A"                 
  0.290   0.313   0.339   0.366   0.368   0.381   0.395   0.398
 82 A'   83 A'   84 A'   85 A'   34 A"   35 A"   36 A"   37 A"                 
  0.408   0.431   0.442   0.445   0.447   0.453   0.473   0.492
 38 A"   86 A'   87 A'   88 A'   39 A"   89 A'   90 A'   91 A'                 
  0.516   0.561   0.598   0.619   0.654   0.682   0.702   0.706
 92 A'   40 A"   93 A'   94 A'   95 A'   96 A'   97 A'   41 A"                 
  0.729   0.816   0.825   0.928   0.984   1.126   1.145   1.249
 98 A'   99 A'  100 A'  101 A'  102 A'   42 A"   43 A"  103 A'                 
  1.253   1.309   1.318   1.337   1.344   1.359   1.377   1.377
 44 A"   45 A"  104 A'  105 A'   46 A"  106 A'   47 A"  107 A'                 
  1.395   1.424   1.499   1.520   1.544   1.581   1.666   1.818
108 A'  109 A'  110 A'  111 A'   48 A"  112 A'  113 A'  114 A'                 
  1.874   1.923   2.069   2.150   2.578   2.723   2.793   2.927
 49 A"  115 A'  116 A'  117 A'   50 A"  118 A'   51 A"  119 A'                 
  3.049   3.283   3.744   3.764   3.932   3.948   3.948   3.952
120 A'  121 A'   52 A"  122 A'   53 A"   54 A"  123 A'   55 A"                 
  3.957   3.976   3.979   3.991   3.994   4.006   4.051   4.057
 56 A"   57 A"  124 A'  125 A'   58 A"  126 A'   59 A"  127 A'                 
  4.084   4.142   4.214   4.246   4.281   4.335   4.395   4.457
128 A'  129 A'  130 A'  131 A'  132 A'  133 A'  134 A'  135 A'                 
  4.735   5.962   5.981   5.990   6.004   6.013   6.023   6.047
136 A'   60 A"   61 A"  137 A'  138 A'   62 A"  139 A'  140 A'                 
  6.072   6.130   6.265   6.346   6.608  23.263  24.061  27.777
141 A'  142 A'   63 A"  143 A'  144 A'  145 A'  146 A'  147 A'                 
 27.831  27.884  28.309  28.324  28.328  28.344  28.350  28.357
148 A'  149 A'   64 A"   65 A"  150 A'  151 A'   66 A"  152 A'                 
 28.367  28.377  28.396  28.514  28.520  28.520  28.523  28.528
153 A'  154 A'  155 A'   67 A"   68 A"  156 A'   69 A"   70 A"                 
 28.536  28.537  28.538  28.562  28.566  28.579  28.609  28.665
157 A'   71 A"  158 A'  159 A'   72 A"  160 A'  161 A'  162 A'                 
 28.689  28.726  66.722 127.857 127.868 127.875 127.885 127.888
163 A'  164 A'  165 A'   73 A"   74 A"  166 A'  167 A'   75 A"                 
127.902 127.908 127.921 127.953 151.585 151.631 151.6771901.745
168 A'  169 A'  170 A'  171 A'  172 A'  173 A'  174 A'  175 A'                 
*******1901.841
176 A'  177 A'                                                                 

 Beta MOs, Restricted
 -- Occupied --                  
*******-1165.89-1165.89 -176.33 -176.33 -176.32 -165.73 -165.73
  1 A'    2 A'    3 A'    4 A'    5 A'    6 A'    7 A'    1 A"                 
-165.73 -165.73 -165.73 -165.73 -165.73 -165.72 -165.72  -35.83
  8 A'    9 A'    2 A"   10 A'   11 A'    3 A"   12 A'   13 A'                 
-35.822 -35.819 -31.319 -31.316 -31.312 -31.312 -31.312 -31.309
 14 A'   15 A'   16 A'   17 A'   18 A'    4 A"   19 A'    5 A"                 
-31.309 -31.306 -31.306 -24.733 -22.969 -22.968 -22.968 -22.966
 20 A'    6 A"   21 A'   22 A'   23 A'    7 A"   24 A'   25 A'                 
-22.965 -22.965 -22.963 -22.963 -22.963 -22.961 -22.961 -22.960
  8 A"   26 A'   27 A'    9 A"   28 A'   10 A"   29 A'   30 A'                 
-22.960 -22.956 -22.956 -10.330 -10.280  -6.375  -6.372  -6.368
 11 A"   31 A'   12 A"   32 A'   33 A'   34 A'   35 A'   36 A'                 
 -4.788  -4.785  -4.781  -4.772  -4.772  -4.769  -4.769  -4.765
 37 A'   38 A'   39 A'   13 A"   40 A'   14 A"   41 A'   15 A"                 
 -4.765  -2.053  -2.051  -2.049  -2.048  -2.047  -2.045  -2.045
 42 A'   43 A'   44 A'   16 A"   45 A'   46 A'   17 A"   47 A'                 
 -2.042  -2.042  -2.035  -2.035  -2.031  -2.031  -2.028  -2.028
 18 A"   48 A'   49 A'   19 A"   50 A'   20 A"   21 A"   51 A'                 
 -1.275  -0.838  -0.719  -0.678  -0.658  -0.600  -0.512  -0.511
 52 A'   53 A'   54 A'   55 A'   56 A'   57 A'   58 A'   22 A"                 
 -0.476  -0.406  -0.379  -0.368  -0.311  -0.305  -0.292  -0.286
 59 A'   60 A'   61 A'   23 A"   62 A'   24 A"   63 A'   25 A"                 
 -0.267  -0.254
 64 A'   26 A"                                                                 
 -- Virtual --                   
 -0.091  -0.084  -0.044  -0.026   0.013   0.046   0.057   0.067
 65 A'   66 A'   27 A"   67 A'   68 A'   69 A'   70 A'   28 A"                 
  0.086   0.096   0.097   0.110   0.143   0.169   0.194   0.197
 71 A'   72 A'   29 A"   73 A'   74 A'   75 A'   30 A"   76 A'                 
  0.203   0.205   0.222   0.226   0.242   0.252   0.277   0.277
 77 A'   78 A'   31 A"   79 A'   32 A"   80 A'   81 A'   33 A"                 
  0.290   0.313   0.339   0.366   0.368   0.381   0.395   0.398
 82 A'   83 A'   84 A'   85 A'   34 A"   35 A"   36 A"   37 A"                 
  0.408   0.431   0.442   0.445   0.447   0.453   0.473   0.492
 38 A"   86 A'   87 A'   88 A'   39 A"   89 A'   90 A'   91 A'                 
  0.516   0.561   0.598   0.619   0.654   0.682   0.702   0.706
 92 A'   40 A"   93 A'   94 A'   95 A'   96 A'   97 A'   41 A"                 
  0.729   0.816   0.825   0.928   0.984   1.126   1.145   1.249
 98 A'   99 A'  100 A'  101 A'  102 A'   42 A"   43 A"  103 A'                 
  1.253   1.309   1.318   1.337   1.344   1.359   1.377   1.377
 44 A"   45 A"  104 A'  105 A'   46 A"  106 A'   47 A"  107 A'                 
  1.395   1.424   1.499   1.520   1.544   1.581   1.666   1.818
108 A'  109 A'  110 A'  111 A'   48 A"  112 A'  113 A'  114 A'                 
  1.874   1.923   2.069   2.150   2.578   2.723   2.793   2.927
 49 A"  115 A'  116 A'  117 A'   50 A"  118 A'   51 A"  119 A'                 
  3.049   3.283   3.744   3.764   3.932   3.948   3.948   3.952
120 A'  121 A'   52 A"  122 A'   53 A"   54 A"  123 A'   55 A"                 
  3.957   3.976   3.979   3.991   3.994   4.006   4.051   4.057
 56 A"   57 A"  124 A'  125 A'   58 A"  126 A'   59 A"  127 A'                 
  4.084   4.142   4.214   4.246   4.281   4.335   4.395   4.457
128 A'  129 A'  130 A'  131 A'  132 A'  133 A'  134 A'  135 A'                 
  4.735   5.962   5.981   5.990   6.004   6.013   6.023   6.047
136 A'   60 A"   61 A"  137 A'  138 A'   62 A"  139 A'  140 A'                 
  6.072   6.130   6.265   6.346   6.608  23.263  24.061  27.777
141 A'  142 A'   63 A"  143 A'  144 A'  145 A'  146 A'  147 A'                 
 27.831  27.884  28.309  28.324  28.328  28.344  28.350  28.357
148 A'  149 A'   64 A"   65 A"  150 A'  151 A'   66 A"  152 A'                 
 28.367  28.377  28.396  28.514  28.520  28.520  28.523  28.528
153 A'  154 A'  155 A'   67 A"   68 A"  156 A'   69 A"   70 A"                 
 28.536  28.537  28.538  28.562  28.566  28.579  28.609  28.665
157 A'   71 A"  158 A'  159 A'   72 A"  160 A'  161 A'  162 A'                 
 28.689  28.726  66.722 127.857 127.868 127.875 127.885 127.888
163 A'  164 A'  165 A'   73 A"   74 A"  166 A'  167 A'   75 A"                 
127.902 127.908 127.921 127.953 151.585 151.631 151.6771901.745
168 A'  169 A'  170 A'  171 A'  172 A'  173 A'  174 A'  175 A'                 
*******1901.841
176 A'  177 A'                                                                 
 --------------------------------------------------------------

          Ground-State Mulliken Net Atomic Charges

     Atom                 Charge (a.u.)
  ----------------------------------------
      1 F                    -0.016785
      2 I                     0.153075
      3 I                     0.135083
      4 I                     0.161127
      5 C                    -0.266013
      6 C                    -0.166488
  ----------------------------------------
  Sum of atomic charges =    -0.000000

 -----------------------------------------------------------------
                    Cartesian Multipole Moments
 -----------------------------------------------------------------
    Charge (ESU x 10^10)
                -0.0000
    Dipole Moment (Debye)
         X       0.4674      Y       0.9386      Z       0.0000
       Tot       1.0486
    Quadrupole Moments (Debye-Ang)
        XX     -94.1215     XY       1.9294     YY    -100.7271
        XZ       0.0000     YZ      -0.0000     ZZ    -102.8539
    Octopole Moments (Debye-Ang^2)
       XXX       6.6753    XXY      -5.7955    XYY      -2.6086
       YYY      34.3318    XXZ      -0.0000    XYZ      -0.0000
       YYZ       0.0000    XZZ       0.4634    YZZ       1.9942
       ZZZ       0.0000
    Hexadecapole Moments (Debye-Ang^3)
      XXXX   -2115.7352   XXXY      43.1585   XXYY    -581.5489
      XYYY      13.6000   YYYY   -1109.4061   XXXZ       0.0000
      XXYZ       0.0000   XYYZ       0.0000   YYYZ      -0.0000
      XXZZ    -421.7319   XYZZ       1.3866   YYZZ    -220.0451
      XZZZ      -0.0000   YZZZ      -0.0000   ZZZZ    -139.2452
 -----------------------------------------------------------------
 Calculating MO derivatives via CPSCF
 D1JvT checksum  = 541368 33907.2617627195
 D1KAT checksum  = 1520208 1035.2939554755
   1         3          18      0.097690    0.028093
   2         3          18      0.012224    0.003820
   3         3          18      0.001774    0.000592
   4         5          16      0.000242    0.000084
   5        17           4      0.000022    0.000011
   6        21           0      0.000000    0.000000    Roots Converged
 Time for AOints: 37.1 s (CPU) 9.4 s (wall)
 ------------------------------------------------------------------------------
                     AOints        : Timing summary (seconds)
 ------------------------------------------------------------------------------
     job step          cpu (% of tot)      sys (% of tot)     wall (% of tot)
 ------------------------------------------------------------------------------
  cpscf_lag         0.1713E+03 (36.9)   0.1200E-04 (16.0)   0.4388E+02 (36.2)
  iterzp            0.2555E+03 (55.0)   0.6000E-04 (80.0)   0.6725E+02 (55.5)
  make_fx           0.0000E+00 ( 0.0)   0.0000E+00 ( 0.0)   0.0000E+00 ( 0.0)
  AOints            0.3709E+02 ( 8.0)   0.2000E-05 ( 2.7)   0.9374E+01 ( 7.7)
 ------------------------------------------------------------------------------
   Grand Totals     0.4645E+03          0.7500E-04          0.1211E+03
 ------------------------------------------------------------------------------
 Calculating analytic Hessian of the SCF energy
 Polarizability Matrix (a.u.)
            1           2           3
    1-157.3155495  -3.2213534   0.0000000
    2  -3.2213534-115.0659415  -0.0000000
    3   0.0000000  -0.0000000 -71.7595743

 Direct stationary perturbation theory relativistic correction:

 rels  =     290.925625952032
 relv  =    -969.621137463245
 rel2e =     130.483492783413
 E_rel =    -548.212018727800

 Hessian of the SCF Energy
            1           2           3           4           5           6
    1   0.0790065   0.0435346   0.0000000  -0.0024307   0.0054925   0.0000000
    2   0.0435346   0.3747240   0.0000000   0.0012551   0.0003329   0.0000000
    3   0.0000000   0.0000000   0.0175677  -0.0000000   0.0000000  -0.0027762
    4  -0.0024307   0.0012551  -0.0000000   0.1128401   0.0295569   0.0000000
    5   0.0054925   0.0003329   0.0000000   0.0295569   0.0333433  -0.0000000
    6   0.0000000   0.0000000  -0.0027762   0.0000000  -0.0000000   0.0034711
    7  -0.0206088  -0.0214071   0.0000000  -0.0000712   0.0011363   0.0000000
    8  -0.0260910  -0.0152345   0.0000000   0.0011794  -0.0001854   0.0000000
    9   0.0000000   0.0000000   0.0036688   0.0000000  -0.0000000   0.0021649
   10  -0.0006161   0.0018221   0.0000000  -0.0078554  -0.0152937  -0.0000000
   11   0.0017655  -0.0019635  -0.0000000  -0.0105406  -0.0129163   0.0000000
   12  -0.0000000  -0.0000000   0.0051729  -0.0000000   0.0000000   0.0018733
   13  -0.0596463  -0.0222372  -0.0000000  -0.0323327   0.0016874   0.0000000
   14  -0.0525443  -0.3008472  -0.0000000  -0.0118005   0.0023114  -0.0000000
   15  -0.0000000  -0.0000000  -0.0313871   0.0000000   0.0000000   0.0056071
   16   0.0042953  -0.0029675   0.0000000  -0.0701501  -0.0225794  -0.0000000
   17   0.0278427  -0.0570118   0.0000000  -0.0096503  -0.0228859  -0.0000000
   18   0.0000000   0.0000000   0.0077538  -0.0000000  -0.0000000  -0.0103402
            7           8           9          10          11          12
    1  -0.0206088  -0.0260910   0.0000000  -0.0006161   0.0017655  -0.0000000
    2  -0.0214071  -0.0152345   0.0000000   0.0018221  -0.0019635  -0.0000000
    3   0.0000000   0.0000000   0.0036688   0.0000000  -0.0000000   0.0051729
    4  -0.0000712   0.0011794   0.0000000  -0.0078554  -0.0105406  -0.0000000
    5   0.0011363  -0.0001854  -0.0000000  -0.0152937  -0.0129163   0.0000000
    6   0.0000000   0.0000000   0.0021649  -0.0000000   0.0000000   0.0018733
    7   0.1195995   0.0173836   0.0000000  -0.0037410   0.0019257  -0.0000000
    8   0.0173836   0.0341221   0.0000000   0.0059510  -0.0024524  -0.0000000
    9   0.0000000   0.0000000   0.0062055  -0.0000000   0.0000000  -0.0002233
   10  -0.0037410   0.0059510  -0.0000000   0.0222450   0.0049358   0.0000000
   11   0.0019257  -0.0024524   0.0000000   0.0049358   0.1146743  -0.0000000
   12  -0.0000000  -0.0000000  -0.0002233   0.0000000  -0.0000000   0.0066613
   13  -0.0694375  -0.0042517  -0.0000000   0.0019706  -0.0041913   0.0000000
   14   0.0044775  -0.0182690  -0.0000000   0.0098412  -0.0241079   0.0000000
   15   0.0000000  -0.0000000  -0.0154806   0.0000000  -0.0000000  -0.0009940
   16  -0.0257410   0.0058287   0.0000000  -0.0120032   0.0061049  -0.0000000
   17  -0.0035159   0.0020192  -0.0000000  -0.0072565  -0.0732342   0.0000000
   18  -0.0000000   0.0000000   0.0036647  -0.0000000   0.0000000  -0.0124902
           13          14          15          16          17          18
    1  -0.0596463  -0.0525443  -0.0000000   0.0042953   0.0278427   0.0000000
    2  -0.0222372  -0.3008472  -0.0000000  -0.0029675  -0.0570118   0.0000000
    3  -0.0000000  -0.0000000  -0.0313871   0.0000000   0.0000000   0.0077538
    4  -0.0323327  -0.0118005   0.0000000  -0.0701501  -0.0096503  -0.0000000
    5   0.0016874   0.0023114   0.0000000  -0.0225794  -0.0228859  -0.0000000
    6   0.0000000  -0.0000000   0.0056071  -0.0000000  -0.0000000  -0.0103402
    7  -0.0694375   0.0044775   0.0000000  -0.0257410  -0.0035159  -0.0000000
    8  -0.0042517  -0.0182690  -0.0000000   0.0058287   0.0020192   0.0000000
    9  -0.0000000  -0.0000000  -0.0154806   0.0000000  -0.0000000   0.0036647
   10   0.0019706   0.0098412   0.0000000  -0.0120032  -0.0072565  -0.0000000
   11  -0.0041913  -0.0241079  -0.0000000   0.0061049  -0.0732342   0.0000000
   12   0.0000000   0.0000000  -0.0009940  -0.0000000   0.0000000  -0.0124902
   13   0.4689947  -0.1763820   0.0000000  -0.3095489   0.2053749  -0.0000000
   14  -0.1763820   0.5799949   0.0000000   0.2264081  -0.2390823  -0.0000000
   15   0.0000000   0.0000000   0.0811861  -0.0000000  -0.0000000  -0.0389316
   16  -0.3095489   0.2264081  -0.0000000   0.4131478  -0.2127949   0.0000000
   17   0.2053749  -0.2390823  -0.0000000  -0.2127949   0.3901949   0.0000000
   18  -0.0000000  -0.0000000  -0.0389316   0.0000000   0.0000000   0.0503435
 Gradient time:  CPU 712.99 s  wall 186.19 s
 **********************************************************************
 **                                                                  **
 **                       VIBRATIONAL ANALYSIS                       **
 **                       --------------------                       **
 **                                                                  **
 **        VIBRATIONAL FREQUENCIES (CM**-1) AND NORMAL MODES         **
 **     FORCE CONSTANTS (mDYN/ANGSTROM) AND REDUCED MASSES (AMU)     **
 **                  INFRARED INTENSITIES (KM/MOL)                   **
 **                                                                  **
 **********************************************************************


 Mode:                 1                      2                      3
 Frequency:        73.88                  86.66                 112.04
 Force Cnst:      0.0701                 0.4539                 0.5976
 Red. Mass:      21.7956               102.5602                80.8024
 IR Active:          YES                    YES                    YES
 IR Intens:        0.505                  0.097                  0.276
 Raman Active:       YES                    YES                    YES
               X      Y      Z        X      Y      Z        X      Y      Z
 F         -0.000 -0.000  0.854    0.093 -0.221  0.000    0.373 -0.246  0.000
 I          0.000 -0.000 -0.129   -0.257 -0.042 -0.000   -0.133  0.438 -0.000
 I         -0.000 -0.000 -0.136   -0.265  0.478 -0.000    0.320  0.087 -0.000
 I         -0.000  0.000  0.076    0.538 -0.359  0.000   -0.277 -0.437  0.000
 C         -0.000 -0.000  0.430   -0.137 -0.198  0.000    0.216 -0.231  0.000
 C          0.000  0.000  0.214   -0.180 -0.260  0.000    0.146 -0.305  0.000
 TransDip   0.000  0.000 -0.023   -0.010 -0.003 -0.000   -0.015  0.007 -0.000

 Mode:                 4                      5                      6
 Frequency:       154.56                 248.19                 272.02
 Force Cnst:      1.5521                 0.4670                 0.9057
 Red. Mass:     110.2739                12.8667                20.7731
 IR Active:          YES                    YES                    YES
 IR Intens:        0.150                  1.963                  2.774
 Raman Active:       YES                    YES                    YES
               X      Y      Z        X      Y      Z        X      Y      Z
 F         -0.155 -0.203 -0.000    0.000  0.000 -0.292    0.754 -0.415  0.000
 I          0.663  0.246  0.000    0.000  0.000 -0.024   -0.042  0.021  0.000
 I         -0.528  0.043  0.000   -0.000 -0.000 -0.015   -0.095 -0.037  0.000
 I         -0.130 -0.231 -0.000   -0.000  0.000 -0.040   -0.003  0.136  0.000
 C          0.010 -0.212 -0.000    0.000  0.000  0.445    0.179 -0.279 -0.000
 C          0.181 -0.077 -0.000   -0.000 -0.000  0.845    0.103 -0.327 -0.000
 TransDip   0.006  0.011  0.000   -0.000 -0.000 -0.045   -0.053  0.005  0.000

 Mode:                 7                      8                      9
 Frequency:       325.37                 500.32                 546.29
 Force Cnst:      1.1278                 1.8096                 2.2487
 Red. Mass:      18.0815                12.2703                12.7889
 IR Active:          YES                    YES                    YES
 IR Intens:        0.879                  1.480                 58.046
 Raman Active:       YES                    YES                    YES
               X      Y      Z        X      Y      Z        X      Y      Z
 F          0.520  0.541  0.000    0.000  0.000 -0.185   -0.135  0.060  0.000
 I         -0.018 -0.002 -0.000   -0.000 -0.000  0.009   -0.056 -0.017 -0.000
 I         -0.072 -0.069  0.000   -0.000 -0.000 -0.013   -0.045  0.004  0.000
 I          0.009 -0.092  0.000   -0.000 -0.000  0.004   -0.007 -0.006 -0.000
 C          0.116  0.557 -0.000    0.000 -0.000  0.825    0.560 -0.066 -0.000
 C         -0.082  0.296 -0.000    0.000  0.000 -0.533    0.791  0.169  0.000
 TransDip  -0.004 -0.030 -0.000    0.000  0.000  0.039    0.223  0.098 -0.000

 Mode:                10                     11                     12
 Frequency:       748.10                1074.77                1601.20
 Force Cnst:      4.1996                 9.3428                18.2208
 Red. Mass:      12.7360                13.7277                12.0621
 IR Active:          YES                    YES                    YES
 IR Intens:       63.911                 93.686                 78.065
 Raman Active:       YES                    YES                    YES
               X      Y      Z        X      Y      Z        X      Y      Z
 F          0.132 -0.278  0.000   -0.105 -0.485 -0.000   -0.008 -0.093  0.000
 I         -0.003 -0.009 -0.000   -0.001  0.001  0.000   -0.002 -0.000 -0.000
 I          0.011  0.003  0.000   -0.002 -0.001 -0.000    0.002 -0.000  0.000
 I         -0.004 -0.020 -0.000    0.001 -0.006  0.000    0.000  0.002 -0.000
 C         -0.473 -0.073 -0.000    0.462  0.655  0.000   -0.488  0.565 -0.000
 C          0.229  0.789  0.000   -0.283  0.177 -0.000    0.495 -0.434  0.000
 TransDip  -0.086  0.241 -0.000    0.120  0.286  0.000   -0.173  0.224 -0.000

 STANDARD THERMODYNAMIC QUANTITIES AT   298.15 K  AND     1.00 ATM

   This Molecule has  0 Imaginary Frequencies
   Zero point vibrational energy:        8.211 kcal/mol

   Atom    1 Element F  Has Mass   18.99840
   Atom    2 Element I  Has Mass  126.90440
   Atom    3 Element I  Has Mass  126.90440
   Atom    4 Element I  Has Mass  126.90440
   Atom    5 Element C  Has Mass   12.00000
   Atom    6 Element C  Has Mass   12.00000
   Molecular Mass:   423.711600 amu
   Principal axes and moments of inertia in amu*Bohr^2:
                             1           2           3
    Eigenvalues --     2649.34636  5882.31515  8531.66151
          X               0.99999    -0.00327    -0.00000
          Y               0.00327     0.99999    -0.00000
          Z               0.00000     0.00000     1.00000
   Rotational Symmetry Number is   1
   The Molecule is an Asymmetric Top
   Translational Enthalpy:        0.889 kcal/mol
   Rotational Enthalpy:           0.889 kcal/mol
   Vibrational Enthalpy:         11.204 kcal/mol
   gas constant (RT):             0.592 kcal/mol
   Translational Entropy:        44.022  cal/mol.K
   Rotational Entropy:           33.252  cal/mol.K
   Vibrational Entropy:          19.779  cal/mol.K

   Total Enthalpy:               13.574 kcal/mol
   Total Entropy:                97.053  cal/mol.K

 ======================================================================

 STANDARD THERMODYNAMIC QUANTITIES FOR ANHARMONIC VIBRATION -- TOSH

   Zero point vibrational energy: ************ kcal/mol

   Vibrational Enthalpy:       Infinity kcal/mol
   Vibrational Entropy:             NaN  cal/mol.K

   Total Enthalpy:             Infinity kcal/mol
   Total Entropy:                   NaN  cal/mol.K

 ======================================================================

 STANDARD THERMODYNAMIC QUANTITIES FOR ANHARMONIC VIBRATION -- VPT2

   Zero point vibrational energy: ************ kcal/mol

   Vibrational Enthalpy:       Infinity kcal/mol
   Vibrational Entropy:             NaN  cal/mol.K

   Total Enthalpy:             Infinity kcal/mol
   Total Entropy:                   NaN  cal/mol.K

 ======================================================================

Archival summary:
1\1\TWL01\FREQ\ProcedureUnspecified\BasisUnspecified\312\taweetha\TueAug2817:01:502018TueAug2817:01:502018\0\\#,FREQ,ProcedureUnspecified,BasisUnspecified,\\0,1\I\C,1,2.11516\C,2,1.33618,1,123.216\F,3,1.33961,2,120.783,1,-180,0\I,2,2.1137,1,117.474,3,-180,0\I,3,2.11373,2,128.081,1,-0,0\\\@

 Total job time:  204.81s(wall), 781.91s(cpu) 
 Tue Aug 28 17:01:50 2018

        *************************************************************
        *                                                           *
        *  Thank you very much for using Q-Chem.  Have a nice day.  *
        *                                                           *
        *************************************************************
