# Supplementary material for: Geometric and energetic data from ab initio calculations of haloethene, haloimine, halomethylenephosphine, haloiminophosphine, halodiazene, halodiphosphene and halocyclopropane
Source: Data Brief. 2019 Nov 2;27:104738. doi: 10.1016/j.dib.2019.104738 (PMC6861602; doi:10.1016/j.dib.2019.104738)
Supplement: Multimedia component 2 [file mmc2.zip › CC/B3LYP/HBrCCBrH.out]

Q-Chem Developer Version!
                  Welcome to Q-Chem
     A Quantum Leap Into The Future Of Chemistry


 Q-Chem 5.1, Q-Chem, Inc., Pleasanton, CA (2018)

 Yihan Shao,  Zhengting Gan,  E. Epifanovsky,  A. T. B. Gilbert,  M. Wormit,  
 J. Kussmann,  A. W. Lange,  A. Behn,  Jia Deng,  Xintian Feng,  D. Ghosh,  
 M. Goldey,  P. R. Horn,  L. D. Jacobson,  I. Kaliman,  T. Kus,  A. Landau,  
 Jie Liu,  E. I. Proynov,  R. M. Richard,  R. P. Steele,  E. J. Sundstrom,  
 H. L. Woodcock III,  P. M. Zimmerman,  D. Zuev,  B. Albrecht,  E. Alguire,  
 S. A. Baeppler,  D. Barton,  Z. Benda,  Y. A. Bernard,  E. J. Berquist,  
 K. B. Bravaya,  H. Burton,  D. Casanova,  Chun-Min Chang,  Yunqing Chen,  
 A. Chien,  K. D. Closser,  M. P. Coons,  S. Coriani,  S. Dasgupta,  
 A. L. Dempwolff,  M. Diedenhofen,  Hainam Do,  R. G. Edgar,  Po-Tung Fang,  
 S. Faraji,  S. Fatehi,  Qingguo Feng,  K. D. Fenk,  J. Fosso-Tande,  
 Qinghui Ge,  A. Ghysels,  G. Gidofalvi,  J. Gomes,  J. Gonthier,  A. Gunina,  
 D. Hait,  M. W. D. Hanson-Heine,  P. H. P. Harbach,  A. W. Hauser,  
 J. E. Herr,  E. G. Hohenstein,  Z. C. Holden,  Kerwin Hui,  B. C. Huynh,  
 T.-C. Jagau,  Hyunjun Ji,  B. Kaduk,  K. Khistyaev,  Jaehoon Kim,  
 P. Klunzinger,  K. Koh,  D. Kosenkov,  L. Koulias,  T. Kowalczyk,  
 C. M. Krauter,  A. Kunitsa,  Ka Un Lao,  A. Laurent,  K. V. Lawler,  
 Joonho Lee,  D. Lefrancois,  S. Lehtola,  D. S. Levine,  Yi-Pei Li,  
 You-Sheng Lin,  Fenglai Liu,  E. Livshits,  A. Luenser,  P. Manohar,  
 E. Mansoor,  S. F. Manzer,  Shan-Ping Mao,  Yuezhi Mao,  N. Mardirossian,  
 A. V. Marenich,  T. Markovich,  L. A. Martinez-Martinez,  S. A. Maurer,  
 N. J. Mayhall,  S. C. McKenzie,  J.-M. Mewes,  A. F. Morrison,  
 J. W. Mullinax,  K. Nanda,  T. S. Nguyen-Beck,  R. Olivares-Amaya,  
 J. A. Parkhill,  T. M. Perrine,  F. Plasser,  P. Pokhilko,  S. Prager,  
 A. Prociuk,  E. Ramos,  D. R. Rehn,  F. Rob,  M. Schneider,  N. Sergueev,  
 S. M. Sharada,  S. Sharma,  D. W. Small,  T. Stauch,  T. Stein,  
 Yu-Chuan Su,  A. J. W. Thom,  A. Tkatchenko,  T. Tsuchimochi,  N. M. Tubman,  
 L. Vogt,  M. L. Vidal,  O. Vydrov,  M. A. Watson,  J. Wenzel,  
 M. de Wergifosse,  T. A. Wesolowski,  A. White,  J. Witte,  A. Yamada,  
 Jun Yang,  K. Yao,  S. Yeganeh,  S. R. Yost,  Zhi-Qiang You,  A. Zech,  
 Igor Ying Zhang,  Xing Zhang,  Yan Zhao,  Ying Zhu,  B. R. Brooks,  
 G. K. L. Chan,  C. J. Cramer,  M. S. Gordon,  W. J. Hehre,  A. Klamt,  
 M. W. Schmidt,  C. D. Sherrill,  D. G. Truhlar,  A. Aspuru-Guzik,  R. Baer,  
 A. T. Bell,  N. A. Besley,  Jeng-Da Chai,  A. E. DePrince, III,  
 R. A. DiStasio Jr.,  A. Dreuw,  B. D. Dunietz,  T. R. Furlani,  
 Chao-Ping Hsu,  Yousung Jung,  Jing Kong,  D. S. Lambrecht,  WanZhen Liang,  
 C. Ochsenfeld,  V. A. Rassolov,  L. V. Slipchenko,  J. E. Subotnik,  
 T. Van Voorhis,  J. M. Herbert,  A. I. Krylov,  P. M. W. Gill,  M. Head-Gordon

 Contributors to earlier versions of Q-Chem not listed above: 
 R. D. Adamson,  B. Austin,  J. Baker,  G. J. O. Beran,  K. Brandhorst,  
 S. T. Brown,  E. F. C. Byrd,  A. K. Chakraborty,  C.-L. Cheng,  
 Siu Hung Chien,  D. M. Chipman,  D. L. Crittenden,  H. Dachsel,  
 R. J. Doerksen,  A. D. Dutoi,  L. Fusti-Molnar,  W. A. Goddard III,  
 A. Golubeva-Zadorozhnaya,  S. R. Gwaltney,  G. Hawkins,  A. Heyden,  
 S. Hirata,  G. Kedziora,  F. J. Keil,  C. Kelley,  Jihan Kim,  R. A. King,  
 R. Z. Khaliullin,  P. P. Korambath,  W. Kurlancheek,  A. M. Lee,  M. S. Lee,  
 S. V. Levchenko,  Ching Yeh Lin,  D. Liotard,  R. C. Lochan,  I. Lotan,  
 P. E. Maslen,  N. Nair,  D. P. O'Neill,  D. Neuhauser,  E. Neuscamman,  
 C. M. Oana,  R. Olson,  B. Peters,  R. Peverati,  P. A. Pieniazek,  
 Y. M. Rhee,  J. Ritchie,  M. A. Rohrdanz,  E. Rosta,  N. J. Russ,  
 H. F. Schaefer III,  N. E. Schultz,  N. Shenvi,  A. C. Simmonett,  A. Sodt,  
 D. Stuck,  K. S. Thanthiriwatte,  V. Vanovschi,  Tao Wang,  A. Warshel,  
 C. F. Williams,  Q. Wu,  X. Xu,  W. Zhang

 Please cite Q-Chem as follows:
 Y. Shao et al., Mol. Phys. 113, 184-215 (2015)
 DOI: 10.1080/00268976.2014.952696

 Q-Chem 5.1.1 for Intel X86 EM64T Linux

 Parts of Q-Chem use Armadillo 8.300.2 (Tropical Shenanigans).
 http://arma.sourceforge.net/

 Q-Chem begins on Tue Aug 28 04:19:46 2018  

Host: 
0

     Scratch files written to /scratch/taweetham/qchem11849//
Input Ideriv = 2
Curr. Ideriv = -1
Max.  Ideriv = 2

Checking the input file for inconsistencies... 	...done.

--------------------------------------------------------------
User input:
--------------------------------------------------------------
inp/HBrBrH.inp
$molecule
0	1
H	-2.0	1.0	0.0
Br	2.0	1.0	0.0
Br	-2.0	-1.0	0.0
H	2.0	-1.0	0.0
C	-1.0	0.0	0.0
C	1.0	0.0	0.0
$end
$rem
   JOB_TYPE		OPTIMIZATION
   BASIS		6-311++G**
   EXCHANGE		B3LYP
$end

--------------------------------------------------------------
 ----------------------------------------------------------------
             Standard Nuclear Orientation (Angstroms)
    I     Atom           X                Y                Z
 ----------------------------------------------------------------
    1      H       1.3895528748    -1.7518969171    -0.0000000000
    2      Br     -2.2352492586    -0.0605041495    -0.0000000000
    3      Br      2.2352492586     0.0605041495     0.0000000000
    4      H      -1.3895528748     1.7518969171     0.0000000000
    5      C       0.9062005333    -0.4228481919    -0.0000000000
    6      C      -0.9062005333     0.4228481919     0.0000000000
 ----------------------------------------------------------------
 Molecular Point Group                 C2h   NOp =  4
 Largest Abelian Subgroup              C2h   NOp =  4
 Nuclear Repulsion Energy =   416.3155962275 hartrees
 There are       42 alpha and       42 beta electrons
 Requested basis set is 6-311++G(d,p)
 There are 60 shells and 154 basis functions

 Total QAlloc Memory Limit   2000 MB
 Mega-Array Size       188 MB
 MEM_STATIC part       192 MB
 A cutoff of  1.0D-11 yielded   1535 shell pairs
 There are     10506 function pairs (     11614 Cartesian)

 -------------------------------------------------------
 OpenMP Integral Computing Module                       
 Release: version 1.0, May 2013, Q-Chem Inc. Pittsburgh 
 -------------------------------------------------------
 Integral Job Info:
 Integral job number is                      11
 Integral operator is                         1
 short-range coefficients                     0
 long-range coefficients              100000000
 Omega coefficients                           0
 if combine SR and LR in K                    0
 Integral screening is                        0
 Integral computing path is                   2
 max size of driver memory is            800000
 size of driver memory is                593474
 size of scratch memory is             29623520
 max col of scratch BK array               1296
 max len of scratch array in speh3          155
 max len of scratch index in speh4           18
 max int batch size is                      520
 min int batch size is                       52
 fixed nKL is                                45
 max L of basis functions is                  2
 order of int derivative is                   0
 number of shells is                         60
 number of basis is                         162
 number of cartesian basis is               162
 number of contracted shell pairs          1535
 number of primitive shell pairs           3989
 maxK2 (contraction) of shell pair           36
 max number of K2 of shell pair               1
 max number of CS2 of shell pair            160
 max number of PS2 of shell pair            360
 mem total for path MDJ                  522902
 -------------------------------------------------------
 Smallest overlap matrix eigenvalue = 2.13E-04

 Scale SEOQF with 1.000000e-01/1.000000e-01/1.000000e-01

 Standard Electronic Orientation quadrupole field applied
 Nucleus-field energy     =     0.0000000136 hartrees
 Guess from superposition of atomic densities
 Warning:  Energy on first SCF cycle will be non-variational
 SAD guess density has 84.000000 electrons

 -----------------------------------------------------------------------
  General SCF calculation program by
  Eric Jon Sundstrom, Paul Horn, Yuezhi Mao, Dmitri Zuev, Alec White,
  David Stuck, Shaama M.S., Shane Yost, Joonho Lee, David Small,
  Daniel Levine, Susi Lehtola, Hugh Burton, Evgeny Epifanovsky
 -----------------------------------------------------------------------
 Exchange:     0.2000 Hartree-Fock + 0.0800 Slater + 0.7200 B88
 Correlation:  0.1900 VWN1RPA + 0.8100 LYP
 Using SG-1 standard quadrature grid
 using 4 threads for integral computing
 -------------------------------------------------------
 OpenMP Integral computing Module                
 Release: version 2.0, May 2017, Q-Chem Inc. Pleasanton 
 -------------------------------------------------------
 -------------------------------------------------------
 OpenMP BLAS3 based DFT computing Module                
 Release: version 1.0, May 2013, Q-Chem Inc. Pittsburgh 
 -------------------------------------------------------
 A restricted SCF calculation will be
 performed using DIIS
 SCF converges when DIIS error is below 1.0e-08
 ---------------------------------------
  Cycle       Energy         DIIS error
 ---------------------------------------
    1   -5227.0335689331      7.45e-02  
    2   -5224.9047649511      6.83e-03  
    3   -5224.5783060275      1.18e-02  
    4   -5225.0273584482      8.93e-04  
    5   -5225.0291054953      3.92e-04  
    6   -5225.0293437630      4.75e-05  
    7   -5225.0293485387      1.33e-05  
    8   -5225.0293491632      1.54e-06  
    9   -5225.0293491726      4.97e-07  
   10   -5225.0293491727      9.62e-08  
   11   -5225.0293491731      1.57e-08  
   12   -5225.0293491735      6.42e-09  Convergence criterion met
 ---------------------------------------
 SCF time:   CPU 18.51s  wall 5.00s 
 SCF   energy in the final basis set =    -5225.0293491735
 Total energy in the final basis set =    -5225.0293491735

 --------------------------------------------------------------
             Orbital Energies (a.u.) and Symmetries
 --------------------------------------------------------------

 Alpha MOs, Restricted
 -- Occupied --                  
-482.86 -482.86  -62.52  -62.52  -56.34  -56.34  -56.34  -56.34
  1 Ag    1 Bu    2 Bu    2 Ag    3 Ag    3 Bu    1 Au    1 Bg                 
-56.337 -56.337 -10.251 -10.251  -8.739  -8.739  -6.569  -6.569
  4 Bu    4 Ag    5 Ag    5 Bu    6 Ag    6 Bu    7 Bu    7 Ag                 
 -6.559  -6.559  -6.558  -6.558  -2.685  -2.685  -2.678  -2.678
  2 Bg    2 Au    8 Bu    8 Ag    9 Ag    9 Bu    3 Bg    3 Au                 
 -2.677  -2.676  -2.669  -2.669  -2.669  -2.669  -0.975  -0.970
 10 Bu   10 Ag    4 Bg    4 Au   11 Bu   11 Ag   12 Ag   12 Bu                 
 -0.588  -0.565  -0.482  -0.475  -0.427  -0.411  -0.409  -0.285
 13 Ag   13 Bu   14 Ag   14 Bu    5 Au    5 Bg   15 Ag   15 Bu                 
 -0.231  -0.158
 16 Ag    6 Au                                                                 
 -- Virtual --                   
 -0.076  -0.067  -0.021  -0.018   0.021   0.025   0.039   0.042
  6 Bg   16 Bu   17 Ag   17 Bu   18 Bu   18 Ag    7 Au   19 Ag                 
  0.054   0.067   0.069   0.074   0.086   0.096   0.098   0.121
 19 Bu   20 Ag    7 Bg   20 Bu   21 Ag   21 Bu    8 Bg    8 Au                 
  0.128   0.154   0.168   0.169   0.183   0.188   0.214   0.226
 22 Bu   22 Ag   23 Bu   23 Ag   24 Ag   24 Bu   25 Bu   25 Ag                 
  0.380   0.381   0.406   0.406   0.431   0.464   0.483   0.497
 26 Ag    9 Au   26 Bu    9 Bg   27 Bu   27 Ag   28 Bu   10 Au                 
  0.502   0.512   0.530   0.536   0.553   0.557   0.576   0.586
 28 Ag   10 Bg   29 Ag   29 Bu   11 Au   30 Ag   11 Bg   30 Bu                 
  0.609   0.632   0.668   0.682   0.715   0.753   0.759   0.764
 31 Bu   12 Au   31 Ag   12 Bg   32 Ag   32 Bu   33 Ag   33 Bu                 
  0.843   1.027   1.084   1.184   1.203   1.240   1.349   1.367
 34 Ag   34 Bu   13 Au   35 Bu   35 Ag   13 Bg   36 Bu   36 Ag                 
  1.486   1.535   1.554   1.579   1.583   1.628   1.744   1.786
 37 Ag   37 Bu   38 Ag   14 Bg   14 Au   15 Au   15 Bg   39 Ag                 
  1.819   1.893   1.947   1.959   2.014   2.022   2.061   2.096
 38 Bu   39 Bu   16 Au   16 Bg   40 Bu   40 Ag   41 Ag   41 Bu                 
  2.199   2.293   2.624   2.653   2.701   2.721   2.931   3.104
 42 Bu   42 Ag   43 Bu   43 Ag   17 Au   17 Bg   44 Ag   45 Ag                 
  3.135   3.327   3.964   3.968   4.009   4.009   4.037   4.076
 44 Bu   45 Bu   18 Au   18 Bg   46 Ag   46 Bu   19 Au   19 Bg                 
  4.156   4.230   4.404   4.409   6.791   6.804   7.496   7.509
 47 Ag   47 Bu   48 Ag   48 Bu   49 Ag   49 Bu   20 Au   20 Bg                 
  7.566   7.607   7.690   7.732  23.578  23.604  48.056  48.066
 50 Ag   50 Bu   51 Bu   51 Ag   52 Bu   52 Ag   53 Ag   53 Bu                 
289.714 289.725 289.775 289.817 289.935 289.9851020.9101020.922
 21 Au   21 Bg   54 Ag   54 Bu   55 Bu   55 Ag   56 Ag   56 Bu                 

 Beta MOs, Restricted
 -- Occupied --                  
-482.86 -482.86  -62.52  -62.52  -56.34  -56.34  -56.34  -56.34
  1 Ag    1 Bu    2 Bu    2 Ag    3 Ag    3 Bu    1 Au    1 Bg                 
-56.337 -56.337 -10.251 -10.251  -8.739  -8.739  -6.569  -6.569
  4 Bu    4 Ag    5 Ag    5 Bu    6 Ag    6 Bu    7 Bu    7 Ag                 
 -6.559  -6.559  -6.558  -6.558  -2.685  -2.685  -2.678  -2.678
  2 Bg    2 Au    8 Bu    8 Ag    9 Ag    9 Bu    3 Bg    3 Au                 
 -2.677  -2.676  -2.669  -2.669  -2.669  -2.669  -0.975  -0.970
 10 Bu   10 Ag    4 Bg    4 Au   11 Bu   11 Ag   12 Ag   12 Bu                 
 -0.588  -0.565  -0.482  -0.475  -0.427  -0.411  -0.409  -0.285
 13 Ag   13 Bu   14 Ag   14 Bu    5 Au    5 Bg   15 Ag   15 Bu                 
 -0.231  -0.158
 16 Ag    6 Au                                                                 
 -- Virtual --                   
 -0.076  -0.067  -0.021  -0.018   0.021   0.025   0.039   0.042
  6 Bg   16 Bu   17 Ag   17 Bu   18 Bu   18 Ag    7 Au   19 Ag                 
  0.054   0.067   0.069   0.074   0.086   0.096   0.098   0.121
 19 Bu   20 Ag    7 Bg   20 Bu   21 Ag   21 Bu    8 Bg    8 Au                 
  0.128   0.154   0.168   0.169   0.183   0.188   0.214   0.226
 22 Bu   22 Ag   23 Bu   23 Ag   24 Ag   24 Bu   25 Bu   25 Ag                 
  0.380   0.381   0.406   0.406   0.431   0.464   0.483   0.497
 26 Ag    9 Au   26 Bu    9 Bg   27 Bu   27 Ag   28 Bu   10 Au                 
  0.502   0.512   0.530   0.536   0.553   0.557   0.576   0.586
 28 Ag   10 Bg   29 Ag   29 Bu   11 Au   30 Ag   11 Bg   30 Bu                 
  0.609   0.632   0.668   0.682   0.715   0.753   0.759   0.764
 31 Bu   12 Au   31 Ag   12 Bg   32 Ag   32 Bu   33 Ag   33 Bu                 
  0.843   1.027   1.084   1.184   1.203   1.240   1.349   1.367
 34 Ag   34 Bu   13 Au   35 Bu   35 Ag   13 Bg   36 Bu   36 Ag                 
  1.486   1.535   1.554   1.579   1.583   1.628   1.744   1.786
 37 Ag   37 Bu   38 Ag   14 Bg   14 Au   15 Au   15 Bg   39 Ag                 
  1.819   1.893   1.947   1.959   2.014   2.022   2.061   2.096
 38 Bu   39 Bu   16 Au   16 Bg   40 Bu   40 Ag   41 Ag   41 Bu                 
  2.199   2.293   2.624   2.653   2.701   2.721   2.931   3.104
 42 Bu   42 Ag   43 Bu   43 Ag   17 Au   17 Bg   44 Ag   45 Ag                 
  3.135   3.327   3.964   3.968   4.009   4.009   4.037   4.076
 44 Bu   45 Bu   18 Au   18 Bg   46 Ag   46 Bu   19 Au   19 Bg                 
  4.156   4.230   4.404   4.409   6.791   6.804   7.496   7.509
 47 Ag   47 Bu   48 Ag   48 Bu   49 Ag   49 Bu   20 Au   20 Bg                 
  7.566   7.607   7.690   7.732  23.578  23.604  48.056  48.066
 50 Ag   50 Bu   51 Bu   51 Ag   52 Bu   52 Ag   53 Ag   53 Bu                 
289.714 289.725 289.775 289.817 289.935 289.9851020.9101020.922
 21 Au   21 Bg   54 Ag   54 Bu   55 Bu   55 Ag   56 Ag   56 Bu                 
 --------------------------------------------------------------

          Ground-State Mulliken Net Atomic Charges

     Atom                 Charge (a.u.)
  ----------------------------------------
      1 H                     0.093142
      2 Br                    0.327903
      3 Br                    0.327903
      4 H                     0.093142
      5 C                    -0.421045
      6 C                    -0.421045
  ----------------------------------------
  Sum of atomic charges =     0.000000

 -----------------------------------------------------------------
                    Cartesian Multipole Moments
 -----------------------------------------------------------------
    Charge (ESU x 10^10)
                 0.0000
    Dipole Moment (Debye)
         X       0.0000      Y       0.0000      Z      -0.0000
       Tot       0.0000
    Quadrupole Moments (Debye-Ang)
        XX     -42.9583     XY      -3.6930     YY     -48.4736
        XZ      -0.0000     YZ      -0.0000     ZZ     -50.6223
    Octopole Moments (Debye-Ang^2)
       XXX       0.0000    XXY       0.0000    XYY      -0.0000
       YYY       0.0000    XXZ      -0.0000    XYZ       0.0000
       YYZ      -0.0000    XZZ       0.0000    YZZ       0.0000
       ZZZ      -0.0000
    Hexadecapole Moments (Debye-Ang^3)
      XXXX   -1149.6441   XXXY       0.8497   XXYY    -210.8495
      XYYY      -4.4078   YYYY    -110.5962   XXXZ      -0.0000
      XXYZ       0.0000   XYYZ      -0.0000   YYYZ      -0.0000
      XXZZ    -216.8544   XYZZ       2.3821   YYZZ     -30.5159
      XZZZ      -0.0000   YZZZ      -0.0000   ZZZZ     -64.0403
 -----------------------------------------------------------------
 Calculating analytic gradient of the SCF energy
 Gradient of SCF Energy
            1           2           3           4           5           6
    1   0.0887454   0.5623893  -0.5623893  -0.0887454   0.5726400  -0.5726400
    2  -0.0410493   0.2742248  -0.2742248   0.0410493   0.2631187  -0.2631187
    3  -0.0000000   0.0000000   0.0000000   0.0000000   0.0000000  -0.0000000
 Max gradient component =       5.726E-01
 RMS gradient           =       2.978E-01
 Gradient time:  CPU 7.27 s  wall 1.92 s
 Geometry Optimization Parameters
   NAtoms,    NIC,     NZ,  NCons,   NDum,   NFix, NCnnct, MaxDiis
        6      27       0       0       0       0       0       0


** GEOMETRY OPTIMIZATION IN DELOCALIZED INTERNAL COORDINATES **
   Searching for a Minimum

   Optimization Cycle:   1

                       Coordinates (Angstroms)
     ATOM                X               Y               Z
      1  H         1.3895528748   -1.7518969171    0.0000000000
      2  Br       -2.2352492586   -0.0605041495    0.0000000000
      3  Br        2.2352492586    0.0605041495    0.0000000000
      4  H        -1.3895528748    1.7518969171    0.0000000000
      5  C         0.9062005333   -0.4228481919    0.0000000000
      6  C        -0.9062005333    0.4228481919    0.0000000000
   Point Group: c2h   Number of degrees of freedom:     5


   Energy is  -5225.029349173


 Attempting to Generate Delocalized Internal Coordinates

 ** Taking Steepest Descent Step **
 Calculated Step too Large.  Step scaled by  0.327367
 Step Taken.  Stepsize is  0.300000

                             Maximum     Tolerance    Cnvgd?
         Gradient           0.541930      0.000300      NO
         Displacement       0.177410      0.001200      NO
         Energy change     *********      0.000001      NO


 New Cartesian Coordinates Obtained by Inverse Iteration

 Displacement from previous Coordinates is:  0.299482
 ----------------------------------------------------------------
             Standard Nuclear Orientation (Angstroms)
    I     Atom           X                Y                Z
 ----------------------------------------------------------------
    1      H       1.3359609096    -1.7560940145     0.0000000000
    2      Br     -2.3190431909    -0.1105289756     0.0000000000
    3      Br      2.3190431909     0.1105289756     0.0000000000
    4      H      -1.3359609096     1.7560940145     0.0000000000
    5      C       0.8944162583    -0.4251491423     0.0000000000
    6      C      -0.8944162583     0.4251491423     0.0000000000
 ----------------------------------------------------------------
 Molecular Point Group                 C2h   NOp =  4
 Largest Abelian Subgroup              C2h   NOp =  4
 Nuclear Repulsion Energy =   397.5697431216 hartrees
 There are       42 alpha and       42 beta electrons
 Applying Cartesian multipole field
    Component          Value
    ---------          -----
     (2,0,0)        1.00000E-11
     (0,2,0)        2.00000E-11
     (0,0,2)       -3.00000E-11
 Nucleus-field energy     =     0.0000000146 hartrees
 Requested basis set is 6-311++G(d,p)
 There are 60 shells and 154 basis functions
 A cutoff of  1.0D-11 yielded   1517 shell pairs
 There are     10370 function pairs (     11454 Cartesian)
 Smallest overlap matrix eigenvalue = 2.68E-04
 Guess MOs from SCF MO coefficient file

 -----------------------------------------------------------------------
  General SCF calculation program by
  Eric Jon Sundstrom, Paul Horn, Yuezhi Mao, Dmitri Zuev, Alec White,
  David Stuck, Shaama M.S., Shane Yost, Joonho Lee, David Small,
  Daniel Levine, Susi Lehtola, Hugh Burton, Evgeny Epifanovsky
 -----------------------------------------------------------------------
 Exchange:     0.2000 Hartree-Fock + 0.0800 Slater + 0.7200 B88
 Correlation:  0.1900 VWN1RPA + 0.8100 LYP
 Using SG-1 standard quadrature grid
 using 4 threads for integral computing
 -------------------------------------------------------
 OpenMP Integral computing Module                
 Release: version 2.0, May 2017, Q-Chem Inc. Pleasanton 
 -------------------------------------------------------
 -------------------------------------------------------
 OpenMP BLAS3 based DFT computing Module                
 Release: version 1.0, May 2013, Q-Chem Inc. Pittsburgh 
 -------------------------------------------------------
 A restricted SCF calculation will be
 performed using DIIS
 SCF converges when DIIS error is below 1.0e-08
 ---------------------------------------
  Cycle       Energy         DIIS error
 ---------------------------------------
    1   -5225.2263123326      2.41e-03  
    2   -5225.2317657591      1.86e-03  
    3   -5225.2346810540      1.49e-03  
    4   -5225.2414431707      1.75e-04  
    5   -5225.2415351293      3.40e-05  
    6   -5225.2415366061      6.42e-06  
    7   -5225.2415366845      1.99e-06  
    8   -5225.2415366942      2.67e-07  
    9   -5225.2415366944      6.50e-08  
   10   -5225.2415366944      7.03e-09  Convergence criterion met
 ---------------------------------------
 SCF time:   CPU 23.13s  wall 6.00s 
 SCF   energy in the final basis set =    -5225.2415366944
 Total energy in the final basis set =    -5225.2415366944

 --------------------------------------------------------------
             Orbital Energies (a.u.) and Symmetries
 --------------------------------------------------------------

 Alpha MOs, Restricted
 -- Occupied --                  
-482.86 -482.86  -62.52  -62.52  -56.34  -56.34  -56.34  -56.34
  1 Ag    1 Bu    2 Bu    2 Ag    3 Ag    3 Bu    1 Au    1 Bg                 
-56.335 -56.335 -10.264 -10.264  -8.732  -8.732  -6.562  -6.562
  4 Bu    4 Ag    5 Ag    5 Bu    6 Bu    6 Ag    7 Ag    7 Bu                 
 -6.553  -6.553  -6.551  -6.551  -2.676  -2.676  -2.671  -2.671
  2 Bg    2 Au    8 Bu    8 Ag    9 Ag    9 Bu    3 Bg    3 Au                 
 -2.670  -2.670  -2.663  -2.663  -2.662  -2.662  -0.936  -0.930
 10 Bu   10 Ag    4 Bg    4 Au   11 Bu   11 Ag   12 Ag   12 Bu                 
 -0.599  -0.568  -0.459  -0.455  -0.408  -0.404  -0.388  -0.296
 13 Ag   13 Bu   14 Ag   14 Bu   15 Ag    5 Au    5 Bg   15 Bu                 
 -0.250  -0.173
 16 Ag    6 Au                                                                 
 -- Virtual --                   
 -0.083  -0.069  -0.018  -0.014   0.021   0.024   0.042   0.045
  6 Bg   16 Bu   17 Ag   17 Bu   18 Bu   18 Ag    7 Au   19 Ag                 
  0.057   0.067   0.069   0.072   0.090   0.095   0.100   0.120
 19 Bu   20 Ag    7 Bg   20 Bu   21 Ag   21 Bu    8 Bg    8 Au                 
  0.130   0.148   0.158   0.165   0.174   0.185   0.206   0.226
 22 Bu   22 Ag   23 Bu   23 Ag   24 Ag   24 Bu   25 Bu   25 Ag                 
  0.381   0.391   0.399   0.408   0.424   0.456   0.480   0.501
 26 Ag    9 Au   26 Bu    9 Bg   27 Bu   27 Ag   28 Bu   28 Ag                 
  0.511   0.524   0.528   0.535   0.544   0.556   0.561   0.577
 10 Au   10 Bg   29 Ag   29 Bu   30 Ag   11 Au   11 Bg   30 Bu                 
  0.587   0.598   0.636   0.668   0.702   0.721   0.765   0.771
 31 Bu   12 Au   31 Ag   12 Bg   32 Ag   32 Bu   33 Bu   33 Ag                 
  0.840   1.003   1.068   1.105   1.116   1.238   1.332   1.349
 34 Ag   34 Bu   13 Au   35 Ag   35 Bu   13 Bg   36 Bu   36 Ag                 
  1.443   1.547   1.550   1.561   1.591   1.625   1.730   1.815
 37 Ag   14 Au   37 Bu   14 Bg   38 Ag   15 Au   15 Bg   39 Ag                 
  1.820   1.922   1.966   1.973   2.031   2.041   2.048   2.054
 38 Bu   39 Bu   16 Au   16 Bg   40 Ag   40 Bu   41 Ag   41 Bu                 
  2.150   2.261   2.617   2.654   2.688   2.717   2.901   3.088
 42 Bu   42 Ag   43 Bu   43 Ag   17 Au   17 Bg   44 Ag   45 Ag                 
  3.121   3.315   3.969   3.972   4.000   4.002   4.051   4.083
 44 Bu   45 Bu   18 Au   18 Bg   46 Ag   46 Bu   19 Au   19 Bg                 
  4.129   4.200   4.334   4.338   6.750   6.773   7.508   7.515
 47 Ag   47 Bu   48 Ag   48 Bu   49 Ag   49 Bu   20 Au   20 Bg                 
  7.557   7.593   7.640   7.691  23.448  23.475  48.009  48.025
 50 Ag   50 Bu   51 Bu   51 Ag   52 Bu   52 Ag   53 Ag   53 Bu                 
289.719 289.726 289.763 289.799 289.872 289.9291020.8411020.861
 21 Au   21 Bg   54 Ag   54 Bu   55 Bu   55 Ag   56 Ag   56 Bu                 

 Beta MOs, Restricted
 -- Occupied --                  
-482.86 -482.86  -62.52  -62.52  -56.34  -56.34  -56.34  -56.34
  1 Ag    1 Bu    2 Bu    2 Ag    3 Ag    3 Bu    1 Au    1 Bg                 
-56.335 -56.335 -10.264 -10.264  -8.732  -8.732  -6.562  -6.562
  4 Bu    4 Ag    5 Ag    5 Bu    6 Bu    6 Ag    7 Ag    7 Bu                 
 -6.553  -6.553  -6.551  -6.551  -2.676  -2.676  -2.671  -2.671
  2 Bg    2 Au    8 Bu    8 Ag    9 Ag    9 Bu    3 Bg    3 Au                 
 -2.670  -2.670  -2.663  -2.663  -2.662  -2.662  -0.936  -0.930
 10 Bu   10 Ag    4 Bg    4 Au   11 Bu   11 Ag   12 Ag   12 Bu                 
 -0.599  -0.568  -0.459  -0.455  -0.408  -0.404  -0.388  -0.296
 13 Ag   13 Bu   14 Ag   14 Bu   15 Ag    5 Au    5 Bg   15 Bu                 
 -0.250  -0.173
 16 Ag    6 Au                                                                 
 -- Virtual --                   
 -0.083  -0.069  -0.018  -0.014   0.021   0.024   0.042   0.045
  6 Bg   16 Bu   17 Ag   17 Bu   18 Bu   18 Ag    7 Au   19 Ag                 
  0.057   0.067   0.069   0.072   0.090   0.095   0.100   0.120
 19 Bu   20 Ag    7 Bg   20 Bu   21 Ag   21 Bu    8 Bg    8 Au                 
  0.130   0.148   0.158   0.165   0.174   0.185   0.206   0.226
 22 Bu   22 Ag   23 Bu   23 Ag   24 Ag   24 Bu   25 Bu   25 Ag                 
  0.381   0.391   0.399   0.408   0.424   0.456   0.480   0.501
 26 Ag    9 Au   26 Bu    9 Bg   27 Bu   27 Ag   28 Bu   28 Ag                 
  0.511   0.524   0.528   0.535   0.544   0.556   0.561   0.577
 10 Au   10 Bg   29 Ag   29 Bu   30 Ag   11 Au   11 Bg   30 Bu                 
  0.587   0.598   0.636   0.668   0.702   0.721   0.765   0.771
 31 Bu   12 Au   31 Ag   12 Bg   32 Ag   32 Bu   33 Bu   33 Ag                 
  0.840   1.003   1.068   1.105   1.116   1.238   1.332   1.349
 34 Ag   34 Bu   13 Au   35 Ag   35 Bu   13 Bg   36 Bu   36 Ag                 
  1.443   1.547   1.550   1.561   1.591   1.625   1.730   1.815
 37 Ag   14 Au   37 Bu   14 Bg   38 Ag   15 Au   15 Bg   39 Ag                 
  1.820   1.922   1.966   1.973   2.031   2.041   2.048   2.054
 38 Bu   39 Bu   16 Au   16 Bg   40 Ag   40 Bu   41 Ag   41 Bu                 
  2.150   2.261   2.617   2.654   2.688   2.717   2.901   3.088
 42 Bu   42 Ag   43 Bu   43 Ag   17 Au   17 Bg   44 Ag   45 Ag                 
  3.121   3.315   3.969   3.972   4.000   4.002   4.051   4.083
 44 Bu   45 Bu   18 Au   18 Bg   46 Ag   46 Bu   19 Au   19 Bg                 
  4.129   4.200   4.334   4.338   6.750   6.773   7.508   7.515
 47 Ag   47 Bu   48 Ag   48 Bu   49 Ag   49 Bu   20 Au   20 Bg                 
  7.557   7.593   7.640   7.691  23.448  23.475  48.009  48.025
 50 Ag   50 Bu   51 Bu   51 Ag   52 Bu   52 Ag   53 Ag   53 Bu                 
289.719 289.726 289.763 289.799 289.872 289.9291020.8411020.861
 21 Au   21 Bg   54 Ag   54 Bu   55 Bu   55 Ag   56 Ag   56 Bu                 
 --------------------------------------------------------------

          Ground-State Mulliken Net Atomic Charges

     Atom                 Charge (a.u.)
  ----------------------------------------
      1 H                     0.122388
      2 Br                    0.228925
      3 Br                    0.228925
      4 H                     0.122388
      5 C                    -0.351313
      6 C                    -0.351313
  ----------------------------------------
  Sum of atomic charges =     0.000000

 -----------------------------------------------------------------
                    Cartesian Multipole Moments
 -----------------------------------------------------------------
    Charge (ESU x 10^10)
                 0.0000
    Dipole Moment (Debye)
         X       0.0000      Y      -0.0000      Z      -0.0000
       Tot       0.0000
    Quadrupole Moments (Debye-Ang)
        XX     -42.9251     XY      -3.1527     YY     -47.9166
        XZ      -0.0000     YZ       0.0000     ZZ     -51.1513
    Octopole Moments (Debye-Ang^2)
       XXX       0.0000    XXY       0.0000    XYY       0.0000
       YYY       0.0000    XXZ      -0.0000    XYZ       0.0000
       YYZ      -0.0000    XZZ       0.0000    YZZ      -0.0000
       ZZZ       0.0000
    Hexadecapole Moments (Debye-Ang^3)
      XXXX   -1210.5115   XXXY      -4.5823   XXYY    -225.0194
      XYYY     -18.2338   YYYY    -105.3310   XXXZ       0.0000
      XXYZ      -0.0000   XYYZ      -0.0000   YYYZ       0.0000
      XXZZ    -229.4746   XYZZ      -1.5773   YYZZ     -30.5368
      XZZZ       0.0000   YZZZ       0.0000   ZZZZ     -64.4579
 -----------------------------------------------------------------
 Calculating analytic gradient of the SCF energy
 Gradient of SCF Energy
            1           2           3           4           5           6
    1   0.0770682   0.3064172  -0.3064172  -0.0770682   0.3404282  -0.3404282
    2  -0.0564380   0.1674461  -0.1674461   0.0564380   0.1674189  -0.1674189
    3   0.0000000   0.0000000   0.0000000  -0.0000000  -0.0000000   0.0000000
 Max gradient component =       3.404E-01
 RMS gradient           =       1.748E-01
 Gradient time:  CPU 7.06 s  wall 1.88 s
 Geometry Optimization Parameters
   NAtoms,    NIC,     NZ,  NCons,   NDum,   NFix, NCnnct, MaxDiis
        6      27       0       0       0       0       0       0


** GEOMETRY OPTIMIZATION IN DELOCALIZED INTERNAL COORDINATES **
   Searching for a Minimum

   Optimization Cycle:   2

                       Coordinates (Angstroms)
     ATOM                X               Y               Z
      1  H         1.3359609096   -1.7560940145    0.0000000000
      2  Br       -2.3190431909   -0.1105289756    0.0000000000
      3  Br        2.3190431909    0.1105289756    0.0000000000
      4  H        -1.3359609096    1.7560940145    0.0000000000
      5  C         0.8944162583   -0.4251491423    0.0000000000
      6  C        -0.8944162583    0.4251491423    0.0000000000
   Point Group: c2h   Number of degrees of freedom:     5


   Energy is  -5225.241536694

 Hessian Updated using BFGS Update

 ** Taking Steepest Descent Step **
 Calculated Step too Large.  Step scaled by  0.553030
 Step Taken.  Stepsize is  0.300000

                             Maximum     Tolerance    Cnvgd?
         Gradient           0.332196      0.000300      NO
         Displacement       0.183714      0.001200      NO
         Energy change     -0.212188      0.000001      NO


 New Cartesian Coordinates Obtained by Inverse Iteration

 Displacement from previous Coordinates is:  0.317112
 ----------------------------------------------------------------
             Standard Nuclear Orientation (Angstroms)
    I     Atom           X                Y                Z
 ----------------------------------------------------------------
    1      H       1.2601287911    -1.7493645120     0.0000000000
    2      Br     -2.3842382481    -0.1707708238     0.0000000000
    3      Br      2.3842382481     0.1707708238     0.0000000000
    4      H      -1.2601287911     1.7493645120     0.0000000000
    5      C       0.8743035735    -0.4249202419     0.0000000000
    6      C      -0.8743035735     0.4249202419     0.0000000000
 ----------------------------------------------------------------
 Molecular Point Group                 C2h   NOp =  4
 Largest Abelian Subgroup              C2h   NOp =  4
 Nuclear Repulsion Energy =   383.1044500712 hartrees
 There are       42 alpha and       42 beta electrons
 Applying Cartesian multipole field
    Component          Value
    ---------          -----
     (2,0,0)        1.00000E-11
     (0,2,0)        2.00000E-11
     (0,0,2)       -3.00000E-11
 Nucleus-field energy     =     0.0000000154 hartrees
 Requested basis set is 6-311++G(d,p)
 There are 60 shells and 154 basis functions
 A cutoff of  1.0D-11 yielded   1512 shell pairs
 There are     10309 function pairs (     11369 Cartesian)
 Smallest overlap matrix eigenvalue = 3.19E-04
 Guess MOs from SCF MO coefficient file

 -----------------------------------------------------------------------
  General SCF calculation program by
  Eric Jon Sundstrom, Paul Horn, Yuezhi Mao, Dmitri Zuev, Alec White,
  David Stuck, Shaama M.S., Shane Yost, Joonho Lee, David Small,
  Daniel Levine, Susi Lehtola, Hugh Burton, Evgeny Epifanovsky
 -----------------------------------------------------------------------
 Exchange:     0.2000 Hartree-Fock + 0.0800 Slater + 0.7200 B88
 Correlation:  0.1900 VWN1RPA + 0.8100 LYP
 Using SG-1 standard quadrature grid
 using 4 threads for integral computing
 -------------------------------------------------------
 OpenMP Integral computing Module                
 Release: version 2.0, May 2017, Q-Chem Inc. Pleasanton 
 -------------------------------------------------------
 -------------------------------------------------------
 OpenMP BLAS3 based DFT computing Module                
 Release: version 1.0, May 2013, Q-Chem Inc. Pittsburgh 
 -------------------------------------------------------
 A restricted SCF calculation will be
 performed using DIIS
 SCF converges when DIIS error is below 1.0e-08
 ---------------------------------------
  Cycle       Energy         DIIS error
 ---------------------------------------
    1   -5225.3601728255      1.84e-03  
    2   -5225.3667636149      1.22e-03  
    3   -5225.3669437302      1.16e-03  
    4   -5225.3710740391      1.22e-04  
    5   -5225.3711221040      2.29e-05  
    6   -5225.3711230182      4.94e-06  
    7   -5225.3711230573      1.58e-06  
    8   -5225.3711230607      7.52e-07  
    9   -5225.3711230619      4.84e-07  
   10   -5225.3711230628      3.37e-08  
   11   -5225.3711230627      4.30e-09  Convergence criterion met
 ---------------------------------------
 SCF time:   CPU 24.97s  wall 7.00s 
 SCF   energy in the final basis set =    -5225.3711230627
 Total energy in the final basis set =    -5225.3711230627

 --------------------------------------------------------------
             Orbital Energies (a.u.) and Symmetries
 --------------------------------------------------------------

 Alpha MOs, Restricted
 -- Occupied --                  
-482.86 -482.86  -62.52  -62.52  -56.34  -56.34  -56.33  -56.33
  1 Bu    1 Ag    2 Bu    2 Ag    3 Ag    3 Bu    1 Au    1 Bg                 
-56.332 -56.332 -10.277 -10.277  -8.728  -8.728  -6.558  -6.558
  4 Ag    4 Bu    5 Ag    5 Bu    6 Bu    6 Ag    7 Ag    7 Bu                 
 -6.548  -6.548  -6.546  -6.546  -2.671  -2.671  -2.667  -2.666
  2 Bg    2 Au    8 Bu    8 Ag    9 Ag    9 Bu    3 Bg    3 Au                 
 -2.665  -2.665  -2.657  -2.657  -2.657  -2.657  -0.902  -0.896
 10 Bu   10 Ag    4 Bg    4 Au   11 Bu   11 Ag   12 Ag   12 Bu                 
 -0.611  -0.570  -0.444  -0.441  -0.407  -0.386  -0.370  -0.306
 13 Ag   13 Bu   14 Ag   14 Bu   15 Ag    5 Au    5 Bg   15 Bu                 
 -0.267  -0.187
 16 Ag    6 Au                                                                 
 -- Virtual --                   
 -0.089  -0.068  -0.015  -0.010   0.020   0.021   0.044   0.048
  6 Bg   16 Bu   17 Ag   17 Bu   18 Bu   18 Ag    7 Au   19 Ag                 
  0.058   0.067   0.069   0.071   0.094   0.094   0.101   0.118
 19 Bu   20 Ag    7 Bg   20 Bu   21 Ag   21 Bu    8 Bg    8 Au                 
  0.128   0.137   0.148   0.157   0.167   0.182   0.198   0.229
 22 Bu   22 Ag   23 Bu   23 Ag   24 Ag   24 Bu   25 Bu   25 Ag                 
  0.384   0.394   0.400   0.412   0.418   0.447   0.479   0.481
 26 Ag   26 Bu    9 Au    9 Bg   27 Bu   27 Ag   28 Ag   28 Bu                 
  0.523   0.529   0.532   0.536   0.543   0.544   0.551   0.561
 10 Au   29 Ag   10 Bg   29 Bu   30 Ag   11 Bg   30 Bu   11 Au                 
  0.570   0.588   0.619   0.662   0.685   0.697   0.780   0.793
 12 Au   31 Bu   31 Ag   12 Bg   32 Bu   32 Ag   33 Bu   33 Ag                 
  0.837   0.970   1.027   1.052   1.052   1.238   1.308   1.337
 34 Ag   34 Bu   35 Ag   13 Au   35 Bu   13 Bg   36 Ag   36 Bu                 
  1.436   1.494   1.538   1.586   1.632   1.640   1.727   1.809
 37 Ag   14 Au   14 Bg   37 Bu   38 Ag   15 Au   15 Bg   38 Bu                 
  1.830   1.971   1.978   1.984   2.017   2.022   2.063   2.087
 39 Ag   39 Bu   16 Au   16 Bg   40 Ag   40 Bu   41 Bu   41 Ag                 
  2.135   2.253   2.615   2.664   2.674   2.714   2.861   3.086
 42 Bu   42 Ag   43 Bu   43 Ag   17 Au   17 Bg   44 Ag   45 Ag                 
  3.100   3.342   3.972   3.976   3.991   3.996   4.060   4.085
 44 Bu   45 Bu   18 Au   18 Bg   46 Ag   46 Bu   19 Au   19 Bg                 
  4.115   4.185   4.297   4.298   6.697   6.723   7.517   7.522
 47 Ag   47 Bu   48 Ag   48 Bu   49 Ag   49 Bu   20 Au   20 Bg                 
  7.553   7.584   7.615   7.667  23.381  23.408  47.955  47.973
 50 Ag   50 Bu   51 Bu   51 Ag   52 Bu   52 Ag   53 Ag   53 Bu                 
289.724 289.727 289.757 289.788 289.840 289.8951020.7671020.789
 21 Au   21 Bg   54 Ag   54 Bu   55 Bu   55 Ag   56 Ag   56 Bu                 

 Beta MOs, Restricted
 -- Occupied --                  
-482.86 -482.86  -62.52  -62.52  -56.34  -56.34  -56.33  -56.33
  1 Bu    1 Ag    2 Bu    2 Ag    3 Ag    3 Bu    1 Au    1 Bg                 
-56.332 -56.332 -10.277 -10.277  -8.728  -8.728  -6.558  -6.558
  4 Ag    4 Bu    5 Ag    5 Bu    6 Bu    6 Ag    7 Ag    7 Bu                 
 -6.548  -6.548  -6.546  -6.546  -2.671  -2.671  -2.667  -2.666
  2 Bg    2 Au    8 Bu    8 Ag    9 Ag    9 Bu    3 Bg    3 Au                 
 -2.665  -2.665  -2.657  -2.657  -2.657  -2.657  -0.902  -0.896
 10 Bu   10 Ag    4 Bg    4 Au   11 Bu   11 Ag   12 Ag   12 Bu                 
 -0.611  -0.570  -0.444  -0.441  -0.407  -0.386  -0.370  -0.306
 13 Ag   13 Bu   14 Ag   14 Bu   15 Ag    5 Au    5 Bg   15 Bu                 
 -0.267  -0.187
 16 Ag    6 Au                                                                 
 -- Virtual --                   
 -0.089  -0.068  -0.015  -0.010   0.020   0.021   0.044   0.048
  6 Bg   16 Bu   17 Ag   17 Bu   18 Bu   18 Ag    7 Au   19 Ag                 
  0.058   0.067   0.069   0.071   0.094   0.094   0.101   0.118
 19 Bu   20 Ag    7 Bg   20 Bu   21 Ag   21 Bu    8 Bg    8 Au                 
  0.128   0.137   0.148   0.157   0.167   0.182   0.198   0.229
 22 Bu   22 Ag   23 Bu   23 Ag   24 Ag   24 Bu   25 Bu   25 Ag                 
  0.384   0.394   0.400   0.412   0.418   0.447   0.479   0.481
 26 Ag   26 Bu    9 Au    9 Bg   27 Bu   27 Ag   28 Ag   28 Bu                 
  0.523   0.529   0.532   0.536   0.543   0.544   0.551   0.561
 10 Au   29 Ag   10 Bg   29 Bu   30 Ag   11 Bg   30 Bu   11 Au                 
  0.570   0.588   0.619   0.662   0.685   0.697   0.780   0.793
 12 Au   31 Bu   31 Ag   12 Bg   32 Bu   32 Ag   33 Bu   33 Ag                 
  0.837   0.970   1.027   1.052   1.052   1.238   1.308   1.337
 34 Ag   34 Bu   35 Ag   13 Au   35 Bu   13 Bg   36 Ag   36 Bu                 
  1.436   1.494   1.538   1.586   1.632   1.640   1.727   1.809
 37 Ag   14 Au   14 Bg   37 Bu   38 Ag   15 Au   15 Bg   38 Bu                 
  1.830   1.971   1.978   1.984   2.017   2.022   2.063   2.087
 39 Ag   39 Bu   16 Au   16 Bg   40 Ag   40 Bu   41 Bu   41 Ag                 
  2.135   2.253   2.615   2.664   2.674   2.714   2.861   3.086
 42 Bu   42 Ag   43 Bu   43 Ag   17 Au   17 Bg   44 Ag   45 Ag                 
  3.100   3.342   3.972   3.976   3.991   3.996   4.060   4.085
 44 Bu   45 Bu   18 Au   18 Bg   46 Ag   46 Bu   19 Au   19 Bg                 
  4.115   4.185   4.297   4.298   6.697   6.723   7.517   7.522
 47 Ag   47 Bu   48 Ag   48 Bu   49 Ag   49 Bu   20 Au   20 Bg                 
  7.553   7.584   7.615   7.667  23.381  23.408  47.955  47.973
 50 Ag   50 Bu   51 Bu   51 Ag   52 Bu   52 Ag   53 Ag   53 Bu                 
289.724 289.727 289.757 289.788 289.840 289.8951020.7671020.789
 21 Au   21 Bg   54 Ag   54 Bu   55 Bu   55 Ag   56 Ag   56 Bu                 
 --------------------------------------------------------------

          Ground-State Mulliken Net Atomic Charges

     Atom                 Charge (a.u.)
  ----------------------------------------
      1 H                     0.149515
      2 Br                    0.141186
      3 Br                    0.141186
      4 H                     0.149515
      5 C                    -0.290701
      6 C                    -0.290701
  ----------------------------------------
  Sum of atomic charges =     0.000000

 -----------------------------------------------------------------
                    Cartesian Multipole Moments
 -----------------------------------------------------------------
    Charge (ESU x 10^10)
                 0.0000
    Dipole Moment (Debye)
         X       0.0000      Y      -0.0000      Z      -0.0000
       Tot       0.0000
    Quadrupole Moments (Debye-Ang)
        XX     -43.5660     XY      -2.6253     YY     -47.3920
        XZ       0.0000     YZ      -0.0000     ZZ     -51.6115
    Octopole Moments (Debye-Ang^2)
       XXX       0.0000    XXY       0.0000    XYY       0.0000
       YYY      -0.0000    XXZ      -0.0000    XYZ       0.0000
       YYZ      -0.0000    XZZ       0.0000    YZZ      -0.0000
       ZZZ      -0.0000
    Hexadecapole Moments (Debye-Ang^3)
      XXXX   -1263.4265   XXXY     -12.7811   XXYY    -236.8915
      XYYY     -35.3821   YYYY    -102.8672   XXXZ      -0.0000
      XXYZ      -0.0000   XYYZ      -0.0000   YYYZ      -0.0000
      XXZZ    -240.5770   XYZZ      -7.0463   YYZZ     -30.8373
      XZZZ      -0.0000   YZZZ      -0.0000   ZZZZ     -65.1445
 -----------------------------------------------------------------
 Calculating analytic gradient of the SCF energy
 Gradient of SCF Energy
            1           2           3           4           5           6
    1   0.0651099   0.1606226  -0.1606226  -0.0651099   0.2172777  -0.2172777
    2  -0.0677319   0.1019877  -0.1019877   0.0677319   0.1082911  -0.1082911
    3   0.0000000   0.0000000  -0.0000000  -0.0000000   0.0000000  -0.0000000
 Max gradient component =       2.173E-01
 RMS gradient           =       1.075E-01
 Gradient time:  CPU 6.83 s  wall 1.81 s
 Geometry Optimization Parameters
   NAtoms,    NIC,     NZ,  NCons,   NDum,   NFix, NCnnct, MaxDiis
        6      27       0       0       0       0       0       0

 Cartesian Hessian Update
 Hessian Updated using BFGS Update


** GEOMETRY OPTIMIZATION IN DELOCALIZED INTERNAL COORDINATES **
   Searching for a Minimum

   Optimization Cycle:   3

                       Coordinates (Angstroms)
     ATOM                X               Y               Z
      1  H         1.2601287911   -1.7493645120    0.0000000000
      2  Br       -2.3842382481   -0.1707708238    0.0000000000
      3  Br        2.3842382481    0.1707708238    0.0000000000
      4  H        -1.2601287911    1.7493645120    0.0000000000
      5  C         0.8743035735   -0.4249202419    0.0000000000
      6  C        -0.8743035735    0.4249202419    0.0000000000
   Point Group: c2h   Number of degrees of freedom:     5


   Energy is  -5225.371123063

 Hessian Updated using BFGS Update

  5 Hessian modes will be used to form the next step
  Hessian Eigenvalues:
     0.085599    0.135694    0.165585    0.221853    0.854293

 Minimum Search - Taking Simple RFO Step
 Searching for Lamda that Minimizes Along All modes
 Value Taken    Lamda =  -0.22194488
 Calculated Step too Large.  Step scaled by  0.407097
 Step Taken.  Stepsize is  0.300000

                             Maximum     Tolerance    Cnvgd?
         Gradient           0.212018      0.000300      NO
         Displacement       0.213059      0.001200      NO
         Energy change     -0.129586      0.000001      NO


 New Cartesian Coordinates Obtained by Inverse Iteration

 Displacement from previous Coordinates is:  0.433175
 ----------------------------------------------------------------
             Standard Nuclear Orientation (Angstroms)
    I     Atom           X                Y                Z
 ----------------------------------------------------------------
    1      H       1.1353937217    -1.6940503934     0.0000000000
    2      Br     -2.3591970357    -0.2346405557     0.0000000000
    3      Br      2.3591970357     0.2346405557     0.0000000000
    4      H      -1.1353937217     1.6940503934     0.0000000000
    5      C       0.8224662323    -0.4087855239     0.0000000000
    6      C      -0.8224662323     0.4087855239     0.0000000000
 ----------------------------------------------------------------
 Molecular Point Group                 C2h   NOp =  4
 Largest Abelian Subgroup              C2h   NOp =  4
 Nuclear Repulsion Energy =   383.3778320604 hartrees
 There are       42 alpha and       42 beta electrons
 Applying Cartesian multipole field
    Component          Value
    ---------          -----
     (2,0,0)        1.00000E-11
     (0,2,0)        2.00000E-11
     (0,0,2)       -3.00000E-11
 Nucleus-field energy     =     0.0000000151 hartrees
 Requested basis set is 6-311++G(d,p)
 There are 60 shells and 154 basis functions
 A cutoff of  1.0D-11 yielded   1522 shell pairs
 There are     10413 function pairs (     11489 Cartesian)
 Smallest overlap matrix eigenvalue = 2.91E-04
 Guess MOs from SCF MO coefficient file

 -----------------------------------------------------------------------
  General SCF calculation program by
  Eric Jon Sundstrom, Paul Horn, Yuezhi Mao, Dmitri Zuev, Alec White,
  David Stuck, Shaama M.S., Shane Yost, Joonho Lee, David Small,
  Daniel Levine, Susi Lehtola, Hugh Burton, Evgeny Epifanovsky
 -----------------------------------------------------------------------
 Exchange:     0.2000 Hartree-Fock + 0.0800 Slater + 0.7200 B88
 Correlation:  0.1900 VWN1RPA + 0.8100 LYP
 Using SG-1 standard quadrature grid
 using 4 threads for integral computing
 -------------------------------------------------------
 OpenMP Integral computing Module                
 Release: version 2.0, May 2017, Q-Chem Inc. Pleasanton 
 -------------------------------------------------------
 -------------------------------------------------------
 OpenMP BLAS3 based DFT computing Module                
 Release: version 1.0, May 2013, Q-Chem Inc. Pittsburgh 
 -------------------------------------------------------
 A restricted SCF calculation will be
 performed using DIIS
 SCF converges when DIIS error is below 1.0e-08
 ---------------------------------------
  Cycle       Energy         DIIS error
 ---------------------------------------
    1   -5225.4525725270      1.00e-03  
    2   -5225.4569707657      2.01e-04  
    3   -5225.4570593997      1.31e-04  
    4   -5225.4570975713      2.25e-05  
    5   -5225.4570980024      7.34e-06  
    6   -5225.4570980904      4.62e-06  
    7   -5225.4570981588      1.06e-06  
    8   -5225.4570981616      1.06e-07  
    9   -5225.4570981616      2.01e-08  
   10   -5225.4570981616      8.92e-09  Convergence criterion met
 ---------------------------------------
 SCF time:   CPU 22.99s  wall 6.00s 
 SCF   energy in the final basis set =    -5225.4570981616
 Total energy in the final basis set =    -5225.4570981616

 --------------------------------------------------------------
             Orbital Energies (a.u.) and Symmetries
 --------------------------------------------------------------

 Alpha MOs, Restricted
 -- Occupied --                  
-482.86 -482.86  -62.51  -62.51  -56.33  -56.33  -56.33  -56.33
  1 Bu    1 Ag    2 Bu    2 Ag    3 Ag    3 Bu    1 Au    1 Bg                 
-56.329 -56.329 -10.278 -10.278  -8.723  -8.723  -6.554  -6.554
  4 Ag    4 Bu    5 Ag    5 Bu    6 Bu    6 Ag    7 Ag    7 Bu                 
 -6.543  -6.543  -6.542  -6.542  -2.666  -2.666  -2.662  -2.662
  2 Bg    2 Au    8 Ag    8 Bu    9 Ag    9 Bu    3 Bg    3 Au                 
 -2.661  -2.661  -2.653  -2.653  -2.653  -2.652  -0.890  -0.880
 10 Bu   10 Ag    4 Bg    4 Au   11 Bu   11 Ag   12 Ag   12 Bu                 
 -0.626  -0.572  -0.448  -0.444  -0.408  -0.381  -0.361  -0.309
 13 Ag   13 Bu   14 Ag   14 Bu   15 Ag    5 Au    5 Bg   15 Bu                 
 -0.278  -0.198
 16 Ag    6 Au                                                                 
 -- Virtual --                   
 -0.086  -0.044  -0.012  -0.004   0.020   0.022   0.045   0.053
  6 Bg   16 Bu   17 Ag   17 Bu   18 Ag   18 Bu    7 Au   19 Ag                 
  0.060   0.066   0.069   0.080   0.097   0.099   0.099   0.117
 19 Bu   20 Ag    7 Bg   20 Bu   21 Bu   21 Ag    8 Bg    8 Au                 
  0.129   0.135   0.148   0.153   0.164   0.179   0.196   0.238
 22 Bu   22 Ag   23 Bu   23 Ag   24 Ag   24 Bu   25 Bu   25 Ag                 
  0.386   0.391   0.404   0.414   0.416   0.444   0.468   0.484
 26 Ag   26 Bu    9 Au    9 Bg   27 Bu   27 Ag   28 Ag   28 Bu                 
  0.520   0.529   0.533   0.538   0.542   0.550   0.552   0.558
 29 Ag   10 Au   10 Bg   29 Bu   11 Bg   30 Bu   30 Ag   11 Au                 
  0.572   0.594   0.623   0.657   0.683   0.701   0.786   0.805
 12 Au   31 Bu   31 Ag   12 Bg   32 Bu   32 Ag   33 Bu   33 Ag                 
  0.853   0.951   1.001   1.028   1.032   1.247   1.310   1.366
 34 Ag   34 Bu   35 Ag   35 Bu   13 Au   13 Bg   36 Ag   36 Bu                 
  1.457   1.474   1.539   1.637   1.681   1.702   1.772   1.822
 14 Au   37 Ag   14 Bg   37 Bu   15 Au   38 Ag   15 Bg   38 Bu                 
  1.842   1.984   1.984   1.990   2.017   2.038   2.094   2.114
 39 Ag   16 Au   39 Bu   16 Bg   40 Ag   40 Bu   41 Bu   41 Ag                 
  2.165   2.318   2.630   2.664   2.694   2.726   2.851   3.108
 42 Bu   42 Ag   43 Bu   17 Au   43 Ag   17 Bg   44 Ag   44 Bu                 
  3.120   3.487   3.976   3.980   3.990   3.998   4.064   4.087
 45 Ag   45 Bu   18 Au   18 Bg   46 Ag   46 Bu   19 Au   19 Bg                 
  4.122   4.195   4.296   4.302   6.678   6.707   7.523   7.527
 47 Ag   47 Bu   48 Ag   48 Bu   49 Ag   49 Bu   20 Au   20 Bg                 
  7.556   7.587   7.618   7.668  23.384  23.414  47.938  47.958
 50 Ag   50 Bu   51 Bu   51 Ag   52 Bu   52 Ag   53 Ag   53 Bu                 
289.728 289.731 289.759 289.790 289.841 289.8951020.7421020.767
 21 Au   21 Bg   54 Ag   54 Bu   55 Bu   55 Ag   56 Ag   56 Bu                 

 Beta MOs, Restricted
 -- Occupied --                  
-482.86 -482.86  -62.51  -62.51  -56.33  -56.33  -56.33  -56.33
  1 Bu    1 Ag    2 Bu    2 Ag    3 Ag    3 Bu    1 Au    1 Bg                 
-56.329 -56.329 -10.278 -10.278  -8.723  -8.723  -6.554  -6.554
  4 Ag    4 Bu    5 Ag    5 Bu    6 Bu    6 Ag    7 Ag    7 Bu                 
 -6.543  -6.543  -6.542  -6.542  -2.666  -2.666  -2.662  -2.662
  2 Bg    2 Au    8 Ag    8 Bu    9 Ag    9 Bu    3 Bg    3 Au                 
 -2.661  -2.661  -2.653  -2.653  -2.653  -2.652  -0.890  -0.880
 10 Bu   10 Ag    4 Bg    4 Au   11 Bu   11 Ag   12 Ag   12 Bu                 
 -0.626  -0.572  -0.448  -0.444  -0.408  -0.381  -0.361  -0.309
 13 Ag   13 Bu   14 Ag   14 Bu   15 Ag    5 Au    5 Bg   15 Bu                 
 -0.278  -0.198
 16 Ag    6 Au                                                                 
 -- Virtual --                   
 -0.086  -0.044  -0.012  -0.004   0.020   0.022   0.045   0.053
  6 Bg   16 Bu   17 Ag   17 Bu   18 Ag   18 Bu    7 Au   19 Ag                 
  0.060   0.066   0.069   0.080   0.097   0.099   0.099   0.117
 19 Bu   20 Ag    7 Bg   20 Bu   21 Bu   21 Ag    8 Bg    8 Au                 
  0.129   0.135   0.148   0.153   0.164   0.179   0.196   0.238
 22 Bu   22 Ag   23 Bu   23 Ag   24 Ag   24 Bu   25 Bu   25 Ag                 
  0.386   0.391   0.404   0.414   0.416   0.444   0.468   0.484
 26 Ag   26 Bu    9 Au    9 Bg   27 Bu   27 Ag   28 Ag   28 Bu                 
  0.520   0.529   0.533   0.538   0.542   0.550   0.552   0.558
 29 Ag   10 Au   10 Bg   29 Bu   11 Bg   30 Bu   30 Ag   11 Au                 
  0.572   0.594   0.623   0.657   0.683   0.701   0.786   0.805
 12 Au   31 Bu   31 Ag   12 Bg   32 Bu   32 Ag   33 Bu   33 Ag                 
  0.853   0.951   1.001   1.028   1.032   1.247   1.310   1.366
 34 Ag   34 Bu   35 Ag   35 Bu   13 Au   13 Bg   36 Ag   36 Bu                 
  1.457   1.474   1.539   1.637   1.681   1.702   1.772   1.822
 14 Au   37 Ag   14 Bg   37 Bu   15 Au   38 Ag   15 Bg   38 Bu                 
  1.842   1.984   1.984   1.990   2.017   2.038   2.094   2.114
 39 Ag   16 Au   39 Bu   16 Bg   40 Ag   40 Bu   41 Bu   41 Ag                 
  2.165   2.318   2.630   2.664   2.694   2.726   2.851   3.108
 42 Bu   42 Ag   43 Bu   17 Au   43 Ag   17 Bg   44 Ag   44 Bu                 
  3.120   3.487   3.976   3.980   3.990   3.998   4.064   4.087
 45 Ag   45 Bu   18 Au   18 Bg   46 Ag   46 Bu   19 Au   19 Bg                 
  4.122   4.195   4.296   4.302   6.678   6.707   7.523   7.527
 47 Ag   47 Bu   48 Ag   48 Bu   49 Ag   49 Bu   20 Au   20 Bg                 
  7.556   7.587   7.618   7.668  23.384  23.414  47.938  47.958
 50 Ag   50 Bu   51 Bu   51 Ag   52 Bu   52 Ag   53 Ag   53 Bu                 
289.728 289.731 289.759 289.790 289.841 289.8951020.7421020.767
 21 Au   21 Bg   54 Ag   54 Bu   55 Bu   55 Ag   56 Ag   56 Bu                 
 --------------------------------------------------------------

          Ground-State Mulliken Net Atomic Charges

     Atom                 Charge (a.u.)
  ----------------------------------------
      1 H                     0.173430
      2 Br                    0.090283
      3 Br                    0.090284
      4 H                     0.173430
      5 C                    -0.263713
      6 C                    -0.263715
  ----------------------------------------
  Sum of atomic charges =     0.000000

 -----------------------------------------------------------------
                    Cartesian Multipole Moments
 -----------------------------------------------------------------
    Charge (ESU x 10^10)
                 0.0000
    Dipole Moment (Debye)
         X       0.0000      Y      -0.0000      Z       0.0000
       Tot       0.0000
    Quadrupole Moments (Debye-Ang)
        XX     -44.9988     XY      -2.1040     YY     -47.0417
        XZ      -0.0000     YZ       0.0000     ZZ     -51.5661
    Octopole Moments (Debye-Ang^2)
       XXX       0.0000    XXY       0.0000    XYY       0.0000
       YYY       0.0000    XXZ       0.0000    XYZ       0.0000
       YYZ       0.0000    XZZ       0.0000    YZZ      -0.0000
       ZZZ      -0.0000
    Hexadecapole Moments (Debye-Ang^3)
      XXXX   -1239.0603   XXXY     -24.0165   XXYY    -232.8117
      XYYY     -52.6107   YYYY    -102.7571   XXXZ      -0.0000
      XXYZ       0.0000   XYYZ      -0.0000   YYYZ       0.0000
      XXZZ    -235.5945   XYZZ     -13.4121   YYZZ     -30.7091
      XZZZ      -0.0000   YZZZ       0.0000   ZZZZ     -64.7688
 -----------------------------------------------------------------
 Calculating analytic gradient of the SCF energy
 Gradient of SCF Energy
            1           2           3           4           5           6
    1   0.0550146   0.1154688  -0.1154686  -0.0550145   0.1931124  -0.1931126
    2  -0.0700450   0.0780863  -0.0780863   0.0700448   0.0787691  -0.0787690
    3  -0.0000000   0.0000000   0.0000000   0.0000000   0.0000000  -0.0000000
 Max gradient component =       1.931E-01
 RMS gradient           =       8.873E-02
 Gradient time:  CPU 6.88 s  wall 1.82 s
 Geometry Optimization Parameters
   NAtoms,    NIC,     NZ,  NCons,   NDum,   NFix, NCnnct, MaxDiis
        6      27       0       0       0       0       0       0

 Cartesian Hessian Update
 Hessian Updated using BFGS Update


** GEOMETRY OPTIMIZATION IN DELOCALIZED INTERNAL COORDINATES **
   Searching for a Minimum

   Optimization Cycle:   4

                       Coordinates (Angstroms)
     ATOM                X               Y               Z
      1  H         1.1353937217   -1.6940503934    0.0000000000
      2  Br       -2.3591970357   -0.2346405557    0.0000000000
      3  Br        2.3591970357    0.2346405557    0.0000000000
      4  H        -1.1353937217    1.6940503934    0.0000000000
      5  C         0.8224662323   -0.4087855239    0.0000000000
      6  C        -0.8224662323    0.4087855239    0.0000000000
   Point Group: c2h   Number of degrees of freedom:     5


   Energy is  -5225.457098162

 Hessian Updated using BFGS Update

  5 Hessian modes will be used to form the next step
  Hessian Eigenvalues:
     0.032761    0.132776    0.172816    0.231746    1.096965

 Minimum Search - Taking Simple RFO Step
 Searching for Lamda that Minimizes Along All modes
 Value Taken    Lamda =  -0.23453094
 Calculated Step too Large.  Step scaled by  0.333058
 Step Taken.  Stepsize is  0.300000

                             Maximum     Tolerance    Cnvgd?
         Gradient           0.169354      0.000300      NO
         Displacement       0.207240      0.001200      NO
         Energy change     -0.085975      0.000001      NO


 New Cartesian Coordinates Obtained by Inverse Iteration

 Displacement from previous Coordinates is:  0.422597
 ----------------------------------------------------------------
             Standard Nuclear Orientation (Angstroms)
    I     Atom           X                Y                Z
 ----------------------------------------------------------------
    1      H       1.0193880946    -1.6308871629     0.0000000000
    2      Br     -2.3269114574    -0.2870879320     0.0000000000
    3      Br      2.3269114574     0.2870879320     0.0000000000
    4      H      -1.0193880946     1.6308871629     0.0000000000
    5      C       0.7647820865    -0.3878701550     0.0000000000
    6      C      -0.7647820865     0.3878701550     0.0000000000
 ----------------------------------------------------------------
 Molecular Point Group                 C2h   NOp =  4
 Largest Abelian Subgroup              C2h   NOp =  4
 Nuclear Repulsion Energy =   385.5375217582 hartrees
 There are       42 alpha and       42 beta electrons
 Applying Cartesian multipole field
    Component          Value
    ---------          -----
     (2,0,0)        1.00000E-11
     (0,2,0)        2.00000E-11
     (0,0,2)       -3.00000E-11
 Nucleus-field energy     =     0.0000000148 hartrees
 Requested basis set is 6-311++G(d,p)
 There are 60 shells and 154 basis functions
 A cutoff of  1.0D-11 yielded   1532 shell pairs
 There are     10461 function pairs (     11537 Cartesian)
 Smallest overlap matrix eigenvalue = 2.39E-04
 Guess MOs from SCF MO coefficient file

 -----------------------------------------------------------------------
  General SCF calculation program by
  Eric Jon Sundstrom, Paul Horn, Yuezhi Mao, Dmitri Zuev, Alec White,
  David Stuck, Shaama M.S., Shane Yost, Joonho Lee, David Small,
  Daniel Levine, Susi Lehtola, Hugh Burton, Evgeny Epifanovsky
 -----------------------------------------------------------------------
 Exchange:     0.2000 Hartree-Fock + 0.0800 Slater + 0.7200 B88
 Correlation:  0.1900 VWN1RPA + 0.8100 LYP
 Using SG-1 standard quadrature grid
 using 4 threads for integral computing
 -------------------------------------------------------
 OpenMP Integral computing Module                
 Release: version 2.0, May 2017, Q-Chem Inc. Pleasanton 
 -------------------------------------------------------
 -------------------------------------------------------
 OpenMP BLAS3 based DFT computing Module                
 Release: version 1.0, May 2013, Q-Chem Inc. Pittsburgh 
 -------------------------------------------------------
 A restricted SCF calculation will be
 performed using DIIS
 SCF converges when DIIS error is below 1.0e-08
 ---------------------------------------
  Cycle       Energy         DIIS error
 ---------------------------------------
    1   -5225.5283300078      9.77e-04  
    2   -5225.5322817854      2.53e-04  
    3   -5225.5322133597      2.92e-04  
    4   -5225.5324730999      8.01e-05  
    5   -5225.5324916711      1.11e-05  
    6   -5225.5324918331      2.72e-06  
    7   -5225.5324918433      8.87e-07  
    8   -5225.5324918403      1.23e-06  
    9   -5225.5324918456      8.79e-08  
   10   -5225.5324918456      1.26e-08  
   11   -5225.5324918457      1.52e-09  Convergence criterion met
 ---------------------------------------
 SCF time:   CPU 25.61s  wall 6.00s 
 SCF   energy in the final basis set =    -5225.5324918457
 Total energy in the final basis set =    -5225.5324918457

 --------------------------------------------------------------
             Orbital Energies (a.u.) and Symmetries
 --------------------------------------------------------------

 Alpha MOs, Restricted
 -- Occupied --                  
-482.86 -482.86  -62.51  -62.51  -56.33  -56.33  -56.33  -56.33
  1 Bu    1 Ag    2 Bu    2 Ag    3 Ag    3 Bu    1 Au    1 Bg                 
-56.326 -56.326 -10.275 -10.275  -8.720  -8.720  -6.550  -6.550
  4 Ag    4 Bu    5 Ag    5 Bu    6 Bu    6 Ag    7 Ag    7 Bu                 
 -6.539  -6.539  -6.538  -6.538  -2.662  -2.662  -2.659  -2.659
  2 Bg    2 Au    8 Ag    8 Bu    9 Ag    9 Bu    3 Bg    3 Au                 
 -2.657  -2.657  -2.649  -2.649  -2.649  -2.649  -0.881  -0.868
 10 Bu   10 Ag    4 Bg    4 Au   11 Bu   11 Ag   12 Ag   12 Bu                 
 -0.646  -0.574  -0.456  -0.450  -0.407  -0.379  -0.354  -0.310
 13 Ag   13 Bu   14 Ag   14 Bu   15 Ag    5 Au    5 Bg   15 Bu                 
 -0.286  -0.210
 16 Ag    6 Au                                                                 
 -- Virtual --                   
 -0.079  -0.022  -0.010  -0.001   0.019   0.026   0.046   0.057
  6 Bg   16 Bu   17 Ag   17 Bu   18 Ag   18 Bu    7 Au   19 Ag                 
  0.064   0.066   0.070   0.086   0.099   0.101   0.101   0.116
 19 Bu   20 Ag    7 Bg   20 Bu    8 Bg   21 Bu   21 Ag    8 Au                 
  0.131   0.136   0.150   0.158   0.162   0.180   0.196   0.248
 22 Bu   22 Ag   23 Ag   23 Bu   24 Ag   24 Bu   25 Bu   25 Ag                 
  0.389   0.389   0.407   0.416   0.418   0.443   0.454   0.482
 26 Bu   26 Ag    9 Au    9 Bg   27 Bu   27 Ag   28 Ag   28 Bu                 
  0.517   0.529   0.534   0.536   0.546   0.547   0.559   0.568
 29 Ag   10 Bg   10 Au   29 Bu   11 Bg   11 Au   30 Ag   30 Bu                 
  0.584   0.601   0.633   0.653   0.681   0.709   0.792   0.797
 12 Au   31 Bu   31 Ag   12 Bg   32 Bu   32 Ag   33 Bu   33 Ag                 
  0.879   0.942   0.982   1.007   1.018   1.251   1.346   1.390
 34 Ag   34 Bu   35 Ag   35 Bu   13 Au   13 Bg   36 Ag   36 Bu                 
  1.429   1.500   1.549   1.671   1.727   1.782   1.824   1.829
 14 Au   37 Ag   14 Bg   37 Bu   15 Au   38 Ag   15 Bg   38 Bu                 
  1.861   1.989   1.996   1.996   2.022   2.065   2.138   2.141
 39 Ag   16 Au   16 Bg   39 Bu   40 Ag   40 Bu   41 Ag   41 Bu                 
  2.204   2.400   2.640   2.657   2.718   2.747   2.879   3.113
 42 Bu   42 Ag   43 Bu   17 Au   43 Ag   17 Bg   44 Ag   44 Bu                 
  3.152   3.652   3.980   3.985   3.993   4.003   4.067   4.088
 45 Ag   45 Bu   18 Au   18 Bg   46 Ag   46 Bu   19 Au   19 Bg                 
  4.131   4.204   4.302   4.311   6.666   6.699   7.528   7.531
 47 Ag   47 Bu   48 Ag   48 Bu   49 Ag   49 Bu   20 Au   20 Bg                 
  7.558   7.591   7.623   7.673  23.423  23.437  47.927  47.950
 50 Ag   50 Bu   51 Bu   51 Ag   52 Bu   52 Ag   53 Ag   53 Bu                 
289.731 289.734 289.761 289.792 289.845 289.8991020.7261020.755
 21 Au   21 Bg   54 Ag   54 Bu   55 Bu   55 Ag   56 Ag   56 Bu                 

 Beta MOs, Restricted
 -- Occupied --                  
-482.86 -482.86  -62.51  -62.51  -56.33  -56.33  -56.33  -56.33
  1 Bu    1 Ag    2 Bu    2 Ag    3 Ag    3 Bu    1 Au    1 Bg                 
-56.326 -56.326 -10.275 -10.275  -8.720  -8.720  -6.550  -6.550
  4 Ag    4 Bu    5 Ag    5 Bu    6 Bu    6 Ag    7 Ag    7 Bu                 
 -6.539  -6.539  -6.538  -6.538  -2.662  -2.662  -2.659  -2.659
  2 Bg    2 Au    8 Ag    8 Bu    9 Ag    9 Bu    3 Bg    3 Au                 
 -2.657  -2.657  -2.649  -2.649  -2.649  -2.649  -0.881  -0.868
 10 Bu   10 Ag    4 Bg    4 Au   11 Bu   11 Ag   12 Ag   12 Bu                 
 -0.646  -0.574  -0.456  -0.450  -0.407  -0.379  -0.354  -0.310
 13 Ag   13 Bu   14 Ag   14 Bu   15 Ag    5 Au    5 Bg   15 Bu                 
 -0.286  -0.210
 16 Ag    6 Au                                                                 
 -- Virtual --                   
 -0.079  -0.022  -0.010  -0.001   0.019   0.026   0.046   0.057
  6 Bg   16 Bu   17 Ag   17 Bu   18 Ag   18 Bu    7 Au   19 Ag                 
  0.064   0.066   0.070   0.086   0.099   0.101   0.101   0.116
 19 Bu   20 Ag    7 Bg   20 Bu    8 Bg   21 Bu   21 Ag    8 Au                 
  0.131   0.136   0.150   0.158   0.162   0.180   0.196   0.248
 22 Bu   22 Ag   23 Ag   23 Bu   24 Ag   24 Bu   25 Bu   25 Ag                 
  0.389   0.389   0.407   0.416   0.418   0.443   0.454   0.482
 26 Bu   26 Ag    9 Au    9 Bg   27 Bu   27 Ag   28 Ag   28 Bu                 
  0.517   0.529   0.534   0.536   0.546   0.547   0.559   0.568
 29 Ag   10 Bg   10 Au   29 Bu   11 Bg   11 Au   30 Ag   30 Bu                 
  0.584   0.601   0.633   0.653   0.681   0.709   0.792   0.797
 12 Au   31 Bu   31 Ag   12 Bg   32 Bu   32 Ag   33 Bu   33 Ag                 
  0.879   0.942   0.982   1.007   1.018   1.251   1.346   1.390
 34 Ag   34 Bu   35 Ag   35 Bu   13 Au   13 Bg   36 Ag   36 Bu                 
  1.429   1.500   1.549   1.671   1.727   1.782   1.824   1.829
 14 Au   37 Ag   14 Bg   37 Bu   15 Au   38 Ag   15 Bg   38 Bu                 
  1.861   1.989   1.996   1.996   2.022   2.065   2.138   2.141
 39 Ag   16 Au   16 Bg   39 Bu   40 Ag   40 Bu   41 Ag   41 Bu                 
  2.204   2.400   2.640   2.657   2.718   2.747   2.879   3.113
 42 Bu   42 Ag   43 Bu   17 Au   43 Ag   17 Bg   44 Ag   44 Bu                 
  3.152   3.652   3.980   3.985   3.993   4.003   4.067   4.088
 45 Ag   45 Bu   18 Au   18 Bg   46 Ag   46 Bu   19 Au   19 Bg                 
  4.131   4.204   4.302   4.311   6.666   6.699   7.528   7.531
 47 Ag   47 Bu   48 Ag   48 Bu   49 Ag   49 Bu   20 Au   20 Bg                 
  7.558   7.591   7.623   7.673  23.423  23.437  47.927  47.950
 50 Ag   50 Bu   51 Bu   51 Ag   52 Bu   52 Ag   53 Ag   53 Bu                 
289.731 289.734 289.761 289.792 289.845 289.8991020.7261020.755
 21 Au   21 Bg   54 Ag   54 Bu   55 Bu   55 Ag   56 Ag   56 Bu                 
 --------------------------------------------------------------

          Ground-State Mulliken Net Atomic Charges

     Atom                 Charge (a.u.)
  ----------------------------------------
      1 H                     0.192251
      2 Br                    0.045596
      3 Br                    0.045596
      4 H                     0.192251
      5 C                    -0.237847
      6 C                    -0.237847
  ----------------------------------------
  Sum of atomic charges =     0.000000

 -----------------------------------------------------------------
                    Cartesian Multipole Moments
 -----------------------------------------------------------------
    Charge (ESU x 10^10)
                 0.0000
    Dipole Moment (Debye)
         X       0.0000      Y       0.0000      Z       0.0000
       Tot       0.0000
    Quadrupole Moments (Debye-Ang)
        XX     -46.2791     XY      -1.7031     YY     -46.8833
        XZ       0.0000     YZ      -0.0000     ZZ     -51.4208
    Octopole Moments (Debye-Ang^2)
       XXX       0.0000    XXY       0.0000    XYY      -0.0000
       YYY      -0.0000    XXZ      -0.0000    XYZ      -0.0000
       YYZ       0.0000    XZZ      -0.0000    YZZ      -0.0000
       ZZZ       0.0000
    Hexadecapole Moments (Debye-Ang^3)
      XXXX   -1207.5636   XXXY     -34.5092   XXYY    -227.4625
      XYYY     -66.2442   YYYY    -104.3933   XXXZ       0.0000
      XXYZ      -0.0000   XYYZ      -0.0000   YYYZ      -0.0000
      XXZZ    -229.4976   XYZZ     -18.7330   YYZZ     -30.6314
      XZZZ       0.0000   YZZZ       0.0000   ZZZZ     -64.1705
 -----------------------------------------------------------------
 Calculating analytic gradient of the SCF energy
 Gradient of SCF Energy
            1           2           3           4           5           6
    1   0.0455989   0.0871259  -0.0871259  -0.0455989   0.1796454  -0.1796454
    2  -0.0662803   0.0613490  -0.0613490   0.0662803   0.0540627  -0.0540627
    3   0.0000000  -0.0000000   0.0000000  -0.0000000  -0.0000000   0.0000000
 Max gradient component =       1.796E-01
 RMS gradient           =       7.676E-02
 Gradient time:  CPU 6.99 s  wall 1.85 s
 Geometry Optimization Parameters
   NAtoms,    NIC,     NZ,  NCons,   NDum,   NFix, NCnnct, MaxDiis
        6      27       0       0       0       0       0       0

 Cartesian Hessian Update
 Hessian Updated using BFGS Update


** GEOMETRY OPTIMIZATION IN DELOCALIZED INTERNAL COORDINATES **
   Searching for a Minimum

   Optimization Cycle:   5

                       Coordinates (Angstroms)
     ATOM                X               Y               Z
      1  H         1.0193880946   -1.6308871629    0.0000000000
      2  Br       -2.3269114574   -0.2870879320    0.0000000000
      3  Br        2.3269114574    0.2870879320    0.0000000000
      4  H        -1.0193880946    1.6308871629    0.0000000000
      5  C         0.7647820865   -0.3878701550    0.0000000000
      6  C        -0.7647820865    0.3878701550    0.0000000000
   Point Group: c2h   Number of degrees of freedom:     5


   Energy is  -5225.532491846

 Hessian Updated using BFGS Update

  5 Hessian modes will be used to form the next step
  Hessian Eigenvalues:
     0.033407    0.143364    0.181672    0.236074    1.107941

 Minimum Search - Taking Simple RFO Step
 Searching for Lamda that Minimizes Along All modes
 Value Taken    Lamda =  -0.21331326
 Calculated Step too Large.  Step scaled by  0.331300
 Step Taken.  Stepsize is  0.300000

                             Maximum     Tolerance    Cnvgd?
         Gradient           0.152077      0.000300      NO
         Displacement       0.205755      0.001200      NO
         Energy change     -0.075394      0.000001      NO


 New Cartesian Coordinates Obtained by Inverse Iteration

 Displacement from previous Coordinates is:  0.415688
 ----------------------------------------------------------------
             Standard Nuclear Orientation (Angstroms)
    I     Atom           X                Y                Z
 ----------------------------------------------------------------
    1      H       0.9089734933    -1.5684283629     0.0000000000
    2      Br     -2.2893035076    -0.3351724412     0.0000000000
    3      Br      2.2893035076     0.3351724412     0.0000000000
    4      H      -0.9089734933     1.5684283629     0.0000000000
    5      C       0.7028904763    -0.3645362139     0.0000000000
    6      C      -0.7028904763     0.3645362139     0.0000000000
 ----------------------------------------------------------------
 Molecular Point Group                 C2h   NOp =  4
 Largest Abelian Subgroup              C2h   NOp =  4
 Nuclear Repulsion Energy =   389.0036355681 hartrees
 There are       42 alpha and       42 beta electrons
 Applying Cartesian multipole field
    Component          Value
    ---------          -----
     (2,0,0)        1.00000E-11
     (0,2,0)        2.00000E-11
     (0,0,2)       -3.00000E-11
 Nucleus-field energy     =     0.0000000144 hartrees
 Requested basis set is 6-311++G(d,p)
 There are 60 shells and 154 basis functions
 A cutoff of  1.0D-11 yielded   1542 shell pairs
 There are     10607 function pairs (     11717 Cartesian)
 Smallest overlap matrix eigenvalue = 1.78E-04
 Guess MOs from SCF MO coefficient file

 -----------------------------------------------------------------------
  General SCF calculation program by
  Eric Jon Sundstrom, Paul Horn, Yuezhi Mao, Dmitri Zuev, Alec White,
  David Stuck, Shaama M.S., Shane Yost, Joonho Lee, David Small,
  Daniel Levine, Susi Lehtola, Hugh Burton, Evgeny Epifanovsky
 -----------------------------------------------------------------------
 Exchange:     0.2000 Hartree-Fock + 0.0800 Slater + 0.7200 B88
 Correlation:  0.1900 VWN1RPA + 0.8100 LYP
 Using SG-1 standard quadrature grid
 using 4 threads for integral computing
 -------------------------------------------------------
 OpenMP Integral computing Module                
 Release: version 2.0, May 2017, Q-Chem Inc. Pleasanton 
 -------------------------------------------------------
 -------------------------------------------------------
 OpenMP BLAS3 based DFT computing Module                
 Release: version 1.0, May 2013, Q-Chem Inc. Pittsburgh 
 -------------------------------------------------------
 A restricted SCF calculation will be
 performed using DIIS
 SCF converges when DIIS error is below 1.0e-08
 ---------------------------------------
  Cycle       Energy         DIIS error
 ---------------------------------------
    1   -5225.5949100818      1.07e-03  
    2   -5225.5990720984      3.81e-04  
    3   -5225.5989276448      4.31e-04  
    4   -5225.5995093707      7.80e-05  
    5   -5225.5995257967      1.08e-05  
    6   -5225.5995259561      2.73e-06  
    7   -5225.5995259681      5.59e-07  
    8   -5225.5995259687      1.13e-07  
    9   -5225.5995259687      1.76e-08  
   10   -5225.5995259687      2.01e-09  Convergence criterion met
 ---------------------------------------
 SCF time:   CPU 23.70s  wall 7.00s 
 SCF   energy in the final basis set =    -5225.5995259687
 Total energy in the final basis set =    -5225.5995259687

 --------------------------------------------------------------
             Orbital Energies (a.u.) and Symmetries
 --------------------------------------------------------------

 Alpha MOs, Restricted
 -- Occupied --                  
-482.85 -482.85  -62.51  -62.51  -56.33  -56.33  -56.32  -56.32
  1 Bu    1 Ag    2 Bu    2 Ag    3 Ag    3 Bu    1 Au    1 Bg                 
-56.323 -56.323 -10.269 -10.269  -8.716  -8.716  -6.547  -6.547
  4 Ag    4 Bu    5 Ag    5 Bu    6 Bu    6 Ag    7 Ag    7 Bu                 
 -6.536  -6.536  -6.534  -6.534  -2.659  -2.659  -2.655  -2.655
  2 Bg    2 Au    8 Ag    8 Bu    9 Ag    9 Bu    3 Bg    3 Au                 
 -2.654  -2.654  -2.645  -2.645  -2.645  -2.645  -0.877  -0.858
 10 Bu   10 Ag    4 Bg    4 Au   11 Bu   11 Ag   12 Ag   12 Bu                 
 -0.670  -0.577  -0.466  -0.458  -0.404  -0.379  -0.347  -0.309
 13 Ag   13 Bu   14 Ag   14 Bu   15 Ag    5 Au    5 Bg   15 Bu                 
 -0.293  -0.223
 16 Ag    6 Au                                                                 
 -- Virtual --                   
 -0.068  -0.010  -0.009  -0.001   0.019   0.030   0.046   0.060
  6 Bg   16 Bu   17 Ag   17 Bu   18 Ag   18 Bu    7 Au   19 Ag                 
  0.066   0.071   0.071   0.089   0.098   0.099   0.106   0.114
 20 Ag   19 Bu    7 Bg   20 Bu   21 Ag    8 Bg   21 Bu    8 Au                 
  0.133   0.139   0.149   0.160   0.174   0.192   0.203   0.259
 22 Bu   22 Ag   23 Ag   24 Ag   23 Bu   24 Bu   25 Bu   25 Ag                 
  0.388   0.392   0.410   0.418   0.423   0.437   0.443   0.480
 26 Bu   26 Ag    9 Au    9 Bg   27 Bu   27 Ag   28 Ag   28 Bu                 
  0.517   0.527   0.534   0.538   0.542   0.549   0.566   0.588
 29 Ag   10 Bg   10 Au   11 Au   29 Bu   11 Bg   30 Ag   30 Bu                 
  0.597   0.608   0.644   0.649   0.679   0.721   0.788   0.799
 12 Au   31 Bu   31 Ag   12 Bg   32 Bu   32 Ag   33 Ag   33 Bu                 
  0.896   0.939   0.966   0.991   1.013   1.246   1.403   1.412
 34 Ag   34 Bu   35 Ag   35 Bu   13 Au   13 Bg   36 Ag   36 Bu                 
  1.413   1.505   1.566   1.691   1.778   1.851   1.851   1.878
 14 Au   37 Ag   14 Bg   37 Bu   15 Au   38 Ag   38 Bu   15 Bg                 
  1.893   1.996   2.004   2.011   2.036   2.088   2.160   2.195
 39 Ag   16 Au   16 Bg   39 Bu   40 Ag   40 Bu   41 Ag   41 Bu                 
  2.259   2.489   2.644   2.656   2.734   2.775   2.956   3.115
 42 Bu   42 Ag   43 Bu   17 Au   43 Ag   17 Bg   44 Ag   44 Bu                 
  3.194   3.793   3.983   3.989   3.998   4.010   4.069   4.089
 45 Ag   45 Bu   18 Au   18 Bg   46 Ag   46 Bu   19 Au   19 Bg                 
  4.141   4.213   4.311   4.324   6.657   6.695   7.532   7.535
 47 Ag   47 Bu   48 Ag   48 Bu   49 Ag   49 Bu   20 Au   20 Bg                 
  7.560   7.595   7.631   7.680  23.467  23.532  47.919  47.947
 50 Ag   50 Bu   51 Bu   51 Ag   52 Ag   52 Bu   53 Ag   53 Bu                 
289.734 289.736 289.763 289.794 289.852 289.9061020.7151020.750
 21 Au   21 Bg   54 Ag   54 Bu   55 Bu   55 Ag   56 Ag   56 Bu                 

 Beta MOs, Restricted
 -- Occupied --                  
-482.85 -482.85  -62.51  -62.51  -56.33  -56.33  -56.32  -56.32
  1 Bu    1 Ag    2 Bu    2 Ag    3 Ag    3 Bu    1 Au    1 Bg                 
-56.323 -56.323 -10.269 -10.269  -8.716  -8.716  -6.547  -6.547
  4 Ag    4 Bu    5 Ag    5 Bu    6 Bu    6 Ag    7 Ag    7 Bu                 
 -6.536  -6.536  -6.534  -6.534  -2.659  -2.659  -2.655  -2.655
  2 Bg    2 Au    8 Ag    8 Bu    9 Ag    9 Bu    3 Bg    3 Au                 
 -2.654  -2.654  -2.645  -2.645  -2.645  -2.645  -0.877  -0.858
 10 Bu   10 Ag    4 Bg    4 Au   11 Bu   11 Ag   12 Ag   12 Bu                 
 -0.670  -0.577  -0.466  -0.458  -0.404  -0.379  -0.347  -0.309
 13 Ag   13 Bu   14 Ag   14 Bu   15 Ag    5 Au    5 Bg   15 Bu                 
 -0.293  -0.223
 16 Ag    6 Au                                                                 
 -- Virtual --                   
 -0.068  -0.010  -0.009  -0.001   0.019   0.030   0.046   0.060
  6 Bg   16 Bu   17 Ag   17 Bu   18 Ag   18 Bu    7 Au   19 Ag                 
  0.066   0.071   0.071   0.089   0.098   0.099   0.106   0.114
 20 Ag   19 Bu    7 Bg   20 Bu   21 Ag    8 Bg   21 Bu    8 Au                 
  0.133   0.139   0.149   0.160   0.174   0.192   0.203   0.259
 22 Bu   22 Ag   23 Ag   24 Ag   23 Bu   24 Bu   25 Bu   25 Ag                 
  0.388   0.392   0.410   0.418   0.423   0.437   0.443   0.480
 26 Bu   26 Ag    9 Au    9 Bg   27 Bu   27 Ag   28 Ag   28 Bu                 
  0.517   0.527   0.534   0.538   0.542   0.549   0.566   0.588
 29 Ag   10 Bg   10 Au   11 Au   29 Bu   11 Bg   30 Ag   30 Bu                 
  0.597   0.608   0.644   0.649   0.679   0.721   0.788   0.799
 12 Au   31 Bu   31 Ag   12 Bg   32 Bu   32 Ag   33 Ag   33 Bu                 
  0.896   0.939   0.966   0.991   1.013   1.246   1.403   1.412
 34 Ag   34 Bu   35 Ag   35 Bu   13 Au   13 Bg   36 Ag   36 Bu                 
  1.413   1.505   1.566   1.691   1.778   1.851   1.851   1.878
 14 Au   37 Ag   14 Bg   37 Bu   15 Au   38 Ag   38 Bu   15 Bg                 
  1.893   1.996   2.004   2.011   2.036   2.088   2.160   2.195
 39 Ag   16 Au   16 Bg   39 Bu   40 Ag   40 Bu   41 Ag   41 Bu                 
  2.259   2.489   2.644   2.656   2.734   2.775   2.956   3.115
 42 Bu   42 Ag   43 Bu   17 Au   43 Ag   17 Bg   44 Ag   44 Bu                 
  3.194   3.793   3.983   3.989   3.998   4.010   4.069   4.089
 45 Ag   45 Bu   18 Au   18 Bg   46 Ag   46 Bu   19 Au   19 Bg                 
  4.141   4.213   4.311   4.324   6.657   6.695   7.532   7.535
 47 Ag   47 Bu   48 Ag   48 Bu   49 Ag   49 Bu   20 Au   20 Bg                 
  7.560   7.595   7.631   7.680  23.467  23.532  47.919  47.947
 50 Ag   50 Bu   51 Bu   51 Ag   52 Ag   52 Bu   53 Ag   53 Bu                 
289.734 289.736 289.763 289.794 289.852 289.9061020.7151020.750
 21 Au   21 Bg   54 Ag   54 Bu   55 Bu   55 Ag   56 Ag   56 Bu                 
 --------------------------------------------------------------

          Ground-State Mulliken Net Atomic Charges

     Atom                 Charge (a.u.)
  ----------------------------------------
      1 H                     0.206297
      2 Br                    0.005163
      3 Br                    0.005163
      4 H                     0.206297
      5 C                    -0.211460
      6 C                    -0.211460
  ----------------------------------------
  Sum of atomic charges =    -0.000000

 -----------------------------------------------------------------
                    Cartesian Multipole Moments
 -----------------------------------------------------------------
    Charge (ESU x 10^10)
                -0.0000
    Dipole Moment (Debye)
         X       0.0000      Y      -0.0000      Z       0.0000
       Tot       0.0000
    Quadrupole Moments (Debye-Ang)
        XX     -47.4137     XY      -1.3786     YY     -46.8216
        XZ      -0.0000     YZ       0.0000     ZZ     -51.2012
    Octopole Moments (Debye-Ang^2)
       XXX       0.0000    XXY      -0.0000    XYY      -0.0000
       YYY       0.0000    XXZ       0.0000    XYZ       0.0000
       YYZ       0.0000    XZZ       0.0000    YZZ      -0.0000
       ZZZ       0.0000
    Hexadecapole Moments (Debye-Ang^3)
      XXXX   -1171.1430   XXXY     -44.8673   XXYY    -221.2014
      XYYY     -78.1348   YYYY    -107.6371   XXXZ      -0.0000
      XXYZ      -0.0000   XYYZ      -0.0000   YYYZ       0.0000
      XXZZ    -222.6932   XYZZ     -23.5198   YYZZ     -30.7438
      XZZZ      -0.0000   YZZZ       0.0000   ZZZZ     -63.4186
 -----------------------------------------------------------------
 Calculating analytic gradient of the SCF energy
 Gradient of SCF Energy
            1           2           3           4           5           6
    1   0.0359560   0.0683018  -0.0683018  -0.0359560   0.1610445  -0.1610445
    2  -0.0582571   0.0490723  -0.0490723   0.0582571   0.0376577  -0.0376577
    3  -0.0000000   0.0000000   0.0000000   0.0000000   0.0000000  -0.0000000
 Max gradient component =       1.610E-01
 RMS gradient           =       6.592E-02
 Gradient time:  CPU 7.13 s  wall 1.88 s
 Geometry Optimization Parameters
   NAtoms,    NIC,     NZ,  NCons,   NDum,   NFix, NCnnct, MaxDiis
        6      27       0       0       0       0       0       0

 Cartesian Hessian Update
 Hessian Updated using BFGS Update


** GEOMETRY OPTIMIZATION IN DELOCALIZED INTERNAL COORDINATES **
   Searching for a Minimum

   Optimization Cycle:   6

                       Coordinates (Angstroms)
     ATOM                X               Y               Z
      1  H         0.9089734933   -1.5684283629    0.0000000000
      2  Br       -2.2893035076   -0.3351724412    0.0000000000
      3  Br        2.2893035076    0.3351724412    0.0000000000
      4  H        -0.9089734933    1.5684283629    0.0000000000
      5  C         0.7028904763   -0.3645362139    0.0000000000
      6  C        -0.7028904763    0.3645362139    0.0000000000
   Point Group: c2h   Number of degrees of freedom:     5


   Energy is  -5225.599525969

 Hessian Updated using BFGS Update

  5 Hessian modes will be used to form the next step
  Hessian Eigenvalues:
     0.072073    0.144602    0.186570    0.235557    0.980501

 Minimum Search - Taking Simple RFO Step
 Searching for Lamda that Minimizes Along All modes
 Value Taken    Lamda =  -0.16710131
 Calculated Step too Large.  Step scaled by  0.370372
 Step Taken.  Stepsize is  0.300000

                             Maximum     Tolerance    Cnvgd?
         Gradient           0.134808      0.000300      NO
         Displacement       0.201591      0.001200      NO
         Energy change     -0.067034      0.000001      NO


 New Cartesian Coordinates Obtained by Inverse Iteration

 Displacement from previous Coordinates is:  0.406478
 ----------------------------------------------------------------
             Standard Nuclear Orientation (Angstroms)
    I     Atom           X                Y                Z
 ----------------------------------------------------------------
    1      H       0.8032837222    -1.5066690045     0.0000000000
    2      Br     -2.2510175387    -0.3803681462     0.0000000000
    3      Br      2.2510175387     0.3803681462     0.0000000000
    4      H      -0.8032837222     1.5066690045     0.0000000000
    5      C       0.6390612952    -0.3407331169     0.0000000000
    6      C      -0.6390612952     0.3407331169     0.0000000000
 ----------------------------------------------------------------
 Molecular Point Group                 C2h   NOp =  4
 Largest Abelian Subgroup              C2h   NOp =  4
 Nuclear Repulsion Energy =   393.0937422811 hartrees
 There are       42 alpha and       42 beta electrons
 Applying Cartesian multipole field
    Component          Value
    ---------          -----
     (2,0,0)        1.00000E-11
     (0,2,0)        2.00000E-11
     (0,0,2)       -3.00000E-11
 Nucleus-field energy     =     0.0000000140 hartrees
 Requested basis set is 6-311++G(d,p)
 There are 60 shells and 154 basis functions
 A cutoff of  1.0D-11 yielded   1567 shell pairs
 There are     10726 function pairs (     11848 Cartesian)
 Smallest overlap matrix eigenvalue = 1.21E-04
 Guess MOs from SCF MO coefficient file

 -----------------------------------------------------------------------
  General SCF calculation program by
  Eric Jon Sundstrom, Paul Horn, Yuezhi Mao, Dmitri Zuev, Alec White,
  David Stuck, Shaama M.S., Shane Yost, Joonho Lee, David Small,
  Daniel Levine, Susi Lehtola, Hugh Burton, Evgeny Epifanovsky
 -----------------------------------------------------------------------
 Exchange:     0.2000 Hartree-Fock + 0.0800 Slater + 0.7200 B88
 Correlation:  0.1900 VWN1RPA + 0.8100 LYP
 Using SG-1 standard quadrature grid
 using 4 threads for integral computing
 -------------------------------------------------------
 OpenMP Integral computing Module                
 Release: version 2.0, May 2017, Q-Chem Inc. Pleasanton 
 -------------------------------------------------------
 -------------------------------------------------------
 OpenMP BLAS3 based DFT computing Module                
 Release: version 1.0, May 2013, Q-Chem Inc. Pittsburgh 
 -------------------------------------------------------
 A restricted SCF calculation will be
 performed using DIIS
 SCF converges when DIIS error is below 1.0e-08
 ---------------------------------------
  Cycle       Energy         DIIS error
 ---------------------------------------
    1   -5225.6481916073      1.26e-03  
    2   -5225.6530198388      5.27e-04  
    3   -5225.6529422480      5.36e-04  
    4   -5225.6538319752      9.06e-05  
    5   -5225.6538536564      1.24e-05  
    6   -5225.6538538702      3.09e-06  
    7   -5225.6538538861      5.86e-07  
    8   -5225.6538538867      1.20e-07  
    9   -5225.6538538868      1.94e-08  
   10   -5225.6538538868      2.45e-09  Convergence criterion met
 ---------------------------------------
 SCF time:   CPU 24.21s  wall 6.00s 
 SCF   energy in the final basis set =    -5225.6538538868
 Total energy in the final basis set =    -5225.6538538868

 --------------------------------------------------------------
             Orbital Energies (a.u.) and Symmetries
 --------------------------------------------------------------

 Alpha MOs, Restricted
 -- Occupied --                  
-482.85 -482.85  -62.50  -62.50  -56.32  -56.32  -56.32  -56.32
  1 Bu    1 Ag    2 Bu    2 Ag    3 Ag    3 Bu    1 Au    1 Bg                 
-56.320 -56.320 -10.258 -10.258  -8.713  -8.713  -6.545  -6.545
  4 Ag    4 Bu    5 Ag    5 Bu    6 Bu    6 Ag    7 Ag    7 Bu                 
 -6.533  -6.533  -6.531  -6.531  -2.656  -2.656  -2.652  -2.652
  2 Au    2 Bg    8 Ag    8 Bu    9 Ag    9 Bu    3 Bg    3 Au                 
 -2.652  -2.652  -2.642  -2.642  -2.642  -2.642  -0.877  -0.847
 10 Bu   10 Ag    4 Bg    4 Au   11 Bu   11 Ag   12 Ag   12 Bu                 
 -0.698  -0.580  -0.477  -0.468  -0.398  -0.383  -0.340  -0.307
 13 Ag   13 Bu   14 Ag   14 Bu   15 Ag    5 Au    5 Bg   15 Bu                 
 -0.299  -0.238
 16 Ag    6 Au                                                                 
 -- Virtual --                   
 -0.053  -0.011  -0.009   0.002   0.018   0.031   0.045   0.062
  6 Bg   16 Bu   17 Ag   17 Bu   18 Ag   18 Bu    7 Au   19 Ag                 
  0.068   0.072   0.076   0.089   0.094   0.100   0.112   0.113
 20 Ag    7 Bg   19 Bu   20 Bu   21 Ag    8 Bg    8 Au   21 Bu                 
  0.134   0.143   0.148   0.159   0.179   0.195   0.249   0.270
 22 Bu   22 Ag   23 Ag   24 Ag   23 Bu   24 Bu   25 Bu   25 Ag                 
  0.388   0.392   0.412   0.419   0.426   0.431   0.443   0.480
 26 Bu   26 Ag    9 Au    9 Bg   27 Ag   27 Bu   28 Ag   28 Bu                 
  0.518   0.521   0.526   0.542   0.552   0.555   0.571   0.610
 29 Ag   10 Au   10 Bg   11 Au   11 Bg   29 Bu   30 Ag   30 Bu                 
  0.610   0.617   0.646   0.653   0.683   0.737   0.785   0.814
 12 Au   31 Bu   12 Bg   31 Ag   32 Bu   32 Ag   33 Ag   33 Bu                 
  0.903   0.939   0.952   0.977   1.024   1.231   1.411   1.442
 34 Ag   34 Bu   35 Ag   35 Bu   13 Au   13 Bg   14 Au   36 Bu                 
  1.468   1.494   1.589   1.704   1.836   1.876   1.889   1.928
 36 Ag   37 Ag   14 Bg   37 Bu   15 Au   38 Ag   38 Bu   15 Bg                 
  1.949   2.006   2.020   2.031   2.054   2.106   2.183   2.249
 39 Ag   16 Au   16 Bg   39 Bu   40 Ag   40 Bu   41 Ag   41 Bu                 
  2.338   2.576   2.645   2.664   2.757   2.809   3.071   3.107
 42 Bu   42 Ag   43 Bu   17 Au   43 Ag   17 Bg   44 Ag   44 Bu                 
  3.278   3.859   3.986   3.992   4.006   4.015   4.071   4.087
 45 Ag   45 Bu   18 Au   18 Bg   46 Ag   46 Bu   19 Au   19 Bg                 
  4.151   4.220   4.323   4.339   6.647   6.693   7.536   7.538
 47 Ag   47 Bu   48 Ag   48 Bu   49 Ag   49 Bu   20 Au   20 Bg                 
  7.561   7.598   7.639   7.687  23.492  23.783  47.911  47.946
 50 Ag   50 Bu   51 Bu   51 Ag   52 Ag   52 Bu   53 Ag   53 Bu                 
289.737 289.739 289.763 289.796 289.860 289.9131020.7041020.748
 21 Au   21 Bg   54 Ag   54 Bu   55 Bu   55 Ag   56 Ag   56 Bu                 

 Beta MOs, Restricted
 -- Occupied --                  
-482.85 -482.85  -62.50  -62.50  -56.32  -56.32  -56.32  -56.32
  1 Bu    1 Ag    2 Bu    2 Ag    3 Ag    3 Bu    1 Au    1 Bg                 
-56.320 -56.320 -10.258 -10.258  -8.713  -8.713  -6.545  -6.545
  4 Ag    4 Bu    5 Ag    5 Bu    6 Bu    6 Ag    7 Ag    7 Bu                 
 -6.533  -6.533  -6.531  -6.531  -2.656  -2.656  -2.652  -2.652
  2 Au    2 Bg    8 Ag    8 Bu    9 Ag    9 Bu    3 Bg    3 Au                 
 -2.652  -2.652  -2.642  -2.642  -2.642  -2.642  -0.877  -0.847
 10 Bu   10 Ag    4 Bg    4 Au   11 Bu   11 Ag   12 Ag   12 Bu                 
 -0.698  -0.580  -0.477  -0.468  -0.398  -0.383  -0.340  -0.307
 13 Ag   13 Bu   14 Ag   14 Bu   15 Ag    5 Au    5 Bg   15 Bu                 
 -0.299  -0.238
 16 Ag    6 Au                                                                 
 -- Virtual --                   
 -0.053  -0.011  -0.009   0.002   0.018   0.031   0.045   0.062
  6 Bg   16 Bu   17 Ag   17 Bu   18 Ag   18 Bu    7 Au   19 Ag                 
  0.068   0.072   0.076   0.089   0.094   0.100   0.112   0.113
 20 Ag    7 Bg   19 Bu   20 Bu   21 Ag    8 Bg    8 Au   21 Bu                 
  0.134   0.143   0.148   0.159   0.179   0.195   0.249   0.270
 22 Bu   22 Ag   23 Ag   24 Ag   23 Bu   24 Bu   25 Bu   25 Ag                 
  0.388   0.392   0.412   0.419   0.426   0.431   0.443   0.480
 26 Bu   26 Ag    9 Au    9 Bg   27 Ag   27 Bu   28 Ag   28 Bu                 
  0.518   0.521   0.526   0.542   0.552   0.555   0.571   0.610
 29 Ag   10 Au   10 Bg   11 Au   11 Bg   29 Bu   30 Ag   30 Bu                 
  0.610   0.617   0.646   0.653   0.683   0.737   0.785   0.814
 12 Au   31 Bu   12 Bg   31 Ag   32 Bu   32 Ag   33 Ag   33 Bu                 
  0.903   0.939   0.952   0.977   1.024   1.231   1.411   1.442
 34 Ag   34 Bu   35 Ag   35 Bu   13 Au   13 Bg   14 Au   36 Bu                 
  1.468   1.494   1.589   1.704   1.836   1.876   1.889   1.928
 36 Ag   37 Ag   14 Bg   37 Bu   15 Au   38 Ag   38 Bu   15 Bg                 
  1.949   2.006   2.020   2.031   2.054   2.106   2.183   2.249
 39 Ag   16 Au   16 Bg   39 Bu   40 Ag   40 Bu   41 Ag   41 Bu                 
  2.338   2.576   2.645   2.664   2.757   2.809   3.071   3.107
 42 Bu   42 Ag   43 Bu   17 Au   43 Ag   17 Bg   44 Ag   44 Bu                 
  3.278   3.859   3.986   3.992   4.006   4.015   4.071   4.087
 45 Ag   45 Bu   18 Au   18 Bg   46 Ag   46 Bu   19 Au   19 Bg                 
  4.151   4.220   4.323   4.339   6.647   6.693   7.536   7.538
 47 Ag   47 Bu   48 Ag   48 Bu   49 Ag   49 Bu   20 Au   20 Bg                 
  7.561   7.598   7.639   7.687  23.492  23.783  47.911  47.946
 50 Ag   50 Bu   51 Bu   51 Ag   52 Ag   52 Bu   53 Ag   53 Bu                 
289.737 289.739 289.763 289.796 289.860 289.9131020.7041020.748
 21 Au   21 Bg   54 Ag   54 Bu   55 Bu   55 Ag   56 Ag   56 Bu                 
 --------------------------------------------------------------

          Ground-State Mulliken Net Atomic Charges

     Atom                 Charge (a.u.)
  ----------------------------------------
      1 H                     0.216539
      2 Br                   -0.032196
      3 Br                   -0.032196
      4 H                     0.216539
      5 C                    -0.184343
      6 C                    -0.184343
  ----------------------------------------
  Sum of atomic charges =    -0.000000

 -----------------------------------------------------------------
                    Cartesian Multipole Moments
 -----------------------------------------------------------------
    Charge (ESU x 10^10)
                -0.0000
    Dipole Moment (Debye)
         X       0.0000      Y      -0.0000      Z      -0.0000
       Tot       0.0000
    Quadrupole Moments (Debye-Ang)
        XX     -48.4100     XY      -1.1180     YY     -46.8015
        XZ      -0.0000     YZ      -0.0000     ZZ     -50.9235
    Octopole Moments (Debye-Ang^2)
       XXX      -0.0000    XXY      -0.0000    XYY      -0.0000
       YYY      -0.0000    XXZ       0.0000    XYZ      -0.0000
       YYZ      -0.0000    XZZ       0.0000    YZZ      -0.0000
       ZZZ      -0.0000
    Hexadecapole Moments (Debye-Ang^3)
      XXXX   -1134.6652   XXXY     -55.0445   XXYY    -214.9233
      XYYY     -88.8179   YYYY    -112.0558   XXXZ      -0.0000
      XXYZ      -0.0000   XYYZ      -0.0000   YYYZ      -0.0000
      XXZZ    -216.0229   XYZZ     -27.9056   YYZZ     -31.0450
      XZZZ      -0.0000   YZZZ      -0.0000   ZZZZ     -62.5934
 -----------------------------------------------------------------
 Calculating analytic gradient of the SCF energy
 Gradient of SCF Energy
            1           2           3           4           5           6
    1   0.0258582   0.0542783  -0.0542782  -0.0258581   0.1162642  -0.1162643
    2  -0.0459576   0.0387083  -0.0387083   0.0459576   0.0362962  -0.0362962
    3   0.0000000  -0.0000000  -0.0000000  -0.0000000   0.0000000   0.0000000
 Max gradient component =       1.163E-01
 RMS gradient           =       4.951E-02
 Gradient time:  CPU 7.24 s  wall 1.91 s
 Geometry Optimization Parameters
   NAtoms,    NIC,     NZ,  NCons,   NDum,   NFix, NCnnct, MaxDiis
        6      27       0       0       0       0       0       0

 Cartesian Hessian Update
 Hessian Updated using BFGS Update


** GEOMETRY OPTIMIZATION IN DELOCALIZED INTERNAL COORDINATES **
   Searching for a Minimum

   Optimization Cycle:   7

                       Coordinates (Angstroms)
     ATOM                X               Y               Z
      1  H         0.8032837222   -1.5066690045    0.0000000000
      2  Br       -2.2510175387   -0.3803681462    0.0000000000
      3  Br        2.2510175387    0.3803681462    0.0000000000
      4  H        -0.8032837222    1.5066690045    0.0000000000
      5  C         0.6390612952   -0.3407331169    0.0000000000
      6  C        -0.6390612952    0.3407331169    0.0000000000
   Point Group: c2h   Number of degrees of freedom:     5


   Energy is  -5225.653853887

 Hessian Updated using BFGS Update

  5 Hessian modes will be used to form the next step
  Hessian Eigenvalues:
     0.137520    0.169889    0.200072    0.232605    0.904697

 Minimum Search - Taking Simple RFO Step
 Searching for Lamda that Minimizes Along All modes
 Value Taken    Lamda =  -0.08406740
 Calculated Step too Large.  Step scaled by  0.549155
 Step Taken.  Stepsize is  0.300000

                             Maximum     Tolerance    Cnvgd?
         Gradient           0.094765      0.000300      NO
         Displacement       0.189401      0.001200      NO
         Energy change     -0.054328      0.000001      NO


 New Cartesian Coordinates Obtained by Inverse Iteration

 Displacement from previous Coordinates is:  0.393501
 ----------------------------------------------------------------
             Standard Nuclear Orientation (Angstroms)
    I     Atom           X                Y                Z
 ----------------------------------------------------------------
    1      H       0.7011310374    -1.4337799824     0.0000000000
    2      Br     -2.2258046300    -0.4221695165     0.0000000000
    3      Br      2.2258046300     0.4221695165     0.0000000000
    4      H      -0.7011310374     1.4337799824     0.0000000000
    5      C       0.5821545350    -0.3231032677     0.0000000000
    6      C      -0.5821545350     0.3231032677     0.0000000000
 ----------------------------------------------------------------
 Molecular Point Group                 C2h   NOp =  4
 Largest Abelian Subgroup              C2h   NOp =  4
 Nuclear Repulsion Energy =   395.7821073199 hartrees
 There are       42 alpha and       42 beta electrons
 Applying Cartesian multipole field
    Component          Value
    ---------          -----
     (2,0,0)        1.00000E-11
     (0,2,0)        2.00000E-11
     (0,0,2)       -3.00000E-11
 Nucleus-field energy     =     0.0000000138 hartrees
 Requested basis set is 6-311++G(d,p)
 There are 60 shells and 154 basis functions
 A cutoff of  1.0D-11 yielded   1575 shell pairs
 There are     10746 function pairs (     11868 Cartesian)
 Smallest overlap matrix eigenvalue = 8.47E-05
 Guess MOs from SCF MO coefficient file

 -----------------------------------------------------------------------
  General SCF calculation program by
  Eric Jon Sundstrom, Paul Horn, Yuezhi Mao, Dmitri Zuev, Alec White,
  David Stuck, Shaama M.S., Shane Yost, Joonho Lee, David Small,
  Daniel Levine, Susi Lehtola, Hugh Burton, Evgeny Epifanovsky
 -----------------------------------------------------------------------
 Exchange:     0.2000 Hartree-Fock + 0.0800 Slater + 0.7200 B88
 Correlation:  0.1900 VWN1RPA + 0.8100 LYP
 Using SG-1 standard quadrature grid
 using 4 threads for integral computing
 -------------------------------------------------------
 OpenMP Integral computing Module                
 Release: version 2.0, May 2017, Q-Chem Inc. Pleasanton 
 -------------------------------------------------------
 -------------------------------------------------------
 OpenMP BLAS3 based DFT computing Module                
 Release: version 1.0, May 2013, Q-Chem Inc. Pittsburgh 
 -------------------------------------------------------
 A restricted SCF calculation will be
 performed using DIIS
 SCF converges when DIIS error is below 1.0e-08
 ---------------------------------------
  Cycle       Energy         DIIS error
 ---------------------------------------
    1   -5225.6793688901      1.45e-03  
    2   -5225.6848020352      6.16e-04  
    3   -5225.6847972207      5.97e-04  
    4   -5225.6858928963      1.02e-04  
    5   -5225.6859194462      1.40e-05  
    6   -5225.6859196919      3.42e-06  
    7   -5225.6859197125      6.26e-07  
    8   -5225.6859197133      1.23e-07  
    9   -5225.6859197134      1.96e-08  
   10   -5225.6859197134      3.20e-09  Convergence criterion met
 ---------------------------------------
 SCF time:   CPU 24.54s  wall 7.00s 
 SCF   energy in the final basis set =    -5225.6859197134
 Total energy in the final basis set =    -5225.6859197134

 --------------------------------------------------------------
             Orbital Energies (a.u.) and Symmetries
 --------------------------------------------------------------

 Alpha MOs, Restricted
 -- Occupied --                  
-482.85 -482.85  -62.50  -62.50  -56.32  -56.32  -56.32  -56.32
  1 Ag    1 Bu    2 Bu    2 Ag    3 Ag    3 Bu    1 Au    1 Bg                 
-56.318 -56.318 -10.245 -10.244  -8.711  -8.711  -6.542  -6.542
  4 Ag    4 Bu    5 Ag    5 Bu    6 Bu    6 Ag    7 Ag    7 Bu                 
 -6.530  -6.530  -6.529  -6.529  -2.654  -2.654  -2.650  -2.650
  2 Au    2 Bg    8 Ag    8 Bu    9 Bu    9 Ag    3 Bg    3 Au                 
 -2.649  -2.649  -2.639  -2.639  -2.639  -2.639  -0.881  -0.837
 10 Bu   10 Ag    4 Bg    4 Au   11 Bu   11 Ag   12 Ag   12 Bu                 
 -0.724  -0.589  -0.487  -0.479  -0.392  -0.388  -0.334  -0.307
 13 Ag   13 Bu   14 Ag   14 Bu   15 Ag    5 Au    5 Bg   15 Bu                 
 -0.305  -0.252
 16 Ag    6 Au                                                                 
 -- Virtual --                   
 -0.037  -0.021  -0.009   0.008   0.017   0.030   0.045   0.063
  6 Bg   16 Bu   17 Ag   17 Bu   18 Ag   18 Bu    7 Au   19 Ag                 
  0.071   0.072   0.080   0.089   0.089   0.103   0.110   0.119
 20 Ag    7 Bg   19 Bu   21 Ag   20 Bu    8 Bg    8 Au   21 Bu                 
  0.135   0.142   0.150   0.159   0.188   0.197   0.284   0.288
 22 Bu   22 Ag   23 Ag   24 Ag   23 Bu   24 Bu   25 Ag   25 Bu                 
  0.387   0.388   0.414   0.420   0.425   0.437   0.442   0.483
 26 Ag   26 Bu    9 Au    9 Bg   27 Ag   27 Bu   28 Ag   28 Bu                 
  0.505   0.522   0.527   0.545   0.554   0.575   0.575   0.620
 10 Au   29 Ag   10 Bg   11 Au   11 Bg   30 Ag   29 Bu   12 Au                 
  0.620   0.629   0.644   0.659   0.704   0.754   0.793   0.839
 30 Bu   31 Bu   12 Bg   31 Ag   32 Bu   32 Ag   33 Ag   33 Bu                 
  0.906   0.931   0.939   0.965   1.047   1.208   1.418   1.471
 34 Ag   35 Ag   34 Bu   35 Bu   13 Au   13 Bg   14 Au   36 Ag                 
  1.491   1.536   1.624   1.712   1.869   1.905   1.937   1.961
 36 Bu   37 Ag   14 Bg   37 Bu   38 Ag   15 Au   38 Bu   15 Bg                 
  2.024   2.027   2.048   2.052   2.073   2.131   2.201   2.308
 16 Au   39 Ag   39 Bu   16 Bg   40 Ag   40 Bu   41 Ag   41 Bu                 
  2.440   2.631   2.641   2.679   2.821   2.838   3.093   3.151
 42 Bu   42 Ag   43 Bu   17 Au   43 Ag   17 Bg   44 Bu   44 Ag                 
  3.443   3.871   3.988   3.995   4.013   4.016   4.070   4.083
 45 Ag   45 Bu   18 Au   18 Bg   46 Ag   46 Bu   19 Au   19 Bg                 
  4.161   4.218   4.337   4.354   6.629   6.684   7.539   7.541
 47 Ag   47 Bu   48 Ag   48 Bu   49 Ag   49 Bu   20 Au   20 Bg                 
  7.563   7.599   7.645   7.691  23.529  24.174  47.898  47.942
 50 Ag   50 Bu   51 Bu   51 Ag   52 Ag   52 Bu   53 Ag   53 Bu                 
289.739 289.740 289.763 289.796 289.866 289.9171020.6871020.742
 21 Au   21 Bg   54 Ag   54 Bu   55 Bu   55 Ag   56 Ag   56 Bu                 

 Beta MOs, Restricted
 -- Occupied --                  
-482.85 -482.85  -62.50  -62.50  -56.32  -56.32  -56.32  -56.32
  1 Ag    1 Bu    2 Bu    2 Ag    3 Ag    3 Bu    1 Au    1 Bg                 
-56.318 -56.318 -10.245 -10.244  -8.711  -8.711  -6.542  -6.542
  4 Ag    4 Bu    5 Ag    5 Bu    6 Bu    6 Ag    7 Ag    7 Bu                 
 -6.530  -6.530  -6.529  -6.529  -2.654  -2.654  -2.650  -2.650
  2 Au    2 Bg    8 Ag    8 Bu    9 Bu    9 Ag    3 Bg    3 Au                 
 -2.649  -2.649  -2.639  -2.639  -2.639  -2.639  -0.881  -0.837
 10 Bu   10 Ag    4 Bg    4 Au   11 Bu   11 Ag   12 Ag   12 Bu                 
 -0.724  -0.589  -0.487  -0.479  -0.392  -0.388  -0.334  -0.307
 13 Ag   13 Bu   14 Ag   14 Bu   15 Ag    5 Au    5 Bg   15 Bu                 
 -0.305  -0.252
 16 Ag    6 Au                                                                 
 -- Virtual --                   
 -0.037  -0.021  -0.009   0.008   0.017   0.030   0.045   0.063
  6 Bg   16 Bu   17 Ag   17 Bu   18 Ag   18 Bu    7 Au   19 Ag                 
  0.071   0.072   0.080   0.089   0.089   0.103   0.110   0.119
 20 Ag    7 Bg   19 Bu   21 Ag   20 Bu    8 Bg    8 Au   21 Bu                 
  0.135   0.142   0.150   0.159   0.188   0.197   0.284   0.288
 22 Bu   22 Ag   23 Ag   24 Ag   23 Bu   24 Bu   25 Ag   25 Bu                 
  0.387   0.388   0.414   0.420   0.425   0.437   0.442   0.483
 26 Ag   26 Bu    9 Au    9 Bg   27 Ag   27 Bu   28 Ag   28 Bu                 
  0.505   0.522   0.527   0.545   0.554   0.575   0.575   0.620
 10 Au   29 Ag   10 Bg   11 Au   11 Bg   30 Ag   29 Bu   12 Au                 
  0.620   0.629   0.644   0.659   0.704   0.754   0.793   0.839
 30 Bu   31 Bu   12 Bg   31 Ag   32 Bu   32 Ag   33 Ag   33 Bu                 
  0.906   0.931   0.939   0.965   1.047   1.208   1.418   1.471
 34 Ag   35 Ag   34 Bu   35 Bu   13 Au   13 Bg   14 Au   36 Ag                 
  1.491   1.536   1.624   1.712   1.869   1.905   1.937   1.961
 36 Bu   37 Ag   14 Bg   37 Bu   38 Ag   15 Au   38 Bu   15 Bg                 
  2.024   2.027   2.048   2.052   2.073   2.131   2.201   2.308
 16 Au   39 Ag   39 Bu   16 Bg   40 Ag   40 Bu   41 Ag   41 Bu                 
  2.440   2.631   2.641   2.679   2.821   2.838   3.093   3.151
 42 Bu   42 Ag   43 Bu   17 Au   43 Ag   17 Bg   44 Bu   44 Ag                 
  3.443   3.871   3.988   3.995   4.013   4.016   4.070   4.083
 45 Ag   45 Bu   18 Au   18 Bg   46 Ag   46 Bu   19 Au   19 Bg                 
  4.161   4.218   4.337   4.354   6.629   6.684   7.539   7.541
 47 Ag   47 Bu   48 Ag   48 Bu   49 Ag   49 Bu   20 Au   20 Bg                 
  7.563   7.599   7.645   7.691  23.529  24.174  47.898  47.942
 50 Ag   50 Bu   51 Bu   51 Ag   52 Ag   52 Bu   53 Ag   53 Bu                 
289.739 289.740 289.763 289.796 289.866 289.9171020.6871020.742
 21 Au   21 Bg   54 Ag   54 Bu   55 Bu   55 Ag   56 Ag   56 Bu                 
 --------------------------------------------------------------

          Ground-State Mulliken Net Atomic Charges

     Atom                 Charge (a.u.)
  ----------------------------------------
      1 H                     0.223775
      2 Br                   -0.064851
      3 Br                   -0.064851
      4 H                     0.223775
      5 C                    -0.158924
      6 C                    -0.158924
  ----------------------------------------
  Sum of atomic charges =    -0.000000

 -----------------------------------------------------------------
                    Cartesian Multipole Moments
 -----------------------------------------------------------------
    Charge (ESU x 10^10)
                -0.0000
    Dipole Moment (Debye)
         X       0.0000      Y      -0.0000      Z      -0.0000
       Tot       0.0000
    Quadrupole Moments (Debye-Ang)
        XX     -49.2372     XY      -0.8682     YY     -46.7829
        XZ       0.0000     YZ       0.0000     ZZ     -50.6353
    Octopole Moments (Debye-Ang^2)
       XXX      -0.0000    XXY      -0.0000    XYY      -0.0000
       YYY      -0.0000    XXZ      -0.0000    XYZ      -0.0000
       YYZ      -0.0000    XZZ       0.0000    YZZ      -0.0000
       ZZZ      -0.0000
    Hexadecapole Moments (Debye-Ang^3)
      XXXX   -1111.3728   XXXY     -64.6879   XXYY    -210.8662
      XYYY     -98.5713   YYYY    -116.8220   XXXZ       0.0000
      XXYZ       0.0000   XYYZ       0.0000   YYYZ       0.0000
      XXZZ    -211.8203   XYZZ     -31.9949   YYZZ     -31.4181
      XZZZ       0.0000   YZZZ       0.0000   ZZZZ     -61.9002
 -----------------------------------------------------------------
 Calculating analytic gradient of the SCF energy
 Gradient of SCF Energy
            1           2           3           4           5           6
    1   0.0134762   0.0393668  -0.0393668  -0.0134762   0.0325820  -0.0325820
    2  -0.0197142   0.0272925  -0.0272925   0.0197142   0.0452663  -0.0452663
    3  -0.0000000   0.0000000   0.0000000   0.0000000  -0.0000000  -0.0000000
 Max gradient component =       4.527E-02
 RMS gradient           =       2.577E-02
 Gradient time:  CPU 7.36 s  wall 1.94 s
 Geometry Optimization Parameters
   NAtoms,    NIC,     NZ,  NCons,   NDum,   NFix, NCnnct, MaxDiis
        6      27       0       0       0       0       0       0

 Cartesian Hessian Update
 Hessian Updated using BFGS Update


** GEOMETRY OPTIMIZATION IN DELOCALIZED INTERNAL COORDINATES **
   Searching for a Minimum

   Optimization Cycle:   8

                       Coordinates (Angstroms)
     ATOM                X               Y               Z
      1  H         0.7011310374   -1.4337799824    0.0000000000
      2  Br       -2.2258046300   -0.4221695165    0.0000000000
      3  Br        2.2258046300    0.4221695165    0.0000000000
      4  H        -0.7011310374    1.4337799824    0.0000000000
      5  C         0.5821545350   -0.3231032677    0.0000000000
      6  C        -0.5821545350    0.3231032677    0.0000000000
   Point Group: c2h   Number of degrees of freedom:     5


   Energy is  -5225.685919713

 Hessian Updated using BFGS Update

  5 Hessian modes will be used to form the next step
  Hessian Eigenvalues:
     0.131383    0.177032    0.228227    0.371271    0.870500

 Minimum Search - Taking Simple RFO Step
 Searching for Lamda that Minimizes Along All modes
 Value Taken    Lamda =  -0.01668389
 Step Taken.  Stepsize is  0.260493

                             Maximum     Tolerance    Cnvgd?
         Gradient           0.055812      0.000300      NO
         Displacement       0.193538      0.001200      NO
         Energy change     -0.032066      0.000001      NO


 New Cartesian Coordinates Obtained by Inverse Iteration

 Displacement from previous Coordinates is:  0.256961
 ----------------------------------------------------------------
             Standard Nuclear Orientation (Angstroms)
    I     Atom           X                Y                Z
 ----------------------------------------------------------------
    1      H       0.6393325383    -1.3694547779     0.0000000000
    2      Br     -2.2426924552    -0.4496270520     0.0000000000
    3      Br      2.2426924552     0.4496270520     0.0000000000
    4      H      -0.6393325383     1.3694547779     0.0000000000
    5      C       0.5718509373    -0.3350575050     0.0000000000
    6      C      -0.5718509373     0.3350575050     0.0000000000
 ----------------------------------------------------------------
 Molecular Point Group                 C2h   NOp =  4
 Largest Abelian Subgroup              C2h   NOp =  4
 Nuclear Repulsion Energy =   392.2372966800 hartrees
 There are       42 alpha and       42 beta electrons
 Applying Cartesian multipole field
    Component          Value
    ---------          -----
     (2,0,0)        1.00000E-11
     (0,2,0)        2.00000E-11
     (0,0,2)       -3.00000E-11
 Nucleus-field energy     =     0.0000000141 hartrees
 Requested basis set is 6-311++G(d,p)
 There are 60 shells and 154 basis functions
 A cutoff of  1.0D-11 yielded   1573 shell pairs
 There are     10740 function pairs (     11862 Cartesian)
 Smallest overlap matrix eigenvalue = 9.32E-05
 Guess MOs from SCF MO coefficient file

 -----------------------------------------------------------------------
  General SCF calculation program by
  Eric Jon Sundstrom, Paul Horn, Yuezhi Mao, Dmitri Zuev, Alec White,
  David Stuck, Shaama M.S., Shane Yost, Joonho Lee, David Small,
  Daniel Levine, Susi Lehtola, Hugh Burton, Evgeny Epifanovsky
 -----------------------------------------------------------------------
 Exchange:     0.2000 Hartree-Fock + 0.0800 Slater + 0.7200 B88
 Correlation:  0.1900 VWN1RPA + 0.8100 LYP
 Using SG-1 standard quadrature grid
 using 4 threads for integral computing
 -------------------------------------------------------
 OpenMP Integral computing Module                
 Release: version 2.0, May 2017, Q-Chem Inc. Pleasanton 
 -------------------------------------------------------
 -------------------------------------------------------
 OpenMP BLAS3 based DFT computing Module                
 Release: version 1.0, May 2013, Q-Chem Inc. Pittsburgh 
 -------------------------------------------------------
 A restricted SCF calculation will be
 performed using DIIS
 SCF converges when DIIS error is below 1.0e-08
 ---------------------------------------
  Cycle       Energy         DIIS error
 ---------------------------------------
    1   -5225.6884670201      1.07e-03  
    2   -5225.6920130728      2.00e-04  
    3   -5225.6920451759      1.68e-04  
    4   -5225.6921200683      7.42e-05  
    5   -5225.6921358543      1.02e-05  
    6   -5225.6921360227      8.76e-07  
    7   -5225.6921360240      4.21e-07  
    8   -5225.6921360244      6.20e-08  
    9   -5225.6921360243      1.31e-08  
   10   -5225.6921360243      3.41e-09  Convergence criterion met
 ---------------------------------------
 SCF time:   CPU 24.45s  wall 6.00s 
 SCF   energy in the final basis set =    -5225.6921360243
 Total energy in the final basis set =    -5225.6921360243

 --------------------------------------------------------------
             Orbital Energies (a.u.) and Symmetries
 --------------------------------------------------------------

 Alpha MOs, Restricted
 -- Occupied --                  
-482.85 -482.85  -62.50  -62.50  -56.32  -56.32  -56.32  -56.32
  1 Bu    1 Ag    2 Bu    2 Ag    3 Ag    3 Bu    1 Au    1 Bg                 
-56.318 -56.318 -10.241 -10.240  -8.711  -8.711  -6.542  -6.542
  4 Ag    4 Bu    5 Ag    5 Bu    6 Bu    6 Ag    7 Ag    7 Bu                 
 -6.529  -6.529  -6.529  -6.529  -2.653  -2.653  -2.649  -2.649
  2 Au    2 Bg    8 Ag    8 Bu    9 Bu    9 Ag    3 Bg    3 Au                 
 -2.649  -2.649  -2.639  -2.639  -2.639  -2.639  -0.877  -0.829
 10 Bu   10 Ag    4 Bg    4 Au   11 Bu   11 Ag   12 Ag   12 Bu                 
 -0.730  -0.609  -0.492  -0.480  -0.395  -0.385  -0.331  -0.309
 13 Ag   13 Bu   14 Ag   14 Bu   15 Ag    5 Au    5 Bg   15 Bu                 
 -0.308  -0.257
 16 Ag    6 Au                                                                 
 -- Virtual --                   
 -0.039  -0.032  -0.009   0.013   0.014   0.029   0.046   0.062
  6 Bg   16 Bu   17 Ag   18 Ag   17 Bu   18 Bu    7 Au   19 Ag                 
  0.072   0.076   0.081   0.084   0.088   0.104   0.109   0.124
  7 Bg   20 Ag   19 Bu   21 Ag   20 Bu    8 Bg    8 Au   21 Bu                 
  0.137   0.140   0.149   0.157   0.194   0.208   0.291   0.296
 22 Ag   22 Bu   23 Ag   24 Ag   23 Bu   24 Bu   25 Bu   25 Ag                 
  0.388   0.389   0.416   0.421   0.428   0.434   0.435   0.480
 26 Bu   26 Ag    9 Au    9 Bg   27 Ag   27 Bu   28 Ag   28 Bu                 
  0.500   0.519   0.528   0.547   0.556   0.580   0.584   0.619
 10 Au   10 Bg   29 Ag   11 Au   11 Bg   30 Ag   29 Bu   30 Bu                 
  0.622   0.640   0.643   0.658   0.714   0.758   0.814   0.829
 12 Au   31 Bu   12 Bg   31 Ag   32 Bu   32 Ag   33 Ag   33 Bu                 
  0.903   0.918   0.929   0.949   1.053   1.196   1.406   1.477
 34 Ag   35 Ag   34 Bu   35 Bu   13 Au   13 Bg   14 Au   36 Ag                 
  1.516   1.560   1.664   1.704   1.844   1.946   1.962   1.969
 36 Bu   37 Ag   14 Bg   37 Bu   38 Ag   15 Au   38 Bu   15 Bg                 
  2.037   2.047   2.051   2.056   2.116   2.148   2.216   2.301
 39 Bu   39 Ag   16 Au   16 Bg   40 Ag   40 Bu   41 Ag   41 Bu                 
  2.453   2.661   2.685   2.699   2.839   2.879   3.111   3.150
 42 Bu   42 Ag   17 Au   43 Bu   17 Bg   43 Ag   44 Bu   44 Ag                 
  3.513   3.987   3.988   3.995   4.015   4.015   4.066   4.075
 45 Ag   45 Bu   18 Au   18 Bg   46 Ag   46 Bu   19 Au   19 Bg                 
  4.160   4.206   4.347   4.360   6.604   6.664   7.540   7.541
 47 Ag   47 Bu   48 Ag   48 Bu   49 Ag   49 Bu   20 Au   20 Bg                 
  7.562   7.596   7.644   7.688  23.653  24.228  47.878  47.928
 50 Ag   50 Bu   51 Bu   51 Ag   52 Ag   52 Bu   53 Ag   53 Bu                 
289.739 289.739 289.761 289.792 289.866 289.9141020.6621020.724
 21 Au   21 Bg   54 Ag   54 Bu   55 Bu   55 Ag   56 Ag   56 Bu                 

 Beta MOs, Restricted
 -- Occupied --                  
-482.85 -482.85  -62.50  -62.50  -56.32  -56.32  -56.32  -56.32
  1 Bu    1 Ag    2 Bu    2 Ag    3 Ag    3 Bu    1 Au    1 Bg                 
-56.318 -56.318 -10.241 -10.240  -8.711  -8.711  -6.542  -6.542
  4 Ag    4 Bu    5 Ag    5 Bu    6 Bu    6 Ag    7 Ag    7 Bu                 
 -6.529  -6.529  -6.529  -6.529  -2.653  -2.653  -2.649  -2.649
  2 Au    2 Bg    8 Ag    8 Bu    9 Bu    9 Ag    3 Bg    3 Au                 
 -2.649  -2.649  -2.639  -2.639  -2.639  -2.639  -0.877  -0.829
 10 Bu   10 Ag    4 Bg    4 Au   11 Bu   11 Ag   12 Ag   12 Bu                 
 -0.730  -0.609  -0.492  -0.480  -0.395  -0.385  -0.331  -0.309
 13 Ag   13 Bu   14 Ag   14 Bu   15 Ag    5 Au    5 Bg   15 Bu                 
 -0.308  -0.257
 16 Ag    6 Au                                                                 
 -- Virtual --                   
 -0.039  -0.032  -0.009   0.013   0.014   0.029   0.046   0.062
  6 Bg   16 Bu   17 Ag   18 Ag   17 Bu   18 Bu    7 Au   19 Ag                 
  0.072   0.076   0.081   0.084   0.088   0.104   0.109   0.124
  7 Bg   20 Ag   19 Bu   21 Ag   20 Bu    8 Bg    8 Au   21 Bu                 
  0.137   0.140   0.149   0.157   0.194   0.208   0.291   0.296
 22 Ag   22 Bu   23 Ag   24 Ag   23 Bu   24 Bu   25 Bu   25 Ag                 
  0.388   0.389   0.416   0.421   0.428   0.434   0.435   0.480
 26 Bu   26 Ag    9 Au    9 Bg   27 Ag   27 Bu   28 Ag   28 Bu                 
  0.500   0.519   0.528   0.547   0.556   0.580   0.584   0.619
 10 Au   10 Bg   29 Ag   11 Au   11 Bg   30 Ag   29 Bu   30 Bu                 
  0.622   0.640   0.643   0.658   0.714   0.758   0.814   0.829
 12 Au   31 Bu   12 Bg   31 Ag   32 Bu   32 Ag   33 Ag   33 Bu                 
  0.903   0.918   0.929   0.949   1.053   1.196   1.406   1.477
 34 Ag   35 Ag   34 Bu   35 Bu   13 Au   13 Bg   14 Au   36 Ag                 
  1.516   1.560   1.664   1.704   1.844   1.946   1.962   1.969
 36 Bu   37 Ag   14 Bg   37 Bu   38 Ag   15 Au   38 Bu   15 Bg                 
  2.037   2.047   2.051   2.056   2.116   2.148   2.216   2.301
 39 Bu   39 Ag   16 Au   16 Bg   40 Ag   40 Bu   41 Ag   41 Bu                 
  2.453   2.661   2.685   2.699   2.839   2.879   3.111   3.150
 42 Bu   42 Ag   17 Au   43 Bu   17 Bg   43 Ag   44 Bu   44 Ag                 
  3.513   3.987   3.988   3.995   4.015   4.015   4.066   4.075
 45 Ag   45 Bu   18 Au   18 Bg   46 Ag   46 Bu   19 Au   19 Bg                 
  4.160   4.206   4.347   4.360   6.604   6.664   7.540   7.541
 47 Ag   47 Bu   48 Ag   48 Bu   49 Ag   49 Bu   20 Au   20 Bg                 
  7.562   7.596   7.644   7.688  23.653  24.228  47.878  47.928
 50 Ag   50 Bu   51 Bu   51 Ag   52 Ag   52 Bu   53 Ag   53 Bu                 
289.739 289.739 289.761 289.792 289.866 289.9141020.6621020.724
 21 Au   21 Bg   54 Ag   54 Bu   55 Bu   55 Ag   56 Ag   56 Bu                 
 --------------------------------------------------------------

          Ground-State Mulliken Net Atomic Charges

     Atom                 Charge (a.u.)
  ----------------------------------------
      1 H                     0.222346
      2 Br                   -0.074581
      3 Br                   -0.074581
      4 H                     0.222346
      5 C                    -0.147764
      6 C                    -0.147765
  ----------------------------------------
  Sum of atomic charges =    -0.000000

 -----------------------------------------------------------------
                    Cartesian Multipole Moments
 -----------------------------------------------------------------
    Charge (ESU x 10^10)
                -0.0000
    Dipole Moment (Debye)
         X       0.0000      Y      -0.0000      Z       0.0000
       Tot       0.0000
    Quadrupole Moments (Debye-Ang)
        XX     -49.5734     XY      -0.5914     YY     -46.7097
        XZ       0.0000     YZ       0.0000     ZZ     -50.6081
    Octopole Moments (Debye-Ang^2)
       XXX      -0.0000    XXY      -0.0000    XYY      -0.0000
       YYY      -0.0000    XXZ       0.0000    XYZ      -0.0000
       YYZ       0.0000    XZZ       0.0000    YZZ      -0.0000
       ZZZ       0.0000
    Hexadecapole Moments (Debye-Ang^3)
      XXXX   -1128.7915   XXXY     -70.3457   XXYY    -213.2926
      XYYY    -105.3621   YYYY    -120.1509   XXXZ       0.0000
      XXYZ       0.0000   XYYZ       0.0000   YYYZ       0.0000
      XXZZ    -214.9563   XYZZ     -34.8881   YYZZ     -31.7924
      XZZZ       0.0000   YZZZ       0.0000   ZZZZ     -62.0190
 -----------------------------------------------------------------
 Calculating analytic gradient of the SCF energy
 Gradient of SCF Energy
            1           2           3           4           5           6
    1   0.0013416   0.0208426  -0.0208426  -0.0013416   0.0212151  -0.0212152
    2   0.0352909   0.0145570  -0.0145570  -0.0352909  -0.0161145   0.0161145
    3  -0.0000000   0.0000000  -0.0000000  -0.0000000   0.0000000  -0.0000000
 Max gradient component =       3.529E-02
 RMS gradient           =       1.701E-02
 Gradient time:  CPU 7.34 s  wall 1.95 s
 Geometry Optimization Parameters
   NAtoms,    NIC,     NZ,  NCons,   NDum,   NFix, NCnnct, MaxDiis
        6      27       0       0       0       0       0       0

 Cartesian Hessian Update
 Hessian Updated using BFGS Update


** GEOMETRY OPTIMIZATION IN DELOCALIZED INTERNAL COORDINATES **
   Searching for a Minimum

   Optimization Cycle:   9

                       Coordinates (Angstroms)
     ATOM                X               Y               Z
      1  H         0.6393325383   -1.3694547779    0.0000000000
      2  Br       -2.2426924552   -0.4496270520    0.0000000000
      3  Br        2.2426924552    0.4496270520    0.0000000000
      4  H        -0.6393325383    1.3694547779    0.0000000000
      5  C         0.5718509373   -0.3350575050    0.0000000000
      6  C        -0.5718509373    0.3350575050    0.0000000000
   Point Group: c2h   Number of degrees of freedom:     5


   Energy is  -5225.692136024

 Hessian Updated using BFGS Update

  5 Hessian modes will be used to form the next step
  Hessian Eigenvalues:
     0.165486    0.193492    0.281774    0.359413    0.755091

 Minimum Search - Taking Simple RFO Step
 Searching for Lamda that Minimizes Along All modes
 Value Taken    Lamda =  -0.00962658
 Step Taken.  Stepsize is  0.177747

                             Maximum     Tolerance    Cnvgd?
         Gradient           0.051137      0.000300      NO
         Displacement       0.112727      0.001200      NO
         Energy change     -0.006216      0.000001      NO


 New Cartesian Coordinates Obtained by Inverse Iteration

 Displacement from previous Coordinates is:  0.226994
 ----------------------------------------------------------------
             Standard Nuclear Orientation (Angstroms)
    I     Atom           X                Y                Z
 ----------------------------------------------------------------
    1      H       0.5903030480    -1.4167690166     0.0000000000
    2      Br     -2.2292028381    -0.4937647380     0.0000000000
    3      Br      2.2292028381     0.4937647380     0.0000000000
    4      H      -0.5903030480     1.4167690166     0.0000000000
    5      C       0.5508531286    -0.3359981334     0.0000000000
    6      C      -0.5508531286     0.3359981334     0.0000000000
 ----------------------------------------------------------------
 Molecular Point Group                 C2h   NOp =  4
 Largest Abelian Subgroup              C2h   NOp =  4
 Nuclear Repulsion Energy =   391.5280020077 hartrees
 There are       42 alpha and       42 beta electrons
 Applying Cartesian multipole field
    Component          Value
    ---------          -----
     (2,0,0)        1.00000E-11
     (0,2,0)        2.00000E-11
     (0,0,2)       -3.00000E-11
 Nucleus-field energy     =     0.0000000142 hartrees
 Requested basis set is 6-311++G(d,p)
 There are 60 shells and 154 basis functions
 A cutoff of  1.0D-11 yielded   1573 shell pairs
 There are     10740 function pairs (     11862 Cartesian)
 Smallest overlap matrix eigenvalue = 8.77E-05
 Guess MOs from SCF MO coefficient file

 -----------------------------------------------------------------------
  General SCF calculation program by
  Eric Jon Sundstrom, Paul Horn, Yuezhi Mao, Dmitri Zuev, Alec White,
  David Stuck, Shaama M.S., Shane Yost, Joonho Lee, David Small,
  Daniel Levine, Susi Lehtola, Hugh Burton, Evgeny Epifanovsky
 -----------------------------------------------------------------------
 Exchange:     0.2000 Hartree-Fock + 0.0800 Slater + 0.7200 B88
 Correlation:  0.1900 VWN1RPA + 0.8100 LYP
 Using SG-1 standard quadrature grid
 using 4 threads for integral computing
 -------------------------------------------------------
 OpenMP Integral computing Module                
 Release: version 2.0, May 2017, Q-Chem Inc. Pleasanton 
 -------------------------------------------------------
 -------------------------------------------------------
 OpenMP BLAS3 based DFT computing Module                
 Release: version 1.0, May 2013, Q-Chem Inc. Pittsburgh 
 -------------------------------------------------------
 A restricted SCF calculation will be
 performed using DIIS
 SCF converges when DIIS error is below 1.0e-08
 ---------------------------------------
  Cycle       Energy         DIIS error
 ---------------------------------------
    1   -5225.6938828643      8.10e-04  
    2   -5225.6958366274      1.80e-04  
    3   -5225.6958720266      1.42e-04  
    4   -5225.6959261473      6.56e-05  
    5   -5225.6959386336      7.70e-06  
    6   -5225.6959388071      6.65e-07  
    7   -5225.6959388088      3.91e-07  
    8   -5225.6959388091      5.20e-08  
    9   -5225.6959388091      1.17e-08  
   10   -5225.6959388090      3.08e-09  Convergence criterion met
 ---------------------------------------
 SCF time:   CPU 24.40s  wall 7.00s 
 SCF   energy in the final basis set =    -5225.6959388090
 Total energy in the final basis set =    -5225.6959388090

 --------------------------------------------------------------
             Orbital Energies (a.u.) and Symmetries
 --------------------------------------------------------------

 Alpha MOs, Restricted
 -- Occupied --                  
-482.85 -482.85  -62.50  -62.50  -56.32  -56.32  -56.32  -56.32
  1 Bu    1 Ag    2 Bu    2 Ag    3 Ag    3 Bu    1 Au    1 Bg                 
-56.317 -56.317 -10.243 -10.242  -8.710  -8.710  -6.542  -6.542
  4 Ag    4 Bu    5 Ag    5 Bu    6 Bu    6 Ag    7 Ag    7 Bu                 
 -6.528  -6.528  -6.528  -6.528  -2.652  -2.652  -2.649  -2.649
  2 Au    2 Bg    8 Ag    8 Bu    9 Bu    9 Ag    3 Bg    3 Au                 
 -2.649  -2.649  -2.638  -2.638  -2.638  -2.638  -0.877  -0.822
 10 Bu   10 Ag    4 Bg    4 Au   11 Ag   11 Bu   12 Ag   12 Bu                 
 -0.735  -0.598  -0.484  -0.482  -0.389  -0.387  -0.328  -0.309
 13 Ag   13 Bu   14 Ag   14 Bu   15 Ag    5 Au    5 Bg   16 Ag                 
 -0.308  -0.262
 15 Bu    6 Au                                                                 
 -- Virtual --                   
 -0.039  -0.033  -0.010   0.010   0.011   0.029   0.046   0.062
 16 Bu    6 Bg   17 Ag   18 Ag   17 Bu   18 Bu    7 Au   19 Ag                 
  0.072   0.075   0.078   0.080   0.088   0.104   0.108   0.123
  7 Bg   20 Ag   21 Ag   19 Bu   20 Bu    8 Bg    8 Au   21 Bu                 
  0.134   0.137   0.150   0.158   0.194   0.195   0.288   0.304
 22 Ag   22 Bu   23 Ag   24 Ag   23 Bu   24 Bu   25 Ag   25 Bu                 
  0.387   0.388   0.417   0.421   0.429   0.432   0.433   0.475
 26 Bu   26 Ag    9 Au    9 Bg   27 Ag   28 Ag   27 Bu   28 Bu                 
  0.494   0.517   0.518   0.549   0.556   0.572   0.588   0.619
 10 Au   29 Ag   10 Bg   11 Au   11 Bg   30 Ag   29 Bu   30 Bu                 
  0.622   0.625   0.639   0.660   0.727   0.760   0.805   0.838
 31 Bu   12 Au   12 Bg   31 Ag   32 Bu   32 Ag   33 Ag   33 Bu                 
  0.890   0.897   0.921   0.946   1.061   1.184   1.397   1.470
 34 Ag   35 Ag   34 Bu   35 Bu   13 Au   13 Bg   14 Au   36 Ag                 
  1.505   1.570   1.652   1.683   1.810   1.928   1.957   1.973
 36 Bu   37 Ag   14 Bg   37 Bu   38 Ag   15 Au   38 Bu   15 Bg                 
  2.031   2.046   2.047   2.050   2.116   2.169   2.192   2.307
 39 Bu   16 Au   39 Ag   16 Bg   40 Ag   40 Bu   41 Ag   41 Bu                 
  2.467   2.636   2.652   2.683   2.840   2.843   3.070   3.162
 42 Bu   42 Ag   43 Bu   17 Au   43 Ag   17 Bg   44 Bu   44 Ag                 
  3.534   3.885   3.988   3.996   4.016   4.021   4.064   4.069
 45 Ag   45 Bu   18 Au   18 Bg   46 Bu   46 Ag   19 Au   19 Bg                 
  4.157   4.191   4.348   4.366   6.592   6.659   7.541   7.542
 47 Ag   47 Bu   48 Ag   48 Bu   49 Ag   49 Bu   20 Au   20 Bg                 
  7.564   7.593   7.648   7.680  23.555  24.341  47.871  47.926
 50 Ag   50 Bu   51 Bu   51 Ag   52 Ag   52 Bu   53 Ag   53 Bu                 
289.739 289.739 289.761 289.788 289.870 289.9071020.6521020.721
 21 Bg   21 Au   54 Ag   54 Bu   55 Bu   55 Ag   56 Ag   56 Bu                 

 Beta MOs, Restricted
 -- Occupied --                  
-482.85 -482.85  -62.50  -62.50  -56.32  -56.32  -56.32  -56.32
  1 Bu    1 Ag    2 Bu    2 Ag    3 Ag    3 Bu    1 Au    1 Bg                 
-56.317 -56.317 -10.243 -10.242  -8.710  -8.710  -6.542  -6.542
  4 Ag    4 Bu    5 Ag    5 Bu    6 Bu    6 Ag    7 Ag    7 Bu                 
 -6.528  -6.528  -6.528  -6.528  -2.652  -2.652  -2.649  -2.649
  2 Au    2 Bg    8 Ag    8 Bu    9 Bu    9 Ag    3 Bg    3 Au                 
 -2.649  -2.649  -2.638  -2.638  -2.638  -2.638  -0.877  -0.822
 10 Bu   10 Ag    4 Bg    4 Au   11 Ag   11 Bu   12 Ag   12 Bu                 
 -0.735  -0.598  -0.484  -0.482  -0.389  -0.387  -0.328  -0.309
 13 Ag   13 Bu   14 Ag   14 Bu   15 Ag    5 Au    5 Bg   16 Ag                 
 -0.308  -0.262
 15 Bu    6 Au                                                                 
 -- Virtual --                   
 -0.039  -0.033  -0.010   0.010   0.011   0.029   0.046   0.062
 16 Bu    6 Bg   17 Ag   18 Ag   17 Bu   18 Bu    7 Au   19 Ag                 
  0.072   0.075   0.078   0.080   0.088   0.104   0.108   0.123
  7 Bg   20 Ag   21 Ag   19 Bu   20 Bu    8 Bg    8 Au   21 Bu                 
  0.134   0.137   0.150   0.158   0.194   0.195   0.288   0.304
 22 Ag   22 Bu   23 Ag   24 Ag   23 Bu   24 Bu   25 Ag   25 Bu                 
  0.387   0.388   0.417   0.421   0.429   0.432   0.433   0.475
 26 Bu   26 Ag    9 Au    9 Bg   27 Ag   28 Ag   27 Bu   28 Bu                 
  0.494   0.517   0.518   0.549   0.556   0.572   0.588   0.619
 10 Au   29 Ag   10 Bg   11 Au   11 Bg   30 Ag   29 Bu   30 Bu                 
  0.622   0.625   0.639   0.660   0.727   0.760   0.805   0.838
 31 Bu   12 Au   12 Bg   31 Ag   32 Bu   32 Ag   33 Ag   33 Bu                 
  0.890   0.897   0.921   0.946   1.061   1.184   1.397   1.470
 34 Ag   35 Ag   34 Bu   35 Bu   13 Au   13 Bg   14 Au   36 Ag                 
  1.505   1.570   1.652   1.683   1.810   1.928   1.957   1.973
 36 Bu   37 Ag   14 Bg   37 Bu   38 Ag   15 Au   38 Bu   15 Bg                 
  2.031   2.046   2.047   2.050   2.116   2.169   2.192   2.307
 39 Bu   16 Au   39 Ag   16 Bg   40 Ag   40 Bu   41 Ag   41 Bu                 
  2.467   2.636   2.652   2.683   2.840   2.843   3.070   3.162
 42 Bu   42 Ag   43 Bu   17 Au   43 Ag   17 Bg   44 Bu   44 Ag                 
  3.534   3.885   3.988   3.996   4.016   4.021   4.064   4.069
 45 Ag   45 Bu   18 Au   18 Bg   46 Bu   46 Ag   19 Au   19 Bg                 
  4.157   4.191   4.348   4.366   6.592   6.659   7.541   7.542
 47 Ag   47 Bu   48 Ag   48 Bu   49 Ag   49 Bu   20 Au   20 Bg                 
  7.564   7.593   7.648   7.680  23.555  24.341  47.871  47.926
 50 Ag   50 Bu   51 Bu   51 Ag   52 Ag   52 Bu   53 Ag   53 Bu                 
289.739 289.739 289.761 289.788 289.870 289.9071020.6521020.721
 21 Bg   21 Au   54 Ag   54 Bu   55 Bu   55 Ag   56 Ag   56 Bu                 
 --------------------------------------------------------------

          Ground-State Mulliken Net Atomic Charges

     Atom                 Charge (a.u.)
  ----------------------------------------
      1 H                     0.224617
      2 Br                   -0.093316
      3 Br                   -0.093316
      4 H                     0.224617
      5 C                    -0.131301
      6 C                    -0.131302
  ----------------------------------------
  Sum of atomic charges =    -0.000000

 -----------------------------------------------------------------
                    Cartesian Multipole Moments
 -----------------------------------------------------------------
    Charge (ESU x 10^10)
                -0.0000
    Dipole Moment (Debye)
         X       0.0000      Y      -0.0000      Z      -0.0000
       Tot       0.0000
    Quadrupole Moments (Debye-Ang)
        XX     -50.0279     XY      -0.4608     YY     -46.5018
        XZ      -0.0000     YZ       0.0000     ZZ     -50.7049
    Octopole Moments (Debye-Ang^2)
       XXX      -0.0000    XXY      -0.0000    XYY      -0.0000
       YYY      -0.0000    XXZ      -0.0000    XYZ      -0.0000
       YYZ       0.0000    XZZ       0.0000    YZZ      -0.0000
       ZZZ      -0.0000
    Hexadecapole Moments (Debye-Ang^3)
      XXXX   -1119.7970   XXXY     -78.9852   XXYY    -211.2445
      XYYY    -115.0244   YYYY    -129.8603   XXXZ      -0.0000
      XXYZ       0.0000   XYYZ      -0.0000   YYYZ      -0.0000
      XXZZ    -212.9982   XYZZ     -38.5247   YYZZ     -33.7490
      XZZZ      -0.0000   YZZZ       0.0000   ZZZZ     -62.1567
 -----------------------------------------------------------------
 Calculating analytic gradient of the SCF energy
 Gradient of SCF Energy
            1           2           3           4           5           6
    1  -0.0018782   0.0122487  -0.0122486   0.0018782  -0.0239396   0.0239396
    2   0.0001943   0.0057191  -0.0057191  -0.0001944   0.0308081  -0.0308081
    3   0.0000000   0.0000000  -0.0000000  -0.0000000  -0.0000000   0.0000000
 Max gradient component =       3.081E-02
 RMS gradient           =       1.378E-02
 Gradient time:  CPU 7.31 s  wall 1.93 s
 Geometry Optimization Parameters
   NAtoms,    NIC,     NZ,  NCons,   NDum,   NFix, NCnnct, MaxDiis
        6      27       0       0       0       0       0       0

 Cartesian Hessian Update
 Hessian Updated using BFGS Update


** GEOMETRY OPTIMIZATION IN DELOCALIZED INTERNAL COORDINATES **
   Searching for a Minimum

   Optimization Cycle:  10

                       Coordinates (Angstroms)
     ATOM                X               Y               Z
      1  H         0.5903030480   -1.4167690166    0.0000000000
      2  Br       -2.2292028381   -0.4937647380    0.0000000000
      3  Br        2.2292028381    0.4937647380    0.0000000000
      4  H        -0.5903030480    1.4167690166    0.0000000000
      5  C         0.5508531286   -0.3359981334    0.0000000000
      6  C        -0.5508531286    0.3359981334    0.0000000000
   Point Group: c2h   Number of degrees of freedom:     5


   Energy is  -5225.695938809

 Hessian Updated using BFGS Update

  5 Hessian modes will be used to form the next step
  Hessian Eigenvalues:
     0.169466    0.194318    0.334418    0.391995    0.696676

 Minimum Search - Taking Simple RFO Step
 Searching for Lamda that Minimizes Along All modes
 Value Taken    Lamda =  -0.00378611
 Step Taken.  Stepsize is  0.079374

                             Maximum     Tolerance    Cnvgd?
         Gradient           0.031714      0.000300      NO
         Displacement       0.056875      0.001200      NO
         Energy change     -0.003803      0.000001      NO


 New Cartesian Coordinates Obtained by Inverse Iteration

 Displacement from previous Coordinates is:  0.097916
 ----------------------------------------------------------------
             Standard Nuclear Orientation (Angstroms)
    I     Atom           X                Y                Z
 ----------------------------------------------------------------
    1      H       0.6064175331    -1.4351152375     0.0000000000
    2      Br     -2.2486872860    -0.4935317236     0.0000000000
    3      Br      2.2486872860     0.4935317236     0.0000000000
    4      H      -0.6064175331     1.4351152375     0.0000000000
    5      C       0.5655097251    -0.3483120250     0.0000000000
    6      C      -0.5655097251     0.3483120250     0.0000000000
 ----------------------------------------------------------------
 Molecular Point Group                 C2h   NOp =  4
 Largest Abelian Subgroup              C2h   NOp =  4
 Nuclear Repulsion Energy =   388.0255638665 hartrees
 There are       42 alpha and       42 beta electrons
 Applying Cartesian multipole field
    Component          Value
    ---------          -----
     (2,0,0)        1.00000E-11
     (0,2,0)        2.00000E-11
     (0,0,2)       -3.00000E-11
 Nucleus-field energy     =     0.0000000144 hartrees
 Requested basis set is 6-311++G(d,p)
 There are 60 shells and 154 basis functions
 A cutoff of  1.0D-11 yielded   1567 shell pairs
 There are     10698 function pairs (     11812 Cartesian)
 Smallest overlap matrix eigenvalue = 1.04E-04
 Guess MOs from SCF MO coefficient file

 -----------------------------------------------------------------------
  General SCF calculation program by
  Eric Jon Sundstrom, Paul Horn, Yuezhi Mao, Dmitri Zuev, Alec White,
  David Stuck, Shaama M.S., Shane Yost, Joonho Lee, David Small,
  Daniel Levine, Susi Lehtola, Hugh Burton, Evgeny Epifanovsky
 -----------------------------------------------------------------------
 Exchange:     0.2000 Hartree-Fock + 0.0800 Slater + 0.7200 B88
 Correlation:  0.1900 VWN1RPA + 0.8100 LYP
 Using SG-1 standard quadrature grid
 using 4 threads for integral computing
 -------------------------------------------------------
 OpenMP Integral computing Module                
 Release: version 2.0, May 2017, Q-Chem Inc. Pleasanton 
 -------------------------------------------------------
 -------------------------------------------------------
 OpenMP BLAS3 based DFT computing Module                
 Release: version 1.0, May 2013, Q-Chem Inc. Pittsburgh 
 -------------------------------------------------------
 A restricted SCF calculation will be
 performed using DIIS
 SCF converges when DIIS error is below 1.0e-08
 ---------------------------------------
  Cycle       Energy         DIIS error
 ---------------------------------------
    1   -5225.6971694283      4.96e-04  
    2   -5225.6975237966      2.67e-04  
    3   -5225.6975598742      2.40e-04  
    4   -5225.6977431381      2.76e-05  
    5   -5225.6977446733      5.17e-06  
    6   -5225.6977447140      1.12e-06  
    7   -5225.6977447169      1.23e-07  
    8   -5225.6977447169      3.53e-08  
    9   -5225.6977447169      4.53e-09  Convergence criterion met
 ---------------------------------------
 SCF time:   CPU 21.76s  wall 5.00s 
 SCF   energy in the final basis set =    -5225.6977447169
 Total energy in the final basis set =    -5225.6977447169

 --------------------------------------------------------------
             Orbital Energies (a.u.) and Symmetries
 --------------------------------------------------------------

 Alpha MOs, Restricted
 -- Occupied --                  
-482.85 -482.85  -62.50  -62.50  -56.32  -56.32  -56.32  -56.32
  1 Bu    1 Ag    2 Bu    2 Ag    3 Bu    3 Ag    1 Au    1 Bg                 
-56.318 -56.318 -10.250 -10.249  -8.710  -8.710  -6.542  -6.542
  4 Ag    4 Bu    5 Ag    5 Bu    6 Bu    6 Ag    7 Ag    7 Bu                 
 -6.529  -6.529  -6.528  -6.528  -2.653  -2.653  -2.649  -2.649
  2 Au    2 Bg    8 Ag    8 Bu    9 Bu    9 Ag    3 Bg    3 Au                 
 -2.649  -2.649  -2.638  -2.638  -2.638  -2.638  -0.870  -0.821
 10 Bu   10 Ag    4 Bg    4 Au   11 Ag   11 Bu   12 Ag   12 Bu                 
 -0.730  -0.598  -0.481  -0.478  -0.391  -0.382  -0.328  -0.309
 13 Ag   13 Bu   14 Ag   14 Bu   15 Ag    5 Au    5 Bg   16 Ag                 
 -0.309  -0.260
 15 Bu    6 Au                                                                 
 -- Virtual --                   
 -0.041  -0.040  -0.011   0.009   0.011   0.028   0.046   0.062
 16 Bu    6 Bg   17 Ag   18 Ag   17 Bu   18 Bu    7 Au   19 Ag                 
  0.072   0.074   0.077   0.080   0.087   0.103   0.108   0.122
  7 Bg   20 Ag   21 Ag   19 Bu   20 Bu    8 Bg    8 Au   21 Bu                 
  0.133   0.137   0.149   0.157   0.191   0.194   0.285   0.295
 22 Ag   22 Bu   23 Ag   24 Ag   23 Bu   24 Bu   25 Ag   25 Bu                 
  0.387   0.391   0.418   0.421   0.426   0.429   0.432   0.471
 26 Bu   26 Ag    9 Au    9 Bg   27 Ag   27 Bu   28 Ag   28 Bu                 
  0.497   0.514   0.516   0.549   0.557   0.572   0.580   0.618
 10 Au   10 Bg   29 Ag   11 Au   11 Bg   30 Ag   29 Bu   30 Bu                 
  0.620   0.623   0.638   0.657   0.717   0.753   0.803   0.823
 31 Bu   12 Au   12 Bg   31 Ag   32 Bu   32 Ag   33 Ag   33 Bu                 
  0.884   0.893   0.913   0.938   1.048   1.186   1.386   1.478
 34 Ag   35 Ag   34 Bu   35 Bu   13 Au   13 Bg   14 Au   36 Ag                 
  1.490   1.552   1.643   1.671   1.803   1.916   1.939   1.970
 36 Bu   37 Ag   14 Bg   37 Bu   38 Ag   15 Au   38 Bu   15 Bg                 
  2.024   2.033   2.037   2.038   2.104   2.165   2.187   2.281
 39 Bu   16 Bg   16 Au   39 Ag   40 Ag   40 Bu   41 Ag   41 Bu                 
  2.449   2.626   2.644   2.677   2.818   2.833   3.074   3.133
 42 Bu   42 Ag   43 Bu   17 Au   43 Ag   17 Bg   44 Bu   44 Ag                 
  3.472   3.905   3.988   3.995   4.015   4.019   4.061   4.067
 45 Ag   45 Bu   18 Au   18 Bg   46 Bu   46 Ag   19 Au   19 Bg                 
  4.151   4.187   4.346   4.364   6.586   6.651   7.541   7.541
 47 Ag   47 Bu   48 Ag   48 Bu   49 Ag   49 Bu   20 Bg   20 Au                 
  7.563   7.591   7.646   7.676  23.562  24.181  47.866  47.919
 50 Ag   50 Bu   51 Bu   51 Ag   52 Ag   52 Bu   53 Ag   53 Bu                 
289.738 289.738 289.759 289.786 289.867 289.9031020.6461020.713
 21 Bg   21 Au   54 Ag   54 Bu   55 Bu   55 Ag   56 Ag   56 Bu                 

 Beta MOs, Restricted
 -- Occupied --                  
-482.85 -482.85  -62.50  -62.50  -56.32  -56.32  -56.32  -56.32
  1 Bu    1 Ag    2 Bu    2 Ag    3 Bu    3 Ag    1 Au    1 Bg                 
-56.318 -56.318 -10.250 -10.249  -8.710  -8.710  -6.542  -6.542
  4 Ag    4 Bu    5 Ag    5 Bu    6 Bu    6 Ag    7 Ag    7 Bu                 
 -6.529  -6.529  -6.528  -6.528  -2.653  -2.653  -2.649  -2.649
  2 Au    2 Bg    8 Ag    8 Bu    9 Bu    9 Ag    3 Bg    3 Au                 
 -2.649  -2.649  -2.638  -2.638  -2.638  -2.638  -0.870  -0.821
 10 Bu   10 Ag    4 Bg    4 Au   11 Ag   11 Bu   12 Ag   12 Bu                 
 -0.730  -0.598  -0.481  -0.478  -0.391  -0.382  -0.328  -0.309
 13 Ag   13 Bu   14 Ag   14 Bu   15 Ag    5 Au    5 Bg   16 Ag                 
 -0.309  -0.260
 15 Bu    6 Au                                                                 
 -- Virtual --                   
 -0.041  -0.040  -0.011   0.009   0.011   0.028   0.046   0.062
 16 Bu    6 Bg   17 Ag   18 Ag   17 Bu   18 Bu    7 Au   19 Ag                 
  0.072   0.074   0.077   0.080   0.087   0.103   0.108   0.122
  7 Bg   20 Ag   21 Ag   19 Bu   20 Bu    8 Bg    8 Au   21 Bu                 
  0.133   0.137   0.149   0.157   0.191   0.194   0.285   0.295
 22 Ag   22 Bu   23 Ag   24 Ag   23 Bu   24 Bu   25 Ag   25 Bu                 
  0.387   0.391   0.418   0.421   0.426   0.429   0.432   0.471
 26 Bu   26 Ag    9 Au    9 Bg   27 Ag   27 Bu   28 Ag   28 Bu                 
  0.497   0.514   0.516   0.549   0.557   0.572   0.580   0.618
 10 Au   10 Bg   29 Ag   11 Au   11 Bg   30 Ag   29 Bu   30 Bu                 
  0.620   0.623   0.638   0.657   0.717   0.753   0.803   0.823
 31 Bu   12 Au   12 Bg   31 Ag   32 Bu   32 Ag   33 Ag   33 Bu                 
  0.884   0.893   0.913   0.938   1.048   1.186   1.386   1.478
 34 Ag   35 Ag   34 Bu   35 Bu   13 Au   13 Bg   14 Au   36 Ag                 
  1.490   1.552   1.643   1.671   1.803   1.916   1.939   1.970
 36 Bu   37 Ag   14 Bg   37 Bu   38 Ag   15 Au   38 Bu   15 Bg                 
  2.024   2.033   2.037   2.038   2.104   2.165   2.187   2.281
 39 Bu   16 Bg   16 Au   39 Ag   40 Ag   40 Bu   41 Ag   41 Bu                 
  2.449   2.626   2.644   2.677   2.818   2.833   3.074   3.133
 42 Bu   42 Ag   43 Bu   17 Au   43 Ag   17 Bg   44 Bu   44 Ag                 
  3.472   3.905   3.988   3.995   4.015   4.019   4.061   4.067
 45 Ag   45 Bu   18 Au   18 Bg   46 Bu   46 Ag   19 Au   19 Bg                 
  4.151   4.187   4.346   4.364   6.586   6.651   7.541   7.541
 47 Ag   47 Bu   48 Ag   48 Bu   49 Ag   49 Bu   20 Bg   20 Au                 
  7.563   7.591   7.646   7.676  23.562  24.181  47.866  47.919
 50 Ag   50 Bu   51 Bu   51 Ag   52 Ag   52 Bu   53 Ag   53 Bu                 
289.738 289.738 289.759 289.786 289.867 289.9031020.6461020.713
 21 Bg   21 Au   54 Ag   54 Bu   55 Bu   55 Ag   56 Ag   56 Bu                 
 --------------------------------------------------------------

          Ground-State Mulliken Net Atomic Charges

     Atom                 Charge (a.u.)
  ----------------------------------------
      1 H                     0.226287
      2 Br                   -0.090282
      3 Br                   -0.090282
      4 H                     0.226287
      5 C                    -0.136005
      6 C                    -0.136004
  ----------------------------------------
  Sum of atomic charges =    -0.000000

 -----------------------------------------------------------------
                    Cartesian Multipole Moments
 -----------------------------------------------------------------
    Charge (ESU x 10^10)
                -0.0000
    Dipole Moment (Debye)
         X      -0.0000      Y       0.0000      Z       0.0000
       Tot       0.0000
    Quadrupole Moments (Debye-Ang)
        XX     -49.9895     XY      -0.4663     YY     -46.4281
        XZ       0.0000     YZ       0.0000     ZZ     -50.8764
    Octopole Moments (Debye-Ang^2)
       XXX       0.0000    XXY       0.0000    XYY       0.0000
       YYY       0.0000    XXZ       0.0000    XYZ      -0.0000
       YYZ      -0.0000    XZZ      -0.0000    YZZ       0.0000
       ZZZ       0.0000
    Hexadecapole Moments (Debye-Ang^3)
      XXXX   -1138.9813   XXXY     -78.5497   XXYY    -214.4225
      XYYY    -115.5703   YYYY    -130.2034   XXXZ       0.0000
      XXYZ       0.0000   XYYZ       0.0000   YYYZ       0.0000
      XXZZ    -216.5216   XYZZ     -38.6241   YYZZ     -34.0017
      XZZZ      -0.0000   YZZZ       0.0000   ZZZZ     -62.5953
 -----------------------------------------------------------------
 Calculating analytic gradient of the SCF energy
 Gradient of SCF Energy
            1           2           3           4           5           6
    1  -0.0006806   0.0070314  -0.0070314   0.0006805   0.0107326  -0.0107326
    2  -0.0043287   0.0032171  -0.0032171   0.0043287   0.0061896  -0.0061896
    3   0.0000000  -0.0000000   0.0000000   0.0000000  -0.0000000  -0.0000000
 Max gradient component =       1.073E-02
 RMS gradient           =       5.083E-03
 Gradient time:  CPU 7.23 s  wall 1.92 s
 Geometry Optimization Parameters
   NAtoms,    NIC,     NZ,  NCons,   NDum,   NFix, NCnnct, MaxDiis
        6      27       0       0       0       0       0       0

 Cartesian Hessian Update
 Hessian Updated using BFGS Update


** GEOMETRY OPTIMIZATION IN DELOCALIZED INTERNAL COORDINATES **
   Searching for a Minimum

   Optimization Cycle:  11

                       Coordinates (Angstroms)
     ATOM                X               Y               Z
      1  H         0.6064175331   -1.4351152375    0.0000000000
      2  Br       -2.2486872860   -0.4935317236    0.0000000000
      3  Br        2.2486872860    0.4935317236    0.0000000000
      4  H        -0.6064175331    1.4351152375    0.0000000000
      5  C         0.5655097251   -0.3483120250    0.0000000000
      6  C        -0.5655097251    0.3483120250    0.0000000000
   Point Group: c2h   Number of degrees of freedom:     5


   Energy is  -5225.697744717

 Hessian Updated using BFGS Update

  5 Hessian modes will be used to form the next step
  Hessian Eigenvalues:
     0.170873    0.186788    0.362414    0.385423    0.687918

 Minimum Search - Taking Simple RFO Step
 Searching for Lamda that Minimizes Along All modes
 Value Taken    Lamda =  -0.00051068
 Step Taken.  Stepsize is  0.041185

                             Maximum     Tolerance    Cnvgd?
         Gradient           0.009897      0.000300      NO
         Displacement       0.036717      0.001200      NO
         Energy change     -0.001806      0.000001      NO


 New Cartesian Coordinates Obtained by Inverse Iteration

 Displacement from previous Coordinates is:  0.028850
 ----------------------------------------------------------------
             Standard Nuclear Orientation (Angstroms)
    I     Atom           X                Y                Z
 ----------------------------------------------------------------
    1      H       0.6065925521    -1.4310194902     0.0000000000
    2      Br     -2.2576966752    -0.4953708353     0.0000000000
    3      Br      2.2576966752     0.4953708353     0.0000000000
    4      H      -0.6065925521     1.4310194902     0.0000000000
    5      C       0.5624347501    -0.3507047844     0.0000000000
    6      C      -0.5624347501     0.3507047844     0.0000000000
 ----------------------------------------------------------------
 Molecular Point Group                 C2h   NOp =  4
 Largest Abelian Subgroup              C2h   NOp =  4
 Nuclear Repulsion Energy =   386.5260217612 hartrees
 There are       42 alpha and       42 beta electrons
 Applying Cartesian multipole field
    Component          Value
    ---------          -----
     (2,0,0)        1.00000E-11
     (0,2,0)        2.00000E-11
     (0,0,2)       -3.00000E-11
 Nucleus-field energy     =     0.0000000145 hartrees
 Requested basis set is 6-311++G(d,p)
 There are 60 shells and 154 basis functions
 A cutoff of  1.0D-11 yielded   1567 shell pairs
 There are     10698 function pairs (     11812 Cartesian)
 Smallest overlap matrix eigenvalue = 1.04E-04
 Guess MOs from SCF MO coefficient file

 -----------------------------------------------------------------------
  General SCF calculation program by
  Eric Jon Sundstrom, Paul Horn, Yuezhi Mao, Dmitri Zuev, Alec White,
  David Stuck, Shaama M.S., Shane Yost, Joonho Lee, David Small,
  Daniel Levine, Susi Lehtola, Hugh Burton, Evgeny Epifanovsky
 -----------------------------------------------------------------------
 Exchange:     0.2000 Hartree-Fock + 0.0800 Slater + 0.7200 B88
 Correlation:  0.1900 VWN1RPA + 0.8100 LYP
 Using SG-1 standard quadrature grid
 using 4 threads for integral computing
 -------------------------------------------------------
 OpenMP Integral computing Module                
 Release: version 2.0, May 2017, Q-Chem Inc. Pleasanton 
 -------------------------------------------------------
 -------------------------------------------------------
 OpenMP BLAS3 based DFT computing Module                
 Release: version 1.0, May 2013, Q-Chem Inc. Pittsburgh 
 -------------------------------------------------------
 A restricted SCF calculation will be
 performed using DIIS
 SCF converges when DIIS error is below 1.0e-08
 ---------------------------------------
  Cycle       Energy         DIIS error
 ---------------------------------------
    1   -5225.6979877583      1.59e-04  
    2   -5225.6980834646      3.20e-05  
    3   -5225.6980822619      3.72e-05  
    4   -5225.6980865304      9.06e-06  
    5   -5225.6980867772      1.44e-06  
    6   -5225.6980867816      4.69e-07  
    7   -5225.6980867819      5.88e-08  
    8   -5225.6980867819      6.56e-09  Convergence criterion met
 ---------------------------------------
 SCF time:   CPU 19.34s  wall 6.00s 
 SCF   energy in the final basis set =    -5225.6980867819
 Total energy in the final basis set =    -5225.6980867819

 --------------------------------------------------------------
             Orbital Energies (a.u.) and Symmetries
 --------------------------------------------------------------

 Alpha MOs, Restricted
 -- Occupied --                  
-482.85 -482.85  -62.50  -62.50  -56.32  -56.32  -56.32  -56.32
  1 Bu    1 Ag    2 Bu    2 Ag    3 Bu    3 Ag    1 Au    1 Bg                 
-56.318 -56.318 -10.250 -10.249  -8.710  -8.710  -6.542  -6.542
  4 Ag    4 Bu    5 Ag    5 Bu    6 Bu    6 Ag    7 Ag    7 Bu                 
 -6.529  -6.529  -6.528  -6.528  -2.653  -2.653  -2.649  -2.649
  2 Au    2 Bg    8 Ag    8 Bu    9 Bu    9 Ag    3 Bg    3 Au                 
 -2.649  -2.649  -2.638  -2.638  -2.638  -2.638  -0.869  -0.819
 10 Bu   10 Ag    4 Bg    4 Au   11 Ag   11 Bu   12 Ag   12 Bu                 
 -0.731  -0.600  -0.483  -0.477  -0.390  -0.381  -0.327  -0.309
 13 Ag   13 Bu   14 Ag   14 Bu   15 Ag    5 Au    5 Bg   16 Ag                 
 -0.309  -0.261
 15 Bu    6 Au                                                                 
 -- Virtual --                   
 -0.045  -0.041  -0.012   0.008   0.011   0.028   0.046   0.062
 16 Bu    6 Bg   17 Ag   18 Ag   17 Bu   18 Bu    7 Au   19 Ag                 
  0.072   0.074   0.077   0.079   0.087   0.103   0.108   0.122
  7 Bg   20 Ag   21 Ag   19 Bu   20 Bu    8 Bg    8 Au   21 Bu                 
  0.133   0.137   0.148   0.156   0.192   0.195   0.287   0.296
 22 Ag   22 Bu   23 Ag   24 Ag   23 Bu   24 Bu   25 Ag   25 Bu                 
  0.387   0.390   0.419   0.422   0.424   0.428   0.431   0.471
 26 Bu   26 Ag    9 Au    9 Bg   27 Ag   27 Bu   28 Ag   28 Bu                 
  0.495   0.512   0.518   0.549   0.557   0.573   0.580   0.617
 10 Au   10 Bg   29 Ag   11 Au   11 Bg   30 Ag   29 Bu   30 Bu                 
  0.620   0.624   0.638   0.655   0.718   0.751   0.804   0.822
 31 Bu   12 Au   12 Bg   31 Ag   32 Bu   32 Ag   33 Ag   33 Bu                 
  0.877   0.892   0.912   0.934   1.047   1.183   1.384   1.475
 34 Ag   35 Ag   34 Bu   35 Bu   13 Au   13 Bg   14 Au   36 Ag                 
  1.490   1.552   1.642   1.669   1.804   1.918   1.937   1.971
 36 Bu   37 Ag   14 Bg   37 Bu   38 Ag   15 Au   38 Bu   15 Bg                 
  2.023   2.037   2.037   2.038   2.105   2.171   2.186   2.284
 39 Bu   39 Ag   16 Bg   16 Au   40 Ag   40 Bu   41 Ag   41 Bu                 
  2.446   2.630   2.648   2.677   2.828   2.832   3.068   3.127
 42 Bu   42 Ag   43 Bu   17 Au   43 Ag   17 Bg   44 Bu   44 Ag                 
  3.477   3.909   3.988   3.995   4.015   4.019   4.059   4.065
 45 Ag   45 Bu   18 Au   18 Bg   46 Bu   46 Ag   19 Au   19 Bg                 
  4.149   4.185   4.346   4.365   6.579   6.645   7.541   7.541
 47 Ag   47 Bu   48 Ag   48 Bu   49 Ag   49 Bu   20 Bg   20 Au                 
  7.563   7.591   7.645   7.675  23.570  24.193  47.861  47.915
 50 Ag   50 Bu   51 Bu   51 Ag   52 Ag   52 Bu   53 Ag   53 Bu                 
289.737 289.738 289.759 289.785 289.867 289.9021020.6411020.707
 21 Bg   21 Au   54 Ag   54 Bu   55 Bu   55 Ag   56 Ag   56 Bu                 

 Beta MOs, Restricted
 -- Occupied --                  
-482.85 -482.85  -62.50  -62.50  -56.32  -56.32  -56.32  -56.32
  1 Bu    1 Ag    2 Bu    2 Ag    3 Bu    3 Ag    1 Au    1 Bg                 
-56.318 -56.318 -10.250 -10.249  -8.710  -8.710  -6.542  -6.542
  4 Ag    4 Bu    5 Ag    5 Bu    6 Bu    6 Ag    7 Ag    7 Bu                 
 -6.529  -6.529  -6.528  -6.528  -2.653  -2.653  -2.649  -2.649
  2 Au    2 Bg    8 Ag    8 Bu    9 Bu    9 Ag    3 Bg    3 Au                 
 -2.649  -2.649  -2.638  -2.638  -2.638  -2.638  -0.869  -0.819
 10 Bu   10 Ag    4 Bg    4 Au   11 Ag   11 Bu   12 Ag   12 Bu                 
 -0.731  -0.600  -0.483  -0.477  -0.390  -0.381  -0.327  -0.309
 13 Ag   13 Bu   14 Ag   14 Bu   15 Ag    5 Au    5 Bg   16 Ag                 
 -0.309  -0.261
 15 Bu    6 Au                                                                 
 -- Virtual --                   
 -0.045  -0.041  -0.012   0.008   0.011   0.028   0.046   0.062
 16 Bu    6 Bg   17 Ag   18 Ag   17 Bu   18 Bu    7 Au   19 Ag                 
  0.072   0.074   0.077   0.079   0.087   0.103   0.108   0.122
  7 Bg   20 Ag   21 Ag   19 Bu   20 Bu    8 Bg    8 Au   21 Bu                 
  0.133   0.137   0.148   0.156   0.192   0.195   0.287   0.296
 22 Ag   22 Bu   23 Ag   24 Ag   23 Bu   24 Bu   25 Ag   25 Bu                 
  0.387   0.390   0.419   0.422   0.424   0.428   0.431   0.471
 26 Bu   26 Ag    9 Au    9 Bg   27 Ag   27 Bu   28 Ag   28 Bu                 
  0.495   0.512   0.518   0.549   0.557   0.573   0.580   0.617
 10 Au   10 Bg   29 Ag   11 Au   11 Bg   30 Ag   29 Bu   30 Bu                 
  0.620   0.624   0.638   0.655   0.718   0.751   0.804   0.822
 31 Bu   12 Au   12 Bg   31 Ag   32 Bu   32 Ag   33 Ag   33 Bu                 
  0.877   0.892   0.912   0.934   1.047   1.183   1.384   1.475
 34 Ag   35 Ag   34 Bu   35 Bu   13 Au   13 Bg   14 Au   36 Ag                 
  1.490   1.552   1.642   1.669   1.804   1.918   1.937   1.971
 36 Bu   37 Ag   14 Bg   37 Bu   38 Ag   15 Au   38 Bu   15 Bg                 
  2.023   2.037   2.037   2.038   2.105   2.171   2.186   2.284
 39 Bu   39 Ag   16 Bg   16 Au   40 Ag   40 Bu   41 Ag   41 Bu                 
  2.446   2.630   2.648   2.677   2.828   2.832   3.068   3.127
 42 Bu   42 Ag   43 Bu   17 Au   43 Ag   17 Bg   44 Bu   44 Ag                 
  3.477   3.909   3.988   3.995   4.015   4.019   4.059   4.065
 45 Ag   45 Bu   18 Au   18 Bg   46 Bu   46 Ag   19 Au   19 Bg                 
  4.149   4.185   4.346   4.365   6.579   6.645   7.541   7.541
 47 Ag   47 Bu   48 Ag   48 Bu   49 Ag   49 Bu   20 Bg   20 Au                 
  7.563   7.591   7.645   7.675  23.570  24.193  47.861  47.915
 50 Ag   50 Bu   51 Bu   51 Ag   52 Ag   52 Bu   53 Ag   53 Bu                 
289.737 289.738 289.759 289.785 289.867 289.9021020.6411020.707
 21 Bg   21 Au   54 Ag   54 Bu   55 Bu   55 Ag   56 Ag   56 Bu                 
 --------------------------------------------------------------

          Ground-State Mulliken Net Atomic Charges

     Atom                 Charge (a.u.)
  ----------------------------------------
      1 H                     0.226654
      2 Br                   -0.092237
      3 Br                   -0.092237
      4 H                     0.226654
      5 C                    -0.134417
      6 C                    -0.134416
  ----------------------------------------
  Sum of atomic charges =    -0.000000

 -----------------------------------------------------------------
                    Cartesian Multipole Moments
 -----------------------------------------------------------------
    Charge (ESU x 10^10)
                -0.0000
    Dipole Moment (Debye)
         X      -0.0000      Y       0.0000      Z      -0.0000
       Tot       0.0000
    Quadrupole Moments (Debye-Ang)
        XX     -50.0865     XY      -0.4908     YY     -46.4201
        XZ       0.0000     YZ      -0.0000     ZZ     -50.9032
    Octopole Moments (Debye-Ang^2)
       XXX       0.0000    XXY       0.0000    XYY       0.0000
       YYY       0.0000    XXZ      -0.0000    XYZ       0.0000
       YYZ      -0.0000    XZZ      -0.0000    YZZ       0.0000
       ZZZ      -0.0000
    Hexadecapole Moments (Debye-Ang^3)
      XXXX   -1147.7895   XXXY     -79.2830   XXYY    -216.0103
      XYYY    -116.6164   YYYY    -130.5013   XXXZ      -0.0000
      XXYZ      -0.0000   XYYZ      -0.0000   YYYZ      -0.0000
      XXZZ    -218.1997   XYZZ     -38.9888   YYZZ     -34.0623
      XZZZ      -0.0000   YZZZ      -0.0000   ZZZZ     -62.6855
 -----------------------------------------------------------------
 Calculating analytic gradient of the SCF energy
 Gradient of SCF Energy
            1           2           3           4           5           6
    1  -0.0007791   0.0028272  -0.0028273   0.0007791   0.0051599  -0.0051599
    2  -0.0002691   0.0010829  -0.0010829   0.0002691   0.0008453  -0.0008454
    3   0.0000000  -0.0000000   0.0000000   0.0000000  -0.0000000   0.0000000
 Max gradient component =       5.160E-03
 RMS gradient           =       2.033E-03
 Gradient time:  CPU 7.18 s  wall 1.89 s
 Geometry Optimization Parameters
   NAtoms,    NIC,     NZ,  NCons,   NDum,   NFix, NCnnct, MaxDiis
        6      27       0       0       0       0       0       0

 Cartesian Hessian Update
 Hessian Updated using BFGS Update


** GEOMETRY OPTIMIZATION IN DELOCALIZED INTERNAL COORDINATES **
   Searching for a Minimum

   Optimization Cycle:  12

                       Coordinates (Angstroms)
     ATOM                X               Y               Z
      1  H         0.6065925521   -1.4310194902    0.0000000000
      2  Br       -2.2576966752   -0.4953708353    0.0000000000
      3  Br        2.2576966752    0.4953708353    0.0000000000
      4  H        -0.6065925521    1.4310194902    0.0000000000
      5  C         0.5624347501   -0.3507047844    0.0000000000
      6  C        -0.5624347501    0.3507047844    0.0000000000
   Point Group: c2h   Number of degrees of freedom:     5


   Energy is  -5225.698086782

 Hessian Updated using BFGS Update

  5 Hessian modes will be used to form the next step
  Hessian Eigenvalues:
     0.134793    0.184421    0.285999    0.415911    0.680105

 Minimum Search - Taking Simple RFO Step
 Searching for Lamda that Minimizes Along All modes
 Value Taken    Lamda =  -0.00012755
 Step Taken.  Stepsize is  0.028252

                             Maximum     Tolerance    Cnvgd?
         Gradient           0.003412      0.000300      NO
         Displacement       0.020948      0.001200      NO
         Energy change     -0.000342      0.000001      NO


 New Cartesian Coordinates Obtained by Inverse Iteration

 Displacement from previous Coordinates is:  0.021605
 ----------------------------------------------------------------
             Standard Nuclear Orientation (Angstroms)
    I     Atom           X                Y                Z
 ----------------------------------------------------------------
    1      H       0.6104511271    -1.4307932285     0.0000000000
    2      Br     -2.2643134498    -0.4949817395     0.0000000000
    3      Br      2.2643134498     0.4949817395     0.0000000000
    4      H      -0.6104511271     1.4307932285     0.0000000000
    5      C       0.5602524837    -0.3520159600     0.0000000000
    6      C      -0.5602524837     0.3520159600     0.0000000000
 ----------------------------------------------------------------
 Molecular Point Group                 C2h   NOp =  4
 Largest Abelian Subgroup              C2h   NOp =  4
 Nuclear Repulsion Energy =   385.4892521155 hartrees
 There are       42 alpha and       42 beta electrons
 Applying Cartesian multipole field
    Component          Value
    ---------          -----
     (2,0,0)        1.00000E-11
     (0,2,0)        2.00000E-11
     (0,0,2)       -3.00000E-11
 Nucleus-field energy     =     0.0000000146 hartrees
 Requested basis set is 6-311++G(d,p)
 There are 60 shells and 154 basis functions
 A cutoff of  1.0D-11 yielded   1565 shell pairs
 There are     10668 function pairs (     11776 Cartesian)
 Smallest overlap matrix eigenvalue = 1.03E-04
 Guess MOs from SCF MO coefficient file

 -----------------------------------------------------------------------
  General SCF calculation program by
  Eric Jon Sundstrom, Paul Horn, Yuezhi Mao, Dmitri Zuev, Alec White,
  David Stuck, Shaama M.S., Shane Yost, Joonho Lee, David Small,
  Daniel Levine, Susi Lehtola, Hugh Burton, Evgeny Epifanovsky
 -----------------------------------------------------------------------
 Exchange:     0.2000 Hartree-Fock + 0.0800 Slater + 0.7200 B88
 Correlation:  0.1900 VWN1RPA + 0.8100 LYP
 Using SG-1 standard quadrature grid
 using 4 threads for integral computing
 -------------------------------------------------------
 OpenMP Integral computing Module                
 Release: version 2.0, May 2017, Q-Chem Inc. Pleasanton 
 -------------------------------------------------------
 -------------------------------------------------------
 OpenMP BLAS3 based DFT computing Module                
 Release: version 1.0, May 2013, Q-Chem Inc. Pittsburgh 
 -------------------------------------------------------
 A restricted SCF calculation will be
 performed using DIIS
 SCF converges when DIIS error is below 1.0e-08
 ---------------------------------------
  Cycle       Energy         DIIS error
 ---------------------------------------
    1   -5225.6981173914      9.76e-05  
    2   -5225.6981555574      2.38e-05  
    3   -5225.6981538636      3.34e-05  
    4   -5225.6981575240      3.96e-06  
    5   -5225.6981575642      1.06e-06  
    6   -5225.6981575659      2.76e-07  
    7   -5225.6981575660      3.57e-08  
    8   -5225.6981575660      5.15e-09  Convergence criterion met
 ---------------------------------------
 SCF time:   CPU 19.28s  wall 5.00s 
 SCF   energy in the final basis set =    -5225.6981575660
 Total energy in the final basis set =    -5225.6981575660

 --------------------------------------------------------------
             Orbital Energies (a.u.) and Symmetries
 --------------------------------------------------------------

 Alpha MOs, Restricted
 -- Occupied --                  
-482.85 -482.85  -62.50  -62.50  -56.32  -56.32  -56.32  -56.32
  1 Bu    1 Ag    2 Bu    2 Ag    3 Bu    3 Ag    1 Au    1 Bg                 
-56.318 -56.318 -10.251 -10.250  -8.710  -8.710  -6.542  -6.542
  4 Ag    4 Bu    5 Ag    5 Bu    6 Bu    6 Ag    7 Ag    7 Bu                 
 -6.528  -6.528  -6.528  -6.528  -2.653  -2.653  -2.649  -2.649
  2 Au    2 Bg    8 Ag    8 Bu    9 Bu    9 Ag    3 Bg    3 Au                 
 -2.649  -2.649  -2.638  -2.638  -2.638  -2.638  -0.868  -0.817
 10 Bu   10 Ag    4 Bg    4 Au   11 Ag   11 Bu   12 Ag   12 Bu                 
 -0.732  -0.601  -0.485  -0.476  -0.389  -0.380  -0.326  -0.309
 13 Ag   13 Bu   14 Ag   14 Bu   15 Ag    5 Au    5 Bg   16 Ag                 
 -0.309  -0.262
 15 Bu    6 Au                                                                 
 -- Virtual --                   
 -0.048  -0.041  -0.013   0.007   0.011   0.028   0.046   0.062
 16 Bu    6 Bg   17 Ag   18 Ag   17 Bu   18 Bu    7 Au   19 Ag                 
  0.072   0.074   0.077   0.079   0.086   0.103   0.108   0.122
  7 Bg   20 Ag   21 Ag   19 Bu   20 Bu    8 Bg    8 Au   21 Bu                 
  0.132   0.138   0.148   0.156   0.191   0.195   0.287   0.297
 22 Ag   22 Bu   23 Ag   24 Ag   23 Bu   24 Bu   25 Ag   25 Bu                 
  0.386   0.389   0.419   0.422   0.423   0.428   0.431   0.471
 26 Bu   26 Ag    9 Au    9 Bg   27 Ag   27 Bu   28 Ag   28 Bu                 
  0.494   0.511   0.520   0.550   0.558   0.573   0.579   0.616
 10 Au   10 Bg   29 Ag   11 Au   11 Bg   30 Ag   29 Bu   30 Bu                 
  0.620   0.624   0.639   0.653   0.719   0.750   0.804   0.821
 31 Bu   12 Au   12 Bg   31 Ag   32 Bu   32 Ag   33 Ag   33 Bu                 
  0.874   0.892   0.912   0.931   1.046   1.181   1.384   1.472
 34 Ag   35 Ag   34 Bu   35 Bu   13 Au   13 Bg   14 Au   36 Ag                 
  1.488   1.551   1.639   1.668   1.806   1.919   1.934   1.972
 36 Bu   37 Ag   14 Bg   37 Bu   38 Ag   15 Au   38 Bu   15 Bg                 
  2.022   2.035   2.037   2.041   2.102   2.176   2.185   2.288
 39 Bu   39 Ag   16 Au   16 Bg   40 Ag   40 Bu   41 Ag   41 Bu                 
  2.442   2.631   2.650   2.677   2.832   2.834   3.062   3.122
 42 Bu   42 Ag   43 Bu   17 Au   17 Bg   43 Ag   44 Bu   44 Ag                 
  3.478   3.906   3.988   3.995   4.015   4.018   4.058   4.063
 45 Ag   45 Bu   18 Au   18 Bg   46 Bu   46 Ag   19 Au   19 Bg                 
  4.148   4.184   4.346   4.365   6.575   6.641   7.541   7.541
 47 Ag   47 Bu   48 Ag   48 Bu   49 Ag   49 Bu   20 Bg   20 Au                 
  7.563   7.590   7.645   7.675  23.571  24.202  47.859  47.912
 50 Ag   50 Bu   51 Bu   51 Ag   52 Ag   52 Bu   53 Ag   53 Bu                 
289.737 289.738 289.759 289.785 289.867 289.9011020.6371020.703
 21 Bg   21 Au   54 Ag   54 Bu   55 Bu   55 Ag   56 Ag   56 Bu                 

 Beta MOs, Restricted
 -- Occupied --                  
-482.85 -482.85  -62.50  -62.50  -56.32  -56.32  -56.32  -56.32
  1 Bu    1 Ag    2 Bu    2 Ag    3 Bu    3 Ag    1 Au    1 Bg                 
-56.318 -56.318 -10.251 -10.250  -8.710  -8.710  -6.542  -6.542
  4 Ag    4 Bu    5 Ag    5 Bu    6 Bu    6 Ag    7 Ag    7 Bu                 
 -6.528  -6.528  -6.528  -6.528  -2.653  -2.653  -2.649  -2.649
  2 Au    2 Bg    8 Ag    8 Bu    9 Bu    9 Ag    3 Bg    3 Au                 
 -2.649  -2.649  -2.638  -2.638  -2.638  -2.638  -0.868  -0.817
 10 Bu   10 Ag    4 Bg    4 Au   11 Ag   11 Bu   12 Ag   12 Bu                 
 -0.732  -0.601  -0.485  -0.476  -0.389  -0.380  -0.326  -0.309
 13 Ag   13 Bu   14 Ag   14 Bu   15 Ag    5 Au    5 Bg   16 Ag                 
 -0.309  -0.262
 15 Bu    6 Au                                                                 
 -- Virtual --                   
 -0.048  -0.041  -0.013   0.007   0.011   0.028   0.046   0.062
 16 Bu    6 Bg   17 Ag   18 Ag   17 Bu   18 Bu    7 Au   19 Ag                 
  0.072   0.074   0.077   0.079   0.086   0.103   0.108   0.122
  7 Bg   20 Ag   21 Ag   19 Bu   20 Bu    8 Bg    8 Au   21 Bu                 
  0.132   0.138   0.148   0.156   0.191   0.195   0.287   0.297
 22 Ag   22 Bu   23 Ag   24 Ag   23 Bu   24 Bu   25 Ag   25 Bu                 
  0.386   0.389   0.419   0.422   0.423   0.428   0.431   0.471
 26 Bu   26 Ag    9 Au    9 Bg   27 Ag   27 Bu   28 Ag   28 Bu                 
  0.494   0.511   0.520   0.550   0.558   0.573   0.579   0.616
 10 Au   10 Bg   29 Ag   11 Au   11 Bg   30 Ag   29 Bu   30 Bu                 
  0.620   0.624   0.639   0.653   0.719   0.750   0.804   0.821
 31 Bu   12 Au   12 Bg   31 Ag   32 Bu   32 Ag   33 Ag   33 Bu                 
  0.874   0.892   0.912   0.931   1.046   1.181   1.384   1.472
 34 Ag   35 Ag   34 Bu   35 Bu   13 Au   13 Bg   14 Au   36 Ag                 
  1.488   1.551   1.639   1.668   1.806   1.919   1.934   1.972
 36 Bu   37 Ag   14 Bg   37 Bu   38 Ag   15 Au   38 Bu   15 Bg                 
  2.022   2.035   2.037   2.041   2.102   2.176   2.185   2.288
 39 Bu   39 Ag   16 Au   16 Bg   40 Ag   40 Bu   41 Ag   41 Bu                 
  2.442   2.631   2.650   2.677   2.832   2.834   3.062   3.122
 42 Bu   42 Ag   43 Bu   17 Au   17 Bg   43 Ag   44 Bu   44 Ag                 
  3.478   3.906   3.988   3.995   4.015   4.018   4.058   4.063
 45 Ag   45 Bu   18 Au   18 Bg   46 Bu   46 Ag   19 Au   19 Bg                 
  4.148   4.184   4.346   4.365   6.575   6.641   7.541   7.541
 47 Ag   47 Bu   48 Ag   48 Bu   49 Ag   49 Bu   20 Bg   20 Au                 
  7.563   7.590   7.645   7.675  23.571  24.202  47.859  47.912
 50 Ag   50 Bu   51 Bu   51 Ag   52 Ag   52 Bu   53 Ag   53 Bu                 
289.737 289.738 289.759 289.785 289.867 289.9011020.6371020.703
 21 Bg   21 Au   54 Ag   54 Bu   55 Bu   55 Ag   56 Ag   56 Bu                 
 --------------------------------------------------------------

          Ground-State Mulliken Net Atomic Charges

     Atom                 Charge (a.u.)
  ----------------------------------------
      1 H                     0.227169
      2 Br                   -0.093419
      3 Br                   -0.093419
      4 H                     0.227168
      5 C                    -0.133750
      6 C                    -0.133749
  ----------------------------------------
  Sum of atomic charges =    -0.000000

 -----------------------------------------------------------------
                    Cartesian Multipole Moments
 -----------------------------------------------------------------
    Charge (ESU x 10^10)
                -0.0000
    Dipole Moment (Debye)
         X      -0.0000      Y       0.0000      Z       0.0000
       Tot       0.0000
    Quadrupole Moments (Debye-Ang)
        XX     -50.1543     XY      -0.5288     YY     -46.4154
        XZ       0.0000     YZ       0.0000     ZZ     -50.9255
    Octopole Moments (Debye-Ang^2)
       XXX       0.0000    XXY       0.0000    XYY       0.0000
       YYY       0.0000    XXZ       0.0000    XYZ      -0.0000
       YYZ      -0.0000    XZZ      -0.0000    YZZ       0.0000
       ZZZ      -0.0000
    Hexadecapole Moments (Debye-Ang^3)
      XXXX   -1154.2187   XXXY     -79.4913   XXYY    -217.2134
      XYYY    -117.0284   YYYY    -130.4140   XXXZ       0.0000
      XXYZ       0.0000   XYYZ       0.0000   YYYZ       0.0000
      XXZZ    -219.4373   XYZZ     -39.0976   YYZZ     -34.0659
      XZZZ       0.0000   YZZZ       0.0000   ZZZZ     -62.7514
 -----------------------------------------------------------------
 Calculating analytic gradient of the SCF energy
 Gradient of SCF Energy
            1           2           3           4           5           6
    1  -0.0002919   0.0002687  -0.0002688   0.0002919   0.0007627  -0.0007626
    2   0.0004465   0.0000127  -0.0000127  -0.0004464  -0.0004059   0.0004058
    3   0.0000000   0.0000000   0.0000000  -0.0000000   0.0000000  -0.0000000
 Max gradient component =       7.627E-04
 RMS gradient           =       3.501E-04
 Gradient time:  CPU 7.17 s  wall 1.89 s
 Geometry Optimization Parameters
   NAtoms,    NIC,     NZ,  NCons,   NDum,   NFix, NCnnct, MaxDiis
        6      27       0       0       0       0       0       0

 Cartesian Hessian Update
 Hessian Updated using BFGS Update


** GEOMETRY OPTIMIZATION IN DELOCALIZED INTERNAL COORDINATES **
   Searching for a Minimum

   Optimization Cycle:  13

                       Coordinates (Angstroms)
     ATOM                X               Y               Z
      1  H         0.6104511271   -1.4307932285    0.0000000000
      2  Br       -2.2643134498   -0.4949817395    0.0000000000
      3  Br        2.2643134498    0.4949817395    0.0000000000
      4  H        -0.6104511271    1.4307932285    0.0000000000
      5  C         0.5602524837   -0.3520159600    0.0000000000
      6  C        -0.5602524837    0.3520159600    0.0000000000
   Point Group: c2h   Number of degrees of freedom:     5


   Energy is  -5225.698157566

 Hessian Updated using BFGS Update

  5 Hessian modes will be used to form the next step
  Hessian Eigenvalues:
     0.116246    0.186568    0.286569    0.421130    0.679535

 Minimum Search - Taking Simple RFO Step
 Searching for Lamda that Minimizes Along All modes
 Value Taken    Lamda =  -0.00000435
 Step Taken.  Stepsize is  0.005390

                             Maximum     Tolerance    Cnvgd?
         Gradient           0.000753      0.000300      NO
         Displacement       0.003638      0.001200      NO
         Energy change     -0.000071      0.000001      NO


 New Cartesian Coordinates Obtained by Inverse Iteration

 Displacement from previous Coordinates is:  0.005693
 ----------------------------------------------------------------
             Standard Nuclear Orientation (Angstroms)
    I     Atom           X                Y                Z
 ----------------------------------------------------------------
    1      H       0.6120942992    -1.4313035716     0.0000000000
    2      Br     -2.2653762842    -0.4943883735     0.0000000000
    3      Br      2.2653762842     0.4943883735     0.0000000000
    4      H      -0.6120942992     1.4313035716     0.0000000000
    5      C       0.5599687934    -0.3521408830     0.0000000000
    6      C      -0.5599687934     0.3521408830     0.0000000000
 ----------------------------------------------------------------
 Molecular Point Group                 C2h   NOp =  4
 Largest Abelian Subgroup              C2h   NOp =  4
 Nuclear Repulsion Energy =   385.3424796507 hartrees
 There are       42 alpha and       42 beta electrons
 Applying Cartesian multipole field
    Component          Value
    ---------          -----
     (2,0,0)        1.00000E-11
     (0,2,0)        2.00000E-11
     (0,0,2)       -3.00000E-11
 Nucleus-field energy     =     0.0000000146 hartrees
 Requested basis set is 6-311++G(d,p)
 There are 60 shells and 154 basis functions
 A cutoff of  1.0D-11 yielded   1565 shell pairs
 There are     10668 function pairs (     11776 Cartesian)
 Smallest overlap matrix eigenvalue = 1.03E-04
 Guess MOs from SCF MO coefficient file

 -----------------------------------------------------------------------
  General SCF calculation program by
  Eric Jon Sundstrom, Paul Horn, Yuezhi Mao, Dmitri Zuev, Alec White,
  David Stuck, Shaama M.S., Shane Yost, Joonho Lee, David Small,
  Daniel Levine, Susi Lehtola, Hugh Burton, Evgeny Epifanovsky
 -----------------------------------------------------------------------
 Exchange:     0.2000 Hartree-Fock + 0.0800 Slater + 0.7200 B88
 Correlation:  0.1900 VWN1RPA + 0.8100 LYP
 Using SG-1 standard quadrature grid
 using 4 threads for integral computing
 -------------------------------------------------------
 OpenMP Integral computing Module                
 Release: version 2.0, May 2017, Q-Chem Inc. Pleasanton 
 -------------------------------------------------------
 -------------------------------------------------------
 OpenMP BLAS3 based DFT computing Module                
 Release: version 1.0, May 2013, Q-Chem Inc. Pittsburgh 
 -------------------------------------------------------
 A restricted SCF calculation will be
 performed using DIIS
 SCF converges when DIIS error is below 1.0e-08
 ---------------------------------------
  Cycle       Energy         DIIS error
 ---------------------------------------
    1   -5225.6981589893      1.56e-05  
    2   -5225.6981599547      4.57e-06  
    3   -5225.6981598882      6.59e-06  
    4   -5225.6981600322      5.21e-07  
    5   -5225.6981600326      2.29e-07  
    6   -5225.6981600328      3.09e-08  
    7   -5225.6981600328      8.81e-09  Convergence criterion met
 ---------------------------------------
 SCF time:   CPU 16.87s  wall 4.00s 
 SCF   energy in the final basis set =    -5225.6981600328
 Total energy in the final basis set =    -5225.6981600328

 --------------------------------------------------------------
             Orbital Energies (a.u.) and Symmetries
 --------------------------------------------------------------

 Alpha MOs, Restricted
 -- Occupied --                  
-482.85 -482.85  -62.50  -62.50  -56.32  -56.32  -56.32  -56.32
  1 Bu    1 Ag    2 Bu    2 Ag    3 Bu    3 Ag    1 Au    1 Bg                 
-56.318 -56.318 -10.251 -10.250  -8.710  -8.710  -6.542  -6.542
  4 Ag    4 Bu    5 Ag    5 Bu    6 Bu    6 Ag    7 Ag    7 Bu                 
 -6.528  -6.528  -6.528  -6.528  -2.653  -2.653  -2.649  -2.649
  2 Au    2 Bg    8 Ag    8 Bu    9 Bu    9 Ag    3 Bg    3 Au                 
 -2.649  -2.649  -2.638  -2.638  -2.638  -2.638  -0.868  -0.817
 10 Bu   10 Ag    4 Bg    4 Au   11 Ag   11 Bu   12 Ag   12 Bu                 
 -0.732  -0.601  -0.485  -0.476  -0.388  -0.380  -0.326  -0.309
 13 Ag   13 Bu   14 Ag   14 Bu   15 Ag    5 Au    5 Bg   16 Ag                 
 -0.309  -0.262
 15 Bu    6 Au                                                                 
 -- Virtual --                   
 -0.048  -0.041  -0.013   0.007   0.011   0.028   0.046   0.062
 16 Bu    6 Bg   17 Ag   18 Ag   17 Bu   18 Bu    7 Au   19 Ag                 
  0.072   0.073   0.077   0.078   0.086   0.103   0.108   0.122
  7 Bg   20 Ag   21 Ag   19 Bu   20 Bu    8 Bg    8 Au   21 Bu                 
  0.132   0.138   0.148   0.156   0.191   0.195   0.287   0.297
 22 Ag   22 Bu   23 Ag   24 Ag   23 Bu   24 Bu   25 Ag   25 Bu                 
  0.386   0.389   0.419   0.422   0.423   0.428   0.430   0.471
 26 Bu   26 Ag    9 Au    9 Bg   27 Ag   27 Bu   28 Ag   28 Bu                 
  0.494   0.511   0.520   0.550   0.558   0.573   0.579   0.616
 10 Au   10 Bg   29 Ag   11 Au   11 Bg   30 Ag   29 Bu   30 Bu                 
  0.620   0.623   0.639   0.652   0.719   0.749   0.804   0.821
 31 Bu   12 Au   12 Bg   31 Ag   32 Bu   32 Ag   33 Ag   33 Bu                 
  0.873   0.892   0.912   0.931   1.045   1.181   1.384   1.472
 34 Ag   35 Ag   34 Bu   35 Bu   13 Au   13 Bg   14 Au   36 Ag                 
  1.488   1.550   1.638   1.668   1.807   1.918   1.933   1.972
 36 Bu   37 Ag   14 Bg   37 Bu   38 Ag   15 Au   38 Bu   15 Bg                 
  2.022   2.034   2.037   2.042   2.101   2.177   2.185   2.289
 39 Bu   39 Ag   16 Au   16 Bg   40 Ag   40 Bu   41 Ag   41 Bu                 
  2.442   2.631   2.650   2.677   2.832   2.835   3.061   3.122
 42 Bu   42 Ag   43 Bu   17 Au   17 Bg   43 Ag   44 Bu   44 Ag                 
  3.477   3.904   3.988   3.995   4.015   4.018   4.058   4.063
 45 Ag   45 Bu   18 Au   18 Bg   46 Bu   46 Ag   19 Au   19 Bg                 
  4.148   4.184   4.346   4.365   6.575   6.641   7.541   7.542
 47 Ag   47 Bu   48 Ag   48 Bu   49 Ag   49 Bu   20 Bg   20 Au                 
  7.563   7.590   7.645   7.675  23.570  24.204  47.858  47.912
 50 Ag   50 Bu   51 Bu   51 Ag   52 Ag   52 Bu   53 Ag   53 Bu                 
289.737 289.738 289.759 289.785 289.867 289.9011020.6371020.703
 21 Bg   21 Au   54 Ag   54 Bu   55 Bu   55 Ag   56 Ag   56 Bu                 

 Beta MOs, Restricted
 -- Occupied --                  
-482.85 -482.85  -62.50  -62.50  -56.32  -56.32  -56.32  -56.32
  1 Bu    1 Ag    2 Bu    2 Ag    3 Bu    3 Ag    1 Au    1 Bg                 
-56.318 -56.318 -10.251 -10.250  -8.710  -8.710  -6.542  -6.542
  4 Ag    4 Bu    5 Ag    5 Bu    6 Bu    6 Ag    7 Ag    7 Bu                 
 -6.528  -6.528  -6.528  -6.528  -2.653  -2.653  -2.649  -2.649
  2 Au    2 Bg    8 Ag    8 Bu    9 Bu    9 Ag    3 Bg    3 Au                 
 -2.649  -2.649  -2.638  -2.638  -2.638  -2.638  -0.868  -0.817
 10 Bu   10 Ag    4 Bg    4 Au   11 Ag   11 Bu   12 Ag   12 Bu                 
 -0.732  -0.601  -0.485  -0.476  -0.388  -0.380  -0.326  -0.309
 13 Ag   13 Bu   14 Ag   14 Bu   15 Ag    5 Au    5 Bg   16 Ag                 
 -0.309  -0.262
 15 Bu    6 Au                                                                 
 -- Virtual --                   
 -0.048  -0.041  -0.013   0.007   0.011   0.028   0.046   0.062
 16 Bu    6 Bg   17 Ag   18 Ag   17 Bu   18 Bu    7 Au   19 Ag                 
  0.072   0.073   0.077   0.078   0.086   0.103   0.108   0.122
  7 Bg   20 Ag   21 Ag   19 Bu   20 Bu    8 Bg    8 Au   21 Bu                 
  0.132   0.138   0.148   0.156   0.191   0.195   0.287   0.297
 22 Ag   22 Bu   23 Ag   24 Ag   23 Bu   24 Bu   25 Ag   25 Bu                 
  0.386   0.389   0.419   0.422   0.423   0.428   0.430   0.471
 26 Bu   26 Ag    9 Au    9 Bg   27 Ag   27 Bu   28 Ag   28 Bu                 
  0.494   0.511   0.520   0.550   0.558   0.573   0.579   0.616
 10 Au   10 Bg   29 Ag   11 Au   11 Bg   30 Ag   29 Bu   30 Bu                 
  0.620   0.623   0.639   0.652   0.719   0.749   0.804   0.821
 31 Bu   12 Au   12 Bg   31 Ag   32 Bu   32 Ag   33 Ag   33 Bu                 
  0.873   0.892   0.912   0.931   1.045   1.181   1.384   1.472
 34 Ag   35 Ag   34 Bu   35 Bu   13 Au   13 Bg   14 Au   36 Ag                 
  1.488   1.550   1.638   1.668   1.807   1.918   1.933   1.972
 36 Bu   37 Ag   14 Bg   37 Bu   38 Ag   15 Au   38 Bu   15 Bg                 
  2.022   2.034   2.037   2.042   2.101   2.177   2.185   2.289
 39 Bu   39 Ag   16 Au   16 Bg   40 Ag   40 Bu   41 Ag   41 Bu                 
  2.442   2.631   2.650   2.677   2.832   2.835   3.061   3.122
 42 Bu   42 Ag   43 Bu   17 Au   17 Bg   43 Ag   44 Bu   44 Ag                 
  3.477   3.904   3.988   3.995   4.015   4.018   4.058   4.063
 45 Ag   45 Bu   18 Au   18 Bg   46 Bu   46 Ag   19 Au   19 Bg                 
  4.148   4.184   4.346   4.365   6.575   6.641   7.541   7.542
 47 Ag   47 Bu   48 Ag   48 Bu   49 Ag   49 Bu   20 Bg   20 Au                 
  7.563   7.590   7.645   7.675  23.570  24.204  47.858  47.912
 50 Ag   50 Bu   51 Bu   51 Ag   52 Ag   52 Bu   53 Ag   53 Bu                 
289.737 289.738 289.759 289.785 289.867 289.9011020.6371020.703
 21 Bg   21 Au   54 Ag   54 Bu   55 Bu   55 Ag   56 Ag   56 Bu                 
 --------------------------------------------------------------

          Ground-State Mulliken Net Atomic Charges

     Atom                 Charge (a.u.)
  ----------------------------------------
      1 H                     0.227326
      2 Br                   -0.093511
      3 Br                   -0.093511
      4 H                     0.227326
      5 C                    -0.133814
      6 C                    -0.133816
  ----------------------------------------
  Sum of atomic charges =    -0.000000

 -----------------------------------------------------------------
                    Cartesian Multipole Moments
 -----------------------------------------------------------------
    Charge (ESU x 10^10)
                -0.0000
    Dipole Moment (Debye)
         X       0.0000      Y      -0.0000      Z       0.0000
       Tot       0.0000
    Quadrupole Moments (Debye-Ang)
        XX     -50.1634     XY      -0.5400     YY     -46.4151
        XZ       0.0000     YZ       0.0000     ZZ     -50.9295
    Octopole Moments (Debye-Ang^2)
       XXX      -0.0000    XXY      -0.0000    XYY      -0.0000
       YYY      -0.0000    XXZ      -0.0000    XYZ      -0.0000
       YYZ       0.0000    XZZ       0.0000    YZZ      -0.0000
       ZZZ       0.0000
    Hexadecapole Moments (Debye-Ang^3)
      XXXX   -1155.2324   XXXY     -79.4194   XXYY    -217.4129
      XYYY    -116.9806   YYYY    -130.2995   XXXZ       0.0000
      XXYZ       0.0000   XYYZ       0.0000   YYYZ       0.0000
      XXZZ    -219.6360   XYZZ     -39.0663   YYZZ     -34.0514
      XZZZ       0.0000   YZZZ       0.0000   ZZZZ     -62.7618
 -----------------------------------------------------------------
 Calculating analytic gradient of the SCF energy
 Gradient of SCF Energy
            1           2           3           4           5           6
    1  -0.0000631  -0.0000207   0.0000208   0.0000631   0.0000565  -0.0000565
    2   0.0000928  -0.0000373   0.0000373  -0.0000928  -0.0001042   0.0001043
    3   0.0000000  -0.0000000  -0.0000000  -0.0000000  -0.0000000   0.0000000
 Max gradient component =       1.043E-04
 RMS gradient           =       5.626E-05
 Gradient time:  CPU 7.18 s  wall 1.91 s
 Geometry Optimization Parameters
   NAtoms,    NIC,     NZ,  NCons,   NDum,   NFix, NCnnct, MaxDiis
        6      27       0       0       0       0       0       0

 Cartesian Hessian Update
 Hessian Updated using BFGS Update


** GEOMETRY OPTIMIZATION IN DELOCALIZED INTERNAL COORDINATES **
   Searching for a Minimum

   Optimization Cycle:  14

                       Coordinates (Angstroms)
     ATOM                X               Y               Z
      1  H         0.6120942992   -1.4313035716    0.0000000000
      2  Br       -2.2653762842   -0.4943883735    0.0000000000
      3  Br        2.2653762842    0.4943883735    0.0000000000
      4  H        -0.6120942992    1.4313035716    0.0000000000
      5  C         0.5599687934   -0.3521408830    0.0000000000
      6  C        -0.5599687934    0.3521408830    0.0000000000
   Point Group: c2h   Number of degrees of freedom:     5


   Energy is  -5225.698160033

 Hessian Updated using BFGS Update

  5 Hessian modes will be used to form the next step
  Hessian Eigenvalues:
     0.107633    0.182030    0.295229    0.391664    0.680077

 Minimum Search - Taking Simple RFO Step
 Searching for Lamda that Minimizes Along All modes
 Value Taken    Lamda =   0.00000000
 Step Taken.  Stepsize is  0.000984

                             Maximum     Tolerance    Cnvgd?
         Gradient           0.000108      0.000300     YES
         Displacement       0.000704      0.001200     YES
         Energy change     -0.000002      0.000001      NO


                       Distance Matrix (Angstroms)
             H (  1)   Br(  2)   Br(  3)   H (  4)   C (  5)
   Br(  2)  3.026160
   Br(  3)  2.538037  4.637391
   H (  4)  3.113384  2.538037  3.026160
   C (  5)  1.080421  2.828924  1.903950  2.134105
   C (  6)  2.134105  1.903950  2.828924  1.080421  1.322979

 Final energy is   -5225.6981600327917     


 ******************************
 **  OPTIMIZATION CONVERGED  **
 ******************************

                       Coordinates (Angstroms)
     ATOM                X               Y               Z
      1  H         0.6120942992   -1.4313035716    0.0000000000
      2  Br       -2.2653762842   -0.4943883735    0.0000000000
      3  Br        2.2653762842    0.4943883735    0.0000000000
      4  H        -0.6120942992    1.4313035716    0.0000000000
      5  C         0.5599687934   -0.3521408830    0.0000000000
      6  C        -0.5599687934    0.3521408830    0.0000000000

Z-matrix Print:
$molecule
0 1
Br
C  1 1.903950
H  2 1.080421 1 113.633517
C  2 1.322979 1 121.437077 3 -180.000000 0
H  4 1.080421 2 124.929405 1 -0.000000 0
Br 4 1.903950 2 121.437077 1 -180.000000 0
$end


 --------------------------------------------------------------
             Orbital Energies (a.u.) and Symmetries
 --------------------------------------------------------------

 Alpha MOs, Restricted
 -- Occupied --                  
-482.85 -482.85  -62.50  -62.50  -56.32  -56.32  -56.32  -56.32
  1 Bu    1 Ag    2 Bu    2 Ag    3 Bu    3 Ag    1 Au    1 Bg                 
-56.318 -56.318 -10.251 -10.250  -8.710  -8.710  -6.542  -6.542
  4 Ag    4 Bu    5 Ag    5 Bu    6 Bu    6 Ag    7 Ag    7 Bu                 
 -6.528  -6.528  -6.528  -6.528  -2.653  -2.653  -2.649  -2.649
  2 Au    2 Bg    8 Ag    8 Bu    9 Bu    9 Ag    3 Bg    3 Au                 
 -2.649  -2.649  -2.638  -2.638  -2.638  -2.638  -0.868  -0.817
 10 Bu   10 Ag    4 Bg    4 Au   11 Ag   11 Bu   12 Ag   12 Bu                 
 -0.732  -0.601  -0.485  -0.476  -0.388  -0.380  -0.326  -0.309
 13 Ag   13 Bu   14 Ag   14 Bu   15 Ag    5 Au    5 Bg   16 Ag                 
 -0.309  -0.262
 15 Bu    6 Au                                                                 
 -- Virtual --                   
 -0.048  -0.041  -0.013   0.007   0.011   0.028   0.046   0.062
 16 Bu    6 Bg   17 Ag   18 Ag   17 Bu   18 Bu    7 Au   19 Ag                 
  0.072   0.073   0.077   0.078   0.086   0.103   0.108   0.122
  7 Bg   20 Ag   21 Ag   19 Bu   20 Bu    8 Bg    8 Au   21 Bu                 
  0.132   0.138   0.148   0.156   0.191   0.195   0.287   0.297
 22 Ag   22 Bu   23 Ag   24 Ag   23 Bu   24 Bu   25 Ag   25 Bu                 
  0.386   0.389   0.419   0.422   0.423   0.428   0.430   0.471
 26 Bu   26 Ag    9 Au    9 Bg   27 Ag   27 Bu   28 Ag   28 Bu                 
  0.494   0.511   0.520   0.550   0.558   0.573   0.579   0.616
 10 Au   10 Bg   29 Ag   11 Au   11 Bg   30 Ag   29 Bu   30 Bu                 
  0.620   0.623   0.639   0.652   0.719   0.749   0.804   0.821
 31 Bu   12 Au   12 Bg   31 Ag   32 Bu   32 Ag   33 Ag   33 Bu                 
  0.873   0.892   0.912   0.931   1.045   1.181   1.384   1.472
 34 Ag   35 Ag   34 Bu   35 Bu   13 Au   13 Bg   14 Au   36 Ag                 
  1.488   1.550   1.638   1.668   1.807   1.918   1.933   1.972
 36 Bu   37 Ag   14 Bg   37 Bu   38 Ag   15 Au   38 Bu   15 Bg                 
  2.022   2.034   2.037   2.042   2.101   2.177   2.185   2.289
 39 Bu   39 Ag   16 Au   16 Bg   40 Ag   40 Bu   41 Ag   41 Bu                 
  2.442   2.631   2.650   2.677   2.832   2.835   3.061   3.122
 42 Bu   42 Ag   43 Bu   17 Au   17 Bg   43 Ag   44 Bu   44 Ag                 
  3.477   3.904   3.988   3.995   4.015   4.018   4.058   4.063
 45 Ag   45 Bu   18 Au   18 Bg   46 Bu   46 Ag   19 Au   19 Bg                 
  4.148   4.184   4.346   4.365   6.575   6.641   7.541   7.542
 47 Ag   47 Bu   48 Ag   48 Bu   49 Ag   49 Bu   20 Bg   20 Au                 
  7.563   7.590   7.645   7.675  23.570  24.204  47.858  47.912
 50 Ag   50 Bu   51 Bu   51 Ag   52 Ag   52 Bu   53 Ag   53 Bu                 
289.737 289.738 289.759 289.785 289.867 289.9011020.6371020.703
 21 Bg   21 Au   54 Ag   54 Bu   55 Bu   55 Ag   56 Ag   56 Bu                 

 Beta MOs, Restricted
 -- Occupied --                  
-482.85 -482.85  -62.50  -62.50  -56.32  -56.32  -56.32  -56.32
  1 Bu    1 Ag    2 Bu    2 Ag    3 Bu    3 Ag    1 Au    1 Bg                 
-56.318 -56.318 -10.251 -10.250  -8.710  -8.710  -6.542  -6.542
  4 Ag    4 Bu    5 Ag    5 Bu    6 Bu    6 Ag    7 Ag    7 Bu                 
 -6.528  -6.528  -6.528  -6.528  -2.653  -2.653  -2.649  -2.649
  2 Au    2 Bg    8 Ag    8 Bu    9 Bu    9 Ag    3 Bg    3 Au                 
 -2.649  -2.649  -2.638  -2.638  -2.638  -2.638  -0.868  -0.817
 10 Bu   10 Ag    4 Bg    4 Au   11 Ag   11 Bu   12 Ag   12 Bu                 
 -0.732  -0.601  -0.485  -0.476  -0.388  -0.380  -0.326  -0.309
 13 Ag   13 Bu   14 Ag   14 Bu   15 Ag    5 Au    5 Bg   16 Ag                 
 -0.309  -0.262
 15 Bu    6 Au                                                                 
 -- Virtual --                   
 -0.048  -0.041  -0.013   0.007   0.011   0.028   0.046   0.062
 16 Bu    6 Bg   17 Ag   18 Ag   17 Bu   18 Bu    7 Au   19 Ag                 
  0.072   0.073   0.077   0.078   0.086   0.103   0.108   0.122
  7 Bg   20 Ag   21 Ag   19 Bu   20 Bu    8 Bg    8 Au   21 Bu                 
  0.132   0.138   0.148   0.156   0.191   0.195   0.287   0.297
 22 Ag   22 Bu   23 Ag   24 Ag   23 Bu   24 Bu   25 Ag   25 Bu                 
  0.386   0.389   0.419   0.422   0.423   0.428   0.430   0.471
 26 Bu   26 Ag    9 Au    9 Bg   27 Ag   27 Bu   28 Ag   28 Bu                 
  0.494   0.511   0.520   0.550   0.558   0.573   0.579   0.616
 10 Au   10 Bg   29 Ag   11 Au   11 Bg   30 Ag   29 Bu   30 Bu                 
  0.620   0.623   0.639   0.652   0.719   0.749   0.804   0.821
 31 Bu   12 Au   12 Bg   31 Ag   32 Bu   32 Ag   33 Ag   33 Bu                 
  0.873   0.892   0.912   0.931   1.045   1.181   1.384   1.472
 34 Ag   35 Ag   34 Bu   35 Bu   13 Au   13 Bg   14 Au   36 Ag                 
  1.488   1.550   1.638   1.668   1.807   1.918   1.933   1.972
 36 Bu   37 Ag   14 Bg   37 Bu   38 Ag   15 Au   38 Bu   15 Bg                 
  2.022   2.034   2.037   2.042   2.101   2.177   2.185   2.289
 39 Bu   39 Ag   16 Au   16 Bg   40 Ag   40 Bu   41 Ag   41 Bu                 
  2.442   2.631   2.650   2.677   2.832   2.835   3.061   3.122
 42 Bu   42 Ag   43 Bu   17 Au   17 Bg   43 Ag   44 Bu   44 Ag                 
  3.477   3.904   3.988   3.995   4.015   4.018   4.058   4.063
 45 Ag   45 Bu   18 Au   18 Bg   46 Bu   46 Ag   19 Au   19 Bg                 
  4.148   4.184   4.346   4.365   6.575   6.641   7.541   7.542
 47 Ag   47 Bu   48 Ag   48 Bu   49 Ag   49 Bu   20 Bg   20 Au                 
  7.563   7.590   7.645   7.675  23.570  24.204  47.858  47.912
 50 Ag   50 Bu   51 Bu   51 Ag   52 Ag   52 Bu   53 Ag   53 Bu                 
289.737 289.738 289.759 289.785 289.867 289.9011020.6371020.703
 21 Bg   21 Au   54 Ag   54 Bu   55 Bu   55 Ag   56 Ag   56 Bu                 
 --------------------------------------------------------------

          Ground-State Mulliken Net Atomic Charges

     Atom                 Charge (a.u.)
  ----------------------------------------
      1 H                     0.227326
      2 Br                   -0.093511
      3 Br                   -0.093511
      4 H                     0.227326
      5 C                    -0.133814
      6 C                    -0.133816
  ----------------------------------------
  Sum of atomic charges =    -0.000000

 -----------------------------------------------------------------
                    Cartesian Multipole Moments
 -----------------------------------------------------------------
    Charge (ESU x 10^10)
                -0.0000
    Dipole Moment (Debye)
         X       0.0000      Y      -0.0000      Z       0.0000
       Tot       0.0000
    Quadrupole Moments (Debye-Ang)
        XX     -50.1634     XY      -0.5400     YY     -46.4151
        XZ       0.0000     YZ       0.0000     ZZ     -50.9295
    Octopole Moments (Debye-Ang^2)
       XXX      -0.0000    XXY      -0.0000    XYY      -0.0000
       YYY      -0.0000    XXZ      -0.0000    XYZ      -0.0000
       YYZ       0.0000    XZZ       0.0000    YZZ      -0.0000
       ZZZ       0.0000
    Hexadecapole Moments (Debye-Ang^3)
      XXXX   -1155.2324   XXXY     -79.4194   XXYY    -217.4129
      XYYY    -116.9806   YYYY    -130.2995   XXXZ       0.0000
      XXYZ       0.0000   XYYZ       0.0000   YYYZ       0.0000
      XXZZ    -219.6360   XYZZ     -39.0663   YYZZ     -34.0514
      XZZZ       0.0000   YZZZ       0.0000   ZZZZ     -62.7618
 -----------------------------------------------------------------
Archival summary:
1\1\TWL01\OPT\ProcedureUnspecified\BasisUnspecified\r222\taweetha\TueAug2804:21:372018TueAug2804:21:372018\0\\#,OPT,ProcedureUnspecified,BasisUnspecified,\\0,1\Br\C,1,1.90395\H,2,1.08042,1,113.634\C,2,1.32298,1,121.437,3,-180,0\H,4,1.08042,2,124.929,1,-0,0\Br,4,1.90395,2,121.437,1,-180,0\\\@

 Total job time:  111.42s(wall), 415.55s(cpu) 
 Tue Aug 28 04:21:37 2018

        *************************************************************
        *                                                           *
        *  Thank you very much for using Q-Chem.  Have a nice day.  *
        *                                                           *
        *************************************************************


 
User input: 2 of 2 
 
Q-Chem Developer Version!
                  Welcome to Q-Chem
     A Quantum Leap Into The Future Of Chemistry


 Q-Chem 5.1, Q-Chem, Inc., Pleasanton, CA (2018)

 Yihan Shao,  Zhengting Gan,  E. Epifanovsky,  A. T. B. Gilbert,  M. Wormit,  
 J. Kussmann,  A. W. Lange,  A. Behn,  Jia Deng,  Xintian Feng,  D. Ghosh,  
 M. Goldey,  P. R. Horn,  L. D. Jacobson,  I. Kaliman,  T. Kus,  A. Landau,  
 Jie Liu,  E. I. Proynov,  R. M. Richard,  R. P. Steele,  E. J. Sundstrom,  
 H. L. Woodcock III,  P. M. Zimmerman,  D. Zuev,  B. Albrecht,  E. Alguire,  
 S. A. Baeppler,  D. Barton,  Z. Benda,  Y. A. Bernard,  E. J. Berquist,  
 K. B. Bravaya,  H. Burton,  D. Casanova,  Chun-Min Chang,  Yunqing Chen,  
 A. Chien,  K. D. Closser,  M. P. Coons,  S. Coriani,  S. Dasgupta,  
 A. L. Dempwolff,  M. Diedenhofen,  Hainam Do,  R. G. Edgar,  Po-Tung Fang,  
 S. Faraji,  S. Fatehi,  Qingguo Feng,  K. D. Fenk,  J. Fosso-Tande,  
 Qinghui Ge,  A. Ghysels,  G. Gidofalvi,  J. Gomes,  J. Gonthier,  A. Gunina,  
 D. Hait,  M. W. D. Hanson-Heine,  P. H. P. Harbach,  A. W. Hauser,  
 J. E. Herr,  E. G. Hohenstein,  Z. C. Holden,  Kerwin Hui,  B. C. Huynh,  
 T.-C. Jagau,  Hyunjun Ji,  B. Kaduk,  K. Khistyaev,  Jaehoon Kim,  
 P. Klunzinger,  K. Koh,  D. Kosenkov,  L. Koulias,  T. Kowalczyk,  
 C. M. Krauter,  A. Kunitsa,  Ka Un Lao,  A. Laurent,  K. V. Lawler,  
 Joonho Lee,  D. Lefrancois,  S. Lehtola,  D. S. Levine,  Yi-Pei Li,  
 You-Sheng Lin,  Fenglai Liu,  E. Livshits,  A. Luenser,  P. Manohar,  
 E. Mansoor,  S. F. Manzer,  Shan-Ping Mao,  Yuezhi Mao,  N. Mardirossian,  
 A. V. Marenich,  T. Markovich,  L. A. Martinez-Martinez,  S. A. Maurer,  
 N. J. Mayhall,  S. C. McKenzie,  J.-M. Mewes,  A. F. Morrison,  
 J. W. Mullinax,  K. Nanda,  T. S. Nguyen-Beck,  R. Olivares-Amaya,  
 J. A. Parkhill,  T. M. Perrine,  F. Plasser,  P. Pokhilko,  S. Prager,  
 A. Prociuk,  E. Ramos,  D. R. Rehn,  F. Rob,  M. Schneider,  N. Sergueev,  
 S. M. Sharada,  S. Sharma,  D. W. Small,  T. Stauch,  T. Stein,  
 Yu-Chuan Su,  A. J. W. Thom,  A. Tkatchenko,  T. Tsuchimochi,  N. M. Tubman,  
 L. Vogt,  M. L. Vidal,  O. Vydrov,  M. A. Watson,  J. Wenzel,  
 M. de Wergifosse,  T. A. Wesolowski,  A. White,  J. Witte,  A. Yamada,  
 Jun Yang,  K. Yao,  S. Yeganeh,  S. R. Yost,  Zhi-Qiang You,  A. Zech,  
 Igor Ying Zhang,  Xing Zhang,  Yan Zhao,  Ying Zhu,  B. R. Brooks,  
 G. K. L. Chan,  C. J. Cramer,  M. S. Gordon,  W. J. Hehre,  A. Klamt,  
 M. W. Schmidt,  C. D. Sherrill,  D. G. Truhlar,  A. Aspuru-Guzik,  R. Baer,  
 A. T. Bell,  N. A. Besley,  Jeng-Da Chai,  A. E. DePrince, III,  
 R. A. DiStasio Jr.,  A. Dreuw,  B. D. Dunietz,  T. R. Furlani,  
 Chao-Ping Hsu,  Yousung Jung,  Jing Kong,  D. S. Lambrecht,  WanZhen Liang,  
 C. Ochsenfeld,  V. A. Rassolov,  L. V. Slipchenko,  J. E. Subotnik,  
 T. Van Voorhis,  J. M. Herbert,  A. I. Krylov,  P. M. W. Gill,  M. Head-Gordon

 Contributors to earlier versions of Q-Chem not listed above: 
 R. D. Adamson,  B. Austin,  J. Baker,  G. J. O. Beran,  K. Brandhorst,  
 S. T. Brown,  E. F. C. Byrd,  A. K. Chakraborty,  C.-L. Cheng,  
 Siu Hung Chien,  D. M. Chipman,  D. L. Crittenden,  H. Dachsel,  
 R. J. Doerksen,  A. D. Dutoi,  L. Fusti-Molnar,  W. A. Goddard III,  
 A. Golubeva-Zadorozhnaya,  S. R. Gwaltney,  G. Hawkins,  A. Heyden,  
 S. Hirata,  G. Kedziora,  F. J. Keil,  C. Kelley,  Jihan Kim,  R. A. King,  
 R. Z. Khaliullin,  P. P. Korambath,  W. Kurlancheek,  A. M. Lee,  M. S. Lee,  
 S. V. Levchenko,  Ching Yeh Lin,  D. Liotard,  R. C. Lochan,  I. Lotan,  
 P. E. Maslen,  N. Nair,  D. P. O'Neill,  D. Neuhauser,  E. Neuscamman,  
 C. M. Oana,  R. Olson,  B. Peters,  R. Peverati,  P. A. Pieniazek,  
 Y. M. Rhee,  J. Ritchie,  M. A. Rohrdanz,  E. Rosta,  N. J. Russ,  
 H. F. Schaefer III,  N. E. Schultz,  N. Shenvi,  A. C. Simmonett,  A. Sodt,  
 D. Stuck,  K. S. Thanthiriwatte,  V. Vanovschi,  Tao Wang,  A. Warshel,  
 C. F. Williams,  Q. Wu,  X. Xu,  W. Zhang

 Please cite Q-Chem as follows:
 Y. Shao et al., Mol. Phys. 113, 184-215 (2015)
 DOI: 10.1080/00268976.2014.952696

 Q-Chem 5.1.1 for Intel X86 EM64T Linux

 Parts of Q-Chem use Armadillo 8.300.2 (Tropical Shenanigans).
 http://arma.sourceforge.net/

 Q-Chem begins on Tue Aug 28 04:21:37 2018  

Host: 
0

     Scratch files written to /scratch/taweetham/qchem11849//
The previous job contains 0 fragments, simply inherited here
Input Ideriv = 2
Curr. Ideriv = -1
Max.  Ideriv = 2

Checking the input file for inconsistencies... 	...done.

--------------------------------------------------------------
User input:
--------------------------------------------------------------

$molecule
read
$end

$rem
   SCF_GUESS 	READ
   JOB_TYPE 	FREQUENCY
   BASIS 	6-311++G**
   EXCHANGE 	B3LYP
   MEM_TOTAL	7500	
$end


--------------------------------------------------------------
 ----------------------------------------------------------------
             Standard Nuclear Orientation (Angstroms)
    I     Atom           X                Y                Z
 ----------------------------------------------------------------
    1      H       0.3072948914    -1.5260600234    -0.0000000000
    2      Br     -2.3185918244    -0.0219436706     0.0000000000
    3      Br      2.3185918244     0.0219436706    -0.0000000000
    4      H      -0.3072948914     1.5260600234     0.0000000000
    5      C       0.4763739465    -0.4589511020    -0.0000000000
    6      C      -0.4763739465     0.4589511020     0.0000000000
 ----------------------------------------------------------------
 Molecular Point Group                 C2h   NOp =  4
 Largest Abelian Subgroup              C2h   NOp =  4
 Nuclear Repulsion Energy =   385.3424796507 hartrees
 There are       42 alpha and       42 beta electrons
 Requested basis set is 6-311++G(d,p)
 There are 60 shells and 154 basis functions

 Total QAlloc Memory Limit   7500 MB
 Mega-Array Size       188 MB
 MEM_STATIC part       192 MB

                       Distance Matrix (Angstroms)
             H (  1)   Br(  2)   Br(  3)   H (  4)   C (  5)
   Br(  2)  3.026160
   Br(  3)  2.538037  4.637391
   H (  4)  3.113384  2.538037  3.026160
   C (  5)  1.080421  2.828924  1.903950  2.134105
   C (  6)  2.134105  1.903950  2.828924  1.080421  1.322979

 A cutoff of  1.0D-11 yielded   1565 shell pairs
 There are     10668 function pairs (     11776 Cartesian)

 -------------------------------------------------------
 OpenMP Integral Computing Module                       
 Release: version 1.0, May 2013, Q-Chem Inc. Pittsburgh 
 -------------------------------------------------------
 Integral Job Info:
 Integral job number is                      11
 Integral operator is                         1
 short-range coefficients                     0
 long-range coefficients              100000000
 Omega coefficients                           0
 if combine SR and LR in K                    0
 Integral screening is                        0
 Integral computing path is                   2
 max size of driver memory is            800000
 size of driver memory is                593474
 size of scratch memory is             29623520
 max col of scratch BK array               1296
 max len of scratch array in speh3          155
 max len of scratch index in speh4           18
 max int batch size is                      520
 min int batch size is                       52
 fixed nKL is                                45
 max L of basis functions is                  2
 order of int derivative is                   0
 number of shells is                         60
 number of basis is                         162
 number of cartesian basis is               162
 number of contracted shell pairs          1565
 number of primitive shell pairs           4060
 maxK2 (contraction) of shell pair           36
 max number of K2 of shell pair               1
 max number of CS2 of shell pair            170
 max number of PS2 of shell pair            360
 mem total for path MDJ                  522902
 -------------------------------------------------------
 Smallest overlap matrix eigenvalue = 1.03E-04
 Guess MOs from SCF MO coefficient file

 -----------------------------------------------------------------------
  General SCF calculation program by
  Eric Jon Sundstrom, Paul Horn, Yuezhi Mao, Dmitri Zuev, Alec White,
  David Stuck, Shaama M.S., Shane Yost, Joonho Lee, David Small,
  Daniel Levine, Susi Lehtola, Hugh Burton, Evgeny Epifanovsky
 -----------------------------------------------------------------------
 Exchange:     0.2000 Hartree-Fock + 0.0800 Slater + 0.7200 B88
 Correlation:  0.1900 VWN1RPA + 0.8100 LYP
 Using SG-1 standard quadrature grid
 using 4 threads for integral computing
 -------------------------------------------------------
 OpenMP Integral computing Module                
 Release: version 2.0, May 2017, Q-Chem Inc. Pleasanton 
 -------------------------------------------------------
 -------------------------------------------------------
 OpenMP BLAS3 based DFT computing Module                
 Release: version 1.0, May 2013, Q-Chem Inc. Pittsburgh 
 -------------------------------------------------------
 A restricted SCF calculation will be
 performed using DIIS
 SCF converges when DIIS error is below 1.0e-08
 ---------------------------------------
  Cycle       Energy         DIIS error
 ---------------------------------------
    1   -5225.6566373460      3.02e-03  
    2   -5225.6977549752      3.46e-04  
    3   -5225.6980039747      3.12e-04  
    4   -5225.6982743650      1.16e-04  
    5   -5225.6983125529      2.29e-05  
    6   -5225.6983139046      1.75e-06  
    7   -5225.6983137932      6.24e-07  
    8   -5225.6983137302      9.02e-08  
    9   -5225.6983136986      3.24e-08  
   10   -5225.6983136855      3.46e-09  Convergence criterion met
 ---------------------------------------
 SCF time:   CPU 16.05s  wall 5.00s 
 SCF   energy in the final basis set =    -5225.6983136855
 Total energy in the final basis set =    -5225.6983136855

 --------------------------------------------------------------
             Orbital Energies (a.u.) and Symmetries
 --------------------------------------------------------------

 Alpha MOs, Restricted
 -- Occupied --                  
-482.85 -482.85  -62.50  -62.50  -56.32  -56.32  -56.32  -56.32
  1 Bu    1 Ag    2 Ag    2 Bu    3 Bu    3 Ag    1 Au    1 Bg                 
-56.318 -56.318 -10.251 -10.250  -8.710  -8.710  -6.542  -6.542
  4 Ag    4 Bu    5 Ag    5 Bu    6 Bu    6 Ag    7 Ag    7 Bu                 
 -6.528  -6.528  -6.528  -6.528  -2.653  -2.653  -2.649  -2.649
  2 Au    2 Bg    8 Ag    8 Bu    9 Bu    9 Ag    3 Bg    3 Au                 
 -2.649  -2.649  -2.638  -2.638  -2.638  -2.638  -0.868  -0.817
 10 Bu   10 Ag    4 Bg    4 Au   11 Ag   11 Bu   12 Ag   12 Bu                 
 -0.732  -0.601  -0.485  -0.476  -0.388  -0.380  -0.326  -0.309
 13 Ag   13 Bu   14 Ag   14 Bu   15 Ag    5 Au    5 Bg   16 Ag                 
 -0.309  -0.262
 15 Bu    6 Au                                                                 
 -- Virtual --                   
 -0.048  -0.041  -0.013   0.007   0.011   0.028   0.046   0.062
 16 Bu    6 Bg   17 Ag   18 Ag   17 Bu   18 Bu    7 Au   19 Ag                 
  0.072   0.073   0.077   0.078   0.086   0.103   0.108   0.122
  7 Bg   20 Ag   21 Ag   19 Bu   20 Bu    8 Bg    8 Au   21 Bu                 
  0.132   0.138   0.148   0.156   0.191   0.195   0.287   0.297
 22 Ag   22 Bu   23 Ag   24 Ag   23 Bu   24 Bu   25 Ag   25 Bu                 
  0.386   0.389   0.419   0.422   0.423   0.428   0.431   0.471
 26 Bu   26 Ag    9 Au    9 Bg   27 Ag   27 Bu   28 Ag   28 Bu                 
  0.494   0.511   0.519   0.550   0.558   0.573   0.579   0.616
 10 Au   10 Bg   29 Ag   11 Au   11 Bg   30 Ag   29 Bu   30 Bu                 
  0.620   0.623   0.639   0.652   0.719   0.749   0.804   0.821
 31 Bu   12 Au   12 Bg   31 Ag   32 Bu   32 Ag   33 Ag   33 Bu                 
  0.873   0.892   0.912   0.931   1.045   1.181   1.384   1.472
 34 Ag   35 Ag   34 Bu   35 Bu   13 Au   13 Bg   14 Au   36 Ag                 
  1.488   1.550   1.638   1.667   1.807   1.919   1.934   1.972
 36 Bu   37 Ag   14 Bg   37 Bu   38 Ag   15 Au   38 Bu   15 Bg                 
  2.023   2.034   2.037   2.042   2.101   2.177   2.185   2.289
 39 Bu   39 Ag   16 Au   16 Bg   40 Ag   40 Bu   41 Ag   41 Bu                 
  2.442   2.631   2.650   2.677   2.832   2.835   3.061   3.122
 42 Bu   42 Ag   43 Bu   17 Au   17 Bg   43 Ag   44 Bu   44 Ag                 
  3.477   3.904   3.988   3.995   4.014   4.018   4.058   4.063
 45 Ag   45 Bu   18 Au   18 Bg   46 Bu   46 Ag   19 Au   19 Bg                 
  4.148   4.184   4.346   4.365   6.575   6.641   7.541   7.542
 47 Ag   47 Bu   48 Ag   48 Bu   49 Ag   49 Bu   20 Bg   20 Au                 
  7.563   7.590   7.645   7.675  23.570  24.204  47.858  47.912
 50 Ag   50 Bu   51 Bu   51 Ag   52 Ag   52 Bu   53 Ag   53 Bu                 
289.737 289.738 289.759 289.785 289.867 289.9011020.6361020.703
 21 Bg   21 Au   54 Ag   54 Bu   55 Bu   55 Ag   56 Ag   56 Bu                 

 Beta MOs, Restricted
 -- Occupied --                  
-482.85 -482.85  -62.50  -62.50  -56.32  -56.32  -56.32  -56.32
  1 Bu    1 Ag    2 Ag    2 Bu    3 Bu    3 Ag    1 Au    1 Bg                 
-56.318 -56.318 -10.251 -10.250  -8.710  -8.710  -6.542  -6.542
  4 Ag    4 Bu    5 Ag    5 Bu    6 Bu    6 Ag    7 Ag    7 Bu                 
 -6.528  -6.528  -6.528  -6.528  -2.653  -2.653  -2.649  -2.649
  2 Au    2 Bg    8 Ag    8 Bu    9 Bu    9 Ag    3 Bg    3 Au                 
 -2.649  -2.649  -2.638  -2.638  -2.638  -2.638  -0.868  -0.817
 10 Bu   10 Ag    4 Bg    4 Au   11 Ag   11 Bu   12 Ag   12 Bu                 
 -0.732  -0.601  -0.485  -0.476  -0.388  -0.380  -0.326  -0.309
 13 Ag   13 Bu   14 Ag   14 Bu   15 Ag    5 Au    5 Bg   16 Ag                 
 -0.309  -0.262
 15 Bu    6 Au                                                                 
 -- Virtual --                   
 -0.048  -0.041  -0.013   0.007   0.011   0.028   0.046   0.062
 16 Bu    6 Bg   17 Ag   18 Ag   17 Bu   18 Bu    7 Au   19 Ag                 
  0.072   0.073   0.077   0.078   0.086   0.103   0.108   0.122
  7 Bg   20 Ag   21 Ag   19 Bu   20 Bu    8 Bg    8 Au   21 Bu                 
  0.132   0.138   0.148   0.156   0.191   0.195   0.287   0.297
 22 Ag   22 Bu   23 Ag   24 Ag   23 Bu   24 Bu   25 Ag   25 Bu                 
  0.386   0.389   0.419   0.422   0.423   0.428   0.431   0.471
 26 Bu   26 Ag    9 Au    9 Bg   27 Ag   27 Bu   28 Ag   28 Bu                 
  0.494   0.511   0.519   0.550   0.558   0.573   0.579   0.616
 10 Au   10 Bg   29 Ag   11 Au   11 Bg   30 Ag   29 Bu   30 Bu                 
  0.620   0.623   0.639   0.652   0.719   0.749   0.804   0.821
 31 Bu   12 Au   12 Bg   31 Ag   32 Bu   32 Ag   33 Ag   33 Bu                 
  0.873   0.892   0.912   0.931   1.045   1.181   1.384   1.472
 34 Ag   35 Ag   34 Bu   35 Bu   13 Au   13 Bg   14 Au   36 Ag                 
  1.488   1.550   1.638   1.667   1.807   1.919   1.934   1.972
 36 Bu   37 Ag   14 Bg   37 Bu   38 Ag   15 Au   38 Bu   15 Bg                 
  2.023   2.034   2.037   2.042   2.101   2.177   2.185   2.289
 39 Bu   39 Ag   16 Au   16 Bg   40 Ag   40 Bu   41 Ag   41 Bu                 
  2.442   2.631   2.650   2.677   2.832   2.835   3.061   3.122
 42 Bu   42 Ag   43 Bu   17 Au   17 Bg   43 Ag   44 Bu   44 Ag                 
  3.477   3.904   3.988   3.995   4.014   4.018   4.058   4.063
 45 Ag   45 Bu   18 Au   18 Bg   46 Bu   46 Ag   19 Au   19 Bg                 
  4.148   4.184   4.346   4.365   6.575   6.641   7.541   7.542
 47 Ag   47 Bu   48 Ag   48 Bu   49 Ag   49 Bu   20 Bg   20 Au                 
  7.563   7.590   7.645   7.675  23.570  24.204  47.858  47.912
 50 Ag   50 Bu   51 Bu   51 Ag   52 Ag   52 Bu   53 Ag   53 Bu                 
289.737 289.738 289.759 289.785 289.867 289.9011020.6361020.703
 21 Bg   21 Au   54 Ag   54 Bu   55 Bu   55 Ag   56 Ag   56 Bu                 
 --------------------------------------------------------------

          Ground-State Mulliken Net Atomic Charges

     Atom                 Charge (a.u.)
  ----------------------------------------
      1 H                     0.227054
      2 Br                   -0.093513
      3 Br                   -0.093513
      4 H                     0.227054
      5 C                    -0.133540
      6 C                    -0.133540
  ----------------------------------------
  Sum of atomic charges =    -0.000000

 -----------------------------------------------------------------
                    Cartesian Multipole Moments
 -----------------------------------------------------------------
    Charge (ESU x 10^10)
                -0.0000
    Dipole Moment (Debye)
         X       0.0000      Y      -0.0000      Z       0.0000
       Tot       0.0000
    Quadrupole Moments (Debye-Ang)
        XX     -50.2284     XY       0.2493     YY     -46.3537
        XZ       0.0000     YZ      -0.0000     ZZ     -50.9307
    Octopole Moments (Debye-Ang^2)
       XXX      -0.0000    XXY      -0.0000    XYY       0.0000
       YYY       0.0000    XXZ       0.0000    XYZ       0.0000
       YYZ      -0.0000    XZZ       0.0000    YZZ      -0.0000
       ZZZ       0.0000
    Hexadecapole Moments (Debye-Ang^3)
      XXXX   -1178.0743   XXXY      23.3282   XXYY    -230.4013
      XYYY       1.2325   YYYY     -81.4832   XXXZ       0.0000
      XXYZ       0.0000   XYYZ       0.0000   YYYZ      -0.0000
      XXZZ    -227.5225   XYZZ       1.2399   YYZZ     -26.1657
      XZZZ       0.0000   YZZZ      -0.0000   ZZZZ     -62.7589
 -----------------------------------------------------------------
 Calculating MO derivatives via CPSCF
 D1JvT checksum  = 248832 16318.9409360721
 D1KAT checksum  = 561888 849.3619864553
   1         3          18      0.124681    0.037532
   2         3          18      0.015031    0.004993
   3         3          18      0.001989    0.001026
   4         7          14      0.000153    0.000083
   5        19           2      0.000006    0.000005
   6        21           0      0.000000    0.000000    Roots Converged
 Time for AOints: 7.9 s (CPU) 2.0 s (wall)
 ------------------------------------------------------------------------------
                     AOints        : Timing summary (seconds)
 ------------------------------------------------------------------------------
     job step          cpu (% of tot)      sys (% of tot)     wall (% of tot)
 ------------------------------------------------------------------------------
  cpscf_lag         0.4613E+02 (33.7)   0.8000E-05 (40.0)   0.1186E+02 (33.3)
  iterzp            0.8276E+02 (60.4)   0.1200E-04 (60.0)   0.2163E+02 (60.7)
  make_fx           0.0000E+00 ( 0.0)   0.0000E+00 ( 0.0)   0.0000E+00 ( 0.0)
  AOints            0.7909E+01 ( 5.8)   0.0000E+00 ( 0.0)   0.2010E+01 ( 5.6)
 ------------------------------------------------------------------------------
   Grand Totals     0.1369E+03          0.2000E-04          0.3564E+02
 ------------------------------------------------------------------------------
 Calculating analytic Hessian of the SCF energy
 Polarizability Matrix (a.u.)
            1           2           3
    1-105.5131544   1.6372204   0.0000000
    2   1.6372204 -48.7146448  -0.0000000
    3   0.0000000  -0.0000000 -40.6417718

 Direct stationary perturbation theory relativistic correction:

 rels  =      33.603540170935
 relv  =    -113.573356354612
 rel2e =      17.775453373252
 E_rel =     -62.194362810425

 Hessian of the SCF Energy
            1           2           3           4           5           6
    1   0.0594832   0.0427216  -0.0000000   0.0008634   0.0003674  -0.0000000
    2   0.0427216   0.3600317  -0.0000000  -0.0003049   0.0008875   0.0000000
    3  -0.0000000  -0.0000000   0.0212605  -0.0000000  -0.0000000  -0.0039144
    4   0.0008634  -0.0003049  -0.0000000   0.1988871   0.0410708   0.0000000
    5   0.0003674   0.0008875  -0.0000000   0.0410708   0.0318570   0.0000000
    6  -0.0000000   0.0000000  -0.0039144   0.0000000   0.0000000   0.0080004
    7  -0.0170745   0.0000504   0.0000000  -0.0028727   0.0021168  -0.0000000
    8  -0.0201223   0.0017153  -0.0000000   0.0021168   0.0005804  -0.0000000
    9  -0.0000000  -0.0000000   0.0024515  -0.0000000  -0.0000000   0.0043987
   10  -0.0029516   0.0020866  -0.0000000  -0.0170745  -0.0201223  -0.0000000
   11   0.0020866  -0.0004200   0.0000000   0.0000504   0.0017153  -0.0000000
   12   0.0000000  -0.0000000   0.0094517  -0.0000000   0.0000000   0.0024515
   13  -0.0466650  -0.0380235   0.0000000  -0.0380181   0.0072984  -0.0000000
   14  -0.0491987  -0.3489061   0.0000000  -0.0064125   0.0071103  -0.0000000
   15   0.0000000  -0.0000000  -0.0336998  -0.0000000  -0.0000000   0.0050280
   16   0.0063445  -0.0065301   0.0000000  -0.1417852  -0.0307311   0.0000000
   17   0.0241454  -0.0133083  -0.0000000  -0.0365206  -0.0421505   0.0000000
   18  -0.0000000   0.0000000   0.0044505   0.0000000  -0.0000000  -0.0159642
            7           8           9          10          11          12
    1  -0.0170745  -0.0201223  -0.0000000  -0.0029516   0.0020866   0.0000000
    2   0.0000504   0.0017153  -0.0000000   0.0020866  -0.0004200  -0.0000000
    3   0.0000000  -0.0000000   0.0024515  -0.0000000   0.0000000   0.0094517
    4  -0.0028727   0.0021168  -0.0000000  -0.0170745   0.0000504  -0.0000000
    5   0.0021168   0.0005804  -0.0000000  -0.0201223   0.0017153   0.0000000
    6  -0.0000000  -0.0000000   0.0043987  -0.0000000  -0.0000000   0.0024515
    7   0.1988871   0.0410708   0.0000000   0.0008634  -0.0003049  -0.0000000
    8   0.0410708   0.0318570   0.0000000   0.0003674   0.0008875  -0.0000000
    9   0.0000000   0.0000000   0.0080004  -0.0000000  -0.0000000  -0.0039144
   10   0.0008634   0.0003674  -0.0000000   0.0594832   0.0427216  -0.0000000
   11  -0.0003049   0.0008875  -0.0000000   0.0427216   0.3600317   0.0000000
   12  -0.0000000  -0.0000000  -0.0039144  -0.0000000   0.0000000   0.0212605
   13  -0.1417852  -0.0307311  -0.0000000   0.0063445  -0.0065301   0.0000000
   14  -0.0365206  -0.0421505  -0.0000000   0.0241454  -0.0133083   0.0000000
   15  -0.0000000  -0.0000000  -0.0159642   0.0000000  -0.0000000   0.0044505
   16  -0.0380181   0.0072984   0.0000000  -0.0466650  -0.0380235   0.0000000
   17  -0.0064125   0.0071103   0.0000000  -0.0491987  -0.3489061  -0.0000000
   18   0.0000000   0.0000000   0.0050280  -0.0000000  -0.0000000  -0.0336998
           13          14          15          16          17          18
    1  -0.0466650  -0.0491987   0.0000000   0.0063445   0.0241454  -0.0000000
    2  -0.0380235  -0.3489061  -0.0000000  -0.0065301  -0.0133083   0.0000000
    3   0.0000000   0.0000000  -0.0336998   0.0000000  -0.0000000   0.0044505
    4  -0.0380181  -0.0064125  -0.0000000  -0.1417852  -0.0365206   0.0000000
    5   0.0072984   0.0071103  -0.0000000  -0.0307311  -0.0421505  -0.0000000
    6  -0.0000000  -0.0000000   0.0050280   0.0000000   0.0000000  -0.0159642
    7  -0.1417852  -0.0365206  -0.0000000  -0.0380181  -0.0064125   0.0000000
    8  -0.0307311  -0.0421505  -0.0000000   0.0072984   0.0071103   0.0000000
    9  -0.0000000  -0.0000000  -0.0159642   0.0000000   0.0000000   0.0050280
   10   0.0063445   0.0241454   0.0000000  -0.0466650  -0.0491987  -0.0000000
   11  -0.0065301  -0.0133083  -0.0000000  -0.0380235  -0.3489061  -0.0000000
   12   0.0000000   0.0000000   0.0044505   0.0000000  -0.0000000  -0.0336998
   13   0.5176547  -0.1698201   0.0000000  -0.2975309   0.2378064  -0.0000000
   14  -0.1698201   0.7413184   0.0000000   0.2378064  -0.3440638  -0.0000000
   15   0.0000000   0.0000000   0.0836469  -0.0000000  -0.0000000  -0.0434614
   16  -0.2975309   0.2378064  -0.0000000   0.5176547  -0.1698201   0.0000000
   17   0.2378064  -0.3440638  -0.0000000  -0.1698201   0.7413184   0.0000000
   18  -0.0000000  -0.0000000  -0.0434614   0.0000000   0.0000000   0.0836469
 Gradient time:  CPU 202.08 s  wall 52.76 s
 **********************************************************************
 **                                                                  **
 **                       VIBRATIONAL ANALYSIS                       **
 **                       --------------------                       **
 **                                                                  **
 **        VIBRATIONAL FREQUENCIES (CM**-1) AND NORMAL MODES         **
 **     FORCE CONSTANTS (mDYN/ANGSTROM) AND REDUCED MASSES (AMU)     **
 **                  INFRARED INTENSITIES (KM/MOL)                   **
 **                                                                  **
 **********************************************************************


 Mode:                 1                      2                      3
 Frequency:       171.23                 196.20                 220.89
 Force Cnst:      0.1313                 0.1438                 1.3017
 Red. Mass:       7.5988                 6.3391                45.2825
 IR Active:          YES                    YES                    NO 
 IR Intens:        0.003                  1.509                  0.000
 Raman Active:       NO                     NO                     YES
               X      Y      Z        X      Y      Z        X      Y      Z
 H          0.000 -0.000  0.492   -0.269  0.469  0.000   -0.405 -0.099 -0.000
 Br         0.000  0.000 -0.083    0.017 -0.073 -0.000    0.526 -0.008  0.000
 Br        -0.000  0.000 -0.083    0.017 -0.073 -0.000   -0.526  0.008  0.000
 H          0.000 -0.000  0.492   -0.269  0.469  0.000    0.405  0.099 -0.000
 C          0.000 -0.000  0.502   -0.091  0.441  0.000   -0.171 -0.139 -0.000
 C          0.000 -0.000  0.502   -0.091  0.441  0.000    0.171  0.139 -0.000
 TransDip  -0.000 -0.000  0.002    0.016  0.036 -0.000    0.000  0.000  0.000

 Mode:                 4                      5                      6
 Frequency:       697.81                 761.41                 765.63
 Force Cnst:      2.4695                 1.4030                 0.6199
 Red. Mass:       8.6077                 4.1076                 1.7950
 IR Active:          YES                    NO                     NO 
 IR Intens:       86.153                  0.000                  0.000
 Raman Active:       NO                     YES                    YES
               X      Y      Z        X      Y      Z        X      Y      Z
 H          0.426  0.139  0.000    0.567  0.214  0.000    0.000  0.000 -0.681
 Br        -0.085 -0.020 -0.000    0.029  0.021 -0.000    0.000  0.000  0.005
 Br        -0.085 -0.020  0.000   -0.029 -0.021  0.000   -0.000 -0.000 -0.005
 H          0.426  0.139 -0.000   -0.567 -0.214 -0.000   -0.000 -0.000  0.681
 C          0.526  0.119 -0.000    0.252  0.261 -0.000    0.000  0.000  0.189
 C          0.526  0.119  0.000   -0.252 -0.261  0.000   -0.000 -0.000 -0.189
 TransDip   0.297  0.005 -0.000    0.000 -0.000 -0.000    0.000  0.000  0.000

 Mode:                 7                      8                      9
 Frequency:       931.98                1187.77                1282.15
 Force Cnst:      0.5538                 0.9068                 1.1359
 Red. Mass:       1.0822                 1.0910                 1.1727
 IR Active:          YES                    YES                    NO 
 IR Intens:       60.390                 43.364                  0.000
 Raman Active:       NO                     NO                     YES
               X      Y      Z        X      Y      Z        X      Y      Z
 H          0.000  0.000  0.705    0.700 -0.077 -0.000   -0.677  0.185 -0.000
 Br         0.000  0.000 -0.000   -0.001 -0.003  0.000   -0.001 -0.002  0.000
 Br        -0.000 -0.000 -0.000   -0.001 -0.003 -0.000    0.001  0.002  0.000
 H          0.000 -0.000  0.705    0.700 -0.077 -0.000    0.677 -0.185 -0.000
 C          0.000  0.000 -0.058   -0.054  0.028  0.000    0.035  0.079 -0.000
 C         -0.000 -0.000 -0.058   -0.054  0.028 -0.000   -0.035 -0.079  0.000
 TransDip   0.000 -0.000  0.249   -0.177 -0.114 -0.000   -0.000 -0.000 -0.000

 Mode:                10                     11                     12
 Frequency:      1625.77                3226.58                3230.36
 Force Cnst:     11.7050                 6.6626                 6.7853
 Red. Mass:       7.5163                 1.0862                 1.1036
 IR Active:          NO                     YES                    NO 
 IR Intens:        0.000                 14.763                  0.000
 Raman Active:       YES                    NO                     YES
               X      Y      Z        X      Y      Z        X      Y      Z
 H         -0.301 -0.337 -0.000    0.097  0.698  0.000    0.099  0.697 -0.000
 Br         0.004 -0.001  0.000    0.000  0.000 -0.000   -0.000 -0.000  0.000
 Br        -0.004  0.001  0.000    0.000  0.000 -0.000    0.000  0.000  0.000
 H          0.301  0.337 -0.000    0.097  0.698  0.000   -0.099 -0.697 -0.000
 C          0.427 -0.337  0.000   -0.009 -0.059  0.000   -0.000 -0.066 -0.000
 C         -0.427  0.337  0.000   -0.009 -0.059 -0.000    0.000  0.066  0.000
 TransDip   0.000 -0.000 -0.000   -0.101  0.070  0.000   -0.000  0.000 -0.000

 STANDARD THERMODYNAMIC QUANTITIES AT   298.15 K  AND     1.00 ATM

   This Molecule has  0 Imaginary Frequencies
   Zero point vibrational energy:       20.440 kcal/mol

   Atom    1 Element H  Has Mass    1.00783
   Atom    2 Element Br Has Mass   78.91830
   Atom    3 Element Br Has Mass   78.91830
   Atom    4 Element H  Has Mass    1.00783
   Atom    5 Element C  Has Mass   12.00000
   Atom    6 Element C  Has Mass   12.00000
   Molecular Mass:   183.852260 amu
   Principal axes and moments of inertia in amu*Bohr^2:
                             1           2           3
    Eigenvalues --       35.07306  3050.22305  3085.29610
          X               1.00000    -0.00218     0.00000
          Y               0.00218     1.00000     0.00000
          Z               0.00000    -0.00000     1.00000
   Rotational Symmetry Number is   2
   The Molecule is an Asymmetric Top
   Translational Enthalpy:        0.889 kcal/mol
   Rotational Enthalpy:           0.889 kcal/mol
   Vibrational Enthalpy:         21.742 kcal/mol
   gas constant (RT):             0.592 kcal/mol
   Translational Entropy:        41.533  cal/mol.K
   Rotational Entropy:           25.915  cal/mol.K
   Vibrational Entropy:           7.532  cal/mol.K

   Total Enthalpy:               24.112 kcal/mol
   Total Entropy:                74.979  cal/mol.K

 ======================================================================

 STANDARD THERMODYNAMIC QUANTITIES FOR ANHARMONIC VIBRATION -- TOSH

   Zero point vibrational energy: ************ kcal/mol

   Vibrational Enthalpy:       Infinity kcal/mol
   Vibrational Entropy:             NaN  cal/mol.K

   Total Enthalpy:             Infinity kcal/mol
   Total Entropy:                   NaN  cal/mol.K

 ======================================================================

 STANDARD THERMODYNAMIC QUANTITIES FOR ANHARMONIC VIBRATION -- VPT2

   Zero point vibrational energy: ************ kcal/mol

   Vibrational Enthalpy:       Infinity kcal/mol
   Vibrational Entropy:             NaN  cal/mol.K

   Total Enthalpy:             Infinity kcal/mol
   Total Entropy:                   NaN  cal/mol.K

 ======================================================================

Archival summary:
1\1\TWL01\FREQ\ProcedureUnspecified\BasisUnspecified\r222\taweetha\TueAug2804:22:352018TueAug2804:22:352018\0\\#,FREQ,ProcedureUnspecified,BasisUnspecified,\\0,1\Br\C,1,1.90395\H,2,1.08042,1,113.634\C,2,1.32298,1,121.437,3,-180,0\H,4,1.08042,2,124.929,1,-0,0\Br,4,1.90395,2,121.437,1,-180,0\\\@

 Total job time:  57.23s(wall), 218.27s(cpu) 
 Tue Aug 28 04:22:35 2018

        *************************************************************
        *                                                           *
        *  Thank you very much for using Q-Chem.  Have a nice day.  *
        *                                                           *
        *************************************************************
