# Supplementary material for: Geometric and energetic data from ab initio calculations of haloethene, haloimine, halomethylenephosphine, haloiminophosphine, halodiazene, halodiphosphene and halocyclopropane
Source: Data Brief. 2019 Nov 2;27:104738. doi: 10.1016/j.dib.2019.104738 (PMC6861602; doi:10.1016/j.dib.2019.104738)
Supplement: Multimedia component 2 [file mmc2.zip › CC/B3LYP/HBrCCClBr.out]

Q-Chem Developer Version!
                  Welcome to Q-Chem
     A Quantum Leap Into The Future Of Chemistry


 Q-Chem 5.1, Q-Chem, Inc., Pleasanton, CA (2018)

 Yihan Shao,  Zhengting Gan,  E. Epifanovsky,  A. T. B. Gilbert,  M. Wormit,  
 J. Kussmann,  A. W. Lange,  A. Behn,  Jia Deng,  Xintian Feng,  D. Ghosh,  
 M. Goldey,  P. R. Horn,  L. D. Jacobson,  I. Kaliman,  T. Kus,  A. Landau,  
 Jie Liu,  E. I. Proynov,  R. M. Richard,  R. P. Steele,  E. J. Sundstrom,  
 H. L. Woodcock III,  P. M. Zimmerman,  D. Zuev,  B. Albrecht,  E. Alguire,  
 S. A. Baeppler,  D. Barton,  Z. Benda,  Y. A. Bernard,  E. J. Berquist,  
 K. B. Bravaya,  H. Burton,  D. Casanova,  Chun-Min Chang,  Yunqing Chen,  
 A. Chien,  K. D. Closser,  M. P. Coons,  S. Coriani,  S. Dasgupta,  
 A. L. Dempwolff,  M. Diedenhofen,  Hainam Do,  R. G. Edgar,  Po-Tung Fang,  
 S. Faraji,  S. Fatehi,  Qingguo Feng,  K. D. Fenk,  J. Fosso-Tande,  
 Qinghui Ge,  A. Ghysels,  G. Gidofalvi,  J. Gomes,  J. Gonthier,  A. Gunina,  
 D. Hait,  M. W. D. Hanson-Heine,  P. H. P. Harbach,  A. W. Hauser,  
 J. E. Herr,  E. G. Hohenstein,  Z. C. Holden,  Kerwin Hui,  B. C. Huynh,  
 T.-C. Jagau,  Hyunjun Ji,  B. Kaduk,  K. Khistyaev,  Jaehoon Kim,  
 P. Klunzinger,  K. Koh,  D. Kosenkov,  L. Koulias,  T. Kowalczyk,  
 C. M. Krauter,  A. Kunitsa,  Ka Un Lao,  A. Laurent,  K. V. Lawler,  
 Joonho Lee,  D. Lefrancois,  S. Lehtola,  D. S. Levine,  Yi-Pei Li,  
 You-Sheng Lin,  Fenglai Liu,  E. Livshits,  A. Luenser,  P. Manohar,  
 E. Mansoor,  S. F. Manzer,  Shan-Ping Mao,  Yuezhi Mao,  N. Mardirossian,  
 A. V. Marenich,  T. Markovich,  L. A. Martinez-Martinez,  S. A. Maurer,  
 N. J. Mayhall,  S. C. McKenzie,  J.-M. Mewes,  A. F. Morrison,  
 J. W. Mullinax,  K. Nanda,  T. S. Nguyen-Beck,  R. Olivares-Amaya,  
 J. A. Parkhill,  T. M. Perrine,  F. Plasser,  P. Pokhilko,  S. Prager,  
 A. Prociuk,  E. Ramos,  D. R. Rehn,  F. Rob,  M. Schneider,  N. Sergueev,  
 S. M. Sharada,  S. Sharma,  D. W. Small,  T. Stauch,  T. Stein,  
 Yu-Chuan Su,  A. J. W. Thom,  A. Tkatchenko,  T. Tsuchimochi,  N. M. Tubman,  
 L. Vogt,  M. L. Vidal,  O. Vydrov,  M. A. Watson,  J. Wenzel,  
 M. de Wergifosse,  T. A. Wesolowski,  A. White,  J. Witte,  A. Yamada,  
 Jun Yang,  K. Yao,  S. Yeganeh,  S. R. Yost,  Zhi-Qiang You,  A. Zech,  
 Igor Ying Zhang,  Xing Zhang,  Yan Zhao,  Ying Zhu,  B. R. Brooks,  
 G. K. L. Chan,  C. J. Cramer,  M. S. Gordon,  W. J. Hehre,  A. Klamt,  
 M. W. Schmidt,  C. D. Sherrill,  D. G. Truhlar,  A. Aspuru-Guzik,  R. Baer,  
 A. T. Bell,  N. A. Besley,  Jeng-Da Chai,  A. E. DePrince, III,  
 R. A. DiStasio Jr.,  A. Dreuw,  B. D. Dunietz,  T. R. Furlani,  
 Chao-Ping Hsu,  Yousung Jung,  Jing Kong,  D. S. Lambrecht,  WanZhen Liang,  
 C. Ochsenfeld,  V. A. Rassolov,  L. V. Slipchenko,  J. E. Subotnik,  
 T. Van Voorhis,  J. M. Herbert,  A. I. Krylov,  P. M. W. Gill,  M. Head-Gordon

 Contributors to earlier versions of Q-Chem not listed above: 
 R. D. Adamson,  B. Austin,  J. Baker,  G. J. O. Beran,  K. Brandhorst,  
 S. T. Brown,  E. F. C. Byrd,  A. K. Chakraborty,  C.-L. Cheng,  
 Siu Hung Chien,  D. M. Chipman,  D. L. Crittenden,  H. Dachsel,  
 R. J. Doerksen,  A. D. Dutoi,  L. Fusti-Molnar,  W. A. Goddard III,  
 A. Golubeva-Zadorozhnaya,  S. R. Gwaltney,  G. Hawkins,  A. Heyden,  
 S. Hirata,  G. Kedziora,  F. J. Keil,  C. Kelley,  Jihan Kim,  R. A. King,  
 R. Z. Khaliullin,  P. P. Korambath,  W. Kurlancheek,  A. M. Lee,  M. S. Lee,  
 S. V. Levchenko,  Ching Yeh Lin,  D. Liotard,  R. C. Lochan,  I. Lotan,  
 P. E. Maslen,  N. Nair,  D. P. O'Neill,  D. Neuhauser,  E. Neuscamman,  
 C. M. Oana,  R. Olson,  B. Peters,  R. Peverati,  P. A. Pieniazek,  
 Y. M. Rhee,  J. Ritchie,  M. A. Rohrdanz,  E. Rosta,  N. J. Russ,  
 H. F. Schaefer III,  N. E. Schultz,  N. Shenvi,  A. C. Simmonett,  A. Sodt,  
 D. Stuck,  K. S. Thanthiriwatte,  V. Vanovschi,  Tao Wang,  A. Warshel,  
 C. F. Williams,  Q. Wu,  X. Xu,  W. Zhang

 Please cite Q-Chem as follows:
 Y. Shao et al., Mol. Phys. 113, 184-215 (2015)
 DOI: 10.1080/00268976.2014.952696

 Q-Chem 5.1.1 for Intel X86 EM64T Linux

 Parts of Q-Chem use Armadillo 8.300.2 (Tropical Shenanigans).
 http://arma.sourceforge.net/

 Q-Chem begins on Tue Aug 28 23:20:17 2018  

Host: 
0

     Scratch files written to /scratch/taweetham/qchem28720//
Input Ideriv = 2
Curr. Ideriv = -1
Max.  Ideriv = 2

Checking the input file for inconsistencies... 	...done.

--------------------------------------------------------------
User input:
--------------------------------------------------------------
HClBrBr.inp
$molecule
0 1
Br
C  1 1.892144
C  2 1.330790 1 125.283641
H  3 1.080564 2 120.849107 1 -180.000000 0
Cl 2 1.745562 1 115.241976 3 -180.000000 0
Br 3 1.889607 2 125.472934 1 -0.000000 0
$end

$rem
   JOB_TYPE		OPTIMIZATION
   BASIS		6-311++G**
   EXCHANGE		B3LYP
$end

--------------------------------------------------------------
 ----------------------------------------------------------------
             Standard Nuclear Orientation (Angstroms)
    I     Atom           X                Y                Z
 ----------------------------------------------------------------
    1      Br     -1.1182238161    -1.2550028006     0.0000000000
    2      C      -0.6978062281     0.5898435260    -0.0000000000
    3      C       0.5321639054     1.0979532533    -0.0000000000
    4      H       0.6900761635     2.1669164317    -0.0000000000
    5      Cl     -2.0718309366     1.6664320250    -0.0000000000
    6      Br      2.1332210645     0.0943444711     0.0000000000
 ----------------------------------------------------------------
 Molecular Point Group                 Cs    NOp =  2
 Largest Abelian Subgroup              Cs    NOp =  2
 Nuclear Repulsion Energy =   636.8682111555 hartrees
 There are       50 alpha and       50 beta electrons
 Requested basis set is 6-311++G(d,p)
 There are 68 shells and 177 basis functions

 Total QAlloc Memory Limit   2000 MB
 Mega-Array Size       188 MB
 MEM_STATIC part       192 MB
 A cutoff of  1.0D-11 yielded   1895 shell pairs
 There are     13748 function pairs (     15190 Cartesian)
 Smallest overlap matrix eigenvalue = 3.76E-05

 Scale SEOQF with 1.000000e-01/1.000000e-01/1.000000e-01

 Standard Electronic Orientation quadrupole field applied
 Nucleus-field energy     =     0.0000000184 hartrees
 Guess from superposition of atomic densities
 Warning:  Energy on first SCF cycle will be non-variational
 SAD guess density has 100.000000 electrons

 -----------------------------------------------------------------------
  General SCF calculation program by
  Eric Jon Sundstrom, Paul Horn, Yuezhi Mao, Dmitri Zuev, Alec White,
  David Stuck, Shaama M.S., Shane Yost, Joonho Lee, David Small,
  Daniel Levine, Susi Lehtola, Hugh Burton, Evgeny Epifanovsky
 -----------------------------------------------------------------------
 Exchange:     0.2000 Hartree-Fock + 0.0800 Slater + 0.7200 B88
 Correlation:  0.1900 VWN1RPA + 0.8100 LYP
 Using SG-1 standard quadrature grid
 A restricted SCF calculation will be
 performed using DIIS
 SCF converges when DIIS error is below 1.0e-08
 ---------------------------------------
  Cycle       Energy         DIIS error
 ---------------------------------------
    1   -5686.0099515439      4.03e-02  
    2   -5685.2830354121      3.49e-03  
    3   -5685.2470200026      4.48e-03  
    4   -5685.3060191324      1.15e-03  
    5   -5685.3112593463      2.34e-04  
    6   -5685.3113540921      1.26e-04  
    7   -5685.3114158881      3.02e-05  
    8   -5685.3114191207      4.52e-06  
    9   -5685.3114191963      1.33e-06  
   10   -5685.3114192028      3.18e-07  
   11   -5685.3114192032      6.83e-08  
   12   -5685.3114192032      1.43e-08  
   13   -5685.3114192032      5.11e-09  Convergence criterion met
 ---------------------------------------
 SCF time:   CPU 44.00s  wall 44.00s 
 SCF   energy in the final basis set =    -5685.3114192032
 Total energy in the final basis set =    -5685.3114192032

 --------------------------------------------------------------
             Orbital Energies (a.u.) and Symmetries
 --------------------------------------------------------------

 Alpha MOs, Restricted
 -- Occupied --                  
-482.86 -482.85 -101.59  -62.51  -62.51  -56.33  -56.33  -56.33
  1 A'    2 A'    3 A'    4 A'    5 A'    6 A'    1 A"    7 A'                 
-56.328 -56.324 -56.324 -10.306 -10.257  -9.500  -8.721  -8.716
  8 A'    2 A"    9 A'   10 A'   11 A'   12 A'   13 A'   14 A'                 
 -7.265  -7.255  -7.254  -6.554  -6.548  -6.540  -6.539  -6.535
 15 A'    3 A"   16 A'   17 A'   18 A'    4 A"   19 A'    5 A"                 
 -6.534  -2.664  -2.660  -2.660  -2.659  -2.656  -2.655  -2.649
 20 A'   21 A'    6 A"   22 A'   23 A'    7 A"   24 A'   25 A'                 
 -2.649  -2.644  -2.644  -0.924  -0.847  -0.815  -0.740  -0.578
  8 A"   26 A'    9 A"   27 A'   28 A'   29 A'   30 A'   31 A'                 
 -0.511  -0.477  -0.421  -0.410  -0.352  -0.348  -0.325  -0.323
 32 A'   33 A'   10 A"   34 A'   35 A'   11 A"   12 A"   36 A'                 
 -0.302  -0.265
 37 A'   13 A"                                                                 
 -- Virtual --                   
 -0.050  -0.046  -0.041  -0.008   0.015   0.026   0.034   0.047
 38 A'   14 A"   39 A'   40 A'   41 A'   42 A'   43 A'   15 A"                 
  0.060   0.064   0.072   0.079   0.088   0.092   0.093   0.106
 44 A'   45 A'   16 A"   17 A"   46 A'   47 A'   48 A'   49 A'                 
  0.114   0.122   0.138   0.139   0.140   0.162   0.186   0.200
 18 A"   50 A'   51 A'   19 A"   52 A'   53 A'   54 A'   55 A'                 
  0.224   0.256   0.276   0.363   0.386   0.396   0.406   0.414
 56 A'   57 A'   58 A'   59 A'   60 A'   61 A'   20 A"   62 A'                 
  0.423   0.432   0.444   0.457   0.471   0.483   0.496   0.520
 21 A"   63 A'   64 A'   22 A"   65 A'   23 A"   66 A'   24 A"                 
  0.546   0.555   0.556   0.583   0.586   0.597   0.627   0.650
 25 A"   26 A"   67 A'   27 A"   68 A'   69 A'   70 A'   28 A"                 
  0.667   0.712   0.732   0.757   0.799   0.835   0.838   0.846
 71 A'   72 A'   73 A'   74 A'   75 A'   29 A"   76 A'   30 A"                 
  0.852   0.910   0.923   0.950   1.008   1.126   1.141   1.164
 77 A'   78 A'   79 A'   80 A'   81 A'   82 A'   31 A"   83 A'                 
  1.241   1.456   1.501   1.562   1.625   1.772   1.788   1.875
 32 A"   33 A"   84 A'   85 A'   86 A'   87 A'   34 A"   88 A'                 
  1.972   1.976   2.024   2.025   2.044   2.095   2.152   2.245
 35 A"   36 A"   37 A"   89 A'   90 A'   91 A'   92 A'   38 A"                 
  2.265   2.285   2.328   2.463   2.593   2.642   2.653   2.831
 93 A'   94 A'   95 A'   96 A'   97 A'   98 A'   39 A"   40 A"                 
  2.958   3.157   3.258   3.742   3.979   3.989   3.992   4.032
 99 A'  100 A'  101 A'  102 A'   41 A"   42 A"  103 A'  104 A'                 
  4.040   4.076   4.142   4.188   4.323   4.401   6.581   6.687
 43 A"   44 A"  105 A'  106 A'  107 A'  108 A'  109 A'  110 A'                 
  7.528   7.545   7.562   7.595   7.649   7.689   9.720  23.388
 45 A"   46 A"  111 A'  112 A'  113 A'  114 A'  115 A'  116 A'                 
 24.123  25.793  25.979  26.365  47.865  47.948 215.703 289.723
117 A'   47 A"  118 A'  119 A'  120 A'  121 A'  122 A'   48 A"                 
289.741 289.759 289.789 289.870 289.9111020.6471020.751
 49 A"  123 A'  124 A'  125 A'  126 A'  127 A'  128 A'                         

 Beta MOs, Restricted
 -- Occupied --                  
-482.86 -482.85 -101.59  -62.51  -62.51  -56.33  -56.33  -56.33
  1 A'    2 A'    3 A'    4 A'    5 A'    6 A'    1 A"    7 A'                 
-56.328 -56.324 -56.324 -10.306 -10.257  -9.500  -8.721  -8.716
  8 A'    2 A"    9 A'   10 A'   11 A'   12 A'   13 A'   14 A'                 
 -7.265  -7.255  -7.254  -6.554  -6.548  -6.540  -6.539  -6.535
 15 A'    3 A"   16 A'   17 A'   18 A'    4 A"   19 A'    5 A"                 
 -6.534  -2.664  -2.660  -2.660  -2.659  -2.656  -2.655  -2.649
 20 A'   21 A'    6 A"   22 A'   23 A'    7 A"   24 A'   25 A'                 
 -2.649  -2.644  -2.644  -0.924  -0.847  -0.815  -0.740  -0.578
  8 A"   26 A'    9 A"   27 A'   28 A'   29 A'   30 A'   31 A'                 
 -0.511  -0.477  -0.421  -0.410  -0.352  -0.348  -0.325  -0.323
 32 A'   33 A'   10 A"   34 A'   35 A'   11 A"   12 A"   36 A'                 
 -0.302  -0.265
 37 A'   13 A"                                                                 
 -- Virtual --                   
 -0.050  -0.046  -0.041  -0.008   0.015   0.026   0.034   0.047
 38 A'   14 A"   39 A'   40 A'   41 A'   42 A'   43 A'   15 A"                 
  0.060   0.064   0.072   0.079   0.088   0.092   0.093   0.106
 44 A'   45 A'   16 A"   17 A"   46 A'   47 A'   48 A'   49 A'                 
  0.114   0.122   0.138   0.139   0.140   0.162   0.186   0.200
 18 A"   50 A'   51 A'   19 A"   52 A'   53 A'   54 A'   55 A'                 
  0.224   0.256   0.276   0.363   0.386   0.396   0.406   0.414
 56 A'   57 A'   58 A'   59 A'   60 A'   61 A'   20 A"   62 A'                 
  0.423   0.432   0.444   0.457   0.471   0.483   0.496   0.520
 21 A"   63 A'   64 A'   22 A"   65 A'   23 A"   66 A'   24 A"                 
  0.546   0.555   0.556   0.583   0.586   0.597   0.627   0.650
 25 A"   26 A"   67 A'   27 A"   68 A'   69 A'   70 A'   28 A"                 
  0.667   0.712   0.732   0.757   0.799   0.835   0.838   0.846
 71 A'   72 A'   73 A'   74 A'   75 A'   29 A"   76 A'   30 A"                 
  0.852   0.910   0.923   0.950   1.008   1.126   1.141   1.164
 77 A'   78 A'   79 A'   80 A'   81 A'   82 A'   31 A"   83 A'                 
  1.241   1.456   1.501   1.562   1.625   1.772   1.788   1.875
 32 A"   33 A"   84 A'   85 A'   86 A'   87 A'   34 A"   88 A'                 
  1.972   1.976   2.024   2.025   2.044   2.095   2.152   2.245
 35 A"   36 A"   37 A"   89 A'   90 A'   91 A'   92 A'   38 A"                 
  2.265   2.285   2.328   2.463   2.593   2.642   2.653   2.831
 93 A'   94 A'   95 A'   96 A'   97 A'   98 A'   39 A"   40 A"                 
  2.958   3.157   3.258   3.742   3.979   3.989   3.992   4.032
 99 A'  100 A'  101 A'  102 A'   41 A"   42 A"  103 A'  104 A'                 
  4.040   4.076   4.142   4.188   4.323   4.401   6.581   6.687
 43 A"   44 A"  105 A'  106 A'  107 A'  108 A'  109 A'  110 A'                 
  7.528   7.545   7.562   7.595   7.649   7.689   9.720  23.388
 45 A"   46 A"  111 A'  112 A'  113 A'  114 A'  115 A'  116 A'                 
 24.123  25.793  25.979  26.365  47.865  47.948 215.703 289.723
117 A'   47 A"  118 A'  119 A'  120 A'  121 A'  122 A'   48 A"                 
289.741 289.759 289.789 289.870 289.9111020.6471020.751
 49 A"  123 A'  124 A'  125 A'  126 A'  127 A'  128 A'                         
 --------------------------------------------------------------

          Ground-State Mulliken Net Atomic Charges

     Atom                 Charge (a.u.)
  ----------------------------------------
      1 Br                   -0.111923
      2 C                     0.028353
      3 C                    -0.354183
      4 H                     0.216199
      5 Cl                    0.296184
      6 Br                   -0.074631
  ----------------------------------------
  Sum of atomic charges =     0.000000

 -----------------------------------------------------------------
                    Cartesian Multipole Moments
 -----------------------------------------------------------------
    Charge (ESU x 10^10)
                 0.0000
    Dipole Moment (Debye)
         X       0.3143      Y       0.5698      Z      -0.0000
       Tot       0.6507
    Quadrupole Moments (Debye-Ang)
        XX     -61.1262     XY       0.6084     YY     -56.8454
        XZ      -0.0000     YZ      -0.0000     ZZ     -62.4686
    Octopole Moments (Debye-Ang^2)
       XXX      28.3049    XXY     -13.1195    XYY       6.5289
       YYY     -30.8424    XXZ      -0.0000    XYZ      -0.0000
       YYZ       0.0000    XZZ       7.8256    YZZ     -11.0486
       ZZZ      -0.0000
    Hexadecapole Moments (Debye-Ang^3)
      XXXX   -1025.8269   XXXY       9.6482   XXYY    -248.6890
      XYYY      47.5707   YYYY    -483.8790   XXXZ      -0.0000
      XXYZ      -0.0000   XYYZ      -0.0000   YYYZ       0.0000
      XXZZ    -194.4048   XYZZ      12.4592   YYZZ    -102.6522
      XZZZ      -0.0000   YZZZ       0.0000   ZZZZ     -75.5786
 -----------------------------------------------------------------
 Calculating analytic gradient of the SCF energy
 Gradient of SCF Energy
            1           2           3           4           5           6
    1  -0.0003893  -0.0001452  -0.0008638  -0.0001018   0.0003358   0.0011644
    2  -0.0002803  -0.0001049   0.0006655   0.0002057   0.0000818  -0.0005678
    3  -0.0000000   0.0000000  -0.0000000   0.0000000  -0.0000000  -0.0000000
 Max gradient component =       1.164E-03
 RMS gradient           =       4.283E-04
 Gradient time:  CPU 11.45 s  wall 11.47 s
 Geometry Optimization Parameters
   NAtoms,    NIC,     NZ,  NCons,   NDum,   NFix, NCnnct, MaxDiis
        6      27       6       0       0       0       0       0


** GEOMETRY OPTIMIZATION IN DELOCALIZED INTERNAL COORDINATES **
   Searching for a Minimum

   Optimization Cycle:   1

                       Coordinates (Angstroms)
     ATOM                X               Y               Z
      1  Br       -1.1182238161   -1.2550028006    0.0000000000
      2  C        -0.6978062281    0.5898435260    0.0000000000
      3  C         0.5321639054    1.0979532533    0.0000000000
      4  H         0.6900761635    2.1669164317    0.0000000000
      5  Cl       -2.0718309366    1.6664320250    0.0000000000
      6  Br        2.1332210645    0.0943444711    0.0000000000
   Point Group: cs    Number of degrees of freedom:     9


   Energy is  -5685.311419203


 Attempting to Generate Delocalized Internal Coordinates

  9 Hessian modes will be used to form the next step
  Hessian Eigenvalues:
     0.160000    0.200207    0.201616    0.220000    0.250000    0.250000
     0.309211    0.359263    0.593195

 Minimum Search - Taking Simple RFO Step
 Searching for Lamda that Minimizes Along All modes
 Value Taken    Lamda =  -0.00001750
 Step Taken.  Stepsize is  0.008928

                             Maximum     Tolerance    Cnvgd?
         Gradient           0.001453      0.000300      NO
         Displacement       0.006137      0.001200      NO
         Energy change     *********      0.000001      NO


 New Cartesian Coordinates Obtained by Inverse Iteration

 Displacement from previous Coordinates is:  0.018984
 ----------------------------------------------------------------
             Standard Nuclear Orientation (Angstroms)
    I     Atom           X                Y                Z
 ----------------------------------------------------------------
    1      Br     -1.1127431675    -1.2534519132     0.0000000000
    2      C      -0.6977884432     0.5916235501     0.0000000000
    3      C       0.5323015148     1.0987275727     0.0000000000
    4      H       0.6934086143     2.1669150441     0.0000000000
    5      Cl     -2.0748494633     1.6649498428     0.0000000000
    6      Br      2.1272710975     0.0917228100     0.0000000000
 ----------------------------------------------------------------
 Molecular Point Group                 Cs    NOp =  2
 Largest Abelian Subgroup              Cs    NOp =  2
 Nuclear Repulsion Energy =   637.7855468907 hartrees
 There are       50 alpha and       50 beta electrons
 Applying Cartesian multipole field
    Component          Value
    ---------          -----
     (2,0,0)        1.00000E-11
     (0,2,0)        2.00000E-11
     (0,0,2)       -3.00000E-11
 Nucleus-field energy     =     0.0000000183 hartrees
 Requested basis set is 6-311++G(d,p)
 There are 68 shells and 177 basis functions
 A cutoff of  1.0D-11 yielded   1898 shell pairs
 There are     13757 function pairs (     15199 Cartesian)
 Smallest overlap matrix eigenvalue = 3.74E-05
 Guess MOs from SCF MO coefficient file

 -----------------------------------------------------------------------
  General SCF calculation program by
  Eric Jon Sundstrom, Paul Horn, Yuezhi Mao, Dmitri Zuev, Alec White,
  David Stuck, Shaama M.S., Shane Yost, Joonho Lee, David Small,
  Daniel Levine, Susi Lehtola, Hugh Burton, Evgeny Epifanovsky
 -----------------------------------------------------------------------
 Exchange:     0.2000 Hartree-Fock + 0.0800 Slater + 0.7200 B88
 Correlation:  0.1900 VWN1RPA + 0.8100 LYP
 Using SG-1 standard quadrature grid
 A restricted SCF calculation will be
 performed using DIIS
 SCF converges when DIIS error is below 1.0e-08
 ---------------------------------------
  Cycle       Energy         DIIS error
 ---------------------------------------
    1   -5685.3114142687      4.63e-05  
    2   -5685.3114253426      1.70e-05  
    3   -5685.3114245167      2.22e-05  
    4   -5685.3114264532      3.40e-06  
    5   -5685.3114264998      1.04e-06  
    6   -5685.3114265027      5.38e-07  
    7   -5685.3114265039      1.09e-07  
    8   -5685.3114265040      2.14e-08  
    9   -5685.3114265039      3.31e-09  Convergence criterion met
 ---------------------------------------
 SCF time:   CPU 29.45s  wall 29.00s 
 SCF   energy in the final basis set =    -5685.3114265039
 Total energy in the final basis set =    -5685.3114265039

 --------------------------------------------------------------
             Orbital Energies (a.u.) and Symmetries
 --------------------------------------------------------------

 Alpha MOs, Restricted
 -- Occupied --                  
-482.86 -482.85 -101.59  -62.51  -62.51  -56.33  -56.33  -56.33
  1 A'    2 A'    3 A'    4 A'    5 A'    6 A'    1 A"    7 A'                 
-56.328 -56.324 -56.324 -10.306 -10.257  -9.500  -8.721  -8.716
  8 A'    2 A"    9 A'   10 A'   11 A'   12 A'   13 A'   14 A'                 
 -7.265  -7.255  -7.254  -6.553  -6.548  -6.539  -6.539  -6.535
 15 A'    3 A"   16 A'   17 A'   18 A'    4 A"   19 A'    5 A"                 
 -6.534  -2.664  -2.660  -2.660  -2.659  -2.656  -2.655  -2.649
 20 A'   21 A'    6 A"   22 A'   23 A'    7 A"   24 A'   25 A'                 
 -2.649  -2.644  -2.644  -0.924  -0.847  -0.816  -0.740  -0.578
  8 A"   26 A'    9 A"   27 A'   28 A'   29 A'   30 A'   31 A'                 
 -0.511  -0.477  -0.421  -0.410  -0.352  -0.348  -0.325  -0.323
 32 A'   33 A'   10 A"   34 A'   35 A'   11 A"   12 A"   36 A'                 
 -0.302  -0.264
 37 A'   13 A"                                                                 
 -- Virtual --                   
 -0.050  -0.046  -0.041  -0.008   0.015   0.026   0.034   0.047
 38 A'   14 A"   39 A'   40 A'   41 A'   42 A'   43 A'   15 A"                 
  0.060   0.065   0.072   0.079   0.088   0.092   0.094   0.106
 44 A'   45 A'   16 A"   17 A"   46 A'   47 A'   48 A'   49 A'                 
  0.114   0.122   0.138   0.139   0.140   0.162   0.186   0.200
 18 A"   50 A'   51 A'   19 A"   52 A'   53 A'   54 A'   55 A'                 
  0.224   0.257   0.276   0.363   0.386   0.396   0.406   0.414
 56 A'   57 A'   58 A'   59 A'   60 A'   61 A'   20 A"   62 A'                 
  0.423   0.432   0.444   0.457   0.471   0.483   0.496   0.520
 21 A"   63 A'   64 A'   22 A"   65 A'   23 A"   66 A'   24 A"                 
  0.546   0.556   0.556   0.583   0.587   0.597   0.627   0.650
 25 A"   26 A"   67 A'   27 A"   68 A'   69 A'   70 A'   28 A"                 
  0.668   0.713   0.733   0.757   0.800   0.835   0.839   0.846
 71 A'   72 A'   73 A'   74 A'   75 A'   29 A"   76 A'   30 A"                 
  0.853   0.910   0.923   0.951   1.007   1.127   1.142   1.164
 77 A'   78 A'   79 A'   80 A'   81 A'   82 A'   31 A"   83 A'                 
  1.242   1.456   1.502   1.563   1.624   1.773   1.788   1.877
 32 A"   33 A"   84 A'   85 A'   86 A'   87 A'   34 A"   88 A'                 
  1.972   1.977   2.024   2.025   2.045   2.096   2.152   2.245
 35 A"   36 A"   37 A"   89 A'   90 A'   91 A'   92 A'   38 A"                 
  2.265   2.284   2.328   2.463   2.595   2.642   2.653   2.831
 93 A'   94 A'   95 A'   96 A'   97 A'   98 A'   39 A"   40 A"                 
  2.959   3.158   3.258   3.742   3.979   3.989   3.992   4.034
 99 A'  100 A'  101 A'  102 A'   41 A"   42 A"  103 A'  104 A'                 
  4.040   4.076   4.143   4.189   4.323   4.401   6.581   6.688
 43 A"   44 A"  105 A'  106 A'  107 A'  108 A'  109 A'  110 A'                 
  7.528   7.545   7.562   7.596   7.649   7.689   9.720  23.389
 45 A"   46 A"  111 A'  112 A'  113 A'  114 A'  115 A'  116 A'                 
 24.125  25.793  25.979  26.366  47.865  47.950 215.703 289.723
117 A'   47 A"  118 A'  119 A'  120 A'  121 A'  122 A'   48 A"                 
289.741 289.759 289.790 289.871 289.9111020.6471020.752
 49 A"  123 A'  124 A'  125 A'  126 A'  127 A'  128 A'                         

 Beta MOs, Restricted
 -- Occupied --                  
-482.86 -482.85 -101.59  -62.51  -62.51  -56.33  -56.33  -56.33
  1 A'    2 A'    3 A'    4 A'    5 A'    6 A'    1 A"    7 A'                 
-56.328 -56.324 -56.324 -10.306 -10.257  -9.500  -8.721  -8.716
  8 A'    2 A"    9 A'   10 A'   11 A'   12 A'   13 A'   14 A'                 
 -7.265  -7.255  -7.254  -6.553  -6.548  -6.539  -6.539  -6.535
 15 A'    3 A"   16 A'   17 A'   18 A'    4 A"   19 A'    5 A"                 
 -6.534  -2.664  -2.660  -2.660  -2.659  -2.656  -2.655  -2.649
 20 A'   21 A'    6 A"   22 A'   23 A'    7 A"   24 A'   25 A'                 
 -2.649  -2.644  -2.644  -0.924  -0.847  -0.816  -0.740  -0.578
  8 A"   26 A'    9 A"   27 A'   28 A'   29 A'   30 A'   31 A'                 
 -0.511  -0.477  -0.421  -0.410  -0.352  -0.348  -0.325  -0.323
 32 A'   33 A'   10 A"   34 A'   35 A'   11 A"   12 A"   36 A'                 
 -0.302  -0.264
 37 A'   13 A"                                                                 
 -- Virtual --                   
 -0.050  -0.046  -0.041  -0.008   0.015   0.026   0.034   0.047
 38 A'   14 A"   39 A'   40 A'   41 A'   42 A'   43 A'   15 A"                 
  0.060   0.065   0.072   0.079   0.088   0.092   0.094   0.106
 44 A'   45 A'   16 A"   17 A"   46 A'   47 A'   48 A'   49 A'                 
  0.114   0.122   0.138   0.139   0.140   0.162   0.186   0.200
 18 A"   50 A'   51 A'   19 A"   52 A'   53 A'   54 A'   55 A'                 
  0.224   0.257   0.276   0.363   0.386   0.396   0.406   0.414
 56 A'   57 A'   58 A'   59 A'   60 A'   61 A'   20 A"   62 A'                 
  0.423   0.432   0.444   0.457   0.471   0.483   0.496   0.520
 21 A"   63 A'   64 A'   22 A"   65 A'   23 A"   66 A'   24 A"                 
  0.546   0.556   0.556   0.583   0.587   0.597   0.627   0.650
 25 A"   26 A"   67 A'   27 A"   68 A'   69 A'   70 A'   28 A"                 
  0.668   0.713   0.733   0.757   0.800   0.835   0.839   0.846
 71 A'   72 A'   73 A'   74 A'   75 A'   29 A"   76 A'   30 A"                 
  0.853   0.910   0.923   0.951   1.007   1.127   1.142   1.164
 77 A'   78 A'   79 A'   80 A'   81 A'   82 A'   31 A"   83 A'                 
  1.242   1.456   1.502   1.563   1.624   1.773   1.788   1.877
 32 A"   33 A"   84 A'   85 A'   86 A'   87 A'   34 A"   88 A'                 
  1.972   1.977   2.024   2.025   2.045   2.096   2.152   2.245
 35 A"   36 A"   37 A"   89 A'   90 A'   91 A'   92 A'   38 A"                 
  2.265   2.284   2.328   2.463   2.595   2.642   2.653   2.831
 93 A'   94 A'   95 A'   96 A'   97 A'   98 A'   39 A"   40 A"                 
  2.959   3.158   3.258   3.742   3.979   3.989   3.992   4.034
 99 A'  100 A'  101 A'  102 A'   41 A"   42 A"  103 A'  104 A'                 
  4.040   4.076   4.143   4.189   4.323   4.401   6.581   6.688
 43 A"   44 A"  105 A'  106 A'  107 A'  108 A'  109 A'  110 A'                 
  7.528   7.545   7.562   7.596   7.649   7.689   9.720  23.389
 45 A"   46 A"  111 A'  112 A'  113 A'  114 A'  115 A'  116 A'                 
 24.125  25.793  25.979  26.366  47.865  47.950 215.703 289.723
117 A'   47 A"  118 A'  119 A'  120 A'  121 A'  122 A'   48 A"                 
289.741 289.759 289.790 289.871 289.9111020.6471020.752
 49 A"  123 A'  124 A'  125 A'  126 A'  127 A'  128 A'                         
 --------------------------------------------------------------

          Ground-State Mulliken Net Atomic Charges

     Atom                 Charge (a.u.)
  ----------------------------------------
      1 Br                   -0.112251
      2 C                     0.028613
      3 C                    -0.356154
      4 H                     0.216436
      5 Cl                    0.297096
      6 Br                   -0.073741
  ----------------------------------------
  Sum of atomic charges =     0.000000

 -----------------------------------------------------------------
                    Cartesian Multipole Moments
 -----------------------------------------------------------------
    Charge (ESU x 10^10)
                -0.0000
    Dipole Moment (Debye)
         X       0.3246      Y       0.5709      Z       0.0000
       Tot       0.6567
    Quadrupole Moments (Debye-Ang)
        XX     -61.1295     XY       0.6012     YY     -56.8440
        XZ       0.0000     YZ       0.0000     ZZ     -62.4607
    Octopole Moments (Debye-Ang^2)
       XXX      28.3767    XXY     -13.0441    XYY       6.6655
       YYY     -30.7880    XXZ       0.0000    XYZ       0.0000
       YYZ       0.0000    XZZ       7.8844    YZZ     -11.0197
       ZZZ       0.0000
    Hexadecapole Moments (Debye-Ang^3)
      XXXX   -1022.9392   XXXY      10.4191   XXYY    -248.0525
      XYYY      48.4375   YYYY    -483.2624   XXXZ       0.0000
      XXYZ       0.0000   XYYZ       0.0000   YYYZ       0.0000
      XXZZ    -193.8524   XYZZ      12.7596   YYZZ    -102.5257
      XZZZ       0.0000   YZZZ       0.0000   ZZZZ     -75.5600
 -----------------------------------------------------------------
 Calculating analytic gradient of the SCF energy
 Gradient of SCF Energy
            1           2           3           4           5           6
    1   0.0000464   0.0002935  -0.0001695   0.0000880  -0.0000506  -0.0002078
    2   0.0002099  -0.0002681  -0.0000293  -0.0000390   0.0001329  -0.0000064
    3  -0.0000000   0.0000000  -0.0000000   0.0000000  -0.0000000   0.0000000
 Max gradient component =       2.935E-04
 RMS gradient           =       1.305E-04
 Gradient time:  CPU 11.07 s  wall 11.08 s
 Geometry Optimization Parameters
   NAtoms,    NIC,     NZ,  NCons,   NDum,   NFix, NCnnct, MaxDiis
        6      27       6       0       0       0       0       0

 Cartesian Hessian Update
 Hessian Updated using BFGS Update


** GEOMETRY OPTIMIZATION IN DELOCALIZED INTERNAL COORDINATES **
   Searching for a Minimum

   Optimization Cycle:   2

                       Coordinates (Angstroms)
     ATOM                X               Y               Z
      1  Br       -1.1127431675   -1.2534519132    0.0000000000
      2  C        -0.6977884432    0.5916235501    0.0000000000
      3  C         0.5323015148    1.0987275727    0.0000000000
      4  H         0.6934086143    2.1669150441    0.0000000000
      5  Cl       -2.0748494633    1.6649498428    0.0000000000
      6  Br        2.1272710975    0.0917228100    0.0000000000
   Point Group: cs    Number of degrees of freedom:     9


   Energy is  -5685.311426504

 Hessian Updated using BFGS Update

  9 Hessian modes will be used to form the next step
  Hessian Eigenvalues:
     0.160869    0.195201    0.208920    0.235044    0.244472    0.264170
     0.314329    0.359273    0.608338

 Minimum Search - Taking Simple RFO Step
 Searching for Lamda that Minimizes Along All modes
 Value Taken    Lamda =   0.00000000
 Step Taken.  Stepsize is  0.001603

                             Maximum     Tolerance    Cnvgd?
         Gradient           0.000287      0.000300     YES
         Displacement       0.000924      0.001200     YES
         Energy change     -0.000007      0.000001      NO


                       Distance Matrix (Angstroms)
             Br(  1)   C (  2)   C (  3)   H (  4)   Cl(  5)
   C (  2)  1.891161
   C (  3)  2.870352  1.330517
   H (  4)  3.867957  2.101659  1.080268
   Cl(  5)  3.072900  1.745946  2.667929  2.813400
   Br(  6)  3.508160  2.868948  1.886263  2.522377  4.486966

 Final energy is   -5685.3114265039321     


 ******************************
 **  OPTIMIZATION CONVERGED  **
 ******************************

                       Coordinates (Angstroms)
     ATOM                X               Y               Z
      1  Br       -1.1127431675   -1.2534519132    0.0000000000
      2  C        -0.6977884432    0.5916235501    0.0000000000
      3  C         0.5323015148    1.0987275727    0.0000000000
      4  H         0.6934086143    2.1669150441    0.0000000000
      5  Cl       -2.0748494633    1.6649498428    0.0000000000
      6  Br        2.1272710975    0.0917228100    0.0000000000

Z-matrix Print:
$molecule
0 1
Br
C  1 1.891161
C  2 1.330517 1 125.078732
H  3 1.080268 2 120.980752 1 -180.000000 0
Cl 2 1.745946 1 115.259165 3 -180.000000 0
Br 3 1.886263 2 125.329319 1 -0.000000 0
$end


 --------------------------------------------------------------
             Orbital Energies (a.u.) and Symmetries
 --------------------------------------------------------------

 Alpha MOs, Restricted
 -- Occupied --                  
-482.86 -482.85 -101.59  -62.51  -62.51  -56.33  -56.33  -56.33
  1 A'    2 A'    3 A'    4 A'    5 A'    6 A'    1 A"    7 A'                 
-56.328 -56.324 -56.324 -10.306 -10.257  -9.500  -8.721  -8.716
  8 A'    2 A"    9 A'   10 A'   11 A'   12 A'   13 A'   14 A'                 
 -7.265  -7.255  -7.254  -6.553  -6.548  -6.539  -6.539  -6.535
 15 A'    3 A"   16 A'   17 A'   18 A'    4 A"   19 A'    5 A"                 
 -6.534  -2.664  -2.660  -2.660  -2.659  -2.656  -2.655  -2.649
 20 A'   21 A'    6 A"   22 A'   23 A'    7 A"   24 A'   25 A'                 
 -2.649  -2.644  -2.644  -0.924  -0.847  -0.816  -0.740  -0.578
  8 A"   26 A'    9 A"   27 A'   28 A'   29 A'   30 A'   31 A'                 
 -0.511  -0.477  -0.421  -0.410  -0.352  -0.348  -0.325  -0.323
 32 A'   33 A'   10 A"   34 A'   35 A'   11 A"   12 A"   36 A'                 
 -0.302  -0.264
 37 A'   13 A"                                                                 
 -- Virtual --                   
 -0.050  -0.046  -0.041  -0.008   0.015   0.026   0.034   0.047
 38 A'   14 A"   39 A'   40 A'   41 A'   42 A'   43 A'   15 A"                 
  0.060   0.065   0.072   0.079   0.088   0.092   0.094   0.106
 44 A'   45 A'   16 A"   17 A"   46 A'   47 A'   48 A'   49 A'                 
  0.114   0.122   0.138   0.139   0.140   0.162   0.186   0.200
 18 A"   50 A'   51 A'   19 A"   52 A'   53 A'   54 A'   55 A'                 
  0.224   0.257   0.276   0.363   0.386   0.396   0.406   0.414
 56 A'   57 A'   58 A'   59 A'   60 A'   61 A'   20 A"   62 A'                 
  0.423   0.432   0.444   0.457   0.471   0.483   0.496   0.520
 21 A"   63 A'   64 A'   22 A"   65 A'   23 A"   66 A'   24 A"                 
  0.546   0.556   0.556   0.583   0.587   0.597   0.627   0.650
 25 A"   26 A"   67 A'   27 A"   68 A'   69 A'   70 A'   28 A"                 
  0.668   0.713   0.733   0.757   0.800   0.835   0.839   0.846
 71 A'   72 A'   73 A'   74 A'   75 A'   29 A"   76 A'   30 A"                 
  0.853   0.910   0.923   0.951   1.007   1.127   1.142   1.164
 77 A'   78 A'   79 A'   80 A'   81 A'   82 A'   31 A"   83 A'                 
  1.242   1.456   1.502   1.563   1.624   1.773   1.788   1.877
 32 A"   33 A"   84 A'   85 A'   86 A'   87 A'   34 A"   88 A'                 
  1.972   1.977   2.024   2.025   2.045   2.096   2.152   2.245
 35 A"   36 A"   37 A"   89 A'   90 A'   91 A'   92 A'   38 A"                 
  2.265   2.284   2.328   2.463   2.595   2.642   2.653   2.831
 93 A'   94 A'   95 A'   96 A'   97 A'   98 A'   39 A"   40 A"                 
  2.959   3.158   3.258   3.742   3.979   3.989   3.992   4.034
 99 A'  100 A'  101 A'  102 A'   41 A"   42 A"  103 A'  104 A'                 
  4.040   4.076   4.143   4.189   4.323   4.401   6.581   6.688
 43 A"   44 A"  105 A'  106 A'  107 A'  108 A'  109 A'  110 A'                 
  7.528   7.545   7.562   7.596   7.649   7.689   9.720  23.389
 45 A"   46 A"  111 A'  112 A'  113 A'  114 A'  115 A'  116 A'                 
 24.125  25.793  25.979  26.366  47.865  47.950 215.703 289.723
117 A'   47 A"  118 A'  119 A'  120 A'  121 A'  122 A'   48 A"                 
289.741 289.759 289.790 289.871 289.9111020.6471020.752
 49 A"  123 A'  124 A'  125 A'  126 A'  127 A'  128 A'                         

 Beta MOs, Restricted
 -- Occupied --                  
-482.86 -482.85 -101.59  -62.51  -62.51  -56.33  -56.33  -56.33
  1 A'    2 A'    3 A'    4 A'    5 A'    6 A'    1 A"    7 A'                 
-56.328 -56.324 -56.324 -10.306 -10.257  -9.500  -8.721  -8.716
  8 A'    2 A"    9 A'   10 A'   11 A'   12 A'   13 A'   14 A'                 
 -7.265  -7.255  -7.254  -6.553  -6.548  -6.539  -6.539  -6.535
 15 A'    3 A"   16 A'   17 A'   18 A'    4 A"   19 A'    5 A"                 
 -6.534  -2.664  -2.660  -2.660  -2.659  -2.656  -2.655  -2.649
 20 A'   21 A'    6 A"   22 A'   23 A'    7 A"   24 A'   25 A'                 
 -2.649  -2.644  -2.644  -0.924  -0.847  -0.816  -0.740  -0.578
  8 A"   26 A'    9 A"   27 A'   28 A'   29 A'   30 A'   31 A'                 
 -0.511  -0.477  -0.421  -0.410  -0.352  -0.348  -0.325  -0.323
 32 A'   33 A'   10 A"   34 A'   35 A'   11 A"   12 A"   36 A'                 
 -0.302  -0.264
 37 A'   13 A"                                                                 
 -- Virtual --                   
 -0.050  -0.046  -0.041  -0.008   0.015   0.026   0.034   0.047
 38 A'   14 A"   39 A'   40 A'   41 A'   42 A'   43 A'   15 A"                 
  0.060   0.065   0.072   0.079   0.088   0.092   0.094   0.106
 44 A'   45 A'   16 A"   17 A"   46 A'   47 A'   48 A'   49 A'                 
  0.114   0.122   0.138   0.139   0.140   0.162   0.186   0.200
 18 A"   50 A'   51 A'   19 A"   52 A'   53 A'   54 A'   55 A'                 
  0.224   0.257   0.276   0.363   0.386   0.396   0.406   0.414
 56 A'   57 A'   58 A'   59 A'   60 A'   61 A'   20 A"   62 A'                 
  0.423   0.432   0.444   0.457   0.471   0.483   0.496   0.520
 21 A"   63 A'   64 A'   22 A"   65 A'   23 A"   66 A'   24 A"                 
  0.546   0.556   0.556   0.583   0.587   0.597   0.627   0.650
 25 A"   26 A"   67 A'   27 A"   68 A'   69 A'   70 A'   28 A"                 
  0.668   0.713   0.733   0.757   0.800   0.835   0.839   0.846
 71 A'   72 A'   73 A'   74 A'   75 A'   29 A"   76 A'   30 A"                 
  0.853   0.910   0.923   0.951   1.007   1.127   1.142   1.164
 77 A'   78 A'   79 A'   80 A'   81 A'   82 A'   31 A"   83 A'                 
  1.242   1.456   1.502   1.563   1.624   1.773   1.788   1.877
 32 A"   33 A"   84 A'   85 A'   86 A'   87 A'   34 A"   88 A'                 
  1.972   1.977   2.024   2.025   2.045   2.096   2.152   2.245
 35 A"   36 A"   37 A"   89 A'   90 A'   91 A'   92 A'   38 A"                 
  2.265   2.284   2.328   2.463   2.595   2.642   2.653   2.831
 93 A'   94 A'   95 A'   96 A'   97 A'   98 A'   39 A"   40 A"                 
  2.959   3.158   3.258   3.742   3.979   3.989   3.992   4.034
 99 A'  100 A'  101 A'  102 A'   41 A"   42 A"  103 A'  104 A'                 
  4.040   4.076   4.143   4.189   4.323   4.401   6.581   6.688
 43 A"   44 A"  105 A'  106 A'  107 A'  108 A'  109 A'  110 A'                 
  7.528   7.545   7.562   7.596   7.649   7.689   9.720  23.389
 45 A"   46 A"  111 A'  112 A'  113 A'  114 A'  115 A'  116 A'                 
 24.125  25.793  25.979  26.366  47.865  47.950 215.703 289.723
117 A'   47 A"  118 A'  119 A'  120 A'  121 A'  122 A'   48 A"                 
289.741 289.759 289.790 289.871 289.9111020.6471020.752
 49 A"  123 A'  124 A'  125 A'  126 A'  127 A'  128 A'                         
 --------------------------------------------------------------

          Ground-State Mulliken Net Atomic Charges

     Atom                 Charge (a.u.)
  ----------------------------------------
      1 Br                   -0.112251
      2 C                     0.028613
      3 C                    -0.356154
      4 H                     0.216436
      5 Cl                    0.297096
      6 Br                   -0.073741
  ----------------------------------------
  Sum of atomic charges =     0.000000

 -----------------------------------------------------------------
                    Cartesian Multipole Moments
 -----------------------------------------------------------------
    Charge (ESU x 10^10)
                -0.0000
    Dipole Moment (Debye)
         X       0.3246      Y       0.5709      Z       0.0000
       Tot       0.6567
    Quadrupole Moments (Debye-Ang)
        XX     -61.1295     XY       0.6012     YY     -56.8440
        XZ       0.0000     YZ       0.0000     ZZ     -62.4607
    Octopole Moments (Debye-Ang^2)
       XXX      28.3767    XXY     -13.0441    XYY       6.6655
       YYY     -30.7880    XXZ       0.0000    XYZ       0.0000
       YYZ       0.0000    XZZ       7.8844    YZZ     -11.0197
       ZZZ       0.0000
    Hexadecapole Moments (Debye-Ang^3)
      XXXX   -1022.9392   XXXY      10.4191   XXYY    -248.0525
      XYYY      48.4375   YYYY    -483.2624   XXXZ       0.0000
      XXYZ       0.0000   XYYZ       0.0000   YYYZ       0.0000
      XXZZ    -193.8524   XYZZ      12.7596   YYZZ    -102.5257
      XZZZ       0.0000   YZZZ       0.0000   ZZZZ     -75.5600
 -----------------------------------------------------------------
Archival summary:
1\1\TWL01\OPT\ProcedureUnspecified\BasisUnspecified\r2l121\taweetha\TueAug2823:21:532018TueAug2823:21:532018\0\\#,OPT,ProcedureUnspecified,BasisUnspecified,\\0,1\Br\C,1,1.89116\C,2,1.33052,1,125.079\H,3,1.08027,2,120.981,1,-180,0\Cl,2,1.74595,1,115.259,3,-180,0\Br,3,1.88626,2,125.329,1,-0,0\\\@

 Total job time:  96.33s(wall), 96.24s(cpu) 
 Tue Aug 28 23:21:53 2018

        *************************************************************
        *                                                           *
        *  Thank you very much for using Q-Chem.  Have a nice day.  *
        *                                                           *
        *************************************************************


 
User input: 2 of 2 
 
Q-Chem Developer Version!
                  Welcome to Q-Chem
     A Quantum Leap Into The Future Of Chemistry


 Q-Chem 5.1, Q-Chem, Inc., Pleasanton, CA (2018)

 Yihan Shao,  Zhengting Gan,  E. Epifanovsky,  A. T. B. Gilbert,  M. Wormit,  
 J. Kussmann,  A. W. Lange,  A. Behn,  Jia Deng,  Xintian Feng,  D. Ghosh,  
 M. Goldey,  P. R. Horn,  L. D. Jacobson,  I. Kaliman,  T. Kus,  A. Landau,  
 Jie Liu,  E. I. Proynov,  R. M. Richard,  R. P. Steele,  E. J. Sundstrom,  
 H. L. Woodcock III,  P. M. Zimmerman,  D. Zuev,  B. Albrecht,  E. Alguire,  
 S. A. Baeppler,  D. Barton,  Z. Benda,  Y. A. Bernard,  E. J. Berquist,  
 K. B. Bravaya,  H. Burton,  D. Casanova,  Chun-Min Chang,  Yunqing Chen,  
 A. Chien,  K. D. Closser,  M. P. Coons,  S. Coriani,  S. Dasgupta,  
 A. L. Dempwolff,  M. Diedenhofen,  Hainam Do,  R. G. Edgar,  Po-Tung Fang,  
 S. Faraji,  S. Fatehi,  Qingguo Feng,  K. D. Fenk,  J. Fosso-Tande,  
 Qinghui Ge,  A. Ghysels,  G. Gidofalvi,  J. Gomes,  J. Gonthier,  A. Gunina,  
 D. Hait,  M. W. D. Hanson-Heine,  P. H. P. Harbach,  A. W. Hauser,  
 J. E. Herr,  E. G. Hohenstein,  Z. C. Holden,  Kerwin Hui,  B. C. Huynh,  
 T.-C. Jagau,  Hyunjun Ji,  B. Kaduk,  K. Khistyaev,  Jaehoon Kim,  
 P. Klunzinger,  K. Koh,  D. Kosenkov,  L. Koulias,  T. Kowalczyk,  
 C. M. Krauter,  A. Kunitsa,  Ka Un Lao,  A. Laurent,  K. V. Lawler,  
 Joonho Lee,  D. Lefrancois,  S. Lehtola,  D. S. Levine,  Yi-Pei Li,  
 You-Sheng Lin,  Fenglai Liu,  E. Livshits,  A. Luenser,  P. Manohar,  
 E. Mansoor,  S. F. Manzer,  Shan-Ping Mao,  Yuezhi Mao,  N. Mardirossian,  
 A. V. Marenich,  T. Markovich,  L. A. Martinez-Martinez,  S. A. Maurer,  
 N. J. Mayhall,  S. C. McKenzie,  J.-M. Mewes,  A. F. Morrison,  
 J. W. Mullinax,  K. Nanda,  T. S. Nguyen-Beck,  R. Olivares-Amaya,  
 J. A. Parkhill,  T. M. Perrine,  F. Plasser,  P. Pokhilko,  S. Prager,  
 A. Prociuk,  E. Ramos,  D. R. Rehn,  F. Rob,  M. Schneider,  N. Sergueev,  
 S. M. Sharada,  S. Sharma,  D. W. Small,  T. Stauch,  T. Stein,  
 Yu-Chuan Su,  A. J. W. Thom,  A. Tkatchenko,  T. Tsuchimochi,  N. M. Tubman,  
 L. Vogt,  M. L. Vidal,  O. Vydrov,  M. A. Watson,  J. Wenzel,  
 M. de Wergifosse,  T. A. Wesolowski,  A. White,  J. Witte,  A. Yamada,  
 Jun Yang,  K. Yao,  S. Yeganeh,  S. R. Yost,  Zhi-Qiang You,  A. Zech,  
 Igor Ying Zhang,  Xing Zhang,  Yan Zhao,  Ying Zhu,  B. R. Brooks,  
 G. K. L. Chan,  C. J. Cramer,  M. S. Gordon,  W. J. Hehre,  A. Klamt,  
 M. W. Schmidt,  C. D. Sherrill,  D. G. Truhlar,  A. Aspuru-Guzik,  R. Baer,  
 A. T. Bell,  N. A. Besley,  Jeng-Da Chai,  A. E. DePrince, III,  
 R. A. DiStasio Jr.,  A. Dreuw,  B. D. Dunietz,  T. R. Furlani,  
 Chao-Ping Hsu,  Yousung Jung,  Jing Kong,  D. S. Lambrecht,  WanZhen Liang,  
 C. Ochsenfeld,  V. A. Rassolov,  L. V. Slipchenko,  J. E. Subotnik,  
 T. Van Voorhis,  J. M. Herbert,  A. I. Krylov,  P. M. W. Gill,  M. Head-Gordon

 Contributors to earlier versions of Q-Chem not listed above: 
 R. D. Adamson,  B. Austin,  J. Baker,  G. J. O. Beran,  K. Brandhorst,  
 S. T. Brown,  E. F. C. Byrd,  A. K. Chakraborty,  C.-L. Cheng,  
 Siu Hung Chien,  D. M. Chipman,  D. L. Crittenden,  H. Dachsel,  
 R. J. Doerksen,  A. D. Dutoi,  L. Fusti-Molnar,  W. A. Goddard III,  
 A. Golubeva-Zadorozhnaya,  S. R. Gwaltney,  G. Hawkins,  A. Heyden,  
 S. Hirata,  G. Kedziora,  F. J. Keil,  C. Kelley,  Jihan Kim,  R. A. King,  
 R. Z. Khaliullin,  P. P. Korambath,  W. Kurlancheek,  A. M. Lee,  M. S. Lee,  
 S. V. Levchenko,  Ching Yeh Lin,  D. Liotard,  R. C. Lochan,  I. Lotan,  
 P. E. Maslen,  N. Nair,  D. P. O'Neill,  D. Neuhauser,  E. Neuscamman,  
 C. M. Oana,  R. Olson,  B. Peters,  R. Peverati,  P. A. Pieniazek,  
 Y. M. Rhee,  J. Ritchie,  M. A. Rohrdanz,  E. Rosta,  N. J. Russ,  
 H. F. Schaefer III,  N. E. Schultz,  N. Shenvi,  A. C. Simmonett,  A. Sodt,  
 D. Stuck,  K. S. Thanthiriwatte,  V. Vanovschi,  Tao Wang,  A. Warshel,  
 C. F. Williams,  Q. Wu,  X. Xu,  W. Zhang

 Please cite Q-Chem as follows:
 Y. Shao et al., Mol. Phys. 113, 184-215 (2015)
 DOI: 10.1080/00268976.2014.952696

 Q-Chem 5.1.1 for Intel X86 EM64T Linux

 Parts of Q-Chem use Armadillo 8.300.2 (Tropical Shenanigans).
 http://arma.sourceforge.net/

 Q-Chem begins on Tue Aug 28 23:21:53 2018  

Host: 
0

     Scratch files written to /scratch/taweetham/qchem28720//
The previous job contains 0 fragments, simply inherited here
Input Ideriv = 2
Curr. Ideriv = -1
Max.  Ideriv = 2

Checking the input file for inconsistencies... 	...done.

--------------------------------------------------------------
User input:
--------------------------------------------------------------

$molecule
read
$end

$rem
   SCF_GUESS 	READ
   JOB_TYPE 	FREQUENCY
   BASIS 	6-311++G**
   EXCHANGE 	B3LYP	
   SET_ITER 100

   SET_CONV 5
$end


--------------------------------------------------------------
 ----------------------------------------------------------------
             Standard Nuclear Orientation (Angstroms)
    I     Atom           X                Y                Z
 ----------------------------------------------------------------
    1      Br     -1.1079193235    -1.2566840465     0.0000000000
    2      C      -0.6991264245     0.5897664008    -0.0000000000
    3      C       0.5292637869     1.1009740720    -0.0000000000
    4      H       0.6868040019     2.1696934235    -0.0000000000
    5      Cl     -2.0797629132     1.6584895969    -0.0000000000
    6      Br      2.1275862191     0.0992994920     0.0000000000
 ----------------------------------------------------------------
 Molecular Point Group                 Cs    NOp =  2
 Largest Abelian Subgroup              Cs    NOp =  2
 Nuclear Repulsion Energy =   637.7855468907 hartrees
 There are       50 alpha and       50 beta electrons
 Requested basis set is 6-311++G(d,p)
 There are 68 shells and 177 basis functions

 Total QAlloc Memory Limit   2000 MB
 Mega-Array Size       188 MB
 MEM_STATIC part       192 MB

                       Distance Matrix (Angstroms)
             Br(  1)   C (  2)   C (  3)   H (  4)   Cl(  5)
   C (  2)  1.891161
   C (  3)  2.870352  1.330517
   H (  4)  3.867957  2.101659  1.080268
   Cl(  5)  3.072900  1.745946  2.667929  2.813400
   Br(  6)  3.508160  2.868948  1.886263  2.522377  4.486966

 A cutoff of  1.0D-11 yielded   1898 shell pairs
 There are     13757 function pairs (     15199 Cartesian)
 Smallest overlap matrix eigenvalue = 3.74E-05
 Guess MOs from SCF MO coefficient file

 -----------------------------------------------------------------------
  General SCF calculation program by
  Eric Jon Sundstrom, Paul Horn, Yuezhi Mao, Dmitri Zuev, Alec White,
  David Stuck, Shaama M.S., Shane Yost, Joonho Lee, David Small,
  Daniel Levine, Susi Lehtola, Hugh Burton, Evgeny Epifanovsky
 -----------------------------------------------------------------------
 Exchange:     0.2000 Hartree-Fock + 0.0800 Slater + 0.7200 B88
 Correlation:  0.1900 VWN1RPA + 0.8100 LYP
 Using SG-1 standard quadrature grid
 A restricted SCF calculation will be
 performed using DIIS
 SCF converges when DIIS error is below 1.0e-08
 ---------------------------------------
  Cycle       Energy         DIIS error
 ---------------------------------------
    1   -5685.3114109736      5.95e-05  
    2   -5685.3114287406      6.11e-06  
    3   -5685.3114288405      5.78e-06  
    4   -5685.3114289495      2.05e-06  
    5   -5685.3114289648      7.36e-07  
    6   -5685.3114289672      1.56e-07  
    7   -5685.3114289672      3.75e-08  
    8   -5685.3114289672      1.32e-08  
    9   -5685.3114289672      1.07e-08  
   10   -5685.3114289672      4.99e-10  Convergence criterion met
 ---------------------------------------
 SCF time:   CPU 33.34s  wall 34.00s 
 SCF   energy in the final basis set =    -5685.3114289672
 Total energy in the final basis set =    -5685.3114289672

 --------------------------------------------------------------
             Orbital Energies (a.u.) and Symmetries
 --------------------------------------------------------------

 Alpha MOs, Restricted
 -- Occupied --                  
-482.86 -482.85 -101.59  -62.51  -62.51  -56.33  -56.33  -56.33
  1 A'    2 A'    3 A'    4 A'    5 A'    6 A'    1 A"    7 A'                 
-56.328 -56.324 -56.324 -10.306 -10.257  -9.500  -8.721  -8.716
  8 A'    2 A"    9 A'   10 A'   11 A'   12 A'   13 A'   14 A'                 
 -7.265  -7.255  -7.254  -6.553  -6.548  -6.539  -6.539  -6.535
 15 A'    3 A"   16 A'   17 A'   18 A'    4 A"   19 A'    5 A"                 
 -6.534  -2.664  -2.660  -2.660  -2.659  -2.656  -2.655  -2.649
 20 A'   21 A'    6 A"   22 A'   23 A'    7 A"   24 A'   25 A'                 
 -2.649  -2.644  -2.644  -0.924  -0.847  -0.816  -0.740  -0.578
  8 A"   26 A'    9 A"   27 A'   28 A'   29 A'   30 A'   31 A'                 
 -0.511  -0.477  -0.421  -0.410  -0.352  -0.348  -0.325  -0.323
 32 A'   33 A'   10 A"   34 A'   35 A'   11 A"   12 A"   36 A'                 
 -0.302  -0.264
 37 A'   13 A"                                                                 
 -- Virtual --                   
 -0.050  -0.046  -0.041  -0.008   0.015   0.026   0.034   0.047
 38 A'   14 A"   39 A'   40 A'   41 A'   42 A'   43 A'   15 A"                 
  0.060   0.065   0.072   0.079   0.088   0.092   0.094   0.106
 44 A'   45 A'   16 A"   17 A"   46 A'   47 A'   48 A'   49 A'                 
  0.114   0.122   0.138   0.139   0.140   0.162   0.186   0.200
 18 A"   50 A'   51 A'   19 A"   52 A'   53 A'   54 A'   55 A'                 
  0.224   0.257   0.276   0.363   0.386   0.396   0.406   0.414
 56 A'   57 A'   58 A'   59 A'   60 A'   61 A'   20 A"   62 A'                 
  0.423   0.432   0.444   0.457   0.471   0.483   0.496   0.520
 21 A"   63 A'   64 A'   22 A"   65 A'   23 A"   66 A'   24 A"                 
  0.546   0.556   0.556   0.583   0.587   0.597   0.627   0.650
 25 A"   26 A"   67 A'   27 A"   68 A'   69 A'   70 A'   28 A"                 
  0.668   0.713   0.733   0.757   0.800   0.835   0.839   0.846
 71 A'   72 A'   73 A'   74 A'   75 A'   29 A"   76 A'   30 A"                 
  0.853   0.910   0.923   0.951   1.007   1.127   1.142   1.164
 77 A'   78 A'   79 A'   80 A'   81 A'   82 A'   31 A"   83 A'                 
  1.242   1.456   1.502   1.563   1.624   1.773   1.788   1.877
 32 A"   33 A"   84 A'   85 A'   86 A'   87 A'   34 A"   88 A'                 
  1.972   1.977   2.024   2.025   2.045   2.096   2.152   2.245
 35 A"   36 A"   37 A"   89 A'   90 A'   91 A'   92 A'   38 A"                 
  2.265   2.284   2.328   2.463   2.595   2.642   2.653   2.831
 93 A'   94 A'   95 A'   96 A'   97 A'   98 A'   39 A"   40 A"                 
  2.959   3.158   3.258   3.742   3.979   3.989   3.992   4.034
 99 A'  100 A'  101 A'  102 A'   41 A"   42 A"  103 A'  104 A'                 
  4.040   4.076   4.143   4.189   4.323   4.401   6.581   6.688
 43 A"   44 A"  105 A'  106 A'  107 A'  108 A'  109 A'  110 A'                 
  7.528   7.545   7.562   7.596   7.649   7.689   9.720  23.389
 45 A"   46 A"  111 A'  112 A'  113 A'  114 A'  115 A'  116 A'                 
 24.125  25.793  25.979  26.366  47.865  47.950 215.703 289.723
117 A'   47 A"  118 A'  119 A'  120 A'  121 A'  122 A'   48 A"                 
289.741 289.759 289.790 289.871 289.9111020.6471020.752
 49 A"  123 A'  124 A'  125 A'  126 A'  127 A'  128 A'                         

 Beta MOs, Restricted
 -- Occupied --                  
-482.86 -482.85 -101.59  -62.51  -62.51  -56.33  -56.33  -56.33
  1 A'    2 A'    3 A'    4 A'    5 A'    6 A'    1 A"    7 A'                 
-56.328 -56.324 -56.324 -10.306 -10.257  -9.500  -8.721  -8.716
  8 A'    2 A"    9 A'   10 A'   11 A'   12 A'   13 A'   14 A'                 
 -7.265  -7.255  -7.254  -6.553  -6.548  -6.539  -6.539  -6.535
 15 A'    3 A"   16 A'   17 A'   18 A'    4 A"   19 A'    5 A"                 
 -6.534  -2.664  -2.660  -2.660  -2.659  -2.656  -2.655  -2.649
 20 A'   21 A'    6 A"   22 A'   23 A'    7 A"   24 A'   25 A'                 
 -2.649  -2.644  -2.644  -0.924  -0.847  -0.816  -0.740  -0.578
  8 A"   26 A'    9 A"   27 A'   28 A'   29 A'   30 A'   31 A'                 
 -0.511  -0.477  -0.421  -0.410  -0.352  -0.348  -0.325  -0.323
 32 A'   33 A'   10 A"   34 A'   35 A'   11 A"   12 A"   36 A'                 
 -0.302  -0.264
 37 A'   13 A"                                                                 
 -- Virtual --                   
 -0.050  -0.046  -0.041  -0.008   0.015   0.026   0.034   0.047
 38 A'   14 A"   39 A'   40 A'   41 A'   42 A'   43 A'   15 A"                 
  0.060   0.065   0.072   0.079   0.088   0.092   0.094   0.106
 44 A'   45 A'   16 A"   17 A"   46 A'   47 A'   48 A'   49 A'                 
  0.114   0.122   0.138   0.139   0.140   0.162   0.186   0.200
 18 A"   50 A'   51 A'   19 A"   52 A'   53 A'   54 A'   55 A'                 
  0.224   0.257   0.276   0.363   0.386   0.396   0.406   0.414
 56 A'   57 A'   58 A'   59 A'   60 A'   61 A'   20 A"   62 A'                 
  0.423   0.432   0.444   0.457   0.471   0.483   0.496   0.520
 21 A"   63 A'   64 A'   22 A"   65 A'   23 A"   66 A'   24 A"                 
  0.546   0.556   0.556   0.583   0.587   0.597   0.627   0.650
 25 A"   26 A"   67 A'   27 A"   68 A'   69 A'   70 A'   28 A"                 
  0.668   0.713   0.733   0.757   0.800   0.835   0.839   0.846
 71 A'   72 A'   73 A'   74 A'   75 A'   29 A"   76 A'   30 A"                 
  0.853   0.910   0.923   0.951   1.007   1.127   1.142   1.164
 77 A'   78 A'   79 A'   80 A'   81 A'   82 A'   31 A"   83 A'                 
  1.242   1.456   1.502   1.563   1.624   1.773   1.788   1.877
 32 A"   33 A"   84 A'   85 A'   86 A'   87 A'   34 A"   88 A'                 
  1.972   1.977   2.024   2.025   2.045   2.096   2.152   2.245
 35 A"   36 A"   37 A"   89 A'   90 A'   91 A'   92 A'   38 A"                 
  2.265   2.284   2.328   2.463   2.595   2.642   2.653   2.831
 93 A'   94 A'   95 A'   96 A'   97 A'   98 A'   39 A"   40 A"                 
  2.959   3.158   3.258   3.742   3.979   3.989   3.992   4.034
 99 A'  100 A'  101 A'  102 A'   41 A"   42 A"  103 A'  104 A'                 
  4.040   4.076   4.143   4.189   4.323   4.401   6.581   6.688
 43 A"   44 A"  105 A'  106 A'  107 A'  108 A'  109 A'  110 A'                 
  7.528   7.545   7.562   7.596   7.649   7.689   9.720  23.389
 45 A"   46 A"  111 A'  112 A'  113 A'  114 A'  115 A'  116 A'                 
 24.125  25.793  25.979  26.366  47.865  47.950 215.703 289.723
117 A'   47 A"  118 A'  119 A'  120 A'  121 A'  122 A'   48 A"                 
289.741 289.759 289.790 289.871 289.9111020.6471020.752
 49 A"  123 A'  124 A'  125 A'  126 A'  127 A'  128 A'                         
 --------------------------------------------------------------

          Ground-State Mulliken Net Atomic Charges

     Atom                 Charge (a.u.)
  ----------------------------------------
      1 Br                   -0.112242
      2 C                     0.028590
      3 C                    -0.356162
      4 H                     0.216432
      5 Cl                    0.297107
      6 Br                   -0.073725
  ----------------------------------------
  Sum of atomic charges =     0.000000

 -----------------------------------------------------------------
                    Cartesian Multipole Moments
 -----------------------------------------------------------------
    Charge (ESU x 10^10)
                 0.0000
    Dipole Moment (Debye)
         X       0.3226      Y       0.5720      Z       0.0000
       Tot       0.6567
    Quadrupole Moments (Debye-Ang)
        XX     -61.1330     XY       0.5875     YY     -56.8395
        XZ       0.0000     YZ       0.0000     ZZ     -62.4607
    Octopole Moments (Debye-Ang^2)
       XXX      28.3905    XXY     -13.0222    XYY       6.6456
       YYY     -30.8025    XXZ       0.0000    XYZ      -0.0000
       YYZ       0.0000    XZZ       7.8815    YZZ     -11.0230
       ZZZ       0.0000
    Hexadecapole Moments (Debye-Ang^3)
      XXXX   -1022.9989   XXXY       9.4787   XXYY    -248.3104
      XYYY      47.5545   YYYY    -482.6801   XXXZ      -0.0000
      XXYZ       0.0000   XYYZ      -0.0000   YYYZ       0.0000
      XXZZ    -193.9265   XYZZ      12.4513   YYZZ    -102.4520
      XZZZ       0.0000   YZZZ       0.0000   ZZZZ     -75.5601
 -----------------------------------------------------------------
 Calculating MO derivatives via CPSCF
   1         3          18      0.131871    0.037659
   2         3          18      0.017024    0.004377
   3         3          18      0.002308    0.000814
   4        19           2      0.000147    0.000095
   5        21           0      0.000000    0.000000    Roots Converged
 Time for AOints: 14.1 s (CPU) 14.1 s (wall)
 ------------------------------------------------------------------------------
                     AOints        : Timing summary (seconds)
 ------------------------------------------------------------------------------
     job step          cpu (% of tot)      sys (% of tot)     wall (% of tot)
 ------------------------------------------------------------------------------
  cpscf_lag         0.9733E+02 (51.0)   0.1280E-03 (19.3)   0.9741E+02 (51.0)
  iterzp            0.7934E+02 (41.5)   0.5330E-03 (80.5)   0.7941E+02 (41.5)
  make_fx           0.0000E+00 ( 0.0)   0.0000E+00 ( 0.0)   0.0000E+00 ( 0.0)
  AOints            0.1410E+02 ( 7.4)   0.0000E+00 ( 0.0)   0.1412E+02 ( 7.4)
 ------------------------------------------------------------------------------
   Grand Totals     0.1910E+03          0.6620E-03          0.1912E+03
 ------------------------------------------------------------------------------
 Calculating analytic Hessian of the SCF energy
 Polarizability Matrix (a.u.)
            1           2           3
    1-100.8739281   3.8207488   0.0000000
    2   3.8207488 -78.2780796   0.0000000
    3   0.0000000   0.0000000 -45.8269989

 Direct stationary perturbation theory relativistic correction:

 rels  =      34.380893345009
 relv  =    -116.932039076775
 rel2e =      18.961186007596
 E_rel =     -63.589959724169

 Hessian of the SCF Energy
            1           2           3           4           5           6
    1   0.0442340   0.0381568  -0.0000000  -0.0360756  -0.0251165   0.0000000
    2   0.0381568   0.2014875  -0.0000000  -0.0383874  -0.1420264   0.0000000
    3  -0.0000000  -0.0000000   0.0090412   0.0000000   0.0000000  -0.0207320
    4  -0.0360756  -0.0383874   0.0000000   0.6349390   0.1441880  -0.0000000
    5  -0.0251165  -0.1420264   0.0000000   0.1441880   0.3665584   0.0000000
    6   0.0000000   0.0000000  -0.0207320  -0.0000000   0.0000000   0.0762885
    7  -0.0032576  -0.0067579  -0.0000000  -0.4472706  -0.1636528   0.0000000
    8  -0.0248785  -0.0292111  -0.0000000  -0.1754331  -0.1449145  -0.0000000
    9   0.0000000  -0.0000000   0.0046001   0.0000000  -0.0000000  -0.0441743
   10  -0.0027743  -0.0021995   0.0000000  -0.0022445  -0.0256282  -0.0000000
   11  -0.0001973   0.0013661   0.0000000   0.0008194  -0.0076125  -0.0000000
   12  -0.0000000   0.0000000   0.0056556   0.0000000  -0.0000000   0.0056672
   13   0.0012631   0.0095927  -0.0000000  -0.1192576   0.0511454  -0.0000000
   14   0.0170302  -0.0326550  -0.0000000   0.0650748  -0.0718236   0.0000000
   15  -0.0000000   0.0000000   0.0032938   0.0000000   0.0000000  -0.0204765
   16  -0.0033896  -0.0004046   0.0000000  -0.0300908   0.0190640  -0.0000000
   17  -0.0049946   0.0010390  -0.0000000   0.0037383  -0.0001815   0.0000000
   18   0.0000000  -0.0000000  -0.0018589  -0.0000000   0.0000000   0.0034270
            7           8           9          10          11          12
    1  -0.0032576  -0.0248785   0.0000000  -0.0027743  -0.0001973  -0.0000000
    2  -0.0067579  -0.0292111  -0.0000000  -0.0021995   0.0013661   0.0000000
    3  -0.0000000  -0.0000000   0.0046001   0.0000000   0.0000000   0.0056556
    4  -0.4472706  -0.1754331   0.0000000  -0.0022445   0.0008194   0.0000000
    5  -0.1636528  -0.1449145  -0.0000000  -0.0256282  -0.0076125  -0.0000000
    6   0.0000000  -0.0000000  -0.0441743  -0.0000000  -0.0000000   0.0056672
    7   0.6523196   0.1587793  -0.0000000  -0.0470683  -0.0561620  -0.0000000
    8   0.1587793   0.5939002   0.0000000  -0.0459938  -0.3462480   0.0000000
    9  -0.0000000   0.0000000   0.0794784   0.0000000   0.0000000  -0.0291445
   10  -0.0470683  -0.0459938   0.0000000   0.0626269   0.0504574   0.0000000
   11  -0.0561620  -0.3462480   0.0000000   0.0504574   0.3574204   0.0000000
   12  -0.0000000   0.0000000  -0.0291445   0.0000000   0.0000000   0.0191822
   13  -0.0360354   0.0241676   0.0000000  -0.0009970   0.0016020  -0.0000000
   14   0.0061372   0.0008437  -0.0000000  -0.0005815   0.0013020   0.0000000
   15   0.0000000  -0.0000000   0.0062610  -0.0000000  -0.0000000  -0.0036019
   16  -0.1186878   0.0633586  -0.0000000  -0.0095429   0.0034806  -0.0000000
   17   0.0616562  -0.0743703  -0.0000000   0.0239455  -0.0062280  -0.0000000
   18   0.0000000  -0.0000000  -0.0170207  -0.0000000  -0.0000000   0.0022414
           13          14          15          16          17          18
    1   0.0012631   0.0170302  -0.0000000  -0.0033896  -0.0049946   0.0000000
    2   0.0095927  -0.0326550   0.0000000  -0.0004046   0.0010390  -0.0000000
    3  -0.0000000  -0.0000000   0.0032938   0.0000000  -0.0000000  -0.0018589
    4  -0.1192576   0.0650748   0.0000000  -0.0300908   0.0037383  -0.0000000
    5   0.0511454  -0.0718236   0.0000000   0.0190640  -0.0001815   0.0000000
    6  -0.0000000   0.0000000  -0.0204765  -0.0000000   0.0000000   0.0034270
    7  -0.0360354   0.0061372   0.0000000  -0.1186878   0.0616562   0.0000000
    8   0.0241676   0.0008437  -0.0000000   0.0633586  -0.0743703  -0.0000000
    9   0.0000000  -0.0000000   0.0062610  -0.0000000  -0.0000000  -0.0170207
   10  -0.0009970  -0.0005815  -0.0000000  -0.0095429   0.0239455  -0.0000000
   11   0.0016020   0.0013020  -0.0000000   0.0034806  -0.0062280  -0.0000000
   12  -0.0000000   0.0000000  -0.0036019  -0.0000000  -0.0000000   0.0022414
   13   0.1589835  -0.0869031  -0.0000000  -0.0039565   0.0003954   0.0000000
   14  -0.0869031   0.1013037   0.0000000  -0.0007577   0.0010292  -0.0000000
   15  -0.0000000   0.0000000   0.0100761   0.0000000  -0.0000000   0.0044475
   16  -0.0039565  -0.0007577   0.0000000   0.1656675  -0.0847409  -0.0000000
   17   0.0003954   0.0010292  -0.0000000  -0.0847409   0.0787115   0.0000000
   18   0.0000000  -0.0000000   0.0044475  -0.0000000   0.0000000   0.0087637
 Gradient time:  CPU 266.87 s  wall 267.14 s
 **********************************************************************
 **                                                                  **
 **                       VIBRATIONAL ANALYSIS                       **
 **                       --------------------                       **
 **                                                                  **
 **        VIBRATIONAL FREQUENCIES (CM**-1) AND NORMAL MODES         **
 **     FORCE CONSTANTS (mDYN/ANGSTROM) AND REDUCED MASSES (AMU)     **
 **                  INFRARED INTENSITIES (KM/MOL)                   **
 **                                                                  **
 **********************************************************************


 Mode:                 1                      2                      3
 Frequency:       114.12                 186.70                 218.47
 Force Cnst:      0.4292                 0.1315                 1.1062
 Red. Mass:      55.9445                 6.4022                39.3388
 IR Active:          YES                    YES                    YES
 IR Intens:        0.165                  0.093                  0.372
 Raman Active:       YES                    YES                    YES
               X      Y      Z        X      Y      Z        X      Y      Z
 Br         0.561  0.204 -0.000    0.000  0.000  0.010    0.097 -0.366  0.000
 C         -0.046  0.314 -0.000   -0.000  0.000  0.279   -0.128 -0.167  0.000
 C         -0.050  0.297 -0.000   -0.000 -0.000  0.543   -0.185 -0.089  0.000
 H          0.179  0.261 -0.000    0.000 -0.000  0.772   -0.313 -0.073  0.000
 Cl        -0.230  0.029  0.000   -0.000  0.000 -0.160    0.460  0.612 -0.000
 Br        -0.447 -0.313  0.000    0.000 -0.000 -0.074   -0.250  0.135 -0.000
 TransDip  -0.002  0.013 -0.000    0.000  0.000  0.010    0.009 -0.017  0.000

 Mode:                 4                      5                      6
 Frequency:       319.26                 439.97                 520.57
 Force Cnst:      1.8400                 0.5774                 1.4248
 Red. Mass:      30.6390                 5.0630                 8.9238
 IR Active:          YES                    YES                    YES
 IR Intens:        0.382                  5.168                  6.247
 Raman Active:       YES                    YES                    YES
               X      Y      Z        X      Y      Z        X      Y      Z
 Br        -0.083  0.104 -0.000   -0.000 -0.000 -0.030   -0.050 -0.131  0.000
 C          0.418 -0.112  0.000    0.000  0.000  0.557    0.287  0.332 -0.000
 C          0.224  0.217  0.000   -0.000  0.000 -0.216    0.269  0.534  0.000
 H          0.031  0.243 -0.000    0.000  0.000 -0.800    0.378  0.528  0.000
 Cl         0.564 -0.490 -0.000   -0.000  0.000 -0.041   -0.089  0.033  0.000
 Br        -0.265  0.094 -0.000    0.000 -0.000  0.006    0.000 -0.022 -0.000
 TransDip  -0.019  0.003 -0.000   -0.000 -0.000 -0.073    0.034  0.072  0.000

 Mode:                 7                      8                      9
 Frequency:       749.24                 794.14                 863.43
 Force Cnst:      2.6584                 0.4839                 2.8894
 Red. Mass:       8.0377                 1.3024                 6.5781
 IR Active:          YES                    YES                    YES
 IR Intens:       84.341                 27.068                121.222
 Raman Active:       YES                    YES                    YES
               X      Y      Z        X      Y      Z        X      Y      Z
 Br        -0.001  0.002 -0.000    0.000  0.000  0.002   -0.001 -0.031 -0.000
 C          0.337 -0.085  0.000    0.000 -0.000  0.059   -0.277  0.569  0.000
 C          0.470 -0.420  0.000    0.000 -0.000 -0.152    0.066 -0.246 -0.000
 H          0.515 -0.432 -0.000   -0.000 -0.000  0.987    0.643 -0.332  0.000
 Cl        -0.134  0.065  0.000   -0.000  0.000 -0.007    0.071 -0.073 -0.000
 Br        -0.069  0.052  0.000   -0.000  0.000  0.003   -0.006  0.018  0.000
 TransDip   0.282 -0.085 -0.000    0.000 -0.000  0.167   -0.049  0.349  0.000

 Mode:                10                     11                     12
 Frequency:      1243.03                1622.22                3225.91
 Force Cnst:      1.0561                15.1358                 6.6966
 Red. Mass:       1.1600                 9.7619                 1.0922
 IR Active:          YES                    YES                    YES
 IR Intens:       17.066                 10.602                 14.906
 Raman Active:       YES                    YES                    YES
               X      Y      Z        X      Y      Z        X      Y      Z
 Br        -0.000  0.002  0.000   -0.003 -0.007  0.000    0.000  0.000 -0.000
 C         -0.033 -0.087 -0.000    0.594  0.248 -0.000    0.006  0.001  0.000
 C         -0.049  0.052  0.000   -0.592 -0.174  0.000   -0.019 -0.085 -0.000
 H          0.986 -0.118 -0.000    0.211 -0.400 -0.000    0.163  0.983  0.000
 Cl         0.001  0.002 -0.000   -0.013  0.005  0.000   -0.000  0.000 -0.000
 Br        -0.000  0.004 -0.000    0.006 -0.002  0.000   -0.000  0.000  0.000
 TransDip  -0.118 -0.060 -0.000    0.051  0.091  0.000    0.108  0.060  0.000

 STANDARD THERMODYNAMIC QUANTITIES AT   298.15 K  AND     1.00 ATM

   This Molecule has  0 Imaginary Frequencies
   Zero point vibrational energy:       14.720 kcal/mol

   Atom    1 Element Br Has Mass   78.91830
   Atom    2 Element C  Has Mass   12.00000
   Atom    3 Element C  Has Mass   12.00000
   Atom    4 Element H  Has Mass    1.00783
   Atom    5 Element Cl Has Mass   34.96885
   Atom    6 Element Br Has Mass   78.91830
   Molecular Mass:   217.813280 amu
   Principal axes and moments of inertia in amu*Bohr^2:
                             1           2           3
    Eigenvalues --      872.26052  2196.67842  3068.93894
          X               0.99965    -0.02643    -0.00000
          Y               0.02643     0.99965     0.00000
          Z               0.00000    -0.00000     1.00000
   Rotational Symmetry Number is   1
   The Molecule is an Asymmetric Top
   Translational Enthalpy:        0.889 kcal/mol
   Rotational Enthalpy:           0.889 kcal/mol
   Vibrational Enthalpy:         16.574 kcal/mol
   gas constant (RT):             0.592 kcal/mol
   Translational Entropy:        42.038  cal/mol.K
   Rotational Entropy:           30.154  cal/mol.K
   Vibrational Entropy:          10.847  cal/mol.K

   Total Enthalpy:               18.944 kcal/mol
   Total Entropy:                83.039  cal/mol.K

 ======================================================================

 STANDARD THERMODYNAMIC QUANTITIES FOR ANHARMONIC VIBRATION -- TOSH

   Zero point vibrational energy: ************ kcal/mol

   Vibrational Enthalpy:       Infinity kcal/mol
   Vibrational Entropy:             NaN  cal/mol.K

   Total Enthalpy:             Infinity kcal/mol
   Total Entropy:                   NaN  cal/mol.K

 ======================================================================

 STANDARD THERMODYNAMIC QUANTITIES FOR ANHARMONIC VIBRATION -- VPT2

   Zero point vibrational energy: ************ kcal/mol

   Vibrational Enthalpy:       Infinity kcal/mol
   Vibrational Entropy:             NaN  cal/mol.K

   Total Enthalpy:             Infinity kcal/mol
   Total Entropy:                   NaN  cal/mol.K

 ======================================================================

Archival summary:
1\1\TWL01\FREQ\ProcedureUnspecified\BasisUnspecified\r2l121\taweetha\TueAug2823:26:542018TueAug2823:26:542018\0\\#,FREQ,ProcedureUnspecified,BasisUnspecified,\\0,1\Br\C,1,1.89116\C,2,1.33052,1,125.079\H,3,1.08027,2,120.981,1,180,0\Cl,2,1.74595,1,115.259,3,-180,0\Br,3,1.88626,2,125.329,1,0,0\\\@

 Total job time:  300.65s(wall), 300.32s(cpu) 
 Tue Aug 28 23:26:54 2018

        *************************************************************
        *                                                           *
        *  Thank you very much for using Q-Chem.  Have a nice day.  *
        *                                                           *
        *************************************************************
