# Supplementary material for: Geometric and energetic data from ab initio calculations of haloethene, haloimine, halomethylenephosphine, haloiminophosphine, halodiazene, halodiphosphene and halocyclopropane
Source: Data Brief. 2019 Nov 2;27:104738. doi: 10.1016/j.dib.2019.104738 (PMC6861602; doi:10.1016/j.dib.2019.104738)
Supplement: Multimedia component 2 [file mmc2.zip › CC/B3LYP/HBrCCClCl.out]

Q-Chem Developer Version!
                  Welcome to Q-Chem
     A Quantum Leap Into The Future Of Chemistry


 Q-Chem 5.1, Q-Chem, Inc., Pleasanton, CA (2018)

 Yihan Shao,  Zhengting Gan,  E. Epifanovsky,  A. T. B. Gilbert,  M. Wormit,  
 J. Kussmann,  A. W. Lange,  A. Behn,  Jia Deng,  Xintian Feng,  D. Ghosh,  
 M. Goldey,  P. R. Horn,  L. D. Jacobson,  I. Kaliman,  T. Kus,  A. Landau,  
 Jie Liu,  E. I. Proynov,  R. M. Richard,  R. P. Steele,  E. J. Sundstrom,  
 H. L. Woodcock III,  P. M. Zimmerman,  D. Zuev,  B. Albrecht,  E. Alguire,  
 S. A. Baeppler,  D. Barton,  Z. Benda,  Y. A. Bernard,  E. J. Berquist,  
 K. B. Bravaya,  H. Burton,  D. Casanova,  Chun-Min Chang,  Yunqing Chen,  
 A. Chien,  K. D. Closser,  M. P. Coons,  S. Coriani,  S. Dasgupta,  
 A. L. Dempwolff,  M. Diedenhofen,  Hainam Do,  R. G. Edgar,  Po-Tung Fang,  
 S. Faraji,  S. Fatehi,  Qingguo Feng,  K. D. Fenk,  J. Fosso-Tande,  
 Qinghui Ge,  A. Ghysels,  G. Gidofalvi,  J. Gomes,  J. Gonthier,  A. Gunina,  
 D. Hait,  M. W. D. Hanson-Heine,  P. H. P. Harbach,  A. W. Hauser,  
 J. E. Herr,  E. G. Hohenstein,  Z. C. Holden,  Kerwin Hui,  B. C. Huynh,  
 T.-C. Jagau,  Hyunjun Ji,  B. Kaduk,  K. Khistyaev,  Jaehoon Kim,  
 P. Klunzinger,  K. Koh,  D. Kosenkov,  L. Koulias,  T. Kowalczyk,  
 C. M. Krauter,  A. Kunitsa,  Ka Un Lao,  A. Laurent,  K. V. Lawler,  
 Joonho Lee,  D. Lefrancois,  S. Lehtola,  D. S. Levine,  Yi-Pei Li,  
 You-Sheng Lin,  Fenglai Liu,  E. Livshits,  A. Luenser,  P. Manohar,  
 E. Mansoor,  S. F. Manzer,  Shan-Ping Mao,  Yuezhi Mao,  N. Mardirossian,  
 A. V. Marenich,  T. Markovich,  L. A. Martinez-Martinez,  S. A. Maurer,  
 N. J. Mayhall,  S. C. McKenzie,  J.-M. Mewes,  A. F. Morrison,  
 J. W. Mullinax,  K. Nanda,  T. S. Nguyen-Beck,  R. Olivares-Amaya,  
 J. A. Parkhill,  T. M. Perrine,  F. Plasser,  P. Pokhilko,  S. Prager,  
 A. Prociuk,  E. Ramos,  D. R. Rehn,  F. Rob,  M. Schneider,  N. Sergueev,  
 S. M. Sharada,  S. Sharma,  D. W. Small,  T. Stauch,  T. Stein,  
 Yu-Chuan Su,  A. J. W. Thom,  A. Tkatchenko,  T. Tsuchimochi,  N. M. Tubman,  
 L. Vogt,  M. L. Vidal,  O. Vydrov,  M. A. Watson,  J. Wenzel,  
 M. de Wergifosse,  T. A. Wesolowski,  A. White,  J. Witte,  A. Yamada,  
 Jun Yang,  K. Yao,  S. Yeganeh,  S. R. Yost,  Zhi-Qiang You,  A. Zech,  
 Igor Ying Zhang,  Xing Zhang,  Yan Zhao,  Ying Zhu,  B. R. Brooks,  
 G. K. L. Chan,  C. J. Cramer,  M. S. Gordon,  W. J. Hehre,  A. Klamt,  
 M. W. Schmidt,  C. D. Sherrill,  D. G. Truhlar,  A. Aspuru-Guzik,  R. Baer,  
 A. T. Bell,  N. A. Besley,  Jeng-Da Chai,  A. E. DePrince, III,  
 R. A. DiStasio Jr.,  A. Dreuw,  B. D. Dunietz,  T. R. Furlani,  
 Chao-Ping Hsu,  Yousung Jung,  Jing Kong,  D. S. Lambrecht,  WanZhen Liang,  
 C. Ochsenfeld,  V. A. Rassolov,  L. V. Slipchenko,  J. E. Subotnik,  
 T. Van Voorhis,  J. M. Herbert,  A. I. Krylov,  P. M. W. Gill,  M. Head-Gordon

 Contributors to earlier versions of Q-Chem not listed above: 
 R. D. Adamson,  B. Austin,  J. Baker,  G. J. O. Beran,  K. Brandhorst,  
 S. T. Brown,  E. F. C. Byrd,  A. K. Chakraborty,  C.-L. Cheng,  
 Siu Hung Chien,  D. M. Chipman,  D. L. Crittenden,  H. Dachsel,  
 R. J. Doerksen,  A. D. Dutoi,  L. Fusti-Molnar,  W. A. Goddard III,  
 A. Golubeva-Zadorozhnaya,  S. R. Gwaltney,  G. Hawkins,  A. Heyden,  
 S. Hirata,  G. Kedziora,  F. J. Keil,  C. Kelley,  Jihan Kim,  R. A. King,  
 R. Z. Khaliullin,  P. P. Korambath,  W. Kurlancheek,  A. M. Lee,  M. S. Lee,  
 S. V. Levchenko,  Ching Yeh Lin,  D. Liotard,  R. C. Lochan,  I. Lotan,  
 P. E. Maslen,  N. Nair,  D. P. O'Neill,  D. Neuhauser,  E. Neuscamman,  
 C. M. Oana,  R. Olson,  B. Peters,  R. Peverati,  P. A. Pieniazek,  
 Y. M. Rhee,  J. Ritchie,  M. A. Rohrdanz,  E. Rosta,  N. J. Russ,  
 H. F. Schaefer III,  N. E. Schultz,  N. Shenvi,  A. C. Simmonett,  A. Sodt,  
 D. Stuck,  K. S. Thanthiriwatte,  V. Vanovschi,  Tao Wang,  A. Warshel,  
 C. F. Williams,  Q. Wu,  X. Xu,  W. Zhang

 Please cite Q-Chem as follows:
 Y. Shao et al., Mol. Phys. 113, 184-215 (2015)
 DOI: 10.1080/00268976.2014.952696

 Q-Chem 5.1.1 for Intel X86 EM64T Linux

 Parts of Q-Chem use Armadillo 8.300.2 (Tropical Shenanigans).
 http://arma.sourceforge.net/

 Q-Chem begins on Tue Aug 28 23:26:54 2018  

Host: 
0

     Scratch files written to /scratch/taweetham/qchem28876//
Input Ideriv = 2
Curr. Ideriv = -1
Max.  Ideriv = 2

Checking the input file for inconsistencies... 	...done.

--------------------------------------------------------------
User input:
--------------------------------------------------------------
HClBrCl.inp
$molecule
0 1
Br
C  1 1.886954
H  2 1.079376 1 114.136991
C  2 1.330748 1 124.820773 3 -180.000000 0
Cl 4 1.728477 2 125.048697 1 -0.000000 0
Cl 4 1.745829 2 119.920619 1 -180.000000 0
$end

$rem
   JOB_TYPE		OPTIMIZATION
   BASIS		6-311++G**
   EXCHANGE		B3LYP
$end

--------------------------------------------------------------
 ----------------------------------------------------------------
             Standard Nuclear Orientation (Angstroms)
    I     Atom           X                Y                Z
 ----------------------------------------------------------------
    1      Br      1.8800139251     0.1455625017    -0.0000000000
    2      C       0.1251645636     0.8391755904    -0.0000000000
    3      H       0.0767592035     1.9174656583    -0.0000000000
    4      C      -0.9830821643     0.1025078026     0.0000000000
    5      Cl     -1.0264022524    -1.6254262556     0.0000000000
    6      Cl     -2.5459354522     0.8805878099    -0.0000000000
 ----------------------------------------------------------------
 Molecular Point Group                 Cs    NOp =  2
 Largest Abelian Subgroup              Cs    NOp =  2
 Nuclear Repulsion Energy =   446.4733660935 hartrees
 There are       41 alpha and       41 beta electrons
 Requested basis set is 6-311++G(d,p)
 There are 62 shells and 159 basis functions

 Total QAlloc Memory Limit   2000 MB
 Mega-Array Size       188 MB
 MEM_STATIC part       192 MB
 A cutoff of  1.0D-11 yielded   1634 shell pairs
 There are     11530 function pairs (     12589 Cartesian)
 Smallest overlap matrix eigenvalue = 3.23E-05

 Scale SEOQF with 1.000000e-01/1.000000e-01/1.000000e-01

 Standard Electronic Orientation quadrupole field applied
 Nucleus-field energy     =     0.0000000140 hartrees
 Guess from superposition of atomic densities
 Warning:  Energy on first SCF cycle will be non-variational
 SAD guess density has 82.000000 electrons

 -----------------------------------------------------------------------
  General SCF calculation program by
  Eric Jon Sundstrom, Paul Horn, Yuezhi Mao, Dmitri Zuev, Alec White,
  David Stuck, Shaama M.S., Shane Yost, Joonho Lee, David Small,
  Daniel Levine, Susi Lehtola, Hugh Burton, Evgeny Epifanovsky
 -----------------------------------------------------------------------
 Exchange:     0.2000 Hartree-Fock + 0.0800 Slater + 0.7200 B88
 Correlation:  0.1900 VWN1RPA + 0.8100 LYP
 Using SG-1 standard quadrature grid
 A restricted SCF calculation will be
 performed using DIIS
 SCF converges when DIIS error is below 1.0e-08
 ---------------------------------------
  Cycle       Energy         DIIS error
 ---------------------------------------
    1   -3572.1606215891      4.20e-02  
    2   -3571.3662133204      3.43e-03  
    3   -3571.3313773176      4.66e-03  
    4   -3571.3889288510      1.14e-03  
    5   -3571.3930082816      2.43e-04  
    6   -3571.3931030389      1.17e-04  
    7   -3571.3931428836      2.87e-05  
    8   -3571.3931451416      5.38e-06  
    9   -3571.3931452182      9.44e-07  
   10   -3571.3931452211      2.57e-07  
   11   -3571.3931452213      9.01e-08  
   12   -3571.3931452213      1.51e-08  
   13   -3571.3931452213      3.54e-09  Convergence criterion met
 ---------------------------------------
 SCF time:   CPU 29.09s  wall 29.00s 
 SCF   energy in the final basis set =    -3571.3931452213
 Total energy in the final basis set =    -3571.3931452213

 --------------------------------------------------------------
             Orbital Energies (a.u.) and Symmetries
 --------------------------------------------------------------

 Alpha MOs, Restricted
 -- Occupied --                  
-482.86 -101.59 -101.59  -62.51  -56.33  -56.32  -56.32  -10.31
  1 A'    2 A'    3 A'    4 A'    5 A'    1 A"    6 A'    7 A'                 
-10.256  -9.502  -9.501  -8.717  -7.267  -7.266  -7.257  -7.256
  8 A'    9 A'   10 A'   11 A'   12 A'   13 A'    2 A"   14 A'                 
 -7.256  -7.255  -6.549  -6.535  -6.534  -2.660  -2.655  -2.655
  3 A"   15 A'   16 A'    4 A"   17 A'   18 A'    5 A"   19 A'                 
 -2.644  -2.644  -0.944  -0.861  -0.843  -0.743  -0.585  -0.517
  6 A"   20 A'   21 A'   22 A'   23 A'   24 A'   25 A'   26 A'                 
 -0.491  -0.434  -0.419  -0.364  -0.351  -0.345  -0.336  -0.310
 27 A'    7 A"   28 A'   29 A'    8 A"    9 A"   30 A'   31 A'                 
 -0.266
 10 A"                                                                         
 -- Virtual --                   
 -0.044  -0.043  -0.025  -0.007   0.022   0.029   0.033   0.049
 11 A"   32 A'   33 A'   34 A'   35 A'   36 A'   37 A'   12 A"                 
  0.067   0.070   0.076   0.086   0.091   0.095   0.105   0.114
 38 A'   39 A'   13 A"   14 A"   40 A'   41 A'   42 A'   15 A"                 
  0.122   0.131   0.144   0.147   0.148   0.164   0.187   0.203
 43 A'   44 A'   45 A'   16 A"   46 A'   47 A'   48 A'   49 A'                 
  0.235   0.255   0.281   0.376   0.400   0.409   0.412   0.422
 50 A'   51 A'   52 A'   53 A'   54 A'   55 A'   17 A"   56 A'                 
  0.431   0.435   0.462   0.469   0.470   0.498   0.516   0.541
 57 A'   18 A"   58 A'   19 A"   59 A'   20 A"   60 A'   21 A"                 
  0.556   0.564   0.599   0.622   0.658   0.681   0.713   0.742
 22 A"   61 A'   62 A'   23 A"   63 A'   64 A'   24 A"   65 A'                 
  0.766   0.793   0.829   0.830   0.838   0.874   0.894   0.902
 66 A'   67 A'   68 A'   25 A"   26 A"   69 A'   27 A"   70 A'                 
  0.910   0.923   0.969   1.011   1.059   1.152   1.199   1.224
 71 A'   72 A'   73 A'   74 A'   75 A'   28 A"   76 A'   77 A'                 
  1.266   1.466   1.506   1.585   1.659   1.780   1.799   1.889
 29 A"   30 A"   78 A'   79 A'   80 A'   81 A'   31 A"   82 A'                 
  1.973   1.998   2.032   2.119   2.180   2.226   2.258   2.262
 32 A"   33 A"   83 A'   84 A'   85 A'   34 A"   86 A'   35 A"                 
  2.300   2.339   2.461   2.494   2.628   2.639   2.655   2.830
 87 A'   88 A'   89 A'   90 A'   91 A'   92 A'   36 A"   37 A"                 
  3.026   3.167   3.297   3.763   3.987   4.015   4.058   4.165
 93 A'   94 A'   95 A'   96 A'   38 A"   97 A'   39 A"   98 A'                 
  4.358   6.641   7.536   7.574   7.663   9.691   9.764  23.380
 99 A'  100 A'   40 A"  101 A'  102 A'  103 A'  104 A'  105 A'                 
 24.115  25.769  25.813  25.881  25.909  26.365  26.412  47.912
106 A'   41 A"   42 A"  107 A'  108 A'  109 A'  110 A'  111 A'                 
215.675 215.753 289.732 289.769 289.8871020.705
112 A'  113 A'   43 A"  114 A'  115 A'  116 A'                                 

 Beta MOs, Restricted
 -- Occupied --                  
-482.86 -101.59 -101.59  -62.51  -56.33  -56.32  -56.32  -10.31
  1 A'    2 A'    3 A'    4 A'    5 A'    1 A"    6 A'    7 A'                 
-10.256  -9.502  -9.501  -8.717  -7.267  -7.266  -7.257  -7.256
  8 A'    9 A'   10 A'   11 A'   12 A'   13 A'    2 A"   14 A'                 
 -7.256  -7.255  -6.549  -6.535  -6.534  -2.660  -2.655  -2.655
  3 A"   15 A'   16 A'    4 A"   17 A'   18 A'    5 A"   19 A'                 
 -2.644  -2.644  -0.944  -0.861  -0.843  -0.743  -0.585  -0.517
  6 A"   20 A'   21 A'   22 A'   23 A'   24 A'   25 A'   26 A'                 
 -0.491  -0.434  -0.419  -0.364  -0.351  -0.345  -0.336  -0.310
 27 A'    7 A"   28 A'   29 A'    8 A"    9 A"   30 A'   31 A'                 
 -0.266
 10 A"                                                                         
 -- Virtual --                   
 -0.044  -0.043  -0.025  -0.007   0.022   0.029   0.033   0.049
 11 A"   32 A'   33 A'   34 A'   35 A'   36 A'   37 A'   12 A"                 
  0.067   0.070   0.076   0.086   0.091   0.095   0.105   0.114
 38 A'   39 A'   13 A"   14 A"   40 A'   41 A'   42 A'   15 A"                 
  0.122   0.131   0.144   0.147   0.148   0.164   0.187   0.203
 43 A'   44 A'   45 A'   16 A"   46 A'   47 A'   48 A'   49 A'                 
  0.235   0.255   0.281   0.376   0.400   0.409   0.412   0.422
 50 A'   51 A'   52 A'   53 A'   54 A'   55 A'   17 A"   56 A'                 
  0.431   0.435   0.462   0.469   0.470   0.498   0.516   0.541
 57 A'   18 A"   58 A'   19 A"   59 A'   20 A"   60 A'   21 A"                 
  0.556   0.564   0.599   0.622   0.658   0.681   0.713   0.742
 22 A"   61 A'   62 A'   23 A"   63 A'   64 A'   24 A"   65 A'                 
  0.766   0.793   0.829   0.830   0.838   0.874   0.894   0.902
 66 A'   67 A'   68 A'   25 A"   26 A"   69 A'   27 A"   70 A'                 
  0.910   0.923   0.969   1.011   1.059   1.152   1.199   1.224
 71 A'   72 A'   73 A'   74 A'   75 A'   28 A"   76 A'   77 A'                 
  1.266   1.466   1.506   1.585   1.659   1.780   1.799   1.889
 29 A"   30 A"   78 A'   79 A'   80 A'   81 A'   31 A"   82 A'                 
  1.973   1.998   2.032   2.119   2.180   2.226   2.258   2.262
 32 A"   33 A"   83 A'   84 A'   85 A'   34 A"   86 A'   35 A"                 
  2.300   2.339   2.461   2.494   2.628   2.639   2.655   2.830
 87 A'   88 A'   89 A'   90 A'   91 A'   92 A'   36 A"   37 A"                 
  3.026   3.167   3.297   3.763   3.987   4.015   4.058   4.165
 93 A'   94 A'   95 A'   96 A'   38 A"   97 A'   39 A"   98 A'                 
  4.358   6.641   7.536   7.574   7.663   9.691   9.764  23.380
 99 A'  100 A'   40 A"  101 A'  102 A'  103 A'  104 A'  105 A'                 
 24.115  25.769  25.813  25.881  25.909  26.365  26.412  47.912
106 A'   41 A"   42 A"  107 A'  108 A'  109 A'  110 A'  111 A'                 
215.675 215.753 289.732 289.769 289.8871020.705
112 A'  113 A'   43 A"  114 A'  115 A'  116 A'                                 
 --------------------------------------------------------------

          Ground-State Mulliken Net Atomic Charges

     Atom                 Charge (a.u.)
  ----------------------------------------
      1 Br                   -0.136668
      2 C                    -0.629257
      3 H                     0.242810
      4 C                    -0.240472
      5 Cl                    0.460110
      6 Cl                    0.303476
  ----------------------------------------
  Sum of atomic charges =     0.000000

 -----------------------------------------------------------------
                    Cartesian Multipole Moments
 -----------------------------------------------------------------
    Charge (ESU x 10^10)
                -0.0000
    Dipole Moment (Debye)
         X       0.1798      Y       0.8044      Z      -0.0000
       Tot       0.8242
    Quadrupole Moments (Debye-Ang)
        XX     -55.3787     XY      -0.6562     YY     -52.4621
        XZ       0.0000     YZ       0.0000     ZZ     -56.5864
    Octopole Moments (Debye-Ang^2)
       XXX      50.5166    XXY      -0.4694    XYY      13.8251
       YYY       1.0441    XXZ       0.0000    XYZ      -0.0000
       YYZ       0.0000    XZZ      15.3200    YZZ      -0.1501
       ZZZ      -0.0000
    Hexadecapole Moments (Debye-Ang^3)
      XXXX   -1001.3910   XXXY     -17.8787   XXYY    -233.6440
      XYYY      11.0622   YYYY    -329.5662   XXXZ      -0.0000
      XXYZ       0.0000   XYYZ      -0.0000   YYYZ       0.0000
      XXZZ    -191.7825   XYZZ       2.3046   YYZZ     -73.5393
      XZZZ      -0.0000   YZZZ       0.0000   ZZZZ     -67.4375
 -----------------------------------------------------------------
 Calculating analytic gradient of the SCF energy
 Gradient of SCF Energy
            1           2           3           4           5           6
    1  -0.0010878   0.0009874   0.0000607   0.0000775   0.0002319  -0.0002697
    2   0.0006008  -0.0005884  -0.0002782   0.0002297   0.0000820  -0.0000459
    3   0.0000000   0.0000000   0.0000000  -0.0000000  -0.0000000  -0.0000000
 Max gradient component =       1.088E-03
 RMS gradient           =       4.177E-04
 Gradient time:  CPU 7.61 s  wall 7.61 s
 Geometry Optimization Parameters
   NAtoms,    NIC,     NZ,  NCons,   NDum,   NFix, NCnnct, MaxDiis
        6      27       6       0       0       0       0       0


** GEOMETRY OPTIMIZATION IN DELOCALIZED INTERNAL COORDINATES **
   Searching for a Minimum

   Optimization Cycle:   1

                       Coordinates (Angstroms)
     ATOM                X               Y               Z
      1  Br        1.8800139251    0.1455625017    0.0000000000
      2  C         0.1251645636    0.8391755904    0.0000000000
      3  H         0.0767592035    1.9174656583    0.0000000000
      4  C        -0.9830821643    0.1025078026    0.0000000000
      5  Cl       -1.0264022524   -1.6254262556    0.0000000000
      6  Cl       -2.5459354522    0.8805878099    0.0000000000
   Point Group: cs    Number of degrees of freedom:     9


   Energy is  -3571.393145221


 Attempting to Generate Delocalized Internal Coordinates

  9 Hessian modes will be used to form the next step
  Hessian Eigenvalues:
     0.160000    0.203103    0.220000    0.250000    0.250000    0.308948
     0.326700    0.360698    0.593293

 Minimum Search - Taking Simple RFO Step
 Searching for Lamda that Minimizes Along All modes
 Value Taken    Lamda =  -0.00000923
 Step Taken.  Stepsize is  0.006580

                             Maximum     Tolerance    Cnvgd?
         Gradient           0.000906      0.000300      NO
         Displacement       0.004246      0.001200      NO
         Energy change     *********      0.000001      NO


 New Cartesian Coordinates Obtained by Inverse Iteration

 Displacement from previous Coordinates is:  0.007430
 ----------------------------------------------------------------
             Standard Nuclear Orientation (Angstroms)
    I     Atom           X                Y                Z
 ----------------------------------------------------------------
    1      Br      1.8827387700     0.1452955640     0.0000000000
    2      C       0.1247739049     0.8395986156     0.0000000000
    3      H       0.0750683519     1.9182717066     0.0000000000
    4      C      -0.9830391296     0.1019673938     0.0000000000
    5      Cl     -1.0279848738    -1.6261009376     0.0000000000
    6      Cl     -2.5450392001     0.8808407649     0.0000000000
 ----------------------------------------------------------------
 Molecular Point Group                 Cs    NOp =  2
 Largest Abelian Subgroup              Cs    NOp =  2
 Nuclear Repulsion Energy =   446.2023251962 hartrees
 There are       41 alpha and       41 beta electrons
 Applying Cartesian multipole field
    Component          Value
    ---------          -----
     (2,0,0)        1.00000E-11
     (0,2,0)        2.00000E-11
     (0,0,2)       -3.00000E-11
 Nucleus-field energy     =     0.0000000140 hartrees
 Requested basis set is 6-311++G(d,p)
 There are 62 shells and 159 basis functions
 A cutoff of  1.0D-11 yielded   1633 shell pairs
 There are     11527 function pairs (     12586 Cartesian)
 Smallest overlap matrix eigenvalue = 3.23E-05
 Guess MOs from SCF MO coefficient file

 -----------------------------------------------------------------------
  General SCF calculation program by
  Eric Jon Sundstrom, Paul Horn, Yuezhi Mao, Dmitri Zuev, Alec White,
  David Stuck, Shaama M.S., Shane Yost, Joonho Lee, David Small,
  Daniel Levine, Susi Lehtola, Hugh Burton, Evgeny Epifanovsky
 -----------------------------------------------------------------------
 Exchange:     0.2000 Hartree-Fock + 0.0800 Slater + 0.7200 B88
 Correlation:  0.1900 VWN1RPA + 0.8100 LYP
 Using SG-1 standard quadrature grid
 A restricted SCF calculation will be
 performed using DIIS
 SCF converges when DIIS error is below 1.0e-08
 ---------------------------------------
  Cycle       Energy         DIIS error
 ---------------------------------------
    1   -3571.3931462154      2.87e-05  
    2   -3571.3931485789      1.62e-05  
    3   -3571.3931484186      1.77e-05  
    4   -3571.3931494285      1.90e-06  
    5   -3571.3931494383      8.73e-07  
    6   -3571.3931494407      2.05e-07  
    7   -3571.3931494409      2.96e-08  
    8   -3571.3931494408      1.08e-08  
    9   -3571.3931494408      3.40e-09  Convergence criterion met
 ---------------------------------------
 SCF time:   CPU 20.78s  wall 21.00s 
 SCF   energy in the final basis set =    -3571.3931494408
 Total energy in the final basis set =    -3571.3931494408

 --------------------------------------------------------------
             Orbital Energies (a.u.) and Symmetries
 --------------------------------------------------------------

 Alpha MOs, Restricted
 -- Occupied --                  
-482.86 -101.59 -101.59  -62.51  -56.33  -56.32  -56.32  -10.31
  1 A'    2 A'    3 A'    4 A'    5 A'    1 A"    6 A'    7 A'                 
-10.257  -9.502  -9.501  -8.717  -7.267  -7.266  -7.257  -7.256
  8 A'    9 A'   10 A'   11 A'   12 A'   13 A'    2 A"   14 A'                 
 -7.256  -7.255  -6.549  -6.535  -6.534  -2.660  -2.655  -2.655
  3 A"   15 A'   16 A'    4 A"   17 A'   18 A'    5 A"   19 A'                 
 -2.644  -2.644  -0.944  -0.861  -0.842  -0.743  -0.585  -0.516
  6 A"   20 A'   21 A'   22 A'   23 A'   24 A'   25 A'   26 A'                 
 -0.491  -0.434  -0.419  -0.364  -0.351  -0.345  -0.336  -0.310
 27 A'    7 A"   28 A'   29 A'    8 A"    9 A"   30 A'   31 A'                 
 -0.266
 10 A"                                                                         
 -- Virtual --                   
 -0.044  -0.044  -0.025  -0.007   0.022   0.029   0.033   0.049
 11 A"   32 A'   33 A'   34 A'   35 A'   36 A'   37 A'   12 A"                 
  0.067   0.070   0.076   0.086   0.091   0.094   0.105   0.114
 38 A'   39 A'   13 A"   14 A"   40 A'   41 A'   42 A'   15 A"                 
  0.122   0.131   0.144   0.147   0.148   0.164   0.187   0.203
 43 A'   44 A'   45 A'   16 A"   46 A'   47 A'   48 A'   49 A'                 
  0.235   0.254   0.281   0.376   0.400   0.409   0.413   0.422
 50 A'   51 A'   52 A'   53 A'   54 A'   55 A'   17 A"   56 A'                 
  0.430   0.435   0.462   0.469   0.470   0.498   0.516   0.541
 57 A'   18 A"   58 A'   19 A"   59 A'   20 A"   60 A'   21 A"                 
  0.556   0.564   0.599   0.622   0.657   0.681   0.713   0.741
 22 A"   61 A'   62 A'   23 A"   63 A'   64 A'   24 A"   65 A'                 
  0.766   0.793   0.829   0.830   0.838   0.873   0.894   0.902
 66 A'   67 A'   68 A'   25 A"   26 A"   69 A'   27 A"   70 A'                 
  0.910   0.922   0.969   1.010   1.059   1.152   1.199   1.224
 71 A'   72 A'   73 A'   74 A'   75 A'   28 A"   76 A'   77 A'                 
  1.266   1.466   1.506   1.584   1.659   1.779   1.799   1.888
 29 A"   30 A"   78 A'   79 A'   80 A'   81 A'   31 A"   82 A'                 
  1.973   1.998   2.032   2.119   2.181   2.226   2.257   2.262
 32 A"   33 A"   83 A'   84 A'   85 A'   34 A"   86 A'   35 A"                 
  2.300   2.338   2.460   2.494   2.627   2.639   2.655   2.830
 87 A'   88 A'   89 A'   90 A'   91 A'   92 A'   36 A"   37 A"                 
  3.026   3.166   3.296   3.762   3.987   4.015   4.058   4.164
 93 A'   94 A'   95 A'   96 A'   38 A"   97 A'   39 A"   98 A'                 
  4.358   6.640   7.536   7.574   7.663   9.691   9.764  23.379
 99 A'  100 A'   40 A"  101 A'  102 A'  103 A'  104 A'  105 A'                 
 24.114  25.769  25.813  25.881  25.909  26.365  26.411  47.911
106 A'   41 A"   42 A"  107 A'  108 A'  109 A'  110 A'  111 A'                 
215.675 215.753 289.732 289.769 289.8861020.704
112 A'  113 A'   43 A"  114 A'  115 A'  116 A'                                 

 Beta MOs, Restricted
 -- Occupied --                  
-482.86 -101.59 -101.59  -62.51  -56.33  -56.32  -56.32  -10.31
  1 A'    2 A'    3 A'    4 A'    5 A'    1 A"    6 A'    7 A'                 
-10.257  -9.502  -9.501  -8.717  -7.267  -7.266  -7.257  -7.256
  8 A'    9 A'   10 A'   11 A'   12 A'   13 A'    2 A"   14 A'                 
 -7.256  -7.255  -6.549  -6.535  -6.534  -2.660  -2.655  -2.655
  3 A"   15 A'   16 A'    4 A"   17 A'   18 A'    5 A"   19 A'                 
 -2.644  -2.644  -0.944  -0.861  -0.842  -0.743  -0.585  -0.516
  6 A"   20 A'   21 A'   22 A'   23 A'   24 A'   25 A'   26 A'                 
 -0.491  -0.434  -0.419  -0.364  -0.351  -0.345  -0.336  -0.310
 27 A'    7 A"   28 A'   29 A'    8 A"    9 A"   30 A'   31 A'                 
 -0.266
 10 A"                                                                         
 -- Virtual --                   
 -0.044  -0.044  -0.025  -0.007   0.022   0.029   0.033   0.049
 11 A"   32 A'   33 A'   34 A'   35 A'   36 A'   37 A'   12 A"                 
  0.067   0.070   0.076   0.086   0.091   0.094   0.105   0.114
 38 A'   39 A'   13 A"   14 A"   40 A'   41 A'   42 A'   15 A"                 
  0.122   0.131   0.144   0.147   0.148   0.164   0.187   0.203
 43 A'   44 A'   45 A'   16 A"   46 A'   47 A'   48 A'   49 A'                 
  0.235   0.254   0.281   0.376   0.400   0.409   0.413   0.422
 50 A'   51 A'   52 A'   53 A'   54 A'   55 A'   17 A"   56 A'                 
  0.430   0.435   0.462   0.469   0.470   0.498   0.516   0.541
 57 A'   18 A"   58 A'   19 A"   59 A'   20 A"   60 A'   21 A"                 
  0.556   0.564   0.599   0.622   0.657   0.681   0.713   0.741
 22 A"   61 A'   62 A'   23 A"   63 A'   64 A'   24 A"   65 A'                 
  0.766   0.793   0.829   0.830   0.838   0.873   0.894   0.902
 66 A'   67 A'   68 A'   25 A"   26 A"   69 A'   27 A"   70 A'                 
  0.910   0.922   0.969   1.010   1.059   1.152   1.199   1.224
 71 A'   72 A'   73 A'   74 A'   75 A'   28 A"   76 A'   77 A'                 
  1.266   1.466   1.506   1.584   1.659   1.779   1.799   1.888
 29 A"   30 A"   78 A'   79 A'   80 A'   81 A'   31 A"   82 A'                 
  1.973   1.998   2.032   2.119   2.181   2.226   2.257   2.262
 32 A"   33 A"   83 A'   84 A'   85 A'   34 A"   86 A'   35 A"                 
  2.300   2.338   2.460   2.494   2.627   2.639   2.655   2.830
 87 A'   88 A'   89 A'   90 A'   91 A'   92 A'   36 A"   37 A"                 
  3.026   3.166   3.296   3.762   3.987   4.015   4.058   4.164
 93 A'   94 A'   95 A'   96 A'   38 A"   97 A'   39 A"   98 A'                 
  4.358   6.640   7.536   7.574   7.663   9.691   9.764  23.379
 99 A'  100 A'   40 A"  101 A'  102 A'  103 A'  104 A'  105 A'                 
 24.114  25.769  25.813  25.881  25.909  26.365  26.411  47.911
106 A'   41 A"   42 A"  107 A'  108 A'  109 A'  110 A'  111 A'                 
215.675 215.753 289.732 289.769 289.8861020.704
112 A'  113 A'   43 A"  114 A'  115 A'  116 A'                                 
 --------------------------------------------------------------

          Ground-State Mulliken Net Atomic Charges

     Atom                 Charge (a.u.)
  ----------------------------------------
      1 Br                   -0.137514
      2 C                    -0.628748
      3 H                     0.243020
      4 C                    -0.240968
      5 Cl                    0.461275
      6 Cl                    0.302935
  ----------------------------------------
  Sum of atomic charges =    -0.000000

 -----------------------------------------------------------------
                    Cartesian Multipole Moments
 -----------------------------------------------------------------
    Charge (ESU x 10^10)
                -0.0000
    Dipole Moment (Debye)
         X       0.1704      Y       0.8037      Z      -0.0000
       Tot       0.8215
    Quadrupole Moments (Debye-Ang)
        XX     -55.3819     XY      -0.6593     YY     -52.4550
        XZ       0.0000     YZ      -0.0000     ZZ     -56.5930
    Octopole Moments (Debye-Ang^2)
       XXX      50.3903    XXY      -0.4749    XYY      13.7510
       YYY       1.0721    XXZ      -0.0000    XYZ       0.0000
       YYZ       0.0000    XZZ      15.2666    YZZ      -0.1442
       ZZZ      -0.0000
    Hexadecapole Moments (Debye-Ang^3)
      XXXX   -1002.3785   XXXY     -18.0275   XXYY    -233.8294
      XYYY      10.9479   YYYY    -329.7095   XXXZ       0.0000
      XXYZ      -0.0000   XYYZ       0.0000   YYYZ      -0.0000
      XXZZ    -191.9671   XYZZ       2.2595   YYZZ     -73.5792
      XZZZ       0.0000   YZZZ      -0.0000   ZZZZ     -67.4547
 -----------------------------------------------------------------
 Calculating analytic gradient of the SCF energy
 Gradient of SCF Energy
            1           2           3           4           5           6
    1   0.0001623   0.0001187  -0.0001340  -0.0002170   0.0000759  -0.0000059
    2   0.0000776  -0.0000877   0.0000471   0.0001587  -0.0000804  -0.0001152
    3   0.0000000  -0.0000000   0.0000000   0.0000000  -0.0000000  -0.0000000
 Max gradient component =       2.170E-04
 RMS gradient           =       9.778E-05
 Gradient time:  CPU 7.62 s  wall 7.63 s
 Geometry Optimization Parameters
   NAtoms,    NIC,     NZ,  NCons,   NDum,   NFix, NCnnct, MaxDiis
        6      27       6       0       0       0       0       0

 Cartesian Hessian Update
 Hessian Updated using BFGS Update


** GEOMETRY OPTIMIZATION IN DELOCALIZED INTERNAL COORDINATES **
   Searching for a Minimum

   Optimization Cycle:   2

                       Coordinates (Angstroms)
     ATOM                X               Y               Z
      1  Br        1.8827387700    0.1452955640    0.0000000000
      2  C         0.1247739049    0.8395986156    0.0000000000
      3  H         0.0750683519    1.9182717066    0.0000000000
      4  C        -0.9830391296    0.1019673938    0.0000000000
      5  Cl       -1.0279848738   -1.6261009376    0.0000000000
      6  Cl       -2.5450392001    0.8808407649    0.0000000000
   Point Group: cs    Number of degrees of freedom:     9


   Energy is  -3571.393149441

 Hessian Updated using BFGS Update

  9 Hessian modes will be used to form the next step
  Hessian Eigenvalues:
     0.159999    0.191026    0.243006    0.246397    0.256052    0.310512
     0.329248    0.363137    0.601081

 Minimum Search - Taking Simple RFO Step
 Searching for Lamda that Minimizes Along All modes
 Value Taken    Lamda =   0.00000000
 Step Taken.  Stepsize is  0.001292

                             Maximum     Tolerance    Cnvgd?
         Gradient           0.000180      0.000300     YES
         Displacement       0.000631      0.001200     YES
         Energy change     -0.000004      0.000001      NO


                       Distance Matrix (Angstroms)
             Br(  1)   C (  2)   H (  3)   C (  4)   Cl(  5)
   C (  2)  1.890105
   H (  3)  2.532018  1.079818
   C (  4)  2.866105  1.330921  2.102035
   Cl(  5)  3.407368  2.721861  3.712048  1.728653
   Cl(  6)  4.488457  2.670132  2.818018  1.745419  2.930224

 Final energy is   -3571.3931494408162     


 ******************************
 **  OPTIMIZATION CONVERGED  **
 ******************************

                       Coordinates (Angstroms)
     ATOM                X               Y               Z
      1  Br        1.8827387700    0.1452955640    0.0000000000
      2  C         0.1247739049    0.8395986156    0.0000000000
      3  H         0.0750683519    1.9182717066    0.0000000000
      4  C        -0.9830391296    0.1019673938    0.0000000000
      5  Cl       -1.0279848738   -1.6261009376    0.0000000000
      6  Cl       -2.5450392001    0.8808407649    0.0000000000

Z-matrix Print:
$molecule
0 1
Br
C  1 1.890105
H  2 1.079818 1 114.189735
C  2 1.330921 1 124.791161 3 -180.000000 0
Cl 4 1.728653 2 125.147327 1 -0.000000 0
Cl 4 1.745419 2 119.839946 1 -180.000000 0
$end


 --------------------------------------------------------------
             Orbital Energies (a.u.) and Symmetries
 --------------------------------------------------------------

 Alpha MOs, Restricted
 -- Occupied --                  
-482.86 -101.59 -101.59  -62.51  -56.33  -56.32  -56.32  -10.31
  1 A'    2 A'    3 A'    4 A'    5 A'    1 A"    6 A'    7 A'                 
-10.257  -9.502  -9.501  -8.717  -7.267  -7.266  -7.257  -7.256
  8 A'    9 A'   10 A'   11 A'   12 A'   13 A'    2 A"   14 A'                 
 -7.256  -7.255  -6.549  -6.535  -6.534  -2.660  -2.655  -2.655
  3 A"   15 A'   16 A'    4 A"   17 A'   18 A'    5 A"   19 A'                 
 -2.644  -2.644  -0.944  -0.861  -0.842  -0.743  -0.585  -0.516
  6 A"   20 A'   21 A'   22 A'   23 A'   24 A'   25 A'   26 A'                 
 -0.491  -0.434  -0.419  -0.364  -0.351  -0.345  -0.336  -0.310
 27 A'    7 A"   28 A'   29 A'    8 A"    9 A"   30 A'   31 A'                 
 -0.266
 10 A"                                                                         
 -- Virtual --                   
 -0.044  -0.044  -0.025  -0.007   0.022   0.029   0.033   0.049
 11 A"   32 A'   33 A'   34 A'   35 A'   36 A'   37 A'   12 A"                 
  0.067   0.070   0.076   0.086   0.091   0.094   0.105   0.114
 38 A'   39 A'   13 A"   14 A"   40 A'   41 A'   42 A'   15 A"                 
  0.122   0.131   0.144   0.147   0.148   0.164   0.187   0.203
 43 A'   44 A'   45 A'   16 A"   46 A'   47 A'   48 A'   49 A'                 
  0.235   0.254   0.281   0.376   0.400   0.409   0.413   0.422
 50 A'   51 A'   52 A'   53 A'   54 A'   55 A'   17 A"   56 A'                 
  0.430   0.435   0.462   0.469   0.470   0.498   0.516   0.541
 57 A'   18 A"   58 A'   19 A"   59 A'   20 A"   60 A'   21 A"                 
  0.556   0.564   0.599   0.622   0.657   0.681   0.713   0.741
 22 A"   61 A'   62 A'   23 A"   63 A'   64 A'   24 A"   65 A'                 
  0.766   0.793   0.829   0.830   0.838   0.873   0.894   0.902
 66 A'   67 A'   68 A'   25 A"   26 A"   69 A'   27 A"   70 A'                 
  0.910   0.922   0.969   1.010   1.059   1.152   1.199   1.224
 71 A'   72 A'   73 A'   74 A'   75 A'   28 A"   76 A'   77 A'                 
  1.266   1.466   1.506   1.584   1.659   1.779   1.799   1.888
 29 A"   30 A"   78 A'   79 A'   80 A'   81 A'   31 A"   82 A'                 
  1.973   1.998   2.032   2.119   2.181   2.226   2.257   2.262
 32 A"   33 A"   83 A'   84 A'   85 A'   34 A"   86 A'   35 A"                 
  2.300   2.338   2.460   2.494   2.627   2.639   2.655   2.830
 87 A'   88 A'   89 A'   90 A'   91 A'   92 A'   36 A"   37 A"                 
  3.026   3.166   3.296   3.762   3.987   4.015   4.058   4.164
 93 A'   94 A'   95 A'   96 A'   38 A"   97 A'   39 A"   98 A'                 
  4.358   6.640   7.536   7.574   7.663   9.691   9.764  23.379
 99 A'  100 A'   40 A"  101 A'  102 A'  103 A'  104 A'  105 A'                 
 24.114  25.769  25.813  25.881  25.909  26.365  26.411  47.911
106 A'   41 A"   42 A"  107 A'  108 A'  109 A'  110 A'  111 A'                 
215.675 215.753 289.732 289.769 289.8861020.704
112 A'  113 A'   43 A"  114 A'  115 A'  116 A'                                 

 Beta MOs, Restricted
 -- Occupied --                  
-482.86 -101.59 -101.59  -62.51  -56.33  -56.32  -56.32  -10.31
  1 A'    2 A'    3 A'    4 A'    5 A'    1 A"    6 A'    7 A'                 
-10.257  -9.502  -9.501  -8.717  -7.267  -7.266  -7.257  -7.256
  8 A'    9 A'   10 A'   11 A'   12 A'   13 A'    2 A"   14 A'                 
 -7.256  -7.255  -6.549  -6.535  -6.534  -2.660  -2.655  -2.655
  3 A"   15 A'   16 A'    4 A"   17 A'   18 A'    5 A"   19 A'                 
 -2.644  -2.644  -0.944  -0.861  -0.842  -0.743  -0.585  -0.516
  6 A"   20 A'   21 A'   22 A'   23 A'   24 A'   25 A'   26 A'                 
 -0.491  -0.434  -0.419  -0.364  -0.351  -0.345  -0.336  -0.310
 27 A'    7 A"   28 A'   29 A'    8 A"    9 A"   30 A'   31 A'                 
 -0.266
 10 A"                                                                         
 -- Virtual --                   
 -0.044  -0.044  -0.025  -0.007   0.022   0.029   0.033   0.049
 11 A"   32 A'   33 A'   34 A'   35 A'   36 A'   37 A'   12 A"                 
  0.067   0.070   0.076   0.086   0.091   0.094   0.105   0.114
 38 A'   39 A'   13 A"   14 A"   40 A'   41 A'   42 A'   15 A"                 
  0.122   0.131   0.144   0.147   0.148   0.164   0.187   0.203
 43 A'   44 A'   45 A'   16 A"   46 A'   47 A'   48 A'   49 A'                 
  0.235   0.254   0.281   0.376   0.400   0.409   0.413   0.422
 50 A'   51 A'   52 A'   53 A'   54 A'   55 A'   17 A"   56 A'                 
  0.430   0.435   0.462   0.469   0.470   0.498   0.516   0.541
 57 A'   18 A"   58 A'   19 A"   59 A'   20 A"   60 A'   21 A"                 
  0.556   0.564   0.599   0.622   0.657   0.681   0.713   0.741
 22 A"   61 A'   62 A'   23 A"   63 A'   64 A'   24 A"   65 A'                 
  0.766   0.793   0.829   0.830   0.838   0.873   0.894   0.902
 66 A'   67 A'   68 A'   25 A"   26 A"   69 A'   27 A"   70 A'                 
  0.910   0.922   0.969   1.010   1.059   1.152   1.199   1.224
 71 A'   72 A'   73 A'   74 A'   75 A'   28 A"   76 A'   77 A'                 
  1.266   1.466   1.506   1.584   1.659   1.779   1.799   1.888
 29 A"   30 A"   78 A'   79 A'   80 A'   81 A'   31 A"   82 A'                 
  1.973   1.998   2.032   2.119   2.181   2.226   2.257   2.262
 32 A"   33 A"   83 A'   84 A'   85 A'   34 A"   86 A'   35 A"                 
  2.300   2.338   2.460   2.494   2.627   2.639   2.655   2.830
 87 A'   88 A'   89 A'   90 A'   91 A'   92 A'   36 A"   37 A"                 
  3.026   3.166   3.296   3.762   3.987   4.015   4.058   4.164
 93 A'   94 A'   95 A'   96 A'   38 A"   97 A'   39 A"   98 A'                 
  4.358   6.640   7.536   7.574   7.663   9.691   9.764  23.379
 99 A'  100 A'   40 A"  101 A'  102 A'  103 A'  104 A'  105 A'                 
 24.114  25.769  25.813  25.881  25.909  26.365  26.411  47.911
106 A'   41 A"   42 A"  107 A'  108 A'  109 A'  110 A'  111 A'                 
215.675 215.753 289.732 289.769 289.8861020.704
112 A'  113 A'   43 A"  114 A'  115 A'  116 A'                                 
 --------------------------------------------------------------

          Ground-State Mulliken Net Atomic Charges

     Atom                 Charge (a.u.)
  ----------------------------------------
      1 Br                   -0.137514
      2 C                    -0.628748
      3 H                     0.243020
      4 C                    -0.240968
      5 Cl                    0.461275
      6 Cl                    0.302935
  ----------------------------------------
  Sum of atomic charges =    -0.000000

 -----------------------------------------------------------------
                    Cartesian Multipole Moments
 -----------------------------------------------------------------
    Charge (ESU x 10^10)
                -0.0000
    Dipole Moment (Debye)
         X       0.1704      Y       0.8037      Z      -0.0000
       Tot       0.8215
    Quadrupole Moments (Debye-Ang)
        XX     -55.3819     XY      -0.6593     YY     -52.4550
        XZ       0.0000     YZ      -0.0000     ZZ     -56.5930
    Octopole Moments (Debye-Ang^2)
       XXX      50.3903    XXY      -0.4749    XYY      13.7510
       YYY       1.0721    XXZ      -0.0000    XYZ       0.0000
       YYZ       0.0000    XZZ      15.2666    YZZ      -0.1442
       ZZZ      -0.0000
    Hexadecapole Moments (Debye-Ang^3)
      XXXX   -1002.3785   XXXY     -18.0275   XXYY    -233.8294
      XYYY      10.9479   YYYY    -329.7095   XXXZ       0.0000
      XXYZ      -0.0000   XYYZ       0.0000   YYYZ      -0.0000
      XXZZ    -191.9671   XYZZ       2.2595   YYZZ     -73.5792
      XZZZ       0.0000   YZZZ      -0.0000   ZZZZ     -67.4547
 -----------------------------------------------------------------
Archival summary:
1\1\TWL01\OPT\ProcedureUnspecified\BasisUnspecified\r1l221\taweetha\TueAug2823:27:592018TueAug2823:27:592018\0\\#,OPT,ProcedureUnspecified,BasisUnspecified,\\0,1\Br\C,1,1.89011\H,2,1.07982,1,114.19\C,2,1.33092,1,124.791,3,-180,0\Cl,4,1.72865,2,125.147,1,-0,0\Cl,4,1.74542,2,119.84,1,-180,0\\\@

 Total job time:  65.40s(wall), 65.29s(cpu) 
 Tue Aug 28 23:27:59 2018

        *************************************************************
        *                                                           *
        *  Thank you very much for using Q-Chem.  Have a nice day.  *
        *                                                           *
        *************************************************************


 
User input: 2 of 2 
 
Q-Chem Developer Version!
                  Welcome to Q-Chem
     A Quantum Leap Into The Future Of Chemistry


 Q-Chem 5.1, Q-Chem, Inc., Pleasanton, CA (2018)

 Yihan Shao,  Zhengting Gan,  E. Epifanovsky,  A. T. B. Gilbert,  M. Wormit,  
 J. Kussmann,  A. W. Lange,  A. Behn,  Jia Deng,  Xintian Feng,  D. Ghosh,  
 M. Goldey,  P. R. Horn,  L. D. Jacobson,  I. Kaliman,  T. Kus,  A. Landau,  
 Jie Liu,  E. I. Proynov,  R. M. Richard,  R. P. Steele,  E. J. Sundstrom,  
 H. L. Woodcock III,  P. M. Zimmerman,  D. Zuev,  B. Albrecht,  E. Alguire,  
 S. A. Baeppler,  D. Barton,  Z. Benda,  Y. A. Bernard,  E. J. Berquist,  
 K. B. Bravaya,  H. Burton,  D. Casanova,  Chun-Min Chang,  Yunqing Chen,  
 A. Chien,  K. D. Closser,  M. P. Coons,  S. Coriani,  S. Dasgupta,  
 A. L. Dempwolff,  M. Diedenhofen,  Hainam Do,  R. G. Edgar,  Po-Tung Fang,  
 S. Faraji,  S. Fatehi,  Qingguo Feng,  K. D. Fenk,  J. Fosso-Tande,  
 Qinghui Ge,  A. Ghysels,  G. Gidofalvi,  J. Gomes,  J. Gonthier,  A. Gunina,  
 D. Hait,  M. W. D. Hanson-Heine,  P. H. P. Harbach,  A. W. Hauser,  
 J. E. Herr,  E. G. Hohenstein,  Z. C. Holden,  Kerwin Hui,  B. C. Huynh,  
 T.-C. Jagau,  Hyunjun Ji,  B. Kaduk,  K. Khistyaev,  Jaehoon Kim,  
 P. Klunzinger,  K. Koh,  D. Kosenkov,  L. Koulias,  T. Kowalczyk,  
 C. M. Krauter,  A. Kunitsa,  Ka Un Lao,  A. Laurent,  K. V. Lawler,  
 Joonho Lee,  D. Lefrancois,  S. Lehtola,  D. S. Levine,  Yi-Pei Li,  
 You-Sheng Lin,  Fenglai Liu,  E. Livshits,  A. Luenser,  P. Manohar,  
 E. Mansoor,  S. F. Manzer,  Shan-Ping Mao,  Yuezhi Mao,  N. Mardirossian,  
 A. V. Marenich,  T. Markovich,  L. A. Martinez-Martinez,  S. A. Maurer,  
 N. J. Mayhall,  S. C. McKenzie,  J.-M. Mewes,  A. F. Morrison,  
 J. W. Mullinax,  K. Nanda,  T. S. Nguyen-Beck,  R. Olivares-Amaya,  
 J. A. Parkhill,  T. M. Perrine,  F. Plasser,  P. Pokhilko,  S. Prager,  
 A. Prociuk,  E. Ramos,  D. R. Rehn,  F. Rob,  M. Schneider,  N. Sergueev,  
 S. M. Sharada,  S. Sharma,  D. W. Small,  T. Stauch,  T. Stein,  
 Yu-Chuan Su,  A. J. W. Thom,  A. Tkatchenko,  T. Tsuchimochi,  N. M. Tubman,  
 L. Vogt,  M. L. Vidal,  O. Vydrov,  M. A. Watson,  J. Wenzel,  
 M. de Wergifosse,  T. A. Wesolowski,  A. White,  J. Witte,  A. Yamada,  
 Jun Yang,  K. Yao,  S. Yeganeh,  S. R. Yost,  Zhi-Qiang You,  A. Zech,  
 Igor Ying Zhang,  Xing Zhang,  Yan Zhao,  Ying Zhu,  B. R. Brooks,  
 G. K. L. Chan,  C. J. Cramer,  M. S. Gordon,  W. J. Hehre,  A. Klamt,  
 M. W. Schmidt,  C. D. Sherrill,  D. G. Truhlar,  A. Aspuru-Guzik,  R. Baer,  
 A. T. Bell,  N. A. Besley,  Jeng-Da Chai,  A. E. DePrince, III,  
 R. A. DiStasio Jr.,  A. Dreuw,  B. D. Dunietz,  T. R. Furlani,  
 Chao-Ping Hsu,  Yousung Jung,  Jing Kong,  D. S. Lambrecht,  WanZhen Liang,  
 C. Ochsenfeld,  V. A. Rassolov,  L. V. Slipchenko,  J. E. Subotnik,  
 T. Van Voorhis,  J. M. Herbert,  A. I. Krylov,  P. M. W. Gill,  M. Head-Gordon

 Contributors to earlier versions of Q-Chem not listed above: 
 R. D. Adamson,  B. Austin,  J. Baker,  G. J. O. Beran,  K. Brandhorst,  
 S. T. Brown,  E. F. C. Byrd,  A. K. Chakraborty,  C.-L. Cheng,  
 Siu Hung Chien,  D. M. Chipman,  D. L. Crittenden,  H. Dachsel,  
 R. J. Doerksen,  A. D. Dutoi,  L. Fusti-Molnar,  W. A. Goddard III,  
 A. Golubeva-Zadorozhnaya,  S. R. Gwaltney,  G. Hawkins,  A. Heyden,  
 S. Hirata,  G. Kedziora,  F. J. Keil,  C. Kelley,  Jihan Kim,  R. A. King,  
 R. Z. Khaliullin,  P. P. Korambath,  W. Kurlancheek,  A. M. Lee,  M. S. Lee,  
 S. V. Levchenko,  Ching Yeh Lin,  D. Liotard,  R. C. Lochan,  I. Lotan,  
 P. E. Maslen,  N. Nair,  D. P. O'Neill,  D. Neuhauser,  E. Neuscamman,  
 C. M. Oana,  R. Olson,  B. Peters,  R. Peverati,  P. A. Pieniazek,  
 Y. M. Rhee,  J. Ritchie,  M. A. Rohrdanz,  E. Rosta,  N. J. Russ,  
 H. F. Schaefer III,  N. E. Schultz,  N. Shenvi,  A. C. Simmonett,  A. Sodt,  
 D. Stuck,  K. S. Thanthiriwatte,  V. Vanovschi,  Tao Wang,  A. Warshel,  
 C. F. Williams,  Q. Wu,  X. Xu,  W. Zhang

 Please cite Q-Chem as follows:
 Y. Shao et al., Mol. Phys. 113, 184-215 (2015)
 DOI: 10.1080/00268976.2014.952696

 Q-Chem 5.1.1 for Intel X86 EM64T Linux

 Parts of Q-Chem use Armadillo 8.300.2 (Tropical Shenanigans).
 http://arma.sourceforge.net/

 Q-Chem begins on Tue Aug 28 23:27:59 2018  

Host: 
0

     Scratch files written to /scratch/taweetham/qchem28876//
The previous job contains 0 fragments, simply inherited here
Input Ideriv = 2
Curr. Ideriv = -1
Max.  Ideriv = 2

Checking the input file for inconsistencies... 	...done.

--------------------------------------------------------------
User input:
--------------------------------------------------------------

$molecule
read
$end

$rem
   SCF_GUESS 	READ
   JOB_TYPE 	FREQUENCY
   BASIS 	6-311++G**
   EXCHANGE 	B3LYP	
   SET_ITER 100

   SET_CONV 5
$end


--------------------------------------------------------------
 ----------------------------------------------------------------
             Standard Nuclear Orientation (Angstroms)
    I     Atom           X                Y                Z
 ----------------------------------------------------------------
    1      Br      1.8818041007     0.1449771361    -0.0000000000
    2      C       0.1240306284     0.8397645961    -0.0000000000
    3      H       0.0746223226     1.9184513433    -0.0000000000
    4      C      -0.9839856298     0.1024386776    -0.0000000000
    5      Cl     -1.0294075686    -1.6256172027     0.0000000000
    6      Cl     -2.5457710102     0.8817424527    -0.0000000000
 ----------------------------------------------------------------
 Molecular Point Group                 Cs    NOp =  2
 Largest Abelian Subgroup              Cs    NOp =  2
 Nuclear Repulsion Energy =   446.2023251962 hartrees
 There are       41 alpha and       41 beta electrons
 Requested basis set is 6-311++G(d,p)
 There are 62 shells and 159 basis functions

 Total QAlloc Memory Limit   2000 MB
 Mega-Array Size       188 MB
 MEM_STATIC part       192 MB

                       Distance Matrix (Angstroms)
             Br(  1)   C (  2)   H (  3)   C (  4)   Cl(  5)
   C (  2)  1.890105
   H (  3)  2.532018  1.079818
   C (  4)  2.866105  1.330921  2.102035
   Cl(  5)  3.407368  2.721861  3.712048  1.728653
   Cl(  6)  4.488457  2.670132  2.818018  1.745419  2.930224

 A cutoff of  1.0D-11 yielded   1633 shell pairs
 There are     11527 function pairs (     12586 Cartesian)
 Smallest overlap matrix eigenvalue = 3.23E-05
 Guess MOs from SCF MO coefficient file

 -----------------------------------------------------------------------
  General SCF calculation program by
  Eric Jon Sundstrom, Paul Horn, Yuezhi Mao, Dmitri Zuev, Alec White,
  David Stuck, Shaama M.S., Shane Yost, Joonho Lee, David Small,
  Daniel Levine, Susi Lehtola, Hugh Burton, Evgeny Epifanovsky
 -----------------------------------------------------------------------
 Exchange:     0.2000 Hartree-Fock + 0.0800 Slater + 0.7200 B88
 Correlation:  0.1900 VWN1RPA + 0.8100 LYP
 Using SG-1 standard quadrature grid
 A restricted SCF calculation will be
 performed using DIIS
 SCF converges when DIIS error is below 1.0e-08
 ---------------------------------------
  Cycle       Energy         DIIS error
 ---------------------------------------
    1   -3571.3931496141      6.46e-06  
    2   -3571.3931497761      5.15e-07  
    3   -3571.3931497769      4.63e-07  
    4   -3571.3931497775      1.73e-07  
    5   -3571.3931497776      7.37e-08  
    6   -3571.3931497776      1.79e-08  
    7   -3571.3931497776      5.91e-09  Convergence criterion met
 ---------------------------------------
 SCF time:   CPU 16.31s  wall 17.00s 
 SCF   energy in the final basis set =    -3571.3931497776
 Total energy in the final basis set =    -3571.3931497776

 --------------------------------------------------------------
             Orbital Energies (a.u.) and Symmetries
 --------------------------------------------------------------

 Alpha MOs, Restricted
 -- Occupied --                  
-482.86 -101.59 -101.59  -62.51  -56.33  -56.32  -56.32  -10.31
  1 A'    2 A'    3 A'    4 A'    5 A'    1 A"    6 A'    7 A'                 
-10.257  -9.502  -9.501  -8.717  -7.267  -7.266  -7.257  -7.256
  8 A'    9 A'   10 A'   11 A'   12 A'   13 A'    2 A"   14 A'                 
 -7.256  -7.255  -6.549  -6.535  -6.534  -2.660  -2.655  -2.655
  3 A"   15 A'   16 A'    4 A"   17 A'   18 A'    5 A"   19 A'                 
 -2.644  -2.644  -0.944  -0.861  -0.842  -0.743  -0.585  -0.516
  6 A"   20 A'   21 A'   22 A'   23 A'   24 A'   25 A'   26 A'                 
 -0.491  -0.434  -0.419  -0.364  -0.351  -0.345  -0.336  -0.310
 27 A'    7 A"   28 A'   29 A'    8 A"    9 A"   30 A'   31 A'                 
 -0.266
 10 A"                                                                         
 -- Virtual --                   
 -0.044  -0.044  -0.025  -0.007   0.022   0.029   0.033   0.049
 11 A"   32 A'   33 A'   34 A'   35 A'   36 A'   37 A'   12 A"                 
  0.067   0.070   0.076   0.086   0.091   0.094   0.105   0.114
 38 A'   39 A'   13 A"   14 A"   40 A'   41 A'   42 A'   15 A"                 
  0.122   0.131   0.144   0.147   0.148   0.164   0.187   0.203
 43 A'   44 A'   45 A'   16 A"   46 A'   47 A'   48 A'   49 A'                 
  0.235   0.254   0.281   0.376   0.400   0.409   0.413   0.422
 50 A'   51 A'   52 A'   53 A'   54 A'   55 A'   17 A"   56 A'                 
  0.430   0.435   0.462   0.469   0.470   0.498   0.516   0.541
 57 A'   18 A"   58 A'   19 A"   59 A'   20 A"   60 A'   21 A"                 
  0.556   0.564   0.599   0.622   0.657   0.681   0.713   0.741
 22 A"   61 A'   62 A'   23 A"   63 A'   64 A'   24 A"   65 A'                 
  0.766   0.793   0.829   0.830   0.838   0.873   0.894   0.902
 66 A'   67 A'   68 A'   25 A"   26 A"   69 A'   27 A"   70 A'                 
  0.910   0.922   0.969   1.010   1.059   1.152   1.199   1.224
 71 A'   72 A'   73 A'   74 A'   75 A'   28 A"   76 A'   77 A'                 
  1.266   1.466   1.506   1.584   1.659   1.779   1.799   1.888
 29 A"   30 A"   78 A'   79 A'   80 A'   81 A'   31 A"   82 A'                 
  1.973   1.998   2.032   2.119   2.181   2.226   2.257   2.262
 32 A"   33 A"   83 A'   84 A'   85 A'   34 A"   86 A'   35 A"                 
  2.300   2.338   2.460   2.494   2.627   2.639   2.655   2.830
 87 A'   88 A'   89 A'   90 A'   91 A'   92 A'   36 A"   37 A"                 
  3.026   3.166   3.296   3.762   3.987   4.015   4.058   4.164
 93 A'   94 A'   95 A'   96 A'   38 A"   97 A'   39 A"   98 A'                 
  4.358   6.640   7.536   7.574   7.663   9.691   9.764  23.379
 99 A'  100 A'   40 A"  101 A'  102 A'  103 A'  104 A'  105 A'                 
 24.114  25.769  25.813  25.881  25.909  26.365  26.411  47.911
106 A'   41 A"   42 A"  107 A'  108 A'  109 A'  110 A'  111 A'                 
215.675 215.753 289.732 289.769 289.8861020.704
112 A'  113 A'   43 A"  114 A'  115 A'  116 A'                                 

 Beta MOs, Restricted
 -- Occupied --                  
-482.86 -101.59 -101.59  -62.51  -56.33  -56.32  -56.32  -10.31
  1 A'    2 A'    3 A'    4 A'    5 A'    1 A"    6 A'    7 A'                 
-10.257  -9.502  -9.501  -8.717  -7.267  -7.266  -7.257  -7.256
  8 A'    9 A'   10 A'   11 A'   12 A'   13 A'    2 A"   14 A'                 
 -7.256  -7.255  -6.549  -6.535  -6.534  -2.660  -2.655  -2.655
  3 A"   15 A'   16 A'    4 A"   17 A'   18 A'    5 A"   19 A'                 
 -2.644  -2.644  -0.944  -0.861  -0.842  -0.743  -0.585  -0.516
  6 A"   20 A'   21 A'   22 A'   23 A'   24 A'   25 A'   26 A'                 
 -0.491  -0.434  -0.419  -0.364  -0.351  -0.345  -0.336  -0.310
 27 A'    7 A"   28 A'   29 A'    8 A"    9 A"   30 A'   31 A'                 
 -0.266
 10 A"                                                                         
 -- Virtual --                   
 -0.044  -0.044  -0.025  -0.007   0.022   0.029   0.033   0.049
 11 A"   32 A'   33 A'   34 A'   35 A'   36 A'   37 A'   12 A"                 
  0.067   0.070   0.076   0.086   0.091   0.094   0.105   0.114
 38 A'   39 A'   13 A"   14 A"   40 A'   41 A'   42 A'   15 A"                 
  0.122   0.131   0.144   0.147   0.148   0.164   0.187   0.203
 43 A'   44 A'   45 A'   16 A"   46 A'   47 A'   48 A'   49 A'                 
  0.235   0.254   0.281   0.376   0.400   0.409   0.413   0.422
 50 A'   51 A'   52 A'   53 A'   54 A'   55 A'   17 A"   56 A'                 
  0.430   0.435   0.462   0.469   0.470   0.498   0.516   0.541
 57 A'   18 A"   58 A'   19 A"   59 A'   20 A"   60 A'   21 A"                 
  0.556   0.564   0.599   0.622   0.657   0.681   0.713   0.741
 22 A"   61 A'   62 A'   23 A"   63 A'   64 A'   24 A"   65 A'                 
  0.766   0.793   0.829   0.830   0.838   0.873   0.894   0.902
 66 A'   67 A'   68 A'   25 A"   26 A"   69 A'   27 A"   70 A'                 
  0.910   0.922   0.969   1.010   1.059   1.152   1.199   1.224
 71 A'   72 A'   73 A'   74 A'   75 A'   28 A"   76 A'   77 A'                 
  1.266   1.466   1.506   1.584   1.659   1.779   1.799   1.888
 29 A"   30 A"   78 A'   79 A'   80 A'   81 A'   31 A"   82 A'                 
  1.973   1.998   2.032   2.119   2.181   2.226   2.257   2.262
 32 A"   33 A"   83 A'   84 A'   85 A'   34 A"   86 A'   35 A"                 
  2.300   2.338   2.460   2.494   2.627   2.639   2.655   2.830
 87 A'   88 A'   89 A'   90 A'   91 A'   92 A'   36 A"   37 A"                 
  3.026   3.166   3.296   3.762   3.987   4.015   4.058   4.164
 93 A'   94 A'   95 A'   96 A'   38 A"   97 A'   39 A"   98 A'                 
  4.358   6.640   7.536   7.574   7.663   9.691   9.764  23.379
 99 A'  100 A'   40 A"  101 A'  102 A'  103 A'  104 A'  105 A'                 
 24.114  25.769  25.813  25.881  25.909  26.365  26.411  47.911
106 A'   41 A"   42 A"  107 A'  108 A'  109 A'  110 A'  111 A'                 
215.675 215.753 289.732 289.769 289.8861020.704
112 A'  113 A'   43 A"  114 A'  115 A'  116 A'                                 
 --------------------------------------------------------------

          Ground-State Mulliken Net Atomic Charges

     Atom                 Charge (a.u.)
  ----------------------------------------
      1 Br                   -0.137514
      2 C                    -0.628750
      3 H                     0.243021
      4 C                    -0.240967
      5 Cl                    0.461277
      6 Cl                    0.302933
  ----------------------------------------
  Sum of atomic charges =    -0.000000

 -----------------------------------------------------------------
                    Cartesian Multipole Moments
 -----------------------------------------------------------------
    Charge (ESU x 10^10)
                -0.0000
    Dipole Moment (Debye)
         X       0.1706      Y       0.8036      Z      -0.0000
       Tot       0.8215
    Quadrupole Moments (Debye-Ang)
        XX     -55.3826     XY      -0.6592     YY     -52.4543
        XZ      -0.0000     YZ      -0.0000     ZZ     -56.5930
    Octopole Moments (Debye-Ang^2)
       XXX      50.5518    XXY      -0.4911    XYY      13.8024
       YYY       1.0292    XXZ      -0.0000    XYZ       0.0000
       YYZ      -0.0000    XZZ      15.3217    YZZ      -0.1598
       ZZZ      -0.0000
    Hexadecapole Moments (Debye-Ang^3)
      XXXX   -1002.5951   XXXY     -17.9330   XXYY    -233.8405
      XYYY      11.0577   YYYY    -329.7208   XXXZ      -0.0000
      XXYZ      -0.0000   XYYZ       0.0000   YYYZ      -0.0000
      XXZZ    -191.9957   XYZZ       2.2954   YYZZ     -73.5805
      XZZZ       0.0000   YZZZ      -0.0000   ZZZZ     -67.4547
 -----------------------------------------------------------------
 Calculating MO derivatives via CPSCF
   1         3          18      0.141847    0.040134
   2         3          18      0.019336    0.005283
   3         3          18      0.002545    0.000906
   4        19           2      0.000131    0.000082
   5        21           0      0.000000    0.000000    Roots Converged
 Time for AOints: 9.3 s (CPU) 9.3 s (wall)
 ------------------------------------------------------------------------------
                     AOints        : Timing summary (seconds)
 ------------------------------------------------------------------------------
     job step          cpu (% of tot)      sys (% of tot)     wall (% of tot)
 ------------------------------------------------------------------------------
  cpscf_lag         0.7951E+02 (52.6)   0.1220E-03 (20.3)   0.7962E+02 (52.6)
  iterzp            0.6214E+02 (41.1)   0.4790E-03 (79.7)   0.6227E+02 (41.1)
  make_fx           0.0000E+00 ( 0.0)   0.0000E+00 ( 0.0)   0.0000E+00 ( 0.0)
  AOints            0.9313E+01 ( 6.2)   0.0000E+00 ( 0.0)   0.9327E+01 ( 6.2)
 ------------------------------------------------------------------------------
   Grand Totals     0.1511E+03          0.6010E-03          0.1514E+03
 ------------------------------------------------------------------------------
 Calculating analytic Hessian of the SCF energy
 Polarizability Matrix (a.u.)
            1           2           3
    1 -96.8419147   0.9428070   0.0000000
    2   0.9428070 -66.3223051  -0.0000000
    3   0.0000000  -0.0000000 -40.7644169

 Direct stationary perturbation theory relativistic correction:

 rels  =      18.363342801768
 relv  =     -62.546857938504
 rel2e =      10.281148665818
 E_rel =     -33.902366470918

 Hessian of the SCF Energy
            1           2           3           4           5           6
    1   0.1990616  -0.0678192  -0.0000000  -0.1468133   0.0550696   0.0000000
    2  -0.0678192   0.0513212  -0.0000000   0.0539004  -0.0550749   0.0000000
    3  -0.0000000  -0.0000000   0.0062082   0.0000000   0.0000000  -0.0144335
    4  -0.1468133   0.0539004   0.0000000   0.5978124   0.1538925   0.0000000
    5   0.0550696  -0.0550749   0.0000000   0.1538925   0.6647364   0.0000000
    6   0.0000000   0.0000000  -0.0144335   0.0000000   0.0000000   0.0762051
    7  -0.0138012   0.0223192   0.0000000  -0.0394881   0.0145997   0.0000000
    8   0.0017529  -0.0004606   0.0000000   0.0037920  -0.3561347  -0.0000000
    9  -0.0000000  -0.0000000   0.0021658   0.0000000  -0.0000000  -0.0285668
   10  -0.0329387  -0.0025449   0.0000000  -0.3737435  -0.2155307   0.0000000
   11   0.0139020   0.0023027  -0.0000000  -0.2102029  -0.2188915  -0.0000000
   12  -0.0000000  -0.0000000   0.0040771   0.0000000  -0.0000000  -0.0459246
   13  -0.0018258  -0.0053442  -0.0000000   0.0023622  -0.0237630  -0.0000000
   14  -0.0012312   0.0011835   0.0000000   0.0001517  -0.0400000   0.0000000
   15   0.0000000   0.0000000  -0.0023251   0.0000000  -0.0000000   0.0059169
   16  -0.0036826  -0.0005113   0.0000000  -0.0401297   0.0157318  -0.0000000
   17  -0.0016742   0.0007281  -0.0000000  -0.0015338   0.0053646   0.0000000
   18   0.0000000   0.0000000   0.0043075  -0.0000000   0.0000000   0.0068028
            7           8           9          10          11          12
    1  -0.0138012   0.0017529  -0.0000000  -0.0329387   0.0139020  -0.0000000
    2   0.0223192  -0.0004606  -0.0000000  -0.0025449   0.0023027  -0.0000000
    3   0.0000000   0.0000000   0.0021658   0.0000000  -0.0000000   0.0040771
    4  -0.0394881   0.0037920   0.0000000  -0.3737435  -0.2102029   0.0000000
    5   0.0145997  -0.3561347  -0.0000000  -0.2155307  -0.2188915  -0.0000000
    6   0.0000000  -0.0000000  -0.0285668   0.0000000  -0.0000000  -0.0459246
    7   0.0541243  -0.0088567  -0.0000000   0.0030207  -0.0234672   0.0000000
    8  -0.0088567   0.3664731   0.0000000   0.0032474  -0.0116057   0.0000000
    9  -0.0000000   0.0000000   0.0192883  -0.0000000   0.0000000   0.0039449
   10   0.0030207   0.0032474  -0.0000000   0.5793205   0.1874899  -0.0000000
   11  -0.0234672  -0.0116057   0.0000000   0.1874899   0.4460457   0.0000000
   12   0.0000000   0.0000000   0.0039449  -0.0000000   0.0000000   0.0848953
   13  -0.0025589  -0.0010659   0.0000000  -0.0357643  -0.0040996   0.0000000
   14  -0.0034355   0.0008668  -0.0000000  -0.0209682  -0.1665219  -0.0000000
   15  -0.0000000  -0.0000000   0.0065998  -0.0000000   0.0000000  -0.0250720
   16  -0.0012968   0.0011302   0.0000000  -0.1398947   0.0363778   0.0000000
   17  -0.0011595   0.0008611  -0.0000000   0.0483065  -0.0513294  -0.0000000
   18   0.0000000  -0.0000000  -0.0034320   0.0000000  -0.0000000  -0.0219208
           13          14          15          16          17          18
    1  -0.0018258  -0.0012312   0.0000000  -0.0036826  -0.0016742   0.0000000
    2  -0.0053442   0.0011835   0.0000000  -0.0005113   0.0007281   0.0000000
    3  -0.0000000   0.0000000  -0.0023251   0.0000000  -0.0000000   0.0043075
    4   0.0023622   0.0001517   0.0000000  -0.0401297  -0.0015338  -0.0000000
    5  -0.0237630  -0.0400000  -0.0000000   0.0157318   0.0053646   0.0000000
    6  -0.0000000   0.0000000   0.0059169  -0.0000000   0.0000000   0.0068028
    7  -0.0025589  -0.0034355  -0.0000000  -0.0012968  -0.0011595   0.0000000
    8  -0.0010659   0.0008668  -0.0000000   0.0011302   0.0008611  -0.0000000
    9   0.0000000  -0.0000000   0.0065998   0.0000000  -0.0000000  -0.0034320
   10  -0.0357643  -0.0209682  -0.0000000  -0.1398947   0.0483065   0.0000000
   11  -0.0040996  -0.1665219   0.0000000   0.0363778  -0.0513294  -0.0000000
   12   0.0000000  -0.0000000  -0.0250720   0.0000000  -0.0000000  -0.0219208
   13   0.0434881   0.0073173   0.0000000  -0.0057013   0.0269554  -0.0000000
   14   0.0073173   0.2343408  -0.0000000   0.0181659  -0.0298693   0.0000000
   15   0.0000000  -0.0000000   0.0107619  -0.0000000  -0.0000000   0.0041185
   16  -0.0057013   0.0181659  -0.0000000   0.1907052  -0.0708944  -0.0000000
   17   0.0269554  -0.0298693  -0.0000000  -0.0708944   0.0742449   0.0000000
   18  -0.0000000   0.0000000   0.0041185  -0.0000000   0.0000000   0.0101240
 Gradient time:  CPU 203.65 s  wall 204.07 s
 **********************************************************************
 **                                                                  **
 **                       VIBRATIONAL ANALYSIS                       **
 **                       --------------------                       **
 **                                                                  **
 **        VIBRATIONAL FREQUENCIES (CM**-1) AND NORMAL MODES         **
 **     FORCE CONSTANTS (mDYN/ANGSTROM) AND REDUCED MASSES (AMU)     **
 **                  INFRARED INTENSITIES (KM/MOL)                   **
 **                                                                  **
 **********************************************************************


 Mode:                 1                      2                      3
 Frequency:       142.18                 172.26                 253.72
 Force Cnst:      0.3346                 0.1131                 1.1511
 Red. Mass:      28.0928                 6.4676                30.3495
 IR Active:          YES                    YES                    YES
 IR Intens:        0.445                  0.119                  0.173
 Raman Active:       YES                    YES                    YES
               X      Y      Z        X      Y      Z        X      Y      Z
 Br        -0.235 -0.216  0.000   -0.000 -0.000 -0.075   -0.294  0.081  0.000
 C          0.014  0.365 -0.000   -0.000  0.000  0.548   -0.135 -0.161 -0.000
 H          0.185  0.372 -0.000    0.000  0.000  0.770   -0.348 -0.175 -0.000
 C          0.053  0.320 -0.000    0.000  0.000  0.273    0.028 -0.332  0.000
 Cl         0.611  0.312 -0.000    0.000  0.000  0.026    0.246 -0.408 -0.000
 Cl        -0.109 -0.071  0.000   -0.000  0.000 -0.162    0.463  0.399  0.000
 TransDip  -0.014  0.016 -0.000    0.000 -0.000  0.011    0.003 -0.013 -0.000

 Mode:                 4                      5                      6
 Frequency:       344.53                 473.49                 608.13
 Force Cnst:      1.8595                 0.7381                 2.2282
 Red. Mass:      26.5891                 5.5876                10.2262
 IR Active:          YES                    YES                    YES
 IR Intens:        0.258                  4.553                 11.835
 Raman Active:       YES                    YES                    YES
               X      Y      Z        X      Y      Z        X      Y      Z
 Br        -0.185  0.029 -0.000    0.000 -0.000  0.006    0.005 -0.018 -0.000
 C          0.207  0.301  0.000   -0.000  0.000 -0.222    0.160  0.575  0.000
 H          0.091  0.294  0.000   -0.000  0.000 -0.774    0.203  0.592  0.000
 C          0.385  0.099 -0.000    0.000 -0.000  0.587    0.253  0.280 -0.000
 Cl        -0.302  0.212  0.000   -0.000  0.000 -0.075   -0.057 -0.307  0.000
 Cl         0.513 -0.423 -0.000   -0.000 -0.000 -0.042   -0.101  0.039 -0.000
 TransDip  -0.016  0.003  0.000    0.000 -0.000 -0.068    0.056  0.095  0.000

 Mode:                 7                      8                      9
 Frequency:       758.87                 790.73                 881.93
 Force Cnst:      2.6708                 0.4728                 2.8479
 Red. Mass:       7.8715                 1.2834                 6.2146
 IR Active:          YES                    YES                    YES
 IR Intens:       87.833                 26.643                128.911
 Raman Active:       YES                    YES                    YES
               X      Y      Z        X      Y      Z        X      Y      Z
 Br        -0.078  0.038  0.000   -0.000 -0.000  0.002   -0.010  0.016  0.000
 C          0.532 -0.327  0.000    0.000  0.000 -0.148    0.115 -0.194 -0.000
 H          0.595 -0.332 -0.000   -0.000  0.000  0.987    0.729 -0.167  0.000
 C          0.343 -0.026 -0.000    0.000 -0.000  0.054   -0.362  0.493  0.000
 Cl        -0.004  0.009 -0.000   -0.000  0.000  0.005    0.012 -0.083 -0.000
 Cl        -0.137  0.035  0.000   -0.000  0.000 -0.007    0.074 -0.050 -0.000
 TransDip   0.297 -0.045 -0.000    0.000 -0.000  0.165   -0.118  0.344  0.000

 Mode:                10                     11                     12
 Frequency:      1242.04                1629.10                3230.64
 Force Cnst:      1.0699                15.2752                 6.7199
 Red. Mass:       1.1771                 9.7688                 1.0928
 IR Active:          YES                    YES                    YES
 IR Intens:       15.210                 20.174                 15.717
 Raman Active:       YES                    YES                    YES
               X      Y      Z        X      Y      Z        X      Y      Z
 Br        -0.001  0.004 -0.000   -0.006  0.001 -0.000   -0.000  0.000  0.000
 C         -0.061  0.044  0.000    0.547  0.278  0.000   -0.003 -0.088 -0.000
 H          0.989  0.076 -0.000   -0.290  0.347  0.000   -0.029  0.996  0.000
 C         -0.014 -0.097 -0.000   -0.535 -0.364 -0.000    0.006  0.002  0.000
 Cl        -0.001  0.006  0.000    0.004  0.019  0.000    0.000  0.000 -0.000
 Cl         0.000  0.002  0.000    0.014 -0.002 -0.000   -0.000  0.000 -0.000
 TransDip  -0.102 -0.071 -0.000   -0.064 -0.129  0.000    0.098  0.080 -0.000

 STANDARD THERMODYNAMIC QUANTITIES AT   298.15 K  AND     1.00 ATM

   This Molecule has  0 Imaginary Frequencies
   Zero point vibrational energy:       15.050 kcal/mol

   Atom    1 Element Br Has Mass   78.91830
   Atom    2 Element C  Has Mass   12.00000
   Atom    3 Element H  Has Mass    1.00783
   Atom    4 Element C  Has Mass   12.00000
   Atom    5 Element Cl Has Mass   34.96885
   Atom    6 Element Cl Has Mass   34.96885
   Molecular Mass:   173.863830 amu
   Principal axes and moments of inertia in amu*Bohr^2:
                             1           2           3
    Eigenvalues --      476.86268  1978.22575  2455.08843
          X               0.99999    -0.00437    -0.00000
          Y               0.00437     0.99999     0.00000
          Z               0.00000    -0.00000     1.00000
   Rotational Symmetry Number is   1
   The Molecule is an Asymmetric Top
   Translational Enthalpy:        0.889 kcal/mol
   Rotational Enthalpy:           0.889 kcal/mol
   Vibrational Enthalpy:         16.781 kcal/mol
   gas constant (RT):             0.592 kcal/mol
   Translational Entropy:        41.367  cal/mol.K
   Rotational Entropy:           29.228  cal/mol.K
   Vibrational Entropy:           9.894  cal/mol.K

   Total Enthalpy:               19.151 kcal/mol
   Total Entropy:                80.489  cal/mol.K

 ======================================================================

 STANDARD THERMODYNAMIC QUANTITIES FOR ANHARMONIC VIBRATION -- TOSH

   Zero point vibrational energy: ************ kcal/mol

   Vibrational Enthalpy:       Infinity kcal/mol
   Vibrational Entropy:             NaN  cal/mol.K

   Total Enthalpy:             Infinity kcal/mol
   Total Entropy:                   NaN  cal/mol.K

 ======================================================================

 STANDARD THERMODYNAMIC QUANTITIES FOR ANHARMONIC VIBRATION -- VPT2

   Zero point vibrational energy: ************ kcal/mol

   Vibrational Enthalpy:       Infinity kcal/mol
   Vibrational Entropy:             NaN  cal/mol.K

   Total Enthalpy:             Infinity kcal/mol
   Total Entropy:                   NaN  cal/mol.K

 ======================================================================

Archival summary:
1\1\TWL01\FREQ\ProcedureUnspecified\BasisUnspecified\r1l221\taweetha\TueAug2823:31:402018TueAug2823:31:402018\0\\#,FREQ,ProcedureUnspecified,BasisUnspecified,\\0,1\Br\C,1,1.89011\H,2,1.07982,1,114.19\C,2,1.33092,1,124.791,3,180,0\Cl,4,1.72865,2,125.147,1,0,0\Cl,4,1.74542,2,119.84,1,-180,0\\\@

 Total job time:  220.51s(wall), 220.05s(cpu) 
 Tue Aug 28 23:31:40 2018

        *************************************************************
        *                                                           *
        *  Thank you very much for using Q-Chem.  Have a nice day.  *
        *                                                           *
        *************************************************************
