# Supplementary material for: Geometric and energetic data from ab initio calculations of haloethene, haloimine, halomethylenephosphine, haloiminophosphine, halodiazene, halodiphosphene and halocyclopropane
Source: Data Brief. 2019 Nov 2;27:104738. doi: 10.1016/j.dib.2019.104738 (PMC6861602; doi:10.1016/j.dib.2019.104738)
Supplement: Multimedia component 2 [file mmc2.zip › CC/B3LYP/HBrCCClF.out]

Q-Chem Developer Version!
                  Welcome to Q-Chem
     A Quantum Leap Into The Future Of Chemistry


 Q-Chem 5.1, Q-Chem, Inc., Pleasanton, CA (2018)

 Yihan Shao,  Zhengting Gan,  E. Epifanovsky,  A. T. B. Gilbert,  M. Wormit,  
 J. Kussmann,  A. W. Lange,  A. Behn,  Jia Deng,  Xintian Feng,  D. Ghosh,  
 M. Goldey,  P. R. Horn,  L. D. Jacobson,  I. Kaliman,  T. Kus,  A. Landau,  
 Jie Liu,  E. I. Proynov,  R. M. Richard,  R. P. Steele,  E. J. Sundstrom,  
 H. L. Woodcock III,  P. M. Zimmerman,  D. Zuev,  B. Albrecht,  E. Alguire,  
 S. A. Baeppler,  D. Barton,  Z. Benda,  Y. A. Bernard,  E. J. Berquist,  
 K. B. Bravaya,  H. Burton,  D. Casanova,  Chun-Min Chang,  Yunqing Chen,  
 A. Chien,  K. D. Closser,  M. P. Coons,  S. Coriani,  S. Dasgupta,  
 A. L. Dempwolff,  M. Diedenhofen,  Hainam Do,  R. G. Edgar,  Po-Tung Fang,  
 S. Faraji,  S. Fatehi,  Qingguo Feng,  K. D. Fenk,  J. Fosso-Tande,  
 Qinghui Ge,  A. Ghysels,  G. Gidofalvi,  J. Gomes,  J. Gonthier,  A. Gunina,  
 D. Hait,  M. W. D. Hanson-Heine,  P. H. P. Harbach,  A. W. Hauser,  
 J. E. Herr,  E. G. Hohenstein,  Z. C. Holden,  Kerwin Hui,  B. C. Huynh,  
 T.-C. Jagau,  Hyunjun Ji,  B. Kaduk,  K. Khistyaev,  Jaehoon Kim,  
 P. Klunzinger,  K. Koh,  D. Kosenkov,  L. Koulias,  T. Kowalczyk,  
 C. M. Krauter,  A. Kunitsa,  Ka Un Lao,  A. Laurent,  K. V. Lawler,  
 Joonho Lee,  D. Lefrancois,  S. Lehtola,  D. S. Levine,  Yi-Pei Li,  
 You-Sheng Lin,  Fenglai Liu,  E. Livshits,  A. Luenser,  P. Manohar,  
 E. Mansoor,  S. F. Manzer,  Shan-Ping Mao,  Yuezhi Mao,  N. Mardirossian,  
 A. V. Marenich,  T. Markovich,  L. A. Martinez-Martinez,  S. A. Maurer,  
 N. J. Mayhall,  S. C. McKenzie,  J.-M. Mewes,  A. F. Morrison,  
 J. W. Mullinax,  K. Nanda,  T. S. Nguyen-Beck,  R. Olivares-Amaya,  
 J. A. Parkhill,  T. M. Perrine,  F. Plasser,  P. Pokhilko,  S. Prager,  
 A. Prociuk,  E. Ramos,  D. R. Rehn,  F. Rob,  M. Schneider,  N. Sergueev,  
 S. M. Sharada,  S. Sharma,  D. W. Small,  T. Stauch,  T. Stein,  
 Yu-Chuan Su,  A. J. W. Thom,  A. Tkatchenko,  T. Tsuchimochi,  N. M. Tubman,  
 L. Vogt,  M. L. Vidal,  O. Vydrov,  M. A. Watson,  J. Wenzel,  
 M. de Wergifosse,  T. A. Wesolowski,  A. White,  J. Witte,  A. Yamada,  
 Jun Yang,  K. Yao,  S. Yeganeh,  S. R. Yost,  Zhi-Qiang You,  A. Zech,  
 Igor Ying Zhang,  Xing Zhang,  Yan Zhao,  Ying Zhu,  B. R. Brooks,  
 G. K. L. Chan,  C. J. Cramer,  M. S. Gordon,  W. J. Hehre,  A. Klamt,  
 M. W. Schmidt,  C. D. Sherrill,  D. G. Truhlar,  A. Aspuru-Guzik,  R. Baer,  
 A. T. Bell,  N. A. Besley,  Jeng-Da Chai,  A. E. DePrince, III,  
 R. A. DiStasio Jr.,  A. Dreuw,  B. D. Dunietz,  T. R. Furlani,  
 Chao-Ping Hsu,  Yousung Jung,  Jing Kong,  D. S. Lambrecht,  WanZhen Liang,  
 C. Ochsenfeld,  V. A. Rassolov,  L. V. Slipchenko,  J. E. Subotnik,  
 T. Van Voorhis,  J. M. Herbert,  A. I. Krylov,  P. M. W. Gill,  M. Head-Gordon

 Contributors to earlier versions of Q-Chem not listed above: 
 R. D. Adamson,  B. Austin,  J. Baker,  G. J. O. Beran,  K. Brandhorst,  
 S. T. Brown,  E. F. C. Byrd,  A. K. Chakraborty,  C.-L. Cheng,  
 Siu Hung Chien,  D. M. Chipman,  D. L. Crittenden,  H. Dachsel,  
 R. J. Doerksen,  A. D. Dutoi,  L. Fusti-Molnar,  W. A. Goddard III,  
 A. Golubeva-Zadorozhnaya,  S. R. Gwaltney,  G. Hawkins,  A. Heyden,  
 S. Hirata,  G. Kedziora,  F. J. Keil,  C. Kelley,  Jihan Kim,  R. A. King,  
 R. Z. Khaliullin,  P. P. Korambath,  W. Kurlancheek,  A. M. Lee,  M. S. Lee,  
 S. V. Levchenko,  Ching Yeh Lin,  D. Liotard,  R. C. Lochan,  I. Lotan,  
 P. E. Maslen,  N. Nair,  D. P. O'Neill,  D. Neuhauser,  E. Neuscamman,  
 C. M. Oana,  R. Olson,  B. Peters,  R. Peverati,  P. A. Pieniazek,  
 Y. M. Rhee,  J. Ritchie,  M. A. Rohrdanz,  E. Rosta,  N. J. Russ,  
 H. F. Schaefer III,  N. E. Schultz,  N. Shenvi,  A. C. Simmonett,  A. Sodt,  
 D. Stuck,  K. S. Thanthiriwatte,  V. Vanovschi,  Tao Wang,  A. Warshel,  
 C. F. Williams,  Q. Wu,  X. Xu,  W. Zhang

 Please cite Q-Chem as follows:
 Y. Shao et al., Mol. Phys. 113, 184-215 (2015)
 DOI: 10.1080/00268976.2014.952696

 Q-Chem 5.1.1 for Intel X86 EM64T Linux

 Parts of Q-Chem use Armadillo 8.300.2 (Tropical Shenanigans).
 http://arma.sourceforge.net/

 Q-Chem begins on Tue Aug 28 23:31:40 2018  

Host: 
0

     Scratch files written to /scratch/taweetham/qchem29091//
Input Ideriv = 2
Curr. Ideriv = -1
Max.  Ideriv = 2

Checking the input file for inconsistencies... 	...done.

--------------------------------------------------------------
User input:
--------------------------------------------------------------
HClBrF.inp
$molecule
0 1
Br
C  1 1.889326
H  2 1.077603 1 115.610890
C  2 1.325752 1 122.790267 3 -180.000000 0
F  4 1.329006 2 123.865966 1 -0.000000 0
Cl 4 1.730426 2 123.530742 1 -180.000000 0
$end

$rem
   JOB_TYPE		OPTIMIZATION
   BASIS		6-311++G**
   EXCHANGE		B3LYP
$end

--------------------------------------------------------------
 ----------------------------------------------------------------
             Standard Nuclear Orientation (Angstroms)
    I     Atom           X                Y                Z
 ----------------------------------------------------------------
    1      Br      1.7585670243     0.0625986334    -0.0000000000
    2      C      -0.0312994927     0.6675205999     0.0000000000
    3      H      -0.1614530602     1.7372347086     0.0000000000
    4      C      -1.0683250659    -0.1584311699     0.0000000000
    5      F      -0.9601210514    -1.4830250092     0.0000000000
    6      Cl     -2.7146797633     0.3743824485    -0.0000000000
 ----------------------------------------------------------------
 Molecular Point Group                 Cs    NOp =  2
 Largest Abelian Subgroup              Cs    NOp =  2
 Nuclear Repulsion Energy =   368.7439941246 hartrees
 There are       37 alpha and       37 beta electrons
 Requested basis set is 6-311++G(d,p)
 There are 55 shells and 151 basis functions

 Total QAlloc Memory Limit   2000 MB
 Mega-Array Size       188 MB
 MEM_STATIC part       192 MB
 A cutoff of  1.0D-11 yielded   1313 shell pairs
 There are     10435 function pairs (     11408 Cartesian)
 Smallest overlap matrix eigenvalue = 7.46E-05

 Scale SEOQF with 1.000000e-01/1.000000e-01/1.000000e-01

 Standard Electronic Orientation quadrupole field applied
 Nucleus-field energy     =     0.0000000109 hartrees
 Guess from superposition of atomic densities
 Warning:  Energy on first SCF cycle will be non-variational
 SAD guess density has 74.000000 electrons

 -----------------------------------------------------------------------
  General SCF calculation program by
  Eric Jon Sundstrom, Paul Horn, Yuezhi Mao, Dmitri Zuev, Alec White,
  David Stuck, Shaama M.S., Shane Yost, Joonho Lee, David Small,
  Daniel Levine, Susi Lehtola, Hugh Burton, Evgeny Epifanovsky
 -----------------------------------------------------------------------
 Exchange:     0.2000 Hartree-Fock + 0.0800 Slater + 0.7200 B88
 Correlation:  0.1900 VWN1RPA + 0.8100 LYP
 Using SG-1 standard quadrature grid
 A restricted SCF calculation will be
 performed using DIIS
 SCF converges when DIIS error is below 1.0e-08
 ---------------------------------------
  Cycle       Energy         DIIS error
 ---------------------------------------
    1   -3211.7992471790      4.49e-02  
    2   -3210.9986151856      4.54e-03  
    3   -3210.9372631903      6.46e-03  
    4   -3211.0357482219      1.27e-03  
    5   -3211.0399416995      3.87e-04  
    6   -3211.0402010024      1.13e-04  
    7   -3211.0402235003      3.02e-05  
    8   -3211.0402248944      7.89e-06  
    9   -3211.0402250244      2.41e-06  
   10   -3211.0402250401      7.27e-07  
   11   -3211.0402250415      1.01e-07  
   12   -3211.0402250415      2.48e-08  
   13   -3211.0402250415      5.18e-09  Convergence criterion met
 ---------------------------------------
 SCF time:   CPU 24.86s  wall 25.00s 
 SCF   energy in the final basis set =    -3211.0402250415
 Total energy in the final basis set =    -3211.0402250415

 --------------------------------------------------------------
             Orbital Energies (a.u.) and Symmetries
 --------------------------------------------------------------

 Alpha MOs, Restricted
 -- Occupied --                  
-482.85 -101.59  -62.51  -56.33  -56.32  -56.32  -24.74  -10.34
  1 A'    2 A'    3 A'    4 A'    1 A"    5 A'    6 A'    7 A'                 
-10.252  -9.508  -8.715  -7.273  -7.262  -7.262  -6.547  -6.533
  8 A'    9 A'   10 A'   11 A'    2 A"   12 A'   13 A'    3 A"                 
 -6.533  -2.658  -2.654  -2.654  -2.643  -2.643  -1.282  -0.913
 14 A'   15 A'    4 A"   16 A'    5 A"   17 A'   18 A'   19 A'                 
 -0.848  -0.753  -0.635  -0.552  -0.531  -0.518  -0.447  -0.423
 20 A'   21 A'   22 A'   23 A'   24 A'    6 A"   25 A'   26 A'                 
 -0.388  -0.357  -0.349  -0.312  -0.267
  7 A"   27 A'    8 A"   28 A'    9 A"                                         
 -- Virtual --                   
 -0.043  -0.031  -0.010   0.004   0.030   0.037   0.049   0.059
 29 A'   10 A"   30 A'   31 A'   32 A'   33 A'   11 A"   34 A'                 
  0.070   0.077   0.078   0.092   0.098   0.101   0.114   0.119
 35 A'   12 A"   36 A'   37 A'   13 A"   38 A'   14 A"   39 A'                 
  0.136   0.155   0.169   0.182   0.204   0.250   0.299   0.300
 40 A'   41 A'   42 A'   43 A'   44 A'   45 A'   46 A'   15 A"                 
  0.311   0.340   0.351   0.400   0.413   0.420   0.422   0.442
 47 A'   48 A'   49 A'   50 A'   51 A'   16 A"   52 A'   17 A"                 
  0.472   0.487   0.502   0.523   0.531   0.557   0.586   0.608
 53 A'   54 A'   18 A"   19 A"   55 A'   20 A"   56 A'   57 A'                 
  0.629   0.650   0.714   0.750   0.775   0.797   0.802   0.829
 21 A"   58 A'   59 A'   60 A'   61 A'   22 A"   62 A'   23 A"                 
  0.881   0.896   0.919   0.961   1.091   1.108   1.122   1.201
 63 A'   64 A'   65 A'   66 A'   67 A'   24 A"   68 A'   25 A"                 
  1.360   1.379   1.440   1.454   1.501   1.573   1.616   1.761
 26 A"   69 A'   70 A'   27 A"   71 A'   72 A'   73 A'   74 A'                 
  1.786   1.856   1.933   1.969   2.001   2.037   2.113   2.220
 28 A"   75 A'   76 A'   29 A"   30 A"   77 A'   78 A'   79 A'                 
  2.235   2.251   2.338   2.452   2.625   2.628   2.635   2.808
 31 A"   80 A'   81 A'   82 A'   32 A"   83 A'   84 A'   33 A"                 
  2.993   3.140   3.270   3.708   3.744   3.810   3.959   3.989
 85 A'   86 A'   87 A'   88 A'   34 A"   89 A'   35 A"   36 A"                 
  4.020   4.046   4.061   4.174   4.366   4.776   6.268   6.350
 90 A'   91 A'   37 A"   92 A'   93 A'   94 A'   38 A"   95 A'                 
  6.570   6.680   7.538   7.571   7.671   9.720  23.419  24.137
 96 A'   97 A'   39 A"   98 A'   99 A'  100 A'  101 A'  102 A'                 
 25.780  25.916  26.363  47.896  66.723 215.703 289.734 289.765
 40 A"  103 A'  104 A'  105 A'  106 A'  107 A'   41 A"  108 A'                 
289.8921020.686
109 A'  110 A'                                                                 

 Beta MOs, Restricted
 -- Occupied --                  
-482.85 -101.59  -62.51  -56.33  -56.32  -56.32  -24.74  -10.34
  1 A'    2 A'    3 A'    4 A'    1 A"    5 A'    6 A'    7 A'                 
-10.252  -9.508  -8.715  -7.273  -7.262  -7.262  -6.547  -6.533
  8 A'    9 A'   10 A'   11 A'    2 A"   12 A'   13 A'    3 A"                 
 -6.533  -2.658  -2.654  -2.654  -2.643  -2.643  -1.282  -0.913
 14 A'   15 A'    4 A"   16 A'    5 A"   17 A'   18 A'   19 A'                 
 -0.848  -0.753  -0.635  -0.552  -0.531  -0.518  -0.447  -0.423
 20 A'   21 A'   22 A'   23 A'   24 A'    6 A"   25 A'   26 A'                 
 -0.388  -0.357  -0.349  -0.312  -0.267
  7 A"   27 A'    8 A"   28 A'    9 A"                                         
 -- Virtual --                   
 -0.043  -0.031  -0.010   0.004   0.030   0.037   0.049   0.059
 29 A'   10 A"   30 A'   31 A'   32 A'   33 A'   11 A"   34 A'                 
  0.070   0.077   0.078   0.092   0.098   0.101   0.114   0.119
 35 A'   12 A"   36 A'   37 A'   13 A"   38 A'   14 A"   39 A'                 
  0.136   0.155   0.169   0.182   0.204   0.250   0.299   0.300
 40 A'   41 A'   42 A'   43 A'   44 A'   45 A'   46 A'   15 A"                 
  0.311   0.340   0.351   0.400   0.413   0.420   0.422   0.442
 47 A'   48 A'   49 A'   50 A'   51 A'   16 A"   52 A'   17 A"                 
  0.472   0.487   0.502   0.523   0.531   0.557   0.586   0.608
 53 A'   54 A'   18 A"   19 A"   55 A'   20 A"   56 A'   57 A'                 
  0.629   0.650   0.714   0.750   0.775   0.797   0.802   0.829
 21 A"   58 A'   59 A'   60 A'   61 A'   22 A"   62 A'   23 A"                 
  0.881   0.896   0.919   0.961   1.091   1.108   1.122   1.201
 63 A'   64 A'   65 A'   66 A'   67 A'   24 A"   68 A'   25 A"                 
  1.360   1.379   1.440   1.454   1.501   1.573   1.616   1.761
 26 A"   69 A'   70 A'   27 A"   71 A'   72 A'   73 A'   74 A'                 
  1.786   1.856   1.933   1.969   2.001   2.037   2.113   2.220
 28 A"   75 A'   76 A'   29 A"   30 A"   77 A'   78 A'   79 A'                 
  2.235   2.251   2.338   2.452   2.625   2.628   2.635   2.808
 31 A"   80 A'   81 A'   82 A'   32 A"   83 A'   84 A'   33 A"                 
  2.993   3.140   3.270   3.708   3.744   3.810   3.959   3.989
 85 A'   86 A'   87 A'   88 A'   34 A"   89 A'   35 A"   36 A"                 
  4.020   4.046   4.061   4.174   4.366   4.776   6.268   6.350
 90 A'   91 A'   37 A"   92 A'   93 A'   94 A'   38 A"   95 A'                 
  6.570   6.680   7.538   7.571   7.671   9.720  23.419  24.137
 96 A'   97 A'   39 A"   98 A'   99 A'  100 A'  101 A'  102 A'                 
 25.780  25.916  26.363  47.896  66.723 215.703 289.734 289.765
 40 A"  103 A'  104 A'  105 A'  106 A'  107 A'   41 A"  108 A'                 
289.8921020.686
109 A'  110 A'                                                                 
 --------------------------------------------------------------

          Ground-State Mulliken Net Atomic Charges

     Atom                 Charge (a.u.)
  ----------------------------------------
      1 Br                   -0.069500
      2 C                    -0.077434
      3 H                     0.203720
      4 C                    -0.314813
      5 F                    -0.032349
      6 Cl                    0.290377
  ----------------------------------------
  Sum of atomic charges =    -0.000000

 -----------------------------------------------------------------
                    Cartesian Multipole Moments
 -----------------------------------------------------------------
    Charge (ESU x 10^10)
                -0.0000
    Dipole Moment (Debye)
         X      -0.2352      Y       1.3189      Z      -0.0000
       Tot       1.3397
    Quadrupole Moments (Debye-Ang)
        XX     -46.4224     XY      -1.4265     YY     -47.0767
        XZ      -0.0000     YZ      -0.0000     ZZ     -48.4683
    Octopole Moments (Debye-Ang^2)
       XXX      38.6916    XXY      -2.9773    XYY      13.1099
       YYY      -1.0230    XXZ      -0.0000    XYZ       0.0000
       YYZ      -0.0000    XZZ      12.3084    YZZ      -3.4373
       ZZZ      -0.0000
    Hexadecapole Moments (Debye-Ang^3)
      XXXX    -941.4265   XXXY      -9.6294   XXYY    -196.4715
      XYYY       6.1773   YYYY    -149.9039   XXXZ      -0.0000
      XXYZ      -0.0000   XYYZ      -0.0000   YYYZ      -0.0000
      XXZZ    -182.0810   XYZZ       3.7388   YYZZ     -35.6811
      XZZZ      -0.0000   YZZZ      -0.0000   ZZZZ     -55.3420
 -----------------------------------------------------------------
 Calculating analytic gradient of the SCF energy
 Gradient of SCF Energy
            1           2           3           4           5           6
    1  -0.0011274   0.0010807   0.0001302  -0.0002322   0.0000596   0.0000891
    2   0.0003815  -0.0003183   0.0000716  -0.0000292  -0.0001629   0.0000574
    3   0.0000000  -0.0000000  -0.0000000   0.0000000   0.0000000  -0.0000000
 Max gradient component =       1.127E-03
 RMS gradient           =       3.947E-04
 Gradient time:  CPU 6.70 s  wall 6.72 s
 Geometry Optimization Parameters
   NAtoms,    NIC,     NZ,  NCons,   NDum,   NFix, NCnnct, MaxDiis
        6      27       6       0       0       0       0       0


** GEOMETRY OPTIMIZATION IN DELOCALIZED INTERNAL COORDINATES **
   Searching for a Minimum

   Optimization Cycle:   1

                       Coordinates (Angstroms)
     ATOM                X               Y               Z
      1  Br        1.7585670243    0.0625986334    0.0000000000
      2  C        -0.0312994927    0.6675205999    0.0000000000
      3  H        -0.1614530602    1.7372347086    0.0000000000
      4  C        -1.0683250659   -0.1584311699    0.0000000000
      5  F        -0.9601210514   -1.4830250092    0.0000000000
      6  Cl       -2.7146797633    0.3743824485    0.0000000000
   Point Group: cs    Number of degrees of freedom:     9


   Energy is  -3211.040225041


 Attempting to Generate Delocalized Internal Coordinates

  9 Hessian modes will be used to form the next step
  Hessian Eigenvalues:
     0.160000    0.201773    0.220000    0.250000    0.250000    0.324640
     0.362855    0.597410    0.605203

 Minimum Search - Taking Simple RFO Step
 Searching for Lamda that Minimizes Along All modes
 Value Taken    Lamda =  -0.00000750
 Step Taken.  Stepsize is  0.006081

                             Maximum     Tolerance    Cnvgd?
         Gradient           0.000705      0.000300      NO
         Displacement       0.003884      0.001200      NO
         Energy change     *********      0.000001      NO


 New Cartesian Coordinates Obtained by Inverse Iteration

 Displacement from previous Coordinates is:  0.006036
 ----------------------------------------------------------------
             Standard Nuclear Orientation (Angstroms)
    I     Atom           X                Y                Z
 ----------------------------------------------------------------
    1      Br      1.7612927671     0.0619329340     0.0000000000
    2      C      -0.0316074537     0.6676744722     0.0000000000
    3      H      -0.1626231018     1.7371942656     0.0000000000
    4      C      -1.0685648061    -0.1581466500     0.0000000000
    5      F      -0.9606258941    -1.4826086639     0.0000000000
    6      Cl     -2.7151829207     0.3742338534     0.0000000000
 ----------------------------------------------------------------
 Molecular Point Group                 Cs    NOp =  2
 Largest Abelian Subgroup              Cs    NOp =  2
 Nuclear Repulsion Energy =   368.5151402778 hartrees
 There are       37 alpha and       37 beta electrons
 Applying Cartesian multipole field
    Component          Value
    ---------          -----
     (2,0,0)        1.00000E-11
     (0,2,0)        2.00000E-11
     (0,0,2)       -3.00000E-11
 Nucleus-field energy     =     0.0000000109 hartrees
 Requested basis set is 6-311++G(d,p)
 There are 55 shells and 151 basis functions
 A cutoff of  1.0D-11 yielded   1313 shell pairs
 There are     10435 function pairs (     11408 Cartesian)
 Smallest overlap matrix eigenvalue = 7.47E-05
 Guess MOs from SCF MO coefficient file

 -----------------------------------------------------------------------
  General SCF calculation program by
  Eric Jon Sundstrom, Paul Horn, Yuezhi Mao, Dmitri Zuev, Alec White,
  David Stuck, Shaama M.S., Shane Yost, Joonho Lee, David Small,
  Daniel Levine, Susi Lehtola, Hugh Burton, Evgeny Epifanovsky
 -----------------------------------------------------------------------
 Exchange:     0.2000 Hartree-Fock + 0.0800 Slater + 0.7200 B88
 Correlation:  0.1900 VWN1RPA + 0.8100 LYP
 Using SG-1 standard quadrature grid
 A restricted SCF calculation will be
 performed using DIIS
 SCF converges when DIIS error is below 1.0e-08
 ---------------------------------------
  Cycle       Energy         DIIS error
 ---------------------------------------
    1   -3211.0402261528      2.35e-05  
    2   -3211.0402276917      1.29e-05  
    3   -3211.0402276195      1.38e-05  
    4   -3211.0402281532      1.90e-06  
    5   -3211.0402281617      6.50e-07  
    6   -3211.0402281626      1.59e-07  
    7   -3211.0402281626      3.25e-08  
    8   -3211.0402281627      1.56e-08  
    9   -3211.0402281627      4.23e-09  Convergence criterion met
 ---------------------------------------
 SCF time:   CPU 17.58s  wall 17.00s 
 SCF   energy in the final basis set =    -3211.0402281627
 Total energy in the final basis set =    -3211.0402281627

 --------------------------------------------------------------
             Orbital Energies (a.u.) and Symmetries
 --------------------------------------------------------------

 Alpha MOs, Restricted
 -- Occupied --                  
-482.85 -101.59  -62.51  -56.33  -56.32  -56.32  -24.74  -10.34
  1 A'    2 A'    3 A'    4 A'    1 A"    5 A'    6 A'    7 A'                 
-10.252  -9.508  -8.715  -7.273  -7.262  -7.262  -6.547  -6.533
  8 A'    9 A'   10 A'   11 A'    2 A"   12 A'   13 A'    3 A"                 
 -6.533  -2.658  -2.654  -2.654  -2.643  -2.643  -1.282  -0.913
 14 A'   15 A'    4 A"   16 A'    5 A"   17 A'   18 A'   19 A'                 
 -0.848  -0.754  -0.636  -0.552  -0.531  -0.518  -0.447  -0.423
 20 A'   21 A'   22 A'   23 A'   24 A'    6 A"   25 A'   26 A'                 
 -0.388  -0.357  -0.348  -0.312  -0.267
  7 A"   27 A'    8 A"   28 A'    9 A"                                         
 -- Virtual --                   
 -0.044  -0.031  -0.010   0.004   0.030   0.037   0.049   0.059
 29 A'   10 A"   30 A'   31 A'   32 A'   33 A'   11 A"   34 A'                 
  0.070   0.077   0.078   0.092   0.098   0.101   0.114   0.119
 35 A'   12 A"   36 A'   37 A'   13 A"   38 A'   14 A"   39 A'                 
  0.136   0.155   0.169   0.182   0.204   0.250   0.299   0.300
 40 A'   41 A'   42 A'   43 A'   44 A'   45 A'   46 A'   15 A"                 
  0.311   0.340   0.351   0.400   0.413   0.421   0.422   0.442
 47 A'   48 A'   49 A'   50 A'   51 A'   16 A"   52 A'   17 A"                 
  0.472   0.487   0.502   0.522   0.531   0.558   0.586   0.608
 53 A'   54 A'   18 A"   19 A"   55 A'   20 A"   56 A'   57 A'                 
  0.629   0.649   0.714   0.750   0.775   0.797   0.802   0.829
 21 A"   58 A'   59 A'   60 A'   61 A'   22 A"   62 A'   23 A"                 
  0.881   0.896   0.918   0.962   1.091   1.108   1.122   1.200
 63 A'   64 A'   65 A'   66 A'   67 A'   24 A"   68 A'   25 A"                 
  1.359   1.379   1.440   1.454   1.500   1.573   1.616   1.760
 26 A"   69 A'   70 A'   27 A"   71 A'   72 A'   73 A'   74 A'                 
  1.786   1.855   1.933   1.969   2.001   2.037   2.113   2.220
 28 A"   75 A'   76 A'   29 A"   30 A"   77 A'   78 A'   79 A'                 
  2.235   2.250   2.337   2.452   2.625   2.627   2.635   2.808
 31 A"   80 A'   81 A'   82 A'   32 A"   83 A'   84 A'   33 A"                 
  2.992   3.139   3.270   3.708   3.744   3.810   3.959   3.989
 85 A'   86 A'   87 A'   88 A'   34 A"   89 A'   35 A"   36 A"                 
  4.019   4.047   4.061   4.173   4.366   4.776   6.268   6.350
 90 A'   91 A'   37 A"   92 A'   93 A'   94 A'   38 A"   95 A'                 
  6.569   6.679   7.538   7.570   7.671   9.720  23.419  24.138
 96 A'   97 A'   39 A"   98 A'   99 A'  100 A'  101 A'  102 A'                 
 25.780  25.916  26.363  47.895  66.723 215.703 289.734 289.765
 40 A"  103 A'  104 A'  105 A'  106 A'  107 A'   41 A"  108 A'                 
289.8921020.684
109 A'  110 A'                                                                 

 Beta MOs, Restricted
 -- Occupied --                  
-482.85 -101.59  -62.51  -56.33  -56.32  -56.32  -24.74  -10.34
  1 A'    2 A'    3 A'    4 A'    1 A"    5 A'    6 A'    7 A'                 
-10.252  -9.508  -8.715  -7.273  -7.262  -7.262  -6.547  -6.533
  8 A'    9 A'   10 A'   11 A'    2 A"   12 A'   13 A'    3 A"                 
 -6.533  -2.658  -2.654  -2.654  -2.643  -2.643  -1.282  -0.913
 14 A'   15 A'    4 A"   16 A'    5 A"   17 A'   18 A'   19 A'                 
 -0.848  -0.754  -0.636  -0.552  -0.531  -0.518  -0.447  -0.423
 20 A'   21 A'   22 A'   23 A'   24 A'    6 A"   25 A'   26 A'                 
 -0.388  -0.357  -0.348  -0.312  -0.267
  7 A"   27 A'    8 A"   28 A'    9 A"                                         
 -- Virtual --                   
 -0.044  -0.031  -0.010   0.004   0.030   0.037   0.049   0.059
 29 A'   10 A"   30 A'   31 A'   32 A'   33 A'   11 A"   34 A'                 
  0.070   0.077   0.078   0.092   0.098   0.101   0.114   0.119
 35 A'   12 A"   36 A'   37 A'   13 A"   38 A'   14 A"   39 A'                 
  0.136   0.155   0.169   0.182   0.204   0.250   0.299   0.300
 40 A'   41 A'   42 A'   43 A'   44 A'   45 A'   46 A'   15 A"                 
  0.311   0.340   0.351   0.400   0.413   0.421   0.422   0.442
 47 A'   48 A'   49 A'   50 A'   51 A'   16 A"   52 A'   17 A"                 
  0.472   0.487   0.502   0.522   0.531   0.558   0.586   0.608
 53 A'   54 A'   18 A"   19 A"   55 A'   20 A"   56 A'   57 A'                 
  0.629   0.649   0.714   0.750   0.775   0.797   0.802   0.829
 21 A"   58 A'   59 A'   60 A'   61 A'   22 A"   62 A'   23 A"                 
  0.881   0.896   0.918   0.962   1.091   1.108   1.122   1.200
 63 A'   64 A'   65 A'   66 A'   67 A'   24 A"   68 A'   25 A"                 
  1.359   1.379   1.440   1.454   1.500   1.573   1.616   1.760
 26 A"   69 A'   70 A'   27 A"   71 A'   72 A'   73 A'   74 A'                 
  1.786   1.855   1.933   1.969   2.001   2.037   2.113   2.220
 28 A"   75 A'   76 A'   29 A"   30 A"   77 A'   78 A'   79 A'                 
  2.235   2.250   2.337   2.452   2.625   2.627   2.635   2.808
 31 A"   80 A'   81 A'   82 A'   32 A"   83 A'   84 A'   33 A"                 
  2.992   3.139   3.270   3.708   3.744   3.810   3.959   3.989
 85 A'   86 A'   87 A'   88 A'   34 A"   89 A'   35 A"   36 A"                 
  4.019   4.047   4.061   4.173   4.366   4.776   6.268   6.350
 90 A'   91 A'   37 A"   92 A'   93 A'   94 A'   38 A"   95 A'                 
  6.569   6.679   7.538   7.570   7.671   9.720  23.419  24.138
 96 A'   97 A'   39 A"   98 A'   99 A'  100 A'  101 A'  102 A'                 
 25.780  25.916  26.363  47.895  66.723 215.703 289.734 289.765
 40 A"  103 A'  104 A'  105 A'  106 A'  107 A'   41 A"  108 A'                 
289.8921020.684
109 A'  110 A'                                                                 
 --------------------------------------------------------------

          Ground-State Mulliken Net Atomic Charges

     Atom                 Charge (a.u.)
  ----------------------------------------
      1 Br                   -0.070186
      2 C                    -0.076729
      3 H                     0.203751
      4 C                    -0.315090
      5 F                    -0.032224
      6 Cl                    0.290476
  ----------------------------------------
  Sum of atomic charges =    -0.000000

 -----------------------------------------------------------------
                    Cartesian Multipole Moments
 -----------------------------------------------------------------
    Charge (ESU x 10^10)
                -0.0000
    Dipole Moment (Debye)
         X      -0.2412      Y       1.3182      Z      -0.0000
       Tot       1.3400
    Quadrupole Moments (Debye-Ang)
        XX     -46.4154     XY      -1.4308     YY     -47.0785
        XZ       0.0000     YZ       0.0000     ZZ     -48.4739
    Octopole Moments (Debye-Ang^2)
       XXX      38.5647    XXY      -2.9782    XYY      13.0607
       YYY      -1.0010    XXZ      -0.0000    XYZ      -0.0000
       YYZ       0.0000    XZZ      12.2606    YZZ      -3.4299
       ZZZ      -0.0000
    Hexadecapole Moments (Debye-Ang^3)
      XXXX    -942.5112   XXXY      -9.6001   XXYY    -196.6907
      XYYY       6.2193   YYYY    -149.8531   XXXZ       0.0000
      XXYZ       0.0000   XYYZ      -0.0000   YYYZ       0.0000
      XXZZ    -182.3079   XYZZ       3.7551   YYZZ     -35.6769
      XZZZ       0.0000   YZZZ       0.0000   ZZZZ     -55.3576
 -----------------------------------------------------------------
 Calculating analytic gradient of the SCF energy
 Gradient of SCF Energy
            1           2           3           4           5           6
    1   0.0001920   0.0000690  -0.0000669  -0.0002467   0.0000229   0.0000298
    2  -0.0000424  -0.0000369  -0.0000084   0.0001297  -0.0000434   0.0000015
    3   0.0000000  -0.0000000  -0.0000000   0.0000000  -0.0000000  -0.0000000
 Max gradient component =       2.467E-04
 RMS gradient           =       8.508E-05
 Gradient time:  CPU 6.72 s  wall 6.73 s
 Geometry Optimization Parameters
   NAtoms,    NIC,     NZ,  NCons,   NDum,   NFix, NCnnct, MaxDiis
        6      27       6       0       0       0       0       0

 Cartesian Hessian Update
 Hessian Updated using BFGS Update


** GEOMETRY OPTIMIZATION IN DELOCALIZED INTERNAL COORDINATES **
   Searching for a Minimum

   Optimization Cycle:   2

                       Coordinates (Angstroms)
     ATOM                X               Y               Z
      1  Br        1.7612927671    0.0619329340    0.0000000000
      2  C        -0.0316074537    0.6676744722    0.0000000000
      3  H        -0.1626231018    1.7371942656    0.0000000000
      4  C        -1.0685648061   -0.1581466500    0.0000000000
      5  F        -0.9606258941   -1.4826086639    0.0000000000
      6  Cl       -2.7151829207    0.3742338534    0.0000000000
   Point Group: cs    Number of degrees of freedom:     9


   Energy is  -3211.040228163

 Hessian Updated using BFGS Update

  9 Hessian modes will be used to form the next step
  Hessian Eigenvalues:
     0.160862    0.199351    0.244239    0.249409    0.266823    0.324443
     0.362742    0.594664    0.603803

 Minimum Search - Taking Simple RFO Step
 Searching for Lamda that Minimizes Along All modes
 Value Taken    Lamda =   0.00000000
 Step Taken.  Stepsize is  0.001172

                             Maximum     Tolerance    Cnvgd?
         Gradient           0.000193      0.000300     YES
         Displacement       0.000682      0.001200     YES
         Energy change     -0.000003      0.000001      NO


                       Distance Matrix (Angstroms)
             Br(  1)   C (  2)   H (  3)   C (  4)   F (  5)
   C (  2)  1.892462
   H (  3)  2.551069  1.077515
   C (  4)  2.838403  1.325617  2.100725
   F (  5)  3.129609  2.342390  3.317219  1.328853
   Cl(  6)  4.487356  2.699571  2.893652  1.730543  2.554669

 Final energy is   -3211.0402281627116     


 ******************************
 **  OPTIMIZATION CONVERGED  **
 ******************************

                       Coordinates (Angstroms)
     ATOM                X               Y               Z
      1  Br        1.7612927671    0.0619329340    0.0000000000
      2  C        -0.0316074537    0.6676744722    0.0000000000
      3  H        -0.1626231018    1.7371942656    0.0000000000
      4  C        -1.0685648061   -0.1581466500    0.0000000000
      5  F        -0.9606258941   -1.4826086639    0.0000000000
      6  Cl       -2.7151829207    0.3742338534    0.0000000000

Z-matrix Print:
$molecule
0 1
Br
C  1 1.892462
H  2 1.077515 1 115.651742
C  2 1.325617 1 122.798748 3 -180.000000 0
F  4 1.328853 2 123.874316 1 -0.000000 0
Cl 4 1.730543 2 123.549651 1 -180.000000 0
$end


 --------------------------------------------------------------
             Orbital Energies (a.u.) and Symmetries
 --------------------------------------------------------------

 Alpha MOs, Restricted
 -- Occupied --                  
-482.85 -101.59  -62.51  -56.33  -56.32  -56.32  -24.74  -10.34
  1 A'    2 A'    3 A'    4 A'    1 A"    5 A'    6 A'    7 A'                 
-10.252  -9.508  -8.715  -7.273  -7.262  -7.262  -6.547  -6.533
  8 A'    9 A'   10 A'   11 A'    2 A"   12 A'   13 A'    3 A"                 
 -6.533  -2.658  -2.654  -2.654  -2.643  -2.643  -1.282  -0.913
 14 A'   15 A'    4 A"   16 A'    5 A"   17 A'   18 A'   19 A'                 
 -0.848  -0.754  -0.636  -0.552  -0.531  -0.518  -0.447  -0.423
 20 A'   21 A'   22 A'   23 A'   24 A'    6 A"   25 A'   26 A'                 
 -0.388  -0.357  -0.348  -0.312  -0.267
  7 A"   27 A'    8 A"   28 A'    9 A"                                         
 -- Virtual --                   
 -0.044  -0.031  -0.010   0.004   0.030   0.037   0.049   0.059
 29 A'   10 A"   30 A'   31 A'   32 A'   33 A'   11 A"   34 A'                 
  0.070   0.077   0.078   0.092   0.098   0.101   0.114   0.119
 35 A'   12 A"   36 A'   37 A'   13 A"   38 A'   14 A"   39 A'                 
  0.136   0.155   0.169   0.182   0.204   0.250   0.299   0.300
 40 A'   41 A'   42 A'   43 A'   44 A'   45 A'   46 A'   15 A"                 
  0.311   0.340   0.351   0.400   0.413   0.421   0.422   0.442
 47 A'   48 A'   49 A'   50 A'   51 A'   16 A"   52 A'   17 A"                 
  0.472   0.487   0.502   0.522   0.531   0.558   0.586   0.608
 53 A'   54 A'   18 A"   19 A"   55 A'   20 A"   56 A'   57 A'                 
  0.629   0.649   0.714   0.750   0.775   0.797   0.802   0.829
 21 A"   58 A'   59 A'   60 A'   61 A'   22 A"   62 A'   23 A"                 
  0.881   0.896   0.918   0.962   1.091   1.108   1.122   1.200
 63 A'   64 A'   65 A'   66 A'   67 A'   24 A"   68 A'   25 A"                 
  1.359   1.379   1.440   1.454   1.500   1.573   1.616   1.760
 26 A"   69 A'   70 A'   27 A"   71 A'   72 A'   73 A'   74 A'                 
  1.786   1.855   1.933   1.969   2.001   2.037   2.113   2.220
 28 A"   75 A'   76 A'   29 A"   30 A"   77 A'   78 A'   79 A'                 
  2.235   2.250   2.337   2.452   2.625   2.627   2.635   2.808
 31 A"   80 A'   81 A'   82 A'   32 A"   83 A'   84 A'   33 A"                 
  2.992   3.139   3.270   3.708   3.744   3.810   3.959   3.989
 85 A'   86 A'   87 A'   88 A'   34 A"   89 A'   35 A"   36 A"                 
  4.019   4.047   4.061   4.173   4.366   4.776   6.268   6.350
 90 A'   91 A'   37 A"   92 A'   93 A'   94 A'   38 A"   95 A'                 
  6.569   6.679   7.538   7.570   7.671   9.720  23.419  24.138
 96 A'   97 A'   39 A"   98 A'   99 A'  100 A'  101 A'  102 A'                 
 25.780  25.916  26.363  47.895  66.723 215.703 289.734 289.765
 40 A"  103 A'  104 A'  105 A'  106 A'  107 A'   41 A"  108 A'                 
289.8921020.684
109 A'  110 A'                                                                 

 Beta MOs, Restricted
 -- Occupied --                  
-482.85 -101.59  -62.51  -56.33  -56.32  -56.32  -24.74  -10.34
  1 A'    2 A'    3 A'    4 A'    1 A"    5 A'    6 A'    7 A'                 
-10.252  -9.508  -8.715  -7.273  -7.262  -7.262  -6.547  -6.533
  8 A'    9 A'   10 A'   11 A'    2 A"   12 A'   13 A'    3 A"                 
 -6.533  -2.658  -2.654  -2.654  -2.643  -2.643  -1.282  -0.913
 14 A'   15 A'    4 A"   16 A'    5 A"   17 A'   18 A'   19 A'                 
 -0.848  -0.754  -0.636  -0.552  -0.531  -0.518  -0.447  -0.423
 20 A'   21 A'   22 A'   23 A'   24 A'    6 A"   25 A'   26 A'                 
 -0.388  -0.357  -0.348  -0.312  -0.267
  7 A"   27 A'    8 A"   28 A'    9 A"                                         
 -- Virtual --                   
 -0.044  -0.031  -0.010   0.004   0.030   0.037   0.049   0.059
 29 A'   10 A"   30 A'   31 A'   32 A'   33 A'   11 A"   34 A'                 
  0.070   0.077   0.078   0.092   0.098   0.101   0.114   0.119
 35 A'   12 A"   36 A'   37 A'   13 A"   38 A'   14 A"   39 A'                 
  0.136   0.155   0.169   0.182   0.204   0.250   0.299   0.300
 40 A'   41 A'   42 A'   43 A'   44 A'   45 A'   46 A'   15 A"                 
  0.311   0.340   0.351   0.400   0.413   0.421   0.422   0.442
 47 A'   48 A'   49 A'   50 A'   51 A'   16 A"   52 A'   17 A"                 
  0.472   0.487   0.502   0.522   0.531   0.558   0.586   0.608
 53 A'   54 A'   18 A"   19 A"   55 A'   20 A"   56 A'   57 A'                 
  0.629   0.649   0.714   0.750   0.775   0.797   0.802   0.829
 21 A"   58 A'   59 A'   60 A'   61 A'   22 A"   62 A'   23 A"                 
  0.881   0.896   0.918   0.962   1.091   1.108   1.122   1.200
 63 A'   64 A'   65 A'   66 A'   67 A'   24 A"   68 A'   25 A"                 
  1.359   1.379   1.440   1.454   1.500   1.573   1.616   1.760
 26 A"   69 A'   70 A'   27 A"   71 A'   72 A'   73 A'   74 A'                 
  1.786   1.855   1.933   1.969   2.001   2.037   2.113   2.220
 28 A"   75 A'   76 A'   29 A"   30 A"   77 A'   78 A'   79 A'                 
  2.235   2.250   2.337   2.452   2.625   2.627   2.635   2.808
 31 A"   80 A'   81 A'   82 A'   32 A"   83 A'   84 A'   33 A"                 
  2.992   3.139   3.270   3.708   3.744   3.810   3.959   3.989
 85 A'   86 A'   87 A'   88 A'   34 A"   89 A'   35 A"   36 A"                 
  4.019   4.047   4.061   4.173   4.366   4.776   6.268   6.350
 90 A'   91 A'   37 A"   92 A'   93 A'   94 A'   38 A"   95 A'                 
  6.569   6.679   7.538   7.570   7.671   9.720  23.419  24.138
 96 A'   97 A'   39 A"   98 A'   99 A'  100 A'  101 A'  102 A'                 
 25.780  25.916  26.363  47.895  66.723 215.703 289.734 289.765
 40 A"  103 A'  104 A'  105 A'  106 A'  107 A'   41 A"  108 A'                 
289.8921020.684
109 A'  110 A'                                                                 
 --------------------------------------------------------------

          Ground-State Mulliken Net Atomic Charges

     Atom                 Charge (a.u.)
  ----------------------------------------
      1 Br                   -0.070186
      2 C                    -0.076729
      3 H                     0.203751
      4 C                    -0.315090
      5 F                    -0.032224
      6 Cl                    0.290476
  ----------------------------------------
  Sum of atomic charges =    -0.000000

 -----------------------------------------------------------------
                    Cartesian Multipole Moments
 -----------------------------------------------------------------
    Charge (ESU x 10^10)
                -0.0000
    Dipole Moment (Debye)
         X      -0.2412      Y       1.3182      Z      -0.0000
       Tot       1.3400
    Quadrupole Moments (Debye-Ang)
        XX     -46.4154     XY      -1.4308     YY     -47.0785
        XZ       0.0000     YZ       0.0000     ZZ     -48.4739
    Octopole Moments (Debye-Ang^2)
       XXX      38.5647    XXY      -2.9782    XYY      13.0607
       YYY      -1.0010    XXZ      -0.0000    XYZ      -0.0000
       YYZ       0.0000    XZZ      12.2606    YZZ      -3.4299
       ZZZ      -0.0000
    Hexadecapole Moments (Debye-Ang^3)
      XXXX    -942.5112   XXXY      -9.6001   XXYY    -196.6907
      XYYY       6.2193   YYYY    -149.8531   XXXZ       0.0000
      XXYZ       0.0000   XYYZ      -0.0000   YYYZ       0.0000
      XXZZ    -182.3079   XYZZ       3.7551   YYZZ     -35.6769
      XZZZ       0.0000   YZZZ       0.0000   ZZZZ     -55.3576
 -----------------------------------------------------------------
Archival summary:
1\1\TWL01\OPT\ProcedureUnspecified\BasisUnspecified\r1l1121\taweetha\TueAug2823:32:362018TueAug2823:32:362018\0\\#,OPT,ProcedureUnspecified,BasisUnspecified,\\0,1\Br\C,1,1.89246\H,2,1.07751,1,115.652\C,2,1.32562,1,122.799,3,-180,0\F,4,1.32885,2,123.874,1,-0,0\Cl,4,1.73054,2,123.55,1,-180,0\\\@

 Total job time:  56.19s(wall), 56.04s(cpu) 
 Tue Aug 28 23:32:36 2018

        *************************************************************
        *                                                           *
        *  Thank you very much for using Q-Chem.  Have a nice day.  *
        *                                                           *
        *************************************************************


 
User input: 2 of 2 
 
Q-Chem Developer Version!
                  Welcome to Q-Chem
     A Quantum Leap Into The Future Of Chemistry


 Q-Chem 5.1, Q-Chem, Inc., Pleasanton, CA (2018)

 Yihan Shao,  Zhengting Gan,  E. Epifanovsky,  A. T. B. Gilbert,  M. Wormit,  
 J. Kussmann,  A. W. Lange,  A. Behn,  Jia Deng,  Xintian Feng,  D. Ghosh,  
 M. Goldey,  P. R. Horn,  L. D. Jacobson,  I. Kaliman,  T. Kus,  A. Landau,  
 Jie Liu,  E. I. Proynov,  R. M. Richard,  R. P. Steele,  E. J. Sundstrom,  
 H. L. Woodcock III,  P. M. Zimmerman,  D. Zuev,  B. Albrecht,  E. Alguire,  
 S. A. Baeppler,  D. Barton,  Z. Benda,  Y. A. Bernard,  E. J. Berquist,  
 K. B. Bravaya,  H. Burton,  D. Casanova,  Chun-Min Chang,  Yunqing Chen,  
 A. Chien,  K. D. Closser,  M. P. Coons,  S. Coriani,  S. Dasgupta,  
 A. L. Dempwolff,  M. Diedenhofen,  Hainam Do,  R. G. Edgar,  Po-Tung Fang,  
 S. Faraji,  S. Fatehi,  Qingguo Feng,  K. D. Fenk,  J. Fosso-Tande,  
 Qinghui Ge,  A. Ghysels,  G. Gidofalvi,  J. Gomes,  J. Gonthier,  A. Gunina,  
 D. Hait,  M. W. D. Hanson-Heine,  P. H. P. Harbach,  A. W. Hauser,  
 J. E. Herr,  E. G. Hohenstein,  Z. C. Holden,  Kerwin Hui,  B. C. Huynh,  
 T.-C. Jagau,  Hyunjun Ji,  B. Kaduk,  K. Khistyaev,  Jaehoon Kim,  
 P. Klunzinger,  K. Koh,  D. Kosenkov,  L. Koulias,  T. Kowalczyk,  
 C. M. Krauter,  A. Kunitsa,  Ka Un Lao,  A. Laurent,  K. V. Lawler,  
 Joonho Lee,  D. Lefrancois,  S. Lehtola,  D. S. Levine,  Yi-Pei Li,  
 You-Sheng Lin,  Fenglai Liu,  E. Livshits,  A. Luenser,  P. Manohar,  
 E. Mansoor,  S. F. Manzer,  Shan-Ping Mao,  Yuezhi Mao,  N. Mardirossian,  
 A. V. Marenich,  T. Markovich,  L. A. Martinez-Martinez,  S. A. Maurer,  
 N. J. Mayhall,  S. C. McKenzie,  J.-M. Mewes,  A. F. Morrison,  
 J. W. Mullinax,  K. Nanda,  T. S. Nguyen-Beck,  R. Olivares-Amaya,  
 J. A. Parkhill,  T. M. Perrine,  F. Plasser,  P. Pokhilko,  S. Prager,  
 A. Prociuk,  E. Ramos,  D. R. Rehn,  F. Rob,  M. Schneider,  N. Sergueev,  
 S. M. Sharada,  S. Sharma,  D. W. Small,  T. Stauch,  T. Stein,  
 Yu-Chuan Su,  A. J. W. Thom,  A. Tkatchenko,  T. Tsuchimochi,  N. M. Tubman,  
 L. Vogt,  M. L. Vidal,  O. Vydrov,  M. A. Watson,  J. Wenzel,  
 M. de Wergifosse,  T. A. Wesolowski,  A. White,  J. Witte,  A. Yamada,  
 Jun Yang,  K. Yao,  S. Yeganeh,  S. R. Yost,  Zhi-Qiang You,  A. Zech,  
 Igor Ying Zhang,  Xing Zhang,  Yan Zhao,  Ying Zhu,  B. R. Brooks,  
 G. K. L. Chan,  C. J. Cramer,  M. S. Gordon,  W. J. Hehre,  A. Klamt,  
 M. W. Schmidt,  C. D. Sherrill,  D. G. Truhlar,  A. Aspuru-Guzik,  R. Baer,  
 A. T. Bell,  N. A. Besley,  Jeng-Da Chai,  A. E. DePrince, III,  
 R. A. DiStasio Jr.,  A. Dreuw,  B. D. Dunietz,  T. R. Furlani,  
 Chao-Ping Hsu,  Yousung Jung,  Jing Kong,  D. S. Lambrecht,  WanZhen Liang,  
 C. Ochsenfeld,  V. A. Rassolov,  L. V. Slipchenko,  J. E. Subotnik,  
 T. Van Voorhis,  J. M. Herbert,  A. I. Krylov,  P. M. W. Gill,  M. Head-Gordon

 Contributors to earlier versions of Q-Chem not listed above: 
 R. D. Adamson,  B. Austin,  J. Baker,  G. J. O. Beran,  K. Brandhorst,  
 S. T. Brown,  E. F. C. Byrd,  A. K. Chakraborty,  C.-L. Cheng,  
 Siu Hung Chien,  D. M. Chipman,  D. L. Crittenden,  H. Dachsel,  
 R. J. Doerksen,  A. D. Dutoi,  L. Fusti-Molnar,  W. A. Goddard III,  
 A. Golubeva-Zadorozhnaya,  S. R. Gwaltney,  G. Hawkins,  A. Heyden,  
 S. Hirata,  G. Kedziora,  F. J. Keil,  C. Kelley,  Jihan Kim,  R. A. King,  
 R. Z. Khaliullin,  P. P. Korambath,  W. Kurlancheek,  A. M. Lee,  M. S. Lee,  
 S. V. Levchenko,  Ching Yeh Lin,  D. Liotard,  R. C. Lochan,  I. Lotan,  
 P. E. Maslen,  N. Nair,  D. P. O'Neill,  D. Neuhauser,  E. Neuscamman,  
 C. M. Oana,  R. Olson,  B. Peters,  R. Peverati,  P. A. Pieniazek,  
 Y. M. Rhee,  J. Ritchie,  M. A. Rohrdanz,  E. Rosta,  N. J. Russ,  
 H. F. Schaefer III,  N. E. Schultz,  N. Shenvi,  A. C. Simmonett,  A. Sodt,  
 D. Stuck,  K. S. Thanthiriwatte,  V. Vanovschi,  Tao Wang,  A. Warshel,  
 C. F. Williams,  Q. Wu,  X. Xu,  W. Zhang

 Please cite Q-Chem as follows:
 Y. Shao et al., Mol. Phys. 113, 184-215 (2015)
 DOI: 10.1080/00268976.2014.952696

 Q-Chem 5.1.1 for Intel X86 EM64T Linux

 Parts of Q-Chem use Armadillo 8.300.2 (Tropical Shenanigans).
 http://arma.sourceforge.net/

 Q-Chem begins on Tue Aug 28 23:32:36 2018  

Host: 
0

     Scratch files written to /scratch/taweetham/qchem29091//
The previous job contains 0 fragments, simply inherited here
Input Ideriv = 2
Curr. Ideriv = -1
Max.  Ideriv = 2

Checking the input file for inconsistencies... 	...done.

--------------------------------------------------------------
User input:
--------------------------------------------------------------

$molecule
read
$end

$rem
   SCF_GUESS 	READ
   JOB_TYPE 	FREQUENCY
   BASIS 	6-311++G**
   EXCHANGE 	B3LYP	
   SET_ITER 100

   SET_CONV 5
$end


--------------------------------------------------------------
 ----------------------------------------------------------------
             Standard Nuclear Orientation (Angstroms)
    I     Atom           X                Y                Z
 ----------------------------------------------------------------
    1      Br      1.7602314271     0.0624602638     0.0000000000
    2      C      -0.0327596125     0.6679329261     0.0000000000
    3      H      -0.1639356477     1.7374330600     0.0000000000
    4      C      -1.0695931105    -0.1580436921    -0.0000000000
    5      F      -0.9614555792    -1.4824895043    -0.0000000000
    6      Cl     -2.7162910440     0.3740898731     0.0000000000
 ----------------------------------------------------------------
 Molecular Point Group                 Cs    NOp =  2
 Largest Abelian Subgroup              Cs    NOp =  2
 Nuclear Repulsion Energy =   368.5151402778 hartrees
 There are       37 alpha and       37 beta electrons
 Requested basis set is 6-311++G(d,p)
 There are 55 shells and 151 basis functions

 Total QAlloc Memory Limit   2000 MB
 Mega-Array Size       188 MB
 MEM_STATIC part       192 MB

                       Distance Matrix (Angstroms)
             Br(  1)   C (  2)   H (  3)   C (  4)   F (  5)
   C (  2)  1.892462
   H (  3)  2.551069  1.077515
   C (  4)  2.838403  1.325617  2.100725
   F (  5)  3.129609  2.342390  3.317219  1.328853
   Cl(  6)  4.487356  2.699571  2.893652  1.730543  2.554669

 A cutoff of  1.0D-11 yielded   1313 shell pairs
 There are     10435 function pairs (     11408 Cartesian)
 Smallest overlap matrix eigenvalue = 7.47E-05
 Guess MOs from SCF MO coefficient file

 -----------------------------------------------------------------------
  General SCF calculation program by
  Eric Jon Sundstrom, Paul Horn, Yuezhi Mao, Dmitri Zuev, Alec White,
  David Stuck, Shaama M.S., Shane Yost, Joonho Lee, David Small,
  Daniel Levine, Susi Lehtola, Hugh Burton, Evgeny Epifanovsky
 -----------------------------------------------------------------------
 Exchange:     0.2000 Hartree-Fock + 0.0800 Slater + 0.7200 B88
 Correlation:  0.1900 VWN1RPA + 0.8100 LYP
 Using SG-1 standard quadrature grid
 A restricted SCF calculation will be
 performed using DIIS
 SCF converges when DIIS error is below 1.0e-08
 ---------------------------------------
  Cycle       Energy         DIIS error
 ---------------------------------------
    1   -3211.0402281617      3.01e-06  
    2   -3211.0402281996      4.08e-07  
    3   -3211.0402281996      4.56e-07  
    4   -3211.0402282000      1.09e-07  
    5   -3211.0402282001      4.05e-08  
    6   -3211.0402282000      1.33e-08  
    7   -3211.0402282001      2.35e-09  Convergence criterion met
 ---------------------------------------
 SCF time:   CPU 13.75s  wall 14.00s 
 SCF   energy in the final basis set =    -3211.0402282001
 Total energy in the final basis set =    -3211.0402282001

 --------------------------------------------------------------
             Orbital Energies (a.u.) and Symmetries
 --------------------------------------------------------------

 Alpha MOs, Restricted
 -- Occupied --                  
-482.85 -101.59  -62.51  -56.33  -56.32  -56.32  -24.74  -10.34
  1 A'    2 A'    3 A'    4 A'    1 A"    5 A'    6 A'    7 A'                 
-10.252  -9.508  -8.715  -7.273  -7.262  -7.262  -6.547  -6.533
  8 A'    9 A'   10 A'   11 A'    2 A"   12 A'   13 A'    3 A"                 
 -6.533  -2.658  -2.654  -2.654  -2.643  -2.643  -1.282  -0.913
 14 A'   15 A'    4 A"   16 A'    5 A"   17 A'   18 A'   19 A'                 
 -0.848  -0.754  -0.636  -0.552  -0.531  -0.518  -0.447  -0.423
 20 A'   21 A'   22 A'   23 A'   24 A'    6 A"   25 A'   26 A'                 
 -0.388  -0.357  -0.348  -0.312  -0.267
  7 A"   27 A'    8 A"   28 A'    9 A"                                         
 -- Virtual --                   
 -0.044  -0.031  -0.010   0.004   0.030   0.037   0.049   0.059
 29 A'   10 A"   30 A'   31 A'   32 A'   33 A'   11 A"   34 A'                 
  0.070   0.077   0.078   0.092   0.098   0.101   0.114   0.119
 35 A'   12 A"   36 A'   37 A'   13 A"   38 A'   14 A"   39 A'                 
  0.136   0.155   0.169   0.182   0.204   0.250   0.299   0.300
 40 A'   41 A'   42 A'   43 A'   44 A'   45 A'   46 A'   15 A"                 
  0.311   0.340   0.351   0.400   0.413   0.421   0.422   0.442
 47 A'   48 A'   49 A'   50 A'   51 A'   16 A"   52 A'   17 A"                 
  0.472   0.487   0.502   0.522   0.531   0.558   0.586   0.608
 53 A'   54 A'   18 A"   19 A"   55 A'   20 A"   56 A'   57 A'                 
  0.629   0.649   0.714   0.750   0.775   0.797   0.802   0.829
 21 A"   58 A'   59 A'   60 A'   61 A'   22 A"   62 A'   23 A"                 
  0.881   0.896   0.918   0.962   1.091   1.108   1.122   1.200
 63 A'   64 A'   65 A'   66 A'   67 A'   24 A"   68 A'   25 A"                 
  1.359   1.379   1.440   1.454   1.500   1.573   1.616   1.760
 26 A"   69 A'   70 A'   27 A"   71 A'   72 A'   73 A'   74 A'                 
  1.786   1.855   1.933   1.969   2.001   2.037   2.113   2.220
 28 A"   75 A'   76 A'   29 A"   30 A"   77 A'   78 A'   79 A'                 
  2.235   2.250   2.337   2.452   2.625   2.627   2.635   2.808
 31 A"   80 A'   81 A'   82 A'   32 A"   83 A'   84 A'   33 A"                 
  2.992   3.139   3.270   3.708   3.744   3.810   3.959   3.989
 85 A'   86 A'   87 A'   88 A'   34 A"   89 A'   35 A"   36 A"                 
  4.019   4.047   4.061   4.173   4.366   4.776   6.268   6.350
 90 A'   91 A'   37 A"   92 A'   93 A'   94 A'   38 A"   95 A'                 
  6.569   6.679   7.538   7.570   7.671   9.720  23.419  24.138
 96 A'   97 A'   39 A"   98 A'   99 A'  100 A'  101 A'  102 A'                 
 25.780  25.916  26.363  47.895  66.723 215.703 289.734 289.765
 40 A"  103 A'  104 A'  105 A'  106 A'  107 A'   41 A"  108 A'                 
289.8921020.684
109 A'  110 A'                                                                 

 Beta MOs, Restricted
 -- Occupied --                  
-482.85 -101.59  -62.51  -56.33  -56.32  -56.32  -24.74  -10.34
  1 A'    2 A'    3 A'    4 A'    1 A"    5 A'    6 A'    7 A'                 
-10.252  -9.508  -8.715  -7.273  -7.262  -7.262  -6.547  -6.533
  8 A'    9 A'   10 A'   11 A'    2 A"   12 A'   13 A'    3 A"                 
 -6.533  -2.658  -2.654  -2.654  -2.643  -2.643  -1.282  -0.913
 14 A'   15 A'    4 A"   16 A'    5 A"   17 A'   18 A'   19 A'                 
 -0.848  -0.754  -0.636  -0.552  -0.531  -0.518  -0.447  -0.423
 20 A'   21 A'   22 A'   23 A'   24 A'    6 A"   25 A'   26 A'                 
 -0.388  -0.357  -0.348  -0.312  -0.267
  7 A"   27 A'    8 A"   28 A'    9 A"                                         
 -- Virtual --                   
 -0.044  -0.031  -0.010   0.004   0.030   0.037   0.049   0.059
 29 A'   10 A"   30 A'   31 A'   32 A'   33 A'   11 A"   34 A'                 
  0.070   0.077   0.078   0.092   0.098   0.101   0.114   0.119
 35 A'   12 A"   36 A'   37 A'   13 A"   38 A'   14 A"   39 A'                 
  0.136   0.155   0.169   0.182   0.204   0.250   0.299   0.300
 40 A'   41 A'   42 A'   43 A'   44 A'   45 A'   46 A'   15 A"                 
  0.311   0.340   0.351   0.400   0.413   0.421   0.422   0.442
 47 A'   48 A'   49 A'   50 A'   51 A'   16 A"   52 A'   17 A"                 
  0.472   0.487   0.502   0.522   0.531   0.558   0.586   0.608
 53 A'   54 A'   18 A"   19 A"   55 A'   20 A"   56 A'   57 A'                 
  0.629   0.649   0.714   0.750   0.775   0.797   0.802   0.829
 21 A"   58 A'   59 A'   60 A'   61 A'   22 A"   62 A'   23 A"                 
  0.881   0.896   0.918   0.962   1.091   1.108   1.122   1.200
 63 A'   64 A'   65 A'   66 A'   67 A'   24 A"   68 A'   25 A"                 
  1.359   1.379   1.440   1.454   1.500   1.573   1.616   1.760
 26 A"   69 A'   70 A'   27 A"   71 A'   72 A'   73 A'   74 A'                 
  1.786   1.855   1.933   1.969   2.001   2.037   2.113   2.220
 28 A"   75 A'   76 A'   29 A"   30 A"   77 A'   78 A'   79 A'                 
  2.235   2.250   2.337   2.452   2.625   2.627   2.635   2.808
 31 A"   80 A'   81 A'   82 A'   32 A"   83 A'   84 A'   33 A"                 
  2.992   3.139   3.270   3.708   3.744   3.810   3.959   3.989
 85 A'   86 A'   87 A'   88 A'   34 A"   89 A'   35 A"   36 A"                 
  4.019   4.047   4.061   4.173   4.366   4.776   6.268   6.350
 90 A'   91 A'   37 A"   92 A'   93 A'   94 A'   38 A"   95 A'                 
  6.569   6.679   7.538   7.570   7.671   9.720  23.419  24.138
 96 A'   97 A'   39 A"   98 A'   99 A'  100 A'  101 A'  102 A'                 
 25.780  25.916  26.363  47.895  66.723 215.703 289.734 289.765
 40 A"  103 A'  104 A'  105 A'  106 A'  107 A'   41 A"  108 A'                 
289.8921020.684
109 A'  110 A'                                                                 
 --------------------------------------------------------------

          Ground-State Mulliken Net Atomic Charges

     Atom                 Charge (a.u.)
  ----------------------------------------
      1 Br                   -0.070185
      2 C                    -0.076729
      3 H                     0.203751
      4 C                    -0.315088
      5 F                    -0.032224
      6 Cl                    0.290476
  ----------------------------------------
  Sum of atomic charges =    -0.000000

 -----------------------------------------------------------------
                    Cartesian Multipole Moments
 -----------------------------------------------------------------
    Charge (ESU x 10^10)
                -0.0000
    Dipole Moment (Debye)
         X      -0.2414      Y       1.3181      Z      -0.0000
       Tot       1.3400
    Quadrupole Moments (Debye-Ang)
        XX     -46.4144     XY      -1.4321     YY     -47.0782
        XZ       0.0000     YZ      -0.0000     ZZ     -48.4739
    Octopole Moments (Debye-Ang^2)
       XXX      38.7126    XXY      -2.9856    XYY      13.1087
       YYY      -1.0323    XXZ      -0.0000    XYZ       0.0000
       YYZ      -0.0000    XZZ      12.3121    YZZ      -3.4409
       ZZZ      -0.0000
    Hexadecapole Moments (Debye-Ang^3)
      XXXX    -942.6680   XXXY      -9.6334   XXYY    -196.7246
      XYYY       6.1647   YYYY    -149.8505   XXXZ       0.0000
      XXYZ      -0.0000   XYYZ       0.0000   YYYZ      -0.0000
      XXZZ    -182.3349   XYZZ       3.7400   YYZZ     -35.6775
      XZZZ       0.0000   YZZZ      -0.0000   ZZZZ     -55.3577
 -----------------------------------------------------------------
 Calculating MO derivatives via CPSCF
   1         3          18      0.133030    0.036921
   2         3          18      0.016789    0.004524
   3         3          18      0.001976    0.000792
   4        19           2      0.000114    0.000078
   5        21           0      0.000000    0.000000    Roots Converged
 Time for AOints: 7.8 s (CPU) 7.8 s (wall)
 ------------------------------------------------------------------------------
                     AOints        : Timing summary (seconds)
 ------------------------------------------------------------------------------
     job step          cpu (% of tot)      sys (% of tot)     wall (% of tot)
 ------------------------------------------------------------------------------
  cpscf_lag         0.8891E+02 (58.1)   0.1200E-03 (21.5)   0.8925E+02 (58.1)
  iterzp            0.5610E+02 (36.7)   0.4370E-03 (78.3)   0.5627E+02 (36.7)
  make_fx           0.0000E+00 ( 0.0)   0.0000E+00 ( 0.0)   0.0000E+00 ( 0.0)
  AOints            0.7797E+01 ( 5.1)   0.0000E+00 ( 0.0)   0.7839E+01 ( 5.1)
 ------------------------------------------------------------------------------
   Grand Totals     0.1529E+03          0.5580E-03          0.1535E+03
 ------------------------------------------------------------------------------
 Calculating analytic Hessian of the SCF energy
 Polarizability Matrix (a.u.)
            1           2           3
    1 -88.8760156   0.6465285   0.0000000
    2   0.6465285 -45.5522613   0.0000000
    3   0.0000000   0.0000000 -35.3293912

 Direct stationary perturbation theory relativistic correction:

 rels  =      17.636687591281
 relv  =     -59.823505988702
 rel2e =       9.594496478868
 E_rel =     -32.592321918553

 Hessian of the SCF Energy
            1           2           3           4           5           6
    1   0.2090955  -0.0576011   0.0000000  -0.1589653   0.0447728  -0.0000000
    2  -0.0576011   0.0385773   0.0000000   0.0451911  -0.0457636  -0.0000000
    3   0.0000000   0.0000000   0.0061031  -0.0000000  -0.0000000  -0.0132171
    4  -0.1589653   0.0451911  -0.0000000   0.5861677   0.1619443   0.0000000
    5   0.0447728  -0.0457636  -0.0000000   0.1619443   0.7170987   0.0000000
    6  -0.0000000  -0.0000000  -0.0132171   0.0000000   0.0000000   0.0709405
    7  -0.0141109   0.0207439  -0.0000000  -0.0445206   0.0391063   0.0000000
    8   0.0009767   0.0012418   0.0000000   0.0268418  -0.3595331  -0.0000000
    9   0.0000000  -0.0000000   0.0015663  -0.0000000  -0.0000000  -0.0263205
   10  -0.0343183  -0.0039191   0.0000000  -0.3546433  -0.2231818  -0.0000000
   11   0.0162621   0.0017265   0.0000000  -0.2359711  -0.2610093   0.0000000
   12  -0.0000000   0.0000000   0.0053332  -0.0000000  -0.0000000  -0.0459487
   13   0.0017980  -0.0035155  -0.0000000   0.0078796  -0.0326370   0.0000000
   14  -0.0026185   0.0040362   0.0000000   0.0089280  -0.0579162  -0.0000000
   15  -0.0000000  -0.0000000  -0.0039124  -0.0000000  -0.0000000   0.0077911
   16  -0.0034990  -0.0008993  -0.0000000  -0.0359181   0.0099955   0.0000000
   17  -0.0017920   0.0001817   0.0000000  -0.0069340   0.0071236  -0.0000000
   18   0.0000000   0.0000000   0.0041270  -0.0000000   0.0000000   0.0067547
            7           8           9          10          11          12
    1  -0.0141109   0.0009767   0.0000000  -0.0343183   0.0162621  -0.0000000
    2   0.0207439   0.0012418  -0.0000000  -0.0039191   0.0017265   0.0000000
    3  -0.0000000   0.0000000   0.0015663   0.0000000   0.0000000   0.0053332
    4  -0.0445206   0.0268418  -0.0000000  -0.3546433  -0.2359711  -0.0000000
    5   0.0391063  -0.3595331  -0.0000000  -0.2231818  -0.2610093  -0.0000000
    6   0.0000000  -0.0000000  -0.0263205  -0.0000000   0.0000000  -0.0459487
    7   0.0560426  -0.0327776   0.0000000   0.0075758  -0.0218337  -0.0000000
    8  -0.0327776   0.3692184   0.0000000   0.0064491  -0.0126629   0.0000000
    9   0.0000000   0.0000000   0.0191228  -0.0000000   0.0000000  -0.0018284
   10   0.0075758   0.0064491  -0.0000000   0.6091788   0.2034778   0.0000000
   11  -0.0218337  -0.0126629   0.0000000   0.2034778   0.6407898  -0.0000000
   12  -0.0000000   0.0000000  -0.0018284   0.0000000  -0.0000000   0.1048903
   13  -0.0036190  -0.0020419  -0.0000000  -0.0678762   0.0197971   0.0000000
   14  -0.0045338   0.0010888   0.0000000  -0.0108446  -0.3308728   0.0000000
   15   0.0000000  -0.0000000   0.0101730   0.0000000  -0.0000000  -0.0399809
   16  -0.0013678   0.0005519  -0.0000000  -0.1599168   0.0182679   0.0000000
   17  -0.0007051   0.0006469   0.0000000   0.0280186  -0.0379712   0.0000000
   18   0.0000000  -0.0000000  -0.0027132  -0.0000000  -0.0000000  -0.0224655
           13          14          15          16          17          18
    1   0.0017980  -0.0026185  -0.0000000  -0.0034990  -0.0017920   0.0000000
    2  -0.0035155   0.0040362  -0.0000000  -0.0008993   0.0001817   0.0000000
    3  -0.0000000   0.0000000  -0.0039124  -0.0000000   0.0000000   0.0041270
    4   0.0078796   0.0089280  -0.0000000  -0.0359181  -0.0069340  -0.0000000
    5  -0.0326370  -0.0579162  -0.0000000   0.0099955   0.0071236   0.0000000
    6   0.0000000  -0.0000000   0.0077911   0.0000000  -0.0000000   0.0067547
    7  -0.0036190  -0.0045338   0.0000000  -0.0013678  -0.0007051   0.0000000
    8  -0.0020419   0.0010888  -0.0000000   0.0005519   0.0006469  -0.0000000
    9  -0.0000000   0.0000000   0.0101730  -0.0000000   0.0000000  -0.0027132
   10  -0.0678762  -0.0108446   0.0000000  -0.1599168   0.0280186  -0.0000000
   11   0.0197971  -0.3308728  -0.0000000   0.0182679  -0.0379712  -0.0000000
   12   0.0000000   0.0000000  -0.0399809   0.0000000   0.0000000  -0.0224655
   13   0.0787142  -0.0204090  -0.0000000  -0.0168965   0.0388064  -0.0000000
   14  -0.0204090   0.4118459   0.0000000   0.0294779  -0.0281818  -0.0000000
   15  -0.0000000   0.0000000   0.0209851  -0.0000000   0.0000000   0.0049441
   16  -0.0168965   0.0294779  -0.0000000   0.2175982  -0.0573939   0.0000000
   17   0.0388064  -0.0281818   0.0000000  -0.0573939   0.0582009  -0.0000000
   18  -0.0000000  -0.0000000   0.0049441   0.0000000  -0.0000000   0.0093529
 Gradient time:  CPU 199.29 s  wall 199.96 s
 **********************************************************************
 **                                                                  **
 **                       VIBRATIONAL ANALYSIS                       **
 **                       --------------------                       **
 **                                                                  **
 **        VIBRATIONAL FREQUENCIES (CM**-1) AND NORMAL MODES         **
 **     FORCE CONSTANTS (mDYN/ANGSTROM) AND REDUCED MASSES (AMU)     **
 **                  INFRARED INTENSITIES (KM/MOL)                   **
 **                                                                  **
 **********************************************************************


 Mode:                 1                      2                      3
 Frequency:       161.56                 161.64                 274.22
 Force Cnst:      0.2384                 0.1063                 1.2010
 Red. Mass:      15.5009                 6.9072                27.1077
 IR Active:          YES                    YES                    YES
 IR Intens:        1.436                  0.099                  0.168
 Raman Active:       YES                    YES                    YES
               X      Y      Z        X      Y      Z        X      Y      Z
 Br        -0.145 -0.137  0.000   -0.000 -0.000 -0.080   -0.323  0.052  0.000
 C          0.045  0.423 -0.000    0.000  0.000  0.549   -0.075 -0.124 -0.000
 H          0.191  0.440 -0.000    0.000  0.000  0.756   -0.342 -0.160 -0.000
 C          0.122  0.341 -0.000    0.000  0.000  0.286    0.186 -0.357 -0.000
 F          0.505  0.368 -0.000    0.000  0.000  0.088    0.308 -0.356  0.000
 Cl        -0.010 -0.166  0.000   -0.000 -0.000 -0.176    0.534  0.245  0.000
 TransDip  -0.035  0.015 -0.000   -0.000  0.000  0.010   -0.013 -0.004 -0.000

 Mode:                 4                      5                      6
 Frequency:       430.66                 549.35                 757.80
 Force Cnst:      2.2973                 1.4854                 2.1288
 Red. Mass:      21.0228                 8.3539                 6.2918
 IR Active:          YES                    YES                    YES
 IR Intens:        0.352                  0.021                 48.756
 Raman Active:       YES                    YES                    YES
               X      Y      Z        X      Y      Z        X      Y      Z
 Br         0.069 -0.015  0.000   -0.000  0.000  0.009   -0.072  0.034 -0.000
 C         -0.168 -0.219  0.000    0.000 -0.000 -0.292    0.476 -0.383 -0.000
 H         -0.162 -0.221 -0.000    0.000 -0.000 -0.599    0.663 -0.371  0.000
 C         -0.159 -0.247 -0.000   -0.000  0.000  0.719    0.160  0.057 -0.000
 F          0.669 -0.216  0.000    0.000 -0.000 -0.189    0.013  0.090  0.000
 Cl        -0.403  0.318  0.000    0.000  0.000 -0.046   -0.081 -0.003 -0.000
 TransDip  -0.018 -0.007 -0.000   -0.000  0.000  0.005    0.222 -0.028  0.000

 Mode:                 7                      8                      9
 Frequency:       774.27                 794.84                1067.90
 Force Cnst:      0.4306                 4.1348                 1.9634
 Red. Mass:       1.2191                11.1082                 2.9220
 IR Active:          YES                    YES                    YES
 IR Intens:       31.675                 76.689                152.961
 Raman Active:       YES                    YES                    YES
               X      Y      Z        X      Y      Z        X      Y      Z
 Br         0.000 -0.000  0.002   -0.022 -0.006 -0.000   -0.002  0.006 -0.000
 C         -0.000  0.000 -0.134    0.263  0.492  0.000    0.055  0.047  0.000
 H         -0.000  0.000  0.991    0.015  0.482 -0.000    0.910  0.153  0.000
 C          0.000 -0.000  0.022    0.535 -0.062  0.000   -0.228  0.229 -0.000
 F         -0.000 -0.000  0.020   -0.109 -0.353 -0.000    0.025 -0.194  0.000
 Cl        -0.000  0.000 -0.005   -0.165  0.044  0.000    0.025 -0.007 -0.000
 TransDip   0.000  0.000  0.180    0.279  0.028 -0.000   -0.175  0.355  0.000

 Mode:                10                     11                     12
 Frequency:      1268.61                1700.45                3257.65
 Force Cnst:      1.4717                17.2374                 6.8402
 Red. Mass:       1.5521                10.1180                 1.0940
 IR Active:          YES                    YES                    YES
 IR Intens:       24.726                 96.068                 16.959
 Raman Active:       YES                    YES                    YES
               X      Y      Z        X      Y      Z        X      Y      Z
 Br        -0.000  0.003 -0.000   -0.006  0.001 -0.000   -0.000  0.000  0.000
 C         -0.105  0.025  0.000    0.495  0.306  0.000    0.003 -0.088 -0.000
 H          0.967  0.133  0.000   -0.265  0.328 -0.000   -0.104  0.991  0.000
 C          0.056 -0.166 -0.000   -0.491 -0.484 -0.000    0.006  0.003  0.000
 F         -0.013  0.064  0.000    0.008  0.092  0.000    0.000  0.001 -0.000
 Cl        -0.004  0.003 -0.000    0.016  0.000 -0.000   -0.000  0.000 -0.000
 TransDip  -0.039 -0.154  0.000   -0.192 -0.248  0.000    0.100  0.086  0.000

 STANDARD THERMODYNAMIC QUANTITIES AT   298.15 K  AND     1.00 ATM

   This Molecule has  0 Imaginary Frequencies
   Zero point vibrational energy:       16.010 kcal/mol

   Atom    1 Element Br Has Mass   78.91830
   Atom    2 Element C  Has Mass   12.00000
   Atom    3 Element H  Has Mass    1.00783
   Atom    4 Element C  Has Mass   12.00000
   Atom    5 Element F  Has Mass   18.99840
   Atom    6 Element Cl Has Mass   34.96885
   Molecular Mass:   157.893380 amu
   Principal axes and moments of inertia in amu*Bohr^2:
                             1           2           3
    Eigenvalues --      198.59032  1903.07206  2101.66238
          X               0.99999    -0.00394     0.00000
          Y               0.00394     0.99999     0.00000
          Z               0.00000    -0.00000     1.00000
   Rotational Symmetry Number is   1
   The Molecule is an Asymmetric Top
   Translational Enthalpy:        0.889 kcal/mol
   Rotational Enthalpy:           0.889 kcal/mol
   Vibrational Enthalpy:         17.561 kcal/mol
   gas constant (RT):             0.592 kcal/mol
   Translational Entropy:        41.079  cal/mol.K
   Rotational Entropy:           28.165  cal/mol.K
   Vibrational Entropy:           8.826  cal/mol.K

   Total Enthalpy:               19.931 kcal/mol
   Total Entropy:                78.070  cal/mol.K

 ======================================================================

 STANDARD THERMODYNAMIC QUANTITIES FOR ANHARMONIC VIBRATION -- TOSH

   Zero point vibrational energy: ************ kcal/mol

   Vibrational Enthalpy:       Infinity kcal/mol
   Vibrational Entropy:             NaN  cal/mol.K

   Total Enthalpy:             Infinity kcal/mol
   Total Entropy:                   NaN  cal/mol.K

 ======================================================================

 STANDARD THERMODYNAMIC QUANTITIES FOR ANHARMONIC VIBRATION -- VPT2

   Zero point vibrational energy: ************ kcal/mol

   Vibrational Enthalpy:       Infinity kcal/mol
   Vibrational Entropy:             NaN  cal/mol.K

   Total Enthalpy:             Infinity kcal/mol
   Total Entropy:                   NaN  cal/mol.K

 ======================================================================

Archival summary:
1\1\TWL01\FREQ\ProcedureUnspecified\BasisUnspecified\r1l1121\taweetha\TueAug2823:36:102018TueAug2823:36:102018\0\\#,FREQ,ProcedureUnspecified,BasisUnspecified,\\0,1\Br\C,1,1.89246\H,2,1.07751,1,115.652\C,2,1.32562,1,122.799,3,180,0\F,4,1.32885,2,123.874,1,-0,0\Cl,4,1.73054,2,123.55,1,180,0\\\@

 Total job time:  213.87s(wall), 213.13s(cpu) 
 Tue Aug 28 23:36:10 2018

        *************************************************************
        *                                                           *
        *  Thank you very much for using Q-Chem.  Have a nice day.  *
        *                                                           *
        *************************************************************
