# Supplementary material for: Geometric and energetic data from ab initio calculations of haloethene, haloimine, halomethylenephosphine, haloiminophosphine, halodiazene, halodiphosphene and halocyclopropane
Source: Data Brief. 2019 Nov 2;27:104738. doi: 10.1016/j.dib.2019.104738 (PMC6861602; doi:10.1016/j.dib.2019.104738)
Supplement: Multimedia component 2 [file mmc2.zip › CC/B3LYP/HBrCCClI.out]

Q-Chem Developer Version!
                  Welcome to Q-Chem
     A Quantum Leap Into The Future Of Chemistry


 Q-Chem 5.1, Q-Chem, Inc., Pleasanton, CA (2018)

 Yihan Shao,  Zhengting Gan,  E. Epifanovsky,  A. T. B. Gilbert,  M. Wormit,  
 J. Kussmann,  A. W. Lange,  A. Behn,  Jia Deng,  Xintian Feng,  D. Ghosh,  
 M. Goldey,  P. R. Horn,  L. D. Jacobson,  I. Kaliman,  T. Kus,  A. Landau,  
 Jie Liu,  E. I. Proynov,  R. M. Richard,  R. P. Steele,  E. J. Sundstrom,  
 H. L. Woodcock III,  P. M. Zimmerman,  D. Zuev,  B. Albrecht,  E. Alguire,  
 S. A. Baeppler,  D. Barton,  Z. Benda,  Y. A. Bernard,  E. J. Berquist,  
 K. B. Bravaya,  H. Burton,  D. Casanova,  Chun-Min Chang,  Yunqing Chen,  
 A. Chien,  K. D. Closser,  M. P. Coons,  S. Coriani,  S. Dasgupta,  
 A. L. Dempwolff,  M. Diedenhofen,  Hainam Do,  R. G. Edgar,  Po-Tung Fang,  
 S. Faraji,  S. Fatehi,  Qingguo Feng,  K. D. Fenk,  J. Fosso-Tande,  
 Qinghui Ge,  A. Ghysels,  G. Gidofalvi,  J. Gomes,  J. Gonthier,  A. Gunina,  
 D. Hait,  M. W. D. Hanson-Heine,  P. H. P. Harbach,  A. W. Hauser,  
 J. E. Herr,  E. G. Hohenstein,  Z. C. Holden,  Kerwin Hui,  B. C. Huynh,  
 T.-C. Jagau,  Hyunjun Ji,  B. Kaduk,  K. Khistyaev,  Jaehoon Kim,  
 P. Klunzinger,  K. Koh,  D. Kosenkov,  L. Koulias,  T. Kowalczyk,  
 C. M. Krauter,  A. Kunitsa,  Ka Un Lao,  A. Laurent,  K. V. Lawler,  
 Joonho Lee,  D. Lefrancois,  S. Lehtola,  D. S. Levine,  Yi-Pei Li,  
 You-Sheng Lin,  Fenglai Liu,  E. Livshits,  A. Luenser,  P. Manohar,  
 E. Mansoor,  S. F. Manzer,  Shan-Ping Mao,  Yuezhi Mao,  N. Mardirossian,  
 A. V. Marenich,  T. Markovich,  L. A. Martinez-Martinez,  S. A. Maurer,  
 N. J. Mayhall,  S. C. McKenzie,  J.-M. Mewes,  A. F. Morrison,  
 J. W. Mullinax,  K. Nanda,  T. S. Nguyen-Beck,  R. Olivares-Amaya,  
 J. A. Parkhill,  T. M. Perrine,  F. Plasser,  P. Pokhilko,  S. Prager,  
 A. Prociuk,  E. Ramos,  D. R. Rehn,  F. Rob,  M. Schneider,  N. Sergueev,  
 S. M. Sharada,  S. Sharma,  D. W. Small,  T. Stauch,  T. Stein,  
 Yu-Chuan Su,  A. J. W. Thom,  A. Tkatchenko,  T. Tsuchimochi,  N. M. Tubman,  
 L. Vogt,  M. L. Vidal,  O. Vydrov,  M. A. Watson,  J. Wenzel,  
 M. de Wergifosse,  T. A. Wesolowski,  A. White,  J. Witte,  A. Yamada,  
 Jun Yang,  K. Yao,  S. Yeganeh,  S. R. Yost,  Zhi-Qiang You,  A. Zech,  
 Igor Ying Zhang,  Xing Zhang,  Yan Zhao,  Ying Zhu,  B. R. Brooks,  
 G. K. L. Chan,  C. J. Cramer,  M. S. Gordon,  W. J. Hehre,  A. Klamt,  
 M. W. Schmidt,  C. D. Sherrill,  D. G. Truhlar,  A. Aspuru-Guzik,  R. Baer,  
 A. T. Bell,  N. A. Besley,  Jeng-Da Chai,  A. E. DePrince, III,  
 R. A. DiStasio Jr.,  A. Dreuw,  B. D. Dunietz,  T. R. Furlani,  
 Chao-Ping Hsu,  Yousung Jung,  Jing Kong,  D. S. Lambrecht,  WanZhen Liang,  
 C. Ochsenfeld,  V. A. Rassolov,  L. V. Slipchenko,  J. E. Subotnik,  
 T. Van Voorhis,  J. M. Herbert,  A. I. Krylov,  P. M. W. Gill,  M. Head-Gordon

 Contributors to earlier versions of Q-Chem not listed above: 
 R. D. Adamson,  B. Austin,  J. Baker,  G. J. O. Beran,  K. Brandhorst,  
 S. T. Brown,  E. F. C. Byrd,  A. K. Chakraborty,  C.-L. Cheng,  
 Siu Hung Chien,  D. M. Chipman,  D. L. Crittenden,  H. Dachsel,  
 R. J. Doerksen,  A. D. Dutoi,  L. Fusti-Molnar,  W. A. Goddard III,  
 A. Golubeva-Zadorozhnaya,  S. R. Gwaltney,  G. Hawkins,  A. Heyden,  
 S. Hirata,  G. Kedziora,  F. J. Keil,  C. Kelley,  Jihan Kim,  R. A. King,  
 R. Z. Khaliullin,  P. P. Korambath,  W. Kurlancheek,  A. M. Lee,  M. S. Lee,  
 S. V. Levchenko,  Ching Yeh Lin,  D. Liotard,  R. C. Lochan,  I. Lotan,  
 P. E. Maslen,  N. Nair,  D. P. O'Neill,  D. Neuhauser,  E. Neuscamman,  
 C. M. Oana,  R. Olson,  B. Peters,  R. Peverati,  P. A. Pieniazek,  
 Y. M. Rhee,  J. Ritchie,  M. A. Rohrdanz,  E. Rosta,  N. J. Russ,  
 H. F. Schaefer III,  N. E. Schultz,  N. Shenvi,  A. C. Simmonett,  A. Sodt,  
 D. Stuck,  K. S. Thanthiriwatte,  V. Vanovschi,  Tao Wang,  A. Warshel,  
 C. F. Williams,  Q. Wu,  X. Xu,  W. Zhang

 Please cite Q-Chem as follows:
 Y. Shao et al., Mol. Phys. 113, 184-215 (2015)
 DOI: 10.1080/00268976.2014.952696

 Q-Chem 5.1.1 for Intel X86 EM64T Linux

 Parts of Q-Chem use Armadillo 8.300.2 (Tropical Shenanigans).
 http://arma.sourceforge.net/

 Q-Chem begins on Tue Aug 28 22:32:00 2018  

Host: 
0

     Scratch files written to /scratch/taweetham/qchem27122//
Input Ideriv = 2
Curr. Ideriv = -1
Max.  Ideriv = 2

Checking the input file for inconsistencies... 	...done.

--------------------------------------------------------------
User input:
--------------------------------------------------------------
HClBrI.inp
$molecule
0 1
I 
C  1 2.117697
C  2 1.330753 1 126.131248
H  3 1.081462 2 120.969745 1 -180.000000 0
Cl 2 1.751903 1 115.171401 3 -180.000000 0
Br 3 1.890798 2 125.725260 1 -0.000000 0
$end

$rem
   JOB_TYPE		OPTIMIZATION
   BASIS		6-311++G**
   EXCHANGE		B3LYP
$end

--------------------------------------------------------------
 ----------------------------------------------------------------
             Standard Nuclear Orientation (Angstroms)
    I     Atom           X                Y                Z
 ----------------------------------------------------------------
    1      I       1.2516601928    -0.9109689577    -0.0000000000
    2      C       0.2692903859     0.9650881167     0.0000000000
    3      C      -1.0468691061     1.1616275236     0.0000000000
    4      H      -1.4603193220     2.1609367732     0.0000000000
    5      Cl      1.3282569034     2.3607077054     0.0000000000
    6      Br     -2.3655018838    -0.1934830529    -0.0000000000
 ----------------------------------------------------------------
 Molecular Point Group                 Cs    NOp =  2
 Largest Abelian Subgroup              Cs    NOp =  2
 Nuclear Repulsion Energy =   800.4761123392 hartrees
 There are       59 alpha and       59 beta electrons
 Requested basis set is 6-311++G(d,p)
 There are 73 shells and 191 basis functions

 Total QAlloc Memory Limit   2000 MB
 Mega-Array Size       188 MB
 MEM_STATIC part       192 MB
 A cutoff of  1.0D-11 yielded   2109 shell pairs
 There are     15422 function pairs (     17254 Cartesian)
 Smallest overlap matrix eigenvalue = 6.22E-05

 Scale SEOQF with 1.000000e-01/1.000000e-01/1.000000e-01

 Standard Electronic Orientation quadrupole field applied
 Nucleus-field energy     =     0.0000000227 hartrees
 Guess from superposition of atomic densities
 Warning:  Energy on first SCF cycle will be non-variational
 SAD guess density has 118.000000 electrons

 -----------------------------------------------------------------------
  General SCF calculation program by
  Eric Jon Sundstrom, Paul Horn, Yuezhi Mao, Dmitri Zuev, Alec White,
  David Stuck, Shaama M.S., Shane Yost, Joonho Lee, David Small,
  Daniel Levine, Susi Lehtola, Hugh Burton, Evgeny Epifanovsky
 -----------------------------------------------------------------------
 Exchange:     0.2000 Hartree-Fock + 0.0800 Slater + 0.7200 B88
 Correlation:  0.1900 VWN1RPA + 0.8100 LYP
 Using SG-1 standard quadrature grid
 A restricted SCF calculation will be
 performed using DIIS
 SCF converges when DIIS error is below 1.0e-08
 ---------------------------------------
  Cycle       Energy         DIIS error
 ---------------------------------------
    1  -10031.3233225795      3.78e-02  
    2  -10030.6585990647      2.93e-03  
    3  -10030.6267721973      3.81e-03  
    4  -10030.6814078141      9.03e-04  
    5  -10030.6853247406      1.89e-04  
    6  -10030.6853925878      1.08e-04  
    7  -10030.6854439123      3.07e-05  
    8  -10030.6854479904      4.84e-06  
    9  -10030.6854480927      1.18e-06  
   10  -10030.6854480982      3.56e-07  
   11  -10030.6854480988      6.76e-08  
   12  -10030.6854480989      1.17e-08  
   13  -10030.6854480988      3.99e-09  Convergence criterion met
 ---------------------------------------
 SCF time:   CPU 43.08s  wall 43.00s 
 SCF   energy in the final basis set =   -10030.6854480988
 Total energy in the final basis set =   -10030.6854480988

 --------------------------------------------------------------
             Orbital Energies (a.u.) and Symmetries
 --------------------------------------------------------------

 Alpha MOs, Restricted
 -- Occupied --                  
******* -482.86 -176.32 -165.73 -165.72 -165.72 -101.58  -62.51
  1 A'    2 A'    3 A'    4 A'    1 A"    5 A'    6 A'    7 A'                 
-56.328 -56.324 -56.324 -35.819 -31.312 -31.306 -31.305 -22.962
  8 A'    2 A"    9 A'   10 A'   11 A'    3 A"   12 A'   13 A'                 
-22.961 -22.961 -22.956 -22.956 -10.296 -10.257  -9.497  -8.717
  4 A"   14 A'   15 A'    5 A"   16 A'   17 A'   18 A'   19 A'                 
 -7.263  -7.252  -7.252  -6.549  -6.535  -6.534  -6.368  -4.781
 20 A'    6 A"   21 A'   22 A'    7 A"   23 A'   24 A'   25 A'                 
 -4.765  -4.765  -2.660  -2.655  -2.655  -2.644  -2.644  -2.047
  8 A"   26 A'   27 A'    9 A"   28 A'   10 A"   29 A'   30 A'                 
 -2.042  -2.041  -2.028  -2.028  -0.911  -0.844  -0.753  -0.683
 11 A"   31 A'   32 A'   12 A"   33 A'   34 A'   35 A'   36 A'                 
 -0.563  -0.505  -0.460  -0.412  -0.394  -0.347  -0.342  -0.318
 37 A'   38 A'   39 A'   13 A"   40 A'   14 A"   41 A'   42 A'                 
 -0.300  -0.280  -0.261
 15 A"   43 A'   16 A"                                                         
 -- Virtual --                   
 -0.074  -0.047  -0.042  -0.005   0.013   0.035   0.039   0.051
 44 A'   17 A"   45 A'   46 A'   47 A'   48 A'   49 A'   18 A"                 
  0.070   0.075   0.076   0.093   0.096   0.105   0.109   0.117
 50 A'   51 A'   19 A"   52 A'   53 A'   20 A"   54 A'   21 A"                 
  0.129   0.141   0.146   0.162   0.194   0.205   0.240   0.240
 55 A'   56 A'   57 A'   58 A'   59 A'   60 A'   22 A"   61 A'                 
  0.272   0.315   0.362   0.386   0.386   0.389   0.399   0.417
 62 A'   63 A'   64 A'   23 A"   65 A'   66 A'   24 A"   67 A'                 
  0.430   0.437   0.449   0.468   0.475   0.503   0.524   0.546
 25 A"   68 A'   26 A"   69 A'   70 A'   27 A"   71 A'   28 A"                 
  0.551   0.566   0.583   0.622   0.636   0.637   0.675   0.718
 72 A'   29 A"   73 A'   74 A'   75 A'   30 A"   76 A'   77 A'                 
  0.741   0.784   0.813   0.818   0.839   0.890   0.913   0.930
 78 A'   79 A'   80 A'   31 A"   32 A"   81 A'   82 A'   83 A'                 
  0.992   1.082   1.119   1.132   1.221   1.327   1.387   1.401
 84 A'   85 A'   33 A"   86 A'   34 A"   35 A"   87 A'   88 A'                 
  1.454   1.502   1.552   1.628   1.770   1.794   1.887   1.973
 36 A"   89 A'   90 A'   91 A'   92 A'   37 A"   93 A'   38 A"                 
  1.999   2.038   2.102   2.181   2.242   2.257   2.303   2.452
 39 A"   94 A'   95 A'   96 A'   40 A"   97 A'   98 A'   99 A'                 
  2.572   2.638   2.646   2.825   2.894   3.151   3.234   3.720
100 A'  101 A'   41 A"   42 A"  102 A'  103 A'  104 A'  105 A'                 
  3.949   3.968   3.986   4.001   4.017   4.062   4.088   4.167
 43 A"  106 A'   44 A"   45 A"  107 A'   46 A"  108 A'  109 A'                 
  4.233   4.367   4.407   5.998   6.055   6.078   6.626   7.536
110 A'  111 A'  112 A'   47 A"  113 A'  114 A'  115 A'   48 A"                 
  7.576   7.661   9.717  23.380  24.122  25.788  25.913  26.348
116 A'  117 A'  118 A'  119 A'  120 A'   49 A"  121 A'  122 A'                 
 27.847  28.337  28.378  28.381  28.522  28.533  28.545  28.590
123 A'   50 A"  124 A'  125 A'   51 A"  126 A'   52 A"  127 A'                 
 28.686  47.898 127.879 127.912 127.929 151.643 215.701 289.732
128 A'  129 A'   53 A"  130 A'  131 A'  132 A'  133 A'   54 A"                 
289.770 289.8841020.6881901.806
134 A'  135 A'  136 A'  137 A'                                                 

 Beta MOs, Restricted
 -- Occupied --                  
******* -482.86 -176.32 -165.73 -165.72 -165.72 -101.58  -62.51
  1 A'    2 A'    3 A'    4 A'    1 A"    5 A'    6 A'    7 A'                 
-56.328 -56.324 -56.324 -35.819 -31.312 -31.306 -31.305 -22.962
  8 A'    2 A"    9 A'   10 A'   11 A'    3 A"   12 A'   13 A'                 
-22.961 -22.961 -22.956 -22.956 -10.296 -10.257  -9.497  -8.717
  4 A"   14 A'   15 A'    5 A"   16 A'   17 A'   18 A'   19 A'                 
 -7.263  -7.252  -7.252  -6.549  -6.535  -6.534  -6.368  -4.781
 20 A'    6 A"   21 A'   22 A'    7 A"   23 A'   24 A'   25 A'                 
 -4.765  -4.765  -2.660  -2.655  -2.655  -2.644  -2.644  -2.047
  8 A"   26 A'   27 A'    9 A"   28 A'   10 A"   29 A'   30 A'                 
 -2.042  -2.041  -2.028  -2.028  -0.911  -0.844  -0.753  -0.683
 11 A"   31 A'   32 A'   12 A"   33 A'   34 A'   35 A'   36 A'                 
 -0.563  -0.505  -0.460  -0.412  -0.394  -0.347  -0.342  -0.318
 37 A'   38 A'   39 A'   13 A"   40 A'   14 A"   41 A'   42 A'                 
 -0.300  -0.280  -0.261
 15 A"   43 A'   16 A"                                                         
 -- Virtual --                   
 -0.074  -0.047  -0.042  -0.005   0.013   0.035   0.039   0.051
 44 A'   17 A"   45 A'   46 A'   47 A'   48 A'   49 A'   18 A"                 
  0.070   0.075   0.076   0.093   0.096   0.105   0.109   0.117
 50 A'   51 A'   19 A"   52 A'   53 A'   20 A"   54 A'   21 A"                 
  0.129   0.141   0.146   0.162   0.194   0.205   0.240   0.240
 55 A'   56 A'   57 A'   58 A'   59 A'   60 A'   22 A"   61 A'                 
  0.272   0.315   0.362   0.386   0.386   0.389   0.399   0.417
 62 A'   63 A'   64 A'   23 A"   65 A'   66 A'   24 A"   67 A'                 
  0.430   0.437   0.449   0.468   0.475   0.503   0.524   0.546
 25 A"   68 A'   26 A"   69 A'   70 A'   27 A"   71 A'   28 A"                 
  0.551   0.566   0.583   0.622   0.636   0.637   0.675   0.718
 72 A'   29 A"   73 A'   74 A'   75 A'   30 A"   76 A'   77 A'                 
  0.741   0.784   0.813   0.818   0.839   0.890   0.913   0.930
 78 A'   79 A'   80 A'   31 A"   32 A"   81 A'   82 A'   83 A'                 
  0.992   1.082   1.119   1.132   1.221   1.327   1.387   1.401
 84 A'   85 A'   33 A"   86 A'   34 A"   35 A"   87 A'   88 A'                 
  1.454   1.502   1.552   1.628   1.770   1.794   1.887   1.973
 36 A"   89 A'   90 A'   91 A'   92 A'   37 A"   93 A'   38 A"                 
  1.999   2.038   2.102   2.181   2.242   2.257   2.303   2.452
 39 A"   94 A'   95 A'   96 A'   40 A"   97 A'   98 A'   99 A'                 
  2.572   2.638   2.646   2.825   2.894   3.151   3.234   3.720
100 A'  101 A'   41 A"   42 A"  102 A'  103 A'  104 A'  105 A'                 
  3.949   3.968   3.986   4.001   4.017   4.062   4.088   4.167
 43 A"  106 A'   44 A"   45 A"  107 A'   46 A"  108 A'  109 A'                 
  4.233   4.367   4.407   5.998   6.055   6.078   6.626   7.536
110 A'  111 A'  112 A'   47 A"  113 A'  114 A'  115 A'   48 A"                 
  7.576   7.661   9.717  23.380  24.122  25.788  25.913  26.348
116 A'  117 A'  118 A'  119 A'  120 A'   49 A"  121 A'  122 A'                 
 27.847  28.337  28.378  28.381  28.522  28.533  28.545  28.590
123 A'   50 A"  124 A'  125 A'   51 A"  126 A'   52 A"  127 A'                 
 28.686  47.898 127.879 127.912 127.929 151.643 215.701 289.732
128 A'  129 A'   53 A"  130 A'  131 A'  132 A'  133 A'   54 A"                 
289.770 289.8841020.6881901.806
134 A'  135 A'  136 A'  137 A'                                                 
 --------------------------------------------------------------

          Ground-State Mulliken Net Atomic Charges

     Atom                 Charge (a.u.)
  ----------------------------------------
      1 I                     0.151624
      2 C                    -0.350503
      3 C                    -0.225493
      4 H                     0.206798
      5 Cl                    0.327250
      6 Br                   -0.109676
  ----------------------------------------
  Sum of atomic charges =    -0.000000

 -----------------------------------------------------------------
                    Cartesian Multipole Moments
 -----------------------------------------------------------------
    Charge (ESU x 10^10)
                -0.0000
    Dipole Moment (Debye)
         X      -0.3707      Y       0.1793      Z       0.0000
       Tot       0.4118
    Quadrupole Moments (Debye-Ang)
        XX     -70.2453     XY      -2.5851     YY     -66.7910
        XZ      -0.0000     YZ      -0.0000     ZZ     -72.8530
    Octopole Moments (Debye-Ang^2)
       XXX     -13.0573    XXY     -18.3296    XYY      -3.6300
       YYY     -40.3802    XXZ       0.0000    XYZ       0.0000
       YYZ      -0.0000    XZZ      -3.3835    YZZ     -14.2915
       ZZZ       0.0000
    Hexadecapole Moments (Debye-Ang^3)
      XXXX   -1135.0307   XXXY     -13.0203   XXYY    -281.8009
      XYYY     -36.6971   YYYY    -705.8833   XXXZ      -0.0000
      XXYZ      -0.0000   XYYZ      -0.0000   YYYZ      -0.0000
      XXZZ    -212.9727   XYZZ      -8.8582   YYZZ    -143.8489
      XZZZ      -0.0000   YZZZ      -0.0000   ZZZZ     -93.9922
 -----------------------------------------------------------------
 Calculating analytic gradient of the SCF energy
 Gradient of SCF Energy
            1           2           3           4           5           6
    1  -0.0001746  -0.0002854  -0.0001280   0.0001540   0.0004554  -0.0000214
    2  -0.0003801  -0.0001851   0.0001291   0.0000429   0.0001029   0.0002902
    3   0.0000000   0.0000000  -0.0000000  -0.0000000  -0.0000000   0.0000000
 Max gradient component =       4.554E-04
 RMS gradient           =       1.903E-04
 Gradient time:  CPU 11.90 s  wall 11.90 s
 Geometry Optimization Parameters
   NAtoms,    NIC,     NZ,  NCons,   NDum,   NFix, NCnnct, MaxDiis
        6      27       6       0       0       0       0       0


** GEOMETRY OPTIMIZATION IN DELOCALIZED INTERNAL COORDINATES **
   Searching for a Minimum

   Optimization Cycle:   1

                       Coordinates (Angstroms)
     ATOM                X               Y               Z
      1  I         1.2516601928   -0.9109689577    0.0000000000
      2  C         0.2692903859    0.9650881167    0.0000000000
      3  C        -1.0468691061    1.1616275236    0.0000000000
      4  H        -1.4603193220    2.1609367732    0.0000000000
      5  Cl        1.3282569034    2.3607077054    0.0000000000
      6  Br       -2.3655018838   -0.1934830529    0.0000000000
   Point Group: cs    Number of degrees of freedom:     9


   Energy is -10030.685448099


 Attempting to Generate Delocalized Internal Coordinates

  9 Hessian modes will be used to form the next step
  Hessian Eigenvalues:
     0.113701    0.160000    0.200953    0.220000    0.250000    0.250000
     0.303038    0.358183    0.593282

 Minimum Search - Taking Simple RFO Step
 Searching for Lamda that Minimizes Along All modes
 Value Taken    Lamda =  -0.00000130
 Step Taken.  Stepsize is  0.002536

                             Maximum     Tolerance    Cnvgd?
         Gradient           0.000373      0.000300      NO
         Displacement       0.001767      0.001200      NO
         Energy change     *********      0.000001      NO


 New Cartesian Coordinates Obtained by Inverse Iteration

 Displacement from previous Coordinates is:  0.004109
 ----------------------------------------------------------------
             Standard Nuclear Orientation (Angstroms)
    I     Atom           X                Y                Z
 ----------------------------------------------------------------
    1      I       1.2524205011    -0.9101275469     0.0000000000
    2      C       0.2694575146     0.9646324091     0.0000000000
    3      C      -1.0466520810     1.1612815634     0.0000000000
    4      H      -1.4595143043     2.1609749743     0.0000000000
    5      Cl      1.3273276728     2.3601778717     0.0000000000
    6      Br     -2.3665221330    -0.1930311632     0.0000000000
 ----------------------------------------------------------------
 Molecular Point Group                 Cs    NOp =  2
 Largest Abelian Subgroup              Cs    NOp =  2
 Nuclear Repulsion Energy =   800.4704531757 hartrees
 There are       59 alpha and       59 beta electrons
 Applying Cartesian multipole field
    Component          Value
    ---------          -----
     (2,0,0)        1.00000E-11
     (0,2,0)        2.00000E-11
     (0,0,2)       -3.00000E-11
 Nucleus-field energy     =     0.0000000227 hartrees
 Requested basis set is 6-311++G(d,p)
 There are 73 shells and 191 basis functions
 A cutoff of  1.0D-11 yielded   2109 shell pairs
 There are     15422 function pairs (     17254 Cartesian)
 Smallest overlap matrix eigenvalue = 6.22E-05
 Guess MOs from SCF MO coefficient file

 -----------------------------------------------------------------------
  General SCF calculation program by
  Eric Jon Sundstrom, Paul Horn, Yuezhi Mao, Dmitri Zuev, Alec White,
  David Stuck, Shaama M.S., Shane Yost, Joonho Lee, David Small,
  Daniel Levine, Susi Lehtola, Hugh Burton, Evgeny Epifanovsky
 -----------------------------------------------------------------------
 Exchange:     0.2000 Hartree-Fock + 0.0800 Slater + 0.7200 B88
 Correlation:  0.1900 VWN1RPA + 0.8100 LYP
 Using SG-1 standard quadrature grid
 A restricted SCF calculation will be
 performed using DIIS
 SCF converges when DIIS error is below 1.0e-08
 ---------------------------------------
  Cycle       Energy         DIIS error
 ---------------------------------------
    1  -10030.6854480820      1.01e-05  
    2  -10030.6854484852      7.30e-06  
    3  -10030.6854484963      7.08e-06  
    4  -10030.6854487240      7.59e-07  
    5  -10030.6854487269      1.60e-07  
    6  -10030.6854487267      5.53e-08  
    7  -10030.6854487268      1.37e-08  
    8  -10030.6854487268      7.50e-09  Convergence criterion met
 ---------------------------------------
 SCF time:   CPU 26.75s  wall 27.00s 
 SCF   energy in the final basis set =   -10030.6854487268
 Total energy in the final basis set =   -10030.6854487268

 --------------------------------------------------------------
             Orbital Energies (a.u.) and Symmetries
 --------------------------------------------------------------

 Alpha MOs, Restricted
 -- Occupied --                  
******* -482.86 -176.32 -165.73 -165.72 -165.72 -101.58  -62.51
  1 A'    2 A'    3 A'    4 A'    1 A"    5 A'    6 A'    7 A'                 
-56.328 -56.324 -56.324 -35.819 -31.312 -31.306 -31.305 -22.962
  8 A'    2 A"    9 A'   10 A'   11 A'    3 A"   12 A'   13 A'                 
-22.961 -22.961 -22.956 -22.956 -10.296 -10.257  -9.497  -8.717
  4 A"   14 A'   15 A'    5 A"   16 A'   17 A'   18 A'   19 A'                 
 -7.263  -7.252  -7.252  -6.549  -6.535  -6.534  -6.368  -4.781
 20 A'    6 A"   21 A'   22 A'    7 A"   23 A'   24 A'   25 A'                 
 -4.765  -4.765  -2.660  -2.655  -2.655  -2.644  -2.644  -2.047
  8 A"   26 A'   27 A'    9 A"   28 A'   10 A"   29 A'   30 A'                 
 -2.042  -2.041  -2.028  -2.028  -0.911  -0.844  -0.753  -0.684
 11 A"   31 A'   32 A'   12 A"   33 A'   34 A'   35 A'   36 A'                 
 -0.563  -0.505  -0.460  -0.413  -0.394  -0.347  -0.342  -0.318
 37 A'   38 A'   39 A'   13 A"   40 A'   14 A"   41 A'   42 A'                 
 -0.300  -0.280  -0.261
 15 A"   43 A'   16 A"                                                         
 -- Virtual --                   
 -0.074  -0.047  -0.042  -0.005   0.013   0.035   0.039   0.051
 44 A'   17 A"   45 A'   46 A'   47 A'   48 A'   49 A'   18 A"                 
  0.070   0.075   0.076   0.093   0.096   0.105   0.109   0.117
 50 A'   51 A'   19 A"   52 A'   53 A'   20 A"   54 A'   21 A"                 
  0.129   0.141   0.146   0.162   0.195   0.205   0.240   0.240
 55 A'   56 A'   57 A'   58 A'   59 A'   60 A'   22 A"   61 A'                 
  0.272   0.315   0.362   0.386   0.387   0.389   0.399   0.417
 62 A'   63 A'   64 A'   23 A"   65 A'   66 A'   24 A"   67 A'                 
  0.430   0.438   0.449   0.468   0.475   0.503   0.524   0.546
 25 A"   68 A'   26 A"   69 A'   70 A'   27 A"   71 A'   28 A"                 
  0.551   0.566   0.583   0.622   0.636   0.637   0.675   0.718
 72 A'   29 A"   73 A'   74 A'   75 A'   30 A"   76 A'   77 A'                 
  0.741   0.784   0.813   0.818   0.839   0.890   0.913   0.930
 78 A'   79 A'   80 A'   31 A"   32 A"   81 A'   82 A'   83 A'                 
  0.992   1.082   1.119   1.132   1.221   1.327   1.388   1.401
 84 A'   85 A'   33 A"   86 A'   34 A"   35 A"   87 A'   88 A'                 
  1.454   1.502   1.552   1.628   1.770   1.794   1.887   1.973
 36 A"   89 A'   90 A'   91 A'   92 A'   37 A"   93 A'   38 A"                 
  1.999   2.038   2.102   2.181   2.242   2.257   2.303   2.452
 39 A"   94 A'   95 A'   96 A'   40 A"   97 A'   98 A'   99 A'                 
  2.571   2.638   2.646   2.825   2.894   3.151   3.235   3.720
100 A'  101 A'   41 A"   42 A"  102 A'  103 A'  104 A'  105 A'                 
  3.949   3.968   3.986   4.001   4.017   4.062   4.088   4.167
 43 A"  106 A'   44 A"   45 A"  107 A'   46 A"  108 A'  109 A'                 
  4.233   4.368   4.407   5.998   6.055   6.079   6.626   7.536
110 A'  111 A'  112 A'   47 A"  113 A'  114 A'  115 A'   48 A"                 
  7.576   7.661   9.717  23.380  24.122  25.788  25.913  26.348
116 A'  117 A'  118 A'  119 A'  120 A'   49 A"  121 A'  122 A'                 
 27.847  28.337  28.378  28.381  28.522  28.533  28.545  28.591
123 A'   50 A"  124 A'  125 A'   51 A"  126 A'   52 A"  127 A'                 
 28.686  47.898 127.879 127.912 127.929 151.643 215.701 289.732
128 A'  129 A'   53 A"  130 A'  131 A'  132 A'  133 A'   54 A"                 
289.770 289.8841020.6881901.806
134 A'  135 A'  136 A'  137 A'                                                 

 Beta MOs, Restricted
 -- Occupied --                  
******* -482.86 -176.32 -165.73 -165.72 -165.72 -101.58  -62.51
  1 A'    2 A'    3 A'    4 A'    1 A"    5 A'    6 A'    7 A'                 
-56.328 -56.324 -56.324 -35.819 -31.312 -31.306 -31.305 -22.962
  8 A'    2 A"    9 A'   10 A'   11 A'    3 A"   12 A'   13 A'                 
-22.961 -22.961 -22.956 -22.956 -10.296 -10.257  -9.497  -8.717
  4 A"   14 A'   15 A'    5 A"   16 A'   17 A'   18 A'   19 A'                 
 -7.263  -7.252  -7.252  -6.549  -6.535  -6.534  -6.368  -4.781
 20 A'    6 A"   21 A'   22 A'    7 A"   23 A'   24 A'   25 A'                 
 -4.765  -4.765  -2.660  -2.655  -2.655  -2.644  -2.644  -2.047
  8 A"   26 A'   27 A'    9 A"   28 A'   10 A"   29 A'   30 A'                 
 -2.042  -2.041  -2.028  -2.028  -0.911  -0.844  -0.753  -0.684
 11 A"   31 A'   32 A'   12 A"   33 A'   34 A'   35 A'   36 A'                 
 -0.563  -0.505  -0.460  -0.413  -0.394  -0.347  -0.342  -0.318
 37 A'   38 A'   39 A'   13 A"   40 A'   14 A"   41 A'   42 A'                 
 -0.300  -0.280  -0.261
 15 A"   43 A'   16 A"                                                         
 -- Virtual --                   
 -0.074  -0.047  -0.042  -0.005   0.013   0.035   0.039   0.051
 44 A'   17 A"   45 A'   46 A'   47 A'   48 A'   49 A'   18 A"                 
  0.070   0.075   0.076   0.093   0.096   0.105   0.109   0.117
 50 A'   51 A'   19 A"   52 A'   53 A'   20 A"   54 A'   21 A"                 
  0.129   0.141   0.146   0.162   0.195   0.205   0.240   0.240
 55 A'   56 A'   57 A'   58 A'   59 A'   60 A'   22 A"   61 A'                 
  0.272   0.315   0.362   0.386   0.387   0.389   0.399   0.417
 62 A'   63 A'   64 A'   23 A"   65 A'   66 A'   24 A"   67 A'                 
  0.430   0.438   0.449   0.468   0.475   0.503   0.524   0.546
 25 A"   68 A'   26 A"   69 A'   70 A'   27 A"   71 A'   28 A"                 
  0.551   0.566   0.583   0.622   0.636   0.637   0.675   0.718
 72 A'   29 A"   73 A'   74 A'   75 A'   30 A"   76 A'   77 A'                 
  0.741   0.784   0.813   0.818   0.839   0.890   0.913   0.930
 78 A'   79 A'   80 A'   31 A"   32 A"   81 A'   82 A'   83 A'                 
  0.992   1.082   1.119   1.132   1.221   1.327   1.388   1.401
 84 A'   85 A'   33 A"   86 A'   34 A"   35 A"   87 A'   88 A'                 
  1.454   1.502   1.552   1.628   1.770   1.794   1.887   1.973
 36 A"   89 A'   90 A'   91 A'   92 A'   37 A"   93 A'   38 A"                 
  1.999   2.038   2.102   2.181   2.242   2.257   2.303   2.452
 39 A"   94 A'   95 A'   96 A'   40 A"   97 A'   98 A'   99 A'                 
  2.571   2.638   2.646   2.825   2.894   3.151   3.235   3.720
100 A'  101 A'   41 A"   42 A"  102 A'  103 A'  104 A'  105 A'                 
  3.949   3.968   3.986   4.001   4.017   4.062   4.088   4.167
 43 A"  106 A'   44 A"   45 A"  107 A'   46 A"  108 A'  109 A'                 
  4.233   4.368   4.407   5.998   6.055   6.079   6.626   7.536
110 A'  111 A'  112 A'   47 A"  113 A'  114 A'  115 A'   48 A"                 
  7.576   7.661   9.717  23.380  24.122  25.788  25.913  26.348
116 A'  117 A'  118 A'  119 A'  120 A'   49 A"  121 A'  122 A'                 
 27.847  28.337  28.378  28.381  28.522  28.533  28.545  28.591
123 A'   50 A"  124 A'  125 A'   51 A"  126 A'   52 A"  127 A'                 
 28.686  47.898 127.879 127.912 127.929 151.643 215.701 289.732
128 A'  129 A'   53 A"  130 A'  131 A'  132 A'  133 A'   54 A"                 
289.770 289.8841020.6881901.806
134 A'  135 A'  136 A'  137 A'                                                 
 --------------------------------------------------------------

          Ground-State Mulliken Net Atomic Charges

     Atom                 Charge (a.u.)
  ----------------------------------------
      1 I                     0.151823
      2 C                    -0.350704
      3 C                    -0.225315
      4 H                     0.206739
      5 Cl                    0.327285
      6 Br                   -0.109828
  ----------------------------------------
  Sum of atomic charges =    -0.000000

 -----------------------------------------------------------------
                    Cartesian Multipole Moments
 -----------------------------------------------------------------
    Charge (ESU x 10^10)
                -0.0000
    Dipole Moment (Debye)
         X      -0.3668      Y       0.1801      Z       0.0000
       Tot       0.4087
    Quadrupole Moments (Debye-Ang)
        XX     -70.2439     XY      -2.5828     YY     -66.7937
        XZ      -0.0000     YZ      -0.0000     ZZ     -72.8509
    Octopole Moments (Debye-Ang^2)
       XXX     -13.0282    XXY     -18.3665    XYY      -3.6116
       YYY     -40.4193    XXZ       0.0000    XYZ       0.0000
       YYZ       0.0000    XZZ      -3.3715    YZZ     -14.3107
       ZZZ       0.0000
    Hexadecapole Moments (Debye-Ang^3)
      XXXX   -1135.5895   XXXY     -12.9062   XXYY    -281.8565
      XYYY     -36.5703   YYYY    -705.3744   XXXZ      -0.0000
      XXYZ      -0.0000   XYYZ      -0.0000   YYYZ      -0.0000
      XXZZ    -213.0819   XYZZ      -8.8174   YYZZ    -143.7548
      XZZZ      -0.0000   YZZZ      -0.0000   ZZZZ     -93.9865
 -----------------------------------------------------------------
 Calculating analytic gradient of the SCF energy
 Gradient of SCF Energy
            1           2           3           4           5           6
    1  -0.0002083  -0.0000817   0.0000743   0.0001543   0.0002158  -0.0001545
    2  -0.0001536  -0.0001330   0.0001032   0.0001398  -0.0001804   0.0002240
    3   0.0000000  -0.0000000   0.0000000  -0.0000000  -0.0000000  -0.0000000
 Max gradient component =       2.240E-04
 RMS gradient           =       1.300E-04
 Gradient time:  CPU 11.84 s  wall 11.84 s
 Geometry Optimization Parameters
   NAtoms,    NIC,     NZ,  NCons,   NDum,   NFix, NCnnct, MaxDiis
        6      27       6       0       0       0       0       0

 Cartesian Hessian Update
 Hessian Updated using BFGS Update


** GEOMETRY OPTIMIZATION IN DELOCALIZED INTERNAL COORDINATES **
   Searching for a Minimum

   Optimization Cycle:   2

                       Coordinates (Angstroms)
     ATOM                X               Y               Z
      1  I         1.2524205011   -0.9101275469    0.0000000000
      2  C         0.2694575146    0.9646324091    0.0000000000
      3  C        -1.0466520810    1.1612815634    0.0000000000
      4  H        -1.4595143043    2.1609749743    0.0000000000
      5  Cl        1.3273276728    2.3601778717    0.0000000000
      6  Br       -2.3665221330   -0.1930311632    0.0000000000
   Point Group: cs    Number of degrees of freedom:     9


   Energy is -10030.685448727

 Hessian Updated using BFGS Update

  9 Hessian modes will be used to form the next step
  Hessian Eigenvalues:
     0.119082    0.160594    0.203971    0.216182    0.239495    0.266674
     0.290485    0.358738    0.596143

 Minimum Search - Taking Simple RFO Step
 Searching for Lamda that Minimizes Along All modes
 Value Taken    Lamda =   0.00000000
 Step Taken.  Stepsize is  0.000418

                             Maximum     Tolerance    Cnvgd?
         Gradient           0.000052      0.000300     YES
         Displacement       0.000228      0.001200     YES
         Energy change     -0.000001      0.000001     YES


                       Distance Matrix (Angstroms)
             I (  1)   C (  2)   C (  3)   H (  4)   Cl(  5)
   C (  2)  2.116823
   C (  3)  3.094587  1.330720
   H (  4)  4.097104  2.102517  1.081592
   Cl(  5)  3.271163  1.751181  2.659536  2.793952
   Br(  6)  3.689305  2.878988  1.891090  2.522699  4.490368

 Final energy is   -10030.685448726759     


 ******************************
 **  OPTIMIZATION CONVERGED  **
 ******************************

                       Coordinates (Angstroms)
     ATOM                X               Y               Z
      1  I         1.2524205011   -0.9101275469    0.0000000000
      2  C         0.2694575146    0.9646324091    0.0000000000
      3  C        -1.0466520810    1.1612815634    0.0000000000
      4  H        -1.4595143043    2.1609749743    0.0000000000
      5  Cl        1.3273276728    2.3601778717    0.0000000000
      6  Br       -2.3665221330   -0.1930311632    0.0000000000

Z-matrix Print:
$molecule
0 1
I 
C  1 2.116823
C  2 1.330720 1 126.166749
H  3 1.081592 2 120.938174 1 -180.000000 0
Cl 2 1.751181 1 115.168001 3 -180.000000 0
Br 3 1.891090 2 125.763994 1 -0.000000 0
$end


 --------------------------------------------------------------
             Orbital Energies (a.u.) and Symmetries
 --------------------------------------------------------------

 Alpha MOs, Restricted
 -- Occupied --                  
******* -482.86 -176.32 -165.73 -165.72 -165.72 -101.58  -62.51
  1 A'    2 A'    3 A'    4 A'    1 A"    5 A'    6 A'    7 A'                 
-56.328 -56.324 -56.324 -35.819 -31.312 -31.306 -31.305 -22.962
  8 A'    2 A"    9 A'   10 A'   11 A'    3 A"   12 A'   13 A'                 
-22.961 -22.961 -22.956 -22.956 -10.296 -10.257  -9.497  -8.717
  4 A"   14 A'   15 A'    5 A"   16 A'   17 A'   18 A'   19 A'                 
 -7.263  -7.252  -7.252  -6.549  -6.535  -6.534  -6.368  -4.781
 20 A'    6 A"   21 A'   22 A'    7 A"   23 A'   24 A'   25 A'                 
 -4.765  -4.765  -2.660  -2.655  -2.655  -2.644  -2.644  -2.047
  8 A"   26 A'   27 A'    9 A"   28 A'   10 A"   29 A'   30 A'                 
 -2.042  -2.041  -2.028  -2.028  -0.911  -0.844  -0.753  -0.684
 11 A"   31 A'   32 A'   12 A"   33 A'   34 A'   35 A'   36 A'                 
 -0.563  -0.505  -0.460  -0.413  -0.394  -0.347  -0.342  -0.318
 37 A'   38 A'   39 A'   13 A"   40 A'   14 A"   41 A'   42 A'                 
 -0.300  -0.280  -0.261
 15 A"   43 A'   16 A"                                                         
 -- Virtual --                   
 -0.074  -0.047  -0.042  -0.005   0.013   0.035   0.039   0.051
 44 A'   17 A"   45 A'   46 A'   47 A'   48 A'   49 A'   18 A"                 
  0.070   0.075   0.076   0.093   0.096   0.105   0.109   0.117
 50 A'   51 A'   19 A"   52 A'   53 A'   20 A"   54 A'   21 A"                 
  0.129   0.141   0.146   0.162   0.195   0.205   0.240   0.240
 55 A'   56 A'   57 A'   58 A'   59 A'   60 A'   22 A"   61 A'                 
  0.272   0.315   0.362   0.386   0.387   0.389   0.399   0.417
 62 A'   63 A'   64 A'   23 A"   65 A'   66 A'   24 A"   67 A'                 
  0.430   0.438   0.449   0.468   0.475   0.503   0.524   0.546
 25 A"   68 A'   26 A"   69 A'   70 A'   27 A"   71 A'   28 A"                 
  0.551   0.566   0.583   0.622   0.636   0.637   0.675   0.718
 72 A'   29 A"   73 A'   74 A'   75 A'   30 A"   76 A'   77 A'                 
  0.741   0.784   0.813   0.818   0.839   0.890   0.913   0.930
 78 A'   79 A'   80 A'   31 A"   32 A"   81 A'   82 A'   83 A'                 
  0.992   1.082   1.119   1.132   1.221   1.327   1.388   1.401
 84 A'   85 A'   33 A"   86 A'   34 A"   35 A"   87 A'   88 A'                 
  1.454   1.502   1.552   1.628   1.770   1.794   1.887   1.973
 36 A"   89 A'   90 A'   91 A'   92 A'   37 A"   93 A'   38 A"                 
  1.999   2.038   2.102   2.181   2.242   2.257   2.303   2.452
 39 A"   94 A'   95 A'   96 A'   40 A"   97 A'   98 A'   99 A'                 
  2.571   2.638   2.646   2.825   2.894   3.151   3.235   3.720
100 A'  101 A'   41 A"   42 A"  102 A'  103 A'  104 A'  105 A'                 
  3.949   3.968   3.986   4.001   4.017   4.062   4.088   4.167
 43 A"  106 A'   44 A"   45 A"  107 A'   46 A"  108 A'  109 A'                 
  4.233   4.368   4.407   5.998   6.055   6.079   6.626   7.536
110 A'  111 A'  112 A'   47 A"  113 A'  114 A'  115 A'   48 A"                 
  7.576   7.661   9.717  23.380  24.122  25.788  25.913  26.348
116 A'  117 A'  118 A'  119 A'  120 A'   49 A"  121 A'  122 A'                 
 27.847  28.337  28.378  28.381  28.522  28.533  28.545  28.591
123 A'   50 A"  124 A'  125 A'   51 A"  126 A'   52 A"  127 A'                 
 28.686  47.898 127.879 127.912 127.929 151.643 215.701 289.732
128 A'  129 A'   53 A"  130 A'  131 A'  132 A'  133 A'   54 A"                 
289.770 289.8841020.6881901.806
134 A'  135 A'  136 A'  137 A'                                                 

 Beta MOs, Restricted
 -- Occupied --                  
******* -482.86 -176.32 -165.73 -165.72 -165.72 -101.58  -62.51
  1 A'    2 A'    3 A'    4 A'    1 A"    5 A'    6 A'    7 A'                 
-56.328 -56.324 -56.324 -35.819 -31.312 -31.306 -31.305 -22.962
  8 A'    2 A"    9 A'   10 A'   11 A'    3 A"   12 A'   13 A'                 
-22.961 -22.961 -22.956 -22.956 -10.296 -10.257  -9.497  -8.717
  4 A"   14 A'   15 A'    5 A"   16 A'   17 A'   18 A'   19 A'                 
 -7.263  -7.252  -7.252  -6.549  -6.535  -6.534  -6.368  -4.781
 20 A'    6 A"   21 A'   22 A'    7 A"   23 A'   24 A'   25 A'                 
 -4.765  -4.765  -2.660  -2.655  -2.655  -2.644  -2.644  -2.047
  8 A"   26 A'   27 A'    9 A"   28 A'   10 A"   29 A'   30 A'                 
 -2.042  -2.041  -2.028  -2.028  -0.911  -0.844  -0.753  -0.684
 11 A"   31 A'   32 A'   12 A"   33 A'   34 A'   35 A'   36 A'                 
 -0.563  -0.505  -0.460  -0.413  -0.394  -0.347  -0.342  -0.318
 37 A'   38 A'   39 A'   13 A"   40 A'   14 A"   41 A'   42 A'                 
 -0.300  -0.280  -0.261
 15 A"   43 A'   16 A"                                                         
 -- Virtual --                   
 -0.074  -0.047  -0.042  -0.005   0.013   0.035   0.039   0.051
 44 A'   17 A"   45 A'   46 A'   47 A'   48 A'   49 A'   18 A"                 
  0.070   0.075   0.076   0.093   0.096   0.105   0.109   0.117
 50 A'   51 A'   19 A"   52 A'   53 A'   20 A"   54 A'   21 A"                 
  0.129   0.141   0.146   0.162   0.195   0.205   0.240   0.240
 55 A'   56 A'   57 A'   58 A'   59 A'   60 A'   22 A"   61 A'                 
  0.272   0.315   0.362   0.386   0.387   0.389   0.399   0.417
 62 A'   63 A'   64 A'   23 A"   65 A'   66 A'   24 A"   67 A'                 
  0.430   0.438   0.449   0.468   0.475   0.503   0.524   0.546
 25 A"   68 A'   26 A"   69 A'   70 A'   27 A"   71 A'   28 A"                 
  0.551   0.566   0.583   0.622   0.636   0.637   0.675   0.718
 72 A'   29 A"   73 A'   74 A'   75 A'   30 A"   76 A'   77 A'                 
  0.741   0.784   0.813   0.818   0.839   0.890   0.913   0.930
 78 A'   79 A'   80 A'   31 A"   32 A"   81 A'   82 A'   83 A'                 
  0.992   1.082   1.119   1.132   1.221   1.327   1.388   1.401
 84 A'   85 A'   33 A"   86 A'   34 A"   35 A"   87 A'   88 A'                 
  1.454   1.502   1.552   1.628   1.770   1.794   1.887   1.973
 36 A"   89 A'   90 A'   91 A'   92 A'   37 A"   93 A'   38 A"                 
  1.999   2.038   2.102   2.181   2.242   2.257   2.303   2.452
 39 A"   94 A'   95 A'   96 A'   40 A"   97 A'   98 A'   99 A'                 
  2.571   2.638   2.646   2.825   2.894   3.151   3.235   3.720
100 A'  101 A'   41 A"   42 A"  102 A'  103 A'  104 A'  105 A'                 
  3.949   3.968   3.986   4.001   4.017   4.062   4.088   4.167
 43 A"  106 A'   44 A"   45 A"  107 A'   46 A"  108 A'  109 A'                 
  4.233   4.368   4.407   5.998   6.055   6.079   6.626   7.536
110 A'  111 A'  112 A'   47 A"  113 A'  114 A'  115 A'   48 A"                 
  7.576   7.661   9.717  23.380  24.122  25.788  25.913  26.348
116 A'  117 A'  118 A'  119 A'  120 A'   49 A"  121 A'  122 A'                 
 27.847  28.337  28.378  28.381  28.522  28.533  28.545  28.591
123 A'   50 A"  124 A'  125 A'   51 A"  126 A'   52 A"  127 A'                 
 28.686  47.898 127.879 127.912 127.929 151.643 215.701 289.732
128 A'  129 A'   53 A"  130 A'  131 A'  132 A'  133 A'   54 A"                 
289.770 289.8841020.6881901.806
134 A'  135 A'  136 A'  137 A'                                                 
 --------------------------------------------------------------

          Ground-State Mulliken Net Atomic Charges

     Atom                 Charge (a.u.)
  ----------------------------------------
      1 I                     0.151823
      2 C                    -0.350704
      3 C                    -0.225315
      4 H                     0.206739
      5 Cl                    0.327285
      6 Br                   -0.109828
  ----------------------------------------
  Sum of atomic charges =    -0.000000

 -----------------------------------------------------------------
                    Cartesian Multipole Moments
 -----------------------------------------------------------------
    Charge (ESU x 10^10)
                -0.0000
    Dipole Moment (Debye)
         X      -0.3668      Y       0.1801      Z       0.0000
       Tot       0.4087
    Quadrupole Moments (Debye-Ang)
        XX     -70.2439     XY      -2.5828     YY     -66.7937
        XZ      -0.0000     YZ      -0.0000     ZZ     -72.8509
    Octopole Moments (Debye-Ang^2)
       XXX     -13.0282    XXY     -18.3665    XYY      -3.6116
       YYY     -40.4193    XXZ       0.0000    XYZ       0.0000
       YYZ       0.0000    XZZ      -3.3715    YZZ     -14.3107
       ZZZ       0.0000
    Hexadecapole Moments (Debye-Ang^3)
      XXXX   -1135.5895   XXXY     -12.9062   XXYY    -281.8565
      XYYY     -36.5703   YYYY    -705.3744   XXXZ      -0.0000
      XXYZ      -0.0000   XYYZ      -0.0000   YYYZ      -0.0000
      XXZZ    -213.0819   XYZZ      -8.8174   YYZZ    -143.7548
      XZZZ      -0.0000   YZZZ      -0.0000   ZZZZ     -93.9865
 -----------------------------------------------------------------
Archival summary:
1\1\TWL01\OPT\ProcedureUnspecified\BasisUnspecified\1r1l121\taweetha\TueAug2822:33:342018TueAug2822:33:342018\0\\#,OPT,ProcedureUnspecified,BasisUnspecified,\\0,1\I\C,1,2.11682\C,2,1.33072,1,126.167\H,3,1.08159,2,120.938,1,-180,0\Cl,2,1.75118,1,115.168,3,-180,0\Br,3,1.89109,2,125.764,1,-0,0\\\@

 Total job time:  93.95s(wall), 93.87s(cpu) 
 Tue Aug 28 22:33:34 2018

        *************************************************************
        *                                                           *
        *  Thank you very much for using Q-Chem.  Have a nice day.  *
        *                                                           *
        *************************************************************


 
User input: 2 of 2 
 
Q-Chem Developer Version!
                  Welcome to Q-Chem
     A Quantum Leap Into The Future Of Chemistry


 Q-Chem 5.1, Q-Chem, Inc., Pleasanton, CA (2018)

 Yihan Shao,  Zhengting Gan,  E. Epifanovsky,  A. T. B. Gilbert,  M. Wormit,  
 J. Kussmann,  A. W. Lange,  A. Behn,  Jia Deng,  Xintian Feng,  D. Ghosh,  
 M. Goldey,  P. R. Horn,  L. D. Jacobson,  I. Kaliman,  T. Kus,  A. Landau,  
 Jie Liu,  E. I. Proynov,  R. M. Richard,  R. P. Steele,  E. J. Sundstrom,  
 H. L. Woodcock III,  P. M. Zimmerman,  D. Zuev,  B. Albrecht,  E. Alguire,  
 S. A. Baeppler,  D. Barton,  Z. Benda,  Y. A. Bernard,  E. J. Berquist,  
 K. B. Bravaya,  H. Burton,  D. Casanova,  Chun-Min Chang,  Yunqing Chen,  
 A. Chien,  K. D. Closser,  M. P. Coons,  S. Coriani,  S. Dasgupta,  
 A. L. Dempwolff,  M. Diedenhofen,  Hainam Do,  R. G. Edgar,  Po-Tung Fang,  
 S. Faraji,  S. Fatehi,  Qingguo Feng,  K. D. Fenk,  J. Fosso-Tande,  
 Qinghui Ge,  A. Ghysels,  G. Gidofalvi,  J. Gomes,  J. Gonthier,  A. Gunina,  
 D. Hait,  M. W. D. Hanson-Heine,  P. H. P. Harbach,  A. W. Hauser,  
 J. E. Herr,  E. G. Hohenstein,  Z. C. Holden,  Kerwin Hui,  B. C. Huynh,  
 T.-C. Jagau,  Hyunjun Ji,  B. Kaduk,  K. Khistyaev,  Jaehoon Kim,  
 P. Klunzinger,  K. Koh,  D. Kosenkov,  L. Koulias,  T. Kowalczyk,  
 C. M. Krauter,  A. Kunitsa,  Ka Un Lao,  A. Laurent,  K. V. Lawler,  
 Joonho Lee,  D. Lefrancois,  S. Lehtola,  D. S. Levine,  Yi-Pei Li,  
 You-Sheng Lin,  Fenglai Liu,  E. Livshits,  A. Luenser,  P. Manohar,  
 E. Mansoor,  S. F. Manzer,  Shan-Ping Mao,  Yuezhi Mao,  N. Mardirossian,  
 A. V. Marenich,  T. Markovich,  L. A. Martinez-Martinez,  S. A. Maurer,  
 N. J. Mayhall,  S. C. McKenzie,  J.-M. Mewes,  A. F. Morrison,  
 J. W. Mullinax,  K. Nanda,  T. S. Nguyen-Beck,  R. Olivares-Amaya,  
 J. A. Parkhill,  T. M. Perrine,  F. Plasser,  P. Pokhilko,  S. Prager,  
 A. Prociuk,  E. Ramos,  D. R. Rehn,  F. Rob,  M. Schneider,  N. Sergueev,  
 S. M. Sharada,  S. Sharma,  D. W. Small,  T. Stauch,  T. Stein,  
 Yu-Chuan Su,  A. J. W. Thom,  A. Tkatchenko,  T. Tsuchimochi,  N. M. Tubman,  
 L. Vogt,  M. L. Vidal,  O. Vydrov,  M. A. Watson,  J. Wenzel,  
 M. de Wergifosse,  T. A. Wesolowski,  A. White,  J. Witte,  A. Yamada,  
 Jun Yang,  K. Yao,  S. Yeganeh,  S. R. Yost,  Zhi-Qiang You,  A. Zech,  
 Igor Ying Zhang,  Xing Zhang,  Yan Zhao,  Ying Zhu,  B. R. Brooks,  
 G. K. L. Chan,  C. J. Cramer,  M. S. Gordon,  W. J. Hehre,  A. Klamt,  
 M. W. Schmidt,  C. D. Sherrill,  D. G. Truhlar,  A. Aspuru-Guzik,  R. Baer,  
 A. T. Bell,  N. A. Besley,  Jeng-Da Chai,  A. E. DePrince, III,  
 R. A. DiStasio Jr.,  A. Dreuw,  B. D. Dunietz,  T. R. Furlani,  
 Chao-Ping Hsu,  Yousung Jung,  Jing Kong,  D. S. Lambrecht,  WanZhen Liang,  
 C. Ochsenfeld,  V. A. Rassolov,  L. V. Slipchenko,  J. E. Subotnik,  
 T. Van Voorhis,  J. M. Herbert,  A. I. Krylov,  P. M. W. Gill,  M. Head-Gordon

 Contributors to earlier versions of Q-Chem not listed above: 
 R. D. Adamson,  B. Austin,  J. Baker,  G. J. O. Beran,  K. Brandhorst,  
 S. T. Brown,  E. F. C. Byrd,  A. K. Chakraborty,  C.-L. Cheng,  
 Siu Hung Chien,  D. M. Chipman,  D. L. Crittenden,  H. Dachsel,  
 R. J. Doerksen,  A. D. Dutoi,  L. Fusti-Molnar,  W. A. Goddard III,  
 A. Golubeva-Zadorozhnaya,  S. R. Gwaltney,  G. Hawkins,  A. Heyden,  
 S. Hirata,  G. Kedziora,  F. J. Keil,  C. Kelley,  Jihan Kim,  R. A. King,  
 R. Z. Khaliullin,  P. P. Korambath,  W. Kurlancheek,  A. M. Lee,  M. S. Lee,  
 S. V. Levchenko,  Ching Yeh Lin,  D. Liotard,  R. C. Lochan,  I. Lotan,  
 P. E. Maslen,  N. Nair,  D. P. O'Neill,  D. Neuhauser,  E. Neuscamman,  
 C. M. Oana,  R. Olson,  B. Peters,  R. Peverati,  P. A. Pieniazek,  
 Y. M. Rhee,  J. Ritchie,  M. A. Rohrdanz,  E. Rosta,  N. J. Russ,  
 H. F. Schaefer III,  N. E. Schultz,  N. Shenvi,  A. C. Simmonett,  A. Sodt,  
 D. Stuck,  K. S. Thanthiriwatte,  V. Vanovschi,  Tao Wang,  A. Warshel,  
 C. F. Williams,  Q. Wu,  X. Xu,  W. Zhang

 Please cite Q-Chem as follows:
 Y. Shao et al., Mol. Phys. 113, 184-215 (2015)
 DOI: 10.1080/00268976.2014.952696

 Q-Chem 5.1.1 for Intel X86 EM64T Linux

 Parts of Q-Chem use Armadillo 8.300.2 (Tropical Shenanigans).
 http://arma.sourceforge.net/

 Q-Chem begins on Tue Aug 28 22:33:34 2018  

Host: 
0

     Scratch files written to /scratch/taweetham/qchem27122//
The previous job contains 0 fragments, simply inherited here
Input Ideriv = 2
Curr. Ideriv = -1
Max.  Ideriv = 2

Checking the input file for inconsistencies... 	...done.

--------------------------------------------------------------
User input:
--------------------------------------------------------------

$molecule
read
$end

$rem
   SCF_GUESS 	READ
   JOB_TYPE 	FREQUENCY
   BASIS 	6-311++G**
   EXCHANGE 	B3LYP	
   SET_ITER 100

   SET_CONV 5
$end


--------------------------------------------------------------
 ----------------------------------------------------------------
             Standard Nuclear Orientation (Angstroms)
    I     Atom           X                Y                Z
 ----------------------------------------------------------------
    1      I       1.2528022002    -0.9100919401    -0.0000000000
    2      C       0.2691945301     0.9643298580     0.0000000000
    3      C      -1.0469826166     1.1605263823     0.0000000000
    4      H      -1.4601886162     2.1600777482     0.0000000000
    5      Cl      1.3265846890     2.3602390462     0.0000000000
    6      Br     -2.3663868339    -0.1942401758     0.0000000000
 ----------------------------------------------------------------
 Molecular Point Group                 Cs    NOp =  2
 Largest Abelian Subgroup              Cs    NOp =  2
 Nuclear Repulsion Energy =   800.4704531757 hartrees
 There are       59 alpha and       59 beta electrons
 Requested basis set is 6-311++G(d,p)
 There are 73 shells and 191 basis functions

 Total QAlloc Memory Limit   2000 MB
 Mega-Array Size       188 MB
 MEM_STATIC part       192 MB

                       Distance Matrix (Angstroms)
             I (  1)   C (  2)   C (  3)   H (  4)   Cl(  5)
   C (  2)  2.116823
   C (  3)  3.094587  1.330720
   H (  4)  4.097104  2.102517  1.081592
   Cl(  5)  3.271163  1.751181  2.659536  2.793952
   Br(  6)  3.689305  2.878988  1.891090  2.522699  4.490368

 A cutoff of  1.0D-11 yielded   2109 shell pairs
 There are     15422 function pairs (     17254 Cartesian)
 Smallest overlap matrix eigenvalue = 6.22E-05
 Guess MOs from SCF MO coefficient file

 -----------------------------------------------------------------------
  General SCF calculation program by
  Eric Jon Sundstrom, Paul Horn, Yuezhi Mao, Dmitri Zuev, Alec White,
  David Stuck, Shaama M.S., Shane Yost, Joonho Lee, David Small,
  Daniel Levine, Susi Lehtola, Hugh Burton, Evgeny Epifanovsky
 -----------------------------------------------------------------------
 Exchange:     0.2000 Hartree-Fock + 0.0800 Slater + 0.7200 B88
 Correlation:  0.1900 VWN1RPA + 0.8100 LYP
 Using SG-1 standard quadrature grid
 A restricted SCF calculation will be
 performed using DIIS
 SCF converges when DIIS error is below 1.0e-08
 ---------------------------------------
  Cycle       Energy         DIIS error
 ---------------------------------------
    1  -10030.6854500961      5.52e-06  
    2  -10030.6854502700      5.68e-07  
    3  -10030.6854502704      6.58e-07  
    4  -10030.6854502720      2.68e-07  
    5  -10030.6854502723      7.18e-08  
    6  -10030.6854502722      1.78e-08  
    7  -10030.6854502726      6.51e-09  Convergence criterion met
 ---------------------------------------
 SCF time:   CPU 24.71s  wall 25.00s 
 SCF   energy in the final basis set =   -10030.6854502726
 Total energy in the final basis set =   -10030.6854502726

 --------------------------------------------------------------
             Orbital Energies (a.u.) and Symmetries
 --------------------------------------------------------------

 Alpha MOs, Restricted
 -- Occupied --                  
******* -482.86 -176.32 -165.73 -165.72 -165.72 -101.58  -62.51
  1 A'    2 A'    3 A'    4 A'    1 A"    5 A'    6 A'    7 A'                 
-56.328 -56.324 -56.324 -35.819 -31.312 -31.306 -31.305 -22.962
  8 A'    2 A"    9 A'   10 A'   11 A'    3 A"   12 A'   13 A'                 
-22.961 -22.961 -22.956 -22.956 -10.296 -10.257  -9.497  -8.717
  4 A"   14 A'   15 A'    5 A"   16 A'   17 A'   18 A'   19 A'                 
 -7.263  -7.252  -7.252  -6.549  -6.535  -6.534  -6.368  -4.781
 20 A'    6 A"   21 A'   22 A'    7 A"   23 A'   24 A'   25 A'                 
 -4.765  -4.765  -2.660  -2.655  -2.655  -2.644  -2.644  -2.047
  8 A"   26 A'   27 A'    9 A"   28 A'   10 A"   29 A'   30 A'                 
 -2.042  -2.041  -2.028  -2.028  -0.911  -0.844  -0.753  -0.684
 11 A"   31 A'   32 A'   12 A"   33 A'   34 A'   35 A'   36 A'                 
 -0.563  -0.505  -0.460  -0.413  -0.394  -0.347  -0.342  -0.318
 37 A'   38 A'   39 A'   13 A"   40 A'   14 A"   41 A'   42 A'                 
 -0.300  -0.280  -0.261
 15 A"   43 A'   16 A"                                                         
 -- Virtual --                   
 -0.074  -0.047  -0.042  -0.005   0.013   0.035   0.039   0.051
 44 A'   17 A"   45 A'   46 A'   47 A'   48 A'   49 A'   18 A"                 
  0.070   0.075   0.076   0.093   0.096   0.105   0.109   0.117
 50 A'   51 A'   19 A"   52 A'   53 A'   20 A"   54 A'   21 A"                 
  0.129   0.141   0.146   0.162   0.195   0.205   0.240   0.240
 55 A'   56 A'   57 A'   58 A'   59 A'   60 A'   22 A"   61 A'                 
  0.272   0.315   0.362   0.386   0.387   0.389   0.399   0.417
 62 A'   63 A'   64 A'   23 A"   65 A'   66 A'   24 A"   67 A'                 
  0.430   0.438   0.449   0.468   0.475   0.503   0.524   0.546
 25 A"   68 A'   26 A"   69 A'   70 A'   27 A"   71 A'   28 A"                 
  0.551   0.566   0.583   0.622   0.636   0.637   0.675   0.718
 72 A'   29 A"   73 A'   74 A'   75 A'   30 A"   76 A'   77 A'                 
  0.741   0.784   0.813   0.818   0.839   0.890   0.913   0.930
 78 A'   79 A'   80 A'   31 A"   32 A"   81 A'   82 A'   83 A'                 
  0.992   1.082   1.119   1.132   1.221   1.327   1.388   1.401
 84 A'   85 A'   33 A"   86 A'   34 A"   35 A"   87 A'   88 A'                 
  1.454   1.502   1.552   1.628   1.770   1.794   1.887   1.973
 36 A"   89 A'   90 A'   91 A'   92 A'   37 A"   93 A'   38 A"                 
  1.999   2.038   2.102   2.181   2.242   2.257   2.303   2.452
 39 A"   94 A'   95 A'   96 A'   40 A"   97 A'   98 A'   99 A'                 
  2.571   2.638   2.646   2.825   2.894   3.151   3.235   3.720
100 A'  101 A'   41 A"   42 A"  102 A'  103 A'  104 A'  105 A'                 
  3.949   3.968   3.986   4.001   4.017   4.062   4.088   4.167
 43 A"  106 A'   44 A"   45 A"  107 A'   46 A"  108 A'  109 A'                 
  4.233   4.368   4.407   5.998   6.055   6.079   6.626   7.536
110 A'  111 A'  112 A'   47 A"  113 A'  114 A'  115 A'   48 A"                 
  7.576   7.661   9.717  23.380  24.122  25.788  25.913  26.348
116 A'  117 A'  118 A'  119 A'  120 A'   49 A"  121 A'  122 A'                 
 27.847  28.337  28.378  28.381  28.522  28.533  28.545  28.591
123 A'   50 A"  124 A'  125 A'   51 A"  126 A'   52 A"  127 A'                 
 28.686  47.898 127.879 127.912 127.929 151.643 215.701 289.732
128 A'  129 A'   53 A"  130 A'  131 A'  132 A'  133 A'   54 A"                 
289.770 289.8841020.6881901.806
134 A'  135 A'  136 A'  137 A'                                                 

 Beta MOs, Restricted
 -- Occupied --                  
******* -482.86 -176.32 -165.73 -165.72 -165.72 -101.58  -62.51
  1 A'    2 A'    3 A'    4 A'    1 A"    5 A'    6 A'    7 A'                 
-56.328 -56.324 -56.324 -35.819 -31.312 -31.306 -31.305 -22.962
  8 A'    2 A"    9 A'   10 A'   11 A'    3 A"   12 A'   13 A'                 
-22.961 -22.961 -22.956 -22.956 -10.296 -10.257  -9.497  -8.717
  4 A"   14 A'   15 A'    5 A"   16 A'   17 A'   18 A'   19 A'                 
 -7.263  -7.252  -7.252  -6.549  -6.535  -6.534  -6.368  -4.781
 20 A'    6 A"   21 A'   22 A'    7 A"   23 A'   24 A'   25 A'                 
 -4.765  -4.765  -2.660  -2.655  -2.655  -2.644  -2.644  -2.047
  8 A"   26 A'   27 A'    9 A"   28 A'   10 A"   29 A'   30 A'                 
 -2.042  -2.041  -2.028  -2.028  -0.911  -0.844  -0.753  -0.684
 11 A"   31 A'   32 A'   12 A"   33 A'   34 A'   35 A'   36 A'                 
 -0.563  -0.505  -0.460  -0.413  -0.394  -0.347  -0.342  -0.318
 37 A'   38 A'   39 A'   13 A"   40 A'   14 A"   41 A'   42 A'                 
 -0.300  -0.280  -0.261
 15 A"   43 A'   16 A"                                                         
 -- Virtual --                   
 -0.074  -0.047  -0.042  -0.005   0.013   0.035   0.039   0.051
 44 A'   17 A"   45 A'   46 A'   47 A'   48 A'   49 A'   18 A"                 
  0.070   0.075   0.076   0.093   0.096   0.105   0.109   0.117
 50 A'   51 A'   19 A"   52 A'   53 A'   20 A"   54 A'   21 A"                 
  0.129   0.141   0.146   0.162   0.195   0.205   0.240   0.240
 55 A'   56 A'   57 A'   58 A'   59 A'   60 A'   22 A"   61 A'                 
  0.272   0.315   0.362   0.386   0.387   0.389   0.399   0.417
 62 A'   63 A'   64 A'   23 A"   65 A'   66 A'   24 A"   67 A'                 
  0.430   0.438   0.449   0.468   0.475   0.503   0.524   0.546
 25 A"   68 A'   26 A"   69 A'   70 A'   27 A"   71 A'   28 A"                 
  0.551   0.566   0.583   0.622   0.636   0.637   0.675   0.718
 72 A'   29 A"   73 A'   74 A'   75 A'   30 A"   76 A'   77 A'                 
  0.741   0.784   0.813   0.818   0.839   0.890   0.913   0.930
 78 A'   79 A'   80 A'   31 A"   32 A"   81 A'   82 A'   83 A'                 
  0.992   1.082   1.119   1.132   1.221   1.327   1.388   1.401
 84 A'   85 A'   33 A"   86 A'   34 A"   35 A"   87 A'   88 A'                 
  1.454   1.502   1.552   1.628   1.770   1.794   1.887   1.973
 36 A"   89 A'   90 A'   91 A'   92 A'   37 A"   93 A'   38 A"                 
  1.999   2.038   2.102   2.181   2.242   2.257   2.303   2.452
 39 A"   94 A'   95 A'   96 A'   40 A"   97 A'   98 A'   99 A'                 
  2.571   2.638   2.646   2.825   2.894   3.151   3.235   3.720
100 A'  101 A'   41 A"   42 A"  102 A'  103 A'  104 A'  105 A'                 
  3.949   3.968   3.986   4.001   4.017   4.062   4.088   4.167
 43 A"  106 A'   44 A"   45 A"  107 A'   46 A"  108 A'  109 A'                 
  4.233   4.368   4.407   5.998   6.055   6.079   6.626   7.536
110 A'  111 A'  112 A'   47 A"  113 A'  114 A'  115 A'   48 A"                 
  7.576   7.661   9.717  23.380  24.122  25.788  25.913  26.348
116 A'  117 A'  118 A'  119 A'  120 A'   49 A"  121 A'  122 A'                 
 27.847  28.337  28.378  28.381  28.522  28.533  28.545  28.591
123 A'   50 A"  124 A'  125 A'   51 A"  126 A'   52 A"  127 A'                 
 28.686  47.898 127.879 127.912 127.929 151.643 215.701 289.732
128 A'  129 A'   53 A"  130 A'  131 A'  132 A'  133 A'   54 A"                 
289.770 289.8841020.6881901.806
134 A'  135 A'  136 A'  137 A'                                                 
 --------------------------------------------------------------

          Ground-State Mulliken Net Atomic Charges

     Atom                 Charge (a.u.)
  ----------------------------------------
      1 I                     0.151824
      2 C                    -0.350703
      3 C                    -0.225315
      4 H                     0.206739
      5 Cl                    0.327283
      6 Br                   -0.109828
  ----------------------------------------
  Sum of atomic charges =    -0.000000

 -----------------------------------------------------------------
                    Cartesian Multipole Moments
 -----------------------------------------------------------------
    Charge (ESU x 10^10)
                -0.0000
    Dipole Moment (Debye)
         X      -0.3669      Y       0.1800      Z      -0.0000
       Tot       0.4087
    Quadrupole Moments (Debye-Ang)
        XX     -70.2422     XY      -2.5839     YY     -66.7956
        XZ      -0.0000     YZ      -0.0000     ZZ     -72.8508
    Octopole Moments (Debye-Ang^2)
       XXX     -13.0238    XXY     -18.3411    XYY      -3.6129
       YYY     -40.3439    XXZ      -0.0000    XYZ       0.0000
       YYZ      -0.0000    XZZ      -3.3716    YZZ     -14.2831
       ZZZ       0.0000
    Hexadecapole Moments (Debye-Ang^3)
      XXXX   -1135.5750   XXXY     -13.0046   XXYY    -281.8263
      XYYY     -36.6170   YYYY    -705.3611   XXXZ      -0.0000
      XXYZ      -0.0000   XYYZ      -0.0000   YYYZ      -0.0000
      XXZZ    -213.0763   XYZZ      -8.8409   YYZZ    -143.7495
      XZZZ      -0.0000   YZZZ      -0.0000   ZZZZ     -93.9865
 -----------------------------------------------------------------
 Calculating MO derivatives via CPSCF
   1         3          18      0.124483    0.035242
   2         3          18      0.015168    0.004442
   3         3          18      0.002055    0.000669
   4        19           2      0.000135    0.000080
   5        21           0      0.000000    0.000000    Roots Converged
 Time for AOints: 16.2 s (CPU) 16.3 s (wall)
 ------------------------------------------------------------------------------
                     AOints        : Timing summary (seconds)
 ------------------------------------------------------------------------------
     job step          cpu (% of tot)      sys (% of tot)     wall (% of tot)
 ------------------------------------------------------------------------------
  cpscf_lag         0.1069E+03 (50.8)   0.1350E-03 (19.0)   0.1070E+03 (50.8)
  iterzp            0.8715E+02 (41.4)   0.5720E-03 (80.7)   0.8721E+02 (41.4)
  make_fx           0.0000E+00 ( 0.0)   0.0000E+00 ( 0.0)   0.0000E+00 ( 0.0)
  AOints            0.1623E+02 ( 7.7)   0.1000E-05 ( 0.1)   0.1625E+02 ( 7.7)
 ------------------------------------------------------------------------------
   Grand Totals     0.2105E+03          0.7090E-03          0.2107E+03
 ------------------------------------------------------------------------------
 Calculating analytic Hessian of the SCF energy
 Polarizability Matrix (a.u.)
            1           2           3
    1-108.4607026  -4.2956856  -0.0000000
    2  -4.2956856 -94.1771071  -0.0000000
    3  -0.0000000  -0.0000000 -53.2343505

 Direct stationary perturbation theory relativistic correction:

 rels  =     114.539310808121
 relv  =    -381.848184045342
 rel2e =      52.102617603327
 E_rel =    -215.206255633894

 Hessian of the SCF Energy
            1           2           3           4           5           6
    1   0.0441092  -0.0373069   0.0000000  -0.0309031   0.0170822  -0.0000000
    2  -0.0373069   0.1071190   0.0000000   0.0267824  -0.0620910  -0.0000000
    3   0.0000000   0.0000000   0.0134231  -0.0000000  -0.0000000  -0.0228656
    4  -0.0309031   0.0267824  -0.0000000   0.6512196  -0.0362666   0.0000000
    5   0.0170822  -0.0620910  -0.0000000  -0.0362666   0.2567247   0.0000000
    6  -0.0000000  -0.0000000  -0.0228656   0.0000000   0.0000000   0.0742474
    7  -0.0105673   0.0094957  -0.0000000  -0.5055824   0.0706625  -0.0000000
    8   0.0227470  -0.0158638   0.0000000   0.0887818  -0.0811056  -0.0000000
    9   0.0000000   0.0000000   0.0033965  -0.0000000  -0.0000000  -0.0415386
   10  -0.0024508   0.0008039  -0.0000000  -0.0096571   0.0250905   0.0000000
   11  -0.0008162   0.0012713   0.0000000  -0.0008143  -0.0013305  -0.0000000
   12   0.0000000  -0.0000000   0.0045572  -0.0000000  -0.0000000   0.0073252
   13   0.0036715   0.0009712  -0.0000000  -0.0817266  -0.0522045  -0.0000000
   14  -0.0052823  -0.0314871  -0.0000000  -0.0687400  -0.1058197   0.0000000
   15  -0.0000000   0.0000000   0.0028843  -0.0000000   0.0000000  -0.0196453
   16  -0.0038596  -0.0007464   0.0000000  -0.0233505  -0.0243642  -0.0000000
   17   0.0035762   0.0010516  -0.0000000  -0.0097433  -0.0063779   0.0000000
   18  -0.0000000  -0.0000000  -0.0013954   0.0000000   0.0000000   0.0024769
            7           8           9          10          11          12
    1  -0.0105673   0.0227470   0.0000000  -0.0024508  -0.0008162   0.0000000
    2   0.0094957  -0.0158638   0.0000000   0.0008039   0.0012713  -0.0000000
    3  -0.0000000   0.0000000   0.0033965  -0.0000000   0.0000000   0.0045572
    4  -0.5055824   0.0887818  -0.0000000  -0.0096571  -0.0008143  -0.0000000
    5   0.0706625  -0.0811056  -0.0000000   0.0250905  -0.0013305  -0.0000000
    6  -0.0000000  -0.0000000  -0.0415386   0.0000000  -0.0000000   0.0073252
    7   0.7204919  -0.1175114   0.0000000  -0.0874155   0.1193243   0.0000000
    8  -0.1175114   0.5186423   0.0000000   0.1100727  -0.3013974   0.0000000
    9   0.0000000   0.0000000   0.0768950  -0.0000000   0.0000000  -0.0297679
   10  -0.0874155   0.1100727  -0.0000000   0.1031163  -0.1125336  -0.0000000
   11   0.1193243  -0.3013974   0.0000000  -0.1125336   0.3130232  -0.0000000
   12   0.0000000   0.0000000  -0.0297679  -0.0000000  -0.0000000   0.0191196
   13  -0.0273024  -0.0321493   0.0000000  -0.0006253  -0.0023151  -0.0000000
   14  -0.0131134  -0.0096437  -0.0000000   0.0002463   0.0009823   0.0000000
   15   0.0000000  -0.0000000   0.0058452   0.0000000   0.0000000  -0.0037859
   16  -0.0896244  -0.0719408   0.0000000  -0.0029677  -0.0028451   0.0000000
   17  -0.0688578  -0.1106317  -0.0000000  -0.0236798  -0.0125490  -0.0000000
   18  -0.0000000  -0.0000000  -0.0148302   0.0000000  -0.0000000   0.0025519
           13          14          15          16          17          18
    1   0.0036715  -0.0052823  -0.0000000  -0.0038596   0.0035762  -0.0000000
    2   0.0009712  -0.0314871   0.0000000  -0.0007464   0.0010516  -0.0000000
    3  -0.0000000  -0.0000000   0.0028843   0.0000000  -0.0000000  -0.0013954
    4  -0.0817266  -0.0687400  -0.0000000  -0.0233505  -0.0097433   0.0000000
    5  -0.0522045  -0.1058197   0.0000000  -0.0243642  -0.0063779   0.0000000
    6  -0.0000000   0.0000000  -0.0196453  -0.0000000   0.0000000   0.0024769
    7  -0.0273024  -0.0131134   0.0000000  -0.0896244  -0.0688578  -0.0000000
    8  -0.0321493  -0.0096437  -0.0000000  -0.0719408  -0.1106317  -0.0000000
    9   0.0000000  -0.0000000   0.0058452   0.0000000  -0.0000000  -0.0148302
   10  -0.0006253   0.0002463   0.0000000  -0.0029677  -0.0236798   0.0000000
   11  -0.0023151   0.0009823   0.0000000  -0.0028451  -0.0125490  -0.0000000
   12  -0.0000000   0.0000000  -0.0037859   0.0000000  -0.0000000   0.0025519
   13   0.1098594   0.0873850   0.0000000  -0.0038767  -0.0016874  -0.0000000
   14   0.0873850   0.1450389  -0.0000000  -0.0004955   0.0009294  -0.0000000
   15   0.0000000  -0.0000000   0.0100626   0.0000000   0.0000000   0.0046392
   16  -0.0038767  -0.0004955   0.0000000   0.1236790   0.1003920  -0.0000000
   17  -0.0016874   0.0009294   0.0000000   0.1003920   0.1275776   0.0000000
   18  -0.0000000  -0.0000000   0.0046392  -0.0000000   0.0000000   0.0065575
 Gradient time:  CPU 291.71 s  wall 292.02 s
 **********************************************************************
 **                                                                  **
 **                       VIBRATIONAL ANALYSIS                       **
 **                       --------------------                       **
 **                                                                  **
 **        VIBRATIONAL FREQUENCIES (CM**-1) AND NORMAL MODES         **
 **     FORCE CONSTANTS (mDYN/ANGSTROM) AND REDUCED MASSES (AMU)     **
 **                  INFRARED INTENSITIES (KM/MOL)                   **
 **                                                                  **
 **********************************************************************


 Mode:                 1                      2                      3
 Frequency:        94.46                 184.36                 194.98
 Force Cnst:      0.3837                 0.1218                 0.9900
 Red. Mass:      72.9940                 6.0803                44.1973
 IR Active:          YES                    YES                    YES
 IR Intens:        0.118                  0.133                  0.360
 Raman Active:       YES                    YES                    YES
               X      Y      Z        X      Y      Z        X      Y      Z
 I         -0.482  0.080 -0.000   -0.000  0.000  0.006    0.022 -0.301  0.000
 C          0.099  0.297 -0.000    0.000  0.000  0.242    0.122  0.085 -0.000
 C          0.096  0.230 -0.000    0.000 -0.000  0.544    0.131  0.057 -0.000
 H         -0.141  0.130 -0.000    0.000 -0.000  0.786    0.159  0.067 -0.000
 Cl         0.253  0.149  0.000    0.000  0.000 -0.152   -0.591  0.650  0.000
 Br         0.635 -0.276  0.000    0.000 -0.000 -0.071    0.185  0.174  0.000
 TransDip  -0.008  0.008 -0.000   -0.000  0.000  0.012   -0.007 -0.018  0.000

 Mode:                 4                      5                      6
 Frequency:       310.04                 409.28                 419.42
 Force Cnst:      1.8120                 0.8289                 0.5254
 Red. Mass:      31.9942                 8.3989                 5.0695
 IR Active:          YES                    YES                    YES
 IR Intens:        0.634                  6.508                  8.258
 Raman Active:       YES                    YES                    YES
               X      Y      Z        X      Y      Z        X      Y      Z
 I         -0.023 -0.060  0.000    0.046 -0.060 -0.000   -0.000  0.000 -0.017
 C          0.338  0.286 -0.000   -0.374  0.342  0.000    0.000 -0.000  0.567
 C          0.217 -0.145 -0.000   -0.391  0.408 -0.000    0.000 -0.000 -0.192
 H          0.003 -0.229  0.000   -0.529  0.360 -0.000    0.000 -0.000 -0.799
 Cl         0.489  0.581  0.000    0.088  0.008 -0.000   -0.000  0.000 -0.049
 Br        -0.265 -0.179  0.000    0.010 -0.025 -0.000   -0.000  0.000  0.002
 TransDip  -0.025 -0.005  0.000   -0.026  0.077 -0.000    0.000 -0.000 -0.092

 Mode:                 7                      8                      9
 Frequency:       755.96                 796.76                 817.29
 Force Cnst:      3.0047                 0.4896                 2.6682
 Red. Mass:       8.9240                 1.3091                 6.7798
 IR Active:          YES                    YES                    YES
 IR Intens:       89.523                 24.246                107.856
 Raman Active:       YES                    YES                    YES
               X      Y      Z        X      Y      Z        X      Y      Z
 I          0.000 -0.003  0.000   -0.000  0.000  0.001    0.000 -0.008 -0.000
 C          0.341  0.253 -0.000   -0.000 -0.000  0.064    0.115  0.584  0.000
 C          0.367  0.512 -0.000   -0.000  0.000 -0.152    0.002 -0.359 -0.000
 H          0.352  0.513  0.000    0.000  0.000  0.986   -0.450 -0.549  0.000
 Cl        -0.122 -0.114 -0.000    0.000  0.000 -0.007   -0.046 -0.095 -0.000
 Br        -0.059 -0.068 -0.000    0.000 -0.000  0.003    0.008  0.028  0.000
 TransDip   0.248  0.175  0.000   -0.000 -0.000  0.158   -0.078  0.323  0.000

 Mode:                10                     11                     12
 Frequency:      1236.77                1603.33                3208.86
 Force Cnst:      1.0235                14.6624                 6.6256
 Red. Mass:       1.1357                 9.6807                 1.0921
 IR Active:          YES                    YES                    YES
 IR Intens:       19.708                  3.377                 14.452
 Raman Active:       YES                    YES                    YES
               X      Y      Z        X      Y      Z        X      Y      Z
 I         -0.000 -0.000 -0.000    0.001 -0.001  0.000   -0.000  0.000  0.000
 C         -0.056  0.063  0.000   -0.623  0.072 -0.000   -0.006 -0.000 -0.000
 C         -0.029 -0.060 -0.000    0.628 -0.022  0.000    0.039 -0.078  0.000
 H          0.929  0.353 -0.000   -0.121 -0.444  0.000   -0.396  0.914  0.000
 Cl         0.001 -0.001  0.000    0.010  0.009  0.000    0.000  0.000 -0.000
 Br         0.001 -0.004  0.000   -0.005 -0.004 -0.000    0.000  0.000 -0.000
 TransDip  -0.139  0.031 -0.000   -0.024  0.054 -0.000   -0.117  0.034  0.000

 STANDARD THERMODYNAMIC QUANTITIES AT   298.15 K  AND     1.00 ATM

   This Molecule has  0 Imaginary Frequencies
   Zero point vibrational energy:       14.341 kcal/mol

   Atom    1 Element I  Has Mass  126.90440
   Atom    2 Element C  Has Mass   12.00000
   Atom    3 Element C  Has Mass   12.00000
   Atom    4 Element H  Has Mass    1.00783
   Atom    5 Element Cl Has Mass   34.96885
   Atom    6 Element Br Has Mass   78.91830
   Molecular Mass:   265.799380 amu
   Principal axes and moments of inertia in amu*Bohr^2:
                             1           2           3
    Eigenvalues --     1188.73340  2567.67158  3756.40498
          X               0.99944     0.03360     0.00000
          Y              -0.03360     0.99944     0.00000
          Z               0.00000    -0.00000     1.00000
   Rotational Symmetry Number is   1
   The Molecule is an Asymmetric Top
   Translational Enthalpy:        0.889 kcal/mol
   Rotational Enthalpy:           0.889 kcal/mol
   Vibrational Enthalpy:         16.325 kcal/mol
   gas constant (RT):             0.592 kcal/mol
   Translational Entropy:        42.632  cal/mol.K
   Rotational Entropy:           30.817  cal/mol.K
   Vibrational Entropy:          11.907  cal/mol.K

   Total Enthalpy:               18.694 kcal/mol
   Total Entropy:                85.356  cal/mol.K

 ======================================================================

 STANDARD THERMODYNAMIC QUANTITIES FOR ANHARMONIC VIBRATION -- TOSH

   Zero point vibrational energy: ************ kcal/mol

   Vibrational Enthalpy:       Infinity kcal/mol
   Vibrational Entropy:             NaN  cal/mol.K

   Total Enthalpy:             Infinity kcal/mol
   Total Entropy:                   NaN  cal/mol.K

 ======================================================================

 STANDARD THERMODYNAMIC QUANTITIES FOR ANHARMONIC VIBRATION -- VPT2

   Zero point vibrational energy: ************ kcal/mol

   Vibrational Enthalpy:       Infinity kcal/mol
   Vibrational Entropy:             NaN  cal/mol.K

   Total Enthalpy:             Infinity kcal/mol
   Total Entropy:                   NaN  cal/mol.K

 ======================================================================

Archival summary:
1\1\TWL01\FREQ\ProcedureUnspecified\BasisUnspecified\1r1l121\taweetha\TueAug2822:38:512018TueAug2822:38:512018\0\\#,FREQ,ProcedureUnspecified,BasisUnspecified,\\0,1\I\C,1,2.11682\C,2,1.33072,1,126.167\H,3,1.08159,2,120.938,1,180,0\Cl,2,1.75118,1,115.168,3,-180,0\Br,3,1.89109,2,125.764,1,0,0\\\@

 Total job time:  316.90s(wall), 316.56s(cpu) 
 Tue Aug 28 22:38:51 2018

        *************************************************************
        *                                                           *
        *  Thank you very much for using Q-Chem.  Have a nice day.  *
        *                                                           *
        *************************************************************
