# Supplementary material for: Geometric and energetic data from ab initio calculations of haloethene, haloimine, halomethylenephosphine, haloiminophosphine, halodiazene, halodiphosphene and halocyclopropane
Source: Data Brief. 2019 Nov 2;27:104738. doi: 10.1016/j.dib.2019.104738 (PMC6861602; doi:10.1016/j.dib.2019.104738)
Supplement: Multimedia component 2 [file mmc2.zip › CC/B3LYP/HBrCCFBr.out]

Q-Chem Developer Version!
                  Welcome to Q-Chem
     A Quantum Leap Into The Future Of Chemistry


 Q-Chem 5.1, Q-Chem, Inc., Pleasanton, CA (2018)

 Yihan Shao,  Zhengting Gan,  E. Epifanovsky,  A. T. B. Gilbert,  M. Wormit,  
 J. Kussmann,  A. W. Lange,  A. Behn,  Jia Deng,  Xintian Feng,  D. Ghosh,  
 M. Goldey,  P. R. Horn,  L. D. Jacobson,  I. Kaliman,  T. Kus,  A. Landau,  
 Jie Liu,  E. I. Proynov,  R. M. Richard,  R. P. Steele,  E. J. Sundstrom,  
 H. L. Woodcock III,  P. M. Zimmerman,  D. Zuev,  B. Albrecht,  E. Alguire,  
 S. A. Baeppler,  D. Barton,  Z. Benda,  Y. A. Bernard,  E. J. Berquist,  
 K. B. Bravaya,  H. Burton,  D. Casanova,  Chun-Min Chang,  Yunqing Chen,  
 A. Chien,  K. D. Closser,  M. P. Coons,  S. Coriani,  S. Dasgupta,  
 A. L. Dempwolff,  M. Diedenhofen,  Hainam Do,  R. G. Edgar,  Po-Tung Fang,  
 S. Faraji,  S. Fatehi,  Qingguo Feng,  K. D. Fenk,  J. Fosso-Tande,  
 Qinghui Ge,  A. Ghysels,  G. Gidofalvi,  J. Gomes,  J. Gonthier,  A. Gunina,  
 D. Hait,  M. W. D. Hanson-Heine,  P. H. P. Harbach,  A. W. Hauser,  
 J. E. Herr,  E. G. Hohenstein,  Z. C. Holden,  Kerwin Hui,  B. C. Huynh,  
 T.-C. Jagau,  Hyunjun Ji,  B. Kaduk,  K. Khistyaev,  Jaehoon Kim,  
 P. Klunzinger,  K. Koh,  D. Kosenkov,  L. Koulias,  T. Kowalczyk,  
 C. M. Krauter,  A. Kunitsa,  Ka Un Lao,  A. Laurent,  K. V. Lawler,  
 Joonho Lee,  D. Lefrancois,  S. Lehtola,  D. S. Levine,  Yi-Pei Li,  
 You-Sheng Lin,  Fenglai Liu,  E. Livshits,  A. Luenser,  P. Manohar,  
 E. Mansoor,  S. F. Manzer,  Shan-Ping Mao,  Yuezhi Mao,  N. Mardirossian,  
 A. V. Marenich,  T. Markovich,  L. A. Martinez-Martinez,  S. A. Maurer,  
 N. J. Mayhall,  S. C. McKenzie,  J.-M. Mewes,  A. F. Morrison,  
 J. W. Mullinax,  K. Nanda,  T. S. Nguyen-Beck,  R. Olivares-Amaya,  
 J. A. Parkhill,  T. M. Perrine,  F. Plasser,  P. Pokhilko,  S. Prager,  
 A. Prociuk,  E. Ramos,  D. R. Rehn,  F. Rob,  M. Schneider,  N. Sergueev,  
 S. M. Sharada,  S. Sharma,  D. W. Small,  T. Stauch,  T. Stein,  
 Yu-Chuan Su,  A. J. W. Thom,  A. Tkatchenko,  T. Tsuchimochi,  N. M. Tubman,  
 L. Vogt,  M. L. Vidal,  O. Vydrov,  M. A. Watson,  J. Wenzel,  
 M. de Wergifosse,  T. A. Wesolowski,  A. White,  J. Witte,  A. Yamada,  
 Jun Yang,  K. Yao,  S. Yeganeh,  S. R. Yost,  Zhi-Qiang You,  A. Zech,  
 Igor Ying Zhang,  Xing Zhang,  Yan Zhao,  Ying Zhu,  B. R. Brooks,  
 G. K. L. Chan,  C. J. Cramer,  M. S. Gordon,  W. J. Hehre,  A. Klamt,  
 M. W. Schmidt,  C. D. Sherrill,  D. G. Truhlar,  A. Aspuru-Guzik,  R. Baer,  
 A. T. Bell,  N. A. Besley,  Jeng-Da Chai,  A. E. DePrince, III,  
 R. A. DiStasio Jr.,  A. Dreuw,  B. D. Dunietz,  T. R. Furlani,  
 Chao-Ping Hsu,  Yousung Jung,  Jing Kong,  D. S. Lambrecht,  WanZhen Liang,  
 C. Ochsenfeld,  V. A. Rassolov,  L. V. Slipchenko,  J. E. Subotnik,  
 T. Van Voorhis,  J. M. Herbert,  A. I. Krylov,  P. M. W. Gill,  M. Head-Gordon

 Contributors to earlier versions of Q-Chem not listed above: 
 R. D. Adamson,  B. Austin,  J. Baker,  G. J. O. Beran,  K. Brandhorst,  
 S. T. Brown,  E. F. C. Byrd,  A. K. Chakraborty,  C.-L. Cheng,  
 Siu Hung Chien,  D. M. Chipman,  D. L. Crittenden,  H. Dachsel,  
 R. J. Doerksen,  A. D. Dutoi,  L. Fusti-Molnar,  W. A. Goddard III,  
 A. Golubeva-Zadorozhnaya,  S. R. Gwaltney,  G. Hawkins,  A. Heyden,  
 S. Hirata,  G. Kedziora,  F. J. Keil,  C. Kelley,  Jihan Kim,  R. A. King,  
 R. Z. Khaliullin,  P. P. Korambath,  W. Kurlancheek,  A. M. Lee,  M. S. Lee,  
 S. V. Levchenko,  Ching Yeh Lin,  D. Liotard,  R. C. Lochan,  I. Lotan,  
 P. E. Maslen,  N. Nair,  D. P. O'Neill,  D. Neuhauser,  E. Neuscamman,  
 C. M. Oana,  R. Olson,  B. Peters,  R. Peverati,  P. A. Pieniazek,  
 Y. M. Rhee,  J. Ritchie,  M. A. Rohrdanz,  E. Rosta,  N. J. Russ,  
 H. F. Schaefer III,  N. E. Schultz,  N. Shenvi,  A. C. Simmonett,  A. Sodt,  
 D. Stuck,  K. S. Thanthiriwatte,  V. Vanovschi,  Tao Wang,  A. Warshel,  
 C. F. Williams,  Q. Wu,  X. Xu,  W. Zhang

 Please cite Q-Chem as follows:
 Y. Shao et al., Mol. Phys. 113, 184-215 (2015)
 DOI: 10.1080/00268976.2014.952696

 Q-Chem 5.1.1 for Intel X86 EM64T Linux

 Parts of Q-Chem use Armadillo 8.300.2 (Tropical Shenanigans).
 http://arma.sourceforge.net/

 Q-Chem begins on Tue Aug 28 07:31:19 2018  

Host: 
0

     Scratch files written to /scratch/taweetham/qchem14752//
Input Ideriv = 2
Curr. Ideriv = -1
Max.  Ideriv = 2

Checking the input file for inconsistencies... 	...done.

--------------------------------------------------------------
User input:
--------------------------------------------------------------
inp/HFBrBr.inp
$molecule
0	1
H	-2.0	1.0	0.0
F	2.0	1.0	0.0
Br	-2.0	-1.0	0.0
Br	2.0	-1.0	0.0
C	-1.0	0.0	0.0
C	1.0	0.0	0.0
$end
$rem
   JOB_TYPE		OPTIMIZATION
   BASIS		6-311++G**
   EXCHANGE		B3LYP
$end

--------------------------------------------------------------
 ----------------------------------------------------------------
             Standard Nuclear Orientation (Angstroms)
    I     Atom           X                Y                Z
 ----------------------------------------------------------------
    1      H       2.0153865174     1.8422252156     0.0000000000
    2      F      -1.9681827863     1.4800434897     0.0000000000
    3      Br      2.1964773803    -0.1495594363    -0.0000000000
    4      Br     -1.7870919234    -0.5117411621     0.0000000000
    5      C       1.1100396230     0.7557874582     0.0000000000
    6      C      -0.8817450289     0.5746965953     0.0000000000
 ----------------------------------------------------------------
 Molecular Point Group                 Cs    NOp =  2
 Largest Abelian Subgroup              Cs    NOp =  2
 Nuclear Repulsion Energy =   566.7291930325 hartrees
 There are       46 alpha and       46 beta electrons
 Requested basis set is 6-311++G(d,p)
 There are 61 shells and 169 basis functions

 Total QAlloc Memory Limit   2000 MB
 Mega-Array Size       188 MB
 MEM_STATIC part       192 MB
 A cutoff of  1.0D-11 yielded   1564 shell pairs
 There are     12634 function pairs (     14021 Cartesian)

 -------------------------------------------------------
 OpenMP Integral Computing Module                       
 Release: version 1.0, May 2013, Q-Chem Inc. Pittsburgh 
 -------------------------------------------------------
 Integral Job Info:
 Integral job number is                      11
 Integral operator is                         1
 short-range coefficients                     0
 long-range coefficients              100000000
 Omega coefficients                           0
 if combine SR and LR in K                    0
 Integral screening is                        0
 Integral computing path is                   2
 max size of driver memory is            800000
 size of driver memory is                593474
 size of scratch memory is             29623520
 max col of scratch BK array               1296
 max len of scratch array in speh3          155
 max len of scratch index in speh4           18
 max int batch size is                      520
 min int batch size is                       52
 fixed nKL is                                45
 max L of basis functions is                  2
 order of int derivative is                   0
 number of shells is                         61
 number of basis is                         178
 number of cartesian basis is               178
 number of contracted shell pairs          1564
 number of primitive shell pairs           4223
 maxK2 (contraction) of shell pair           36
 max number of K2 of shell pair               1
 max number of CS2 of shell pair            165
 max number of PS2 of shell pair            336
 mem total for path MDJ                  528782
 -------------------------------------------------------
 Smallest overlap matrix eigenvalue = 1.49E-04

 Scale SEOQF with 1.000000e-01/1.000000e-01/1.000000e-01

 Standard Electronic Orientation quadrupole field applied
 Nucleus-field energy     =     0.0000000146 hartrees
 Guess from superposition of atomic densities
 Warning:  Energy on first SCF cycle will be non-variational
 SAD guess density has 92.000000 electrons

 -----------------------------------------------------------------------
  General SCF calculation program by
  Eric Jon Sundstrom, Paul Horn, Yuezhi Mao, Dmitri Zuev, Alec White,
  David Stuck, Shaama M.S., Shane Yost, Joonho Lee, David Small,
  Daniel Levine, Susi Lehtola, Hugh Burton, Evgeny Epifanovsky
 -----------------------------------------------------------------------
 Exchange:     0.2000 Hartree-Fock + 0.0800 Slater + 0.7200 B88
 Correlation:  0.1900 VWN1RPA + 0.8100 LYP
 Using SG-1 standard quadrature grid
 using 4 threads for integral computing
 -------------------------------------------------------
 OpenMP Integral computing Module                
 Release: version 2.0, May 2017, Q-Chem Inc. Pleasanton 
 -------------------------------------------------------
 -------------------------------------------------------
 OpenMP BLAS3 based DFT computing Module                
 Release: version 1.0, May 2013, Q-Chem Inc. Pittsburgh 
 -------------------------------------------------------
 A restricted SCF calculation will be
 performed using DIIS
 SCF converges when DIIS error is below 1.0e-08
 ---------------------------------------
  Cycle       Energy         DIIS error
 ---------------------------------------
    1   -5326.5947180886      7.00e-02  
    2   -5324.2088304379      5.36e-03  
    3   -5323.9957210320      9.18e-03  
    4   -5324.2092180144      3.99e-03  
    5   -5324.2828488043      1.16e-03  
    6   -5324.2884916104      2.63e-04  
    7   -5324.2886438954      1.38e-04  
    8   -5324.2886954727      4.84e-05  
    9   -5324.2887026360      1.52e-05  
   10   -5324.2887035818      4.32e-06  
   11   -5324.2887036405      1.56e-06  
   12   -5324.2887036513      3.82e-07  
   13   -5324.2887036518      1.62e-07  
   14   -5324.2887036518      2.08e-08  
   15   -5324.2887036520      4.93e-09  Convergence criterion met
 ---------------------------------------
 SCF time:   CPU 45.22s  wall 12.00s 
 SCF   energy in the final basis set =    -5324.2887036520
 Total energy in the final basis set =    -5324.2887036520

 --------------------------------------------------------------
             Orbital Energies (a.u.) and Symmetries
 --------------------------------------------------------------

 Alpha MOs, Restricted
 -- Occupied --                  
-482.88 -482.87  -62.54  -62.53  -56.35  -56.35  -56.35  -56.34
  1 A'    2 A'    3 A'    4 A'    5 A'    1 A"    6 A'    7 A'                 
-56.343 -56.342 -24.690 -10.308 -10.271  -8.754  -8.745  -6.585
  2 A"    8 A'    9 A'   10 A'   11 A'   12 A'   13 A'   14 A'                 
 -6.576  -6.574  -6.574  -6.565  -6.563  -2.700  -2.693  -2.693
 15 A'    3 A"   16 A'    4 A"   17 A'   18 A'    5 A"   19 A'                 
 -2.691  -2.684  -2.684  -2.684  -2.683  -2.675  -2.675  -1.255
 20 A'    6 A"   21 A'    7 A"   22 A'   23 A'    8 A"   24 A'                 
 -0.988  -0.958  -0.624  -0.590  -0.538  -0.507  -0.496  -0.483
 25 A'   26 A'   27 A'   28 A'   29 A'    9 A"   30 A'   31 A'                 
 -0.433  -0.411  -0.374  -0.288  -0.268  -0.172
 10 A"   32 A'   11 A"   33 A'   34 A'   12 A"                                 
 -- Virtual --                   
 -0.086  -0.079  -0.037   0.008   0.024   0.025   0.036   0.039
 13 A"   35 A'   36 A'   37 A'   38 A'   39 A'   14 A"   40 A'                 
  0.053   0.067   0.067   0.078   0.100   0.102   0.124   0.128
 41 A'   15 A"   42 A'   43 A'   44 A'   16 A"   45 A'   46 A'                 
  0.129   0.155   0.163   0.174   0.179   0.190   0.220   0.258
 17 A"   47 A'   48 A'   49 A'   50 A'   51 A'   52 A'   18 A"                 
  0.321   0.334   0.366   0.371   0.388   0.400   0.404   0.441
 53 A'   54 A'   55 A'   19 A"   56 A'   57 A'   20 A"   58 A'                 
  0.469   0.484   0.492   0.507   0.518   0.542   0.554   0.572
 59 A'   60 A'   21 A"   61 A'   22 A"   62 A'   23 A"   63 A'                 
  0.579   0.589   0.607   0.660   0.688   0.689   0.730   0.752
 24 A"   64 A'   25 A"   65 A'   26 A"   66 A'   67 A'   68 A'                 
  0.757   0.802   0.857   1.037   1.120   1.163   1.220   1.250
 69 A'   70 A'   71 A'   72 A'   27 A"   73 A'   74 A'   28 A"                 
  1.342   1.382   1.434   1.444   1.470   1.547   1.557   1.598
 75 A'   76 A'   77 A'   29 A"   78 A'   30 A"   79 A'   31 A"                 
  1.603   1.705   1.760   1.827   1.889   1.931   1.944   1.956
 80 A'   32 A"   81 A'   82 A'   83 A'   33 A"   84 A'   34 A"                 
  2.016   2.039   2.086   2.132   2.254   2.628   2.643   2.704
 85 A'   86 A'   87 A'   88 A'   89 A'   90 A'   35 A"   36 A"                 
  2.805   2.949   3.099   3.295   3.744   3.774   3.870   3.904
 91 A'   92 A'   93 A'   94 A'   37 A"   95 A'   96 A'   38 A"                 
  3.951   3.988   3.994   4.030   4.072   4.077   4.178   4.245
 39 A"   40 A"   97 A'   41 A"   98 A'   42 A"   99 A'  100 A'                 
  4.394   4.479   4.677   6.284   6.373   6.490   6.776   6.835
101 A'  102 A'  103 A'   43 A"  104 A'  105 A'  106 A'  107 A'                 
  7.482   7.503   7.551   7.616   7.681   7.765  23.555  23.584
 44 A"   45 A"  108 A'  109 A'  110 A'  111 A'  112 A'  113 A'                 
 48.036  48.086  66.778 289.699 289.720 289.755 289.819 289.926
114 A'  115 A'  116 A'   46 A"   47 A"  117 A'  118 A'  119 A'                 
290.0031020.8901020.951
120 A'  121 A'  122 A'                                                         

 Beta MOs, Restricted
 -- Occupied --                  
-482.88 -482.87  -62.54  -62.53  -56.35  -56.35  -56.35  -56.34
  1 A'    2 A'    3 A'    4 A'    5 A'    1 A"    6 A'    7 A'                 
-56.343 -56.342 -24.690 -10.308 -10.271  -8.754  -8.745  -6.585
  2 A"    8 A'    9 A'   10 A'   11 A'   12 A'   13 A'   14 A'                 
 -6.576  -6.574  -6.574  -6.565  -6.563  -2.700  -2.693  -2.693
 15 A'    3 A"   16 A'    4 A"   17 A'   18 A'    5 A"   19 A'                 
 -2.691  -2.684  -2.684  -2.684  -2.683  -2.675  -2.675  -1.255
 20 A'    6 A"   21 A'    7 A"   22 A'   23 A'    8 A"   24 A'                 
 -0.988  -0.958  -0.624  -0.590  -0.538  -0.507  -0.496  -0.483
 25 A'   26 A'   27 A'   28 A'   29 A'    9 A"   30 A'   31 A'                 
 -0.433  -0.411  -0.374  -0.288  -0.268  -0.172
 10 A"   32 A'   11 A"   33 A'   34 A'   12 A"                                 
 -- Virtual --                   
 -0.086  -0.079  -0.037   0.008   0.024   0.025   0.036   0.039
 13 A"   35 A'   36 A'   37 A'   38 A'   39 A'   14 A"   40 A'                 
  0.053   0.067   0.067   0.078   0.100   0.102   0.124   0.128
 41 A'   15 A"   42 A'   43 A'   44 A'   16 A"   45 A'   46 A'                 
  0.129   0.155   0.163   0.174   0.179   0.190   0.220   0.258
 17 A"   47 A'   48 A'   49 A'   50 A'   51 A'   52 A'   18 A"                 
  0.321   0.334   0.366   0.371   0.388   0.400   0.404   0.441
 53 A'   54 A'   55 A'   19 A"   56 A'   57 A'   20 A"   58 A'                 
  0.469   0.484   0.492   0.507   0.518   0.542   0.554   0.572
 59 A'   60 A'   21 A"   61 A'   22 A"   62 A'   23 A"   63 A'                 
  0.579   0.589   0.607   0.660   0.688   0.689   0.730   0.752
 24 A"   64 A'   25 A"   65 A'   26 A"   66 A'   67 A'   68 A'                 
  0.757   0.802   0.857   1.037   1.120   1.163   1.220   1.250
 69 A'   70 A'   71 A'   72 A'   27 A"   73 A'   74 A'   28 A"                 
  1.342   1.382   1.434   1.444   1.470   1.547   1.557   1.598
 75 A'   76 A'   77 A'   29 A"   78 A'   30 A"   79 A'   31 A"                 
  1.603   1.705   1.760   1.827   1.889   1.931   1.944   1.956
 80 A'   32 A"   81 A'   82 A'   83 A'   33 A"   84 A'   34 A"                 
  2.016   2.039   2.086   2.132   2.254   2.628   2.643   2.704
 85 A'   86 A'   87 A'   88 A'   89 A'   90 A'   35 A"   36 A"                 
  2.805   2.949   3.099   3.295   3.744   3.774   3.870   3.904
 91 A'   92 A'   93 A'   94 A'   37 A"   95 A'   96 A'   38 A"                 
  3.951   3.988   3.994   4.030   4.072   4.077   4.178   4.245
 39 A"   40 A"   97 A'   41 A"   98 A'   42 A"   99 A'  100 A'                 
  4.394   4.479   4.677   6.284   6.373   6.490   6.776   6.835
101 A'  102 A'  103 A'   43 A"  104 A'  105 A'  106 A'  107 A'                 
  7.482   7.503   7.551   7.616   7.681   7.765  23.555  23.584
 44 A"   45 A"  108 A'  109 A'  110 A'  111 A'  112 A'  113 A'                 
 48.036  48.086  66.778 289.699 289.720 289.755 289.819 289.926
114 A'  115 A'  116 A'   46 A"   47 A"  117 A'  118 A'  119 A'                 
290.0031020.8901020.951
120 A'  121 A'  122 A'                                                         
 --------------------------------------------------------------

          Ground-State Mulliken Net Atomic Charges

     Atom                 Charge (a.u.)
  ----------------------------------------
      1 H                     0.121197
      2 F                    -0.056597
      3 Br                    0.371857
      4 Br                    0.354896
      5 C                    -0.365538
      6 C                    -0.425815
  ----------------------------------------
  Sum of atomic charges =     0.000000

 -----------------------------------------------------------------
                    Cartesian Multipole Moments
 -----------------------------------------------------------------
    Charge (ESU x 10^10)
                 0.0000
    Dipole Moment (Debye)
         X       1.7174      Y      -1.1299      Z       0.0000
       Tot       2.0557
    Quadrupole Moments (Debye-Ang)
        XX     -47.1474     XY       4.6465     YY     -55.8448
        XZ       0.0000     YZ       0.0000     ZZ     -53.8431
    Octopole Moments (Debye-Ang^2)
       XXX      12.9223    XXY      -7.0459    XYY       5.9085
       YYY     -18.4445    XXZ       0.0000    XYZ       0.0000
       YYZ       0.0000    XZZ      -2.2658    YZZ      -5.5701
       ZZZ      -0.0000
    Hexadecapole Moments (Debye-Ang^3)
      XXXX   -1056.7830   XXXY      25.5191   XXYY    -214.3121
      XYYY      12.4164   YYYY    -223.3745   XXXZ      -0.0000
      XXYZ       0.0000   XYYZ      -0.0000   YYYZ      -0.0000
      XXZZ    -199.0243   XYZZ      -1.3322   YYZZ     -48.9826
      XZZZ      -0.0000   YZZZ      -0.0000   ZZZZ     -63.8877
 -----------------------------------------------------------------
 Calculating analytic gradient of the SCF energy
 Gradient of SCF Energy
            1           2           3           4           5           6
    1   0.1018353  -0.0274146  -0.4260955   0.3166883   0.4434790  -0.4084925
    2   0.0103700  -0.1670402   0.4510173   0.5907452  -0.4598312  -0.4252611
    3  -0.0000000   0.0000000  -0.0000000   0.0000000   0.0000000  -0.0000000
 Max gradient component =       5.907E-01
 RMS gradient           =       3.009E-01
 Gradient time:  CPU 9.46 s  wall 2.47 s
 Geometry Optimization Parameters
   NAtoms,    NIC,     NZ,  NCons,   NDum,   NFix, NCnnct, MaxDiis
        6      32       0       0       0       0       0       0


** GEOMETRY OPTIMIZATION IN DELOCALIZED INTERNAL COORDINATES **
   Searching for a Minimum

   Optimization Cycle:   1

                       Coordinates (Angstroms)
     ATOM                X               Y               Z
      1  H         2.0153865174    1.8422252156    0.0000000000
      2  F        -1.9681827863    1.4800434897    0.0000000000
      3  Br        2.1964773803   -0.1495594363    0.0000000000
      4  Br       -1.7870919234   -0.5117411621    0.0000000000
      5  C         1.1100396230    0.7557874582    0.0000000000
      6  C        -0.8817450289    0.5746965953    0.0000000000
   Point Group: cs    Number of degrees of freedom:     9


   Energy is  -5324.288703652


 Attempting to Generate Delocalized Internal Coordinates

 ** Taking Steepest Descent Step **
 Calculated Step too Large.  Step scaled by  0.356259
 Step Taken.  Stepsize is  0.300000

                             Maximum     Tolerance    Cnvgd?
         Gradient           0.599969      0.000300      NO
         Displacement       0.213744      0.001200      NO
         Energy change     *********      0.000001      NO


 New Cartesian Coordinates Obtained by Inverse Iteration

 Displacement from previous Coordinates is:  0.253423
 ----------------------------------------------------------------
             Standard Nuclear Orientation (Angstroms)
    I     Atom           X                Y                Z
 ----------------------------------------------------------------
    1      H       1.9724789171     1.8819073171     0.0000000000
    2      F      -1.9488978125     1.4942163130     0.0000000000
    3      Br      2.2583874375    -0.2202382063     0.0000000000
    4      Br     -1.8350302172    -0.5466060634     0.0000000000
    5      C       1.1034144965     0.7837691929     0.0000000000
    6      C      -0.8654690392     0.5984036071     0.0000000000
 ----------------------------------------------------------------
 Molecular Point Group                 Cs    NOp =  2
 Largest Abelian Subgroup              Cs    NOp =  2
 Nuclear Repulsion Energy =   548.0531106970 hartrees
 There are       46 alpha and       46 beta electrons
 Applying Cartesian multipole field
    Component          Value
    ---------          -----
     (2,0,0)        1.00000E-11
     (0,2,0)        2.00000E-11
     (0,0,2)       -3.00000E-11
 Nucleus-field energy     =     0.0000000153 hartrees
 Requested basis set is 6-311++G(d,p)
 There are 61 shells and 169 basis functions
 A cutoff of  1.0D-11 yielded   1561 shell pairs
 There are     12582 function pairs (     13957 Cartesian)
 Smallest overlap matrix eigenvalue = 1.81E-04
 Guess MOs from SCF MO coefficient file

 -----------------------------------------------------------------------
  General SCF calculation program by
  Eric Jon Sundstrom, Paul Horn, Yuezhi Mao, Dmitri Zuev, Alec White,
  David Stuck, Shaama M.S., Shane Yost, Joonho Lee, David Small,
  Daniel Levine, Susi Lehtola, Hugh Burton, Evgeny Epifanovsky
 -----------------------------------------------------------------------
 Exchange:     0.2000 Hartree-Fock + 0.0800 Slater + 0.7200 B88
 Correlation:  0.1900 VWN1RPA + 0.8100 LYP
 Using SG-1 standard quadrature grid
 using 4 threads for integral computing
 -------------------------------------------------------
 OpenMP Integral computing Module                
 Release: version 2.0, May 2017, Q-Chem Inc. Pleasanton 
 -------------------------------------------------------
 -------------------------------------------------------
 OpenMP BLAS3 based DFT computing Module                
 Release: version 1.0, May 2013, Q-Chem Inc. Pittsburgh 
 -------------------------------------------------------
 A restricted SCF calculation will be
 performed using DIIS
 SCF converges when DIIS error is below 1.0e-08
 ---------------------------------------
  Cycle       Energy         DIIS error
 ---------------------------------------
    1   -5324.4721856403      2.14e-03  
    2   -5324.4769301199      1.67e-03  
    3   -5324.4781866178      1.46e-03  
    4   -5324.4784942518      1.31e-03  
    5   -5324.4862821526      1.56e-04  
    6   -5324.4863867730      4.17e-05  
    7   -5324.4863907376      1.50e-05  
    8   -5324.4863912768      2.61e-06  
    9   -5324.4863913001      9.14e-07  
   10   -5324.4863913026      2.27e-07  
   11   -5324.4863913028      6.49e-08  
   12   -5324.4863913027      2.50e-08  
   13   -5324.4863913028      1.18e-08  
   14   -5324.4863913028      9.83e-10  Convergence criterion met
 ---------------------------------------
 SCF time:   CPU 40.96s  wall 11.00s 
 SCF   energy in the final basis set =    -5324.4863913028
 Total energy in the final basis set =    -5324.4863913028

 --------------------------------------------------------------
             Orbital Energies (a.u.) and Symmetries
 --------------------------------------------------------------

 Alpha MOs, Restricted
 -- Occupied --                  
-482.88 -482.87  -62.53  -62.52  -56.35  -56.35  -56.35  -56.34
  1 A'    2 A'    3 A'    4 A'    5 A'    1 A"    6 A'    7 A'                 
-56.341 -56.341 -24.699 -10.324 -10.282  -8.745  -8.740  -6.575
  2 A"    8 A'    9 A'   10 A'   11 A'   12 A'   13 A'   14 A'                 
 -6.570  -6.565  -6.564  -6.560  -6.558  -2.689  -2.684  -2.683
 15 A'    3 A"   16 A'    4 A"   17 A'   18 A'   19 A'    5 A"                 
 -2.683  -2.679  -2.678  -2.675  -2.675  -2.669  -2.669  -1.257
 20 A'    6 A"   21 A'    7 A"   22 A'    8 A"   23 A'   24 A'                 
 -0.944  -0.933  -0.635  -0.595  -0.527  -0.503  -0.502  -0.458
 25 A'   26 A'   27 A'   28 A'   29 A'    9 A"   30 A'   31 A'                 
 -0.413  -0.407  -0.367  -0.291  -0.284  -0.186
 32 A'   10 A"   11 A"   33 A'   34 A'   12 A"                                 
 -- Virtual --                   
 -0.092  -0.083  -0.029   0.010   0.019   0.026   0.039   0.039
 13 A"   35 A'   36 A'   37 A'   38 A'   39 A'   40 A'   14 A"                 
  0.053   0.067   0.067   0.082   0.102   0.103   0.123   0.124
 41 A'   42 A'   15 A"   43 A'   16 A"   44 A'   45 A'   46 A'                 
  0.129   0.147   0.156   0.164   0.178   0.189   0.214   0.258
 17 A"   47 A'   48 A'   49 A'   50 A'   51 A'   52 A'   18 A"                 
  0.317   0.334   0.364   0.382   0.391   0.395   0.406   0.430
 53 A'   54 A'   55 A'   19 A"   56 A'   57 A'   20 A"   58 A'                 
  0.459   0.478   0.500   0.507   0.522   0.547   0.557   0.560
 59 A'   60 A'   61 A'   21 A"   22 A"   62 A'   23 A"   63 A'                 
  0.563   0.567   0.576   0.645   0.669   0.678   0.711   0.734
 24 A"   64 A'   25 A"   65 A'   66 A'   26 A"   67 A'   68 A'                 
  0.767   0.798   0.846   1.031   1.084   1.113   1.133   1.246
 69 A'   70 A'   71 A'   72 A'   73 A'   27 A"   74 A'   28 A"                 
  1.322   1.365   1.423   1.441   1.464   1.497   1.571   1.592
 75 A'   76 A'   77 A'   29 A"   78 A'   30 A"   79 A'   31 A"                 
  1.614   1.684   1.779   1.829   1.891   1.946   1.974   1.975
 80 A'   32 A"   81 A'   82 A'   83 A'   33 A"   34 A"   84 A'                 
  2.001   2.057   2.064   2.102   2.207   2.627   2.629   2.700
 85 A'   86 A'   87 A'   88 A'   89 A'   90 A'   35 A"   36 A"                 
  2.796   2.913   3.091   3.279   3.743   3.769   3.882   3.908
 91 A'   92 A'   93 A'   94 A'   37 A"   95 A'   96 A'   38 A"                 
  3.958   3.987   3.988   4.043   4.064   4.080   4.153   4.228
 39 A"   40 A"   97 A'   41 A"   98 A'   42 A"   99 A'  100 A'                 
  4.327   4.418   4.641   6.277   6.367   6.481   6.738   6.812
101 A'  102 A'  103 A'   43 A"  104 A'  105 A'  106 A'  107 A'                 
  7.494   7.511   7.543   7.601   7.641   7.721  23.432  23.469
 44 A"   45 A"  108 A'  109 A'  110 A'  111 A'  112 A'  113 A'                 
 47.992  48.054  66.766 289.704 289.722 289.745 289.804 289.870
114 A'  115 A'  116 A'   46 A"   47 A"  117 A'  118 A'  119 A'                 
289.9461020.8231020.902
120 A'  121 A'  122 A'                                                         

 Beta MOs, Restricted
 -- Occupied --                  
-482.88 -482.87  -62.53  -62.52  -56.35  -56.35  -56.35  -56.34
  1 A'    2 A'    3 A'    4 A'    5 A'    1 A"    6 A'    7 A'                 
-56.341 -56.341 -24.699 -10.324 -10.282  -8.745  -8.740  -6.575
  2 A"    8 A'    9 A'   10 A'   11 A'   12 A'   13 A'   14 A'                 
 -6.570  -6.565  -6.564  -6.560  -6.558  -2.689  -2.684  -2.683
 15 A'    3 A"   16 A'    4 A"   17 A'   18 A'   19 A'    5 A"                 
 -2.683  -2.679  -2.678  -2.675  -2.675  -2.669  -2.669  -1.257
 20 A'    6 A"   21 A'    7 A"   22 A'    8 A"   23 A'   24 A'                 
 -0.944  -0.933  -0.635  -0.595  -0.527  -0.503  -0.502  -0.458
 25 A'   26 A'   27 A'   28 A'   29 A'    9 A"   30 A'   31 A'                 
 -0.413  -0.407  -0.367  -0.291  -0.284  -0.186
 32 A'   10 A"   11 A"   33 A'   34 A'   12 A"                                 
 -- Virtual --                   
 -0.092  -0.083  -0.029   0.010   0.019   0.026   0.039   0.039
 13 A"   35 A'   36 A'   37 A'   38 A'   39 A'   40 A'   14 A"                 
  0.053   0.067   0.067   0.082   0.102   0.103   0.123   0.124
 41 A'   42 A'   15 A"   43 A'   16 A"   44 A'   45 A'   46 A'                 
  0.129   0.147   0.156   0.164   0.178   0.189   0.214   0.258
 17 A"   47 A'   48 A'   49 A'   50 A'   51 A'   52 A'   18 A"                 
  0.317   0.334   0.364   0.382   0.391   0.395   0.406   0.430
 53 A'   54 A'   55 A'   19 A"   56 A'   57 A'   20 A"   58 A'                 
  0.459   0.478   0.500   0.507   0.522   0.547   0.557   0.560
 59 A'   60 A'   61 A'   21 A"   22 A"   62 A'   23 A"   63 A'                 
  0.563   0.567   0.576   0.645   0.669   0.678   0.711   0.734
 24 A"   64 A'   25 A"   65 A'   66 A'   26 A"   67 A'   68 A'                 
  0.767   0.798   0.846   1.031   1.084   1.113   1.133   1.246
 69 A'   70 A'   71 A'   72 A'   73 A'   27 A"   74 A'   28 A"                 
  1.322   1.365   1.423   1.441   1.464   1.497   1.571   1.592
 75 A'   76 A'   77 A'   29 A"   78 A'   30 A"   79 A'   31 A"                 
  1.614   1.684   1.779   1.829   1.891   1.946   1.974   1.975
 80 A'   32 A"   81 A'   82 A'   83 A'   33 A"   34 A"   84 A'                 
  2.001   2.057   2.064   2.102   2.207   2.627   2.629   2.700
 85 A'   86 A'   87 A'   88 A'   89 A'   90 A'   35 A"   36 A"                 
  2.796   2.913   3.091   3.279   3.743   3.769   3.882   3.908
 91 A'   92 A'   93 A'   94 A'   37 A"   95 A'   96 A'   38 A"                 
  3.958   3.987   3.988   4.043   4.064   4.080   4.153   4.228
 39 A"   40 A"   97 A'   41 A"   98 A'   42 A"   99 A'  100 A'                 
  4.327   4.418   4.641   6.277   6.367   6.481   6.738   6.812
101 A'  102 A'  103 A'   43 A"  104 A'  105 A'  106 A'  107 A'                 
  7.494   7.511   7.543   7.601   7.641   7.721  23.432  23.469
 44 A"   45 A"  108 A'  109 A'  110 A'  111 A'  112 A'  113 A'                 
 47.992  48.054  66.766 289.704 289.722 289.745 289.804 289.870
114 A'  115 A'  116 A'   46 A"   47 A"  117 A'  118 A'  119 A'                 
289.9461020.8231020.902
120 A'  121 A'  122 A'                                                         
 --------------------------------------------------------------

          Ground-State Mulliken Net Atomic Charges

     Atom                 Charge (a.u.)
  ----------------------------------------
      1 H                     0.151066
      2 F                    -0.042262
      3 Br                    0.263598
      4 Br                    0.258232
      5 C                    -0.296910
      6 C                    -0.333724
  ----------------------------------------
  Sum of atomic charges =     0.000000

 -----------------------------------------------------------------
                    Cartesian Multipole Moments
 -----------------------------------------------------------------
    Charge (ESU x 10^10)
                -0.0000
    Dipole Moment (Debye)
         X       1.4897      Y      -0.9381      Z      -0.0000
       Tot       1.7605
    Quadrupole Moments (Debye-Ang)
        XX     -47.3414     XY       4.2528     YY     -55.1078
        XZ      -0.0000     YZ      -0.0000     ZZ     -54.3397
    Octopole Moments (Debye-Ang^2)
       XXX      10.1516    XXY      -7.0836    XYY       5.7921
       YYY     -12.4734    XXZ      -0.0000    XYZ       0.0000
       YYZ       0.0000    XZZ      -2.8450    YZZ      -4.3304
       ZZZ      -0.0000
    Hexadecapole Moments (Debye-Ang^3)
      XXXX   -1097.0396   XXXY      24.4545   XXYY    -219.7412
      XYYY      17.5942   YYYY    -228.3147   XXXZ      -0.0000
      XXYZ      -0.0000   XYYZ      -0.0000   YYYZ      -0.0000
      XXZZ    -206.5741   XYZZ      -0.5521   YYZZ     -50.4518
      XZZZ      -0.0000   YZZZ      -0.0000   ZZZZ     -64.3367
 -----------------------------------------------------------------
 Calculating analytic gradient of the SCF energy
 Gradient of SCF Energy
            1           2           3           4           5           6
    1   0.0951890  -0.0371302  -0.2137800   0.1870633   0.2493032  -0.2806453
    2   0.0294091  -0.1465179   0.2547019   0.4062046  -0.2805984  -0.2631993
    3  -0.0000000  -0.0000000   0.0000000   0.0000000   0.0000000  -0.0000000
 Max gradient component =       4.062E-01
 RMS gradient           =       1.874E-01
 Gradient time:  CPU 9.23 s  wall 2.41 s
 Geometry Optimization Parameters
   NAtoms,    NIC,     NZ,  NCons,   NDum,   NFix, NCnnct, MaxDiis
        6      32       0       0       0       0       0       0


** GEOMETRY OPTIMIZATION IN DELOCALIZED INTERNAL COORDINATES **
   Searching for a Minimum

   Optimization Cycle:   2

                       Coordinates (Angstroms)
     ATOM                X               Y               Z
      1  H         1.9724789171    1.8819073171    0.0000000000
      2  F        -1.9488978125    1.4942163130    0.0000000000
      3  Br        2.2583874375   -0.2202382063    0.0000000000
      4  Br       -1.8350302172   -0.5466060634    0.0000000000
      5  C         1.1034144965    0.7837691929    0.0000000000
      6  C        -0.8654690392    0.5984036071    0.0000000000
   Point Group: cs    Number of degrees of freedom:     9


   Energy is  -5324.486391303

 Hessian Updated using BFGS Update

 ** Taking Steepest Descent Step **
 Calculated Step too Large.  Step scaled by  0.582185
 Step Taken.  Stepsize is  0.300000

                             Maximum     Tolerance    Cnvgd?
         Gradient           0.364529      0.000300      NO
         Displacement       0.212223      0.001200      NO
         Energy change     -0.197688      0.000001      NO


 New Cartesian Coordinates Obtained by Inverse Iteration

 Displacement from previous Coordinates is:  0.255052
 ----------------------------------------------------------------
             Standard Nuclear Orientation (Angstroms)
    I     Atom           X                Y                Z
 ----------------------------------------------------------------
    1      H       1.9091974443     1.9177103822     0.0000000000
    2      F      -1.9083800870     1.5140736389     0.0000000000
    3      Br      2.2948394943    -0.2893749514     0.0000000000
    4      Br     -1.8654111399    -0.5854524937     0.0000000000
    5      C       1.0913425402     0.8122933641     0.0000000000
    6      C      -0.8367044696     0.6222022201     0.0000000000
 ----------------------------------------------------------------
 Molecular Point Group                 Cs    NOp =  2
 Largest Abelian Subgroup              Cs    NOp =  2
 Nuclear Repulsion Energy =   534.0134951078 hartrees
 There are       46 alpha and       46 beta electrons
 Applying Cartesian multipole field
    Component          Value
    ---------          -----
     (2,0,0)        1.00000E-11
     (0,2,0)        2.00000E-11
     (0,0,2)       -3.00000E-11
 Nucleus-field energy     =     0.0000000159 hartrees
 Requested basis set is 6-311++G(d,p)
 There are 61 shells and 169 basis functions
 A cutoff of  1.0D-11 yielded   1563 shell pairs
 There are     12598 function pairs (     13977 Cartesian)
 Smallest overlap matrix eigenvalue = 2.03E-04
 Guess MOs from SCF MO coefficient file

 -----------------------------------------------------------------------
  General SCF calculation program by
  Eric Jon Sundstrom, Paul Horn, Yuezhi Mao, Dmitri Zuev, Alec White,
  David Stuck, Shaama M.S., Shane Yost, Joonho Lee, David Small,
  Daniel Levine, Susi Lehtola, Hugh Burton, Evgeny Epifanovsky
 -----------------------------------------------------------------------
 Exchange:     0.2000 Hartree-Fock + 0.0800 Slater + 0.7200 B88
 Correlation:  0.1900 VWN1RPA + 0.8100 LYP
 Using SG-1 standard quadrature grid
 using 4 threads for integral computing
 -------------------------------------------------------
 OpenMP Integral computing Module                
 Release: version 2.0, May 2017, Q-Chem Inc. Pleasanton 
 -------------------------------------------------------
 -------------------------------------------------------
 OpenMP BLAS3 based DFT computing Module                
 Release: version 1.0, May 2013, Q-Chem Inc. Pittsburgh 
 -------------------------------------------------------
 A restricted SCF calculation will be
 performed using DIIS
 SCF converges when DIIS error is below 1.0e-08
 ---------------------------------------
  Cycle       Energy         DIIS error
 ---------------------------------------
    1   -5324.6015959828      1.63e-03  
    2   -5324.6075251146      1.10e-03  
    3   -5324.6082925652      9.68e-04  
    4   -5324.6116195219      1.16e-04  
    5   -5324.6116546353      6.06e-05  
    6   -5324.6116535698      5.06e-05  
    7   -5324.6116645666      1.54e-05  
    8   -5324.6116654282      2.32e-06  
    9   -5324.6116654420      1.06e-06  
   10   -5324.6116654447      2.62e-07  
   11   -5324.6116654449      7.53e-08  
   12   -5324.6116654449      3.11e-08  
   13   -5324.6116654450      9.77e-09  Convergence criterion met
 ---------------------------------------
 SCF time:   CPU 37.53s  wall 9.00s 
 SCF   energy in the final basis set =    -5324.6116654450
 Total energy in the final basis set =    -5324.6116654450

 --------------------------------------------------------------
             Orbital Energies (a.u.) and Symmetries
 --------------------------------------------------------------

 Alpha MOs, Restricted
 -- Occupied --                  
-482.87 -482.87  -62.53  -62.52  -56.35  -56.34  -56.34  -56.34
  1 A'    2 A'    3 A'    4 A'    5 A'    1 A"    6 A'    7 A'                 
-56.340 -56.339 -24.708 -10.338 -10.292  -8.738  -8.736  -6.569
  2 A"    8 A'    9 A'   10 A'   11 A'   12 A'   13 A'   14 A'                 
 -6.567  -6.557  -6.557  -6.556  -6.553  -2.681  -2.680  -2.676
 15 A'    3 A"   16 A'    4 A"   17 A'   18 A'   19 A'    5 A"                 
 -2.676  -2.675  -2.674  -2.667  -2.667  -2.665  -2.665  -1.260
 20 A'    6 A"   21 A'    7 A"   22 A'    8 A"   23 A'   24 A'                 
 -0.913  -0.904  -0.646  -0.600  -0.520  -0.506  -0.502  -0.440
 25 A'   26 A'   27 A'   28 A'   29 A'   30 A'    9 A"   31 A'                 
 -0.415  -0.388  -0.360  -0.298  -0.295  -0.199
 32 A'   10 A"   11 A"   33 A'   34 A'   12 A"                                 
 -- Virtual --                   
 -0.096  -0.083  -0.022   0.011   0.012   0.027   0.040   0.042
 13 A"   35 A'   36 A'   37 A'   38 A'   39 A'   40 A'   14 A"                 
  0.053   0.066   0.067   0.085   0.100   0.105   0.111   0.124
 41 A'   42 A'   15 A"   43 A'   16 A"   44 A'   45 A'   46 A'                 
  0.127   0.135   0.152   0.161   0.177   0.190   0.210   0.259
 17 A"   47 A'   48 A'   49 A'   50 A'   51 A'   52 A'   18 A"                 
  0.313   0.334   0.362   0.389   0.390   0.398   0.409   0.420
 53 A'   54 A'   55 A'   56 A'   19 A"   57 A'   20 A"   58 A'                 
  0.444   0.481   0.493   0.518   0.525   0.537   0.544   0.551
 59 A'   60 A'   61 A'   21 A"   22 A"   62 A'   23 A"   24 A"                 
  0.552   0.558   0.563   0.633   0.656   0.675   0.689   0.724
 63 A'   64 A'   25 A"   65 A'   66 A'   26 A"   67 A'   68 A'                 
  0.784   0.795   0.840   0.994   1.045   1.065   1.104   1.247
 69 A'   70 A'   71 A'   72 A'   73 A'   74 A'   27 A"   28 A"                 
  1.293   1.371   1.415   1.436   1.443   1.464   1.577   1.581
 75 A'   76 A'   77 A'   29 A"   30 A"   78 A'   31 A"   79 A'                 
  1.644   1.685   1.773   1.839   1.886   1.956   1.987   1.998
 80 A'   32 A"   81 A'   82 A'   83 A'   33 A"   34 A"   84 A'                 
  2.019   2.052   2.075   2.103   2.192   2.616   2.634   2.698
 85 A'   86 A'   87 A'   88 A'   89 A'   35 A"   90 A'   36 A"                 
  2.781   2.884   3.082   3.299   3.742   3.762   3.900   3.913
 91 A'   92 A'   93 A'   94 A'   37 A"   95 A'   96 A'   38 A"                 
  3.965   3.984   3.985   4.050   4.059   4.081   4.141   4.216
 39 A"   97 A'   40 A"   41 A"   98 A'   42 A"   99 A'  100 A'                 
  4.293   4.363   4.628   6.270   6.365   6.479   6.686   6.776
101 A'  102 A'  103 A'   43 A"  104 A'  105 A'  106 A'  107 A'                 
  7.503   7.518   7.539   7.590   7.620   7.690  23.372  23.410
 44 A"   45 A"  108 A'  109 A'  110 A'  111 A'  112 A'  113 A'                 
 47.940  48.015  66.754 289.709 289.725 289.740 289.795 289.841
114 A'  115 A'  116 A'   46 A"   47 A"  117 A'  118 A'  119 A'                 
289.9091020.7511020.847
120 A'  121 A'  122 A'                                                         

 Beta MOs, Restricted
 -- Occupied --                  
-482.87 -482.87  -62.53  -62.52  -56.35  -56.34  -56.34  -56.34
  1 A'    2 A'    3 A'    4 A'    5 A'    1 A"    6 A'    7 A'                 
-56.340 -56.339 -24.708 -10.338 -10.292  -8.738  -8.736  -6.569
  2 A"    8 A'    9 A'   10 A'   11 A'   12 A'   13 A'   14 A'                 
 -6.567  -6.557  -6.557  -6.556  -6.553  -2.681  -2.680  -2.676
 15 A'    3 A"   16 A'    4 A"   17 A'   18 A'   19 A'    5 A"                 
 -2.676  -2.675  -2.674  -2.667  -2.667  -2.665  -2.665  -1.260
 20 A'    6 A"   21 A'    7 A"   22 A'    8 A"   23 A'   24 A'                 
 -0.913  -0.904  -0.646  -0.600  -0.520  -0.506  -0.502  -0.440
 25 A'   26 A'   27 A'   28 A'   29 A'   30 A'    9 A"   31 A'                 
 -0.415  -0.388  -0.360  -0.298  -0.295  -0.199
 32 A'   10 A"   11 A"   33 A'   34 A'   12 A"                                 
 -- Virtual --                   
 -0.096  -0.083  -0.022   0.011   0.012   0.027   0.040   0.042
 13 A"   35 A'   36 A'   37 A'   38 A'   39 A'   40 A'   14 A"                 
  0.053   0.066   0.067   0.085   0.100   0.105   0.111   0.124
 41 A'   42 A'   15 A"   43 A'   16 A"   44 A'   45 A'   46 A'                 
  0.127   0.135   0.152   0.161   0.177   0.190   0.210   0.259
 17 A"   47 A'   48 A'   49 A'   50 A'   51 A'   52 A'   18 A"                 
  0.313   0.334   0.362   0.389   0.390   0.398   0.409   0.420
 53 A'   54 A'   55 A'   56 A'   19 A"   57 A'   20 A"   58 A'                 
  0.444   0.481   0.493   0.518   0.525   0.537   0.544   0.551
 59 A'   60 A'   61 A'   21 A"   22 A"   62 A'   23 A"   24 A"                 
  0.552   0.558   0.563   0.633   0.656   0.675   0.689   0.724
 63 A'   64 A'   25 A"   65 A'   66 A'   26 A"   67 A'   68 A'                 
  0.784   0.795   0.840   0.994   1.045   1.065   1.104   1.247
 69 A'   70 A'   71 A'   72 A'   73 A'   74 A'   27 A"   28 A"                 
  1.293   1.371   1.415   1.436   1.443   1.464   1.577   1.581
 75 A'   76 A'   77 A'   29 A"   30 A"   78 A'   31 A"   79 A'                 
  1.644   1.685   1.773   1.839   1.886   1.956   1.987   1.998
 80 A'   32 A"   81 A'   82 A'   83 A'   33 A"   34 A"   84 A'                 
  2.019   2.052   2.075   2.103   2.192   2.616   2.634   2.698
 85 A'   86 A'   87 A'   88 A'   89 A'   35 A"   90 A'   36 A"                 
  2.781   2.884   3.082   3.299   3.742   3.762   3.900   3.913
 91 A'   92 A'   93 A'   94 A'   37 A"   95 A'   96 A'   38 A"                 
  3.965   3.984   3.985   4.050   4.059   4.081   4.141   4.216
 39 A"   97 A'   40 A"   41 A"   98 A'   42 A"   99 A'  100 A'                 
  4.293   4.363   4.628   6.270   6.365   6.479   6.686   6.776
101 A'  102 A'  103 A'   43 A"  104 A'  105 A'  106 A'  107 A'                 
  7.503   7.518   7.539   7.590   7.620   7.690  23.372  23.410
 44 A"   45 A"  108 A'  109 A'  110 A'  111 A'  112 A'  113 A'                 
 47.940  48.015  66.754 289.709 289.725 289.740 289.795 289.841
114 A'  115 A'  116 A'   46 A"   47 A"  117 A'  118 A'  119 A'                 
289.9091020.7511020.847
120 A'  121 A'  122 A'                                                         
 --------------------------------------------------------------

          Ground-State Mulliken Net Atomic Charges

     Atom                 Charge (a.u.)
  ----------------------------------------
      1 H                     0.174229
      2 F                    -0.027733
      3 Br                    0.171842
      4 Br                    0.181815
      5 C                    -0.237746
      6 C                    -0.262407
  ----------------------------------------
  Sum of atomic charges =     0.000000

 -----------------------------------------------------------------
                    Cartesian Multipole Moments
 -----------------------------------------------------------------
    Charge (ESU x 10^10)
                 0.0000
    Dipole Moment (Debye)
         X       1.2606      Y      -0.6858      Z      -0.0000
       Tot       1.4351
    Quadrupole Moments (Debye-Ang)
        XX     -47.9189     XY       3.9340     YY     -54.3139
        XZ      -0.0000     YZ      -0.0000     ZZ     -54.7711
    Octopole Moments (Debye-Ang^2)
       XXX       6.6110    XXY      -6.8238    XYY       5.6447
       YYY      -6.3749    XXZ      -0.0000    XYZ      -0.0000
       YYZ      -0.0000    XZZ      -3.3547    YZZ      -2.8039
       ZZZ      -0.0000
    Hexadecapole Moments (Debye-Ang^3)
      XXXX   -1121.9614   XXXY      23.0298   XXYY    -222.1133
      XYYY      22.0521   YYYY    -235.6891   XXXZ      -0.0000
      XXYZ      -0.0000   XYYZ      -0.0000   YYYZ      -0.0000
      XXZZ    -211.1818   XYZZ       0.2944   YYZZ     -52.3486
      XZZZ      -0.0000   YZZZ      -0.0000   ZZZZ     -65.0343
 -----------------------------------------------------------------
 Calculating analytic gradient of the SCF energy
 Gradient of SCF Energy
            1           2           3           4           5           6
    1   0.0871851  -0.0437610  -0.1022180   0.1028571   0.1562084  -0.2002715
    2   0.0431631  -0.1236846   0.1456017   0.2775242  -0.1828841  -0.1597203
    3  -0.0000000  -0.0000000  -0.0000000   0.0000000   0.0000000   0.0000000
 Max gradient component =       2.775E-01
 RMS gradient           =       1.223E-01
 Gradient time:  CPU 9.03 s  wall 2.36 s
 Geometry Optimization Parameters
   NAtoms,    NIC,     NZ,  NCons,   NDum,   NFix, NCnnct, MaxDiis
        6      32       0       0       0       0       0       0

 Cartesian Hessian Update
 Hessian Updated using BFGS Update


** GEOMETRY OPTIMIZATION IN DELOCALIZED INTERNAL COORDINATES **
   Searching for a Minimum

   Optimization Cycle:   3

                       Coordinates (Angstroms)
     ATOM                X               Y               Z
      1  H         1.9091974443    1.9177103822    0.0000000000
      2  F        -1.9083800870    1.5140736389    0.0000000000
      3  Br        2.2948394943   -0.2893749514    0.0000000000
      4  Br       -1.8654111399   -0.5854524937    0.0000000000
      5  C         1.0913425402    0.8122933641    0.0000000000
      6  C        -0.8367044696    0.6222022201    0.0000000000
   Point Group: cs    Number of degrees of freedom:     9


   Energy is  -5324.611665445

 Hessian Updated using BFGS Update

  9 Hessian modes will be used to form the next step
  Hessian Eigenvalues:
     0.085025    0.136974    0.162768    0.187773    0.221125    0.250068
     0.389473    0.786020    1.052159

 Minimum Search - Taking Simple RFO Step
 Searching for Lamda that Minimizes Along All modes
 Value Taken    Lamda =  -0.22733423
 Calculated Step too Large.  Step scaled by  0.404196
 Step Taken.  Stepsize is  0.300000

                             Maximum     Tolerance    Cnvgd?
         Gradient           0.228860      0.000300      NO
         Displacement       0.195055      0.001200      NO
         Energy change     -0.125274      0.000001      NO


 New Cartesian Coordinates Obtained by Inverse Iteration

 Displacement from previous Coordinates is:  0.375556
 ----------------------------------------------------------------
             Standard Nuclear Orientation (Angstroms)
    I     Atom           X                Y                Z
 ----------------------------------------------------------------
    1      H       1.7887519219     1.9191361315     0.0000000000
    2      F      -1.8152039265     1.5481458303     0.0000000000
    3      Br      2.2468179310    -0.3339266141     0.0000000000
    4      Br     -1.8082194832    -0.6138479691     0.0000000000
    5      C       1.0460284172     0.8309667772     0.0000000000
    6      C      -0.7732910782     0.6409780046     0.0000000000
 ----------------------------------------------------------------
 Molecular Point Group                 Cs    NOp =  2
 Largest Abelian Subgroup              Cs    NOp =  2
 Nuclear Repulsion Energy =   536.2000098627 hartrees
 There are       46 alpha and       46 beta electrons
 Applying Cartesian multipole field
    Component          Value
    ---------          -----
     (2,0,0)        1.00000E-11
     (0,2,0)        2.00000E-11
     (0,0,2)       -3.00000E-11
 Nucleus-field energy     =     0.0000000154 hartrees
 Requested basis set is 6-311++G(d,p)
 There are 61 shells and 169 basis functions
 A cutoff of  1.0D-11 yielded   1566 shell pairs
 There are     12634 function pairs (     14020 Cartesian)
 Smallest overlap matrix eigenvalue = 1.64E-04
 Guess MOs from SCF MO coefficient file

 -----------------------------------------------------------------------
  General SCF calculation program by
  Eric Jon Sundstrom, Paul Horn, Yuezhi Mao, Dmitri Zuev, Alec White,
  David Stuck, Shaama M.S., Shane Yost, Joonho Lee, David Small,
  Daniel Levine, Susi Lehtola, Hugh Burton, Evgeny Epifanovsky
 -----------------------------------------------------------------------
 Exchange:     0.2000 Hartree-Fock + 0.0800 Slater + 0.7200 B88
 Correlation:  0.1900 VWN1RPA + 0.8100 LYP
 Using SG-1 standard quadrature grid
 using 4 threads for integral computing
 -------------------------------------------------------
 OpenMP Integral computing Module                
 Release: version 2.0, May 2017, Q-Chem Inc. Pleasanton 
 -------------------------------------------------------
 -------------------------------------------------------
 OpenMP BLAS3 based DFT computing Module                
 Release: version 1.0, May 2013, Q-Chem Inc. Pittsburgh 
 -------------------------------------------------------
 A restricted SCF calculation will be
 performed using DIIS
 SCF converges when DIIS error is below 1.0e-08
 ---------------------------------------
  Cycle       Energy         DIIS error
 ---------------------------------------
    1   -5324.6940347003      9.70e-04  
    2   -5324.6984395443      3.35e-04  
    3   -5324.6959571838      8.38e-04  
    4   -5324.6986927335      2.01e-04  
    5   -5324.6988545028      4.99e-05  
    6   -5324.6988620246      1.40e-05  
    7   -5324.6988627639      4.95e-06  
    8   -5324.6988628344      1.99e-06  
    9   -5324.6988628438      8.71e-07  
   10   -5324.6988628459      2.85e-07  
   11   -5324.6988628461      6.52e-08  
   12   -5324.6988628460      1.23e-08  
   13   -5324.6988628461      4.20e-09  Convergence criterion met
 ---------------------------------------
 SCF time:   CPU 38.06s  wall 10.00s 
 SCF   energy in the final basis set =    -5324.6988628461
 Total energy in the final basis set =    -5324.6988628461

 --------------------------------------------------------------
             Orbital Energies (a.u.) and Symmetries
 --------------------------------------------------------------

 Alpha MOs, Restricted
 -- Occupied --                  
-482.87 -482.87  -62.52  -62.52  -56.34  -56.34  -56.34  -56.34
  1 A'    2 A'    3 A'    4 A'    5 A'    6 A'    1 A"    2 A"                 
-56.338 -56.338 -24.713 -10.343 -10.290  -8.734  -8.732  -6.565
  7 A'    8 A'    9 A'   10 A'   11 A'   12 A'   13 A'   14 A'                 
 -6.563  -6.553  -6.551  -6.551  -6.550  -2.677  -2.675  -2.673
 15 A'    3 A"   16 A'    4 A"   17 A'   18 A'   19 A'    5 A"                 
 -2.672  -2.671  -2.670  -2.662  -2.662  -2.661  -2.661  -1.262
 20 A'    6 A"   21 A'    7 A"   22 A'    8 A"   23 A'   24 A'                 
 -0.903  -0.889  -0.657  -0.606  -0.521  -0.511  -0.502  -0.437
 25 A'   26 A'   27 A'   28 A'   29 A'   30 A'    9 A"   31 A'                 
 -0.418  -0.381  -0.357  -0.304  -0.303  -0.208
 32 A'   10 A"   11 A"   33 A'   34 A'   12 A"                                 
 -- Virtual --                   
 -0.090  -0.056  -0.013   0.007   0.012   0.033   0.042   0.044
 13 A"   35 A'   36 A'   37 A'   38 A'   39 A'   40 A'   14 A"                 
  0.054   0.067   0.068   0.088   0.098   0.100   0.115   0.123
 41 A'   42 A'   15 A"   43 A'   16 A"   44 A'   45 A'   46 A'                 
  0.126   0.133   0.152   0.162   0.175   0.196   0.213   0.261
 17 A"   47 A'   48 A'   49 A'   50 A'   51 A'   52 A'   18 A"                 
  0.311   0.332   0.362   0.391   0.393   0.402   0.413   0.420
 53 A'   54 A'   55 A'   56 A'   19 A"   57 A'   20 A"   58 A'                 
  0.438   0.485   0.490   0.521   0.523   0.527   0.538   0.543
 59 A'   60 A'   61 A'   62 A'   21 A"   22 A"   23 A"   24 A"                 
  0.560   0.566   0.567   0.633   0.657   0.675   0.676   0.729
 63 A'   25 A"   64 A'   65 A'   66 A'   67 A'   26 A"   68 A'                 
  0.790   0.808   0.846   0.970   1.038   1.044   1.089   1.260
 69 A'   70 A'   71 A'   72 A'   73 A'   74 A'   27 A"   28 A"                 
  1.310   1.387   1.400   1.427   1.435   1.478   1.595   1.601
 75 A'   76 A'   29 A"   77 A'   30 A"   78 A'   31 A"   79 A'                 
  1.700   1.730   1.752   1.874   1.889   1.959   1.995   2.015
 80 A'   32 A"   81 A'   82 A'   83 A'   33 A"   34 A"   84 A'                 
  2.022   2.067   2.086   2.135   2.249   2.605   2.661   2.711
 85 A'   86 A'   87 A'   88 A'   89 A'   35 A"   90 A'   36 A"                 
  2.781   2.889   3.103   3.420   3.745   3.760   3.921   3.922
 91 A'   92 A'   93 A'   94 A'   37 A"   95 A'   96 A'   38 A"                 
  3.971   3.983   3.987   4.052   4.061   4.084   4.139   4.215
 39 A"   40 A"   97 A'   41 A"   98 A'   42 A"   99 A'  100 A'                 
  4.288   4.342   4.647   6.268   6.373   6.493   6.668   6.757
101 A'  102 A'  103 A'   43 A"  104 A'  105 A'  106 A'  107 A'                 
  7.507   7.524   7.545   7.591   7.615   7.686  23.373  23.409
 44 A"   45 A"  108 A'  109 A'  110 A'  111 A'  112 A'  113 A'                 
 47.924  47.996  66.747 289.712 289.729 289.743 289.796 289.838
114 A'  115 A'  116 A'   46 A"   47 A"  117 A'  118 A'  119 A'                 
289.9051020.7281020.821
120 A'  121 A'  122 A'                                                         

 Beta MOs, Restricted
 -- Occupied --                  
-482.87 -482.87  -62.52  -62.52  -56.34  -56.34  -56.34  -56.34
  1 A'    2 A'    3 A'    4 A'    5 A'    6 A'    1 A"    2 A"                 
-56.338 -56.338 -24.713 -10.343 -10.290  -8.734  -8.732  -6.565
  7 A'    8 A'    9 A'   10 A'   11 A'   12 A'   13 A'   14 A'                 
 -6.563  -6.553  -6.551  -6.551  -6.550  -2.677  -2.675  -2.673
 15 A'    3 A"   16 A'    4 A"   17 A'   18 A'   19 A'    5 A"                 
 -2.672  -2.671  -2.670  -2.662  -2.662  -2.661  -2.661  -1.262
 20 A'    6 A"   21 A'    7 A"   22 A'    8 A"   23 A'   24 A'                 
 -0.903  -0.889  -0.657  -0.606  -0.521  -0.511  -0.502  -0.437
 25 A'   26 A'   27 A'   28 A'   29 A'   30 A'    9 A"   31 A'                 
 -0.418  -0.381  -0.357  -0.304  -0.303  -0.208
 32 A'   10 A"   11 A"   33 A'   34 A'   12 A"                                 
 -- Virtual --                   
 -0.090  -0.056  -0.013   0.007   0.012   0.033   0.042   0.044
 13 A"   35 A'   36 A'   37 A'   38 A'   39 A'   40 A'   14 A"                 
  0.054   0.067   0.068   0.088   0.098   0.100   0.115   0.123
 41 A'   42 A'   15 A"   43 A'   16 A"   44 A'   45 A'   46 A'                 
  0.126   0.133   0.152   0.162   0.175   0.196   0.213   0.261
 17 A"   47 A'   48 A'   49 A'   50 A'   51 A'   52 A'   18 A"                 
  0.311   0.332   0.362   0.391   0.393   0.402   0.413   0.420
 53 A'   54 A'   55 A'   56 A'   19 A"   57 A'   20 A"   58 A'                 
  0.438   0.485   0.490   0.521   0.523   0.527   0.538   0.543
 59 A'   60 A'   61 A'   62 A'   21 A"   22 A"   23 A"   24 A"                 
  0.560   0.566   0.567   0.633   0.657   0.675   0.676   0.729
 63 A'   25 A"   64 A'   65 A'   66 A'   67 A'   26 A"   68 A'                 
  0.790   0.808   0.846   0.970   1.038   1.044   1.089   1.260
 69 A'   70 A'   71 A'   72 A'   73 A'   74 A'   27 A"   28 A"                 
  1.310   1.387   1.400   1.427   1.435   1.478   1.595   1.601
 75 A'   76 A'   29 A"   77 A'   30 A"   78 A'   31 A"   79 A'                 
  1.700   1.730   1.752   1.874   1.889   1.959   1.995   2.015
 80 A'   32 A"   81 A'   82 A'   83 A'   33 A"   34 A"   84 A'                 
  2.022   2.067   2.086   2.135   2.249   2.605   2.661   2.711
 85 A'   86 A'   87 A'   88 A'   89 A'   35 A"   90 A'   36 A"                 
  2.781   2.889   3.103   3.420   3.745   3.760   3.921   3.922
 91 A'   92 A'   93 A'   94 A'   37 A"   95 A'   96 A'   38 A"                 
  3.971   3.983   3.987   4.052   4.061   4.084   4.139   4.215
 39 A"   40 A"   97 A'   41 A"   98 A'   42 A"   99 A'  100 A'                 
  4.288   4.342   4.647   6.268   6.373   6.493   6.668   6.757
101 A'  102 A'  103 A'   43 A"  104 A'  105 A'  106 A'  107 A'                 
  7.507   7.524   7.545   7.591   7.615   7.686  23.373  23.409
 44 A"   45 A"  108 A'  109 A'  110 A'  111 A'  112 A'  113 A'                 
 47.924  47.996  66.747 289.712 289.729 289.743 289.796 289.838
114 A'  115 A'  116 A'   46 A"   47 A"  117 A'  118 A'  119 A'                 
289.9051020.7281020.821
120 A'  121 A'  122 A'                                                         
 --------------------------------------------------------------

          Ground-State Mulliken Net Atomic Charges

     Atom                 Charge (a.u.)
  ----------------------------------------
      1 H                     0.190128
      2 F                    -0.024334
      3 Br                    0.116301
      4 Br                    0.154746
      5 C                    -0.191131
      6 C                    -0.245710
  ----------------------------------------
  Sum of atomic charges =     0.000000

 -----------------------------------------------------------------
                    Cartesian Multipole Moments
 -----------------------------------------------------------------
    Charge (ESU x 10^10)
                 0.0000
    Dipole Moment (Debye)
         X       1.0237      Y      -0.5132      Z      -0.0000
       Tot       1.1451
    Quadrupole Moments (Debye-Ang)
        XX     -49.0164     XY       3.7556     YY     -53.6567
        XZ       0.0000     YZ       0.0000     ZZ     -54.7521
    Octopole Moments (Debye-Ang^2)
       XXX       1.4816    XXY      -6.5939    XYY       4.8341
       YYY      -2.7131    XXZ      -0.0000    XYZ      -0.0000
       YYZ       0.0000    XZZ      -3.8721    YZZ      -1.5191
       ZZZ      -0.0000
    Hexadecapole Moments (Debye-Ang^3)
      XXXX   -1071.4609   XXXY      21.3313   XXYY    -211.7766
      XYYY      25.2716   YYYY    -242.3712   XXXZ      -0.0000
      XXYZ       0.0000   XYYZ       0.0000   YYYZ       0.0000
      XXZZ    -200.8116   XYZZ       1.3932   YYZZ     -53.6399
      XZZZ      -0.0000   YZZZ      -0.0000   ZZZZ     -64.7795
 -----------------------------------------------------------------
 Calculating analytic gradient of the SCF energy
 Gradient of SCF Energy
            1           2           3           4           5           6
    1   0.0778466  -0.0437844  -0.0707960   0.0733064   0.1465557  -0.1831282
    2   0.0476376  -0.1008408   0.1101394   0.2180424  -0.1490960  -0.1258826
    3  -0.0000000  -0.0000000  -0.0000000  -0.0000000   0.0000000   0.0000000
 Max gradient component =       2.180E-01
 RMS gradient           =       1.010E-01
 Gradient time:  CPU 9.18 s  wall 2.40 s
 Geometry Optimization Parameters
   NAtoms,    NIC,     NZ,  NCons,   NDum,   NFix, NCnnct, MaxDiis
        6      32       0       0       0       0       0       0

 Cartesian Hessian Update
 Hessian Updated using BFGS Update


** GEOMETRY OPTIMIZATION IN DELOCALIZED INTERNAL COORDINATES **
   Searching for a Minimum

   Optimization Cycle:   4

                       Coordinates (Angstroms)
     ATOM                X               Y               Z
      1  H         1.7887519219    1.9191361315    0.0000000000
      2  F        -1.8152039265    1.5481458303    0.0000000000
      3  Br        2.2468179310   -0.3339266141    0.0000000000
      4  Br       -1.8082194832   -0.6138479691    0.0000000000
      5  C         1.0460284172    0.8309667772    0.0000000000
      6  C        -0.7732910782    0.6409780046    0.0000000000
   Point Group: cs    Number of degrees of freedom:     9


   Energy is  -5324.698862846

 Hessian Updated using BFGS Update

  9 Hessian modes will be used to form the next step
  Hessian Eigenvalues:
     0.035497    0.136388    0.163943    0.199492    0.229835    0.249620
     0.383687    0.959852    1.066040

 Minimum Search - Taking Simple RFO Step
 Searching for Lamda that Minimizes Along All modes
 Value Taken    Lamda =  -0.23543952
 Calculated Step too Large.  Step scaled by  0.336068
 Step Taken.  Stepsize is  0.300000

                             Maximum     Tolerance    Cnvgd?
         Gradient           0.181768      0.000300      NO
         Displacement       0.201628      0.001200      NO
         Energy change     -0.087197      0.000001      NO


 New Cartesian Coordinates Obtained by Inverse Iteration

 Displacement from previous Coordinates is:  0.386863
 ----------------------------------------------------------------
             Standard Nuclear Orientation (Angstroms)
    I     Atom           X                Y                Z
 ----------------------------------------------------------------
    1      H       1.6677136326     1.9111573775     0.0000000000
    2      F      -1.7145926134     1.5771833428     0.0000000000
    3      Br      2.1940149693    -0.3655142287     0.0000000000
    4      Br     -1.7473214352    -0.6341171166     0.0000000000
    5      C       0.9898567660     0.8452501910     0.0000000000
    6      C      -0.7047875370     0.6574925944     0.0000000000
 ----------------------------------------------------------------
 Molecular Point Group                 Cs    NOp =  2
 Largest Abelian Subgroup              Cs    NOp =  2
 Nuclear Repulsion Energy =   541.2158140971 hartrees
 There are       46 alpha and       46 beta electrons
 Applying Cartesian multipole field
    Component          Value
    ---------          -----
     (2,0,0)        1.00000E-11
     (0,2,0)        2.00000E-11
     (0,0,2)       -3.00000E-11
 Nucleus-field energy     =     0.0000000149 hartrees
 Requested basis set is 6-311++G(d,p)
 There are 61 shells and 169 basis functions
 A cutoff of  1.0D-11 yielded   1572 shell pairs
 There are     12714 function pairs (     14108 Cartesian)
 Smallest overlap matrix eigenvalue = 1.18E-04
 Guess MOs from SCF MO coefficient file

 -----------------------------------------------------------------------
  General SCF calculation program by
  Eric Jon Sundstrom, Paul Horn, Yuezhi Mao, Dmitri Zuev, Alec White,
  David Stuck, Shaama M.S., Shane Yost, Joonho Lee, David Small,
  Daniel Levine, Susi Lehtola, Hugh Burton, Evgeny Epifanovsky
 -----------------------------------------------------------------------
 Exchange:     0.2000 Hartree-Fock + 0.0800 Slater + 0.7200 B88
 Correlation:  0.1900 VWN1RPA + 0.8100 LYP
 Using SG-1 standard quadrature grid
 using 4 threads for integral computing
 -------------------------------------------------------
 OpenMP Integral computing Module                
 Release: version 2.0, May 2017, Q-Chem Inc. Pleasanton 
 -------------------------------------------------------
 -------------------------------------------------------
 OpenMP BLAS3 based DFT computing Module                
 Release: version 1.0, May 2013, Q-Chem Inc. Pittsburgh 
 -------------------------------------------------------
 A restricted SCF calculation will be
 performed using DIIS
 SCF converges when DIIS error is below 1.0e-08
 ---------------------------------------
  Cycle       Energy         DIIS error
 ---------------------------------------
    1   -5324.7703834597      9.71e-04  
    2   -5324.7747129442      3.08e-04  
    3   -5324.7734519855      6.43e-04  
    4   -5324.7749827005      1.54e-04  
    5   -5324.7750689521      5.87e-05  
    6   -5324.7750800641      1.07e-05  
    7   -5324.7750803511      2.68e-06  
    8   -5324.7750803654      9.24e-07  
    9   -5324.7750803672      3.17e-07  
   10   -5324.7750803676      1.17e-07  
   11   -5324.7750803676      4.19e-08  
   12   -5324.7750803676      7.66e-09  Convergence criterion met
 ---------------------------------------
 SCF time:   CPU 35.70s  wall 9.00s 
 SCF   energy in the final basis set =    -5324.7750803676
 Total energy in the final basis set =    -5324.7750803676

 --------------------------------------------------------------
             Orbital Energies (a.u.) and Symmetries
 --------------------------------------------------------------

 Alpha MOs, Restricted
 -- Occupied --                  
-482.86 -482.86  -62.52  -62.52  -56.34  -56.34  -56.34  -56.34
  1 A'    2 A'    3 A'    4 A'    5 A'    1 A"    6 A'    7 A'                 
-56.333 -56.333 -24.717 -10.344 -10.285  -8.731  -8.727  -6.563
  2 A"    8 A'    9 A'   10 A'   11 A'   12 A'   13 A'   14 A'                 
 -6.558  -6.551  -6.549  -6.546  -6.545  -2.675  -2.671  -2.670
 15 A'    3 A"   16 A'    4 A"   17 A'   18 A'    5 A"   19 A'                 
 -2.670  -2.666  -2.665  -2.660  -2.660  -2.656  -2.655  -1.267
 20 A'    6 A"   21 A'    7 A"   22 A'    8 A"   23 A'   24 A'                 
 -0.896  -0.877  -0.673  -0.611  -0.525  -0.516  -0.505  -0.436
 25 A'   26 A'   27 A'   28 A'   29 A'   30 A'    9 A"   31 A'                 
 -0.421  -0.377  -0.352  -0.309  -0.305  -0.219
 32 A'   10 A"   11 A"   33 A'   34 A'   12 A"                                 
 -- Virtual --                   
 -0.081  -0.031  -0.007   0.004   0.013   0.042   0.045   0.046
 13 A"   35 A'   36 A'   37 A'   38 A'   39 A'   14 A"   40 A'                 
  0.057   0.069   0.069   0.090   0.096   0.096   0.118   0.124
 41 A'   42 A'   15 A"   43 A'   44 A'   16 A"   45 A'   46 A'                 
  0.126   0.133   0.158   0.164   0.176   0.205   0.219   0.264
 17 A"   47 A'   48 A'   49 A'   50 A'   51 A'   52 A'   18 A"                 
  0.310   0.333   0.363   0.392   0.396   0.406   0.416   0.421
 53 A'   54 A'   55 A'   56 A'   19 A"   57 A'   20 A"   58 A'                 
  0.436   0.477   0.497   0.513   0.517   0.530   0.534   0.544
 59 A'   60 A'   61 A'   62 A'   21 A"   22 A"   23 A"   24 A"                 
  0.565   0.573   0.584   0.636   0.656   0.673   0.680   0.737
 63 A'   25 A"   64 A'   65 A'   66 A'   67 A'   26 A"   68 A'                 
  0.783   0.826   0.858   0.951   1.025   1.037   1.075   1.276
 69 A'   70 A'   71 A'   72 A'   73 A'   74 A'   27 A"   28 A"                 
  1.348   1.360   1.383   1.435   1.451   1.502   1.617   1.624
 75 A'   29 A"   76 A'   30 A"   77 A'   78 A'   79 A'   31 A"                 
  1.714   1.770   1.784   1.896   1.925   1.962   2.002   2.020
 80 A'   81 A'   32 A"   82 A'   83 A'   33 A"   34 A"   84 A'                 
  2.049   2.074   2.094   2.178   2.326   2.597   2.684   2.733
 85 A'   86 A'   87 A'   88 A'   89 A'   35 A"   90 A'   36 A"                 
  2.815   2.901   3.122   3.548   3.745   3.762   3.932   3.945
 91 A'   92 A'   93 A'   94 A'   37 A"   95 A'   38 A"   96 A'                 
  3.976   3.983   3.994   4.054   4.065   4.088   4.142   4.216
 39 A"   40 A"   97 A'   41 A"   98 A'   42 A"   99 A'  100 A'                 
  4.285   4.345   4.680   6.267   6.379   6.514   6.660   6.744
101 A'  102 A'  103 A'   43 A"  104 A'  105 A'  106 A'  107 A'                 
  7.512   7.530   7.553   7.591   7.617   7.690  23.398  23.434
 44 A"   45 A"  108 A'  109 A'  110 A'  111 A'  112 A'  113 A'                 
 47.914  47.984  66.743 289.715 289.733 289.748 289.796 289.842
114 A'  115 A'  116 A'   46 A"   47 A"  117 A'  118 A'  119 A'                 
289.9081020.7131020.803
120 A'  121 A'  122 A'                                                         

 Beta MOs, Restricted
 -- Occupied --                  
-482.86 -482.86  -62.52  -62.52  -56.34  -56.34  -56.34  -56.34
  1 A'    2 A'    3 A'    4 A'    5 A'    1 A"    6 A'    7 A'                 
-56.333 -56.333 -24.717 -10.344 -10.285  -8.731  -8.727  -6.563
  2 A"    8 A'    9 A'   10 A'   11 A'   12 A'   13 A'   14 A'                 
 -6.558  -6.551  -6.549  -6.546  -6.545  -2.675  -2.671  -2.670
 15 A'    3 A"   16 A'    4 A"   17 A'   18 A'    5 A"   19 A'                 
 -2.670  -2.666  -2.665  -2.660  -2.660  -2.656  -2.655  -1.267
 20 A'    6 A"   21 A'    7 A"   22 A'    8 A"   23 A'   24 A'                 
 -0.896  -0.877  -0.673  -0.611  -0.525  -0.516  -0.505  -0.436
 25 A'   26 A'   27 A'   28 A'   29 A'   30 A'    9 A"   31 A'                 
 -0.421  -0.377  -0.352  -0.309  -0.305  -0.219
 32 A'   10 A"   11 A"   33 A'   34 A'   12 A"                                 
 -- Virtual --                   
 -0.081  -0.031  -0.007   0.004   0.013   0.042   0.045   0.046
 13 A"   35 A'   36 A'   37 A'   38 A'   39 A'   14 A"   40 A'                 
  0.057   0.069   0.069   0.090   0.096   0.096   0.118   0.124
 41 A'   42 A'   15 A"   43 A'   44 A'   16 A"   45 A'   46 A'                 
  0.126   0.133   0.158   0.164   0.176   0.205   0.219   0.264
 17 A"   47 A'   48 A'   49 A'   50 A'   51 A'   52 A'   18 A"                 
  0.310   0.333   0.363   0.392   0.396   0.406   0.416   0.421
 53 A'   54 A'   55 A'   56 A'   19 A"   57 A'   20 A"   58 A'                 
  0.436   0.477   0.497   0.513   0.517   0.530   0.534   0.544
 59 A'   60 A'   61 A'   62 A'   21 A"   22 A"   23 A"   24 A"                 
  0.565   0.573   0.584   0.636   0.656   0.673   0.680   0.737
 63 A'   25 A"   64 A'   65 A'   66 A'   67 A'   26 A"   68 A'                 
  0.783   0.826   0.858   0.951   1.025   1.037   1.075   1.276
 69 A'   70 A'   71 A'   72 A'   73 A'   74 A'   27 A"   28 A"                 
  1.348   1.360   1.383   1.435   1.451   1.502   1.617   1.624
 75 A'   29 A"   76 A'   30 A"   77 A'   78 A'   79 A'   31 A"                 
  1.714   1.770   1.784   1.896   1.925   1.962   2.002   2.020
 80 A'   81 A'   32 A"   82 A'   83 A'   33 A"   34 A"   84 A'                 
  2.049   2.074   2.094   2.178   2.326   2.597   2.684   2.733
 85 A'   86 A'   87 A'   88 A'   89 A'   35 A"   90 A'   36 A"                 
  2.815   2.901   3.122   3.548   3.745   3.762   3.932   3.945
 91 A'   92 A'   93 A'   94 A'   37 A"   95 A'   38 A"   96 A'                 
  3.976   3.983   3.994   4.054   4.065   4.088   4.142   4.216
 39 A"   40 A"   97 A'   41 A"   98 A'   42 A"   99 A'  100 A'                 
  4.285   4.345   4.680   6.267   6.379   6.514   6.660   6.744
101 A'  102 A'  103 A'   43 A"  104 A'  105 A'  106 A'  107 A'                 
  7.512   7.530   7.553   7.591   7.617   7.690  23.398  23.434
 44 A"   45 A"  108 A'  109 A'  110 A'  111 A'  112 A'  113 A'                 
 47.914  47.984  66.743 289.715 289.733 289.748 289.796 289.842
114 A'  115 A'  116 A'   46 A"   47 A"  117 A'  118 A'  119 A'                 
289.9081020.7131020.803
120 A'  121 A'  122 A'                                                         
 --------------------------------------------------------------

          Ground-State Mulliken Net Atomic Charges

     Atom                 Charge (a.u.)
  ----------------------------------------
      1 H                     0.202869
      2 F                    -0.019689
      3 Br                    0.067263
      4 Br                    0.127558
      5 C                    -0.144873
      6 C                    -0.233128
  ----------------------------------------
  Sum of atomic charges =    -0.000000

 -----------------------------------------------------------------
                    Cartesian Multipole Moments
 -----------------------------------------------------------------
    Charge (ESU x 10^10)
                -0.0000
    Dipole Moment (Debye)
         X       0.8251      Y      -0.3074      Z      -0.0000
       Tot       0.8805
    Quadrupole Moments (Debye-Ang)
        XX     -50.0262     XY       3.5584     YY     -53.1045
        XZ       0.0000     YZ      -0.0000     ZZ     -54.6352
    Octopole Moments (Debye-Ang^2)
       XXX      -3.0245    XXY      -6.2314    XYY       3.9304
       YYY       0.0216    XXZ      -0.0000    XYZ       0.0000
       YYZ      -0.0000    XZZ      -4.3795    YZZ      -0.4128
       ZZZ       0.0000
    Hexadecapole Moments (Debye-Ang^3)
      XXXX   -1016.1276   XXXY      19.5643   XXYY    -201.3040
      XYYY      26.8737   YYYY    -247.4992   XXXZ      -0.0000
      XXYZ       0.0000   XYYZ       0.0000   YYYZ      -0.0000
      XXZZ    -189.9023   XYZZ       2.2179   YYZZ     -54.4481
      XZZZ       0.0000   YZZZ       0.0000   ZZZZ     -64.3120
 -----------------------------------------------------------------
 Calculating analytic gradient of the SCF energy
 Gradient of SCF Energy
            1           2           3           4           5           6
    1   0.0670323  -0.0395480  -0.0521876   0.0546031   0.1443827  -0.1742826
    2   0.0465042  -0.0873492   0.0848550   0.1769499  -0.1203437  -0.1006162
    3   0.0000000   0.0000000  -0.0000000  -0.0000000  -0.0000000   0.0000000
 Max gradient component =       1.769E-01
 RMS gradient           =       8.689E-02
 Gradient time:  CPU 9.24 s  wall 2.42 s
 Geometry Optimization Parameters
   NAtoms,    NIC,     NZ,  NCons,   NDum,   NFix, NCnnct, MaxDiis
        6      32       0       0       0       0       0       0

 Cartesian Hessian Update
 Hessian Updated using BFGS Update


** GEOMETRY OPTIMIZATION IN DELOCALIZED INTERNAL COORDINATES **
   Searching for a Minimum

   Optimization Cycle:   5

                       Coordinates (Angstroms)
     ATOM                X               Y               Z
      1  H         1.6677136326    1.9111573775    0.0000000000
      2  F        -1.7145926134    1.5771833428    0.0000000000
      3  Br        2.1940149693   -0.3655142287    0.0000000000
      4  Br       -1.7473214352   -0.6341171166    0.0000000000
      5  C         0.9898567660    0.8452501910    0.0000000000
      6  C        -0.7047875370    0.6574925944    0.0000000000
   Point Group: cs    Number of degrees of freedom:     9


   Energy is  -5324.775080368

 Hessian Updated using BFGS Update

  9 Hessian modes will be used to form the next step
  Hessian Eigenvalues:
     0.035578    0.142595    0.165429    0.200231    0.239113    0.249546
     0.387423    0.984778    1.073054

 Minimum Search - Taking Simple RFO Step
 Searching for Lamda that Minimizes Along All modes
 Value Taken    Lamda =  -0.21361398
 Calculated Step too Large.  Step scaled by  0.333398
 Step Taken.  Stepsize is  0.300000

                             Maximum     Tolerance    Cnvgd?
         Gradient           0.145171      0.000300      NO
         Displacement       0.201439      0.001200      NO
         Energy change     -0.076218      0.000001      NO


 New Cartesian Coordinates Obtained by Inverse Iteration

 Displacement from previous Coordinates is:  0.386465
 ----------------------------------------------------------------
             Standard Nuclear Orientation (Angstroms)
    I     Atom           X                Y                Z
 ----------------------------------------------------------------
    1      H       1.5503957531     1.8996198119     0.0000000000
    2      F      -1.6142750409     1.6053435544     0.0000000000
    3      Br      2.1398314121    -0.3903143601     0.0000000000
    4      Br     -1.6838143458    -0.6510838842     0.0000000000
    5      C       0.9272180201     0.8551323618     0.0000000000
    6      C      -0.6344720164     0.6727546765     0.0000000000
 ----------------------------------------------------------------
 Molecular Point Group                 Cs    NOp =  2
 Largest Abelian Subgroup              Cs    NOp =  2
 Nuclear Repulsion Energy =   547.9019688185 hartrees
 There are       46 alpha and       46 beta electrons
 Applying Cartesian multipole field
    Component          Value
    ---------          -----
     (2,0,0)        1.00000E-11
     (0,2,0)        2.00000E-11
     (0,0,2)       -3.00000E-11
 Nucleus-field energy     =     0.0000000143 hartrees
 Requested basis set is 6-311++G(d,p)
 There are 61 shells and 169 basis functions
 A cutoff of  1.0D-11 yielded   1576 shell pairs
 There are     12742 function pairs (     14135 Cartesian)
 Smallest overlap matrix eigenvalue = 7.82E-05
 Guess MOs from SCF MO coefficient file

 -----------------------------------------------------------------------
  General SCF calculation program by
  Eric Jon Sundstrom, Paul Horn, Yuezhi Mao, Dmitri Zuev, Alec White,
  David Stuck, Shaama M.S., Shane Yost, Joonho Lee, David Small,
  Daniel Levine, Susi Lehtola, Hugh Burton, Evgeny Epifanovsky
 -----------------------------------------------------------------------
 Exchange:     0.2000 Hartree-Fock + 0.0800 Slater + 0.7200 B88
 Correlation:  0.1900 VWN1RPA + 0.8100 LYP
 Using SG-1 standard quadrature grid
 using 4 threads for integral computing
 -------------------------------------------------------
 OpenMP Integral computing Module                
 Release: version 2.0, May 2017, Q-Chem Inc. Pleasanton 
 -------------------------------------------------------
 -------------------------------------------------------
 OpenMP BLAS3 based DFT computing Module                
 Release: version 1.0, May 2013, Q-Chem Inc. Pittsburgh 
 -------------------------------------------------------
 A restricted SCF calculation will be
 performed using DIIS
 SCF converges when DIIS error is below 1.0e-08
 ---------------------------------------
  Cycle       Energy         DIIS error
 ---------------------------------------
    1   -5324.8372294707      1.07e-03  
    2   -5324.8419689266      3.76e-04  
    3   -5324.8414211485      5.40e-04  
    4   -5324.8423899337      1.56e-04  
    5   -5324.8424656373      7.00e-05  
    6   -5324.8424835592      7.86e-06  
    7   -5324.8424836756      2.67e-06  
    8   -5324.8424836911      1.15e-06  
    9   -5324.8424836939      3.14e-07  
   10   -5324.8424836941      8.72e-08  
   11   -5324.8424836942      2.31e-08  
   12   -5324.8424836942      5.29e-09  Convergence criterion met
 ---------------------------------------
 SCF time:   CPU 36.00s  wall 9.00s 
 SCF   energy in the final basis set =    -5324.8424836942
 Total energy in the final basis set =    -5324.8424836942

 --------------------------------------------------------------
             Orbital Energies (a.u.) and Symmetries
 --------------------------------------------------------------

 Alpha MOs, Restricted
 -- Occupied --                  
-482.86 -482.86  -62.52  -62.51  -56.34  -56.33  -56.33  -56.33
  1 A'    2 A'    3 A'    4 A'    5 A'    1 A"    6 A'    7 A'                 
-56.329 -56.329 -24.719 -10.341 -10.276  -8.729  -8.723  -6.560
  2 A"    8 A'    9 A'   10 A'   11 A'   12 A'   13 A'   14 A'                 
 -6.554  -6.548  -6.546  -6.542  -6.541  -2.672  -2.668  -2.667
 15 A'    3 A"   16 A'    4 A"   17 A'   18 A'    5 A"   19 A'                 
 -2.666  -2.661  -2.661  -2.657  -2.657  -2.651  -2.651  -1.271
 20 A'    6 A"   21 A'   22 A'    7 A"    8 A"   23 A'   24 A'                 
 -0.892  -0.867  -0.696  -0.616  -0.531  -0.520  -0.507  -0.436
 25 A'   26 A'   27 A'   28 A'   29 A'   30 A'    9 A"   31 A'                 
 -0.422  -0.377  -0.347  -0.314  -0.306  -0.231
 32 A'   10 A"   11 A"   33 A'   34 A'   12 A"                                 
 -- Virtual --                   
 -0.067  -0.019  -0.009   0.006   0.014   0.043   0.046   0.053
 13 A"   35 A'   36 A'   37 A'   38 A'   39 A'   14 A"   40 A'                 
  0.068   0.070   0.073   0.086   0.094   0.099   0.119   0.126
 41 A'   15 A"   42 A'   43 A'   16 A"   44 A'   45 A'   17 A"                 
  0.126   0.135   0.165   0.170   0.180   0.223   0.229   0.266
 46 A'   47 A'   48 A'   49 A'   50 A'   51 A'   52 A'   18 A"                 
  0.309   0.334   0.364   0.392   0.398   0.409   0.419   0.423
 53 A'   54 A'   55 A'   56 A'   19 A"   57 A'   20 A"   58 A'                 
  0.441   0.466   0.506   0.506   0.514   0.529   0.539   0.546
 59 A'   60 A'   21 A"   61 A'   62 A'   22 A"   23 A"   24 A"                 
  0.567   0.582   0.601   0.642   0.653   0.676   0.684   0.749
 63 A'   25 A"   64 A'   65 A'   66 A'   67 A'   26 A"   68 A'                 
  0.777   0.841   0.872   0.939   1.016   1.035   1.069   1.290
 69 A'   70 A'   71 A'   72 A'   73 A'   74 A'   27 A"   28 A"                 
  1.325   1.374   1.392   1.438   1.463   1.539   1.619   1.665
 29 A"   75 A'   76 A'   30 A"   77 A'   78 A'   79 A'   31 A"                 
  1.720   1.816   1.842   1.907   1.965   1.974   2.009   2.033
 80 A'   81 A'   32 A"   82 A'   33 A"   83 A'   34 A"   84 A'                 
  2.081   2.083   2.113   2.218   2.415   2.597   2.697   2.763
 85 A'   86 A'   87 A'   88 A'   89 A'   35 A"   90 A'   36 A"                 
  2.893   2.922   3.145   3.632   3.746   3.776   3.941   3.968
 91 A'   92 A'   93 A'   94 A'   37 A"   95 A'   38 A"   96 A'                 
  3.981   3.986   4.002   4.055   4.067   4.092   4.148   4.216
 39 A"   40 A"   97 A'   41 A"   98 A'   42 A"   99 A'  100 A'                 
  4.290   4.356   4.722   6.268   6.384   6.539   6.659   6.736
101 A'  102 A'  103 A'   43 A"  104 A'  105 A'  106 A'  107 A'                 
  7.516   7.535   7.562   7.587   7.626   7.698  23.429  23.530
 44 A"   45 A"  108 A'  109 A'  110 A'  111 A'  112 A'  113 A'                 
 47.907  47.977  66.743 289.718 289.737 289.756 289.793 289.850
114 A'  115 A'  116 A'   46 A"   47 A"  117 A'  118 A'  119 A'                 
289.9151020.7031020.792
120 A'  121 A'  122 A'                                                         

 Beta MOs, Restricted
 -- Occupied --                  
-482.86 -482.86  -62.52  -62.51  -56.34  -56.33  -56.33  -56.33
  1 A'    2 A'    3 A'    4 A'    5 A'    1 A"    6 A'    7 A'                 
-56.329 -56.329 -24.719 -10.341 -10.276  -8.729  -8.723  -6.560
  2 A"    8 A'    9 A'   10 A'   11 A'   12 A'   13 A'   14 A'                 
 -6.554  -6.548  -6.546  -6.542  -6.541  -2.672  -2.668  -2.667
 15 A'    3 A"   16 A'    4 A"   17 A'   18 A'    5 A"   19 A'                 
 -2.666  -2.661  -2.661  -2.657  -2.657  -2.651  -2.651  -1.271
 20 A'    6 A"   21 A'   22 A'    7 A"    8 A"   23 A'   24 A'                 
 -0.892  -0.867  -0.696  -0.616  -0.531  -0.520  -0.507  -0.436
 25 A'   26 A'   27 A'   28 A'   29 A'   30 A'    9 A"   31 A'                 
 -0.422  -0.377  -0.347  -0.314  -0.306  -0.231
 32 A'   10 A"   11 A"   33 A'   34 A'   12 A"                                 
 -- Virtual --                   
 -0.067  -0.019  -0.009   0.006   0.014   0.043   0.046   0.053
 13 A"   35 A'   36 A'   37 A'   38 A'   39 A'   14 A"   40 A'                 
  0.068   0.070   0.073   0.086   0.094   0.099   0.119   0.126
 41 A'   15 A"   42 A'   43 A'   16 A"   44 A'   45 A'   17 A"                 
  0.126   0.135   0.165   0.170   0.180   0.223   0.229   0.266
 46 A'   47 A'   48 A'   49 A'   50 A'   51 A'   52 A'   18 A"                 
  0.309   0.334   0.364   0.392   0.398   0.409   0.419   0.423
 53 A'   54 A'   55 A'   56 A'   19 A"   57 A'   20 A"   58 A'                 
  0.441   0.466   0.506   0.506   0.514   0.529   0.539   0.546
 59 A'   60 A'   21 A"   61 A'   62 A'   22 A"   23 A"   24 A"                 
  0.567   0.582   0.601   0.642   0.653   0.676   0.684   0.749
 63 A'   25 A"   64 A'   65 A'   66 A'   67 A'   26 A"   68 A'                 
  0.777   0.841   0.872   0.939   1.016   1.035   1.069   1.290
 69 A'   70 A'   71 A'   72 A'   73 A'   74 A'   27 A"   28 A"                 
  1.325   1.374   1.392   1.438   1.463   1.539   1.619   1.665
 29 A"   75 A'   76 A'   30 A"   77 A'   78 A'   79 A'   31 A"                 
  1.720   1.816   1.842   1.907   1.965   1.974   2.009   2.033
 80 A'   81 A'   32 A"   82 A'   33 A"   83 A'   34 A"   84 A'                 
  2.081   2.083   2.113   2.218   2.415   2.597   2.697   2.763
 85 A'   86 A'   87 A'   88 A'   89 A'   35 A"   90 A'   36 A"                 
  2.893   2.922   3.145   3.632   3.746   3.776   3.941   3.968
 91 A'   92 A'   93 A'   94 A'   37 A"   95 A'   38 A"   96 A'                 
  3.981   3.986   4.002   4.055   4.067   4.092   4.148   4.216
 39 A"   40 A"   97 A'   41 A"   98 A'   42 A"   99 A'  100 A'                 
  4.290   4.356   4.722   6.268   6.384   6.539   6.659   6.736
101 A'  102 A'  103 A'   43 A"  104 A'  105 A'  106 A'  107 A'                 
  7.516   7.535   7.562   7.587   7.626   7.698  23.429  23.530
 44 A"   45 A"  108 A'  109 A'  110 A'  111 A'  112 A'  113 A'                 
 47.907  47.977  66.743 289.718 289.737 289.756 289.793 289.850
114 A'  115 A'  116 A'   46 A"   47 A"  117 A'  118 A'  119 A'                 
289.9151020.7031020.792
120 A'  121 A'  122 A'                                                         
 --------------------------------------------------------------

          Ground-State Mulliken Net Atomic Charges

     Atom                 Charge (a.u.)
  ----------------------------------------
      1 H                     0.213285
      2 F                    -0.020231
      3 Br                    0.025447
      4 Br                    0.100636
      5 C                    -0.097162
      6 C                    -0.221975
  ----------------------------------------
  Sum of atomic charges =     0.000000

 -----------------------------------------------------------------
                    Cartesian Multipole Moments
 -----------------------------------------------------------------
    Charge (ESU x 10^10)
                 0.0000
    Dipole Moment (Debye)
         X       0.7022      Y      -0.1142      Z      -0.0000
       Tot       0.7114
    Quadrupole Moments (Debye-Ang)
        XX     -50.9119     XY       3.4044     YY     -52.6431
        XZ      -0.0000     YZ      -0.0000     ZZ     -54.4396
    Octopole Moments (Debye-Ang^2)
       XXX      -6.6930    XXY      -5.8402    XYY       3.0812
       YYY       2.2053    XXZ      -0.0000    XYZ       0.0000
       YYZ      -0.0000    XZZ      -4.8614    YZZ       0.6271
       ZZZ      -0.0000
    Hexadecapole Moments (Debye-Ang^3)
      XXXX    -959.3447   XXXY      18.2087   XXYY    -191.3012
      XYYY      27.9418   YYYY    -252.2078   XXXZ      -0.0000
      XXYZ       0.0000   XYYZ      -0.0000   YYYZ      -0.0000
      XXZZ    -179.0744   XYZZ       2.9434   YYZZ     -55.0360
      XZZZ      -0.0000   YZZZ      -0.0000   ZZZZ     -63.6721
 -----------------------------------------------------------------
 Calculating analytic gradient of the SCF energy
 Gradient of SCF Energy
            1           2           3           4           5           6
    1   0.0551261  -0.0329012  -0.0411541   0.0423079   0.1327982  -0.1561769
    2   0.0414792  -0.0768676   0.0668678   0.1456100  -0.0968909  -0.0801984
    3  -0.0000000   0.0000000  -0.0000000  -0.0000000   0.0000000  -0.0000000
 Max gradient component =       1.562E-01
 RMS gradient           =       7.407E-02
 Gradient time:  CPU 9.39 s  wall 2.46 s
 Geometry Optimization Parameters
   NAtoms,    NIC,     NZ,  NCons,   NDum,   NFix, NCnnct, MaxDiis
        6      32       0       0       0       0       0       0

 Cartesian Hessian Update
 Hessian Updated using BFGS Update


** GEOMETRY OPTIMIZATION IN DELOCALIZED INTERNAL COORDINATES **
   Searching for a Minimum

   Optimization Cycle:   6

                       Coordinates (Angstroms)
     ATOM                X               Y               Z
      1  H         1.5503957531    1.8996198119    0.0000000000
      2  F        -1.6142750409    1.6053435544    0.0000000000
      3  Br        2.1398314121   -0.3903143601    0.0000000000
      4  Br       -1.6838143458   -0.6510838842    0.0000000000
      5  C         0.9272180201    0.8551323618    0.0000000000
      6  C        -0.6344720164    0.6727546765    0.0000000000
   Point Group: cs    Number of degrees of freedom:     9


   Energy is  -5324.842483694

 Hessian Updated using BFGS Update

  9 Hessian modes will be used to form the next step
  Hessian Eigenvalues:
     0.077617    0.143877    0.167003    0.193673    0.237765    0.249550
     0.388467    0.897387    1.057269

 Minimum Search - Taking Simple RFO Step
 Searching for Lamda that Minimizes Along All modes
 Value Taken    Lamda =  -0.16601891
 Calculated Step too Large.  Step scaled by  0.374760
 Step Taken.  Stepsize is  0.300000

                             Maximum     Tolerance    Cnvgd?
         Gradient           0.123945      0.000300      NO
         Displacement       0.196740      0.001200      NO
         Energy change     -0.067403      0.000001      NO


 New Cartesian Coordinates Obtained by Inverse Iteration

 Displacement from previous Coordinates is:  0.379906
 ----------------------------------------------------------------
             Standard Nuclear Orientation (Angstroms)
    I     Atom           X                Y                Z
 ----------------------------------------------------------------
    1      H       1.4362354810     1.8852710670     0.0000000000
    2      F      -1.5164601157     1.6357055058     0.0000000000
    3      Br      2.0886123644    -0.4115144380     0.0000000000
    4      Br     -1.6203076158    -0.6682414223     0.0000000000
    5      C       0.8621621897     0.8624891484     0.0000000000
    6      C      -0.5653585215     0.6877422995     0.0000000000
 ----------------------------------------------------------------
 Molecular Point Group                 Cs    NOp =  2
 Largest Abelian Subgroup              Cs    NOp =  2
 Nuclear Repulsion Energy =   555.1916810350 hartrees
 There are       46 alpha and       46 beta electrons
 Applying Cartesian multipole field
    Component          Value
    ---------          -----
     (2,0,0)        1.00000E-11
     (0,2,0)        2.00000E-11
     (0,0,2)       -3.00000E-11
 Nucleus-field energy     =     0.0000000138 hartrees
 Requested basis set is 6-311++G(d,p)
 There are 61 shells and 169 basis functions
 A cutoff of  1.0D-11 yielded   1577 shell pairs
 There are     12739 function pairs (     14130 Cartesian)
 Smallest overlap matrix eigenvalue = 4.87E-05
 Guess MOs from SCF MO coefficient file

 -----------------------------------------------------------------------
  General SCF calculation program by
  Eric Jon Sundstrom, Paul Horn, Yuezhi Mao, Dmitri Zuev, Alec White,
  David Stuck, Shaama M.S., Shane Yost, Joonho Lee, David Small,
  Daniel Levine, Susi Lehtola, Hugh Burton, Evgeny Epifanovsky
 -----------------------------------------------------------------------
 Exchange:     0.2000 Hartree-Fock + 0.0800 Slater + 0.7200 B88
 Correlation:  0.1900 VWN1RPA + 0.8100 LYP
 Using SG-1 standard quadrature grid
 using 4 threads for integral computing
 -------------------------------------------------------
 OpenMP Integral computing Module                
 Release: version 2.0, May 2017, Q-Chem Inc. Pleasanton 
 -------------------------------------------------------
 -------------------------------------------------------
 OpenMP BLAS3 based DFT computing Module                
 Release: version 1.0, May 2013, Q-Chem Inc. Pittsburgh 
 -------------------------------------------------------
 A restricted SCF calculation will be
 performed using DIIS
 SCF converges when DIIS error is below 1.0e-08
 ---------------------------------------
  Cycle       Energy         DIIS error
 ---------------------------------------
    1   -5324.8905147360      1.25e-03  
    2   -5324.8960979247      4.81e-04  
    3   -5324.8958453458      5.49e-04  
    4   -5324.8968561886      1.22e-04  
    5   -5324.8968922136      5.70e-05  
    6   -5324.8969039701      1.02e-05  
    7   -5324.8969042400      2.80e-06  
    8   -5324.8969042576      1.13e-06  
    9   -5324.8969042603      2.17e-07  
   10   -5324.8969042604      5.52e-08  
   11   -5324.8969042604      1.24e-08  
   12   -5324.8969042603      3.04e-09  Convergence criterion met
 ---------------------------------------
 SCF time:   CPU 36.51s  wall 9.00s 
 SCF   energy in the final basis set =    -5324.8969042603
 Total energy in the final basis set =    -5324.8969042603

 --------------------------------------------------------------
             Orbital Energies (a.u.) and Symmetries
 --------------------------------------------------------------

 Alpha MOs, Restricted
 -- Occupied --                  
-482.86 -482.86  -62.51  -62.51  -56.33  -56.33  -56.33  -56.33
  1 A'    2 A'    3 A'    4 A'    5 A'    1 A"    6 A'    7 A'                 
-56.327 -56.326 -24.719 -10.333 -10.264  -8.726  -8.720  -6.557
  2 A"    8 A'    9 A'   10 A'   11 A'   12 A'   13 A'   14 A'                 
 -6.551  -6.545  -6.543  -6.538  -6.537  -2.669  -2.665  -2.664
 15 A'    3 A"   16 A'    4 A"   17 A'   18 A'    5 A"   19 A'                 
 -2.663  -2.658  -2.658  -2.654  -2.654  -2.648  -2.648  -1.273
 20 A'    6 A"   21 A'   22 A'    7 A"    8 A"   23 A'   24 A'                 
 -0.891  -0.857  -0.723  -0.618  -0.539  -0.523  -0.510  -0.436
 25 A'   26 A'   27 A'   28 A'   29 A'   30 A'    9 A"   31 A'                 
 -0.421  -0.378  -0.342  -0.317  -0.306  -0.245
 32 A'   10 A"   11 A"   33 A'   34 A'   12 A"                                 
 -- Virtual --                   
 -0.049  -0.017  -0.013   0.009   0.015   0.043   0.046   0.054
 13 A"   35 A'   36 A'   37 A'   38 A'   39 A'   14 A"   40 A'                 
  0.071   0.071   0.079   0.086   0.092   0.103   0.118   0.127
 41 A'   15 A"   42 A'   43 A'   16 A"   44 A'   45 A'   17 A"                 
  0.127   0.136   0.166   0.177   0.189   0.240   0.263   0.269
 46 A'   47 A'   48 A'   49 A'   50 A'   51 A'   52 A'   18 A"                 
  0.308   0.338   0.366   0.390   0.400   0.411   0.422   0.424
 53 A'   54 A'   55 A'   56 A'   19 A"   57 A'   20 A"   58 A'                 
  0.451   0.461   0.491   0.509   0.529   0.532   0.544   0.549
 59 A'   60 A'   21 A"   61 A'   22 A"   62 A'   23 A"   24 A"                 
  0.569   0.590   0.610   0.648   0.659   0.684   0.690   0.760
 63 A'   25 A"   64 A'   65 A'   66 A'   67 A'   26 A"   68 A'                 
  0.778   0.851   0.883   0.935   1.012   1.035   1.073   1.292
 69 A'   70 A'   71 A'   72 A'   73 A'   74 A'   27 A"   28 A"                 
  1.307   1.370   1.414   1.446   1.470   1.566   1.622   1.715
 29 A"   75 A'   76 A'   30 A"   77 A'   78 A'   79 A'   31 A"                 
  1.755   1.852   1.903   1.920   1.968   2.016   2.018   2.039
 80 A'   81 A'   32 A"   82 A'   33 A"   83 A'   34 A"   84 A'                 
  2.096   2.122   2.159   2.256   2.509   2.606   2.693   2.797
 85 A'   86 A'   87 A'   88 A'   89 A'   35 A"   90 A'   36 A"                 
  2.924   3.032   3.184   3.648   3.749   3.791   3.949   3.985
 91 A'   92 A'   93 A'   94 A'   37 A"   95 A'   38 A"   39 A"                 
  3.990   3.990   4.009   4.056   4.068   4.096   4.157   4.219
 96 A'   40 A"   97 A'   41 A"   98 A'   42 A"   99 A'  100 A'                 
  4.299   4.371   4.766   6.270   6.386   6.559   6.668   6.730
101 A'  102 A'  103 A'   43 A"  104 A'  105 A'  106 A'  107 A'                 
  7.520   7.539   7.570   7.582   7.639   7.708  23.437  23.782
 44 A"   45 A"  108 A'  109 A'  110 A'  111 A'  112 A'  113 A'                 
 47.899  47.972  66.745 289.721 289.740 289.764 289.788 289.862
114 A'  115 A'  116 A'   46 A"   47 A"  117 A'  118 A'  119 A'                 
289.9241020.6921020.784
120 A'  121 A'  122 A'                                                         

 Beta MOs, Restricted
 -- Occupied --                  
-482.86 -482.86  -62.51  -62.51  -56.33  -56.33  -56.33  -56.33
  1 A'    2 A'    3 A'    4 A'    5 A'    1 A"    6 A'    7 A'                 
-56.327 -56.326 -24.719 -10.333 -10.264  -8.726  -8.720  -6.557
  2 A"    8 A'    9 A'   10 A'   11 A'   12 A'   13 A'   14 A'                 
 -6.551  -6.545  -6.543  -6.538  -6.537  -2.669  -2.665  -2.664
 15 A'    3 A"   16 A'    4 A"   17 A'   18 A'    5 A"   19 A'                 
 -2.663  -2.658  -2.658  -2.654  -2.654  -2.648  -2.648  -1.273
 20 A'    6 A"   21 A'   22 A'    7 A"    8 A"   23 A'   24 A'                 
 -0.891  -0.857  -0.723  -0.618  -0.539  -0.523  -0.510  -0.436
 25 A'   26 A'   27 A'   28 A'   29 A'   30 A'    9 A"   31 A'                 
 -0.421  -0.378  -0.342  -0.317  -0.306  -0.245
 32 A'   10 A"   11 A"   33 A'   34 A'   12 A"                                 
 -- Virtual --                   
 -0.049  -0.017  -0.013   0.009   0.015   0.043   0.046   0.054
 13 A"   35 A'   36 A'   37 A'   38 A'   39 A'   14 A"   40 A'                 
  0.071   0.071   0.079   0.086   0.092   0.103   0.118   0.127
 41 A'   15 A"   42 A'   43 A'   16 A"   44 A'   45 A'   17 A"                 
  0.127   0.136   0.166   0.177   0.189   0.240   0.263   0.269
 46 A'   47 A'   48 A'   49 A'   50 A'   51 A'   52 A'   18 A"                 
  0.308   0.338   0.366   0.390   0.400   0.411   0.422   0.424
 53 A'   54 A'   55 A'   56 A'   19 A"   57 A'   20 A"   58 A'                 
  0.451   0.461   0.491   0.509   0.529   0.532   0.544   0.549
 59 A'   60 A'   21 A"   61 A'   22 A"   62 A'   23 A"   24 A"                 
  0.569   0.590   0.610   0.648   0.659   0.684   0.690   0.760
 63 A'   25 A"   64 A'   65 A'   66 A'   67 A'   26 A"   68 A'                 
  0.778   0.851   0.883   0.935   1.012   1.035   1.073   1.292
 69 A'   70 A'   71 A'   72 A'   73 A'   74 A'   27 A"   28 A"                 
  1.307   1.370   1.414   1.446   1.470   1.566   1.622   1.715
 29 A"   75 A'   76 A'   30 A"   77 A'   78 A'   79 A'   31 A"                 
  1.755   1.852   1.903   1.920   1.968   2.016   2.018   2.039
 80 A'   81 A'   32 A"   82 A'   33 A"   83 A'   34 A"   84 A'                 
  2.096   2.122   2.159   2.256   2.509   2.606   2.693   2.797
 85 A'   86 A'   87 A'   88 A'   89 A'   35 A"   90 A'   36 A"                 
  2.924   3.032   3.184   3.648   3.749   3.791   3.949   3.985
 91 A'   92 A'   93 A'   94 A'   37 A"   95 A'   38 A"   39 A"                 
  3.990   3.990   4.009   4.056   4.068   4.096   4.157   4.219
 96 A'   40 A"   97 A'   41 A"   98 A'   42 A"   99 A'  100 A'                 
  4.299   4.371   4.766   6.270   6.386   6.559   6.668   6.730
101 A'  102 A'  103 A'   43 A"  104 A'  105 A'  106 A'  107 A'                 
  7.520   7.539   7.570   7.582   7.639   7.708  23.437  23.782
 44 A"   45 A"  108 A'  109 A'  110 A'  111 A'  112 A'  113 A'                 
 47.899  47.972  66.745 289.721 289.740 289.764 289.788 289.862
114 A'  115 A'  116 A'   46 A"   47 A"  117 A'  118 A'  119 A'                 
289.9241020.6921020.784
120 A'  121 A'  122 A'                                                         
 --------------------------------------------------------------

          Ground-State Mulliken Net Atomic Charges

     Atom                 Charge (a.u.)
  ----------------------------------------
      1 H                     0.222848
      2 F                    -0.026364
      3 Br                   -0.009632
      4 Br                    0.073221
      5 C                    -0.045431
      6 C                    -0.214642
  ----------------------------------------
  Sum of atomic charges =     0.000000

 -----------------------------------------------------------------
                    Cartesian Multipole Moments
 -----------------------------------------------------------------
    Charge (ESU x 10^10)
                 0.0000
    Dipole Moment (Debye)
         X       0.6576      Y       0.0523      Z       0.0000
       Tot       0.6597
    Quadrupole Moments (Debye-Ang)
        XX     -51.6586     XY       3.2910     YY     -52.2359
        XZ       0.0000     YZ       0.0000     ZZ     -54.1875
    Octopole Moments (Debye-Ang^2)
       XXX      -9.6582    XXY      -5.4424    XYY       2.3082
       YYY       4.1008    XXZ       0.0000    XYZ      -0.0000
       YYZ       0.0000    XZZ      -5.3296    YZZ       1.6580
       ZZZ       0.0000
    Hexadecapole Moments (Debye-Ang^3)
      XXXX    -904.9016   XXXY      17.0860   XXYY    -182.2997
      XYYY      28.8254   YYYY    -257.2643   XXXZ       0.0000
      XXYZ      -0.0000   XYYZ       0.0000   YYYZ       0.0000
      XXZZ    -168.9388   XYZZ       3.6004   YYZZ     -55.6005
      XZZZ       0.0000   YZZZ       0.0000   ZZZZ     -62.9486
 -----------------------------------------------------------------
 Calculating analytic gradient of the SCF energy
 Gradient of SCF Energy
            1           2           3           4           5           6
    1   0.0418429  -0.0243041  -0.0338010   0.0337432   0.0890782  -0.1065593
    2   0.0326467  -0.0669539   0.0526616   0.1187260  -0.0776470  -0.0594335
    3   0.0000000  -0.0000000  -0.0000000   0.0000000   0.0000000   0.0000000
 Max gradient component =       1.187E-01
 RMS gradient           =       5.572E-02
 Gradient time:  CPU 9.70 s  wall 2.53 s
 Geometry Optimization Parameters
   NAtoms,    NIC,     NZ,  NCons,   NDum,   NFix, NCnnct, MaxDiis
        6      32       0       0       0       0       0       0

 Cartesian Hessian Update
 Hessian Updated using BFGS Update


** GEOMETRY OPTIMIZATION IN DELOCALIZED INTERNAL COORDINATES **
   Searching for a Minimum

   Optimization Cycle:   7

                       Coordinates (Angstroms)
     ATOM                X               Y               Z
      1  H         1.4362354810    1.8852710670    0.0000000000
      2  F        -1.5164601157    1.6357055058    0.0000000000
      3  Br        2.0886123644   -0.4115144380    0.0000000000
      4  Br       -1.6203076158   -0.6682414223    0.0000000000
      5  C         0.8621621897    0.8624891484    0.0000000000
      6  C        -0.5653585215    0.6877422995    0.0000000000
   Point Group: cs    Number of degrees of freedom:     9


   Energy is  -5324.896904260

 Hessian Updated using BFGS Update

  9 Hessian modes will be used to form the next step
  Hessian Eigenvalues:
     0.138709    0.161062    0.175857    0.212843    0.234527    0.249555
     0.387448    0.836243    1.054425

 Minimum Search - Taking Simple RFO Step
 Searching for Lamda that Minimizes Along All modes
 Value Taken    Lamda =  -0.08513111
 Calculated Step too Large.  Step scaled by  0.542933
 Step Taken.  Stepsize is  0.300000

                             Maximum     Tolerance    Cnvgd?
         Gradient           0.089124      0.000300      NO
         Displacement       0.176161      0.001200      NO
         Energy change     -0.054421      0.000001      NO


 New Cartesian Coordinates Obtained by Inverse Iteration

 Displacement from previous Coordinates is:  0.358228
 ----------------------------------------------------------------
             Standard Nuclear Orientation (Angstroms)
    I     Atom           X                Y                Z
 ----------------------------------------------------------------
    1      H       1.3198795028     1.8608837909     0.0000000000
    2      F      -1.4211173032     1.6800125844     0.0000000000
    3      Br      2.0579229678    -0.4287053980     0.0000000000
    4      Br     -1.5686943870    -0.6952317406     0.0000000000
    5      C       0.8083129362     0.8718499460     0.0000000000
    6      C      -0.5114199343     0.7026429777     0.0000000000
 ----------------------------------------------------------------
 Molecular Point Group                 Cs    NOp =  2
 Largest Abelian Subgroup              Cs    NOp =  2
 Nuclear Repulsion Energy =   559.2369924201 hartrees
 There are       46 alpha and       46 beta electrons
 Applying Cartesian multipole field
    Component          Value
    ---------          -----
     (2,0,0)        1.00000E-11
     (0,2,0)        2.00000E-11
     (0,0,2)       -3.00000E-11
 Nucleus-field energy     =     0.0000000135 hartrees
 Requested basis set is 6-311++G(d,p)
 There are 61 shells and 169 basis functions
 A cutoff of  1.0D-11 yielded   1585 shell pairs
 There are     12791 function pairs (     14186 Cartesian)
 Smallest overlap matrix eigenvalue = 3.30E-05
 Guess MOs from SCF MO coefficient file

 -----------------------------------------------------------------------
  General SCF calculation program by
  Eric Jon Sundstrom, Paul Horn, Yuezhi Mao, Dmitri Zuev, Alec White,
  David Stuck, Shaama M.S., Shane Yost, Joonho Lee, David Small,
  Daniel Levine, Susi Lehtola, Hugh Burton, Evgeny Epifanovsky
 -----------------------------------------------------------------------
 Exchange:     0.2000 Hartree-Fock + 0.0800 Slater + 0.7200 B88
 Correlation:  0.1900 VWN1RPA + 0.8100 LYP
 Using SG-1 standard quadrature grid
 using 4 threads for integral computing
 -------------------------------------------------------
 OpenMP Integral computing Module                
 Release: version 2.0, May 2017, Q-Chem Inc. Pleasanton 
 -------------------------------------------------------
 -------------------------------------------------------
 OpenMP BLAS3 based DFT computing Module                
 Release: version 1.0, May 2013, Q-Chem Inc. Pittsburgh 
 -------------------------------------------------------
 A restricted SCF calculation will be
 performed using DIIS
 SCF converges when DIIS error is below 1.0e-08
 ---------------------------------------
  Cycle       Energy         DIIS error
 ---------------------------------------
    1   -5324.9238854874      1.33e-03  
    2   -5324.9296939765      4.85e-04  
    3   -5324.9295361414      5.18e-04  
    4   -5324.9304589674      1.16e-04  
    5   -5324.9304950114      3.28e-05  
    6   -5324.9304981661      1.25e-05  
    7   -5324.9304986305      2.06e-06  
    8   -5324.9304986377      1.13e-06  
    9   -5324.9304986408      1.86e-07  
   10   -5324.9304986410      5.10e-08  
   11   -5324.9304986410      8.71e-09  Convergence criterion met
 ---------------------------------------
 SCF time:   CPU 33.76s  wall 9.00s 
 SCF   energy in the final basis set =    -5324.9304986410
 Total energy in the final basis set =    -5324.9304986410

 --------------------------------------------------------------
             Orbital Energies (a.u.) and Symmetries
 --------------------------------------------------------------

 Alpha MOs, Restricted
 -- Occupied --                  
-482.86 -482.85  -62.51  -62.51  -56.33  -56.33  -56.33  -56.33
  1 A'    2 A'    3 A'    4 A'    5 A'    1 A"    6 A'    7 A'                 
-56.325 -56.324 -24.720 -10.325 -10.249  -8.723  -8.717  -6.555
  2 A"    8 A'    9 A'   10 A'   11 A'   12 A'   13 A'   14 A'                 
 -6.549  -6.542  -6.541  -6.536  -6.535  -2.666  -2.663  -2.662
 15 A'    3 A"   16 A'    4 A"   17 A'   18 A'    5 A"   19 A'                 
 -2.661  -2.656  -2.656  -2.652  -2.651  -2.645  -2.645  -1.273
 20 A'    6 A"   21 A'   22 A'    7 A"    8 A"   23 A'   24 A'                 
 -0.893  -0.848  -0.748  -0.618  -0.550  -0.525  -0.512  -0.436
 25 A'   26 A'   27 A'   28 A'   29 A'   30 A'    9 A"   31 A'                 
 -0.419  -0.380  -0.337  -0.322  -0.306  -0.258
 32 A'   10 A"   11 A"   33 A'   34 A'   12 A"                                 
 -- Virtual --                   
 -0.031  -0.026  -0.011   0.010   0.017   0.043   0.047   0.055
 13 A"   35 A'   36 A'   37 A'   38 A'   39 A'   14 A"   40 A'                 
  0.072   0.072   0.075   0.090   0.091   0.107   0.118   0.128
 15 A"   41 A'   42 A'   43 A'   16 A"   44 A'   45 A'   17 A"                 
  0.129   0.136   0.167   0.180   0.193   0.254   0.272   0.294
 46 A'   47 A'   48 A'   49 A'   50 A'   51 A'   18 A"   52 A'                 
  0.310   0.347   0.369   0.388   0.401   0.411   0.424   0.424
 53 A'   54 A'   55 A'   56 A'   19 A"   57 A'   20 A"   58 A'                 
  0.450   0.469   0.477   0.520   0.529   0.548   0.548   0.550
 59 A'   60 A'   21 A"   61 A'   22 A"   23 A"   62 A'   24 A"                 
  0.574   0.597   0.610   0.645   0.670   0.697   0.709   0.764
 63 A'   25 A"   64 A'   65 A'   66 A'   26 A"   67 A'   68 A'                 
  0.792   0.852   0.887   0.935   1.009   1.040   1.083   1.274
 69 A'   70 A'   71 A'   72 A'   73 A'   74 A'   27 A"   28 A"                 
  1.314   1.364   1.422   1.458   1.477   1.578   1.640   1.769
 29 A"   75 A'   76 A'   30 A"   77 A'   78 A'   79 A'   31 A"                 
  1.787   1.885   1.932   1.960   1.972   2.029   2.036   2.048
 80 A'   81 A'   82 A'   32 A"   33 A"   34 A"   83 A'   84 A'                 
  2.124   2.150   2.229   2.296   2.599   2.620   2.663   2.822
 85 A'   86 A'   87 A'   88 A'   89 A'   35 A"   90 A'   36 A"                 
  2.939   3.108   3.256   3.657   3.753   3.795   3.953   3.987
 91 A'   92 A'   93 A'   94 A'   37 A"   95 A'   38 A"   39 A"                 
  3.995   4.008   4.017   4.054   4.065   4.097   4.167   4.224
 40 A"   96 A'   97 A'   41 A"   98 A'   42 A"   99 A'  100 A'                 
  4.312   4.389   4.797   6.273   6.382   6.563   6.681   6.721
101 A'  102 A'  103 A'   43 A"  104 A'  105 A'  106 A'  107 A'                 
  7.523   7.541   7.575   7.578   7.649   7.716  23.442  24.143
 44 A"   45 A"  108 A'  109 A'  110 A'  111 A'  112 A'  113 A'                 
 47.886  47.963  66.747 289.722 289.741 289.770 289.782 289.871
114 A'  115 A'  116 A'   46 A"   47 A"  117 A'  118 A'  119 A'                 
289.9311020.6751020.771
120 A'  121 A'  122 A'                                                         

 Beta MOs, Restricted
 -- Occupied --                  
-482.86 -482.85  -62.51  -62.51  -56.33  -56.33  -56.33  -56.33
  1 A'    2 A'    3 A'    4 A'    5 A'    1 A"    6 A'    7 A'                 
-56.325 -56.324 -24.720 -10.325 -10.249  -8.723  -8.717  -6.555
  2 A"    8 A'    9 A'   10 A'   11 A'   12 A'   13 A'   14 A'                 
 -6.549  -6.542  -6.541  -6.536  -6.535  -2.666  -2.663  -2.662
 15 A'    3 A"   16 A'    4 A"   17 A'   18 A'    5 A"   19 A'                 
 -2.661  -2.656  -2.656  -2.652  -2.651  -2.645  -2.645  -1.273
 20 A'    6 A"   21 A'   22 A'    7 A"    8 A"   23 A'   24 A'                 
 -0.893  -0.848  -0.748  -0.618  -0.550  -0.525  -0.512  -0.436
 25 A'   26 A'   27 A'   28 A'   29 A'   30 A'    9 A"   31 A'                 
 -0.419  -0.380  -0.337  -0.322  -0.306  -0.258
 32 A'   10 A"   11 A"   33 A'   34 A'   12 A"                                 
 -- Virtual --                   
 -0.031  -0.026  -0.011   0.010   0.017   0.043   0.047   0.055
 13 A"   35 A'   36 A'   37 A'   38 A'   39 A'   14 A"   40 A'                 
  0.072   0.072   0.075   0.090   0.091   0.107   0.118   0.128
 15 A"   41 A'   42 A'   43 A'   16 A"   44 A'   45 A'   17 A"                 
  0.129   0.136   0.167   0.180   0.193   0.254   0.272   0.294
 46 A'   47 A'   48 A'   49 A'   50 A'   51 A'   18 A"   52 A'                 
  0.310   0.347   0.369   0.388   0.401   0.411   0.424   0.424
 53 A'   54 A'   55 A'   56 A'   19 A"   57 A'   20 A"   58 A'                 
  0.450   0.469   0.477   0.520   0.529   0.548   0.548   0.550
 59 A'   60 A'   21 A"   61 A'   22 A"   23 A"   62 A'   24 A"                 
  0.574   0.597   0.610   0.645   0.670   0.697   0.709   0.764
 63 A'   25 A"   64 A'   65 A'   66 A'   26 A"   67 A'   68 A'                 
  0.792   0.852   0.887   0.935   1.009   1.040   1.083   1.274
 69 A'   70 A'   71 A'   72 A'   73 A'   74 A'   27 A"   28 A"                 
  1.314   1.364   1.422   1.458   1.477   1.578   1.640   1.769
 29 A"   75 A'   76 A'   30 A"   77 A'   78 A'   79 A'   31 A"                 
  1.787   1.885   1.932   1.960   1.972   2.029   2.036   2.048
 80 A'   81 A'   82 A'   32 A"   33 A"   34 A"   83 A'   84 A'                 
  2.124   2.150   2.229   2.296   2.599   2.620   2.663   2.822
 85 A'   86 A'   87 A'   88 A'   89 A'   35 A"   90 A'   36 A"                 
  2.939   3.108   3.256   3.657   3.753   3.795   3.953   3.987
 91 A'   92 A'   93 A'   94 A'   37 A"   95 A'   38 A"   39 A"                 
  3.995   4.008   4.017   4.054   4.065   4.097   4.167   4.224
 40 A"   96 A'   97 A'   41 A"   98 A'   42 A"   99 A'  100 A'                 
  4.312   4.389   4.797   6.273   6.382   6.563   6.681   6.721
101 A'  102 A'  103 A'   43 A"  104 A'  105 A'  106 A'  107 A'                 
  7.523   7.541   7.575   7.578   7.649   7.716  23.442  24.143
 44 A"   45 A"  108 A'  109 A'  110 A'  111 A'  112 A'  113 A'                 
 47.886  47.963  66.747 289.722 289.741 289.770 289.782 289.871
114 A'  115 A'  116 A'   46 A"   47 A"  117 A'  118 A'  119 A'                 
289.9311020.6751020.771
120 A'  121 A'  122 A'                                                         
 --------------------------------------------------------------

          Ground-State Mulliken Net Atomic Charges

     Atom                 Charge (a.u.)
  ----------------------------------------
      1 H                     0.232871
      2 F                    -0.034605
      3 Br                   -0.038963
      4 Br                    0.047486
      5 C                    -0.002628
      6 C                    -0.204162
  ----------------------------------------
  Sum of atomic charges =     0.000000

 -----------------------------------------------------------------
                    Cartesian Multipole Moments
 -----------------------------------------------------------------
    Charge (ESU x 10^10)
                 0.0000
    Dipole Moment (Debye)
         X       0.6244      Y       0.1479      Z      -0.0000
       Tot       0.6417
    Quadrupole Moments (Debye-Ang)
        XX     -52.2511     XY       3.1834     YY     -51.8536
        XZ       0.0000     YZ       0.0000     ZZ     -53.9634
    Octopole Moments (Debye-Ang^2)
       XXX     -12.4381    XXY      -5.1231    XYY       1.3239
       YYY       5.8240    XXZ      -0.0000    XYZ      -0.0000
       YYZ      -0.0000    XZZ      -5.9147    YZZ       2.6796
       ZZZ      -0.0000
    Hexadecapole Moments (Debye-Ang^3)
      XXXX    -865.7424   XXXY      15.1739   XXYY    -176.5910
      XYYY      28.9868   YYYY    -264.8263   XXXZ       0.0000
      XXYZ      -0.0000   XYYZ       0.0000   YYYZ       0.0000
      XXZZ    -161.6615   XYZZ       3.9408   YYZZ     -56.6177
      XZZZ       0.0000   YZZZ       0.0000   ZZZZ     -62.4048
 -----------------------------------------------------------------
 Calculating analytic gradient of the SCF energy
 Gradient of SCF Energy
            1           2           3           4           5           6
    1   0.0220270  -0.0131369  -0.0256539   0.0254215   0.0113393  -0.0199971
    2   0.0117007  -0.0526610   0.0375906   0.0876563  -0.0500979  -0.0341887
    3  -0.0000000  -0.0000000  -0.0000000  -0.0000000   0.0000000   0.0000000
 Max gradient component =       8.766E-02
 RMS gradient           =       3.178E-02
 Gradient time:  CPU 9.81 s  wall 2.55 s
 Geometry Optimization Parameters
   NAtoms,    NIC,     NZ,  NCons,   NDum,   NFix, NCnnct, MaxDiis
        6      32       0       0       0       0       0       0

 Cartesian Hessian Update
 Hessian Updated using BFGS Update


** GEOMETRY OPTIMIZATION IN DELOCALIZED INTERNAL COORDINATES **
   Searching for a Minimum

   Optimization Cycle:   8

                       Coordinates (Angstroms)
     ATOM                X               Y               Z
      1  H         1.3198795028    1.8608837909    0.0000000000
      2  F        -1.4211173032    1.6800125844    0.0000000000
      3  Br        2.0579229678   -0.4287053980    0.0000000000
      4  Br       -1.5686943870   -0.6952317406    0.0000000000
      5  C         0.8083129362    0.8718499460    0.0000000000
      6  C        -0.5114199343    0.7026429777    0.0000000000
   Point Group: cs    Number of degrees of freedom:     9


   Energy is  -5324.930498641

 Hessian Updated using BFGS Update

  9 Hessian modes will be used to form the next step
  Hessian Eigenvalues:
     0.131587    0.156582    0.166328    0.230347    0.249543    0.379703
     0.409222    0.813482    1.053593

 Minimum Search - Taking Simple RFO Step
 Searching for Lamda that Minimizes Along All modes
 Value Taken    Lamda =  -0.02834012
 Calculated Step too Large.  Step scaled by  0.801776
 Step Taken.  Stepsize is  0.300000

                             Maximum     Tolerance    Cnvgd?
         Gradient           0.054451      0.000300      NO
         Displacement       0.221595      0.001200      NO
         Energy change     -0.033594      0.000001      NO


 New Cartesian Coordinates Obtained by Inverse Iteration

 Displacement from previous Coordinates is:  0.261425
 ----------------------------------------------------------------
             Standard Nuclear Orientation (Angstroms)
    I     Atom           X                Y                Z
 ----------------------------------------------------------------
    1      H       1.2356705885     1.8394246198     0.0000000000
    2      F      -1.3524888903     1.7409374056     0.0000000000
    3      Br      2.0687968681    -0.4431602155     0.0000000000
    4      Br     -1.5546454595    -0.7428320294     0.0000000000
    5      C       0.7977688160     0.8849476575     0.0000000000
    6      C      -0.5102181405     0.7121347224     0.0000000000
 ----------------------------------------------------------------
 Molecular Point Group                 Cs    NOp =  2
 Largest Abelian Subgroup              Cs    NOp =  2
 Nuclear Repulsion Energy =   554.0810506611 hartrees
 There are       46 alpha and       46 beta electrons
 Applying Cartesian multipole field
    Component          Value
    ---------          -----
     (2,0,0)        1.00000E-11
     (0,2,0)        2.00000E-11
     (0,0,2)       -3.00000E-11
 Nucleus-field energy     =     0.0000000138 hartrees
 Requested basis set is 6-311++G(d,p)
 There are 61 shells and 169 basis functions
 A cutoff of  1.0D-11 yielded   1583 shell pairs
 There are     12792 function pairs (     14189 Cartesian)
 Smallest overlap matrix eigenvalue = 3.52E-05
 Guess MOs from SCF MO coefficient file

 -----------------------------------------------------------------------
  General SCF calculation program by
  Eric Jon Sundstrom, Paul Horn, Yuezhi Mao, Dmitri Zuev, Alec White,
  David Stuck, Shaama M.S., Shane Yost, Joonho Lee, David Small,
  Daniel Levine, Susi Lehtola, Hugh Burton, Evgeny Epifanovsky
 -----------------------------------------------------------------------
 Exchange:     0.2000 Hartree-Fock + 0.0800 Slater + 0.7200 B88
 Correlation:  0.1900 VWN1RPA + 0.8100 LYP
 Using SG-1 standard quadrature grid
 using 4 threads for integral computing
 -------------------------------------------------------
 OpenMP Integral computing Module                
 Release: version 2.0, May 2017, Q-Chem Inc. Pleasanton 
 -------------------------------------------------------
 -------------------------------------------------------
 OpenMP BLAS3 based DFT computing Module                
 Release: version 1.0, May 2013, Q-Chem Inc. Pittsburgh 
 -------------------------------------------------------
 A restricted SCF calculation will be
 performed using DIIS
 SCF converges when DIIS error is below 1.0e-08
 ---------------------------------------
  Cycle       Energy         DIIS error
 ---------------------------------------
    1   -5324.9421002771      9.45e-04  
    2   -5324.9457841851      2.69e-04  
    3   -5324.9456513600      3.30e-04  
    4   -5324.9459814716      7.68e-05  
    5   -5324.9460001632      2.18e-05  
    6   -5324.9460011878      7.81e-06  
    7   -5324.9460013425      1.39e-06  
    8   -5324.9460013459      5.42e-07  
    9   -5324.9460013465      1.13e-07  
   10   -5324.9460013466      5.08e-08  
   11   -5324.9460013464      4.24e-09  Convergence criterion met
 ---------------------------------------
 SCF time:   CPU 33.60s  wall 8.00s 
 SCF   energy in the final basis set =    -5324.9460013464
 Total energy in the final basis set =    -5324.9460013464

 --------------------------------------------------------------
             Orbital Energies (a.u.) and Symmetries
 --------------------------------------------------------------

 Alpha MOs, Restricted
 -- Occupied --                  
-482.86 -482.85  -62.52  -62.51  -56.34  -56.33  -56.33  -56.33
  1 A'    2 A'    3 A'    4 A'    5 A'    1 A"    6 A'    7 A'                 
-56.323 -56.323 -24.723 -10.326 -10.243  -8.725  -8.716  -6.557
  2 A"    8 A'    9 A'   10 A'   11 A'   12 A'   13 A'   14 A'                 
 -6.548  -6.544  -6.543  -6.534  -6.534  -2.668  -2.664  -2.664
 15 A'    3 A"   16 A'    4 A"   17 A'   18 A'    5 A"   19 A'                 
 -2.659  -2.655  -2.654  -2.653  -2.653  -2.644  -2.644  -1.275
 20 A'    6 A"   21 A'   22 A'    7 A"    8 A"   23 A'   24 A'                 
 -0.887  -0.840  -0.753  -0.621  -0.557  -0.525  -0.512  -0.434
 25 A'   26 A'   27 A'   28 A'   29 A'   30 A'    9 A"   31 A'                 
 -0.419  -0.377  -0.336  -0.327  -0.308  -0.261
 32 A'   10 A"   11 A"   33 A'   34 A'   12 A"                                 
 -- Virtual --                   
 -0.031  -0.030  -0.011   0.007   0.020   0.042   0.048   0.054
 35 A'   13 A"   36 A'   37 A'   38 A'   39 A'   14 A"   40 A'                 
  0.071   0.072   0.074   0.090   0.091   0.109   0.117   0.129
 41 A'   15 A"   42 A'   16 A"   43 A'   44 A'   45 A'   17 A"                 
  0.134   0.135   0.167   0.179   0.195   0.259   0.274   0.294
 46 A'   47 A'   48 A'   49 A'   50 A'   51 A'   18 A"   52 A'                 
  0.315   0.357   0.371   0.387   0.402   0.408   0.421   0.425
 53 A'   54 A'   55 A'   56 A'   19 A"   57 A'   58 A'   20 A"                 
  0.450   0.472   0.472   0.525   0.530   0.546   0.546   0.551
 59 A'   21 A"   60 A'   22 A"   61 A'   62 A'   23 A"   24 A"                 
  0.580   0.600   0.603   0.639   0.678   0.700   0.714   0.767
 63 A'   25 A"   64 A'   65 A'   66 A'   26 A"   67 A'   68 A'                 
  0.791   0.835   0.882   0.928   1.003   1.042   1.084   1.260
 69 A'   70 A'   71 A'   72 A'   73 A'   74 A'   27 A"   28 A"                 
  1.312   1.356   1.431   1.461   1.490   1.569   1.647   1.784
 29 A"   75 A'   76 A'   30 A"   77 A'   78 A'   79 A'   80 A'                 
  1.798   1.899   1.927   1.970   1.983   2.028   2.037   2.045
 31 A"   81 A'   82 A'   32 A"   33 A"   34 A"   83 A'   84 A'                 
  2.136   2.150   2.264   2.303   2.607   2.622   2.670   2.823
 85 A'   86 A'   87 A'   88 A'   89 A'   35 A"   90 A'   36 A"                 
  2.948   3.117   3.264   3.710   3.752   3.812   3.952   3.988
 91 A'   92 A'   93 A'   94 A'   37 A"   95 A'   38 A"   39 A"                 
  3.995   4.007   4.019   4.051   4.054   4.091   4.168   4.229
 40 A"   96 A'   97 A'   41 A"   98 A'   42 A"   99 A'  100 A'                 
  4.322   4.402   4.806   6.271   6.369   6.544   6.673   6.714
101 A'  102 A'  103 A'   43 A"  104 A'  105 A'  106 A'  107 A'                 
  7.523   7.542   7.573   7.576   7.650   7.713  23.482  24.201
 44 A"   45 A"  108 A'  109 A'  110 A'  111 A'  112 A'  113 A'                 
 47.868  47.946  66.743 289.721 289.741 289.768 289.778 289.871
114 A'  115 A'  116 A'   46 A"   47 A"  117 A'  118 A'  119 A'                 
289.9281020.6521020.749
120 A'  121 A'  122 A'                                                         

 Beta MOs, Restricted
 -- Occupied --                  
-482.86 -482.85  -62.52  -62.51  -56.34  -56.33  -56.33  -56.33
  1 A'    2 A'    3 A'    4 A'    5 A'    1 A"    6 A'    7 A'                 
-56.323 -56.323 -24.723 -10.326 -10.243  -8.725  -8.716  -6.557
  2 A"    8 A'    9 A'   10 A'   11 A'   12 A'   13 A'   14 A'                 
 -6.548  -6.544  -6.543  -6.534  -6.534  -2.668  -2.664  -2.664
 15 A'    3 A"   16 A'    4 A"   17 A'   18 A'    5 A"   19 A'                 
 -2.659  -2.655  -2.654  -2.653  -2.653  -2.644  -2.644  -1.275
 20 A'    6 A"   21 A'   22 A'    7 A"    8 A"   23 A'   24 A'                 
 -0.887  -0.840  -0.753  -0.621  -0.557  -0.525  -0.512  -0.434
 25 A'   26 A'   27 A'   28 A'   29 A'   30 A'    9 A"   31 A'                 
 -0.419  -0.377  -0.336  -0.327  -0.308  -0.261
 32 A'   10 A"   11 A"   33 A'   34 A'   12 A"                                 
 -- Virtual --                   
 -0.031  -0.030  -0.011   0.007   0.020   0.042   0.048   0.054
 35 A'   13 A"   36 A'   37 A'   38 A'   39 A'   14 A"   40 A'                 
  0.071   0.072   0.074   0.090   0.091   0.109   0.117   0.129
 41 A'   15 A"   42 A'   16 A"   43 A'   44 A'   45 A'   17 A"                 
  0.134   0.135   0.167   0.179   0.195   0.259   0.274   0.294
 46 A'   47 A'   48 A'   49 A'   50 A'   51 A'   18 A"   52 A'                 
  0.315   0.357   0.371   0.387   0.402   0.408   0.421   0.425
 53 A'   54 A'   55 A'   56 A'   19 A"   57 A'   58 A'   20 A"                 
  0.450   0.472   0.472   0.525   0.530   0.546   0.546   0.551
 59 A'   21 A"   60 A'   22 A"   61 A'   62 A'   23 A"   24 A"                 
  0.580   0.600   0.603   0.639   0.678   0.700   0.714   0.767
 63 A'   25 A"   64 A'   65 A'   66 A'   26 A"   67 A'   68 A'                 
  0.791   0.835   0.882   0.928   1.003   1.042   1.084   1.260
 69 A'   70 A'   71 A'   72 A'   73 A'   74 A'   27 A"   28 A"                 
  1.312   1.356   1.431   1.461   1.490   1.569   1.647   1.784
 29 A"   75 A'   76 A'   30 A"   77 A'   78 A'   79 A'   80 A'                 
  1.798   1.899   1.927   1.970   1.983   2.028   2.037   2.045
 31 A"   81 A'   82 A'   32 A"   33 A"   34 A"   83 A'   84 A'                 
  2.136   2.150   2.264   2.303   2.607   2.622   2.670   2.823
 85 A'   86 A'   87 A'   88 A'   89 A'   35 A"   90 A'   36 A"                 
  2.948   3.117   3.264   3.710   3.752   3.812   3.952   3.988
 91 A'   92 A'   93 A'   94 A'   37 A"   95 A'   38 A"   39 A"                 
  3.995   4.007   4.019   4.051   4.054   4.091   4.168   4.229
 40 A"   96 A'   97 A'   41 A"   98 A'   42 A"   99 A'  100 A'                 
  4.322   4.402   4.806   6.271   6.369   6.544   6.673   6.714
101 A'  102 A'  103 A'   43 A"  104 A'  105 A'  106 A'  107 A'                 
  7.523   7.542   7.573   7.576   7.650   7.713  23.482  24.201
 44 A"   45 A"  108 A'  109 A'  110 A'  111 A'  112 A'  113 A'                 
 47.868  47.946  66.743 289.721 289.741 289.768 289.778 289.871
114 A'  115 A'  116 A'   46 A"   47 A"  117 A'  118 A'  119 A'                 
289.9281020.6521020.749
120 A'  121 A'  122 A'                                                         
 --------------------------------------------------------------

          Ground-State Mulliken Net Atomic Charges

     Atom                 Charge (a.u.)
  ----------------------------------------
      1 H                     0.238531
      2 F                    -0.036050
      3 Br                   -0.058373
      4 Br                    0.037892
      5 C                    -0.018552
      6 C                    -0.163448
  ----------------------------------------
  Sum of atomic charges =     0.000000

 -----------------------------------------------------------------
                    Cartesian Multipole Moments
 -----------------------------------------------------------------
    Charge (ESU x 10^10)
                 0.0000
    Dipole Moment (Debye)
         X       0.4679      Y       0.1015      Z       0.0000
       Tot       0.4788
    Quadrupole Moments (Debye-Ang)
        XX     -52.5968     XY       3.0655     YY     -51.5617
        XZ      -0.0000     YZ      -0.0000     ZZ     -53.9995
    Octopole Moments (Debye-Ang^2)
       XXX     -14.8031    XXY      -4.7258    XYY       0.0541
       YYY       7.5550    XXZ       0.0000    XYZ      -0.0000
       YYZ       0.0000    XZZ      -6.5755    YZZ       3.5882
       ZZZ      -0.0000
    Hexadecapole Moments (Debye-Ang^3)
      XXXX    -863.4372   XXXY      11.9683   XXYY    -177.6705
      XYYY      27.7705   YYYY    -277.4920   XXXZ      -0.0000
      XXYZ      -0.0000   XYYZ      -0.0000   YYYZ       0.0000
      XXZZ    -160.8984   XYZZ       3.5401   YYZZ     -58.8555
      XZZZ      -0.0000   YZZZ      -0.0000   ZZZZ     -62.5748
 -----------------------------------------------------------------
 Calculating analytic gradient of the SCF energy
 Gradient of SCF Energy
            1           2           3           4           5           6
    1  -0.0028558  -0.0019418  -0.0145577   0.0156007   0.0093590  -0.0056045
    2  -0.0238157  -0.0330226   0.0216643   0.0524655   0.0021939  -0.0194854
    3  -0.0000000  -0.0000000   0.0000000  -0.0000000   0.0000000  -0.0000000
 Max gradient component =       5.247E-02
 RMS gradient           =       1.803E-02
 Gradient time:  CPU 9.77 s  wall 2.55 s
 Geometry Optimization Parameters
   NAtoms,    NIC,     NZ,  NCons,   NDum,   NFix, NCnnct, MaxDiis
        6      32       0       0       0       0       0       0

 Cartesian Hessian Update
 Hessian Updated using BFGS Update


** GEOMETRY OPTIMIZATION IN DELOCALIZED INTERNAL COORDINATES **
   Searching for a Minimum

   Optimization Cycle:   9

                       Coordinates (Angstroms)
     ATOM                X               Y               Z
      1  H         1.2356705885    1.8394246198    0.0000000000
      2  F        -1.3524888903    1.7409374056    0.0000000000
      3  Br        2.0687968681   -0.4431602155    0.0000000000
      4  Br       -1.5546454595   -0.7428320294    0.0000000000
      5  C         0.7977688160    0.8849476575    0.0000000000
      6  C        -0.5102181405    0.7121347224    0.0000000000
   Point Group: cs    Number of degrees of freedom:     9


   Energy is  -5324.946001346

 Hessian Updated using BFGS Update

  9 Hessian modes will be used to form the next step
  Hessian Eigenvalues:
     0.087166    0.164696    0.218593    0.230042    0.253138    0.380515
     0.444571    0.749283    1.051952

 Minimum Search - Taking Simple RFO Step
 Searching for Lamda that Minimizes Along All modes
 Value Taken    Lamda =  -0.01726436
 Calculated Step too Large.  Step scaled by  0.778997
 Step Taken.  Stepsize is  0.300000

                             Maximum     Tolerance    Cnvgd?
         Gradient           0.033231      0.000300      NO
         Displacement       0.189168      0.001200      NO
         Energy change     -0.015503      0.000001      NO


 New Cartesian Coordinates Obtained by Inverse Iteration

 Displacement from previous Coordinates is:  0.262742
 ----------------------------------------------------------------
             Standard Nuclear Orientation (Angstroms)
    I     Atom           X                Y                Z
 ----------------------------------------------------------------
    1      H       1.2012255221     1.9011435102     0.0000000000
    2      F      -1.2987263486     1.7913886526     0.0000000000
    3      Br      2.0419981125    -0.4943013027     0.0000000000
    4      Br     -1.5245476166    -0.8078695145     0.0000000000
    5      C       0.7777960610     0.8840664890     0.0000000000
    6      C      -0.5128619482     0.7170243259     0.0000000000
 ----------------------------------------------------------------
 Molecular Point Group                 Cs    NOp =  2
 Largest Abelian Subgroup              Cs    NOp =  2
 Nuclear Repulsion Energy =   551.6066450692 hartrees
 There are       46 alpha and       46 beta electrons
 Applying Cartesian multipole field
    Component          Value
    ---------          -----
     (2,0,0)        1.00000E-11
     (0,2,0)        2.00000E-11
     (0,0,2)       -3.00000E-11
 Nucleus-field energy     =     0.0000000140 hartrees
 Requested basis set is 6-311++G(d,p)
 There are 61 shells and 169 basis functions
 A cutoff of  1.0D-11 yielded   1580 shell pairs
 There are     12735 function pairs (     14114 Cartesian)
 Smallest overlap matrix eigenvalue = 3.73E-05
 Guess MOs from SCF MO coefficient file

 -----------------------------------------------------------------------
  General SCF calculation program by
  Eric Jon Sundstrom, Paul Horn, Yuezhi Mao, Dmitri Zuev, Alec White,
  David Stuck, Shaama M.S., Shane Yost, Joonho Lee, David Small,
  Daniel Levine, Susi Lehtola, Hugh Burton, Evgeny Epifanovsky
 -----------------------------------------------------------------------
 Exchange:     0.2000 Hartree-Fock + 0.0800 Slater + 0.7200 B88
 Correlation:  0.1900 VWN1RPA + 0.8100 LYP
 Using SG-1 standard quadrature grid
 using 4 threads for integral computing
 -------------------------------------------------------
 OpenMP Integral computing Module                
 Release: version 2.0, May 2017, Q-Chem Inc. Pleasanton 
 -------------------------------------------------------
 -------------------------------------------------------
 OpenMP BLAS3 based DFT computing Module                
 Release: version 1.0, May 2013, Q-Chem Inc. Pittsburgh 
 -------------------------------------------------------
 A restricted SCF calculation will be
 performed using DIIS
 SCF converges when DIIS error is below 1.0e-08
 ---------------------------------------
  Cycle       Energy         DIIS error
 ---------------------------------------
    1   -5324.9496992067      8.86e-04  
    2   -5324.9528794754      3.10e-04  
    3   -5324.9526994526      3.89e-04  
    4   -5324.9531915150      6.23e-05  
    5   -5324.9532024987      2.20e-05  
    6   -5324.9532040879      6.93e-06  
    7   -5324.9532042497      1.14e-06  
    8   -5324.9532042537      5.48e-07  
    9   -5324.9532042544      1.13e-07  
   10   -5324.9532042544      3.60e-08  
   11   -5324.9532042544      9.63e-09  Convergence criterion met
 ---------------------------------------
 SCF time:   CPU 33.41s  wall 9.00s 
 SCF   energy in the final basis set =    -5324.9532042544
 Total energy in the final basis set =    -5324.9532042544

 --------------------------------------------------------------
             Orbital Energies (a.u.) and Symmetries
 --------------------------------------------------------------

 Alpha MOs, Restricted
 -- Occupied --                  
-482.86 -482.85  -62.52  -62.51  -56.34  -56.33  -56.33  -56.33
  1 A'    2 A'    3 A'    4 A'    5 A'    1 A"    6 A'    7 A'                 
-56.323 -56.323 -24.726 -10.325 -10.247  -8.726  -8.715  -6.558
  2 A"    8 A'    9 A'   10 A'   11 A'   12 A'   13 A'   14 A'                 
 -6.548  -6.545  -6.544  -6.534  -6.533  -2.669  -2.665  -2.665
 15 A'    3 A"   16 A'    4 A"   17 A'   18 A'    5 A"   19 A'                 
 -2.659  -2.654  -2.654  -2.654  -2.654  -2.643  -2.643  -1.274
 20 A'    6 A"   21 A'   22 A'    7 A"    8 A"   23 A'   24 A'                 
 -0.883  -0.832  -0.757  -0.618  -0.550  -0.521  -0.512  -0.430
 25 A'   26 A'   27 A'   28 A'   29 A'   30 A'    9 A"   31 A'                 
 -0.418  -0.376  -0.333  -0.330  -0.307  -0.265
 32 A'   10 A"   11 A"   33 A'   34 A'   12 A"                                 
 -- Virtual --                   
 -0.037  -0.027  -0.017   0.005   0.018   0.040   0.048   0.052
 35 A'   13 A"   36 A'   37 A'   38 A'   39 A'   14 A"   40 A'                 
  0.067   0.072   0.073   0.089   0.091   0.108   0.113   0.128
 41 A'   15 A"   42 A'   16 A"   43 A'   44 A'   45 A'   46 A'                 
  0.129   0.135   0.165   0.177   0.195   0.255   0.276   0.294
 17 A"   47 A'   48 A'   49 A'   50 A'   51 A'   18 A"   52 A'                 
  0.317   0.366   0.372   0.382   0.403   0.407   0.417   0.427
 53 A'   54 A'   55 A'   56 A'   19 A"   57 A'   58 A'   20 A"                 
  0.445   0.467   0.471   0.521   0.521   0.540   0.544   0.553
 59 A'   21 A"   60 A'   22 A"   61 A'   62 A'   23 A"   24 A"                 
  0.580   0.599   0.603   0.636   0.674   0.700   0.719   0.765
 63 A'   64 A'   25 A"   65 A'   66 A'   26 A"   67 A'   68 A'                 
  0.786   0.821   0.873   0.918   0.999   1.028   1.084   1.247
 69 A'   70 A'   71 A'   72 A'   73 A'   74 A'   27 A"   28 A"                 
  1.307   1.353   1.432   1.457   1.488   1.557   1.644   1.763
 29 A"   75 A'   76 A'   30 A"   77 A'   78 A'   79 A'   80 A'                 
  1.795   1.882   1.921   1.959   1.973   2.029   2.032   2.047
 31 A"   81 A'   82 A'   32 A"   33 A"   34 A"   83 A'   84 A'                 
  2.134   2.162   2.263   2.288   2.566   2.621   2.637   2.823
 85 A'   86 A'   87 A'   88 A'   89 A'   35 A"   90 A'   36 A"                 
  2.940   3.118   3.254   3.675   3.751   3.793   3.950   3.988
 91 A'   92 A'   93 A'   94 A'   37 A"   95 A'   38 A"   39 A"                 
  3.994   4.000   4.021   4.046   4.054   4.085   4.163   4.226
 40 A"   96 A'   97 A'   41 A"   98 A'   42 A"   99 A'  100 A'                 
  4.331   4.407   4.801   6.270   6.364   6.519   6.667   6.706
101 A'  102 A'  103 A'   43 A"  104 A'  105 A'  106 A'  107 A'                 
  7.524   7.543   7.567   7.576   7.654   7.704  23.429  24.253
 44 A"   45 A"  108 A'  109 A'  110 A'  111 A'  112 A'  113 A'                 
 47.848  47.937  66.739 289.720 289.740 289.767 289.770 289.874
114 A'  115 A'  116 A'   46 A"   47 A"  117 A'  118 A'  119 A'                 
289.9221020.6271020.737
120 A'  121 A'  122 A'                                                         

 Beta MOs, Restricted
 -- Occupied --                  
-482.86 -482.85  -62.52  -62.51  -56.34  -56.33  -56.33  -56.33
  1 A'    2 A'    3 A'    4 A'    5 A'    1 A"    6 A'    7 A'                 
-56.323 -56.323 -24.726 -10.325 -10.247  -8.726  -8.715  -6.558
  2 A"    8 A'    9 A'   10 A'   11 A'   12 A'   13 A'   14 A'                 
 -6.548  -6.545  -6.544  -6.534  -6.533  -2.669  -2.665  -2.665
 15 A'    3 A"   16 A'    4 A"   17 A'   18 A'    5 A"   19 A'                 
 -2.659  -2.654  -2.654  -2.654  -2.654  -2.643  -2.643  -1.274
 20 A'    6 A"   21 A'   22 A'    7 A"    8 A"   23 A'   24 A'                 
 -0.883  -0.832  -0.757  -0.618  -0.550  -0.521  -0.512  -0.430
 25 A'   26 A'   27 A'   28 A'   29 A'   30 A'    9 A"   31 A'                 
 -0.418  -0.376  -0.333  -0.330  -0.307  -0.265
 32 A'   10 A"   11 A"   33 A'   34 A'   12 A"                                 
 -- Virtual --                   
 -0.037  -0.027  -0.017   0.005   0.018   0.040   0.048   0.052
 35 A'   13 A"   36 A'   37 A'   38 A'   39 A'   14 A"   40 A'                 
  0.067   0.072   0.073   0.089   0.091   0.108   0.113   0.128
 41 A'   15 A"   42 A'   16 A"   43 A'   44 A'   45 A'   46 A'                 
  0.129   0.135   0.165   0.177   0.195   0.255   0.276   0.294
 17 A"   47 A'   48 A'   49 A'   50 A'   51 A'   18 A"   52 A'                 
  0.317   0.366   0.372   0.382   0.403   0.407   0.417   0.427
 53 A'   54 A'   55 A'   56 A'   19 A"   57 A'   58 A'   20 A"                 
  0.445   0.467   0.471   0.521   0.521   0.540   0.544   0.553
 59 A'   21 A"   60 A'   22 A"   61 A'   62 A'   23 A"   24 A"                 
  0.580   0.599   0.603   0.636   0.674   0.700   0.719   0.765
 63 A'   64 A'   25 A"   65 A'   66 A'   26 A"   67 A'   68 A'                 
  0.786   0.821   0.873   0.918   0.999   1.028   1.084   1.247
 69 A'   70 A'   71 A'   72 A'   73 A'   74 A'   27 A"   28 A"                 
  1.307   1.353   1.432   1.457   1.488   1.557   1.644   1.763
 29 A"   75 A'   76 A'   30 A"   77 A'   78 A'   79 A'   80 A'                 
  1.795   1.882   1.921   1.959   1.973   2.029   2.032   2.047
 31 A"   81 A'   82 A'   32 A"   33 A"   34 A"   83 A'   84 A'                 
  2.134   2.162   2.263   2.288   2.566   2.621   2.637   2.823
 85 A'   86 A'   87 A'   88 A'   89 A'   35 A"   90 A'   36 A"                 
  2.940   3.118   3.254   3.675   3.751   3.793   3.950   3.988
 91 A'   92 A'   93 A'   94 A'   37 A"   95 A'   38 A"   39 A"                 
  3.994   4.000   4.021   4.046   4.054   4.085   4.163   4.226
 40 A"   96 A'   97 A'   41 A"   98 A'   42 A"   99 A'  100 A'                 
  4.331   4.407   4.801   6.270   6.364   6.519   6.667   6.706
101 A'  102 A'  103 A'   43 A"  104 A'  105 A'  106 A'  107 A'                 
  7.524   7.543   7.567   7.576   7.654   7.704  23.429  24.253
 44 A"   45 A"  108 A'  109 A'  110 A'  111 A'  112 A'  113 A'                 
 47.848  47.937  66.739 289.720 289.740 289.767 289.770 289.874
114 A'  115 A'  116 A'   46 A"   47 A"  117 A'  118 A'  119 A'                 
289.9221020.6271020.737
120 A'  121 A'  122 A'                                                         
 --------------------------------------------------------------

          Ground-State Mulliken Net Atomic Charges

     Atom                 Charge (a.u.)
  ----------------------------------------
      1 H                     0.238813
      2 F                    -0.041491
      3 Br                   -0.079732
      4 Br                    0.033894
      5 C                    -0.028423
      6 C                    -0.123061
  ----------------------------------------
  Sum of atomic charges =     0.000000

 -----------------------------------------------------------------
                    Cartesian Multipole Moments
 -----------------------------------------------------------------
    Charge (ESU x 10^10)
                 0.0000
    Dipole Moment (Debye)
         X       0.4279      Y       0.0787      Z      -0.0000
       Tot       0.4350
    Quadrupole Moments (Debye-Ang)
        XX     -52.9939     XY       3.0448     YY     -51.1788
        XZ      -0.0000     YZ       0.0000     ZZ     -54.1355
    Octopole Moments (Debye-Ang^2)
       XXX     -15.3919    XXY      -2.8920    XYY      -0.1367
       YYY      12.2137    XXZ      -0.0000    XYZ       0.0000
       YYZ      -0.0000    XZZ      -6.7674    YZZ       5.4030
       ZZZ      -0.0000
    Hexadecapole Moments (Debye-Ang^3)
      XXXX    -842.9100   XXXY      11.5239   XXYY    -175.9195
      XYYY      29.5053   YYYY    -296.5775   XXXZ      -0.0000
      XXYZ       0.0000   XYYZ      -0.0000   YYYZ       0.0000
      XXZZ    -156.7584   XYZZ       3.7387   YYZZ     -62.7467
      XZZZ      -0.0000   YZZZ       0.0000   ZZZZ     -62.8696
 -----------------------------------------------------------------
 Calculating analytic gradient of the SCF energy
 Gradient of SCF Energy
            1           2           3           4           5           6
    1   0.0058314   0.0075017  -0.0054823   0.0090116  -0.0341968   0.0173344
    2   0.0122234  -0.0160128   0.0065160   0.0240505  -0.0182143  -0.0085628
    3   0.0000000   0.0000000   0.0000000   0.0000000  -0.0000000  -0.0000000
 Max gradient component =       3.420E-02
 RMS gradient           =       1.313E-02
 Gradient time:  CPU 9.73 s  wall 2.54 s
 Geometry Optimization Parameters
   NAtoms,    NIC,     NZ,  NCons,   NDum,   NFix, NCnnct, MaxDiis
        6      32       0       0       0       0       0       0

 Cartesian Hessian Update
 Hessian Updated using BFGS Update


** GEOMETRY OPTIMIZATION IN DELOCALIZED INTERNAL COORDINATES **
   Searching for a Minimum

   Optimization Cycle:  10

                       Coordinates (Angstroms)
     ATOM                X               Y               Z
      1  H         1.2012255221    1.9011435102    0.0000000000
      2  F        -1.2987263486    1.7913886526    0.0000000000
      3  Br        2.0419981125   -0.4943013027    0.0000000000
      4  Br       -1.5245476166   -0.8078695145    0.0000000000
      5  C         0.7777960610    0.8840664890    0.0000000000
      6  C        -0.5128619482    0.7170243259    0.0000000000
   Point Group: cs    Number of degrees of freedom:     9


   Energy is  -5324.953204254

 Hessian Updated using BFGS Update

  9 Hessian modes will be used to form the next step
  Hessian Eigenvalues:
     0.077381    0.165853    0.228176    0.251473    0.348982    0.380820
     0.475538    0.676279    1.053596

 Minimum Search - Taking Simple RFO Step
 Searching for Lamda that Minimizes Along All modes
 Value Taken    Lamda =  -0.00633284
 Step Taken.  Stepsize is  0.214215

                             Maximum     Tolerance    Cnvgd?
         Gradient           0.024912      0.000300      NO
         Displacement       0.179913      0.001200      NO
         Energy change     -0.007203      0.000001      NO


 New Cartesian Coordinates Obtained by Inverse Iteration

 Displacement from previous Coordinates is:  0.149983
 ----------------------------------------------------------------
             Standard Nuclear Orientation (Angstroms)
    I     Atom           X                Y                Z
 ----------------------------------------------------------------
    1      H       1.1985943473     1.8916497398     0.0000000000
    2      F      -1.3110640779     1.8348813721     0.0000000000
    3      Br      2.0482159524    -0.5170671525     0.0000000000
    4      Br     -1.5055825445    -0.8503781704     0.0000000000
    5      C       0.7934912192     0.8959624230     0.0000000000
    6      C      -0.5387711143     0.7364039483     0.0000000000
 ----------------------------------------------------------------
 Molecular Point Group                 Cs    NOp =  2
 Largest Abelian Subgroup              Cs    NOp =  2
 Nuclear Repulsion Energy =   546.2466755841 hartrees
 There are       46 alpha and       46 beta electrons
 Applying Cartesian multipole field
    Component          Value
    ---------          -----
     (2,0,0)        1.00000E-11
     (0,2,0)        2.00000E-11
     (0,0,2)       -3.00000E-11
 Nucleus-field energy     =     0.0000000143 hartrees
 Requested basis set is 6-311++G(d,p)
 There are 61 shells and 169 basis functions
 A cutoff of  1.0D-11 yielded   1573 shell pairs
 There are     12701 function pairs (     14080 Cartesian)
 Smallest overlap matrix eigenvalue = 4.89E-05
 Guess MOs from SCF MO coefficient file

 -----------------------------------------------------------------------
  General SCF calculation program by
  Eric Jon Sundstrom, Paul Horn, Yuezhi Mao, Dmitri Zuev, Alec White,
  David Stuck, Shaama M.S., Shane Yost, Joonho Lee, David Small,
  Daniel Levine, Susi Lehtola, Hugh Burton, Evgeny Epifanovsky
 -----------------------------------------------------------------------
 Exchange:     0.2000 Hartree-Fock + 0.0800 Slater + 0.7200 B88
 Correlation:  0.1900 VWN1RPA + 0.8100 LYP
 Using SG-1 standard quadrature grid
 using 4 threads for integral computing
 -------------------------------------------------------
 OpenMP Integral computing Module                
 Release: version 2.0, May 2017, Q-Chem Inc. Pleasanton 
 -------------------------------------------------------
 -------------------------------------------------------
 OpenMP BLAS3 based DFT computing Module                
 Release: version 1.0, May 2013, Q-Chem Inc. Pittsburgh 
 -------------------------------------------------------
 A restricted SCF calculation will be
 performed using DIIS
 SCF converges when DIIS error is below 1.0e-08
 ---------------------------------------
  Cycle       Energy         DIIS error
 ---------------------------------------
    1   -5324.9538459269      6.72e-04  
    2   -5324.9553051723      3.52e-04  
    3   -5324.9552837662      3.60e-04  
    4   -5324.9557004123      3.35e-05  
    5   -5324.9557028310      2.03e-05  
    6   -5324.9557040831      6.11e-06  
    7   -5324.9557041969      1.12e-06  
    8   -5324.9557041991      1.63e-07  
    9   -5324.9557041993      7.22e-08  
   10   -5324.9557041993      1.47e-08  
   11   -5324.9557041993      6.71e-09  Convergence criterion met
 ---------------------------------------
 SCF time:   CPU 33.21s  wall 8.00s 
 SCF   energy in the final basis set =    -5324.9557041993
 Total energy in the final basis set =    -5324.9557041993

 --------------------------------------------------------------
             Orbital Energies (a.u.) and Symmetries
 --------------------------------------------------------------

 Alpha MOs, Restricted
 -- Occupied --                  
-482.87 -482.85  -62.52  -62.51  -56.34  -56.33  -56.33  -56.33
  1 A'    2 A'    3 A'    4 A'    5 A'    1 A"    6 A'    7 A'                 
-56.324 -56.324 -24.729 -10.333 -10.252  -8.727  -8.716  -6.559
  2 A"    8 A'    9 A'   10 A'   11 A'   12 A'   13 A'   14 A'                 
 -6.548  -6.546  -6.545  -6.534  -6.534  -2.670  -2.666  -2.666
 15 A'    3 A"   16 A'    4 A"   17 A'   18 A'    5 A"   19 A'                 
 -2.659  -2.655  -2.655  -2.655  -2.655  -2.644  -2.644  -1.271
 20 A'    6 A"   21 A'    7 A"   22 A'    8 A"   23 A'   24 A'                 
 -0.876  -0.828  -0.751  -0.619  -0.549  -0.519  -0.508  -0.431
 25 A'   26 A'   27 A'   28 A'   29 A'   30 A'    9 A"   31 A'                 
 -0.417  -0.373  -0.332  -0.332  -0.308  -0.263
 32 A'   10 A"   11 A"   33 A'   34 A'   12 A"                                 
 -- Virtual --                   
 -0.041  -0.036  -0.024   0.003   0.019   0.039   0.048   0.049
 35 A'   13 A"   36 A'   37 A'   38 A'   39 A'   14 A"   40 A'                 
  0.066   0.072   0.073   0.088   0.092   0.108   0.112   0.128
 41 A'   15 A"   42 A'   16 A"   43 A'   44 A'   45 A'   17 A"                 
  0.129   0.134   0.161   0.173   0.197   0.251   0.278   0.288
 46 A'   47 A'   48 A'   49 A'   50 A'   51 A'   18 A"   52 A'                 
  0.317   0.365   0.373   0.379   0.403   0.407   0.413   0.428
 53 A'   54 A'   55 A'   56 A'   19 A"   57 A'   58 A'   20 A"                 
  0.440   0.465   0.468   0.515   0.517   0.536   0.543   0.553
 59 A'   60 A'   21 A"   22 A"   61 A'   62 A'   23 A"   24 A"                 
  0.581   0.595   0.603   0.630   0.673   0.696   0.699   0.767
 63 A'   64 A'   25 A"   65 A'   66 A'   26 A"   67 A'   68 A'                 
  0.780   0.810   0.864   0.907   0.986   1.025   1.077   1.237
 69 A'   70 A'   71 A'   72 A'   73 A'   74 A'   27 A"   28 A"                 
  1.299   1.357   1.439   1.456   1.493   1.542   1.629   1.750
 29 A"   75 A'   76 A'   30 A"   77 A'   78 A'   79 A'   80 A'                 
  1.793   1.866   1.916   1.950   1.970   2.023   2.023   2.040
 31 A"   81 A'   82 A'   32 A"   33 A"   34 A"   83 A'   84 A'                 
  2.109   2.159   2.250   2.277   2.567   2.614   2.626   2.813
 85 A'   86 A'   87 A'   88 A'   89 A'   35 A"   90 A'   36 A"                 
  2.931   3.093   3.229   3.695   3.748   3.796   3.941   3.985
 91 A'   92 A'   93 A'   94 A'   37 A"   95 A'   38 A"   39 A"                 
  3.990   3.995   4.018   4.035   4.042   4.078   4.154   4.212
 40 A"   96 A'   97 A'   98 A'   41 A"   42 A"   99 A'  100 A'                 
  4.329   4.405   4.788   6.268   6.360   6.499   6.650   6.688
101 A'  102 A'  103 A'   43 A"  104 A'  105 A'  106 A'  107 A'                 
  7.523   7.542   7.562   7.575   7.650   7.694  23.453  24.094
 44 A"   45 A"  108 A'  109 A'  110 A'  111 A'  112 A'  113 A'                 
 47.833  47.926  66.733 289.718 289.738 289.761 289.768 289.870
114 A'  115 A'  116 A'   46 A"   47 A"  117 A'  118 A'  119 A'                 
289.9141020.6081020.724
120 A'  121 A'  122 A'                                                         

 Beta MOs, Restricted
 -- Occupied --                  
-482.87 -482.85  -62.52  -62.51  -56.34  -56.33  -56.33  -56.33
  1 A'    2 A'    3 A'    4 A'    5 A'    1 A"    6 A'    7 A'                 
-56.324 -56.324 -24.729 -10.333 -10.252  -8.727  -8.716  -6.559
  2 A"    8 A'    9 A'   10 A'   11 A'   12 A'   13 A'   14 A'                 
 -6.548  -6.546  -6.545  -6.534  -6.534  -2.670  -2.666  -2.666
 15 A'    3 A"   16 A'    4 A"   17 A'   18 A'    5 A"   19 A'                 
 -2.659  -2.655  -2.655  -2.655  -2.655  -2.644  -2.644  -1.271
 20 A'    6 A"   21 A'    7 A"   22 A'    8 A"   23 A'   24 A'                 
 -0.876  -0.828  -0.751  -0.619  -0.549  -0.519  -0.508  -0.431
 25 A'   26 A'   27 A'   28 A'   29 A'   30 A'    9 A"   31 A'                 
 -0.417  -0.373  -0.332  -0.332  -0.308  -0.263
 32 A'   10 A"   11 A"   33 A'   34 A'   12 A"                                 
 -- Virtual --                   
 -0.041  -0.036  -0.024   0.003   0.019   0.039   0.048   0.049
 35 A'   13 A"   36 A'   37 A'   38 A'   39 A'   14 A"   40 A'                 
  0.066   0.072   0.073   0.088   0.092   0.108   0.112   0.128
 41 A'   15 A"   42 A'   16 A"   43 A'   44 A'   45 A'   17 A"                 
  0.129   0.134   0.161   0.173   0.197   0.251   0.278   0.288
 46 A'   47 A'   48 A'   49 A'   50 A'   51 A'   18 A"   52 A'                 
  0.317   0.365   0.373   0.379   0.403   0.407   0.413   0.428
 53 A'   54 A'   55 A'   56 A'   19 A"   57 A'   58 A'   20 A"                 
  0.440   0.465   0.468   0.515   0.517   0.536   0.543   0.553
 59 A'   60 A'   21 A"   22 A"   61 A'   62 A'   23 A"   24 A"                 
  0.581   0.595   0.603   0.630   0.673   0.696   0.699   0.767
 63 A'   64 A'   25 A"   65 A'   66 A'   26 A"   67 A'   68 A'                 
  0.780   0.810   0.864   0.907   0.986   1.025   1.077   1.237
 69 A'   70 A'   71 A'   72 A'   73 A'   74 A'   27 A"   28 A"                 
  1.299   1.357   1.439   1.456   1.493   1.542   1.629   1.750
 29 A"   75 A'   76 A'   30 A"   77 A'   78 A'   79 A'   80 A'                 
  1.793   1.866   1.916   1.950   1.970   2.023   2.023   2.040
 31 A"   81 A'   82 A'   32 A"   33 A"   34 A"   83 A'   84 A'                 
  2.109   2.159   2.250   2.277   2.567   2.614   2.626   2.813
 85 A'   86 A'   87 A'   88 A'   89 A'   35 A"   90 A'   36 A"                 
  2.931   3.093   3.229   3.695   3.748   3.796   3.941   3.985
 91 A'   92 A'   93 A'   94 A'   37 A"   95 A'   38 A"   39 A"                 
  3.990   3.995   4.018   4.035   4.042   4.078   4.154   4.212
 40 A"   96 A'   97 A'   98 A'   41 A"   42 A"   99 A'  100 A'                 
  4.329   4.405   4.788   6.268   6.360   6.499   6.650   6.688
101 A'  102 A'  103 A'   43 A"  104 A'  105 A'  106 A'  107 A'                 
  7.523   7.542   7.562   7.575   7.650   7.694  23.453  24.094
 44 A"   45 A"  108 A'  109 A'  110 A'  111 A'  112 A'  113 A'                 
 47.833  47.926  66.733 289.718 289.738 289.761 289.768 289.870
114 A'  115 A'  116 A'   46 A"   47 A"  117 A'  118 A'  119 A'                 
289.9141020.6081020.724
120 A'  121 A'  122 A'                                                         
 --------------------------------------------------------------

          Ground-State Mulliken Net Atomic Charges

     Atom                 Charge (a.u.)
  ----------------------------------------
      1 H                     0.240655
      2 F                    -0.046224
      3 Br                   -0.078994
      4 Br                    0.036444
      5 C                    -0.050779
      6 C                    -0.101102
  ----------------------------------------
  Sum of atomic charges =     0.000000

 -----------------------------------------------------------------
                    Cartesian Multipole Moments
 -----------------------------------------------------------------
    Charge (ESU x 10^10)
                 0.0000
    Dipole Moment (Debye)
         X       0.4259      Y       0.0130      Z       0.0000
       Tot       0.4261
    Quadrupole Moments (Debye-Ang)
        XX     -53.1874     XY       2.9773     YY     -51.0396
        XZ      -0.0000     YZ       0.0000     ZZ     -54.3257
    Octopole Moments (Debye-Ang^2)
       XXX     -15.7740    XXY      -2.0995    XYY      -0.5392
       YYY      13.6241    XXZ      -0.0000    XYZ      -0.0000
       YYZ      -0.0000    XZZ      -7.0722    YZZ       6.1157
       ZZZ       0.0000
    Hexadecapole Moments (Debye-Ang^3)
      XXXX    -845.5167   XXXY      11.8116   XXYY    -178.1841
      XYYY      31.4860   YYYY    -311.0665   XXXZ      -0.0000
      XXYZ       0.0000   XYYZ      -0.0000   YYYZ       0.0000
      XXZZ    -156.8055   XYZZ       4.1689   YYZZ     -65.5582
      XZZZ      -0.0000   YZZZ       0.0000   ZZZZ     -63.3739
 -----------------------------------------------------------------
 Calculating analytic gradient of the SCF energy
 Gradient of SCF Energy
            1           2           3           4           5           6
    1  -0.0033183   0.0022930   0.0014198   0.0046495   0.0157662  -0.0208102
    2  -0.0031637   0.0006489  -0.0022261   0.0065948   0.0075985  -0.0094524
    3   0.0000000  -0.0000000   0.0000000   0.0000000   0.0000000  -0.0000000
 Max gradient component =       2.081E-02
 RMS gradient           =       7.178E-03
 Gradient time:  CPU 9.56 s  wall 2.49 s
 Geometry Optimization Parameters
   NAtoms,    NIC,     NZ,  NCons,   NDum,   NFix, NCnnct, MaxDiis
        6      32       0       0       0       0       0       0

 Cartesian Hessian Update
 Hessian Updated using BFGS Update


** GEOMETRY OPTIMIZATION IN DELOCALIZED INTERNAL COORDINATES **
   Searching for a Minimum

   Optimization Cycle:  11

                       Coordinates (Angstroms)
     ATOM                X               Y               Z
      1  H         1.1985943473    1.8916497398    0.0000000000
      2  F        -1.3110640779    1.8348813721    0.0000000000
      3  Br        2.0482159524   -0.5170671525    0.0000000000
      4  Br       -1.5055825445   -0.8503781704    0.0000000000
      5  C         0.7934912192    0.8959624230    0.0000000000
      6  C        -0.5387711143    0.7364039483    0.0000000000
   Point Group: cs    Number of degrees of freedom:     9


   Energy is  -5324.955704199

 Hessian Updated using BFGS Update

  9 Hessian modes will be used to form the next step
  Hessian Eigenvalues:
     0.080083    0.166522    0.228728    0.247426    0.360764    0.384432
     0.528806    0.698858    1.062048

 Minimum Search - Taking Simple RFO Step
 Searching for Lamda that Minimizes Along All modes
 Value Taken    Lamda =  -0.00055393
 Step Taken.  Stepsize is  0.036195

                             Maximum     Tolerance    Cnvgd?
         Gradient           0.013846      0.000300      NO
         Displacement       0.029500      0.001200      NO
         Energy change     -0.002500      0.000001      NO


 New Cartesian Coordinates Obtained by Inverse Iteration

 Displacement from previous Coordinates is:  0.038036
 ----------------------------------------------------------------
             Standard Nuclear Orientation (Angstroms)
    I     Atom           X                Y                Z
 ----------------------------------------------------------------
    1      H       1.2076503596     1.8914056638     0.0000000000
    2      F      -1.3183526795     1.8335908744     0.0000000000
    3      Br      2.0393298809    -0.5192912827     0.0000000000
    4      Br     -1.4970342740    -0.8530327237     0.0000000000
    5      C       0.7866791291     0.8971321245     0.0000000000
    6      C      -0.5333886338     0.7416475041     0.0000000000
 ----------------------------------------------------------------
 Molecular Point Group                 Cs    NOp =  2
 Largest Abelian Subgroup              Cs    NOp =  2
 Nuclear Repulsion Energy =   547.2838457723 hartrees
 There are       46 alpha and       46 beta electrons
 Applying Cartesian multipole field
    Component          Value
    ---------          -----
     (2,0,0)        1.00000E-11
     (0,2,0)        2.00000E-11
     (0,0,2)       -3.00000E-11
 Nucleus-field energy     =     0.0000000143 hartrees
 Requested basis set is 6-311++G(d,p)
 There are 61 shells and 169 basis functions
 A cutoff of  1.0D-11 yielded   1573 shell pairs
 There are     12701 function pairs (     14080 Cartesian)
 Smallest overlap matrix eigenvalue = 4.64E-05
 Guess MOs from SCF MO coefficient file

 -----------------------------------------------------------------------
  General SCF calculation program by
  Eric Jon Sundstrom, Paul Horn, Yuezhi Mao, Dmitri Zuev, Alec White,
  David Stuck, Shaama M.S., Shane Yost, Joonho Lee, David Small,
  Daniel Levine, Susi Lehtola, Hugh Burton, Evgeny Epifanovsky
 -----------------------------------------------------------------------
 Exchange:     0.2000 Hartree-Fock + 0.0800 Slater + 0.7200 B88
 Correlation:  0.1900 VWN1RPA + 0.8100 LYP
 Using SG-1 standard quadrature grid
 using 4 threads for integral computing
 -------------------------------------------------------
 OpenMP Integral computing Module                
 Release: version 2.0, May 2017, Q-Chem Inc. Pleasanton 
 -------------------------------------------------------
 -------------------------------------------------------
 OpenMP BLAS3 based DFT computing Module                
 Release: version 1.0, May 2013, Q-Chem Inc. Pittsburgh 
 -------------------------------------------------------
 A restricted SCF calculation will be
 performed using DIIS
 SCF converges when DIIS error is below 1.0e-08
 ---------------------------------------
  Cycle       Energy         DIIS error
 ---------------------------------------
    1   -5324.9558963427      1.88e-04  
    2   -5324.9560410876      5.15e-05  
    3   -5324.9560350576      6.48e-05  
    4   -5324.9560493390      1.13e-05  
    5   -5324.9560497525      2.70e-06  
    6   -5324.9560497666      1.39e-06  
    7   -5324.9560497720      2.74e-07  
    8   -5324.9560497722      1.38e-07  
    9   -5324.9560497723      1.84e-08  
   10   -5324.9560497723      5.97e-09  Convergence criterion met
 ---------------------------------------
 SCF time:   CPU 30.21s  wall 8.00s 
 SCF   energy in the final basis set =    -5324.9560497723
 Total energy in the final basis set =    -5324.9560497723

 --------------------------------------------------------------
             Orbital Energies (a.u.) and Symmetries
 --------------------------------------------------------------

 Alpha MOs, Restricted
 -- Occupied --                  
-482.86 -482.85  -62.52  -62.51  -56.34  -56.33  -56.33  -56.33
  1 A'    2 A'    3 A'    4 A'    5 A'    1 A"    6 A'    7 A'                 
-56.324 -56.324 -24.729 -10.332 -10.251  -8.726  -8.716  -6.558
  2 A"    8 A'    9 A'   10 A'   11 A'   12 A'   13 A'   14 A'                 
 -6.548  -6.545  -6.544  -6.534  -6.534  -2.669  -2.665  -2.665
 15 A'    3 A"   16 A'    4 A"   17 A'   18 A'    5 A"   19 A'                 
 -2.659  -2.655  -2.655  -2.654  -2.654  -2.644  -2.644  -1.270
 20 A'    6 A"   21 A'   22 A'    7 A"    8 A"   23 A'   24 A'                 
 -0.877  -0.827  -0.753  -0.619  -0.550  -0.519  -0.508  -0.431
 25 A'   26 A'   27 A'   28 A'   29 A'   30 A'    9 A"   31 A'                 
 -0.417  -0.374  -0.332  -0.332  -0.307  -0.265
 32 A'   10 A"   33 A'   11 A"   34 A'   12 A"                                 
 -- Virtual --                   
 -0.043  -0.034  -0.024   0.003   0.019   0.039   0.048   0.049
 35 A'   13 A"   36 A'   37 A'   38 A'   39 A'   14 A"   40 A'                 
  0.066   0.072   0.072   0.088   0.092   0.108   0.112   0.128
 41 A'   15 A"   42 A'   16 A"   43 A'   44 A'   45 A'   46 A'                 
  0.128   0.134   0.161   0.173   0.197   0.251   0.279   0.291
 17 A"   47 A'   48 A'   49 A'   50 A'   51 A'   18 A"   52 A'                 
  0.317   0.365   0.373   0.379   0.403   0.407   0.412   0.428
 53 A'   54 A'   55 A'   56 A'   19 A"   57 A'   58 A'   20 A"                 
  0.438   0.465   0.467   0.515   0.516   0.536   0.543   0.554
 59 A'   60 A'   21 A"   22 A"   61 A'   62 A'   23 A"   24 A"                 
  0.583   0.596   0.603   0.630   0.673   0.697   0.704   0.766
 63 A'   64 A'   25 A"   65 A'   66 A'   26 A"   67 A'   68 A'                 
  0.781   0.810   0.866   0.908   0.986   1.025   1.077   1.236
 69 A'   70 A'   71 A'   72 A'   73 A'   74 A'   27 A"   28 A"                 
  1.300   1.358   1.438   1.457   1.489   1.545   1.628   1.754
 29 A"   75 A'   76 A'   30 A"   77 A'   78 A'   79 A'   80 A'                 
  1.792   1.869   1.918   1.956   1.970   2.023   2.024   2.041
 31 A"   81 A'   82 A'   32 A"   33 A"   34 A"   83 A'   84 A'                 
  2.112   2.160   2.256   2.279   2.571   2.615   2.626   2.815
 85 A'   86 A'   87 A'   88 A'   89 A'   35 A"   90 A'   36 A"                 
  2.930   3.096   3.231   3.688   3.749   3.794   3.940   3.985
 91 A'   92 A'   93 A'   94 A'   37 A"   95 A'   38 A"   39 A"                 
  3.990   3.996   4.018   4.036   4.042   4.078   4.155   4.213
 40 A"   96 A'   97 A'   98 A'   41 A"   42 A"   99 A'  100 A'                 
  4.330   4.405   4.788   6.269   6.360   6.499   6.650   6.687
101 A'  102 A'  103 A'   43 A"  104 A'  105 A'  106 A'  107 A'                 
  7.523   7.542   7.562   7.576   7.651   7.694  23.443  24.139
 44 A"   45 A"  108 A'  109 A'  110 A'  111 A'  112 A'  113 A'                 
 47.831  47.927  66.734 289.718 289.738 289.761 289.769 289.871
114 A'  115 A'  116 A'   46 A"   47 A"  117 A'  118 A'  119 A'                 
289.9141020.6051020.724
120 A'  121 A'  122 A'                                                         

 Beta MOs, Restricted
 -- Occupied --                  
-482.86 -482.85  -62.52  -62.51  -56.34  -56.33  -56.33  -56.33
  1 A'    2 A'    3 A'    4 A'    5 A'    1 A"    6 A'    7 A'                 
-56.324 -56.324 -24.729 -10.332 -10.251  -8.726  -8.716  -6.558
  2 A"    8 A'    9 A'   10 A'   11 A'   12 A'   13 A'   14 A'                 
 -6.548  -6.545  -6.544  -6.534  -6.534  -2.669  -2.665  -2.665
 15 A'    3 A"   16 A'    4 A"   17 A'   18 A'    5 A"   19 A'                 
 -2.659  -2.655  -2.655  -2.654  -2.654  -2.644  -2.644  -1.270
 20 A'    6 A"   21 A'   22 A'    7 A"    8 A"   23 A'   24 A'                 
 -0.877  -0.827  -0.753  -0.619  -0.550  -0.519  -0.508  -0.431
 25 A'   26 A'   27 A'   28 A'   29 A'   30 A'    9 A"   31 A'                 
 -0.417  -0.374  -0.332  -0.332  -0.307  -0.265
 32 A'   10 A"   33 A'   11 A"   34 A'   12 A"                                 
 -- Virtual --                   
 -0.043  -0.034  -0.024   0.003   0.019   0.039   0.048   0.049
 35 A'   13 A"   36 A'   37 A'   38 A'   39 A'   14 A"   40 A'                 
  0.066   0.072   0.072   0.088   0.092   0.108   0.112   0.128
 41 A'   15 A"   42 A'   16 A"   43 A'   44 A'   45 A'   46 A'                 
  0.128   0.134   0.161   0.173   0.197   0.251   0.279   0.291
 17 A"   47 A'   48 A'   49 A'   50 A'   51 A'   18 A"   52 A'                 
  0.317   0.365   0.373   0.379   0.403   0.407   0.412   0.428
 53 A'   54 A'   55 A'   56 A'   19 A"   57 A'   58 A'   20 A"                 
  0.438   0.465   0.467   0.515   0.516   0.536   0.543   0.554
 59 A'   60 A'   21 A"   22 A"   61 A'   62 A'   23 A"   24 A"                 
  0.583   0.596   0.603   0.630   0.673   0.697   0.704   0.766
 63 A'   64 A'   25 A"   65 A'   66 A'   26 A"   67 A'   68 A'                 
  0.781   0.810   0.866   0.908   0.986   1.025   1.077   1.236
 69 A'   70 A'   71 A'   72 A'   73 A'   74 A'   27 A"   28 A"                 
  1.300   1.358   1.438   1.457   1.489   1.545   1.628   1.754
 29 A"   75 A'   76 A'   30 A"   77 A'   78 A'   79 A'   80 A'                 
  1.792   1.869   1.918   1.956   1.970   2.023   2.024   2.041
 31 A"   81 A'   82 A'   32 A"   33 A"   34 A"   83 A'   84 A'                 
  2.112   2.160   2.256   2.279   2.571   2.615   2.626   2.815
 85 A'   86 A'   87 A'   88 A'   89 A'   35 A"   90 A'   36 A"                 
  2.930   3.096   3.231   3.688   3.749   3.794   3.940   3.985
 91 A'   92 A'   93 A'   94 A'   37 A"   95 A'   38 A"   39 A"                 
  3.990   3.996   4.018   4.036   4.042   4.078   4.155   4.213
 40 A"   96 A'   97 A'   98 A'   41 A"   42 A"   99 A'  100 A'                 
  4.330   4.405   4.788   6.269   6.360   6.499   6.650   6.687
101 A'  102 A'  103 A'   43 A"  104 A'  105 A'  106 A'  107 A'                 
  7.523   7.542   7.562   7.576   7.651   7.694  23.443  24.139
 44 A"   45 A"  108 A'  109 A'  110 A'  111 A'  112 A'  113 A'                 
 47.831  47.927  66.734 289.718 289.738 289.761 289.769 289.871
114 A'  115 A'  116 A'   46 A"   47 A"  117 A'  118 A'  119 A'                 
289.9141020.6051020.724
120 A'  121 A'  122 A'                                                         
 --------------------------------------------------------------

          Ground-State Mulliken Net Atomic Charges

     Atom                 Charge (a.u.)
  ----------------------------------------
      1 H                     0.240820
      2 F                    -0.048855
      3 Br                   -0.078045
      4 Br                    0.033901
      5 C                    -0.040681
      6 C                    -0.107140
  ----------------------------------------
  Sum of atomic charges =     0.000000

 -----------------------------------------------------------------
                    Cartesian Multipole Moments
 -----------------------------------------------------------------
    Charge (ESU x 10^10)
                 0.0000
    Dipole Moment (Debye)
         X       0.4799      Y       0.0409      Z      -0.0000
       Tot       0.4816
    Quadrupole Moments (Debye-Ang)
        XX     -53.2350     XY       2.9965     YY     -51.0203
        XZ      -0.0000     YZ      -0.0000     ZZ     -54.3065
    Octopole Moments (Debye-Ang^2)
       XXX     -15.4054    XXY      -1.9358    XYY      -0.3673
       YYY      13.8243    XXZ       0.0000    XYZ      -0.0000
       YYZ      -0.0000    XZZ      -6.9817    YZZ       6.2223
       ZZZ      -0.0000
    Hexadecapole Moments (Debye-Ang^3)
      XXXX    -839.4416   XXXY      12.2266   XXYY    -177.2581
      XYYY      31.9398   YYYY    -311.9834   XXXZ      -0.0000
      XXYZ      -0.0000   XYYZ       0.0000   YYYZ      -0.0000
      XXZZ    -155.7129   XYZZ       4.2909   YYZZ     -65.7021
      XZZZ      -0.0000   YZZZ      -0.0000   ZZZZ     -63.3156
 -----------------------------------------------------------------
 Calculating analytic gradient of the SCF energy
 Gradient of SCF Energy
            1           2           3           4           5           6
    1  -0.0011599   0.0004219   0.0012729   0.0041059   0.0009865  -0.0056272
    2  -0.0003769   0.0014079  -0.0020454   0.0053869   0.0024213  -0.0067938
    3  -0.0000000   0.0000000  -0.0000000  -0.0000000   0.0000000   0.0000000
 Max gradient component =       6.794E-03
 RMS gradient           =       2.789E-03
 Gradient time:  CPU 9.55 s  wall 2.50 s
 Geometry Optimization Parameters
   NAtoms,    NIC,     NZ,  NCons,   NDum,   NFix, NCnnct, MaxDiis
        6      32       0       0       0       0       0       0

 Cartesian Hessian Update
 Hessian Updated using BFGS Update


** GEOMETRY OPTIMIZATION IN DELOCALIZED INTERNAL COORDINATES **
   Searching for a Minimum

   Optimization Cycle:  12

                       Coordinates (Angstroms)
     ATOM                X               Y               Z
      1  H         1.2076503596    1.8914056638    0.0000000000
      2  F        -1.3183526795    1.8335908744    0.0000000000
      3  Br        2.0393298809   -0.5192912827    0.0000000000
      4  Br       -1.4970342740   -0.8530327237    0.0000000000
      5  C         0.7866791291    0.8971321245    0.0000000000
      6  C        -0.5333886338    0.7416475041    0.0000000000
   Point Group: cs    Number of degrees of freedom:     9


   Energy is  -5324.956049772

 Hessian Updated using BFGS Update

  9 Hessian modes will be used to form the next step
  Hessian Eigenvalues:
     0.080206    0.147525    0.225101    0.247192    0.360600    0.387793
     0.424975    0.793476    1.003364

 Minimum Search - Taking Simple RFO Step
 Searching for Lamda that Minimizes Along All modes
 Value Taken    Lamda =  -0.00012502
 Step Taken.  Stepsize is  0.021400

                             Maximum     Tolerance    Cnvgd?
         Gradient           0.004541      0.000300      NO
         Displacement       0.013945      0.001200      NO
         Energy change     -0.000346      0.000001      NO


 New Cartesian Coordinates Obtained by Inverse Iteration

 Displacement from previous Coordinates is:  0.019211
 ----------------------------------------------------------------
             Standard Nuclear Orientation (Angstroms)
    I     Atom           X                Y                Z
 ----------------------------------------------------------------
    1      H       1.2149907588     1.8901426264     0.0000000000
    2      F      -1.3211595036     1.8319862898     0.0000000000
    3      Br      2.0390016168    -0.5169782700     0.0000000000
    4      Br     -1.4997987273    -0.8562381979     0.0000000000
    5      C       0.7843327018     0.8984444517     0.0000000000
    6      C      -0.5324830644     0.7440952604     0.0000000000
 ----------------------------------------------------------------
 Molecular Point Group                 Cs    NOp =  2
 Largest Abelian Subgroup              Cs    NOp =  2
 Nuclear Repulsion Energy =   546.8880895570 hartrees
 There are       46 alpha and       46 beta electrons
 Applying Cartesian multipole field
    Component          Value
    ---------          -----
     (2,0,0)        1.00000E-11
     (0,2,0)        2.00000E-11
     (0,0,2)       -3.00000E-11
 Nucleus-field energy     =     0.0000000143 hartrees
 Requested basis set is 6-311++G(d,p)
 There are 61 shells and 169 basis functions
 A cutoff of  1.0D-11 yielded   1573 shell pairs
 There are     12701 function pairs (     14080 Cartesian)
 Smallest overlap matrix eigenvalue = 4.57E-05
 Guess MOs from SCF MO coefficient file

 -----------------------------------------------------------------------
  General SCF calculation program by
  Eric Jon Sundstrom, Paul Horn, Yuezhi Mao, Dmitri Zuev, Alec White,
  David Stuck, Shaama M.S., Shane Yost, Joonho Lee, David Small,
  Daniel Levine, Susi Lehtola, Hugh Burton, Evgeny Epifanovsky
 -----------------------------------------------------------------------
 Exchange:     0.2000 Hartree-Fock + 0.0800 Slater + 0.7200 B88
 Correlation:  0.1900 VWN1RPA + 0.8100 LYP
 Using SG-1 standard quadrature grid
 using 4 threads for integral computing
 -------------------------------------------------------
 OpenMP Integral computing Module                
 Release: version 2.0, May 2017, Q-Chem Inc. Pleasanton 
 -------------------------------------------------------
 -------------------------------------------------------
 OpenMP BLAS3 based DFT computing Module                
 Release: version 1.0, May 2013, Q-Chem Inc. Pittsburgh 
 -------------------------------------------------------
 A restricted SCF calculation will be
 performed using DIIS
 SCF converges when DIIS error is below 1.0e-08
 ---------------------------------------
  Cycle       Energy         DIIS error
 ---------------------------------------
    1   -5324.9561046583      8.07e-05  
    2   -5324.9561336544      2.13e-05  
    3   -5324.9561315979      3.24e-05  
    4   -5324.9561351519      4.84e-06  
    5   -5324.9561352253      1.83e-06  
    6   -5324.9561352326      5.62e-07  
    7   -5324.9561352334      1.23e-07  
    8   -5324.9561352334      4.46e-08  
    9   -5324.9561352334      1.17e-08  
   10   -5324.9561352335      4.60e-09  Convergence criterion met
 ---------------------------------------
 SCF time:   CPU 30.19s  wall 8.00s 
 SCF   energy in the final basis set =    -5324.9561352335
 Total energy in the final basis set =    -5324.9561352335

 --------------------------------------------------------------
             Orbital Energies (a.u.) and Symmetries
 --------------------------------------------------------------

 Alpha MOs, Restricted
 -- Occupied --                  
-482.86 -482.85  -62.52  -62.51  -56.34  -56.33  -56.33  -56.33
  1 A'    2 A'    3 A'    4 A'    5 A'    1 A"    6 A'    7 A'                 
-56.324 -56.324 -24.729 -10.332 -10.251  -8.726  -8.716  -6.558
  2 A"    8 A'    9 A'   10 A'   11 A'   12 A'   13 A'   14 A'                 
 -6.548  -6.544  -6.544  -6.534  -6.534  -2.669  -2.665  -2.664
 15 A'    3 A"   16 A'    4 A"   17 A'   18 A'    5 A"   19 A'                 
 -2.659  -2.655  -2.655  -2.653  -2.653  -2.644  -2.644  -1.271
 20 A'    6 A"   21 A'   22 A'    7 A"    8 A"   23 A'   24 A'                 
 -0.876  -0.826  -0.754  -0.619  -0.550  -0.519  -0.509  -0.430
 25 A'   26 A'   27 A'   28 A'   29 A'   30 A'    9 A"   31 A'                 
 -0.416  -0.373  -0.332  -0.331  -0.307  -0.266
 32 A'   10 A"   33 A'   11 A"   34 A'   12 A"                                 
 -- Virtual --                   
 -0.045  -0.033  -0.025   0.003   0.018   0.039   0.048   0.049
 35 A'   13 A"   36 A'   37 A'   38 A'   39 A'   14 A"   40 A'                 
  0.066   0.072   0.072   0.088   0.092   0.108   0.112   0.128
 41 A'   15 A"   42 A'   16 A"   43 A'   44 A'   45 A'   17 A"                 
  0.128   0.134   0.161   0.174   0.197   0.252   0.279   0.292
 46 A'   47 A'   48 A'   49 A'   50 A'   51 A'   18 A"   52 A'                 
  0.316   0.364   0.373   0.379   0.404   0.407   0.413   0.428
 53 A'   54 A'   55 A'   56 A'   19 A"   57 A'   58 A'   20 A"                 
  0.438   0.466   0.466   0.515   0.516   0.536   0.544   0.554
 59 A'   60 A'   21 A"   22 A"   61 A'   62 A'   23 A"   24 A"                 
  0.583   0.595   0.603   0.630   0.672   0.697   0.705   0.766
 63 A'   64 A'   25 A"   65 A'   66 A'   26 A"   67 A'   68 A'                 
  0.780   0.809   0.866   0.908   0.986   1.025   1.077   1.235
 69 A'   70 A'   71 A'   72 A'   73 A'   74 A'   27 A"   28 A"                 
  1.300   1.358   1.438   1.457   1.488   1.546   1.625   1.756
 29 A"   75 A'   76 A'   30 A"   77 A'   78 A'   79 A'   80 A'                 
  1.790   1.871   1.917   1.958   1.971   2.023   2.025   2.041
 31 A"   81 A'   82 A'   32 A"   33 A"   34 A"   83 A'   84 A'                 
  2.111   2.160   2.257   2.279   2.573   2.616   2.627   2.815
 85 A'   86 A'   87 A'   88 A'   89 A'   35 A"   90 A'   36 A"                 
  2.929   3.096   3.231   3.686   3.748   3.794   3.941   3.985
 91 A'   92 A'   93 A'   94 A'   37 A"   95 A'   38 A"   39 A"                 
  3.990   3.996   4.018   4.036   4.041   4.078   4.155   4.213
 40 A"   96 A'   97 A'   98 A'   41 A"   42 A"   99 A'  100 A'                 
  4.330   4.406   4.789   6.268   6.360   6.499   6.650   6.686
101 A'  102 A'  103 A'   43 A"  104 A'  105 A'  106 A'  107 A'                 
  7.524   7.542   7.563   7.576   7.651   7.694  23.441  24.152
 44 A"   45 A"  108 A'  109 A'  110 A'  111 A'  112 A'  113 A'                 
 47.830  47.926  66.733 289.719 289.738 289.761 289.769 289.871
114 A'  115 A'  116 A'   46 A"   47 A"  117 A'  118 A'  119 A'                 
289.9131020.6041020.723
120 A'  121 A'  122 A'                                                         

 Beta MOs, Restricted
 -- Occupied --                  
-482.86 -482.85  -62.52  -62.51  -56.34  -56.33  -56.33  -56.33
  1 A'    2 A'    3 A'    4 A'    5 A'    1 A"    6 A'    7 A'                 
-56.324 -56.324 -24.729 -10.332 -10.251  -8.726  -8.716  -6.558
  2 A"    8 A'    9 A'   10 A'   11 A'   12 A'   13 A'   14 A'                 
 -6.548  -6.544  -6.544  -6.534  -6.534  -2.669  -2.665  -2.664
 15 A'    3 A"   16 A'    4 A"   17 A'   18 A'    5 A"   19 A'                 
 -2.659  -2.655  -2.655  -2.653  -2.653  -2.644  -2.644  -1.271
 20 A'    6 A"   21 A'   22 A'    7 A"    8 A"   23 A'   24 A'                 
 -0.876  -0.826  -0.754  -0.619  -0.550  -0.519  -0.509  -0.430
 25 A'   26 A'   27 A'   28 A'   29 A'   30 A'    9 A"   31 A'                 
 -0.416  -0.373  -0.332  -0.331  -0.307  -0.266
 32 A'   10 A"   33 A'   11 A"   34 A'   12 A"                                 
 -- Virtual --                   
 -0.045  -0.033  -0.025   0.003   0.018   0.039   0.048   0.049
 35 A'   13 A"   36 A'   37 A'   38 A'   39 A'   14 A"   40 A'                 
  0.066   0.072   0.072   0.088   0.092   0.108   0.112   0.128
 41 A'   15 A"   42 A'   16 A"   43 A'   44 A'   45 A'   17 A"                 
  0.128   0.134   0.161   0.174   0.197   0.252   0.279   0.292
 46 A'   47 A'   48 A'   49 A'   50 A'   51 A'   18 A"   52 A'                 
  0.316   0.364   0.373   0.379   0.404   0.407   0.413   0.428
 53 A'   54 A'   55 A'   56 A'   19 A"   57 A'   58 A'   20 A"                 
  0.438   0.466   0.466   0.515   0.516   0.536   0.544   0.554
 59 A'   60 A'   21 A"   22 A"   61 A'   62 A'   23 A"   24 A"                 
  0.583   0.595   0.603   0.630   0.672   0.697   0.705   0.766
 63 A'   64 A'   25 A"   65 A'   66 A'   26 A"   67 A'   68 A'                 
  0.780   0.809   0.866   0.908   0.986   1.025   1.077   1.235
 69 A'   70 A'   71 A'   72 A'   73 A'   74 A'   27 A"   28 A"                 
  1.300   1.358   1.438   1.457   1.488   1.546   1.625   1.756
 29 A"   75 A'   76 A'   30 A"   77 A'   78 A'   79 A'   80 A'                 
  1.790   1.871   1.917   1.958   1.971   2.023   2.025   2.041
 31 A"   81 A'   82 A'   32 A"   33 A"   34 A"   83 A'   84 A'                 
  2.111   2.160   2.257   2.279   2.573   2.616   2.627   2.815
 85 A'   86 A'   87 A'   88 A'   89 A'   35 A"   90 A'   36 A"                 
  2.929   3.096   3.231   3.686   3.748   3.794   3.941   3.985
 91 A'   92 A'   93 A'   94 A'   37 A"   95 A'   38 A"   39 A"                 
  3.990   3.996   4.018   4.036   4.041   4.078   4.155   4.213
 40 A"   96 A'   97 A'   98 A'   41 A"   42 A"   99 A'  100 A'                 
  4.330   4.406   4.789   6.268   6.360   6.499   6.650   6.686
101 A'  102 A'  103 A'   43 A"  104 A'  105 A'  106 A'  107 A'                 
  7.524   7.542   7.563   7.576   7.651   7.694  23.441  24.152
 44 A"   45 A"  108 A'  109 A'  110 A'  111 A'  112 A'  113 A'                 
 47.830  47.926  66.733 289.719 289.738 289.761 289.769 289.871
114 A'  115 A'  116 A'   46 A"   47 A"  117 A'  118 A'  119 A'                 
289.9131020.6041020.723
120 A'  121 A'  122 A'                                                         
 --------------------------------------------------------------

          Ground-State Mulliken Net Atomic Charges

     Atom                 Charge (a.u.)
  ----------------------------------------
      1 H                     0.240951
      2 F                    -0.047810
      3 Br                   -0.077244
      4 Br                    0.031676
      5 C                    -0.037202
      6 C                    -0.110371
  ----------------------------------------
  Sum of atomic charges =     0.000000

 -----------------------------------------------------------------
                    Cartesian Multipole Moments
 -----------------------------------------------------------------
    Charge (ESU x 10^10)
                 0.0000
    Dipole Moment (Debye)
         X       0.4975      Y       0.0692      Z      -0.0000
       Tot       0.5022
    Quadrupole Moments (Debye-Ang)
        XX     -53.2346     XY       2.9982     YY     -51.0063
        XZ      -0.0000     YZ      -0.0000     ZZ     -54.3124
    Octopole Moments (Debye-Ang^2)
       XXX     -15.0788    XXY      -1.8750    XYY      -0.2978
       YYY      13.9372    XXZ      -0.0000    XYZ      -0.0000
       YYZ      -0.0000    XZZ      -6.8859    YZZ       6.2530
       ZZZ      -0.0000
    Hexadecapole Moments (Debye-Ang^3)
      XXXX    -840.2766   XXXY      11.6728   XXYY    -177.3536
      XYYY      31.3796   YYYY    -312.2887   XXXZ      -0.0000
      XXYZ       0.0000   XYYZ       0.0000   YYYZ      -0.0000
      XXZZ    -155.8984   XYZZ       4.0646   YYZZ     -65.7549
      XZZZ      -0.0000   YZZZ      -0.0000   ZZZZ     -63.3330
 -----------------------------------------------------------------
 Calculating analytic gradient of the SCF energy
 Gradient of SCF Energy
            1           2           3           4           5           6
    1   0.0001301   0.0003883   0.0014270   0.0025462  -0.0036400  -0.0008516
    2   0.0002383   0.0008714  -0.0016887   0.0033205   0.0013510  -0.0040924
    3  -0.0000000  -0.0000000  -0.0000000  -0.0000000  -0.0000000   0.0000000
 Max gradient component =       4.092E-03
 RMS gradient           =       1.763E-03
 Gradient time:  CPU 9.66 s  wall 2.53 s
 Geometry Optimization Parameters
   NAtoms,    NIC,     NZ,  NCons,   NDum,   NFix, NCnnct, MaxDiis
        6      32       0       0       0       0       0       0

 Cartesian Hessian Update
 Hessian Updated using BFGS Update


** GEOMETRY OPTIMIZATION IN DELOCALIZED INTERNAL COORDINATES **
   Searching for a Minimum

   Optimization Cycle:  13

                       Coordinates (Angstroms)
     ATOM                X               Y               Z
      1  H         1.2149907588    1.8901426264    0.0000000000
      2  F        -1.3211595036    1.8319862898    0.0000000000
      3  Br        2.0390016168   -0.5169782700    0.0000000000
      4  Br       -1.4997987273   -0.8562381979    0.0000000000
      5  C         0.7843327018    0.8984444517    0.0000000000
      6  C        -0.5324830644    0.7440952604    0.0000000000
   Point Group: cs    Number of degrees of freedom:     9


   Energy is  -5324.956135233

 Hessian Updated using BFGS Update

  9 Hessian modes will be used to form the next step
  Hessian Eigenvalues:
     0.079928    0.132729    0.217601    0.243210    0.334080    0.362656
     0.397877    0.838297    0.867179

 Minimum Search - Taking Simple RFO Step
 Searching for Lamda that Minimizes Along All modes
 Value Taken    Lamda =  -0.00006505
 Step Taken.  Stepsize is  0.016302

                             Maximum     Tolerance    Cnvgd?
         Gradient           0.002931      0.000300      NO
         Displacement       0.008790      0.001200      NO
         Energy change     -0.000085      0.000001      NO


 New Cartesian Coordinates Obtained by Inverse Iteration

 Displacement from previous Coordinates is:  0.016244
 ----------------------------------------------------------------
             Standard Nuclear Orientation (Angstroms)
    I     Atom           X                Y                Z
 ----------------------------------------------------------------
    1      H       1.2205038798     1.8894358384     0.0000000000
    2      F      -1.3243681046     1.8304417733     0.0000000000
    3      Br      2.0388409737    -0.5155182439     0.0000000000
    4      Br     -1.5030185877    -0.8592509279     0.0000000000
    5      C       0.7849473061     0.8996794639     0.0000000000
    6      C      -0.5320216850     0.7466642565     0.0000000000
 ----------------------------------------------------------------
 Molecular Point Group                 Cs    NOp =  2
 Largest Abelian Subgroup              Cs    NOp =  2
 Nuclear Repulsion Energy =   546.4025145181 hartrees
 There are       46 alpha and       46 beta electrons
 Applying Cartesian multipole field
    Component          Value
    ---------          -----
     (2,0,0)        1.00000E-11
     (0,2,0)        2.00000E-11
     (0,0,2)       -3.00000E-11
 Nucleus-field energy     =     0.0000000143 hartrees
 Requested basis set is 6-311++G(d,p)
 There are 61 shells and 169 basis functions
 A cutoff of  1.0D-11 yielded   1573 shell pairs
 There are     12701 function pairs (     14080 Cartesian)
 Smallest overlap matrix eigenvalue = 4.57E-05
 Guess MOs from SCF MO coefficient file

 -----------------------------------------------------------------------
  General SCF calculation program by
  Eric Jon Sundstrom, Paul Horn, Yuezhi Mao, Dmitri Zuev, Alec White,
  David Stuck, Shaama M.S., Shane Yost, Joonho Lee, David Small,
  Daniel Levine, Susi Lehtola, Hugh Burton, Evgeny Epifanovsky
 -----------------------------------------------------------------------
 Exchange:     0.2000 Hartree-Fock + 0.0800 Slater + 0.7200 B88
 Correlation:  0.1900 VWN1RPA + 0.8100 LYP
 Using SG-1 standard quadrature grid
 using 4 threads for integral computing
 -------------------------------------------------------
 OpenMP Integral computing Module                
 Release: version 2.0, May 2017, Q-Chem Inc. Pleasanton 
 -------------------------------------------------------
 -------------------------------------------------------
 OpenMP BLAS3 based DFT computing Module                
 Release: version 1.0, May 2013, Q-Chem Inc. Pittsburgh 
 -------------------------------------------------------
 A restricted SCF calculation will be
 performed using DIIS
 SCF converges when DIIS error is below 1.0e-08
 ---------------------------------------
  Cycle       Energy         DIIS error
 ---------------------------------------
    1   -5324.9561577414      6.56e-05  
    2   -5324.9561756501      2.96e-05  
    3   -5324.9561732940      3.95e-05  
    4   -5324.9561786070      3.82e-06  
    5   -5324.9561786373      2.32e-06  
    6   -5324.9561786515      4.40e-07  
    7   -5324.9561786518      1.22e-07  
    8   -5324.9561786519      3.30e-08  
    9   -5324.9561786519      1.24e-08  
   10   -5324.9561786518      2.92e-09  Convergence criterion met
 ---------------------------------------
 SCF time:   CPU 30.18s  wall 8.00s 
 SCF   energy in the final basis set =    -5324.9561786518
 Total energy in the final basis set =    -5324.9561786518

 --------------------------------------------------------------
             Orbital Energies (a.u.) and Symmetries
 --------------------------------------------------------------

 Alpha MOs, Restricted
 -- Occupied --                  
-482.86 -482.85  -62.52  -62.51  -56.34  -56.33  -56.33  -56.33
  1 A'    2 A'    3 A'    4 A'    5 A'    1 A"    6 A'    7 A'                 
-56.324 -56.324 -24.730 -10.333 -10.252  -8.725  -8.716  -6.557
  2 A"    8 A'    9 A'   10 A'   11 A'   12 A'   13 A'   14 A'                 
 -6.548  -6.544  -6.543  -6.534  -6.534  -2.668  -2.665  -2.664
 15 A'    3 A"   16 A'    4 A"   17 A'   18 A'    5 A"   19 A'                 
 -2.659  -2.655  -2.655  -2.653  -2.653  -2.644  -2.644  -1.272
 20 A'    6 A"   21 A'   22 A'    7 A"    8 A"   23 A'   24 A'                 
 -0.876  -0.826  -0.754  -0.620  -0.550  -0.520  -0.509  -0.430
 25 A'   26 A'   27 A'   28 A'   29 A'   30 A'    9 A"   31 A'                 
 -0.416  -0.373  -0.331  -0.331  -0.307  -0.266
 32 A'   10 A"   33 A'   11 A"   34 A'   12 A"                                 
 -- Virtual --                   
 -0.046  -0.033  -0.025   0.003   0.018   0.039   0.048   0.049
 35 A'   13 A"   36 A'   37 A'   38 A'   39 A'   14 A"   40 A'                 
  0.065   0.072   0.072   0.088   0.092   0.108   0.112   0.127
 41 A'   15 A"   42 A'   16 A"   43 A'   44 A'   45 A'   17 A"                 
  0.128   0.134   0.161   0.174   0.197   0.252   0.278   0.293
 46 A'   47 A'   48 A'   49 A'   50 A'   51 A'   18 A"   52 A'                 
  0.316   0.364   0.373   0.378   0.404   0.408   0.413   0.428
 53 A'   54 A'   55 A'   56 A'   19 A"   57 A'   58 A'   20 A"                 
  0.437   0.466   0.466   0.515   0.516   0.536   0.544   0.554
 59 A'   60 A'   21 A"   22 A"   61 A'   62 A'   23 A"   24 A"                 
  0.583   0.595   0.603   0.629   0.672   0.697   0.705   0.766
 63 A'   64 A'   25 A"   65 A'   66 A'   26 A"   67 A'   68 A'                 
  0.780   0.809   0.867   0.907   0.985   1.025   1.076   1.234
 69 A'   70 A'   71 A'   72 A'   73 A'   74 A'   27 A"   28 A"                 
  1.300   1.358   1.438   1.456   1.487   1.545   1.623   1.757
 29 A"   75 A'   76 A'   30 A"   77 A'   78 A'   79 A'   80 A'                 
  1.789   1.872   1.916   1.959   1.971   2.023   2.026   2.040
 31 A"   81 A'   82 A'   32 A"   33 A"   34 A"   83 A'   84 A'                 
  2.109   2.160   2.258   2.280   2.574   2.615   2.627   2.815
 85 A'   86 A'   87 A'   88 A'   89 A'   35 A"   90 A'   36 A"                 
  2.927   3.096   3.230   3.685   3.748   3.794   3.942   3.986
 91 A'   92 A'   93 A'   94 A'   37 A"   95 A'   38 A"   39 A"                 
  3.990   3.996   4.018   4.036   4.041   4.077   4.155   4.212
 40 A"   96 A'   97 A'   98 A'   41 A"   42 A"   99 A'  100 A'                 
  4.330   4.406   4.789   6.268   6.360   6.498   6.650   6.684
101 A'  102 A'  103 A'   43 A"  104 A'  105 A'  106 A'  107 A'                 
  7.524   7.543   7.563   7.576   7.651   7.693  23.441  24.151
 44 A"   45 A"  108 A'  109 A'  110 A'  111 A'  112 A'  113 A'                 
 47.829  47.925  66.733 289.719 289.739 289.761 289.769 289.871
114 A'  115 A'  116 A'   46 A"   47 A"  117 A'  118 A'  119 A'                 
289.9131020.6031020.722
120 A'  121 A'  122 A'                                                         

 Beta MOs, Restricted
 -- Occupied --                  
-482.86 -482.85  -62.52  -62.51  -56.34  -56.33  -56.33  -56.33
  1 A'    2 A'    3 A'    4 A'    5 A'    1 A"    6 A'    7 A'                 
-56.324 -56.324 -24.730 -10.333 -10.252  -8.725  -8.716  -6.557
  2 A"    8 A'    9 A'   10 A'   11 A'   12 A'   13 A'   14 A'                 
 -6.548  -6.544  -6.543  -6.534  -6.534  -2.668  -2.665  -2.664
 15 A'    3 A"   16 A'    4 A"   17 A'   18 A'    5 A"   19 A'                 
 -2.659  -2.655  -2.655  -2.653  -2.653  -2.644  -2.644  -1.272
 20 A'    6 A"   21 A'   22 A'    7 A"    8 A"   23 A'   24 A'                 
 -0.876  -0.826  -0.754  -0.620  -0.550  -0.520  -0.509  -0.430
 25 A'   26 A'   27 A'   28 A'   29 A'   30 A'    9 A"   31 A'                 
 -0.416  -0.373  -0.331  -0.331  -0.307  -0.266
 32 A'   10 A"   33 A'   11 A"   34 A'   12 A"                                 
 -- Virtual --                   
 -0.046  -0.033  -0.025   0.003   0.018   0.039   0.048   0.049
 35 A'   13 A"   36 A'   37 A'   38 A'   39 A'   14 A"   40 A'                 
  0.065   0.072   0.072   0.088   0.092   0.108   0.112   0.127
 41 A'   15 A"   42 A'   16 A"   43 A'   44 A'   45 A'   17 A"                 
  0.128   0.134   0.161   0.174   0.197   0.252   0.278   0.293
 46 A'   47 A'   48 A'   49 A'   50 A'   51 A'   18 A"   52 A'                 
  0.316   0.364   0.373   0.378   0.404   0.408   0.413   0.428
 53 A'   54 A'   55 A'   56 A'   19 A"   57 A'   58 A'   20 A"                 
  0.437   0.466   0.466   0.515   0.516   0.536   0.544   0.554
 59 A'   60 A'   21 A"   22 A"   61 A'   62 A'   23 A"   24 A"                 
  0.583   0.595   0.603   0.629   0.672   0.697   0.705   0.766
 63 A'   64 A'   25 A"   65 A'   66 A'   26 A"   67 A'   68 A'                 
  0.780   0.809   0.867   0.907   0.985   1.025   1.076   1.234
 69 A'   70 A'   71 A'   72 A'   73 A'   74 A'   27 A"   28 A"                 
  1.300   1.358   1.438   1.456   1.487   1.545   1.623   1.757
 29 A"   75 A'   76 A'   30 A"   77 A'   78 A'   79 A'   80 A'                 
  1.789   1.872   1.916   1.959   1.971   2.023   2.026   2.040
 31 A"   81 A'   82 A'   32 A"   33 A"   34 A"   83 A'   84 A'                 
  2.109   2.160   2.258   2.280   2.574   2.615   2.627   2.815
 85 A'   86 A'   87 A'   88 A'   89 A'   35 A"   90 A'   36 A"                 
  2.927   3.096   3.230   3.685   3.748   3.794   3.942   3.986
 91 A'   92 A'   93 A'   94 A'   37 A"   95 A'   38 A"   39 A"                 
  3.990   3.996   4.018   4.036   4.041   4.077   4.155   4.212
 40 A"   96 A'   97 A'   98 A'   41 A"   42 A"   99 A'  100 A'                 
  4.330   4.406   4.789   6.268   6.360   6.498   6.650   6.684
101 A'  102 A'  103 A'   43 A"  104 A'  105 A'  106 A'  107 A'                 
  7.524   7.543   7.563   7.576   7.651   7.693  23.441  24.151
 44 A"   45 A"  108 A'  109 A'  110 A'  111 A'  112 A'  113 A'                 
 47.829  47.925  66.733 289.719 289.739 289.761 289.769 289.871
114 A'  115 A'  116 A'   46 A"   47 A"  117 A'  118 A'  119 A'                 
289.9131020.6031020.722
120 A'  121 A'  122 A'                                                         
 --------------------------------------------------------------

          Ground-State Mulliken Net Atomic Charges

     Atom                 Charge (a.u.)
  ----------------------------------------
      1 H                     0.240878
      2 F                    -0.046402
      3 Br                   -0.076185
      4 Br                    0.029581
      5 C                    -0.036007
      6 C                    -0.111865
  ----------------------------------------
  Sum of atomic charges =     0.000000

 -----------------------------------------------------------------
                    Cartesian Multipole Moments
 -----------------------------------------------------------------
    Charge (ESU x 10^10)
                 0.0000
    Dipole Moment (Debye)
         X       0.5147      Y       0.0940      Z      -0.0000
       Tot       0.5232
    Quadrupole Moments (Debye-Ang)
        XX     -53.2326     XY       2.9854     YY     -50.9876
        XZ       0.0000     YZ       0.0000     ZZ     -54.3248
    Octopole Moments (Debye-Ang^2)
       XXX     -14.7717    XXY      -1.8183    XYY      -0.2353
       YYY      14.0747    XXZ      -0.0000    XYZ       0.0000
       YYZ       0.0000    XZZ      -6.7924    YZZ       6.2844
       ZZZ       0.0000
    Hexadecapole Moments (Debye-Ang^3)
      XXXX    -841.5445   XXXY      11.1650   XXYY    -177.5205
      XYYY      30.8197   YYYY    -312.6204   XXXZ       0.0000
      XXYZ       0.0000   XYYZ       0.0000   YYYZ       0.0000
      XXZZ    -156.1411   XYZZ       3.8574   YYZZ     -65.8288
      XZZZ       0.0000   YZZZ       0.0000   ZZZZ     -63.3691
 -----------------------------------------------------------------
 Calculating analytic gradient of the SCF energy
 Gradient of SCF Energy
            1           2           3           4           5           6
    1   0.0006444   0.0001204   0.0013222   0.0009868  -0.0035642   0.0004905
    2   0.0001615   0.0003976  -0.0012657   0.0012995   0.0010734  -0.0016662
    3  -0.0000000  -0.0000000  -0.0000000  -0.0000000   0.0000000   0.0000000
 Max gradient component =       3.564E-03
 RMS gradient           =       1.143E-03
 Gradient time:  CPU 9.68 s  wall 2.53 s
 Geometry Optimization Parameters
   NAtoms,    NIC,     NZ,  NCons,   NDum,   NFix, NCnnct, MaxDiis
        6      32       0       0       0       0       0       0

 Cartesian Hessian Update
 Hessian Updated using BFGS Update


** GEOMETRY OPTIMIZATION IN DELOCALIZED INTERNAL COORDINATES **
   Searching for a Minimum

   Optimization Cycle:  14

                       Coordinates (Angstroms)
     ATOM                X               Y               Z
      1  H         1.2205038798    1.8894358384    0.0000000000
      2  F        -1.3243681046    1.8304417733    0.0000000000
      3  Br        2.0388409737   -0.5155182439    0.0000000000
      4  Br       -1.5030185877   -0.8592509279    0.0000000000
      5  C         0.7849473061    0.8996794639    0.0000000000
      6  C        -0.5320216850    0.7466642565    0.0000000000
   Point Group: cs    Number of degrees of freedom:     9


   Energy is  -5324.956178652

 Hessian Updated using BFGS Update

  9 Hessian modes will be used to form the next step
  Hessian Eigenvalues:
     0.080285    0.148563    0.193701    0.235192    0.290874    0.363091
     0.396047    0.678690    0.844361

 Minimum Search - Taking Simple RFO Step
 Searching for Lamda that Minimizes Along All modes
 Value Taken    Lamda =  -0.00002508
 Step Taken.  Stepsize is  0.009782

                             Maximum     Tolerance    Cnvgd?
         Gradient           0.001592      0.000300      NO
         Displacement       0.006561      0.001200      NO
         Energy change     -0.000043      0.000001      NO


 New Cartesian Coordinates Obtained by Inverse Iteration

 Displacement from previous Coordinates is:  0.007666
 ----------------------------------------------------------------
             Standard Nuclear Orientation (Angstroms)
    I     Atom           X                Y                Z
 ----------------------------------------------------------------
    1      H       1.2214454756     1.8899411411     0.0000000000
    2      F      -1.3254092019     1.8292895218     0.0000000000
    3      Br      2.0382759531    -0.5151538531     0.0000000000
    4      Br     -1.5051514073    -0.8605354199     0.0000000000
    5      C       0.7869193669     0.8999871232     0.0000000000
    6      C      -0.5311964043     0.7479236472     0.0000000000
 ----------------------------------------------------------------
 Molecular Point Group                 Cs    NOp =  2
 Largest Abelian Subgroup              Cs    NOp =  2
 Nuclear Repulsion Energy =   546.1933880870 hartrees
 There are       46 alpha and       46 beta electrons
 Applying Cartesian multipole field
    Component          Value
    ---------          -----
     (2,0,0)        1.00000E-11
     (0,2,0)        2.00000E-11
     (0,0,2)       -3.00000E-11
 Nucleus-field energy     =     0.0000000143 hartrees
 Requested basis set is 6-311++G(d,p)
 There are 61 shells and 169 basis functions
 A cutoff of  1.0D-11 yielded   1573 shell pairs
 There are     12701 function pairs (     14080 Cartesian)
 Smallest overlap matrix eigenvalue = 4.58E-05
 Guess MOs from SCF MO coefficient file

 -----------------------------------------------------------------------
  General SCF calculation program by
  Eric Jon Sundstrom, Paul Horn, Yuezhi Mao, Dmitri Zuev, Alec White,
  David Stuck, Shaama M.S., Shane Yost, Joonho Lee, David Small,
  Daniel Levine, Susi Lehtola, Hugh Burton, Evgeny Epifanovsky
 -----------------------------------------------------------------------
 Exchange:     0.2000 Hartree-Fock + 0.0800 Slater + 0.7200 B88
 Correlation:  0.1900 VWN1RPA + 0.8100 LYP
 Using SG-1 standard quadrature grid
 using 4 threads for integral computing
 -------------------------------------------------------
 OpenMP Integral computing Module                
 Release: version 2.0, May 2017, Q-Chem Inc. Pleasanton 
 -------------------------------------------------------
 -------------------------------------------------------
 OpenMP BLAS3 based DFT computing Module                
 Release: version 1.0, May 2013, Q-Chem Inc. Pittsburgh 
 -------------------------------------------------------
 A restricted SCF calculation will be
 performed using DIIS
 SCF converges when DIIS error is below 1.0e-08
 ---------------------------------------
  Cycle       Energy         DIIS error
 ---------------------------------------
    1   -5324.9561872814      4.01e-05  
    2   -5324.9561934946      2.11e-05  
    3   -5324.9561928453      2.51e-05  
    4   -5324.9561949855      2.67e-06  
    5   -5324.9561950030      1.43e-06  
    6   -5324.9561950081      2.63e-07  
    7   -5324.9561950083      9.72e-08  
    8   -5324.9561950083      2.07e-08  
    9   -5324.9561950084      9.59e-09  Convergence criterion met
 ---------------------------------------
 SCF time:   CPU 27.16s  wall 7.00s 
 SCF   energy in the final basis set =    -5324.9561950084
 Total energy in the final basis set =    -5324.9561950084

 --------------------------------------------------------------
             Orbital Energies (a.u.) and Symmetries
 --------------------------------------------------------------

 Alpha MOs, Restricted
 -- Occupied --                  
-482.86 -482.85  -62.52  -62.51  -56.34  -56.33  -56.33  -56.33
  1 A'    2 A'    3 A'    4 A'    5 A'    1 A"    6 A'    7 A'                 
-56.324 -56.324 -24.730 -10.333 -10.252  -8.725  -8.716  -6.557
  2 A"    8 A'    9 A'   10 A'   11 A'   12 A'   13 A'   14 A'                 
 -6.549  -6.543  -6.543  -6.535  -6.534  -2.668  -2.664  -2.664
 15 A'    3 A"   16 A'    4 A"   17 A'   18 A'    5 A"   19 A'                 
 -2.659  -2.655  -2.655  -2.653  -2.653  -2.644  -2.644  -1.272
 20 A'    6 A"   21 A'   22 A'    7 A"    8 A"   23 A'   24 A'                 
 -0.875  -0.825  -0.754  -0.620  -0.550  -0.520  -0.510  -0.431
 25 A'   26 A'   27 A'   28 A'   29 A'   30 A'    9 A"   31 A'                 
 -0.416  -0.373  -0.331  -0.331  -0.307  -0.266
 32 A'   10 A"   33 A'   11 A"   34 A'   12 A"                                 
 -- Virtual --                   
 -0.046  -0.033  -0.026   0.003   0.018   0.039   0.048   0.049
 35 A'   13 A"   36 A'   37 A'   38 A'   39 A'   14 A"   40 A'                 
  0.065   0.072   0.072   0.088   0.092   0.107   0.112   0.127
 41 A'   15 A"   42 A'   16 A"   43 A'   44 A'   45 A'   17 A"                 
  0.128   0.134   0.161   0.174   0.197   0.252   0.278   0.293
 46 A'   47 A'   48 A'   49 A'   50 A'   51 A'   18 A"   52 A'                 
  0.316   0.363   0.373   0.378   0.404   0.408   0.413   0.428
 53 A'   54 A'   55 A'   56 A'   19 A"   57 A'   58 A'   20 A"                 
  0.437   0.466   0.466   0.515   0.516   0.535   0.545   0.553
 59 A'   60 A'   21 A"   22 A"   61 A'   62 A'   23 A"   24 A"                 
  0.583   0.596   0.602   0.628   0.672   0.697   0.704   0.766
 63 A'   64 A'   25 A"   65 A'   66 A'   26 A"   67 A'   68 A'                 
  0.780   0.809   0.867   0.907   0.984   1.025   1.076   1.234
 69 A'   70 A'   71 A'   72 A'   73 A'   74 A'   27 A"   28 A"                 
  1.300   1.357   1.438   1.456   1.487   1.545   1.622   1.756
 29 A"   75 A'   76 A'   30 A"   77 A'   78 A'   79 A'   80 A'                 
  1.789   1.872   1.916   1.958   1.971   2.023   2.026   2.040
 31 A"   81 A'   82 A'   32 A"   33 A"   34 A"   83 A'   84 A'                 
  2.108   2.159   2.257   2.280   2.573   2.615   2.627   2.815
 85 A'   86 A'   87 A'   88 A'   89 A'   35 A"   90 A'   36 A"                 
  2.926   3.096   3.230   3.685   3.747   3.794   3.942   3.986
 91 A'   92 A'   93 A'   94 A'   37 A"   95 A'   38 A"   39 A"                 
  3.990   3.997   4.018   4.035   4.041   4.077   4.155   4.212
 40 A"   96 A'   97 A'   98 A'   41 A"   42 A"   99 A'  100 A'                 
  4.330   4.406   4.789   6.268   6.360   6.498   6.651   6.684
101 A'  102 A'  103 A'   43 A"  104 A'  105 A'  106 A'  107 A'                 
  7.524   7.542   7.563   7.576   7.651   7.693  23.441  24.147
 44 A"   45 A"  108 A'  109 A'  110 A'  111 A'  112 A'  113 A'                 
 47.829  47.925  66.732 289.719 289.739 289.761 289.769 289.871
114 A'  115 A'  116 A'   46 A"   47 A"  117 A'  118 A'  119 A'                 
289.9131020.6021020.721
120 A'  121 A'  122 A'                                                         

 Beta MOs, Restricted
 -- Occupied --                  
-482.86 -482.85  -62.52  -62.51  -56.34  -56.33  -56.33  -56.33
  1 A'    2 A'    3 A'    4 A'    5 A'    1 A"    6 A'    7 A'                 
-56.324 -56.324 -24.730 -10.333 -10.252  -8.725  -8.716  -6.557
  2 A"    8 A'    9 A'   10 A'   11 A'   12 A'   13 A'   14 A'                 
 -6.549  -6.543  -6.543  -6.535  -6.534  -2.668  -2.664  -2.664
 15 A'    3 A"   16 A'    4 A"   17 A'   18 A'    5 A"   19 A'                 
 -2.659  -2.655  -2.655  -2.653  -2.653  -2.644  -2.644  -1.272
 20 A'    6 A"   21 A'   22 A'    7 A"    8 A"   23 A'   24 A'                 
 -0.875  -0.825  -0.754  -0.620  -0.550  -0.520  -0.510  -0.431
 25 A'   26 A'   27 A'   28 A'   29 A'   30 A'    9 A"   31 A'                 
 -0.416  -0.373  -0.331  -0.331  -0.307  -0.266
 32 A'   10 A"   33 A'   11 A"   34 A'   12 A"                                 
 -- Virtual --                   
 -0.046  -0.033  -0.026   0.003   0.018   0.039   0.048   0.049
 35 A'   13 A"   36 A'   37 A'   38 A'   39 A'   14 A"   40 A'                 
  0.065   0.072   0.072   0.088   0.092   0.107   0.112   0.127
 41 A'   15 A"   42 A'   16 A"   43 A'   44 A'   45 A'   17 A"                 
  0.128   0.134   0.161   0.174   0.197   0.252   0.278   0.293
 46 A'   47 A'   48 A'   49 A'   50 A'   51 A'   18 A"   52 A'                 
  0.316   0.363   0.373   0.378   0.404   0.408   0.413   0.428
 53 A'   54 A'   55 A'   56 A'   19 A"   57 A'   58 A'   20 A"                 
  0.437   0.466   0.466   0.515   0.516   0.535   0.545   0.553
 59 A'   60 A'   21 A"   22 A"   61 A'   62 A'   23 A"   24 A"                 
  0.583   0.596   0.602   0.628   0.672   0.697   0.704   0.766
 63 A'   64 A'   25 A"   65 A'   66 A'   26 A"   67 A'   68 A'                 
  0.780   0.809   0.867   0.907   0.984   1.025   1.076   1.234
 69 A'   70 A'   71 A'   72 A'   73 A'   74 A'   27 A"   28 A"                 
  1.300   1.357   1.438   1.456   1.487   1.545   1.622   1.756
 29 A"   75 A'   76 A'   30 A"   77 A'   78 A'   79 A'   80 A'                 
  1.789   1.872   1.916   1.958   1.971   2.023   2.026   2.040
 31 A"   81 A'   82 A'   32 A"   33 A"   34 A"   83 A'   84 A'                 
  2.108   2.159   2.257   2.280   2.573   2.615   2.627   2.815
 85 A'   86 A'   87 A'   88 A'   89 A'   35 A"   90 A'   36 A"                 
  2.926   3.096   3.230   3.685   3.747   3.794   3.942   3.986
 91 A'   92 A'   93 A'   94 A'   37 A"   95 A'   38 A"   39 A"                 
  3.990   3.997   4.018   4.035   4.041   4.077   4.155   4.212
 40 A"   96 A'   97 A'   98 A'   41 A"   42 A"   99 A'  100 A'                 
  4.330   4.406   4.789   6.268   6.360   6.498   6.651   6.684
101 A'  102 A'  103 A'   43 A"  104 A'  105 A'  106 A'  107 A'                 
  7.524   7.542   7.563   7.576   7.651   7.693  23.441  24.147
 44 A"   45 A"  108 A'  109 A'  110 A'  111 A'  112 A'  113 A'                 
 47.829  47.925  66.732 289.719 289.739 289.761 289.769 289.871
114 A'  115 A'  116 A'   46 A"   47 A"  117 A'  118 A'  119 A'                 
289.9131020.6021020.721
120 A'  121 A'  122 A'                                                         
 --------------------------------------------------------------

          Ground-State Mulliken Net Atomic Charges

     Atom                 Charge (a.u.)
  ----------------------------------------
      1 H                     0.240651
      2 F                    -0.045410
      3 Br                   -0.075551
      4 Br                    0.028230
      5 C                    -0.036630
      6 C                    -0.111292
  ----------------------------------------
  Sum of atomic charges =     0.000000

 -----------------------------------------------------------------
                    Cartesian Multipole Moments
 -----------------------------------------------------------------
    Charge (ESU x 10^10)
                 0.0000
    Dipole Moment (Debye)
         X       0.5257      Y       0.1068      Z      -0.0000
       Tot       0.5365
    Quadrupole Moments (Debye-Ang)
        XX     -53.2305     XY       2.9674     YY     -50.9736
        XZ       0.0000     YZ      -0.0000     ZZ     -54.3318
    Octopole Moments (Debye-Ang^2)
       XXX     -14.6074    XXY      -1.7928    XYY      -0.1977
       YYY      14.1745    XXZ      -0.0000    XYZ       0.0000
       YYZ      -0.0000    XZZ      -6.7342    YZZ       6.3038
       ZZZ      -0.0000
    Hexadecapole Moments (Debye-Ang^3)
      XXXX    -842.1460   XXXY      10.8722   XXYY    -177.5815
      XYYY      30.4503   YYYY    -312.7024   XXXZ       0.0000
      XXYZ      -0.0000   XYYZ      -0.0000   YYYZ      -0.0000
      XXZZ    -156.2470   XYZZ       3.7399   YYZZ     -65.8598
      XZZZ       0.0000   YZZZ      -0.0000   ZZZZ     -63.3904
 -----------------------------------------------------------------
 Calculating analytic gradient of the SCF energy
 Gradient of SCF Energy
            1           2           3           4           5           6
    1   0.0004781  -0.0000388   0.0009079   0.0001011  -0.0016785   0.0002303
    2   0.0000080  -0.0000013  -0.0008461   0.0002474   0.0008679  -0.0002758
    3  -0.0000000   0.0000000  -0.0000000  -0.0000000  -0.0000000   0.0000000
 Max gradient component =       1.679E-03
 RMS gradient           =       5.549E-04
 Gradient time:  CPU 9.55 s  wall 2.49 s
 Geometry Optimization Parameters
   NAtoms,    NIC,     NZ,  NCons,   NDum,   NFix, NCnnct, MaxDiis
        6      32       0       0       0       0       0       0

 Cartesian Hessian Update
 Hessian Updated using BFGS Update


** GEOMETRY OPTIMIZATION IN DELOCALIZED INTERNAL COORDINATES **
   Searching for a Minimum

   Optimization Cycle:  15

                       Coordinates (Angstroms)
     ATOM                X               Y               Z
      1  H         1.2214454756    1.8899411411    0.0000000000
      2  F        -1.3254092019    1.8292895218    0.0000000000
      3  Br        2.0382759531   -0.5151538531    0.0000000000
      4  Br       -1.5051514073   -0.8605354199    0.0000000000
      5  C         0.7869193669    0.8999871232    0.0000000000
      6  C        -0.5311964043    0.7479236472    0.0000000000
   Point Group: cs    Number of degrees of freedom:     9


   Energy is  -5324.956195008

 Hessian Updated using BFGS Update

  9 Hessian modes will be used to form the next step
  Hessian Eigenvalues:
     0.080276    0.140061    0.174462    0.228267    0.285779    0.363107
     0.396313    0.558604    0.878872

 Minimum Search - Taking Simple RFO Step
 Searching for Lamda that Minimizes Along All modes
 Value Taken    Lamda =  -0.00000765
 Step Taken.  Stepsize is  0.006517

                             Maximum     Tolerance    Cnvgd?
         Gradient           0.000722      0.000300      NO
         Displacement       0.003795      0.001200      NO
         Energy change     -0.000016      0.000001      NO


 New Cartesian Coordinates Obtained by Inverse Iteration

 Displacement from previous Coordinates is:  0.005092
 ----------------------------------------------------------------
             Standard Nuclear Orientation (Angstroms)
    I     Atom           X                Y                Z
 ----------------------------------------------------------------
    1      H       1.2199654945     1.8906874283     0.0000000000
    2      F      -1.3248138196     1.8288995706     0.0000000000
    3      Br      2.0375945847    -0.5151700706     0.0000000000
    4      Br     -1.5058840089    -0.8606574573     0.0000000000
    5      C       0.7883810993     0.8996230015     0.0000000000
    6      C      -0.5303595678     0.7480696879     0.0000000000
 ----------------------------------------------------------------
 Molecular Point Group                 Cs    NOp =  2
 Largest Abelian Subgroup              Cs    NOp =  2
 Nuclear Repulsion Energy =   546.2172825642 hartrees
 There are       46 alpha and       46 beta electrons
 Applying Cartesian multipole field
    Component          Value
    ---------          -----
     (2,0,0)        1.00000E-11
     (0,2,0)        2.00000E-11
     (0,0,2)       -3.00000E-11
 Nucleus-field energy     =     0.0000000143 hartrees
 Requested basis set is 6-311++G(d,p)
 There are 61 shells and 169 basis functions
 A cutoff of  1.0D-11 yielded   1573 shell pairs
 There are     12701 function pairs (     14080 Cartesian)
 Smallest overlap matrix eigenvalue = 4.59E-05
 Guess MOs from SCF MO coefficient file

 -----------------------------------------------------------------------
  General SCF calculation program by
  Eric Jon Sundstrom, Paul Horn, Yuezhi Mao, Dmitri Zuev, Alec White,
  David Stuck, Shaama M.S., Shane Yost, Joonho Lee, David Small,
  Daniel Levine, Susi Lehtola, Hugh Burton, Evgeny Epifanovsky
 -----------------------------------------------------------------------
 Exchange:     0.2000 Hartree-Fock + 0.0800 Slater + 0.7200 B88
 Correlation:  0.1900 VWN1RPA + 0.8100 LYP
 Using SG-1 standard quadrature grid
 using 4 threads for integral computing
 -------------------------------------------------------
 OpenMP Integral computing Module                
 Release: version 2.0, May 2017, Q-Chem Inc. Pleasanton 
 -------------------------------------------------------
 -------------------------------------------------------
 OpenMP BLAS3 based DFT computing Module                
 Release: version 1.0, May 2013, Q-Chem Inc. Pittsburgh 
 -------------------------------------------------------
 A restricted SCF calculation will be
 performed using DIIS
 SCF converges when DIIS error is below 1.0e-08
 ---------------------------------------
  Cycle       Energy         DIIS error
 ---------------------------------------
    1   -5324.9561978898      2.01e-05  
    2   -5324.9561996053      9.23e-06  
    3   -5324.9561993764      1.23e-05  
    4   -5324.9561998924      1.30e-06  
    5   -5324.9561998979      5.68e-07  
    6   -5324.9561998984      1.30e-07  
    7   -5324.9561998985      5.59e-08  
    8   -5324.9561998985      9.08e-09  Convergence criterion met
 ---------------------------------------
 SCF time:   CPU 24.09s  wall 6.00s 
 SCF   energy in the final basis set =    -5324.9561998985
 Total energy in the final basis set =    -5324.9561998985

 --------------------------------------------------------------
             Orbital Energies (a.u.) and Symmetries
 --------------------------------------------------------------

 Alpha MOs, Restricted
 -- Occupied --                  
-482.86 -482.86  -62.52  -62.51  -56.34  -56.33  -56.33  -56.33
  1 A'    2 A'    3 A'    4 A'    5 A'    1 A"    6 A'    7 A'                 
-56.324 -56.324 -24.731 -10.333 -10.252  -8.725  -8.717  -6.557
  2 A"    8 A'    9 A'   10 A'   11 A'   12 A'   13 A'   14 A'                 
 -6.549  -6.543  -6.543  -6.535  -6.534  -2.668  -2.664  -2.664
 15 A'    3 A"   16 A'    4 A"   17 A'   18 A'    5 A"   19 A'                 
 -2.660  -2.655  -2.655  -2.653  -2.652  -2.644  -2.644  -1.273
 20 A'    6 A"   21 A'   22 A'    7 A"    8 A"   23 A'   24 A'                 
 -0.875  -0.825  -0.754  -0.620  -0.550  -0.520  -0.510  -0.431
 25 A'   26 A'   27 A'   28 A'   29 A'   30 A'    9 A"   31 A'                 
 -0.415  -0.373  -0.331  -0.331  -0.307  -0.266
 32 A'   10 A"   33 A'   11 A"   34 A'   12 A"                                 
 -- Virtual --                   
 -0.046  -0.033  -0.026   0.003   0.018   0.039   0.048   0.049
 35 A'   13 A"   36 A'   37 A'   38 A'   39 A'   14 A"   40 A'                 
  0.065   0.072   0.072   0.088   0.092   0.107   0.112   0.127
 41 A'   15 A"   42 A'   16 A"   43 A'   44 A'   45 A'   17 A"                 
  0.128   0.134   0.161   0.174   0.197   0.252   0.278   0.292
 46 A'   47 A'   48 A'   49 A'   50 A'   51 A'   18 A"   52 A'                 
  0.316   0.363   0.373   0.378   0.404   0.408   0.413   0.428
 53 A'   54 A'   55 A'   56 A'   19 A"   57 A'   58 A'   20 A"                 
  0.437   0.466   0.466   0.515   0.517   0.535   0.545   0.553
 59 A'   60 A'   21 A"   22 A"   61 A'   62 A'   23 A"   24 A"                 
  0.583   0.596   0.602   0.628   0.672   0.697   0.704   0.766
 63 A'   64 A'   25 A"   65 A'   66 A'   26 A"   67 A'   68 A'                 
  0.780   0.809   0.867   0.907   0.985   1.025   1.076   1.234
 69 A'   70 A'   71 A'   72 A'   73 A'   74 A'   27 A"   28 A"                 
  1.300   1.357   1.438   1.455   1.487   1.545   1.622   1.755
 29 A"   75 A'   76 A'   30 A"   77 A'   78 A'   79 A'   80 A'                 
  1.789   1.872   1.916   1.957   1.971   2.023   2.026   2.040
 31 A"   81 A'   82 A'   32 A"   33 A"   34 A"   83 A'   84 A'                 
  2.108   2.158   2.257   2.281   2.572   2.615   2.627   2.815
 85 A'   86 A'   87 A'   88 A'   89 A'   35 A"   90 A'   36 A"                 
  2.926   3.097   3.231   3.685   3.747   3.794   3.942   3.986
 91 A'   92 A'   93 A'   94 A'   37 A"   95 A'   38 A"   39 A"                 
  3.990   3.997   4.018   4.035   4.041   4.077   4.155   4.211
 40 A"   96 A'   97 A'   98 A'   41 A"   42 A"   99 A'  100 A'                 
  4.329   4.406   4.789   6.267   6.360   6.499   6.651   6.683
101 A'  102 A'  103 A'   43 A"  104 A'  105 A'  106 A'  107 A'                 
  7.524   7.542   7.563   7.576   7.651   7.693  23.442  24.145
 44 A"   45 A"  108 A'  109 A'  110 A'  111 A'  112 A'  113 A'                 
 47.829  47.925  66.732 289.719 289.739 289.761 289.769 289.871
114 A'  115 A'  116 A'   46 A"   47 A"  117 A'  118 A'  119 A'                 
289.9131020.6031020.721
120 A'  121 A'  122 A'                                                         

 Beta MOs, Restricted
 -- Occupied --                  
-482.86 -482.86  -62.52  -62.51  -56.34  -56.33  -56.33  -56.33
  1 A'    2 A'    3 A'    4 A'    5 A'    1 A"    6 A'    7 A'                 
-56.324 -56.324 -24.731 -10.333 -10.252  -8.725  -8.717  -6.557
  2 A"    8 A'    9 A'   10 A'   11 A'   12 A'   13 A'   14 A'                 
 -6.549  -6.543  -6.543  -6.535  -6.534  -2.668  -2.664  -2.664
 15 A'    3 A"   16 A'    4 A"   17 A'   18 A'    5 A"   19 A'                 
 -2.660  -2.655  -2.655  -2.653  -2.652  -2.644  -2.644  -1.273
 20 A'    6 A"   21 A'   22 A'    7 A"    8 A"   23 A'   24 A'                 
 -0.875  -0.825  -0.754  -0.620  -0.550  -0.520  -0.510  -0.431
 25 A'   26 A'   27 A'   28 A'   29 A'   30 A'    9 A"   31 A'                 
 -0.415  -0.373  -0.331  -0.331  -0.307  -0.266
 32 A'   10 A"   33 A'   11 A"   34 A'   12 A"                                 
 -- Virtual --                   
 -0.046  -0.033  -0.026   0.003   0.018   0.039   0.048   0.049
 35 A'   13 A"   36 A'   37 A'   38 A'   39 A'   14 A"   40 A'                 
  0.065   0.072   0.072   0.088   0.092   0.107   0.112   0.127
 41 A'   15 A"   42 A'   16 A"   43 A'   44 A'   45 A'   17 A"                 
  0.128   0.134   0.161   0.174   0.197   0.252   0.278   0.292
 46 A'   47 A'   48 A'   49 A'   50 A'   51 A'   18 A"   52 A'                 
  0.316   0.363   0.373   0.378   0.404   0.408   0.413   0.428
 53 A'   54 A'   55 A'   56 A'   19 A"   57 A'   58 A'   20 A"                 
  0.437   0.466   0.466   0.515   0.517   0.535   0.545   0.553
 59 A'   60 A'   21 A"   22 A"   61 A'   62 A'   23 A"   24 A"                 
  0.583   0.596   0.602   0.628   0.672   0.697   0.704   0.766
 63 A'   64 A'   25 A"   65 A'   66 A'   26 A"   67 A'   68 A'                 
  0.780   0.809   0.867   0.907   0.985   1.025   1.076   1.234
 69 A'   70 A'   71 A'   72 A'   73 A'   74 A'   27 A"   28 A"                 
  1.300   1.357   1.438   1.455   1.487   1.545   1.622   1.755
 29 A"   75 A'   76 A'   30 A"   77 A'   78 A'   79 A'   80 A'                 
  1.789   1.872   1.916   1.957   1.971   2.023   2.026   2.040
 31 A"   81 A'   82 A'   32 A"   33 A"   34 A"   83 A'   84 A'                 
  2.108   2.158   2.257   2.281   2.572   2.615   2.627   2.815
 85 A'   86 A'   87 A'   88 A'   89 A'   35 A"   90 A'   36 A"                 
  2.926   3.097   3.231   3.685   3.747   3.794   3.942   3.986
 91 A'   92 A'   93 A'   94 A'   37 A"   95 A'   38 A"   39 A"                 
  3.990   3.997   4.018   4.035   4.041   4.077   4.155   4.211
 40 A"   96 A'   97 A'   98 A'   41 A"   42 A"   99 A'  100 A'                 
  4.329   4.406   4.789   6.267   6.360   6.499   6.651   6.683
101 A'  102 A'  103 A'   43 A"  104 A'  105 A'  106 A'  107 A'                 
  7.524   7.542   7.563   7.576   7.651   7.693  23.442  24.145
 44 A"   45 A"  108 A'  109 A'  110 A'  111 A'  112 A'  113 A'                 
 47.829  47.925  66.732 289.719 289.739 289.761 289.769 289.871
114 A'  115 A'  116 A'   46 A"   47 A"  117 A'  118 A'  119 A'                 
289.9131020.6031020.721
120 A'  121 A'  122 A'                                                         
 --------------------------------------------------------------

          Ground-State Mulliken Net Atomic Charges

     Atom                 Charge (a.u.)
  ----------------------------------------
      1 H                     0.240445
      2 F                    -0.045121
      3 Br                   -0.075348
      4 Br                    0.027672
      5 C                    -0.037559
      6 C                    -0.110088
  ----------------------------------------
  Sum of atomic charges =     0.000000

 -----------------------------------------------------------------
                    Cartesian Multipole Moments
 -----------------------------------------------------------------
    Charge (ESU x 10^10)
                 0.0000
    Dipole Moment (Debye)
         X       0.5309      Y       0.1090      Z       0.0000
       Tot       0.5419
    Quadrupole Moments (Debye-Ang)
        XX     -53.2289     XY       2.9557     YY     -50.9689
        XZ      -0.0000     YZ       0.0000     ZZ     -54.3322
    Octopole Moments (Debye-Ang^2)
       XXX     -14.5609    XXY      -1.7925    XYY      -0.1841
       YYY      14.2097    XXZ       0.0000    XYZ      -0.0000
       YYZ       0.0000    XZZ      -6.7112    YZZ       6.3098
       ZZZ       0.0000
    Hexadecapole Moments (Debye-Ang^3)
      XXXX    -842.0624   XXXY      10.7553   XXYY    -177.5532
      XYYY      30.2841   YYYY    -312.6489   XXXZ      -0.0000
      XXYZ      -0.0000   XYYZ       0.0000   YYYZ       0.0000
      XXZZ    -156.2259   XYZZ       3.6969   YYZZ     -65.8572
      XZZZ      -0.0000   YZZZ       0.0000   ZZZZ     -63.3921
 -----------------------------------------------------------------
 Calculating analytic gradient of the SCF energy
 Gradient of SCF Energy
            1           2           3           4           5           6
    1   0.0001516  -0.0000758   0.0004611  -0.0001562  -0.0003391  -0.0000417
    2  -0.0000298  -0.0001611  -0.0005030  -0.0000232   0.0005511   0.0001661
    3  -0.0000000   0.0000000  -0.0000000   0.0000000   0.0000000  -0.0000000
 Max gradient component =       5.511E-04
 RMS gradient           =       2.350E-04
 Gradient time:  CPU 9.52 s  wall 2.48 s
 Geometry Optimization Parameters
   NAtoms,    NIC,     NZ,  NCons,   NDum,   NFix, NCnnct, MaxDiis
        6      32       0       0       0       0       0       0

 Cartesian Hessian Update
 Hessian Updated using BFGS Update


** GEOMETRY OPTIMIZATION IN DELOCALIZED INTERNAL COORDINATES **
   Searching for a Minimum

   Optimization Cycle:  16

                       Coordinates (Angstroms)
     ATOM                X               Y               Z
      1  H         1.2199654945    1.8906874283    0.0000000000
      2  F        -1.3248138196    1.8288995706    0.0000000000
      3  Br        2.0375945847   -0.5151700706    0.0000000000
      4  Br       -1.5058840089   -0.8606574573    0.0000000000
      5  C         0.7883810993    0.8996230015    0.0000000000
      6  C        -0.5303595678    0.7480696879    0.0000000000
   Point Group: cs    Number of degrees of freedom:     9


   Energy is  -5324.956199899

 Hessian Updated using BFGS Update

  9 Hessian modes will be used to form the next step
  Hessian Eigenvalues:
     0.080502    0.108374    0.181906    0.228581    0.289055    0.363224
     0.398023    0.488327    0.881949

 Minimum Search - Taking Simple RFO Step
 Searching for Lamda that Minimizes Along All modes
 Value Taken    Lamda =  -0.00000194
 Step Taken.  Stepsize is  0.003424

                             Maximum     Tolerance    Cnvgd?
         Gradient           0.000460      0.000300      NO
         Displacement       0.001796      0.001200      NO
         Energy change     -0.000005      0.000001      NO


 New Cartesian Coordinates Obtained by Inverse Iteration

 Displacement from previous Coordinates is:  0.003512
 ----------------------------------------------------------------
             Standard Nuclear Orientation (Angstroms)
    I     Atom           X                Y                Z
 ----------------------------------------------------------------
    1      H       1.2186460491     1.8909955868     0.0000000000
    2      F      -1.3239574004     1.8290481841     0.0000000000
    3      Br      2.0371581724    -0.5150572080     0.0000000000
    4      Br     -1.5058611283    -0.8605408240     0.0000000000
    5      C       0.7888570429     0.8991735401     0.0000000000
    6      C      -0.5299589535     0.7478328813     0.0000000000
 ----------------------------------------------------------------
 Molecular Point Group                 Cs    NOp =  2
 Largest Abelian Subgroup              Cs    NOp =  2
 Nuclear Repulsion Energy =   546.2979357798 hartrees
 There are       46 alpha and       46 beta electrons
 Applying Cartesian multipole field
    Component          Value
    ---------          -----
     (2,0,0)        1.00000E-11
     (0,2,0)        2.00000E-11
     (0,0,2)       -3.00000E-11
 Nucleus-field energy     =     0.0000000143 hartrees
 Requested basis set is 6-311++G(d,p)
 There are 61 shells and 169 basis functions
 A cutoff of  1.0D-11 yielded   1573 shell pairs
 There are     12701 function pairs (     14080 Cartesian)
 Smallest overlap matrix eigenvalue = 4.59E-05
 Guess MOs from SCF MO coefficient file

 -----------------------------------------------------------------------
  General SCF calculation program by
  Eric Jon Sundstrom, Paul Horn, Yuezhi Mao, Dmitri Zuev, Alec White,
  David Stuck, Shaama M.S., Shane Yost, Joonho Lee, David Small,
  Daniel Levine, Susi Lehtola, Hugh Burton, Evgeny Epifanovsky
 -----------------------------------------------------------------------
 Exchange:     0.2000 Hartree-Fock + 0.0800 Slater + 0.7200 B88
 Correlation:  0.1900 VWN1RPA + 0.8100 LYP
 Using SG-1 standard quadrature grid
 using 4 threads for integral computing
 -------------------------------------------------------
 OpenMP Integral computing Module                
 Release: version 2.0, May 2017, Q-Chem Inc. Pleasanton 
 -------------------------------------------------------
 -------------------------------------------------------
 OpenMP BLAS3 based DFT computing Module                
 Release: version 1.0, May 2013, Q-Chem Inc. Pittsburgh 
 -------------------------------------------------------
 A restricted SCF calculation will be
 performed using DIIS
 SCF converges when DIIS error is below 1.0e-08
 ---------------------------------------
  Cycle       Energy         DIIS error
 ---------------------------------------
    1   -5324.9562005889      1.06e-05  
    2   -5324.9562010986      3.56e-06  
    3   -5324.9562010456      5.24e-06  
    4   -5324.9562011444      6.52e-07  
    5   -5324.9562011457      2.75e-07  
    6   -5324.9562011459      9.53e-08  
    7   -5324.9562011460      2.17e-08  
    8   -5324.9562011459      7.09e-09  Convergence criterion met
 ---------------------------------------
 SCF time:   CPU 24.10s  wall 6.00s 
 SCF   energy in the final basis set =    -5324.9562011459
 Total energy in the final basis set =    -5324.9562011459

 --------------------------------------------------------------
             Orbital Energies (a.u.) and Symmetries
 --------------------------------------------------------------

 Alpha MOs, Restricted
 -- Occupied --                  
-482.86 -482.86  -62.52  -62.51  -56.34  -56.33  -56.33  -56.33
  1 A'    2 A'    3 A'    4 A'    5 A'    1 A"    6 A'    7 A'                 
-56.324 -56.324 -24.731 -10.333 -10.252  -8.725  -8.717  -6.557
  2 A"    8 A'    9 A'   10 A'   11 A'   12 A'   13 A'   14 A'                 
 -6.549  -6.543  -6.543  -6.535  -6.534  -2.668  -2.664  -2.664
 15 A'    3 A"   16 A'    4 A"   17 A'   18 A'    5 A"   19 A'                 
 -2.660  -2.655  -2.655  -2.653  -2.652  -2.644  -2.644  -1.272
 20 A'    6 A"   21 A'   22 A'    7 A"    8 A"   23 A'   24 A'                 
 -0.875  -0.825  -0.754  -0.620  -0.550  -0.520  -0.510  -0.431
 25 A'   26 A'   27 A'   28 A'   29 A'   30 A'    9 A"   31 A'                 
 -0.415  -0.373  -0.331  -0.331  -0.307  -0.266
 32 A'   10 A"   33 A'   11 A"   34 A'   12 A"                                 
 -- Virtual --                   
 -0.045  -0.033  -0.025   0.003   0.018   0.039   0.048   0.049
 35 A'   13 A"   36 A'   37 A'   38 A'   39 A'   14 A"   40 A'                 
  0.065   0.072   0.072   0.088   0.092   0.108   0.112   0.127
 41 A'   15 A"   42 A'   16 A"   43 A'   44 A'   45 A'   17 A"                 
  0.128   0.134   0.161   0.174   0.197   0.252   0.278   0.292
 46 A'   47 A'   48 A'   49 A'   50 A'   51 A'   18 A"   52 A'                 
  0.317   0.363   0.373   0.378   0.404   0.408   0.413   0.428
 53 A'   54 A'   55 A'   56 A'   19 A"   57 A'   58 A'   20 A"                 
  0.437   0.466   0.466   0.515   0.517   0.535   0.545   0.553
 59 A'   60 A'   21 A"   22 A"   61 A'   62 A'   23 A"   24 A"                 
  0.583   0.596   0.602   0.628   0.672   0.697   0.704   0.766
 63 A'   64 A'   25 A"   65 A'   66 A'   26 A"   67 A'   68 A'                 
  0.780   0.809   0.867   0.907   0.985   1.025   1.077   1.234
 69 A'   70 A'   71 A'   72 A'   73 A'   74 A'   27 A"   28 A"                 
  1.300   1.357   1.438   1.456   1.487   1.545   1.623   1.755
 29 A"   75 A'   76 A'   30 A"   77 A'   78 A'   79 A'   80 A'                 
  1.790   1.872   1.916   1.957   1.971   2.023   2.025   2.040
 31 A"   81 A'   82 A'   32 A"   33 A"   34 A"   83 A'   84 A'                 
  2.108   2.158   2.257   2.281   2.572   2.615   2.627   2.815
 85 A'   86 A'   87 A'   88 A'   89 A'   35 A"   90 A'   36 A"                 
  2.926   3.098   3.231   3.685   3.747   3.794   3.942   3.986
 91 A'   92 A'   93 A'   94 A'   37 A"   95 A'   38 A"   39 A"                 
  3.990   3.997   4.018   4.035   4.041   4.077   4.156   4.211
 40 A"   96 A'   97 A'   98 A'   41 A"   42 A"   99 A'  100 A'                 
  4.329   4.406   4.789   6.268   6.360   6.499   6.652   6.683
101 A'  102 A'  103 A'   43 A"  104 A'  105 A'  106 A'  107 A'                 
  7.524   7.542   7.563   7.576   7.651   7.693  23.442  24.145
 44 A"   45 A"  108 A'  109 A'  110 A'  111 A'  112 A'  113 A'                 
 47.829  47.925  66.732 289.719 289.739 289.761 289.769 289.871
114 A'  115 A'  116 A'   46 A"   47 A"  117 A'  118 A'  119 A'                 
289.9131020.6031020.722
120 A'  121 A'  122 A'                                                         

 Beta MOs, Restricted
 -- Occupied --                  
-482.86 -482.86  -62.52  -62.51  -56.34  -56.33  -56.33  -56.33
  1 A'    2 A'    3 A'    4 A'    5 A'    1 A"    6 A'    7 A'                 
-56.324 -56.324 -24.731 -10.333 -10.252  -8.725  -8.717  -6.557
  2 A"    8 A'    9 A'   10 A'   11 A'   12 A'   13 A'   14 A'                 
 -6.549  -6.543  -6.543  -6.535  -6.534  -2.668  -2.664  -2.664
 15 A'    3 A"   16 A'    4 A"   17 A'   18 A'    5 A"   19 A'                 
 -2.660  -2.655  -2.655  -2.653  -2.652  -2.644  -2.644  -1.272
 20 A'    6 A"   21 A'   22 A'    7 A"    8 A"   23 A'   24 A'                 
 -0.875  -0.825  -0.754  -0.620  -0.550  -0.520  -0.510  -0.431
 25 A'   26 A'   27 A'   28 A'   29 A'   30 A'    9 A"   31 A'                 
 -0.415  -0.373  -0.331  -0.331  -0.307  -0.266
 32 A'   10 A"   33 A'   11 A"   34 A'   12 A"                                 
 -- Virtual --                   
 -0.045  -0.033  -0.025   0.003   0.018   0.039   0.048   0.049
 35 A'   13 A"   36 A'   37 A'   38 A'   39 A'   14 A"   40 A'                 
  0.065   0.072   0.072   0.088   0.092   0.108   0.112   0.127
 41 A'   15 A"   42 A'   16 A"   43 A'   44 A'   45 A'   17 A"                 
  0.128   0.134   0.161   0.174   0.197   0.252   0.278   0.292
 46 A'   47 A'   48 A'   49 A'   50 A'   51 A'   18 A"   52 A'                 
  0.317   0.363   0.373   0.378   0.404   0.408   0.413   0.428
 53 A'   54 A'   55 A'   56 A'   19 A"   57 A'   58 A'   20 A"                 
  0.437   0.466   0.466   0.515   0.517   0.535   0.545   0.553
 59 A'   60 A'   21 A"   22 A"   61 A'   62 A'   23 A"   24 A"                 
  0.583   0.596   0.602   0.628   0.672   0.697   0.704   0.766
 63 A'   64 A'   25 A"   65 A'   66 A'   26 A"   67 A'   68 A'                 
  0.780   0.809   0.867   0.907   0.985   1.025   1.077   1.234
 69 A'   70 A'   71 A'   72 A'   73 A'   74 A'   27 A"   28 A"                 
  1.300   1.357   1.438   1.456   1.487   1.545   1.623   1.755
 29 A"   75 A'   76 A'   30 A"   77 A'   78 A'   79 A'   80 A'                 
  1.790   1.872   1.916   1.957   1.971   2.023   2.025   2.040
 31 A"   81 A'   82 A'   32 A"   33 A"   34 A"   83 A'   84 A'                 
  2.108   2.158   2.257   2.281   2.572   2.615   2.627   2.815
 85 A'   86 A'   87 A'   88 A'   89 A'   35 A"   90 A'   36 A"                 
  2.926   3.098   3.231   3.685   3.747   3.794   3.942   3.986
 91 A'   92 A'   93 A'   94 A'   37 A"   95 A'   38 A"   39 A"                 
  3.990   3.997   4.018   4.035   4.041   4.077   4.156   4.211
 40 A"   96 A'   97 A'   98 A'   41 A"   42 A"   99 A'  100 A'                 
  4.329   4.406   4.789   6.268   6.360   6.499   6.652   6.683
101 A'  102 A'  103 A'   43 A"  104 A'  105 A'  106 A'  107 A'                 
  7.524   7.542   7.563   7.576   7.651   7.693  23.442  24.145
 44 A"   45 A"  108 A'  109 A'  110 A'  111 A'  112 A'  113 A'                 
 47.829  47.925  66.732 289.719 289.739 289.761 289.769 289.871
114 A'  115 A'  116 A'   46 A"   47 A"  117 A'  118 A'  119 A'                 
289.9131020.6031020.722
120 A'  121 A'  122 A'                                                         
 --------------------------------------------------------------

          Ground-State Mulliken Net Atomic Charges

     Atom                 Charge (a.u.)
  ----------------------------------------
      1 H                     0.240339
      2 F                    -0.045216
      3 Br                   -0.075326
      4 Br                    0.027594
      5 C                    -0.038063
      6 C                    -0.109328
  ----------------------------------------
  Sum of atomic charges =     0.000000

 -----------------------------------------------------------------
                    Cartesian Multipole Moments
 -----------------------------------------------------------------
    Charge (ESU x 10^10)
                 0.0000
    Dipole Moment (Debye)
         X       0.5324      Y       0.1070      Z       0.0000
       Tot       0.5431
    Quadrupole Moments (Debye-Ang)
        XX     -53.2274     XY       2.9521     YY     -50.9702
        XZ       0.0000     YZ       0.0000     ZZ     -54.3301
    Octopole Moments (Debye-Ang^2)
       XXX     -14.5599    XXY      -1.7996    XYY      -0.1837
       YYY      14.2017    XXZ      -0.0000    XYZ       0.0000
       YYZ       0.0000    XZZ      -6.7067    YZZ       6.3077
       ZZZ       0.0000
    Hexadecapole Moments (Debye-Ang^3)
      XXXX    -841.7799   XXXY      10.7107   XXYY    -177.5119
      XYYY      30.2283   YYYY    -312.6009   XXXZ       0.0000
      XXYZ      -0.0000   XYYZ       0.0000   YYYZ      -0.0000
      XXZZ    -156.1722   XYZZ       3.6839   YYZZ     -65.8477
      XZZZ       0.0000   YZZZ       0.0000   ZZZZ     -63.3862
 -----------------------------------------------------------------
 Calculating analytic gradient of the SCF energy
 Gradient of SCF Energy
            1           2           3           4           5           6
    1  -0.0000177  -0.0000520   0.0001775  -0.0001244   0.0000789  -0.0000623
    2  -0.0000048  -0.0001339  -0.0002688   0.0000029   0.0002651   0.0001395
    3  -0.0000000  -0.0000000  -0.0000000   0.0000000   0.0000000  -0.0000000
 Max gradient component =       2.688E-04
 RMS gradient           =       1.155E-04
 Gradient time:  CPU 9.54 s  wall 2.49 s
 Geometry Optimization Parameters
   NAtoms,    NIC,     NZ,  NCons,   NDum,   NFix, NCnnct, MaxDiis
        6      32       0       0       0       0       0       0

 Cartesian Hessian Update
 Hessian Updated using BFGS Update


** GEOMETRY OPTIMIZATION IN DELOCALIZED INTERNAL COORDINATES **
   Searching for a Minimum

   Optimization Cycle:  17

                       Coordinates (Angstroms)
     ATOM                X               Y               Z
      1  H         1.2186460491    1.8909955868    0.0000000000
      2  F        -1.3239574004    1.8290481841    0.0000000000
      3  Br        2.0371581724   -0.5150572080    0.0000000000
      4  Br       -1.5058611283   -0.8605408240    0.0000000000
      5  C         0.7888570429    0.8991735401    0.0000000000
      6  C        -0.5299589535    0.7478328813    0.0000000000
   Point Group: cs    Number of degrees of freedom:     9


   Energy is  -5324.956201146

 Hessian Updated using BFGS Update

  9 Hessian modes will be used to form the next step
  Hessian Eigenvalues:
     0.077911    0.112436    0.176970    0.232325    0.289518    0.363371
     0.384166    0.411859    0.779106

 Minimum Search - Taking Simple RFO Step
 Searching for Lamda that Minimizes Along All modes
 Value Taken    Lamda =   0.00000000
 Step Taken.  Stepsize is  0.001597

                             Maximum     Tolerance    Cnvgd?
         Gradient           0.000307      0.000300      NO
         Displacement       0.000930      0.001200     YES
         Energy change     -0.000001      0.000001      NO


 New Cartesian Coordinates Obtained by Inverse Iteration

 Displacement from previous Coordinates is:  0.001735
 ----------------------------------------------------------------
             Standard Nuclear Orientation (Angstroms)
    I     Atom           X                Y                Z
 ----------------------------------------------------------------
    1      H       1.2181462279     1.8909344565     0.0000000000
    2      F      -1.3234555667     1.8293381363     0.0000000000
    3      Br      2.0369430920    -0.5148238235     0.0000000000
    4      Br     -1.5056557100    -0.8605550575     0.0000000000
    5      C       0.7888189663     0.8988935787     0.0000000000
    6      C      -0.5299132272     0.7476648699     0.0000000000
 ----------------------------------------------------------------
 Molecular Point Group                 Cs    NOp =  2
 Largest Abelian Subgroup              Cs    NOp =  2
 Nuclear Repulsion Energy =   546.3519822631 hartrees
 There are       46 alpha and       46 beta electrons
 Applying Cartesian multipole field
    Component          Value
    ---------          -----
     (2,0,0)        1.00000E-11
     (0,2,0)        2.00000E-11
     (0,0,2)       -3.00000E-11
 Nucleus-field energy     =     0.0000000143 hartrees
 Requested basis set is 6-311++G(d,p)
 There are 61 shells and 169 basis functions
 A cutoff of  1.0D-11 yielded   1573 shell pairs
 There are     12701 function pairs (     14080 Cartesian)
 Smallest overlap matrix eigenvalue = 4.58E-05
 Guess MOs from SCF MO coefficient file

 -----------------------------------------------------------------------
  General SCF calculation program by
  Eric Jon Sundstrom, Paul Horn, Yuezhi Mao, Dmitri Zuev, Alec White,
  David Stuck, Shaama M.S., Shane Yost, Joonho Lee, David Small,
  Daniel Levine, Susi Lehtola, Hugh Burton, Evgeny Epifanovsky
 -----------------------------------------------------------------------
 Exchange:     0.2000 Hartree-Fock + 0.0800 Slater + 0.7200 B88
 Correlation:  0.1900 VWN1RPA + 0.8100 LYP
 Using SG-1 standard quadrature grid
 using 4 threads for integral computing
 -------------------------------------------------------
 OpenMP Integral computing Module                
 Release: version 2.0, May 2017, Q-Chem Inc. Pleasanton 
 -------------------------------------------------------
 -------------------------------------------------------
 OpenMP BLAS3 based DFT computing Module                
 Release: version 1.0, May 2013, Q-Chem Inc. Pittsburgh 
 -------------------------------------------------------
 A restricted SCF calculation will be
 performed using DIIS
 SCF converges when DIIS error is below 1.0e-08
 ---------------------------------------
  Cycle       Energy         DIIS error
 ---------------------------------------
    1   -5324.9562012991      6.30e-06  
    2   -5324.9562014816      2.02e-06  
    3   -5324.9562014667      2.81e-06  
    4   -5324.9562014967      3.51e-07  
    5   -5324.9562014969      1.74e-07  
    6   -5324.9562014970      5.89e-08  
    7   -5324.9562014970      1.06e-08  
    8   -5324.9562014971      5.66e-09  Convergence criterion met
 ---------------------------------------
 SCF time:   CPU 24.11s  wall 6.00s 
 SCF   energy in the final basis set =    -5324.9562014971
 Total energy in the final basis set =    -5324.9562014971

 --------------------------------------------------------------
             Orbital Energies (a.u.) and Symmetries
 --------------------------------------------------------------

 Alpha MOs, Restricted
 -- Occupied --                  
-482.86 -482.86  -62.52  -62.51  -56.34  -56.33  -56.33  -56.33
  1 A'    2 A'    3 A'    4 A'    5 A'    1 A"    6 A'    7 A'                 
-56.324 -56.324 -24.730 -10.333 -10.252  -8.725  -8.717  -6.557
  2 A"    8 A'    9 A'   10 A'   11 A'   12 A'   13 A'   14 A'                 
 -6.549  -6.543  -6.543  -6.535  -6.534  -2.668  -2.664  -2.664
 15 A'    3 A"   16 A'    4 A"   17 A'   18 A'    5 A"   19 A'                 
 -2.660  -2.655  -2.655  -2.653  -2.652  -2.644  -2.644  -1.272
 20 A'    6 A"   21 A'   22 A'    7 A"    8 A"   23 A'   24 A'                 
 -0.875  -0.826  -0.754  -0.620  -0.550  -0.520  -0.510  -0.431
 25 A'   26 A'   27 A'   28 A'   29 A'   30 A'    9 A"   31 A'                 
 -0.415  -0.373  -0.331  -0.331  -0.307  -0.266
 32 A'   10 A"   33 A'   11 A"   34 A'   12 A"                                 
 -- Virtual --                   
 -0.045  -0.033  -0.025   0.003   0.018   0.039   0.048   0.049
 35 A'   13 A"   36 A'   37 A'   38 A'   39 A'   14 A"   40 A'                 
  0.065   0.072   0.072   0.088   0.092   0.108   0.112   0.127
 41 A'   15 A"   42 A'   16 A"   43 A'   44 A'   45 A'   17 A"                 
  0.128   0.134   0.161   0.174   0.197   0.252   0.278   0.292
 46 A'   47 A'   48 A'   49 A'   50 A'   51 A'   18 A"   52 A'                 
  0.317   0.363   0.373   0.378   0.404   0.408   0.413   0.428
 53 A'   54 A'   55 A'   56 A'   19 A"   57 A'   58 A'   20 A"                 
  0.437   0.466   0.466   0.515   0.517   0.535   0.545   0.553
 59 A'   60 A'   21 A"   22 A"   61 A'   62 A'   23 A"   24 A"                 
  0.583   0.596   0.602   0.628   0.672   0.697   0.704   0.766
 63 A'   64 A'   25 A"   65 A'   66 A'   26 A"   67 A'   68 A'                 
  0.780   0.809   0.867   0.907   0.985   1.025   1.077   1.234
 69 A'   70 A'   71 A'   72 A'   73 A'   74 A'   27 A"   28 A"                 
  1.300   1.357   1.438   1.456   1.487   1.545   1.623   1.755
 29 A"   75 A'   76 A'   30 A"   77 A'   78 A'   79 A'   80 A'                 
  1.790   1.872   1.916   1.957   1.971   2.023   2.026   2.040
 31 A"   81 A'   82 A'   32 A"   33 A"   34 A"   83 A'   84 A'                 
  2.109   2.158   2.258   2.281   2.572   2.615   2.627   2.815
 85 A'   86 A'   87 A'   88 A'   89 A'   35 A"   90 A'   36 A"                 
  2.926   3.098   3.231   3.685   3.747   3.794   3.942   3.986
 91 A'   92 A'   93 A'   94 A'   37 A"   95 A'   38 A"   39 A"                 
  3.990   3.997   4.018   4.035   4.041   4.077   4.156   4.211
 40 A"   96 A'   97 A'   98 A'   41 A"   42 A"   99 A'  100 A'                 
  4.329   4.406   4.789   6.268   6.360   6.499   6.652   6.683
101 A'  102 A'  103 A'   43 A"  104 A'  105 A'  106 A'  107 A'                 
  7.524   7.542   7.563   7.576   7.651   7.693  23.442  24.145
 44 A"   45 A"  108 A'  109 A'  110 A'  111 A'  112 A'  113 A'                 
 47.829  47.925  66.732 289.719 289.739 289.761 289.769 289.871
114 A'  115 A'  116 A'   46 A"   47 A"  117 A'  118 A'  119 A'                 
289.9131020.6031020.722
120 A'  121 A'  122 A'                                                         

 Beta MOs, Restricted
 -- Occupied --                  
-482.86 -482.86  -62.52  -62.51  -56.34  -56.33  -56.33  -56.33
  1 A'    2 A'    3 A'    4 A'    5 A'    1 A"    6 A'    7 A'                 
-56.324 -56.324 -24.730 -10.333 -10.252  -8.725  -8.717  -6.557
  2 A"    8 A'    9 A'   10 A'   11 A'   12 A'   13 A'   14 A'                 
 -6.549  -6.543  -6.543  -6.535  -6.534  -2.668  -2.664  -2.664
 15 A'    3 A"   16 A'    4 A"   17 A'   18 A'    5 A"   19 A'                 
 -2.660  -2.655  -2.655  -2.653  -2.652  -2.644  -2.644  -1.272
 20 A'    6 A"   21 A'   22 A'    7 A"    8 A"   23 A'   24 A'                 
 -0.875  -0.826  -0.754  -0.620  -0.550  -0.520  -0.510  -0.431
 25 A'   26 A'   27 A'   28 A'   29 A'   30 A'    9 A"   31 A'                 
 -0.415  -0.373  -0.331  -0.331  -0.307  -0.266
 32 A'   10 A"   33 A'   11 A"   34 A'   12 A"                                 
 -- Virtual --                   
 -0.045  -0.033  -0.025   0.003   0.018   0.039   0.048   0.049
 35 A'   13 A"   36 A'   37 A'   38 A'   39 A'   14 A"   40 A'                 
  0.065   0.072   0.072   0.088   0.092   0.108   0.112   0.127
 41 A'   15 A"   42 A'   16 A"   43 A'   44 A'   45 A'   17 A"                 
  0.128   0.134   0.161   0.174   0.197   0.252   0.278   0.292
 46 A'   47 A'   48 A'   49 A'   50 A'   51 A'   18 A"   52 A'                 
  0.317   0.363   0.373   0.378   0.404   0.408   0.413   0.428
 53 A'   54 A'   55 A'   56 A'   19 A"   57 A'   58 A'   20 A"                 
  0.437   0.466   0.466   0.515   0.517   0.535   0.545   0.553
 59 A'   60 A'   21 A"   22 A"   61 A'   62 A'   23 A"   24 A"                 
  0.583   0.596   0.602   0.628   0.672   0.697   0.704   0.766
 63 A'   64 A'   25 A"   65 A'   66 A'   26 A"   67 A'   68 A'                 
  0.780   0.809   0.867   0.907   0.985   1.025   1.077   1.234
 69 A'   70 A'   71 A'   72 A'   73 A'   74 A'   27 A"   28 A"                 
  1.300   1.357   1.438   1.456   1.487   1.545   1.623   1.755
 29 A"   75 A'   76 A'   30 A"   77 A'   78 A'   79 A'   80 A'                 
  1.790   1.872   1.916   1.957   1.971   2.023   2.026   2.040
 31 A"   81 A'   82 A'   32 A"   33 A"   34 A"   83 A'   84 A'                 
  2.109   2.158   2.258   2.281   2.572   2.615   2.627   2.815
 85 A'   86 A'   87 A'   88 A'   89 A'   35 A"   90 A'   36 A"                 
  2.926   3.098   3.231   3.685   3.747   3.794   3.942   3.986
 91 A'   92 A'   93 A'   94 A'   37 A"   95 A'   38 A"   39 A"                 
  3.990   3.997   4.018   4.035   4.041   4.077   4.156   4.211
 40 A"   96 A'   97 A'   98 A'   41 A"   42 A"   99 A'  100 A'                 
  4.329   4.406   4.789   6.268   6.360   6.499   6.652   6.683
101 A'  102 A'  103 A'   43 A"  104 A'  105 A'  106 A'  107 A'                 
  7.524   7.542   7.563   7.576   7.651   7.693  23.442  24.145
 44 A"   45 A"  108 A'  109 A'  110 A'  111 A'  112 A'  113 A'                 
 47.829  47.925  66.732 289.719 289.739 289.761 289.769 289.871
114 A'  115 A'  116 A'   46 A"   47 A"  117 A'  118 A'  119 A'                 
289.9131020.6031020.722
120 A'  121 A'  122 A'                                                         
 --------------------------------------------------------------

          Ground-State Mulliken Net Atomic Charges

     Atom                 Charge (a.u.)
  ----------------------------------------
      1 H                     0.240303
      2 F                    -0.045358
      3 Br                   -0.075315
      4 Br                    0.027649
      5 C                    -0.038209
      6 C                    -0.109070
  ----------------------------------------
  Sum of atomic charges =     0.000000

 -----------------------------------------------------------------
                    Cartesian Multipole Moments
 -----------------------------------------------------------------
    Charge (ESU x 10^10)
                 0.0000
    Dipole Moment (Debye)
         X       0.5328      Y       0.1050      Z       0.0000
       Tot       0.5431
    Quadrupole Moments (Debye-Ang)
        XX     -53.2263     XY       2.9522     YY     -50.9727
        XZ       0.0000     YZ       0.0000     ZZ     -54.3284
    Octopole Moments (Debye-Ang^2)
       XXX     -14.5615    XXY      -1.8037    XYY      -0.1865
       YYY      14.1836    XXZ       0.0000    XYZ      -0.0000
       YYZ       0.0000    XZZ      -6.7067    YZZ       6.3043
       ZZZ       0.0000
    Hexadecapole Moments (Debye-Ang^3)
      XXXX    -841.5591   XXXY      10.6807   XXYY    -177.4871
      XYYY      30.2056   YYYY    -312.5959   XXXZ       0.0000
      XXYZ      -0.0000   XYYZ       0.0000   YYYZ       0.0000
      XXZZ    -156.1321   XYZZ       3.6758   YYZZ     -65.8438
      XZZZ       0.0000   YZZZ       0.0000   ZZZZ     -63.3813
 -----------------------------------------------------------------
 Calculating analytic gradient of the SCF energy
 Gradient of SCF Energy
            1           2           3           4           5           6
    1  -0.0000456  -0.0000209   0.0000397  -0.0000529   0.0000864  -0.0000066
    2   0.0000100  -0.0000539  -0.0001194   0.0000393   0.0000856   0.0000384
    3   0.0000000  -0.0000000  -0.0000000  -0.0000000   0.0000000  -0.0000000
 Max gradient component =       1.194E-04
 RMS gradient           =       4.832E-05
 Gradient time:  CPU 9.52 s  wall 2.48 s
 Geometry Optimization Parameters
   NAtoms,    NIC,     NZ,  NCons,   NDum,   NFix, NCnnct, MaxDiis
        6      32       0       0       0       0       0       0

 Cartesian Hessian Update
 Hessian Updated using BFGS Update


** GEOMETRY OPTIMIZATION IN DELOCALIZED INTERNAL COORDINATES **
   Searching for a Minimum

   Optimization Cycle:  18

                       Coordinates (Angstroms)
     ATOM                X               Y               Z
      1  H         1.2181462279    1.8909344565    0.0000000000
      2  F        -1.3234555667    1.8293381363    0.0000000000
      3  Br        2.0369430920   -0.5148238235    0.0000000000
      4  Br       -1.5056557100   -0.8605550575    0.0000000000
      5  C         0.7888189663    0.8988935787    0.0000000000
      6  C        -0.5299132272    0.7476648699    0.0000000000
   Point Group: cs    Number of degrees of freedom:     9


   Energy is  -5324.956201497

 Hessian Updated using BFGS Update

  9 Hessian modes will be used to form the next step
  Hessian Eigenvalues:
     0.070461    0.135478    0.169710    0.224738    0.281966    0.296264
     0.365351    0.402017    0.731674

 Minimum Search - Taking Simple RFO Step
 Searching for Lamda that Minimizes Along All modes
 Value Taken    Lamda =   0.00000000
 Step Taken.  Stepsize is  0.001014

                             Maximum     Tolerance    Cnvgd?
         Gradient           0.000156      0.000300     YES
         Displacement       0.000593      0.001200     YES
         Energy change     -0.000000      0.000001     YES


                       Distance Matrix (Angstroms)
             H (  1)   F (  2)   Br(  3)   Br(  4)   C (  5)
   F (  2)  2.542348
   Br(  3)  2.541279  4.097240
   Br(  4)  3.871665  2.696057  3.559429
   C (  5)  1.080957  2.308123  1.885845  2.891414
   C (  6)  2.088726  1.341539  2.860530  1.881075  1.327375

 Final energy is   -5324.9562014971152     


 ******************************
 **  OPTIMIZATION CONVERGED  **
 ******************************

                       Coordinates (Angstroms)
     ATOM                X               Y               Z
      1  H         1.2181462279    1.8909344565    0.0000000000
      2  F        -1.3234555667    1.8293381363    0.0000000000
      3  Br        2.0369430920   -0.5148238235    0.0000000000
      4  Br       -1.5056557100   -0.8605550575    0.0000000000
      5  C         0.7888189663    0.8988935787    0.0000000000
      6  C        -0.5299132272    0.7476648699    0.0000000000

Z-matrix Print:
$molecule
0 1
Br
C  1 1.881075
C  2 1.327375 1 127.788062
H  3 1.080957 2 119.943548 1 -180.000000 0
F  2 1.341539 1 112.489192 3 -180.000000 0
Br 3 1.885845 2 124.898264 1 -0.000000 0
$end


 --------------------------------------------------------------
             Orbital Energies (a.u.) and Symmetries
 --------------------------------------------------------------

 Alpha MOs, Restricted
 -- Occupied --                  
-482.86 -482.86  -62.52  -62.51  -56.34  -56.33  -56.33  -56.33
  1 A'    2 A'    3 A'    4 A'    5 A'    1 A"    6 A'    7 A'                 
-56.324 -56.324 -24.730 -10.333 -10.252  -8.725  -8.717  -6.557
  2 A"    8 A'    9 A'   10 A'   11 A'   12 A'   13 A'   14 A'                 
 -6.549  -6.543  -6.543  -6.535  -6.534  -2.668  -2.664  -2.664
 15 A'    3 A"   16 A'    4 A"   17 A'   18 A'    5 A"   19 A'                 
 -2.660  -2.655  -2.655  -2.653  -2.652  -2.644  -2.644  -1.272
 20 A'    6 A"   21 A'   22 A'    7 A"    8 A"   23 A'   24 A'                 
 -0.875  -0.826  -0.754  -0.620  -0.550  -0.520  -0.510  -0.431
 25 A'   26 A'   27 A'   28 A'   29 A'   30 A'    9 A"   31 A'                 
 -0.415  -0.373  -0.331  -0.331  -0.307  -0.266
 32 A'   10 A"   33 A'   11 A"   34 A'   12 A"                                 
 -- Virtual --                   
 -0.045  -0.033  -0.025   0.003   0.018   0.039   0.048   0.049
 35 A'   13 A"   36 A'   37 A'   38 A'   39 A'   14 A"   40 A'                 
  0.065   0.072   0.072   0.088   0.092   0.108   0.112   0.127
 41 A'   15 A"   42 A'   16 A"   43 A'   44 A'   45 A'   17 A"                 
  0.128   0.134   0.161   0.174   0.197   0.252   0.278   0.292
 46 A'   47 A'   48 A'   49 A'   50 A'   51 A'   18 A"   52 A'                 
  0.317   0.363   0.373   0.378   0.404   0.408   0.413   0.428
 53 A'   54 A'   55 A'   56 A'   19 A"   57 A'   58 A'   20 A"                 
  0.437   0.466   0.466   0.515   0.517   0.535   0.545   0.553
 59 A'   60 A'   21 A"   22 A"   61 A'   62 A'   23 A"   24 A"                 
  0.583   0.596   0.602   0.628   0.672   0.697   0.704   0.766
 63 A'   64 A'   25 A"   65 A'   66 A'   26 A"   67 A'   68 A'                 
  0.780   0.809   0.867   0.907   0.985   1.025   1.077   1.234
 69 A'   70 A'   71 A'   72 A'   73 A'   74 A'   27 A"   28 A"                 
  1.300   1.357   1.438   1.456   1.487   1.545   1.623   1.755
 29 A"   75 A'   76 A'   30 A"   77 A'   78 A'   79 A'   80 A'                 
  1.790   1.872   1.916   1.957   1.971   2.023   2.026   2.040
 31 A"   81 A'   82 A'   32 A"   33 A"   34 A"   83 A'   84 A'                 
  2.109   2.158   2.258   2.281   2.572   2.615   2.627   2.815
 85 A'   86 A'   87 A'   88 A'   89 A'   35 A"   90 A'   36 A"                 
  2.926   3.098   3.231   3.685   3.747   3.794   3.942   3.986
 91 A'   92 A'   93 A'   94 A'   37 A"   95 A'   38 A"   39 A"                 
  3.990   3.997   4.018   4.035   4.041   4.077   4.156   4.211
 40 A"   96 A'   97 A'   98 A'   41 A"   42 A"   99 A'  100 A'                 
  4.329   4.406   4.789   6.268   6.360   6.499   6.652   6.683
101 A'  102 A'  103 A'   43 A"  104 A'  105 A'  106 A'  107 A'                 
  7.524   7.542   7.563   7.576   7.651   7.693  23.442  24.145
 44 A"   45 A"  108 A'  109 A'  110 A'  111 A'  112 A'  113 A'                 
 47.829  47.925  66.732 289.719 289.739 289.761 289.769 289.871
114 A'  115 A'  116 A'   46 A"   47 A"  117 A'  118 A'  119 A'                 
289.9131020.6031020.722
120 A'  121 A'  122 A'                                                         

 Beta MOs, Restricted
 -- Occupied --                  
-482.86 -482.86  -62.52  -62.51  -56.34  -56.33  -56.33  -56.33
  1 A'    2 A'    3 A'    4 A'    5 A'    1 A"    6 A'    7 A'                 
-56.324 -56.324 -24.730 -10.333 -10.252  -8.725  -8.717  -6.557
  2 A"    8 A'    9 A'   10 A'   11 A'   12 A'   13 A'   14 A'                 
 -6.549  -6.543  -6.543  -6.535  -6.534  -2.668  -2.664  -2.664
 15 A'    3 A"   16 A'    4 A"   17 A'   18 A'    5 A"   19 A'                 
 -2.660  -2.655  -2.655  -2.653  -2.652  -2.644  -2.644  -1.272
 20 A'    6 A"   21 A'   22 A'    7 A"    8 A"   23 A'   24 A'                 
 -0.875  -0.826  -0.754  -0.620  -0.550  -0.520  -0.510  -0.431
 25 A'   26 A'   27 A'   28 A'   29 A'   30 A'    9 A"   31 A'                 
 -0.415  -0.373  -0.331  -0.331  -0.307  -0.266
 32 A'   10 A"   33 A'   11 A"   34 A'   12 A"                                 
 -- Virtual --                   
 -0.045  -0.033  -0.025   0.003   0.018   0.039   0.048   0.049
 35 A'   13 A"   36 A'   37 A'   38 A'   39 A'   14 A"   40 A'                 
  0.065   0.072   0.072   0.088   0.092   0.108   0.112   0.127
 41 A'   15 A"   42 A'   16 A"   43 A'   44 A'   45 A'   17 A"                 
  0.128   0.134   0.161   0.174   0.197   0.252   0.278   0.292
 46 A'   47 A'   48 A'   49 A'   50 A'   51 A'   18 A"   52 A'                 
  0.317   0.363   0.373   0.378   0.404   0.408   0.413   0.428
 53 A'   54 A'   55 A'   56 A'   19 A"   57 A'   58 A'   20 A"                 
  0.437   0.466   0.466   0.515   0.517   0.535   0.545   0.553
 59 A'   60 A'   21 A"   22 A"   61 A'   62 A'   23 A"   24 A"                 
  0.583   0.596   0.602   0.628   0.672   0.697   0.704   0.766
 63 A'   64 A'   25 A"   65 A'   66 A'   26 A"   67 A'   68 A'                 
  0.780   0.809   0.867   0.907   0.985   1.025   1.077   1.234
 69 A'   70 A'   71 A'   72 A'   73 A'   74 A'   27 A"   28 A"                 
  1.300   1.357   1.438   1.456   1.487   1.545   1.623   1.755
 29 A"   75 A'   76 A'   30 A"   77 A'   78 A'   79 A'   80 A'                 
  1.790   1.872   1.916   1.957   1.971   2.023   2.026   2.040
 31 A"   81 A'   82 A'   32 A"   33 A"   34 A"   83 A'   84 A'                 
  2.109   2.158   2.258   2.281   2.572   2.615   2.627   2.815
 85 A'   86 A'   87 A'   88 A'   89 A'   35 A"   90 A'   36 A"                 
  2.926   3.098   3.231   3.685   3.747   3.794   3.942   3.986
 91 A'   92 A'   93 A'   94 A'   37 A"   95 A'   38 A"   39 A"                 
  3.990   3.997   4.018   4.035   4.041   4.077   4.156   4.211
 40 A"   96 A'   97 A'   98 A'   41 A"   42 A"   99 A'  100 A'                 
  4.329   4.406   4.789   6.268   6.360   6.499   6.652   6.683
101 A'  102 A'  103 A'   43 A"  104 A'  105 A'  106 A'  107 A'                 
  7.524   7.542   7.563   7.576   7.651   7.693  23.442  24.145
 44 A"   45 A"  108 A'  109 A'  110 A'  111 A'  112 A'  113 A'                 
 47.829  47.925  66.732 289.719 289.739 289.761 289.769 289.871
114 A'  115 A'  116 A'   46 A"   47 A"  117 A'  118 A'  119 A'                 
289.9131020.6031020.722
120 A'  121 A'  122 A'                                                         
 --------------------------------------------------------------

          Ground-State Mulliken Net Atomic Charges

     Atom                 Charge (a.u.)
  ----------------------------------------
      1 H                     0.240303
      2 F                    -0.045358
      3 Br                   -0.075315
      4 Br                    0.027649
      5 C                    -0.038209
      6 C                    -0.109070
  ----------------------------------------
  Sum of atomic charges =     0.000000

 -----------------------------------------------------------------
                    Cartesian Multipole Moments
 -----------------------------------------------------------------
    Charge (ESU x 10^10)
                 0.0000
    Dipole Moment (Debye)
         X       0.5328      Y       0.1050      Z       0.0000
       Tot       0.5431
    Quadrupole Moments (Debye-Ang)
        XX     -53.2263     XY       2.9522     YY     -50.9727
        XZ       0.0000     YZ       0.0000     ZZ     -54.3284
    Octopole Moments (Debye-Ang^2)
       XXX     -14.5615    XXY      -1.8037    XYY      -0.1865
       YYY      14.1836    XXZ       0.0000    XYZ      -0.0000
       YYZ       0.0000    XZZ      -6.7067    YZZ       6.3043
       ZZZ       0.0000
    Hexadecapole Moments (Debye-Ang^3)
      XXXX    -841.5591   XXXY      10.6807   XXYY    -177.4871
      XYYY      30.2056   YYYY    -312.5959   XXXZ       0.0000
      XXYZ      -0.0000   XYYZ       0.0000   YYYZ       0.0000
      XXZZ    -156.1321   XYZZ       3.6758   YYZZ     -65.8438
      XZZZ       0.0000   YZZZ       0.0000   ZZZZ     -63.3813
 -----------------------------------------------------------------
Archival summary:
1\1\TWL01\OPT\ProcedureUnspecified\BasisUnspecified\r2121\taweetha\TueAug2807:34:432018TueAug2807:34:432018\0\\#,OPT,ProcedureUnspecified,BasisUnspecified,\\0,1\Br\C,1,1.88108\C,2,1.32738,1,127.788\H,3,1.08096,2,119.944,1,-180,0\F,2,1.34154,1,112.489,3,-180,0\Br,3,1.88584,2,124.898,1,-0,0\\\@

 Total job time:  203.80s(wall), 767.30s(cpu) 
 Tue Aug 28 07:34:43 2018

        *************************************************************
        *                                                           *
        *  Thank you very much for using Q-Chem.  Have a nice day.  *
        *                                                           *
        *************************************************************


 
User input: 2 of 2 
 
Q-Chem Developer Version!
                  Welcome to Q-Chem
     A Quantum Leap Into The Future Of Chemistry


 Q-Chem 5.1, Q-Chem, Inc., Pleasanton, CA (2018)

 Yihan Shao,  Zhengting Gan,  E. Epifanovsky,  A. T. B. Gilbert,  M. Wormit,  
 J. Kussmann,  A. W. Lange,  A. Behn,  Jia Deng,  Xintian Feng,  D. Ghosh,  
 M. Goldey,  P. R. Horn,  L. D. Jacobson,  I. Kaliman,  T. Kus,  A. Landau,  
 Jie Liu,  E. I. Proynov,  R. M. Richard,  R. P. Steele,  E. J. Sundstrom,  
 H. L. Woodcock III,  P. M. Zimmerman,  D. Zuev,  B. Albrecht,  E. Alguire,  
 S. A. Baeppler,  D. Barton,  Z. Benda,  Y. A. Bernard,  E. J. Berquist,  
 K. B. Bravaya,  H. Burton,  D. Casanova,  Chun-Min Chang,  Yunqing Chen,  
 A. Chien,  K. D. Closser,  M. P. Coons,  S. Coriani,  S. Dasgupta,  
 A. L. Dempwolff,  M. Diedenhofen,  Hainam Do,  R. G. Edgar,  Po-Tung Fang,  
 S. Faraji,  S. Fatehi,  Qingguo Feng,  K. D. Fenk,  J. Fosso-Tande,  
 Qinghui Ge,  A. Ghysels,  G. Gidofalvi,  J. Gomes,  J. Gonthier,  A. Gunina,  
 D. Hait,  M. W. D. Hanson-Heine,  P. H. P. Harbach,  A. W. Hauser,  
 J. E. Herr,  E. G. Hohenstein,  Z. C. Holden,  Kerwin Hui,  B. C. Huynh,  
 T.-C. Jagau,  Hyunjun Ji,  B. Kaduk,  K. Khistyaev,  Jaehoon Kim,  
 P. Klunzinger,  K. Koh,  D. Kosenkov,  L. Koulias,  T. Kowalczyk,  
 C. M. Krauter,  A. Kunitsa,  Ka Un Lao,  A. Laurent,  K. V. Lawler,  
 Joonho Lee,  D. Lefrancois,  S. Lehtola,  D. S. Levine,  Yi-Pei Li,  
 You-Sheng Lin,  Fenglai Liu,  E. Livshits,  A. Luenser,  P. Manohar,  
 E. Mansoor,  S. F. Manzer,  Shan-Ping Mao,  Yuezhi Mao,  N. Mardirossian,  
 A. V. Marenich,  T. Markovich,  L. A. Martinez-Martinez,  S. A. Maurer,  
 N. J. Mayhall,  S. C. McKenzie,  J.-M. Mewes,  A. F. Morrison,  
 J. W. Mullinax,  K. Nanda,  T. S. Nguyen-Beck,  R. Olivares-Amaya,  
 J. A. Parkhill,  T. M. Perrine,  F. Plasser,  P. Pokhilko,  S. Prager,  
 A. Prociuk,  E. Ramos,  D. R. Rehn,  F. Rob,  M. Schneider,  N. Sergueev,  
 S. M. Sharada,  S. Sharma,  D. W. Small,  T. Stauch,  T. Stein,  
 Yu-Chuan Su,  A. J. W. Thom,  A. Tkatchenko,  T. Tsuchimochi,  N. M. Tubman,  
 L. Vogt,  M. L. Vidal,  O. Vydrov,  M. A. Watson,  J. Wenzel,  
 M. de Wergifosse,  T. A. Wesolowski,  A. White,  J. Witte,  A. Yamada,  
 Jun Yang,  K. Yao,  S. Yeganeh,  S. R. Yost,  Zhi-Qiang You,  A. Zech,  
 Igor Ying Zhang,  Xing Zhang,  Yan Zhao,  Ying Zhu,  B. R. Brooks,  
 G. K. L. Chan,  C. J. Cramer,  M. S. Gordon,  W. J. Hehre,  A. Klamt,  
 M. W. Schmidt,  C. D. Sherrill,  D. G. Truhlar,  A. Aspuru-Guzik,  R. Baer,  
 A. T. Bell,  N. A. Besley,  Jeng-Da Chai,  A. E. DePrince, III,  
 R. A. DiStasio Jr.,  A. Dreuw,  B. D. Dunietz,  T. R. Furlani,  
 Chao-Ping Hsu,  Yousung Jung,  Jing Kong,  D. S. Lambrecht,  WanZhen Liang,  
 C. Ochsenfeld,  V. A. Rassolov,  L. V. Slipchenko,  J. E. Subotnik,  
 T. Van Voorhis,  J. M. Herbert,  A. I. Krylov,  P. M. W. Gill,  M. Head-Gordon

 Contributors to earlier versions of Q-Chem not listed above: 
 R. D. Adamson,  B. Austin,  J. Baker,  G. J. O. Beran,  K. Brandhorst,  
 S. T. Brown,  E. F. C. Byrd,  A. K. Chakraborty,  C.-L. Cheng,  
 Siu Hung Chien,  D. M. Chipman,  D. L. Crittenden,  H. Dachsel,  
 R. J. Doerksen,  A. D. Dutoi,  L. Fusti-Molnar,  W. A. Goddard III,  
 A. Golubeva-Zadorozhnaya,  S. R. Gwaltney,  G. Hawkins,  A. Heyden,  
 S. Hirata,  G. Kedziora,  F. J. Keil,  C. Kelley,  Jihan Kim,  R. A. King,  
 R. Z. Khaliullin,  P. P. Korambath,  W. Kurlancheek,  A. M. Lee,  M. S. Lee,  
 S. V. Levchenko,  Ching Yeh Lin,  D. Liotard,  R. C. Lochan,  I. Lotan,  
 P. E. Maslen,  N. Nair,  D. P. O'Neill,  D. Neuhauser,  E. Neuscamman,  
 C. M. Oana,  R. Olson,  B. Peters,  R. Peverati,  P. A. Pieniazek,  
 Y. M. Rhee,  J. Ritchie,  M. A. Rohrdanz,  E. Rosta,  N. J. Russ,  
 H. F. Schaefer III,  N. E. Schultz,  N. Shenvi,  A. C. Simmonett,  A. Sodt,  
 D. Stuck,  K. S. Thanthiriwatte,  V. Vanovschi,  Tao Wang,  A. Warshel,  
 C. F. Williams,  Q. Wu,  X. Xu,  W. Zhang

 Please cite Q-Chem as follows:
 Y. Shao et al., Mol. Phys. 113, 184-215 (2015)
 DOI: 10.1080/00268976.2014.952696

 Q-Chem 5.1.1 for Intel X86 EM64T Linux

 Parts of Q-Chem use Armadillo 8.300.2 (Tropical Shenanigans).
 http://arma.sourceforge.net/

 Q-Chem begins on Tue Aug 28 07:34:43 2018  

Host: 
0

     Scratch files written to /scratch/taweetham/qchem14752//
The previous job contains 0 fragments, simply inherited here
Input Ideriv = 2
Curr. Ideriv = -1
Max.  Ideriv = 2

Checking the input file for inconsistencies... 	...done.

--------------------------------------------------------------
User input:
--------------------------------------------------------------

$molecule
read
$end

$rem
   SCF_GUESS 	READ
   JOB_TYPE 	FREQUENCY
   BASIS 	6-311++G**
   EXCHANGE 	B3LYP
   MEM_TOTAL	7500	
$end


--------------------------------------------------------------
 ----------------------------------------------------------------
             Standard Nuclear Orientation (Angstroms)
    I     Atom           X                Y                Z
 ----------------------------------------------------------------
    1      H       1.0306608530    -2.1499816076    -0.0000000000
    2      F      -1.5064790741    -1.9873323552    -0.0000000000
    3      Br      1.9445076530     0.2213018492     0.0000000000
    4      Br     -1.5815344803     0.7076795135     0.0000000000
    5      C       0.6411355219    -1.1416478250    -0.0000000000
    6      C      -0.6705372269    -0.9380813233    -0.0000000000
 ----------------------------------------------------------------
 Molecular Point Group                 Cs    NOp =  2
 Largest Abelian Subgroup              Cs    NOp =  2
 Nuclear Repulsion Energy =   546.3519822631 hartrees
 There are       46 alpha and       46 beta electrons
 Requested basis set is 6-311++G(d,p)
 There are 61 shells and 169 basis functions

 Total QAlloc Memory Limit   7500 MB
 Mega-Array Size       188 MB
 MEM_STATIC part       192 MB

                       Distance Matrix (Angstroms)
             H (  1)   F (  2)   Br(  3)   Br(  4)   C (  5)
   F (  2)  2.542348
   Br(  3)  2.541279  4.097240
   Br(  4)  3.871665  2.696057  3.559429
   C (  5)  1.080957  2.308123  1.885845  2.891414
   C (  6)  2.088726  1.341539  2.860530  1.881075  1.327375

 A cutoff of  1.0D-11 yielded   1573 shell pairs
 There are     12701 function pairs (     14080 Cartesian)

 -------------------------------------------------------
 OpenMP Integral Computing Module                       
 Release: version 1.0, May 2013, Q-Chem Inc. Pittsburgh 
 -------------------------------------------------------
 Integral Job Info:
 Integral job number is                      11
 Integral operator is                         1
 short-range coefficients                     0
 long-range coefficients              100000000
 Omega coefficients                           0
 if combine SR and LR in K                    0
 Integral screening is                        0
 Integral computing path is                   2
 max size of driver memory is            800000
 size of driver memory is                593474
 size of scratch memory is             29623520
 max col of scratch BK array               1296
 max len of scratch array in speh3          155
 max len of scratch index in speh4           18
 max int batch size is                      520
 min int batch size is                       52
 fixed nKL is                                45
 max L of basis functions is                  2
 order of int derivative is                   0
 number of shells is                         61
 number of basis is                         178
 number of cartesian basis is               178
 number of contracted shell pairs          1573
 number of primitive shell pairs           4231
 maxK2 (contraction) of shell pair           36
 max number of K2 of shell pair               1
 max number of CS2 of shell pair            168
 max number of PS2 of shell pair            330
 mem total for path MDJ                  526822
 -------------------------------------------------------
 Smallest overlap matrix eigenvalue = 4.58E-05
 Guess MOs from SCF MO coefficient file

 -----------------------------------------------------------------------
  General SCF calculation program by
  Eric Jon Sundstrom, Paul Horn, Yuezhi Mao, Dmitri Zuev, Alec White,
  David Stuck, Shaama M.S., Shane Yost, Joonho Lee, David Small,
  Daniel Levine, Susi Lehtola, Hugh Burton, Evgeny Epifanovsky
 -----------------------------------------------------------------------
 Exchange:     0.2000 Hartree-Fock + 0.0800 Slater + 0.7200 B88
 Correlation:  0.1900 VWN1RPA + 0.8100 LYP
 Using SG-1 standard quadrature grid
 using 4 threads for integral computing
 -------------------------------------------------------
 OpenMP Integral computing Module                
 Release: version 2.0, May 2017, Q-Chem Inc. Pleasanton 
 -------------------------------------------------------
 -------------------------------------------------------
 OpenMP BLAS3 based DFT computing Module                
 Release: version 1.0, May 2013, Q-Chem Inc. Pittsburgh 
 -------------------------------------------------------
 A restricted SCF calculation will be
 performed using DIIS
 SCF converges when DIIS error is below 1.0e-08
 ---------------------------------------
  Cycle       Energy         DIIS error
 ---------------------------------------
    1   -5321.8918992599      1.65e-02  
    2   -5324.7385904870      8.94e-03  
    3   -5324.8286902234      7.23e-03  
    4   -5324.9452141800      1.81e-03  
    5   -5324.9556025422      4.25e-04  
    6   -5324.9561329831      1.53e-04  
    7   -5324.9562051242      7.51e-05  
    8   -5324.9562196655      1.19e-05  
    9   -5324.9562199437      8.34e-06  
   10   -5324.9562201597      9.98e-07  
   11   -5324.9562201626      2.75e-07  
   12   -5324.9562201628      7.71e-08  
   13   -5324.9562201628      1.53e-08  
   14   -5324.9562201628      3.30e-09  Convergence criterion met
 ---------------------------------------
 SCF time:   CPU 43.65s  wall 11.00s 
 SCF   energy in the final basis set =    -5324.9562201628
 Total energy in the final basis set =    -5324.9562201628

 --------------------------------------------------------------
             Orbital Energies (a.u.) and Symmetries
 --------------------------------------------------------------

 Alpha MOs, Restricted
 -- Occupied --                  
-482.86 -482.86  -62.52  -62.51  -56.34  -56.33  -56.33  -56.33
  1 A'    2 A'    3 A'    4 A'    5 A'    1 A"    6 A'    7 A'                 
-56.324 -56.324 -24.730 -10.333 -10.252  -8.725  -8.717  -6.557
  2 A"    8 A'    9 A'   10 A'   11 A'   12 A'   13 A'   14 A'                 
 -6.549  -6.543  -6.543  -6.535  -6.534  -2.668  -2.664  -2.664
 15 A'    3 A"   16 A'    4 A"   17 A'   18 A'    5 A"   19 A'                 
 -2.660  -2.655  -2.655  -2.653  -2.652  -2.644  -2.644  -1.272
 20 A'    6 A"   21 A'   22 A'    7 A"    8 A"   23 A'   24 A'                 
 -0.875  -0.825  -0.754  -0.620  -0.550  -0.520  -0.509  -0.431
 25 A'   26 A'   27 A'   28 A'   29 A'   30 A'    9 A"   31 A'                 
 -0.415  -0.373  -0.331  -0.331  -0.307  -0.266
 32 A'   10 A"   33 A'   11 A"   34 A'   12 A"                                 
 -- Virtual --                   
 -0.045  -0.033  -0.025   0.003   0.018   0.039   0.048   0.049
 35 A'   13 A"   36 A'   37 A'   38 A'   39 A'   14 A"   40 A'                 
  0.065   0.072   0.073   0.088   0.092   0.107   0.112   0.127
 41 A'   15 A"   42 A'   16 A"   43 A'   44 A'   45 A'   17 A"                 
  0.128   0.134   0.161   0.174   0.197   0.252   0.278   0.292
 46 A'   47 A'   48 A'   49 A'   50 A'   51 A'   18 A"   52 A'                 
  0.317   0.363   0.373   0.378   0.404   0.408   0.413   0.428
 53 A'   54 A'   55 A'   56 A'   19 A"   57 A'   58 A'   20 A"                 
  0.437   0.466   0.466   0.515   0.517   0.535   0.545   0.553
 59 A'   60 A'   21 A"   22 A"   61 A'   62 A'   23 A"   24 A"                 
  0.582   0.596   0.602   0.629   0.672   0.697   0.704   0.766
 63 A'   64 A'   25 A"   65 A'   66 A'   26 A"   67 A'   68 A'                 
  0.780   0.809   0.867   0.907   0.985   1.025   1.077   1.234
 69 A'   70 A'   71 A'   72 A'   73 A'   74 A'   27 A"   28 A"                 
  1.300   1.357   1.438   1.456   1.487   1.545   1.623   1.755
 29 A"   75 A'   76 A'   30 A"   77 A'   78 A'   79 A'   80 A'                 
  1.790   1.872   1.916   1.957   1.971   2.023   2.026   2.040
 31 A"   81 A'   82 A'   32 A"   33 A"   34 A"   83 A'   84 A'                 
  2.109   2.158   2.258   2.281   2.572   2.615   2.627   2.815
 85 A'   86 A'   87 A'   88 A'   89 A'   35 A"   90 A'   36 A"                 
  2.926   3.098   3.231   3.685   3.747   3.794   3.942   3.986
 91 A'   92 A'   93 A'   94 A'   37 A"   95 A'   38 A"   39 A"                 
  3.990   3.997   4.018   4.035   4.041   4.077   4.155   4.211
 40 A"   96 A'   97 A'   98 A'   41 A"   42 A"   99 A'  100 A'                 
  4.330   4.406   4.789   6.268   6.360   6.499   6.652   6.684
101 A'  102 A'  103 A'   43 A"  104 A'  105 A'  106 A'  107 A'                 
  7.524   7.542   7.563   7.576   7.651   7.693  23.442  24.145
 44 A"   45 A"  108 A'  109 A'  110 A'  111 A'  112 A'  113 A'                 
 47.829  47.925  66.732 289.719 289.739 289.761 289.769 289.871
114 A'  115 A'  116 A'   46 A"   47 A"  117 A'  118 A'  119 A'                 
289.9131020.6031020.722
120 A'  121 A'  122 A'                                                         

 Beta MOs, Restricted
 -- Occupied --                  
-482.86 -482.86  -62.52  -62.51  -56.34  -56.33  -56.33  -56.33
  1 A'    2 A'    3 A'    4 A'    5 A'    1 A"    6 A'    7 A'                 
-56.324 -56.324 -24.730 -10.333 -10.252  -8.725  -8.717  -6.557
  2 A"    8 A'    9 A'   10 A'   11 A'   12 A'   13 A'   14 A'                 
 -6.549  -6.543  -6.543  -6.535  -6.534  -2.668  -2.664  -2.664
 15 A'    3 A"   16 A'    4 A"   17 A'   18 A'    5 A"   19 A'                 
 -2.660  -2.655  -2.655  -2.653  -2.652  -2.644  -2.644  -1.272
 20 A'    6 A"   21 A'   22 A'    7 A"    8 A"   23 A'   24 A'                 
 -0.875  -0.825  -0.754  -0.620  -0.550  -0.520  -0.509  -0.431
 25 A'   26 A'   27 A'   28 A'   29 A'   30 A'    9 A"   31 A'                 
 -0.415  -0.373  -0.331  -0.331  -0.307  -0.266
 32 A'   10 A"   33 A'   11 A"   34 A'   12 A"                                 
 -- Virtual --                   
 -0.045  -0.033  -0.025   0.003   0.018   0.039   0.048   0.049
 35 A'   13 A"   36 A'   37 A'   38 A'   39 A'   14 A"   40 A'                 
  0.065   0.072   0.073   0.088   0.092   0.107   0.112   0.127
 41 A'   15 A"   42 A'   16 A"   43 A'   44 A'   45 A'   17 A"                 
  0.128   0.134   0.161   0.174   0.197   0.252   0.278   0.292
 46 A'   47 A'   48 A'   49 A'   50 A'   51 A'   18 A"   52 A'                 
  0.317   0.363   0.373   0.378   0.404   0.408   0.413   0.428
 53 A'   54 A'   55 A'   56 A'   19 A"   57 A'   58 A'   20 A"                 
  0.437   0.466   0.466   0.515   0.517   0.535   0.545   0.553
 59 A'   60 A'   21 A"   22 A"   61 A'   62 A'   23 A"   24 A"                 
  0.582   0.596   0.602   0.629   0.672   0.697   0.704   0.766
 63 A'   64 A'   25 A"   65 A'   66 A'   26 A"   67 A'   68 A'                 
  0.780   0.809   0.867   0.907   0.985   1.025   1.077   1.234
 69 A'   70 A'   71 A'   72 A'   73 A'   74 A'   27 A"   28 A"                 
  1.300   1.357   1.438   1.456   1.487   1.545   1.623   1.755
 29 A"   75 A'   76 A'   30 A"   77 A'   78 A'   79 A'   80 A'                 
  1.790   1.872   1.916   1.957   1.971   2.023   2.026   2.040
 31 A"   81 A'   82 A'   32 A"   33 A"   34 A"   83 A'   84 A'                 
  2.109   2.158   2.258   2.281   2.572   2.615   2.627   2.815
 85 A'   86 A'   87 A'   88 A'   89 A'   35 A"   90 A'   36 A"                 
  2.926   3.098   3.231   3.685   3.747   3.794   3.942   3.986
 91 A'   92 A'   93 A'   94 A'   37 A"   95 A'   38 A"   39 A"                 
  3.990   3.997   4.018   4.035   4.041   4.077   4.155   4.211
 40 A"   96 A'   97 A'   98 A'   41 A"   42 A"   99 A'  100 A'                 
  4.330   4.406   4.789   6.268   6.360   6.499   6.652   6.684
101 A'  102 A'  103 A'   43 A"  104 A'  105 A'  106 A'  107 A'                 
  7.524   7.542   7.563   7.576   7.651   7.693  23.442  24.145
 44 A"   45 A"  108 A'  109 A'  110 A'  111 A'  112 A'  113 A'                 
 47.829  47.925  66.732 289.719 289.739 289.761 289.769 289.871
114 A'  115 A'  116 A'   46 A"   47 A"  117 A'  118 A'  119 A'                 
289.9131020.6031020.722
120 A'  121 A'  122 A'                                                         
 --------------------------------------------------------------

          Ground-State Mulliken Net Atomic Charges

     Atom                 Charge (a.u.)
  ----------------------------------------
      1 H                     0.240230
      2 F                    -0.045380
      3 Br                   -0.075317
      4 Br                    0.027781
      5 C                    -0.038006
      6 C                    -0.109307
  ----------------------------------------
  Sum of atomic charges =     0.000000

 -----------------------------------------------------------------
                    Cartesian Multipole Moments
 -----------------------------------------------------------------
    Charge (ESU x 10^10)
                 0.0000
    Dipole Moment (Debye)
         X       0.5279      Y      -0.1254      Z      -0.0000
       Tot       0.5425
    Quadrupole Moments (Debye-Ang)
        XX     -53.5755     XY      -2.9516     YY     -50.6875
        XZ      -0.0000     YZ       0.0000     ZZ     -54.3283
    Octopole Moments (Debye-Ang^2)
       XXX       3.5478    XXY      14.3328    XYY       5.9592
       YYY      18.1522    XXZ      -0.0000    XYZ       0.0000
       YYZ      -0.0000    XZZ      -0.9063    YZZ       5.4903
       ZZZ      -0.0000
    Hexadecapole Moments (Debye-Ang^3)
      XXXX    -839.8879   XXXY      -0.1014   XXYY    -183.2677
      XYYY     -23.1012   YYYY    -310.2069   XXXZ      -0.0000
      XXYZ      -0.0000   XYYZ       0.0000   YYYZ       0.0000
      XXZZ    -155.4065   XYZZ       0.7882   YYZZ     -65.5797
      XZZZ      -0.0000   YZZZ       0.0000   ZZZZ     -63.3812
 -----------------------------------------------------------------
 Calculating MO derivatives via CPSCF
 D1JvT checksum  = 284184 21537.6696990248
 D1KAT checksum  = 648072 1092.6602207222
   1         3          18      0.121484    0.037850
   2         3          18      0.014417    0.004297
   3         3          18      0.001849    0.000599
   4         3          18      0.000181    0.000073
   5        19           2      0.000008    0.000005
   6        21           0      0.000000    0.000000    Roots Converged
 Time for AOints: 11.0 s (CPU) 2.8 s (wall)
 ------------------------------------------------------------------------------
                     AOints        : Timing summary (seconds)
 ------------------------------------------------------------------------------
     job step          cpu (% of tot)      sys (% of tot)     wall (% of tot)
 ------------------------------------------------------------------------------
  cpscf_lag         0.6092E+02 (33.6)   0.6000E-05 (20.0)   0.1569E+02 (33.2)
  iterzp            0.1093E+03 (60.3)   0.2300E-04 (76.7)   0.2853E+02 (60.4)
  make_fx           0.0000E+00 ( 0.0)   0.0000E+00 ( 0.0)   0.0000E+00 ( 0.0)
  AOints            0.1101E+02 ( 6.1)   0.0000E+00 ( 0.0)   0.2795E+01 ( 5.9)
 ------------------------------------------------------------------------------
   Grand Totals     0.1814E+03          0.3000E-04          0.4720E+02
 ------------------------------------------------------------------------------
 Calculating analytic Hessian of the SCF energy
 Polarizability Matrix (a.u.)
            1           2           3
    1 -82.2601962   1.8324875  -0.0000000
    2   1.8324875 -61.9333171   0.0000000
    3  -0.0000000   0.0000000 -39.9518665

 Direct stationary perturbation theory relativistic correction:

 rels  =      33.654520094959
 relv  =    -114.136546747520
 rel2e =      18.202127692043
 E_rel =     -62.279898960518

 Hessian of the SCF Energy
            1           2           3           4           5           6
    1   0.0965947  -0.1100196  -0.0000000   0.0018899   0.0000630  -0.0000000
    2  -0.1100196   0.3192460   0.0000000  -0.0012935   0.0008532  -0.0000000
    3  -0.0000000   0.0000000   0.0184996   0.0000000   0.0000000  -0.0057978
    4   0.0018899  -0.0012935   0.0000000   0.2035879   0.1564507   0.0000000
    5   0.0000630   0.0008532   0.0000000   0.1564507   0.2514061  -0.0000000
    6  -0.0000000  -0.0000000  -0.0057978   0.0000000  -0.0000000   0.0191872
    7  -0.0020076  -0.0023473   0.0000000  -0.0057331  -0.0014560   0.0000000
    8  -0.0228004  -0.0116129   0.0000000  -0.0023877  -0.0004040   0.0000000
    9   0.0000000  -0.0000000   0.0017309  -0.0000000  -0.0000000   0.0068008
   10  -0.0033253  -0.0009903   0.0000000   0.0093300  -0.0055290   0.0000000
   11   0.0012777   0.0015543  -0.0000000   0.0010787  -0.0484001  -0.0000000
   12  -0.0000000   0.0000000   0.0053111   0.0000000  -0.0000000   0.0042697
   13  -0.0863840   0.1142555   0.0000000  -0.0382531  -0.0136645  -0.0000000
   14   0.1054941  -0.3075318  -0.0000000  -0.0452926  -0.0045521   0.0000000
   15   0.0000000  -0.0000000  -0.0272595  -0.0000000   0.0000000   0.0089530
   16  -0.0067677   0.0003951  -0.0000000  -0.1708215  -0.1358642  -0.0000000
   17   0.0259853  -0.0025088   0.0000000  -0.1085557  -0.1989032   0.0000000
   18   0.0000000   0.0000000   0.0075157  -0.0000000   0.0000000  -0.0334128
            7           8           9          10          11          12
    1  -0.0020076  -0.0228004   0.0000000  -0.0033253   0.0012777  -0.0000000
    2  -0.0023473  -0.0116129  -0.0000000  -0.0009903   0.0015543   0.0000000
    3   0.0000000   0.0000000   0.0017309   0.0000000  -0.0000000   0.0053111
    4  -0.0057331  -0.0023877  -0.0000000   0.0093300   0.0010787   0.0000000
    5  -0.0014560  -0.0004040  -0.0000000  -0.0055290  -0.0484001  -0.0000000
    6   0.0000000   0.0000000   0.0068008   0.0000000  -0.0000000   0.0042697
    7   0.1257029   0.1056068  -0.0000000  -0.0034107  -0.0003080   0.0000000
    8   0.1056068   0.1330097  -0.0000000   0.0027637   0.0020153   0.0000000
    9  -0.0000000  -0.0000000   0.0061143  -0.0000000   0.0000000  -0.0015146
   10  -0.0034107   0.0027637  -0.0000000   0.0781383  -0.0792777   0.0000000
   11  -0.0003080   0.0020153   0.0000000  -0.0792777   0.1753061  -0.0000000
   12   0.0000000   0.0000000  -0.0015146   0.0000000  -0.0000000   0.0090713
   13  -0.0959719  -0.0775240   0.0000000  -0.0106523   0.0087579  -0.0000000
   14  -0.0764328  -0.1165110   0.0000000   0.0278334  -0.0177846  -0.0000000
   15  -0.0000000   0.0000000  -0.0127757  -0.0000000   0.0000000   0.0046599
   16  -0.0185795  -0.0056584   0.0000000  -0.0700799   0.0684712  -0.0000000
   17  -0.0250628  -0.0064971  -0.0000000   0.0551999  -0.1126909   0.0000000
   18   0.0000000  -0.0000000  -0.0003557   0.0000000  -0.0000000  -0.0217973
           13          14          15          16          17          18
    1  -0.0863840   0.1054941   0.0000000  -0.0067677   0.0259853   0.0000000
    2   0.1142555  -0.3075318  -0.0000000   0.0003951  -0.0025088   0.0000000
    3   0.0000000  -0.0000000  -0.0272595  -0.0000000   0.0000000   0.0075157
    4  -0.0382531  -0.0452926  -0.0000000  -0.1708215  -0.1085557  -0.0000000
    5  -0.0136645  -0.0045521   0.0000000  -0.1358642  -0.1989032   0.0000000
    6  -0.0000000   0.0000000   0.0089530  -0.0000000   0.0000000  -0.0334128
    7  -0.0959719  -0.0764328  -0.0000000  -0.0185795  -0.0250628   0.0000000
    8  -0.0775240  -0.1165110   0.0000000  -0.0056584  -0.0064971  -0.0000000
    9   0.0000000   0.0000000  -0.0127757   0.0000000  -0.0000000  -0.0003557
   10  -0.0106523   0.0278334  -0.0000000  -0.0700799   0.0551999   0.0000000
   11   0.0087579  -0.0177846   0.0000000   0.0684712  -0.1126909  -0.0000000
   12  -0.0000000  -0.0000000   0.0046599  -0.0000000   0.0000000  -0.0217973
   13   0.7491167  -0.1037063   0.0000000  -0.5178554   0.0718813  -0.0000000
   14  -0.1037063   0.5372051  -0.0000000   0.0921042  -0.0908255   0.0000000
   15   0.0000000  -0.0000000   0.0710852   0.0000000   0.0000000  -0.0446629
   16  -0.5178554   0.0921042   0.0000000   0.7841040  -0.0194479   0.0000000
   17   0.0718813  -0.0908255   0.0000000  -0.0194479   0.4114256  -0.0000000
   18  -0.0000000   0.0000000  -0.0446629   0.0000000  -0.0000000   0.0927130
 Gradient time:  CPU 274.13 s  wall 71.39 s
 **********************************************************************
 **                                                                  **
 **                       VIBRATIONAL ANALYSIS                       **
 **                       --------------------                       **
 **                                                                  **
 **        VIBRATIONAL FREQUENCIES (CM**-1) AND NORMAL MODES         **
 **     FORCE CONSTANTS (mDYN/ANGSTROM) AND REDUCED MASSES (AMU)     **
 **                  INFRARED INTENSITIES (KM/MOL)                   **
 **                                                                  **
 **********************************************************************


 Mode:                 1                      2                      3
 Frequency:       107.18                 213.72                 320.21
 Force Cnst:      0.3638                 0.1785                 1.5216
 Red. Mass:      53.7505                 6.6344                25.1871
 IR Active:          YES                    YES                    YES
 IR Intens:        0.174                  0.536                  1.267
 Raman Active:       YES                    YES                    YES
               X      Y      Z        X      Y      Z        X      Y      Z
 H          0.216 -0.240  0.000   -0.000  0.000  0.755   -0.062 -0.013 -0.000
 F         -0.184 -0.134 -0.000    0.000 -0.000 -0.292    0.778 -0.524  0.000
 Br        -0.533  0.152 -0.000    0.000 -0.000 -0.065   -0.148 -0.133  0.000
 Br         0.573 -0.018  0.000    0.000  0.000  0.019   -0.059  0.251 -0.000
 C         -0.004 -0.329  0.000   -0.000  0.000  0.565    0.049  0.030 -0.000
 C          0.008 -0.316 -0.000   -0.000 -0.000  0.140    0.081  0.026 -0.000
 TransDip   0.005 -0.012  0.000    0.000  0.000  0.023   -0.017  0.032 -0.000

 Mode:                 4                      5                      6
 Frequency:       398.84                 468.86                 546.36
 Force Cnst:      1.5565                 0.6284                 1.5262
 Red. Mass:      16.6068                 4.8516                 8.6778
 IR Active:          YES                    YES                    YES
 IR Intens:        1.261                  2.863                 13.248
 Raman Active:       YES                    YES                    YES
               X      Y      Z        X      Y      Z        X      Y      Z
 H          0.153 -0.230 -0.000    0.000 -0.000 -0.814   -0.481  0.455 -0.000
 F          0.266  0.600 -0.000   -0.000 -0.000 -0.110    0.156  0.065 -0.000
 Br        -0.143 -0.090 -0.000    0.000  0.000 -0.001   -0.028 -0.047  0.000
 Br        -0.047 -0.074 -0.000   -0.000  0.000 -0.026    0.076 -0.103 -0.000
 C          0.354 -0.154  0.000    0.000 -0.000 -0.131   -0.296  0.515 -0.000
 C          0.464  0.305  0.000   -0.000 -0.000  0.555   -0.232  0.327  0.000
 TransDip  -0.024 -0.027 -0.000   -0.000 -0.000 -0.054   -0.058  0.101 -0.000

 Mode:                 7                      8                      9
 Frequency:       782.44                 837.08                1105.87
 Force Cnst:      0.4795                 1.7961                 5.6543
 Red. Mass:       1.3292                 4.3505                 7.8473
 IR Active:          YES                    YES                    YES
 IR Intens:       37.705                 84.543                231.143
 Raman Active:       YES                    YES                    YES
               X      Y      Z        X      Y      Z        X      Y      Z
 H          0.000  0.000  0.985    0.654  0.546 -0.000   -0.589 -0.338  0.000
 F         -0.000 -0.000 -0.023   -0.124 -0.038  0.000   -0.222 -0.283  0.000
 Br        -0.000 -0.000  0.002   -0.029 -0.044  0.000   -0.010 -0.001 -0.000
 Br         0.000 -0.000  0.002   -0.008  0.015 -0.000    0.004 -0.010  0.000
 C          0.000  0.000 -0.148    0.247  0.381  0.000    0.225 -0.009  0.000
 C          0.000 -0.000  0.080    0.139 -0.171  0.000    0.213  0.559 -0.000
 TransDip   0.000  0.000  0.197    0.291 -0.048 -0.000    0.191  0.448  0.000

 Mode:                10                     11                     12
 Frequency:      1228.15                1674.86                3219.33
 Force Cnst:      1.1475                16.3571                 6.6669
 Red. Mass:       1.2912                 9.8969                 1.0918
 IR Active:          YES                    YES                    YES
 IR Intens:       37.724                 56.827                 17.389
 Raman Active:       YES                    YES                    YES
               X      Y      Z        X      Y      Z        X      Y      Z
 H          0.934  0.319 -0.000    0.139  0.419 -0.000   -0.378  0.922  0.000
 F          0.000 -0.018  0.000   -0.052 -0.046 -0.000    0.000  0.000 -0.000
 Br         0.001 -0.003 -0.000    0.005  0.004  0.000    0.000  0.000 -0.000
 Br         0.001 -0.003  0.000   -0.005  0.006 -0.000   -0.000  0.000  0.000
 C         -0.037 -0.078  0.000   -0.595  0.020 -0.000    0.038 -0.079 -0.000
 C         -0.057  0.120 -0.000    0.666 -0.048  0.000   -0.006 -0.001 -0.000
 TransDip  -0.159  0.116 -0.000    0.240 -0.027 -0.000   -0.130  0.032  0.000

 STANDARD THERMODYNAMIC QUANTITIES AT   298.15 K  AND     1.00 ATM

   This Molecule has  0 Imaginary Frequencies
   Zero point vibrational energy:       15.586 kcal/mol

   Atom    1 Element H  Has Mass    1.00783
   Atom    2 Element F  Has Mass   18.99840
   Atom    3 Element Br Has Mass   78.91830
   Atom    4 Element Br Has Mass   78.91830
   Atom    5 Element C  Has Mass   12.00000
   Atom    6 Element C  Has Mass   12.00000
   Molecular Mass:   201.842830 amu
   Principal axes and moments of inertia in amu*Bohr^2:
                             1           2           3
    Eigenvalues --      531.82487  1965.18679  2497.01166
          X               1.00000     0.00246     0.00000
          Y              -0.00246     1.00000     0.00000
          Z               0.00000    -0.00000     1.00000
   Rotational Symmetry Number is   1
   The Molecule is an Asymmetric Top
   Translational Enthalpy:        0.889 kcal/mol
   Rotational Enthalpy:           0.889 kcal/mol
   Vibrational Enthalpy:         17.218 kcal/mol
   gas constant (RT):             0.592 kcal/mol
   Translational Entropy:        41.811  cal/mol.K
   Rotational Entropy:           29.346  cal/mol.K
   Vibrational Entropy:           9.404  cal/mol.K

   Total Enthalpy:               19.588 kcal/mol
   Total Entropy:                80.562  cal/mol.K

 ======================================================================

 STANDARD THERMODYNAMIC QUANTITIES FOR ANHARMONIC VIBRATION -- TOSH

   Zero point vibrational energy: ************ kcal/mol

   Vibrational Enthalpy:       Infinity kcal/mol
   Vibrational Entropy:             NaN  cal/mol.K

   Total Enthalpy:             Infinity kcal/mol
   Total Entropy:                   NaN  cal/mol.K

 ======================================================================

 STANDARD THERMODYNAMIC QUANTITIES FOR ANHARMONIC VIBRATION -- VPT2

   Zero point vibrational energy: ************ kcal/mol

   Vibrational Enthalpy:       Infinity kcal/mol
   Vibrational Entropy:             NaN  cal/mol.K

   Total Enthalpy:             Infinity kcal/mol
   Total Entropy:                   NaN  cal/mol.K

 ======================================================================

Archival summary:
1\1\TWL01\FREQ\ProcedureUnspecified\BasisUnspecified\r2121\taweetha\TueAug2807:36:062018TueAug2807:36:062018\0\\#,FREQ,ProcedureUnspecified,BasisUnspecified,\\0,1\Br\C,1,1.88108\C,2,1.32738,1,127.788\H,3,1.08096,2,119.944,1,-180,0\F,2,1.34154,1,112.489,3,-180,0\Br,3,1.88584,2,124.898,1,0,0\\\@

 Total job time:  83.00s(wall), 317.93s(cpu) 
 Tue Aug 28 07:36:06 2018

        *************************************************************
        *                                                           *
        *  Thank you very much for using Q-Chem.  Have a nice day.  *
        *                                                           *
        *************************************************************
