# Supplementary material for: Geometric and energetic data from ab initio calculations of haloethene, haloimine, halomethylenephosphine, haloiminophosphine, halodiazene, halodiphosphene and halocyclopropane
Source: Data Brief. 2019 Nov 2;27:104738. doi: 10.1016/j.dib.2019.104738 (PMC6861602; doi:10.1016/j.dib.2019.104738)
Supplement: Multimedia component 2 [file mmc2.zip › CC/B3LYP/HBrCCFCl.out]

Q-Chem Developer Version!
                  Welcome to Q-Chem
     A Quantum Leap Into The Future Of Chemistry


 Q-Chem 5.1, Q-Chem, Inc., Pleasanton, CA (2018)

 Yihan Shao,  Zhengting Gan,  E. Epifanovsky,  A. T. B. Gilbert,  M. Wormit,  
 J. Kussmann,  A. W. Lange,  A. Behn,  Jia Deng,  Xintian Feng,  D. Ghosh,  
 M. Goldey,  P. R. Horn,  L. D. Jacobson,  I. Kaliman,  T. Kus,  A. Landau,  
 Jie Liu,  E. I. Proynov,  R. M. Richard,  R. P. Steele,  E. J. Sundstrom,  
 H. L. Woodcock III,  P. M. Zimmerman,  D. Zuev,  B. Albrecht,  E. Alguire,  
 S. A. Baeppler,  D. Barton,  Z. Benda,  Y. A. Bernard,  E. J. Berquist,  
 K. B. Bravaya,  H. Burton,  D. Casanova,  Chun-Min Chang,  Yunqing Chen,  
 A. Chien,  K. D. Closser,  M. P. Coons,  S. Coriani,  S. Dasgupta,  
 A. L. Dempwolff,  M. Diedenhofen,  Hainam Do,  R. G. Edgar,  Po-Tung Fang,  
 S. Faraji,  S. Fatehi,  Qingguo Feng,  K. D. Fenk,  J. Fosso-Tande,  
 Qinghui Ge,  A. Ghysels,  G. Gidofalvi,  J. Gomes,  J. Gonthier,  A. Gunina,  
 D. Hait,  M. W. D. Hanson-Heine,  P. H. P. Harbach,  A. W. Hauser,  
 J. E. Herr,  E. G. Hohenstein,  Z. C. Holden,  Kerwin Hui,  B. C. Huynh,  
 T.-C. Jagau,  Hyunjun Ji,  B. Kaduk,  K. Khistyaev,  Jaehoon Kim,  
 P. Klunzinger,  K. Koh,  D. Kosenkov,  L. Koulias,  T. Kowalczyk,  
 C. M. Krauter,  A. Kunitsa,  Ka Un Lao,  A. Laurent,  K. V. Lawler,  
 Joonho Lee,  D. Lefrancois,  S. Lehtola,  D. S. Levine,  Yi-Pei Li,  
 You-Sheng Lin,  Fenglai Liu,  E. Livshits,  A. Luenser,  P. Manohar,  
 E. Mansoor,  S. F. Manzer,  Shan-Ping Mao,  Yuezhi Mao,  N. Mardirossian,  
 A. V. Marenich,  T. Markovich,  L. A. Martinez-Martinez,  S. A. Maurer,  
 N. J. Mayhall,  S. C. McKenzie,  J.-M. Mewes,  A. F. Morrison,  
 J. W. Mullinax,  K. Nanda,  T. S. Nguyen-Beck,  R. Olivares-Amaya,  
 J. A. Parkhill,  T. M. Perrine,  F. Plasser,  P. Pokhilko,  S. Prager,  
 A. Prociuk,  E. Ramos,  D. R. Rehn,  F. Rob,  M. Schneider,  N. Sergueev,  
 S. M. Sharada,  S. Sharma,  D. W. Small,  T. Stauch,  T. Stein,  
 Yu-Chuan Su,  A. J. W. Thom,  A. Tkatchenko,  T. Tsuchimochi,  N. M. Tubman,  
 L. Vogt,  M. L. Vidal,  O. Vydrov,  M. A. Watson,  J. Wenzel,  
 M. de Wergifosse,  T. A. Wesolowski,  A. White,  J. Witte,  A. Yamada,  
 Jun Yang,  K. Yao,  S. Yeganeh,  S. R. Yost,  Zhi-Qiang You,  A. Zech,  
 Igor Ying Zhang,  Xing Zhang,  Yan Zhao,  Ying Zhu,  B. R. Brooks,  
 G. K. L. Chan,  C. J. Cramer,  M. S. Gordon,  W. J. Hehre,  A. Klamt,  
 M. W. Schmidt,  C. D. Sherrill,  D. G. Truhlar,  A. Aspuru-Guzik,  R. Baer,  
 A. T. Bell,  N. A. Besley,  Jeng-Da Chai,  A. E. DePrince, III,  
 R. A. DiStasio Jr.,  A. Dreuw,  B. D. Dunietz,  T. R. Furlani,  
 Chao-Ping Hsu,  Yousung Jung,  Jing Kong,  D. S. Lambrecht,  WanZhen Liang,  
 C. Ochsenfeld,  V. A. Rassolov,  L. V. Slipchenko,  J. E. Subotnik,  
 T. Van Voorhis,  J. M. Herbert,  A. I. Krylov,  P. M. W. Gill,  M. Head-Gordon

 Contributors to earlier versions of Q-Chem not listed above: 
 R. D. Adamson,  B. Austin,  J. Baker,  G. J. O. Beran,  K. Brandhorst,  
 S. T. Brown,  E. F. C. Byrd,  A. K. Chakraborty,  C.-L. Cheng,  
 Siu Hung Chien,  D. M. Chipman,  D. L. Crittenden,  H. Dachsel,  
 R. J. Doerksen,  A. D. Dutoi,  L. Fusti-Molnar,  W. A. Goddard III,  
 A. Golubeva-Zadorozhnaya,  S. R. Gwaltney,  G. Hawkins,  A. Heyden,  
 S. Hirata,  G. Kedziora,  F. J. Keil,  C. Kelley,  Jihan Kim,  R. A. King,  
 R. Z. Khaliullin,  P. P. Korambath,  W. Kurlancheek,  A. M. Lee,  M. S. Lee,  
 S. V. Levchenko,  Ching Yeh Lin,  D. Liotard,  R. C. Lochan,  I. Lotan,  
 P. E. Maslen,  N. Nair,  D. P. O'Neill,  D. Neuhauser,  E. Neuscamman,  
 C. M. Oana,  R. Olson,  B. Peters,  R. Peverati,  P. A. Pieniazek,  
 Y. M. Rhee,  J. Ritchie,  M. A. Rohrdanz,  E. Rosta,  N. J. Russ,  
 H. F. Schaefer III,  N. E. Schultz,  N. Shenvi,  A. C. Simmonett,  A. Sodt,  
 D. Stuck,  K. S. Thanthiriwatte,  V. Vanovschi,  Tao Wang,  A. Warshel,  
 C. F. Williams,  Q. Wu,  X. Xu,  W. Zhang

 Please cite Q-Chem as follows:
 Y. Shao et al., Mol. Phys. 113, 184-215 (2015)
 DOI: 10.1080/00268976.2014.952696

 Q-Chem 5.1.1 for Intel X86 EM64T Linux

 Parts of Q-Chem use Armadillo 8.300.2 (Tropical Shenanigans).
 http://arma.sourceforge.net/

 Q-Chem begins on Tue Aug 28 22:13:06 2018  

Host: 
0

     Scratch files written to /scratch/taweetham/qchem26582//
Input Ideriv = 2
Curr. Ideriv = -1
Max.  Ideriv = 2

Checking the input file for inconsistencies... 	...done.

--------------------------------------------------------------
User input:
--------------------------------------------------------------
HFBrCl.inp
$molecule
0 1
Br
C  1 1.886631
H  2 1.080030 1 115.226141
C  2 1.326857 1 124.796987 3 -180.000000 0
F  4 1.340547 2 119.817001 1 -180.000000 0
Cl 4 1.718658 2 127.804519 1 -0.000000 0
$end

$rem
   JOB_TYPE		OPTIMIZATION
   BASIS		6-311++G**
   EXCHANGE		B3LYP
$end

--------------------------------------------------------------
 ----------------------------------------------------------------
             Standard Nuclear Orientation (Angstroms)
    I     Atom           X                Y                Z
 ----------------------------------------------------------------
    1      Br      1.5973103432    -0.0723384767    -0.0000000000
    2      C       0.0235345321     0.9681451736     0.0000000000
    3      H       0.1784004573     2.0370143640     0.0000000000
    4      C      -1.2090105500     0.4768386309     0.0000000000
    5      F      -2.2588583820     1.3104367289     0.0000000000
    6      Cl     -1.6848047602    -1.1746471216    -0.0000000000
 ----------------------------------------------------------------
 Molecular Point Group                 Cs    NOp =  2
 Largest Abelian Subgroup              Cs    NOp =  2
 Nuclear Repulsion Energy =   376.3377863252 hartrees
 There are       37 alpha and       37 beta electrons
 Requested basis set is 6-311++G(d,p)
 There are 55 shells and 151 basis functions

 Total QAlloc Memory Limit   2000 MB
 Mega-Array Size       188 MB
 MEM_STATIC part       192 MB
 A cutoff of  1.0D-11 yielded   1333 shell pairs
 There are     10559 function pairs (     11576 Cartesian)
 Smallest overlap matrix eigenvalue = 4.66E-05

 Scale SEOQF with 1.000000e-01/1.000000e-01/1.000000e-01

 Standard Electronic Orientation quadrupole field applied
 Nucleus-field energy     =     0.0000000105 hartrees
 Guess from superposition of atomic densities
 Warning:  Energy on first SCF cycle will be non-variational
 SAD guess density has 74.000000 electrons

 -----------------------------------------------------------------------
  General SCF calculation program by
  Eric Jon Sundstrom, Paul Horn, Yuezhi Mao, Dmitri Zuev, Alec White,
  David Stuck, Shaama M.S., Shane Yost, Joonho Lee, David Small,
  Daniel Levine, Susi Lehtola, Hugh Burton, Evgeny Epifanovsky
 -----------------------------------------------------------------------
 Exchange:     0.2000 Hartree-Fock + 0.0800 Slater + 0.7200 B88
 Correlation:  0.1900 VWN1RPA + 0.8100 LYP
 Using SG-1 standard quadrature grid
 A restricted SCF calculation will be
 performed using DIIS
 SCF converges when DIIS error is below 1.0e-08
 ---------------------------------------
  Cycle       Energy         DIIS error
 ---------------------------------------
    1   -3211.7972297605      4.48e-02  
    2   -3210.9977496048      4.54e-03  
    3   -3210.9347996996      6.53e-03  
    4   -3211.0348580816      1.22e-03  
    5   -3211.0387587284      3.85e-04  
    6   -3211.0390221090      1.20e-04  
    7   -3211.0390491615      2.76e-05  
    8   -3211.0390502621      7.39e-06  
    9   -3211.0390503620      2.27e-06  
   10   -3211.0390503761      7.60e-07  
   11   -3211.0390503777      1.13e-07  
   12   -3211.0390503777      2.91e-08  
   13   -3211.0390503778      5.83e-09  Convergence criterion met
 ---------------------------------------
 SCF time:   CPU 23.79s  wall 24.00s 
 SCF   energy in the final basis set =    -3211.0390503778
 Total energy in the final basis set =    -3211.0390503778

 --------------------------------------------------------------
             Orbital Energies (a.u.) and Symmetries
 --------------------------------------------------------------

 Alpha MOs, Restricted
 -- Occupied --                  
-482.86 -101.59  -62.51  -56.33  -56.32  -56.32  -24.73  -10.34
  1 A'    2 A'    3 A'    4 A'    1 A"    5 A'    6 A'    7 A'                 
-10.252  -9.507  -8.717  -7.271  -7.261  -7.261  -6.549  -6.535
  8 A'    9 A'   10 A'   11 A'    2 A"   12 A'   13 A'    3 A"                 
 -6.534  -2.660  -2.656  -2.655  -2.644  -2.644  -1.275  -0.914
 14 A'   15 A'    4 A"   16 A'   17 A'    5 A"   18 A'   19 A'                 
 -0.846  -0.759  -0.625  -0.559  -0.527  -0.514  -0.438  -0.429
 20 A'   21 A'   22 A'   23 A'   24 A'    6 A"   25 A'   26 A'                 
 -0.390  -0.358  -0.347  -0.312  -0.268
  7 A"   27 A'    8 A"   28 A'    9 A"                                         
 -- Virtual --                   
 -0.038  -0.031  -0.013   0.013   0.022   0.040   0.050   0.058
 29 A'   10 A"   30 A'   31 A'   32 A'   33 A'   11 A"   34 A'                 
  0.071   0.074   0.080   0.092   0.106   0.111   0.123   0.125
 35 A'   36 A'   12 A"   13 A"   37 A'   38 A'   39 A'   40 A'                 
  0.131   0.148   0.169   0.177   0.193   0.257   0.285   0.293
 14 A"   41 A'   42 A'   43 A'   44 A'   45 A'   15 A"   46 A'                 
  0.320   0.339   0.377   0.390   0.409   0.412   0.428   0.451
 47 A'   48 A'   49 A'   50 A'   51 A'   16 A"   52 A'   17 A"                 
  0.458   0.484   0.492   0.527   0.534   0.562   0.586   0.597
 53 A'   54 A'   18 A"   19 A"   55 A'   20 A"   56 A'   57 A'                 
  0.622   0.657   0.711   0.742   0.779   0.815   0.817   0.830
 21 A"   58 A'   59 A'   60 A'   61 A'   22 A"   62 A'   23 A"                 
  0.837   0.880   0.933   0.978   1.077   1.103   1.159   1.260
 63 A'   64 A'   65 A'   66 A'   24 A"   67 A'   68 A'   25 A"                 
  1.317   1.364   1.443   1.458   1.471   1.566   1.660   1.763
 26 A"   69 A'   70 A'   27 A"   71 A'   72 A'   73 A'   74 A'                 
  1.803   1.880   1.901   1.958   1.997   2.032   2.135   2.186
 28 A"   75 A'   76 A'   29 A"   30 A"   77 A'   78 A'   79 A'                 
  2.240   2.266   2.306   2.480   2.606   2.618   2.636   2.814
 31 A"   80 A'   81 A'   82 A'   83 A'   32 A"   84 A'   33 A"                 
  3.005   3.095   3.280   3.706   3.747   3.796   3.951   3.987
 85 A'   86 A'   87 A'   88 A'   34 A"   89 A'   35 A"   36 A"                 
  4.014   4.059   4.065   4.163   4.358   4.782   6.267   6.352
 90 A'   37 A"   91 A'   92 A'   93 A'   94 A'   38 A"   95 A'                 
  6.594   6.658   7.536   7.568   7.655   9.734  23.430  24.138
 96 A'   97 A'   39 A"   98 A'   99 A'  100 A'  101 A'  102 A'                 
 25.788  25.944  26.363  47.903  66.723 215.719 289.732 289.764
 40 A"  103 A'  104 A'  105 A'  106 A'  107 A'   41 A"  108 A'                 
289.8791020.693
109 A'  110 A'                                                                 

 Beta MOs, Restricted
 -- Occupied --                  
-482.86 -101.59  -62.51  -56.33  -56.32  -56.32  -24.73  -10.34
  1 A'    2 A'    3 A'    4 A'    1 A"    5 A'    6 A'    7 A'                 
-10.252  -9.507  -8.717  -7.271  -7.261  -7.261  -6.549  -6.535
  8 A'    9 A'   10 A'   11 A'    2 A"   12 A'   13 A'    3 A"                 
 -6.534  -2.660  -2.656  -2.655  -2.644  -2.644  -1.275  -0.914
 14 A'   15 A'    4 A"   16 A'   17 A'    5 A"   18 A'   19 A'                 
 -0.846  -0.759  -0.625  -0.559  -0.527  -0.514  -0.438  -0.429
 20 A'   21 A'   22 A'   23 A'   24 A'    6 A"   25 A'   26 A'                 
 -0.390  -0.358  -0.347  -0.312  -0.268
  7 A"   27 A'    8 A"   28 A'    9 A"                                         
 -- Virtual --                   
 -0.038  -0.031  -0.013   0.013   0.022   0.040   0.050   0.058
 29 A'   10 A"   30 A'   31 A'   32 A'   33 A'   11 A"   34 A'                 
  0.071   0.074   0.080   0.092   0.106   0.111   0.123   0.125
 35 A'   36 A'   12 A"   13 A"   37 A'   38 A'   39 A'   40 A'                 
  0.131   0.148   0.169   0.177   0.193   0.257   0.285   0.293
 14 A"   41 A'   42 A'   43 A'   44 A'   45 A'   15 A"   46 A'                 
  0.320   0.339   0.377   0.390   0.409   0.412   0.428   0.451
 47 A'   48 A'   49 A'   50 A'   51 A'   16 A"   52 A'   17 A"                 
  0.458   0.484   0.492   0.527   0.534   0.562   0.586   0.597
 53 A'   54 A'   18 A"   19 A"   55 A'   20 A"   56 A'   57 A'                 
  0.622   0.657   0.711   0.742   0.779   0.815   0.817   0.830
 21 A"   58 A'   59 A'   60 A'   61 A'   22 A"   62 A'   23 A"                 
  0.837   0.880   0.933   0.978   1.077   1.103   1.159   1.260
 63 A'   64 A'   65 A'   66 A'   24 A"   67 A'   68 A'   25 A"                 
  1.317   1.364   1.443   1.458   1.471   1.566   1.660   1.763
 26 A"   69 A'   70 A'   27 A"   71 A'   72 A'   73 A'   74 A'                 
  1.803   1.880   1.901   1.958   1.997   2.032   2.135   2.186
 28 A"   75 A'   76 A'   29 A"   30 A"   77 A'   78 A'   79 A'                 
  2.240   2.266   2.306   2.480   2.606   2.618   2.636   2.814
 31 A"   80 A'   81 A'   82 A'   83 A'   32 A"   84 A'   33 A"                 
  3.005   3.095   3.280   3.706   3.747   3.796   3.951   3.987
 85 A'   86 A'   87 A'   88 A'   34 A"   89 A'   35 A"   36 A"                 
  4.014   4.059   4.065   4.163   4.358   4.782   6.267   6.352
 90 A'   37 A"   91 A'   92 A'   93 A'   94 A'   38 A"   95 A'                 
  6.594   6.658   7.536   7.568   7.655   9.734  23.430  24.138
 96 A'   97 A'   39 A"   98 A'   99 A'  100 A'  101 A'  102 A'                 
 25.788  25.944  26.363  47.903  66.723 215.719 289.732 289.764
 40 A"  103 A'  104 A'  105 A'  106 A'  107 A'   41 A"  108 A'                 
289.8791020.693
109 A'  110 A'                                                                 
 --------------------------------------------------------------

          Ground-State Mulliken Net Atomic Charges

     Atom                 Charge (a.u.)
  ----------------------------------------
      1 Br                   -0.132508
      2 C                    -0.079536
      3 H                     0.243053
      4 C                    -0.303273
      5 F                    -0.033803
      6 Cl                    0.306067
  ----------------------------------------
  Sum of atomic charges =     0.000000

 -----------------------------------------------------------------
                    Cartesian Multipole Moments
 -----------------------------------------------------------------
    Charge (ESU x 10^10)
                 0.0000
    Dipole Moment (Debye)
         X       0.5027      Y       0.4064      Z      -0.0000
       Tot       0.6464
    Quadrupole Moments (Debye-Ang)
        XX     -49.3609     XY       1.3265     YY     -44.7974
        XZ       0.0000     YZ       0.0000     ZZ     -48.4430
    Octopole Moments (Debye-Ang^2)
       XXX      39.0344    XXY      -8.3321    XYY      10.8366
       YYY       2.4193    XXZ      -0.0000    XYZ      -0.0000
       YYZ      -0.0000    XZZ       8.3821    YZZ       0.3469
       ZZZ      -0.0000
    Hexadecapole Moments (Debye-Ang^3)
      XXXX    -746.7322   XXXY     -14.4146   XXYY    -166.5894
      XYYY      -2.6128   YYYY    -235.7447   XXXZ       0.0000
      XXYZ       0.0000   XYYZ       0.0000   YYYZ       0.0000
      XXZZ    -134.9868   XYZZ      -6.2344   YYZZ     -53.9609
      XZZZ       0.0000   YZZZ       0.0000   ZZZZ     -55.2611
 -----------------------------------------------------------------
 Calculating analytic gradient of the SCF energy
 Gradient of SCF Energy
            1           2           3           4           5           6
    1   0.0013164  -0.0012155   0.0000774   0.0004012  -0.0002741  -0.0003054
    2  -0.0006023   0.0005463  -0.0000141   0.0003071  -0.0002563   0.0000193
    3  -0.0000000   0.0000000   0.0000000  -0.0000000   0.0000000  -0.0000000
 Max gradient component =       1.316E-03
 RMS gradient           =       4.926E-04
 Gradient time:  CPU 6.25 s  wall 6.26 s
 Geometry Optimization Parameters
   NAtoms,    NIC,     NZ,  NCons,   NDum,   NFix, NCnnct, MaxDiis
        6      27       6       0       0       0       0       0


** GEOMETRY OPTIMIZATION IN DELOCALIZED INTERNAL COORDINATES **
   Searching for a Minimum

   Optimization Cycle:   1

                       Coordinates (Angstroms)
     ATOM                X               Y               Z
      1  Br        1.5973103432   -0.0723384767    0.0000000000
      2  C         0.0235345321    0.9681451736    0.0000000000
      3  H         0.1784004573    2.0370143640    0.0000000000
      4  C        -1.2090105500    0.4768386309    0.0000000000
      5  F        -2.2588583820    1.3104367289    0.0000000000
      6  Cl       -1.6848047602   -1.1746471216    0.0000000000
   Point Group: cs    Number of degrees of freedom:     9


   Energy is  -3211.039050378


 Attempting to Generate Delocalized Internal Coordinates

  9 Hessian modes will be used to form the next step
  Hessian Eigenvalues:
     0.160000    0.203285    0.220000    0.250000    0.250000    0.337352
     0.359907    0.570826    0.602542

 Minimum Search - Taking Simple RFO Step
 Searching for Lamda that Minimizes Along All modes
 Value Taken    Lamda =  -0.00001403
 Step Taken.  Stepsize is  0.008140

                             Maximum     Tolerance    Cnvgd?
         Gradient           0.000721      0.000300      NO
         Displacement       0.003311      0.001200      NO
         Energy change     *********      0.000001      NO


 New Cartesian Coordinates Obtained by Inverse Iteration

 Displacement from previous Coordinates is:  0.011374
 ----------------------------------------------------------------
             Standard Nuclear Orientation (Angstroms)
    I     Atom           X                Y                Z
 ----------------------------------------------------------------
    1      Br      1.5924769194    -0.0727902191     0.0000000000
    2      C       0.0236106267     0.9683369720     0.0000000000
    3      H       0.1786639714     2.0371901254     0.0000000000
    4      C      -1.2087251312     0.4768321272     0.0000000000
    5      F      -2.2578365267     1.3112679200     0.0000000000
    6      Cl     -1.6816182193    -1.1753876263     0.0000000000
 ----------------------------------------------------------------
 Molecular Point Group                 Cs    NOp =  2
 Largest Abelian Subgroup              Cs    NOp =  2
 Nuclear Repulsion Energy =   376.7697673551 hartrees
 There are       37 alpha and       37 beta electrons
 Applying Cartesian multipole field
    Component          Value
    ---------          -----
     (2,0,0)        1.00000E-11
     (0,2,0)        2.00000E-11
     (0,0,2)       -3.00000E-11
 Nucleus-field energy     =     0.0000000104 hartrees
 Requested basis set is 6-311++G(d,p)
 There are 55 shells and 151 basis functions
 A cutoff of  1.0D-11 yielded   1335 shell pairs
 There are     10571 function pairs (     11588 Cartesian)
 Smallest overlap matrix eigenvalue = 4.66E-05
 Guess MOs from SCF MO coefficient file

 -----------------------------------------------------------------------
  General SCF calculation program by
  Eric Jon Sundstrom, Paul Horn, Yuezhi Mao, Dmitri Zuev, Alec White,
  David Stuck, Shaama M.S., Shane Yost, Joonho Lee, David Small,
  Daniel Levine, Susi Lehtola, Hugh Burton, Evgeny Epifanovsky
 -----------------------------------------------------------------------
 Exchange:     0.2000 Hartree-Fock + 0.0800 Slater + 0.7200 B88
 Correlation:  0.1900 VWN1RPA + 0.8100 LYP
 Using SG-1 standard quadrature grid
 A restricted SCF calculation will be
 performed using DIIS
 SCF converges when DIIS error is below 1.0e-08
 ---------------------------------------
  Cycle       Energy         DIIS error
 ---------------------------------------
    1   -3211.0390511020      3.62e-05  
    2   -3211.0390557701      1.66e-05  
    3   -3211.0390554973      1.93e-05  
    4   -3211.0390565345      3.29e-06  
    5   -3211.0390565615      9.49e-07  
    6   -3211.0390565635      3.75e-07  
    7   -3211.0390565640      5.26e-08  
    8   -3211.0390565640      2.50e-08  
    9   -3211.0390565640      9.00e-09  Convergence criterion met
 ---------------------------------------
 SCF time:   CPU 16.63s  wall 17.00s 
 SCF   energy in the final basis set =    -3211.0390565640
 Total energy in the final basis set =    -3211.0390565640

 --------------------------------------------------------------
             Orbital Energies (a.u.) and Symmetries
 --------------------------------------------------------------

 Alpha MOs, Restricted
 -- Occupied --                  
-482.86 -101.59  -62.51  -56.33  -56.32  -56.32  -24.73  -10.34
  1 A'    2 A'    3 A'    4 A'    1 A"    5 A'    6 A'    7 A'                 
-10.251  -9.507  -8.717  -7.271  -7.261  -7.261  -6.549  -6.535
  8 A'    9 A'   10 A'   11 A'    2 A"   12 A'   13 A'    3 A"                 
 -6.534  -2.660  -2.656  -2.655  -2.644  -2.644  -1.275  -0.914
 14 A'   15 A'    4 A"   16 A'   17 A'    5 A"   18 A'   19 A'                 
 -0.846  -0.759  -0.625  -0.559  -0.527  -0.514  -0.439  -0.429
 20 A'   21 A'   22 A'   23 A'   24 A'    6 A"   25 A'   26 A'                 
 -0.390  -0.358  -0.347  -0.312  -0.268
  7 A"   27 A'    8 A"   28 A'    9 A"                                         
 -- Virtual --                   
 -0.037  -0.031  -0.013   0.013   0.022   0.040   0.050   0.059
 29 A'   10 A"   30 A'   31 A'   32 A'   33 A'   11 A"   34 A'                 
  0.071   0.074   0.080   0.092   0.106   0.111   0.123   0.125
 35 A'   36 A'   12 A"   13 A"   37 A'   38 A'   39 A'   40 A'                 
  0.131   0.148   0.169   0.177   0.193   0.257   0.285   0.293
 14 A"   41 A'   42 A'   43 A'   44 A'   45 A'   15 A"   46 A'                 
  0.320   0.339   0.377   0.390   0.409   0.412   0.428   0.451
 47 A'   48 A'   49 A'   50 A'   51 A'   16 A"   52 A'   17 A"                 
  0.458   0.483   0.492   0.527   0.534   0.562   0.586   0.597
 53 A'   54 A'   18 A"   19 A"   55 A'   20 A"   56 A'   57 A'                 
  0.621   0.657   0.711   0.743   0.779   0.815   0.817   0.830
 21 A"   58 A'   59 A'   60 A'   61 A'   22 A"   62 A'   23 A"                 
  0.837   0.881   0.934   0.978   1.077   1.103   1.160   1.261
 63 A'   64 A'   65 A'   66 A'   24 A"   67 A'   68 A'   25 A"                 
  1.317   1.364   1.443   1.459   1.472   1.567   1.660   1.763
 26 A"   69 A'   70 A'   27 A"   71 A'   72 A'   73 A'   74 A'                 
  1.803   1.881   1.901   1.958   1.998   2.032   2.136   2.185
 28 A"   75 A'   76 A'   29 A"   30 A"   77 A'   78 A'   79 A'                 
  2.240   2.267   2.306   2.480   2.606   2.618   2.636   2.814
 31 A"   80 A'   81 A'   82 A'   83 A'   32 A"   84 A'   33 A"                 
  3.006   3.096   3.281   3.706   3.747   3.796   3.951   3.987
 85 A'   86 A'   87 A'   88 A'   34 A"   89 A'   35 A"   36 A"                 
  4.014   4.059   4.066   4.164   4.358   4.783   6.267   6.352
 90 A'   37 A"   91 A'   92 A'   93 A'   94 A'   38 A"   95 A'                 
  6.594   6.659   7.536   7.569   7.655   9.734  23.431  24.139
 96 A'   97 A'   39 A"   98 A'   99 A'  100 A'  101 A'  102 A'                 
 25.788  25.944  26.363  47.904  66.723 215.719 289.732 289.764
 40 A"  103 A'  104 A'  105 A'  106 A'  107 A'   41 A"  108 A'                 
289.8791020.695
109 A'  110 A'                                                                 

 Beta MOs, Restricted
 -- Occupied --                  
-482.86 -101.59  -62.51  -56.33  -56.32  -56.32  -24.73  -10.34
  1 A'    2 A'    3 A'    4 A'    1 A"    5 A'    6 A'    7 A'                 
-10.251  -9.507  -8.717  -7.271  -7.261  -7.261  -6.549  -6.535
  8 A'    9 A'   10 A'   11 A'    2 A"   12 A'   13 A'    3 A"                 
 -6.534  -2.660  -2.656  -2.655  -2.644  -2.644  -1.275  -0.914
 14 A'   15 A'    4 A"   16 A'   17 A'    5 A"   18 A'   19 A'                 
 -0.846  -0.759  -0.625  -0.559  -0.527  -0.514  -0.439  -0.429
 20 A'   21 A'   22 A'   23 A'   24 A'    6 A"   25 A'   26 A'                 
 -0.390  -0.358  -0.347  -0.312  -0.268
  7 A"   27 A'    8 A"   28 A'    9 A"                                         
 -- Virtual --                   
 -0.037  -0.031  -0.013   0.013   0.022   0.040   0.050   0.059
 29 A'   10 A"   30 A'   31 A'   32 A'   33 A'   11 A"   34 A'                 
  0.071   0.074   0.080   0.092   0.106   0.111   0.123   0.125
 35 A'   36 A'   12 A"   13 A"   37 A'   38 A'   39 A'   40 A'                 
  0.131   0.148   0.169   0.177   0.193   0.257   0.285   0.293
 14 A"   41 A'   42 A'   43 A'   44 A'   45 A'   15 A"   46 A'                 
  0.320   0.339   0.377   0.390   0.409   0.412   0.428   0.451
 47 A'   48 A'   49 A'   50 A'   51 A'   16 A"   52 A'   17 A"                 
  0.458   0.483   0.492   0.527   0.534   0.562   0.586   0.597
 53 A'   54 A'   18 A"   19 A"   55 A'   20 A"   56 A'   57 A'                 
  0.621   0.657   0.711   0.743   0.779   0.815   0.817   0.830
 21 A"   58 A'   59 A'   60 A'   61 A'   22 A"   62 A'   23 A"                 
  0.837   0.881   0.934   0.978   1.077   1.103   1.160   1.261
 63 A'   64 A'   65 A'   66 A'   24 A"   67 A'   68 A'   25 A"                 
  1.317   1.364   1.443   1.459   1.472   1.567   1.660   1.763
 26 A"   69 A'   70 A'   27 A"   71 A'   72 A'   73 A'   74 A'                 
  1.803   1.881   1.901   1.958   1.998   2.032   2.136   2.185
 28 A"   75 A'   76 A'   29 A"   30 A"   77 A'   78 A'   79 A'                 
  2.240   2.267   2.306   2.480   2.606   2.618   2.636   2.814
 31 A"   80 A'   81 A'   82 A'   83 A'   32 A"   84 A'   33 A"                 
  3.006   3.096   3.281   3.706   3.747   3.796   3.951   3.987
 85 A'   86 A'   87 A'   88 A'   34 A"   89 A'   35 A"   36 A"                 
  4.014   4.059   4.066   4.164   4.358   4.783   6.267   6.352
 90 A'   37 A"   91 A'   92 A'   93 A'   94 A'   38 A"   95 A'                 
  6.594   6.659   7.536   7.569   7.655   9.734  23.431  24.139
 96 A'   97 A'   39 A"   98 A'   99 A'  100 A'  101 A'  102 A'                 
 25.788  25.944  26.363  47.904  66.723 215.719 289.732 289.764
 40 A"  103 A'  104 A'  105 A'  106 A'  107 A'   41 A"  108 A'                 
289.8791020.695
109 A'  110 A'                                                                 
 --------------------------------------------------------------

          Ground-State Mulliken Net Atomic Charges

     Atom                 Charge (a.u.)
  ----------------------------------------
      1 Br                   -0.132389
      2 C                    -0.077644
      3 H                     0.242984
      4 C                    -0.305076
      5 F                    -0.033959
      6 Cl                    0.306084
  ----------------------------------------
  Sum of atomic charges =     0.000000

 -----------------------------------------------------------------
                    Cartesian Multipole Moments
 -----------------------------------------------------------------
    Charge (ESU x 10^10)
                 0.0000
    Dipole Moment (Debye)
         X       0.5060      Y       0.4037      Z      -0.0000
       Tot       0.6474
    Quadrupole Moments (Debye-Ang)
        XX     -49.3706     XY       1.3289     YY     -44.7910
        XZ       0.0000     YZ       0.0000     ZZ     -48.4353
    Octopole Moments (Debye-Ang^2)
       XXX      39.1311    XXY      -8.2958    XYY      10.9054
       YYY       2.4382    XXZ      -0.0000    XYZ      -0.0000
       YYZ      -0.0000    XZZ       8.4323    YZZ       0.3629
       ZZZ      -0.0000
    Hexadecapole Moments (Debye-Ang^3)
      XXXX    -744.3433   XXXY     -14.2960   XXYY    -166.2105
      XYYY      -2.5015   YYYY    -235.9092   XXXZ       0.0000
      XXYZ       0.0000   XYYZ      -0.0000   YYYZ       0.0000
      XXZZ    -134.5309   XYZZ      -6.1916   YYZZ     -53.9906
      XZZZ      -0.0000   YZZZ       0.0000   ZZZZ     -55.2417
 -----------------------------------------------------------------
 Calculating analytic gradient of the SCF energy
 Gradient of SCF Energy
            1           2           3           4           5           6
    1  -0.0001594  -0.0003656   0.0001380   0.0003958  -0.0000131   0.0000044
    2   0.0001215  -0.0000457  -0.0000254  -0.0000048   0.0000267  -0.0000723
    3  -0.0000000   0.0000000   0.0000000  -0.0000000   0.0000000   0.0000000
 Max gradient component =       3.958E-04
 RMS gradient           =       1.411E-04
 Gradient time:  CPU 6.25 s  wall 6.25 s
 Geometry Optimization Parameters
   NAtoms,    NIC,     NZ,  NCons,   NDum,   NFix, NCnnct, MaxDiis
        6      27       6       0       0       0       0       0

 Cartesian Hessian Update
 Hessian Updated using BFGS Update


** GEOMETRY OPTIMIZATION IN DELOCALIZED INTERNAL COORDINATES **
   Searching for a Minimum

   Optimization Cycle:   2

                       Coordinates (Angstroms)
     ATOM                X               Y               Z
      1  Br        1.5924769194   -0.0727902191    0.0000000000
      2  C         0.0236106267    0.9683369720    0.0000000000
      3  H         0.1786639714    2.0371901254    0.0000000000
      4  C        -1.2087251312    0.4768321272    0.0000000000
      5  F        -2.2578365267    1.3112679200    0.0000000000
      6  Cl       -1.6816182193   -1.1753876263    0.0000000000
   Point Group: cs    Number of degrees of freedom:     9


   Energy is  -3211.039056564

 Hessian Updated using BFGS Update

  9 Hessian modes will be used to form the next step
  Hessian Eigenvalues:
     0.150613    0.212321    0.238232    0.248085    0.257352    0.337692
     0.359916    0.570667    0.620807

 Minimum Search - Taking Simple RFO Step
 Searching for Lamda that Minimizes Along All modes
 Value Taken    Lamda =   0.00000000
 Step Taken.  Stepsize is  0.001599

                             Maximum     Tolerance    Cnvgd?
         Gradient           0.000285      0.000300     YES
         Displacement       0.001009      0.001200     YES
         Energy change     -0.000006      0.000001      NO


                       Distance Matrix (Angstroms)
             Br(  1)   C (  2)   H (  3)   C (  4)   F (  5)
   C (  2)  1.882893
   H (  3)  2.539859  1.080041
   C (  4)  2.854613  1.326736  2.087957
   F (  5)  4.091519  2.307077  2.542341  1.340492
   Cl(  6)  3.454768  2.739226  3.712318  1.718563  2.552544

 Final energy is   -3211.0390565639609     


 ******************************
 **  OPTIMIZATION CONVERGED  **
 ******************************

                       Coordinates (Angstroms)
     ATOM                X               Y               Z
      1  Br        1.5924769194   -0.0727902191    0.0000000000
      2  C         0.0236106267    0.9683369720    0.0000000000
      3  H         0.1786639714    2.0371901254    0.0000000000
      4  C        -1.2087251312    0.4768321272    0.0000000000
      5  F        -2.2578365267    1.3112679200    0.0000000000
      6  Cl       -1.6816182193   -1.1753876263    0.0000000000

Z-matrix Print:
$molecule
0 1
Br
C  1 1.882893
H  2 1.080041 1 115.314906
C  2 1.326736 1 124.686957 3 -180.000000 0
F  4 1.340492 2 119.758085 1 -180.000000 0
Cl 4 1.718563 2 127.716105 1 -0.000000 0
$end


 --------------------------------------------------------------
             Orbital Energies (a.u.) and Symmetries
 --------------------------------------------------------------

 Alpha MOs, Restricted
 -- Occupied --                  
-482.86 -101.59  -62.51  -56.33  -56.32  -56.32  -24.73  -10.34
  1 A'    2 A'    3 A'    4 A'    1 A"    5 A'    6 A'    7 A'                 
-10.251  -9.507  -8.717  -7.271  -7.261  -7.261  -6.549  -6.535
  8 A'    9 A'   10 A'   11 A'    2 A"   12 A'   13 A'    3 A"                 
 -6.534  -2.660  -2.656  -2.655  -2.644  -2.644  -1.275  -0.914
 14 A'   15 A'    4 A"   16 A'   17 A'    5 A"   18 A'   19 A'                 
 -0.846  -0.759  -0.625  -0.559  -0.527  -0.514  -0.439  -0.429
 20 A'   21 A'   22 A'   23 A'   24 A'    6 A"   25 A'   26 A'                 
 -0.390  -0.358  -0.347  -0.312  -0.268
  7 A"   27 A'    8 A"   28 A'    9 A"                                         
 -- Virtual --                   
 -0.037  -0.031  -0.013   0.013   0.022   0.040   0.050   0.059
 29 A'   10 A"   30 A'   31 A'   32 A'   33 A'   11 A"   34 A'                 
  0.071   0.074   0.080   0.092   0.106   0.111   0.123   0.125
 35 A'   36 A'   12 A"   13 A"   37 A'   38 A'   39 A'   40 A'                 
  0.131   0.148   0.169   0.177   0.193   0.257   0.285   0.293
 14 A"   41 A'   42 A'   43 A'   44 A'   45 A'   15 A"   46 A'                 
  0.320   0.339   0.377   0.390   0.409   0.412   0.428   0.451
 47 A'   48 A'   49 A'   50 A'   51 A'   16 A"   52 A'   17 A"                 
  0.458   0.483   0.492   0.527   0.534   0.562   0.586   0.597
 53 A'   54 A'   18 A"   19 A"   55 A'   20 A"   56 A'   57 A'                 
  0.621   0.657   0.711   0.743   0.779   0.815   0.817   0.830
 21 A"   58 A'   59 A'   60 A'   61 A'   22 A"   62 A'   23 A"                 
  0.837   0.881   0.934   0.978   1.077   1.103   1.160   1.261
 63 A'   64 A'   65 A'   66 A'   24 A"   67 A'   68 A'   25 A"                 
  1.317   1.364   1.443   1.459   1.472   1.567   1.660   1.763
 26 A"   69 A'   70 A'   27 A"   71 A'   72 A'   73 A'   74 A'                 
  1.803   1.881   1.901   1.958   1.998   2.032   2.136   2.185
 28 A"   75 A'   76 A'   29 A"   30 A"   77 A'   78 A'   79 A'                 
  2.240   2.267   2.306   2.480   2.606   2.618   2.636   2.814
 31 A"   80 A'   81 A'   82 A'   83 A'   32 A"   84 A'   33 A"                 
  3.006   3.096   3.281   3.706   3.747   3.796   3.951   3.987
 85 A'   86 A'   87 A'   88 A'   34 A"   89 A'   35 A"   36 A"                 
  4.014   4.059   4.066   4.164   4.358   4.783   6.267   6.352
 90 A'   37 A"   91 A'   92 A'   93 A'   94 A'   38 A"   95 A'                 
  6.594   6.659   7.536   7.569   7.655   9.734  23.431  24.139
 96 A'   97 A'   39 A"   98 A'   99 A'  100 A'  101 A'  102 A'                 
 25.788  25.944  26.363  47.904  66.723 215.719 289.732 289.764
 40 A"  103 A'  104 A'  105 A'  106 A'  107 A'   41 A"  108 A'                 
289.8791020.695
109 A'  110 A'                                                                 

 Beta MOs, Restricted
 -- Occupied --                  
-482.86 -101.59  -62.51  -56.33  -56.32  -56.32  -24.73  -10.34
  1 A'    2 A'    3 A'    4 A'    1 A"    5 A'    6 A'    7 A'                 
-10.251  -9.507  -8.717  -7.271  -7.261  -7.261  -6.549  -6.535
  8 A'    9 A'   10 A'   11 A'    2 A"   12 A'   13 A'    3 A"                 
 -6.534  -2.660  -2.656  -2.655  -2.644  -2.644  -1.275  -0.914
 14 A'   15 A'    4 A"   16 A'   17 A'    5 A"   18 A'   19 A'                 
 -0.846  -0.759  -0.625  -0.559  -0.527  -0.514  -0.439  -0.429
 20 A'   21 A'   22 A'   23 A'   24 A'    6 A"   25 A'   26 A'                 
 -0.390  -0.358  -0.347  -0.312  -0.268
  7 A"   27 A'    8 A"   28 A'    9 A"                                         
 -- Virtual --                   
 -0.037  -0.031  -0.013   0.013   0.022   0.040   0.050   0.059
 29 A'   10 A"   30 A'   31 A'   32 A'   33 A'   11 A"   34 A'                 
  0.071   0.074   0.080   0.092   0.106   0.111   0.123   0.125
 35 A'   36 A'   12 A"   13 A"   37 A'   38 A'   39 A'   40 A'                 
  0.131   0.148   0.169   0.177   0.193   0.257   0.285   0.293
 14 A"   41 A'   42 A'   43 A'   44 A'   45 A'   15 A"   46 A'                 
  0.320   0.339   0.377   0.390   0.409   0.412   0.428   0.451
 47 A'   48 A'   49 A'   50 A'   51 A'   16 A"   52 A'   17 A"                 
  0.458   0.483   0.492   0.527   0.534   0.562   0.586   0.597
 53 A'   54 A'   18 A"   19 A"   55 A'   20 A"   56 A'   57 A'                 
  0.621   0.657   0.711   0.743   0.779   0.815   0.817   0.830
 21 A"   58 A'   59 A'   60 A'   61 A'   22 A"   62 A'   23 A"                 
  0.837   0.881   0.934   0.978   1.077   1.103   1.160   1.261
 63 A'   64 A'   65 A'   66 A'   24 A"   67 A'   68 A'   25 A"                 
  1.317   1.364   1.443   1.459   1.472   1.567   1.660   1.763
 26 A"   69 A'   70 A'   27 A"   71 A'   72 A'   73 A'   74 A'                 
  1.803   1.881   1.901   1.958   1.998   2.032   2.136   2.185
 28 A"   75 A'   76 A'   29 A"   30 A"   77 A'   78 A'   79 A'                 
  2.240   2.267   2.306   2.480   2.606   2.618   2.636   2.814
 31 A"   80 A'   81 A'   82 A'   83 A'   32 A"   84 A'   33 A"                 
  3.006   3.096   3.281   3.706   3.747   3.796   3.951   3.987
 85 A'   86 A'   87 A'   88 A'   34 A"   89 A'   35 A"   36 A"                 
  4.014   4.059   4.066   4.164   4.358   4.783   6.267   6.352
 90 A'   37 A"   91 A'   92 A'   93 A'   94 A'   38 A"   95 A'                 
  6.594   6.659   7.536   7.569   7.655   9.734  23.431  24.139
 96 A'   97 A'   39 A"   98 A'   99 A'  100 A'  101 A'  102 A'                 
 25.788  25.944  26.363  47.904  66.723 215.719 289.732 289.764
 40 A"  103 A'  104 A'  105 A'  106 A'  107 A'   41 A"  108 A'                 
289.8791020.695
109 A'  110 A'                                                                 
 --------------------------------------------------------------

          Ground-State Mulliken Net Atomic Charges

     Atom                 Charge (a.u.)
  ----------------------------------------
      1 Br                   -0.132389
      2 C                    -0.077644
      3 H                     0.242984
      4 C                    -0.305076
      5 F                    -0.033959
      6 Cl                    0.306084
  ----------------------------------------
  Sum of atomic charges =     0.000000

 -----------------------------------------------------------------
                    Cartesian Multipole Moments
 -----------------------------------------------------------------
    Charge (ESU x 10^10)
                 0.0000
    Dipole Moment (Debye)
         X       0.5060      Y       0.4037      Z      -0.0000
       Tot       0.6474
    Quadrupole Moments (Debye-Ang)
        XX     -49.3706     XY       1.3289     YY     -44.7910
        XZ       0.0000     YZ       0.0000     ZZ     -48.4353
    Octopole Moments (Debye-Ang^2)
       XXX      39.1311    XXY      -8.2958    XYY      10.9054
       YYY       2.4382    XXZ      -0.0000    XYZ      -0.0000
       YYZ      -0.0000    XZZ       8.4323    YZZ       0.3629
       ZZZ      -0.0000
    Hexadecapole Moments (Debye-Ang^3)
      XXXX    -744.3433   XXXY     -14.2960   XXYY    -166.2105
      XYYY      -2.5015   YYYY    -235.9092   XXXZ       0.0000
      XXYZ       0.0000   XYYZ      -0.0000   YYYZ       0.0000
      XXZZ    -134.5309   XYZZ      -6.1916   YYZZ     -53.9906
      XZZZ      -0.0000   YZZZ       0.0000   ZZZZ     -55.2417
 -----------------------------------------------------------------
Archival summary:
1\1\TWL01\OPT\ProcedureUnspecified\BasisUnspecified\r1l1121\taweetha\TueAug2822:13:592018TueAug2822:13:592018\0\\#,OPT,ProcedureUnspecified,BasisUnspecified,\\0,1\Br\C,1,1.88289\H,2,1.08004,1,115.315\C,2,1.32674,1,124.687,3,-180,0\F,4,1.34049,2,119.758,1,-180,0\Cl,4,1.71856,2,127.716,1,-0,0\\\@

 Total job time:  53.14s(wall), 53.10s(cpu) 
 Tue Aug 28 22:13:59 2018

        *************************************************************
        *                                                           *
        *  Thank you very much for using Q-Chem.  Have a nice day.  *
        *                                                           *
        *************************************************************


 
User input: 2 of 2 
 
Q-Chem Developer Version!
                  Welcome to Q-Chem
     A Quantum Leap Into The Future Of Chemistry


 Q-Chem 5.1, Q-Chem, Inc., Pleasanton, CA (2018)

 Yihan Shao,  Zhengting Gan,  E. Epifanovsky,  A. T. B. Gilbert,  M. Wormit,  
 J. Kussmann,  A. W. Lange,  A. Behn,  Jia Deng,  Xintian Feng,  D. Ghosh,  
 M. Goldey,  P. R. Horn,  L. D. Jacobson,  I. Kaliman,  T. Kus,  A. Landau,  
 Jie Liu,  E. I. Proynov,  R. M. Richard,  R. P. Steele,  E. J. Sundstrom,  
 H. L. Woodcock III,  P. M. Zimmerman,  D. Zuev,  B. Albrecht,  E. Alguire,  
 S. A. Baeppler,  D. Barton,  Z. Benda,  Y. A. Bernard,  E. J. Berquist,  
 K. B. Bravaya,  H. Burton,  D. Casanova,  Chun-Min Chang,  Yunqing Chen,  
 A. Chien,  K. D. Closser,  M. P. Coons,  S. Coriani,  S. Dasgupta,  
 A. L. Dempwolff,  M. Diedenhofen,  Hainam Do,  R. G. Edgar,  Po-Tung Fang,  
 S. Faraji,  S. Fatehi,  Qingguo Feng,  K. D. Fenk,  J. Fosso-Tande,  
 Qinghui Ge,  A. Ghysels,  G. Gidofalvi,  J. Gomes,  J. Gonthier,  A. Gunina,  
 D. Hait,  M. W. D. Hanson-Heine,  P. H. P. Harbach,  A. W. Hauser,  
 J. E. Herr,  E. G. Hohenstein,  Z. C. Holden,  Kerwin Hui,  B. C. Huynh,  
 T.-C. Jagau,  Hyunjun Ji,  B. Kaduk,  K. Khistyaev,  Jaehoon Kim,  
 P. Klunzinger,  K. Koh,  D. Kosenkov,  L. Koulias,  T. Kowalczyk,  
 C. M. Krauter,  A. Kunitsa,  Ka Un Lao,  A. Laurent,  K. V. Lawler,  
 Joonho Lee,  D. Lefrancois,  S. Lehtola,  D. S. Levine,  Yi-Pei Li,  
 You-Sheng Lin,  Fenglai Liu,  E. Livshits,  A. Luenser,  P. Manohar,  
 E. Mansoor,  S. F. Manzer,  Shan-Ping Mao,  Yuezhi Mao,  N. Mardirossian,  
 A. V. Marenich,  T. Markovich,  L. A. Martinez-Martinez,  S. A. Maurer,  
 N. J. Mayhall,  S. C. McKenzie,  J.-M. Mewes,  A. F. Morrison,  
 J. W. Mullinax,  K. Nanda,  T. S. Nguyen-Beck,  R. Olivares-Amaya,  
 J. A. Parkhill,  T. M. Perrine,  F. Plasser,  P. Pokhilko,  S. Prager,  
 A. Prociuk,  E. Ramos,  D. R. Rehn,  F. Rob,  M. Schneider,  N. Sergueev,  
 S. M. Sharada,  S. Sharma,  D. W. Small,  T. Stauch,  T. Stein,  
 Yu-Chuan Su,  A. J. W. Thom,  A. Tkatchenko,  T. Tsuchimochi,  N. M. Tubman,  
 L. Vogt,  M. L. Vidal,  O. Vydrov,  M. A. Watson,  J. Wenzel,  
 M. de Wergifosse,  T. A. Wesolowski,  A. White,  J. Witte,  A. Yamada,  
 Jun Yang,  K. Yao,  S. Yeganeh,  S. R. Yost,  Zhi-Qiang You,  A. Zech,  
 Igor Ying Zhang,  Xing Zhang,  Yan Zhao,  Ying Zhu,  B. R. Brooks,  
 G. K. L. Chan,  C. J. Cramer,  M. S. Gordon,  W. J. Hehre,  A. Klamt,  
 M. W. Schmidt,  C. D. Sherrill,  D. G. Truhlar,  A. Aspuru-Guzik,  R. Baer,  
 A. T. Bell,  N. A. Besley,  Jeng-Da Chai,  A. E. DePrince, III,  
 R. A. DiStasio Jr.,  A. Dreuw,  B. D. Dunietz,  T. R. Furlani,  
 Chao-Ping Hsu,  Yousung Jung,  Jing Kong,  D. S. Lambrecht,  WanZhen Liang,  
 C. Ochsenfeld,  V. A. Rassolov,  L. V. Slipchenko,  J. E. Subotnik,  
 T. Van Voorhis,  J. M. Herbert,  A. I. Krylov,  P. M. W. Gill,  M. Head-Gordon

 Contributors to earlier versions of Q-Chem not listed above: 
 R. D. Adamson,  B. Austin,  J. Baker,  G. J. O. Beran,  K. Brandhorst,  
 S. T. Brown,  E. F. C. Byrd,  A. K. Chakraborty,  C.-L. Cheng,  
 Siu Hung Chien,  D. M. Chipman,  D. L. Crittenden,  H. Dachsel,  
 R. J. Doerksen,  A. D. Dutoi,  L. Fusti-Molnar,  W. A. Goddard III,  
 A. Golubeva-Zadorozhnaya,  S. R. Gwaltney,  G. Hawkins,  A. Heyden,  
 S. Hirata,  G. Kedziora,  F. J. Keil,  C. Kelley,  Jihan Kim,  R. A. King,  
 R. Z. Khaliullin,  P. P. Korambath,  W. Kurlancheek,  A. M. Lee,  M. S. Lee,  
 S. V. Levchenko,  Ching Yeh Lin,  D. Liotard,  R. C. Lochan,  I. Lotan,  
 P. E. Maslen,  N. Nair,  D. P. O'Neill,  D. Neuhauser,  E. Neuscamman,  
 C. M. Oana,  R. Olson,  B. Peters,  R. Peverati,  P. A. Pieniazek,  
 Y. M. Rhee,  J. Ritchie,  M. A. Rohrdanz,  E. Rosta,  N. J. Russ,  
 H. F. Schaefer III,  N. E. Schultz,  N. Shenvi,  A. C. Simmonett,  A. Sodt,  
 D. Stuck,  K. S. Thanthiriwatte,  V. Vanovschi,  Tao Wang,  A. Warshel,  
 C. F. Williams,  Q. Wu,  X. Xu,  W. Zhang

 Please cite Q-Chem as follows:
 Y. Shao et al., Mol. Phys. 113, 184-215 (2015)
 DOI: 10.1080/00268976.2014.952696

 Q-Chem 5.1.1 for Intel X86 EM64T Linux

 Parts of Q-Chem use Armadillo 8.300.2 (Tropical Shenanigans).
 http://arma.sourceforge.net/

 Q-Chem begins on Tue Aug 28 22:13:59 2018  

Host: 
0

     Scratch files written to /scratch/taweetham/qchem26582//
The previous job contains 0 fragments, simply inherited here
Input Ideriv = 2
Curr. Ideriv = -1
Max.  Ideriv = 2

Checking the input file for inconsistencies... 	...done.

--------------------------------------------------------------
User input:
--------------------------------------------------------------

$molecule
read
$end

$rem
   SCF_GUESS 	READ
   JOB_TYPE 	FREQUENCY
   BASIS 	6-311++G**
   EXCHANGE 	B3LYP	
   SET_ITER 100

   SET_CONV 5
$end


--------------------------------------------------------------
 ----------------------------------------------------------------
             Standard Nuclear Orientation (Angstroms)
    I     Atom           X                Y                Z
 ----------------------------------------------------------------
    1      Br      1.5939036406    -0.0718661828     0.0000000000
    2      C       0.0246071879     0.9686125128    -0.0000000000
    3      H       0.1792187664     2.0375296580    -0.0000000000
    4      C      -1.2075253276     0.4765983902    -0.0000000000
    5      F      -2.2569815027     1.3106005180    -0.0000000000
    6      Cl     -1.6797355191    -1.1758166671     0.0000000000
 ----------------------------------------------------------------
 Molecular Point Group                 Cs    NOp =  2
 Largest Abelian Subgroup              Cs    NOp =  2
 Nuclear Repulsion Energy =   376.7697673551 hartrees
 There are       37 alpha and       37 beta electrons
 Requested basis set is 6-311++G(d,p)
 There are 55 shells and 151 basis functions

 Total QAlloc Memory Limit   2000 MB
 Mega-Array Size       188 MB
 MEM_STATIC part       192 MB

                       Distance Matrix (Angstroms)
             Br(  1)   C (  2)   H (  3)   C (  4)   F (  5)
   C (  2)  1.882893
   H (  3)  2.539859  1.080041
   C (  4)  2.854613  1.326736  2.087957
   F (  5)  4.091519  2.307077  2.542341  1.340492
   Cl(  6)  3.454768  2.739226  3.712318  1.718563  2.552544

 A cutoff of  1.0D-11 yielded   1335 shell pairs
 There are     10571 function pairs (     11588 Cartesian)
 Smallest overlap matrix eigenvalue = 4.66E-05
 Guess MOs from SCF MO coefficient file

 -----------------------------------------------------------------------
  General SCF calculation program by
  Eric Jon Sundstrom, Paul Horn, Yuezhi Mao, Dmitri Zuev, Alec White,
  David Stuck, Shaama M.S., Shane Yost, Joonho Lee, David Small,
  Daniel Levine, Susi Lehtola, Hugh Burton, Evgeny Epifanovsky
 -----------------------------------------------------------------------
 Exchange:     0.2000 Hartree-Fock + 0.0800 Slater + 0.7200 B88
 Correlation:  0.1900 VWN1RPA + 0.8100 LYP
 Using SG-1 standard quadrature grid
 A restricted SCF calculation will be
 performed using DIIS
 SCF converges when DIIS error is below 1.0e-08
 ---------------------------------------
  Cycle       Energy         DIIS error
 ---------------------------------------
    1   -3211.0390561440      8.44e-06  
    2   -3211.0390564416      1.38e-06  
    3   -3211.0390564389      1.95e-06  
    4   -3211.0390564463      3.14e-07  
    5   -3211.0390564465      1.60e-07  
    6   -3211.0390564465      3.44e-08  
    7   -3211.0390564465      9.77e-09  Convergence criterion met
 ---------------------------------------
 SCF time:   CPU 13.28s  wall 13.00s 
 SCF   energy in the final basis set =    -3211.0390564465
 Total energy in the final basis set =    -3211.0390564465

 --------------------------------------------------------------
             Orbital Energies (a.u.) and Symmetries
 --------------------------------------------------------------

 Alpha MOs, Restricted
 -- Occupied --                  
-482.86 -101.59  -62.51  -56.33  -56.32  -56.32  -24.73  -10.34
  1 A'    2 A'    3 A'    4 A'    1 A"    5 A'    6 A'    7 A'                 
-10.251  -9.507  -8.717  -7.271  -7.261  -7.261  -6.549  -6.535
  8 A'    9 A'   10 A'   11 A'    2 A"   12 A'   13 A'    3 A"                 
 -6.534  -2.660  -2.656  -2.655  -2.644  -2.644  -1.275  -0.914
 14 A'   15 A'    4 A"   16 A'   17 A'    5 A"   18 A'   19 A'                 
 -0.846  -0.759  -0.625  -0.559  -0.527  -0.514  -0.439  -0.429
 20 A'   21 A'   22 A'   23 A'   24 A'    6 A"   25 A'   26 A'                 
 -0.390  -0.358  -0.347  -0.312  -0.268
  7 A"   27 A'    8 A"   28 A'    9 A"                                         
 -- Virtual --                   
 -0.037  -0.031  -0.013   0.013   0.022   0.040   0.050   0.059
 29 A'   10 A"   30 A'   31 A'   32 A'   33 A'   11 A"   34 A'                 
  0.071   0.074   0.080   0.092   0.106   0.111   0.123   0.125
 35 A'   36 A'   12 A"   13 A"   37 A'   38 A'   39 A'   40 A'                 
  0.131   0.148   0.169   0.177   0.193   0.257   0.285   0.293
 14 A"   41 A'   42 A'   43 A'   44 A'   45 A'   15 A"   46 A'                 
  0.320   0.339   0.377   0.390   0.409   0.412   0.428   0.451
 47 A'   48 A'   49 A'   50 A'   51 A'   16 A"   52 A'   17 A"                 
  0.458   0.483   0.492   0.527   0.534   0.562   0.586   0.597
 53 A'   54 A'   18 A"   19 A"   55 A'   20 A"   56 A'   57 A'                 
  0.621   0.657   0.711   0.743   0.779   0.815   0.817   0.830
 21 A"   58 A'   59 A'   60 A'   61 A'   22 A"   62 A'   23 A"                 
  0.837   0.881   0.934   0.978   1.077   1.103   1.160   1.261
 63 A'   64 A'   65 A'   66 A'   24 A"   67 A'   68 A'   25 A"                 
  1.317   1.364   1.443   1.459   1.472   1.567   1.660   1.763
 26 A"   69 A'   70 A'   27 A"   71 A'   72 A'   73 A'   74 A'                 
  1.803   1.881   1.901   1.958   1.998   2.032   2.136   2.185
 28 A"   75 A'   76 A'   29 A"   30 A"   77 A'   78 A'   79 A'                 
  2.240   2.267   2.306   2.480   2.606   2.618   2.636   2.814
 31 A"   80 A'   81 A'   82 A'   83 A'   32 A"   84 A'   33 A"                 
  3.006   3.096   3.281   3.706   3.747   3.796   3.951   3.987
 85 A'   86 A'   87 A'   88 A'   34 A"   89 A'   35 A"   36 A"                 
  4.014   4.059   4.066   4.164   4.358   4.783   6.267   6.352
 90 A'   37 A"   91 A'   92 A'   93 A'   94 A'   38 A"   95 A'                 
  6.594   6.659   7.536   7.569   7.655   9.734  23.431  24.139
 96 A'   97 A'   39 A"   98 A'   99 A'  100 A'  101 A'  102 A'                 
 25.788  25.944  26.363  47.904  66.723 215.719 289.732 289.764
 40 A"  103 A'  104 A'  105 A'  106 A'  107 A'   41 A"  108 A'                 
289.8791020.695
109 A'  110 A'                                                                 

 Beta MOs, Restricted
 -- Occupied --                  
-482.86 -101.59  -62.51  -56.33  -56.32  -56.32  -24.73  -10.34
  1 A'    2 A'    3 A'    4 A'    1 A"    5 A'    6 A'    7 A'                 
-10.251  -9.507  -8.717  -7.271  -7.261  -7.261  -6.549  -6.535
  8 A'    9 A'   10 A'   11 A'    2 A"   12 A'   13 A'    3 A"                 
 -6.534  -2.660  -2.656  -2.655  -2.644  -2.644  -1.275  -0.914
 14 A'   15 A'    4 A"   16 A'   17 A'    5 A"   18 A'   19 A'                 
 -0.846  -0.759  -0.625  -0.559  -0.527  -0.514  -0.439  -0.429
 20 A'   21 A'   22 A'   23 A'   24 A'    6 A"   25 A'   26 A'                 
 -0.390  -0.358  -0.347  -0.312  -0.268
  7 A"   27 A'    8 A"   28 A'    9 A"                                         
 -- Virtual --                   
 -0.037  -0.031  -0.013   0.013   0.022   0.040   0.050   0.059
 29 A'   10 A"   30 A'   31 A'   32 A'   33 A'   11 A"   34 A'                 
  0.071   0.074   0.080   0.092   0.106   0.111   0.123   0.125
 35 A'   36 A'   12 A"   13 A"   37 A'   38 A'   39 A'   40 A'                 
  0.131   0.148   0.169   0.177   0.193   0.257   0.285   0.293
 14 A"   41 A'   42 A'   43 A'   44 A'   45 A'   15 A"   46 A'                 
  0.320   0.339   0.377   0.390   0.409   0.412   0.428   0.451
 47 A'   48 A'   49 A'   50 A'   51 A'   16 A"   52 A'   17 A"                 
  0.458   0.483   0.492   0.527   0.534   0.562   0.586   0.597
 53 A'   54 A'   18 A"   19 A"   55 A'   20 A"   56 A'   57 A'                 
  0.621   0.657   0.711   0.743   0.779   0.815   0.817   0.830
 21 A"   58 A'   59 A'   60 A'   61 A'   22 A"   62 A'   23 A"                 
  0.837   0.881   0.934   0.978   1.077   1.103   1.160   1.261
 63 A'   64 A'   65 A'   66 A'   24 A"   67 A'   68 A'   25 A"                 
  1.317   1.364   1.443   1.459   1.472   1.567   1.660   1.763
 26 A"   69 A'   70 A'   27 A"   71 A'   72 A'   73 A'   74 A'                 
  1.803   1.881   1.901   1.958   1.998   2.032   2.136   2.185
 28 A"   75 A'   76 A'   29 A"   30 A"   77 A'   78 A'   79 A'                 
  2.240   2.267   2.306   2.480   2.606   2.618   2.636   2.814
 31 A"   80 A'   81 A'   82 A'   83 A'   32 A"   84 A'   33 A"                 
  3.006   3.096   3.281   3.706   3.747   3.796   3.951   3.987
 85 A'   86 A'   87 A'   88 A'   34 A"   89 A'   35 A"   36 A"                 
  4.014   4.059   4.066   4.164   4.358   4.783   6.267   6.352
 90 A'   37 A"   91 A'   92 A'   93 A'   94 A'   38 A"   95 A'                 
  6.594   6.659   7.536   7.569   7.655   9.734  23.431  24.139
 96 A'   97 A'   39 A"   98 A'   99 A'  100 A'  101 A'  102 A'                 
 25.788  25.944  26.363  47.904  66.723 215.719 289.732 289.764
 40 A"  103 A'  104 A'  105 A'  106 A'  107 A'   41 A"  108 A'                 
289.8791020.695
109 A'  110 A'                                                                 
 --------------------------------------------------------------

          Ground-State Mulliken Net Atomic Charges

     Atom                 Charge (a.u.)
  ----------------------------------------
      1 Br                   -0.132389
      2 C                    -0.077642
      3 H                     0.242984
      4 C                    -0.305079
      5 F                    -0.033958
      6 Cl                    0.306084
  ----------------------------------------
  Sum of atomic charges =     0.000000

 -----------------------------------------------------------------
                    Cartesian Multipole Moments
 -----------------------------------------------------------------
    Charge (ESU x 10^10)
                 0.0000
    Dipole Moment (Debye)
         X       0.5059      Y       0.4040      Z      -0.0000
       Tot       0.6474
    Quadrupole Moments (Debye-Ang)
        XX     -49.3703     XY       1.3278     YY     -44.7897
        XZ       0.0000     YZ       0.0000     ZZ     -48.4353
    Octopole Moments (Debye-Ang^2)
       XXX      38.9344    XXY      -8.2981    XYY      10.8356
       YYY       2.4160    XXZ      -0.0000    XYZ      -0.0000
       YYZ      -0.0000    XZZ       8.3645    YZZ       0.3535
       ZZZ      -0.0000
    Hexadecapole Moments (Debye-Ang^3)
      XXXX    -744.1013   XXXY     -14.4219   XXYY    -166.1942
      XYYY      -2.5980   YYYY    -235.9108   XXXZ       0.0000
      XXYZ       0.0000   XYYZ       0.0000   YYYZ       0.0000
      XXZZ    -134.5023   XYZZ      -6.2222   YYZZ     -53.9956
      XZZZ       0.0000   YZZZ       0.0000   ZZZZ     -55.2417
 -----------------------------------------------------------------
 Calculating MO derivatives via CPSCF
   1         3          18      0.135396    0.041242
   2         3          18      0.016987    0.004513
   3         3          18      0.001828    0.000631
   4        19           2      0.000113    0.000072
   5        21           0      0.000000    0.000000    Roots Converged
 Time for AOints: 7.4 s (CPU) 7.4 s (wall)
 ------------------------------------------------------------------------------
                     AOints        : Timing summary (seconds)
 ------------------------------------------------------------------------------
     job step          cpu (% of tot)      sys (% of tot)     wall (% of tot)
 ------------------------------------------------------------------------------
  cpscf_lag         0.6575E+02 (52.3)   0.1200E-03 (22.2)   0.6577E+02 (52.3)
  iterzp            0.5247E+02 (41.7)   0.4180E-03 (77.4)   0.5248E+02 (41.7)
  make_fx           0.0000E+00 ( 0.0)   0.0000E+00 ( 0.0)   0.0000E+00 ( 0.0)
  AOints            0.7369E+01 ( 5.9)   0.1000E-05 ( 0.2)   0.7371E+01 ( 5.9)
 ------------------------------------------------------------------------------
   Grand Totals     0.1257E+03          0.5400E-03          0.1258E+03
 ------------------------------------------------------------------------------
 Calculating analytic Hessian of the SCF energy
 Polarizability Matrix (a.u.)
            1           2           3
    1 -73.8848524  -2.8162888   0.0000000
    2  -2.8162888 -54.8028284   0.0000000
    3   0.0000000   0.0000000 -34.8507612

 Direct stationary perturbation theory relativistic correction:

 rels  =      17.636766163841
 relv  =     -59.851224067590
 rel2e =       9.622156800888
 E_rel =     -32.592301102861

 Hessian of the SCF Energy
            1           2           3           4           5           6
    1   0.1676038  -0.0910634  -0.0000000  -0.1266222   0.0669079   0.0000000
    2  -0.0910634   0.0830189  -0.0000000   0.0688139  -0.0778075   0.0000000
    3  -0.0000000  -0.0000000   0.0087726   0.0000000   0.0000000  -0.0153725
    4  -0.1266222   0.0688139   0.0000000   0.6945609   0.1491019  -0.0000000
    5   0.0669079  -0.0778075   0.0000000   0.1491019   0.5974130  -0.0000000
    6   0.0000000   0.0000000  -0.0153725  -0.0000000  -0.0000000   0.0746617
    7  -0.0079081   0.0232825   0.0000000  -0.0502883  -0.0462170   0.0000000
    8   0.0032385  -0.0061086  -0.0000000  -0.0560388  -0.3467689  -0.0000000
    9   0.0000000   0.0000000   0.0015176   0.0000000  -0.0000000  -0.0269686
   10  -0.0241450   0.0013268   0.0000000  -0.4658158  -0.1744732   0.0000000
   11   0.0215152  -0.0010709  -0.0000000  -0.1595669  -0.1490977   0.0000000
   12  -0.0000000   0.0000000   0.0003469   0.0000000   0.0000000  -0.0480751
   13  -0.0064954   0.0010678   0.0000000  -0.0486935   0.0348359  -0.0000000
   14   0.0002438   0.0000855  -0.0000000   0.0037687   0.0064921   0.0000000
   15  -0.0000000   0.0000000   0.0067030  -0.0000000  -0.0000000   0.0096969
   16  -0.0024331  -0.0034275  -0.0000000  -0.0031410  -0.0301555   0.0000000
   17  -0.0008420   0.0018825  -0.0000000  -0.0060788  -0.0302311  -0.0000000
   18   0.0000000  -0.0000000  -0.0019676   0.0000000   0.0000000   0.0060575
            7           8           9          10          11          12
    1  -0.0079081   0.0032385   0.0000000  -0.0241450   0.0215152  -0.0000000
    2   0.0232825  -0.0061086   0.0000000   0.0013268  -0.0010709   0.0000000
    3   0.0000000  -0.0000000   0.0015176   0.0000000  -0.0000000   0.0003469
    4  -0.0502883  -0.0560388   0.0000000  -0.4658158  -0.1595669   0.0000000
    5  -0.0462170  -0.3467689  -0.0000000  -0.1744732  -0.1490977   0.0000000
    6   0.0000000  -0.0000000  -0.0269686   0.0000000   0.0000000  -0.0480751
    7   0.0604417   0.0511837  -0.0000000   0.0000555  -0.0255878  -0.0000000
    8   0.0511837   0.3585893   0.0000000   0.0003339  -0.0082245   0.0000000
    9  -0.0000000   0.0000000   0.0186323  -0.0000000   0.0000000   0.0062063
   10   0.0000555   0.0003339  -0.0000000   0.7770074   0.1053766  -0.0000000
   11  -0.0255878  -0.0082245   0.0000000   0.1053766   0.4552448  -0.0000000
   12  -0.0000000   0.0000000   0.0062063  -0.0000000  -0.0000000   0.1027116
   13   0.0013182   0.0013834  -0.0000000  -0.2298640   0.1017616   0.0000000
   14   0.0000255   0.0010931  -0.0000000   0.1252721  -0.1429553   0.0000000
   15  -0.0000000  -0.0000000  -0.0055645   0.0000000   0.0000000  -0.0353120
   16  -0.0036190  -0.0001007   0.0000000  -0.0572382  -0.0434987   0.0000000
   17  -0.0026870   0.0014194   0.0000000  -0.0578361  -0.1538965   0.0000000
   18   0.0000000  -0.0000000   0.0061769   0.0000000   0.0000000  -0.0258778
           13          14          15          16          17          18
    1  -0.0064954   0.0002438  -0.0000000  -0.0024331  -0.0008420   0.0000000
    2   0.0010678   0.0000855   0.0000000  -0.0034275   0.0018825  -0.0000000
    3   0.0000000  -0.0000000   0.0067030  -0.0000000  -0.0000000  -0.0019676
    4  -0.0486935   0.0037687  -0.0000000  -0.0031410  -0.0060788   0.0000000
    5   0.0348359   0.0064921  -0.0000000  -0.0301555  -0.0302311   0.0000000
    6  -0.0000000   0.0000000   0.0096969   0.0000000  -0.0000000   0.0060575
    7   0.0013182   0.0000255  -0.0000000  -0.0036190  -0.0026870   0.0000000
    8   0.0013834   0.0010931  -0.0000000  -0.0001007   0.0014194  -0.0000000
    9  -0.0000000  -0.0000000  -0.0055645   0.0000000   0.0000000   0.0061769
   10  -0.2298640   0.1252721   0.0000000  -0.0572382  -0.0578361   0.0000000
   11   0.1017616  -0.1429553   0.0000000  -0.0434987  -0.1538965   0.0000000
   12   0.0000000   0.0000000  -0.0353120   0.0000000   0.0000000  -0.0258778
   13   0.2760818  -0.1522257  -0.0000000   0.0076529   0.0131771   0.0000000
   14  -0.1522257   0.1875709  -0.0000000   0.0229156  -0.0522864  -0.0000000
   15  -0.0000000  -0.0000000   0.0193079   0.0000000   0.0000000   0.0051687
   16   0.0076529   0.0229156   0.0000000   0.0587784   0.0542669  -0.0000000
   17   0.0131771  -0.0522864   0.0000000   0.0542669   0.2331121  -0.0000000
   18   0.0000000  -0.0000000   0.0051687  -0.0000000  -0.0000000   0.0104423
 Gradient time:  CPU 169.57 s  wall 169.61 s
 **********************************************************************
 **                                                                  **
 **                       VIBRATIONAL ANALYSIS                       **
 **                       --------------------                       **
 **                                                                  **
 **        VIBRATIONAL FREQUENCIES (CM**-1) AND NORMAL MODES         **
 **     FORCE CONSTANTS (mDYN/ANGSTROM) AND REDUCED MASSES (AMU)     **
 **                  INFRARED INTENSITIES (KM/MOL)                   **
 **                                                                  **
 **********************************************************************


 Mode:                 1                      2                      3
 Frequency:       139.37                 222.23                 351.78
 Force Cnst:      0.3377                 0.2020                 1.6583
 Red. Mass:      29.5108                 6.9412                22.7445
 IR Active:          YES                    YES                    YES
 IR Intens:        0.399                  0.531                  1.374
 Raman Active:       YES                    YES                    YES
               X      Y      Z        X      Y      Z        X      Y      Z
 Br        -0.307 -0.146 -0.000    0.000  0.000 -0.067   -0.220  0.115 -0.000
 C          0.046  0.362  0.000    0.000  0.000  0.568    0.092 -0.125  0.000
 H          0.216  0.334  0.000    0.000  0.000  0.742   -0.168 -0.088 -0.000
 C          0.093  0.274  0.000    0.000 -0.000  0.164    0.208 -0.252  0.000
 F         -0.106 -0.009 -0.000    0.000 -0.000 -0.306    0.740  0.350 -0.000
 Cl         0.697  0.107  0.000   -0.000 -0.000  0.045   -0.005 -0.318 -0.000
 TransDip  -0.005  0.020  0.000   -0.000  0.000  0.023   -0.017 -0.034 -0.000

 Mode:                 4                      5                      6
 Frequency:       439.03                 503.61                 629.37
 Force Cnst:      1.8263                 0.7233                 2.2825
 Red. Mass:      16.0817                 4.8405                 9.7801
 IR Active:          YES                    YES                    YES
 IR Intens:        1.071                  2.138                 16.404
 Raman Active:       YES                    YES                    YES
               X      Y      Z        X      Y      Z        X      Y      Z
 Br         0.097 -0.029 -0.000   -0.000 -0.000  0.001    0.033 -0.037  0.000
 C         -0.309 -0.258  0.000   -0.000 -0.000 -0.139    0.117  0.606 -0.000
 H         -0.166 -0.279  0.000   -0.000 -0.000 -0.816    0.226  0.604 -0.000
 C         -0.471  0.103 -0.000    0.000  0.000  0.548    0.130  0.282  0.000
 F         -0.212  0.611 -0.000   -0.000 -0.000 -0.100   -0.094  0.074  0.000
 Cl         0.168 -0.206  0.000    0.000  0.000 -0.064   -0.114 -0.279 -0.000
 TransDip   0.012 -0.031  0.000    0.000  0.000 -0.047    0.035  0.125  0.000

 Mode:                 7                      8                      9
 Frequency:       783.35                 836.39                1114.01
 Force Cnst:      0.4830                 1.8228                 5.0299
 Red. Mass:       1.3360                 4.4225                 6.8791
 IR Active:          YES                    YES                    YES
 IR Intens:       37.785                 93.428                234.957
 Raman Active:       YES                    YES                    YES
               X      Y      Z        X      Y      Z        X      Y      Z
 Br        -0.000  0.000  0.002   -0.036  0.034 -0.000    0.009  0.002 -0.000
 C         -0.000 -0.000 -0.150    0.342 -0.277  0.000   -0.197 -0.054  0.000
 H          0.000 -0.000  0.985    0.778 -0.345 -0.000    0.705 -0.199 -0.000
 C          0.000  0.000  0.080    0.105  0.208 -0.000   -0.314  0.463 -0.000
 F         -0.000  0.000 -0.023   -0.144  0.022  0.000    0.257 -0.205  0.000
 Cl         0.000  0.000  0.004   -0.016 -0.055  0.000   -0.004 -0.027  0.000
 TransDip   0.000  0.000  0.197    0.288  0.115 -0.000   -0.296  0.392 -0.000

 Mode:                10                     11                     12
 Frequency:      1236.28                1688.96                3231.27
 Force Cnst:      1.1877                16.6381                 6.7175
 Red. Mass:       1.3190                 9.8996                 1.0920
 IR Active:          YES                    YES                    YES
 IR Intens:       33.931                 82.654                 17.491
 Raman Active:       YES                    YES                    YES
               X      Y      Z        X      Y      Z        X      Y      Z
 Br         0.000  0.003  0.000    0.006 -0.002 -0.000   -0.000  0.000 -0.000
 C         -0.054  0.067  0.000   -0.569 -0.152  0.000   -0.020 -0.085  0.000
 H          0.981 -0.103 -0.000    0.226 -0.380 -0.000    0.163  0.983  0.000
 C         -0.023 -0.139  0.000    0.641  0.204 -0.000    0.006  0.001 -0.000
 F         -0.007  0.019  0.000   -0.062  0.031  0.000   -0.000  0.000 -0.000
 Cl         0.001  0.010 -0.000   -0.011 -0.018  0.000    0.000  0.000  0.000
 TransDip  -0.113 -0.148 -0.000    0.271  0.105 -0.000    0.120  0.059  0.000

 STANDARD THERMODYNAMIC QUANTITIES AT   298.15 K  AND     1.00 ATM

   This Molecule has  0 Imaginary Frequencies
   Zero point vibrational energy:       15.976 kcal/mol

   Atom    1 Element Br Has Mass   78.91830
   Atom    2 Element C  Has Mass   12.00000
   Atom    3 Element H  Has Mass    1.00783
   Atom    4 Element C  Has Mass   12.00000
   Atom    5 Element F  Has Mass   18.99840
   Atom    6 Element Cl Has Mass   34.96885
   Molecular Mass:   157.893380 amu
   Principal axes and moments of inertia in amu*Bohr^2:
                             1           2           3
    Eigenvalues --      355.31824  1474.26598  1829.58421
          X               0.99997     0.00722     0.00000
          Y              -0.00722     0.99997     0.00000
          Z              -0.00000    -0.00000     1.00000
   Rotational Symmetry Number is   1
   The Molecule is an Asymmetric Top
   Translational Enthalpy:        0.889 kcal/mol
   Rotational Enthalpy:           0.889 kcal/mol
   Vibrational Enthalpy:         17.469 kcal/mol
   gas constant (RT):             0.592 kcal/mol
   Translational Entropy:        41.079  cal/mol.K
   Rotational Entropy:           28.351  cal/mol.K
   Vibrational Entropy:           8.293  cal/mol.K

   Total Enthalpy:               19.839 kcal/mol
   Total Entropy:                77.723  cal/mol.K

 ======================================================================

 STANDARD THERMODYNAMIC QUANTITIES FOR ANHARMONIC VIBRATION -- TOSH

   Zero point vibrational energy: ************ kcal/mol

   Vibrational Enthalpy:       Infinity kcal/mol
   Vibrational Entropy:             NaN  cal/mol.K

   Total Enthalpy:             Infinity kcal/mol
   Total Entropy:                   NaN  cal/mol.K

 ======================================================================

 STANDARD THERMODYNAMIC QUANTITIES FOR ANHARMONIC VIBRATION -- VPT2

   Zero point vibrational energy: ************ kcal/mol

   Vibrational Enthalpy:       Infinity kcal/mol
   Vibrational Entropy:             NaN  cal/mol.K

   Total Enthalpy:             Infinity kcal/mol
   Total Entropy:                   NaN  cal/mol.K

 ======================================================================

Archival summary:
1\1\TWL01\FREQ\ProcedureUnspecified\BasisUnspecified\r1l1121\taweetha\TueAug2822:17:022018TueAug2822:17:022018\0\\#,FREQ,ProcedureUnspecified,BasisUnspecified,\\0,1\Br\C,1,1.88289\H,2,1.08004,1,115.315\C,2,1.32674,1,124.687,3,180,0\F,4,1.34049,2,119.758,1,180,0\Cl,4,1.71856,2,127.716,1,-0,0\\\@

 Total job time:  182.98s(wall), 182.93s(cpu) 
 Tue Aug 28 22:17:02 2018

        *************************************************************
        *                                                           *
        *  Thank you very much for using Q-Chem.  Have a nice day.  *
        *                                                           *
        *************************************************************
