# Supplementary material for: Geometric and energetic data from ab initio calculations of haloethene, haloimine, halomethylenephosphine, haloiminophosphine, halodiazene, halodiphosphene and halocyclopropane
Source: Data Brief. 2019 Nov 2;27:104738. doi: 10.1016/j.dib.2019.104738 (PMC6861602; doi:10.1016/j.dib.2019.104738)
Supplement: Multimedia component 2 [file mmc2.zip › CC/B3LYP/HBrCCFF.out]

Q-Chem Developer Version!
                  Welcome to Q-Chem
     A Quantum Leap Into The Future Of Chemistry


 Q-Chem 5.1, Q-Chem, Inc., Pleasanton, CA (2018)

 Yihan Shao,  Zhengting Gan,  E. Epifanovsky,  A. T. B. Gilbert,  M. Wormit,  
 J. Kussmann,  A. W. Lange,  A. Behn,  Jia Deng,  Xintian Feng,  D. Ghosh,  
 M. Goldey,  P. R. Horn,  L. D. Jacobson,  I. Kaliman,  T. Kus,  A. Landau,  
 Jie Liu,  E. I. Proynov,  R. M. Richard,  R. P. Steele,  E. J. Sundstrom,  
 H. L. Woodcock III,  P. M. Zimmerman,  D. Zuev,  B. Albrecht,  E. Alguire,  
 S. A. Baeppler,  D. Barton,  Z. Benda,  Y. A. Bernard,  E. J. Berquist,  
 K. B. Bravaya,  H. Burton,  D. Casanova,  Chun-Min Chang,  Yunqing Chen,  
 A. Chien,  K. D. Closser,  M. P. Coons,  S. Coriani,  S. Dasgupta,  
 A. L. Dempwolff,  M. Diedenhofen,  Hainam Do,  R. G. Edgar,  Po-Tung Fang,  
 S. Faraji,  S. Fatehi,  Qingguo Feng,  K. D. Fenk,  J. Fosso-Tande,  
 Qinghui Ge,  A. Ghysels,  G. Gidofalvi,  J. Gomes,  J. Gonthier,  A. Gunina,  
 D. Hait,  M. W. D. Hanson-Heine,  P. H. P. Harbach,  A. W. Hauser,  
 J. E. Herr,  E. G. Hohenstein,  Z. C. Holden,  Kerwin Hui,  B. C. Huynh,  
 T.-C. Jagau,  Hyunjun Ji,  B. Kaduk,  K. Khistyaev,  Jaehoon Kim,  
 P. Klunzinger,  K. Koh,  D. Kosenkov,  L. Koulias,  T. Kowalczyk,  
 C. M. Krauter,  A. Kunitsa,  Ka Un Lao,  A. Laurent,  K. V. Lawler,  
 Joonho Lee,  D. Lefrancois,  S. Lehtola,  D. S. Levine,  Yi-Pei Li,  
 You-Sheng Lin,  Fenglai Liu,  E. Livshits,  A. Luenser,  P. Manohar,  
 E. Mansoor,  S. F. Manzer,  Shan-Ping Mao,  Yuezhi Mao,  N. Mardirossian,  
 A. V. Marenich,  T. Markovich,  L. A. Martinez-Martinez,  S. A. Maurer,  
 N. J. Mayhall,  S. C. McKenzie,  J.-M. Mewes,  A. F. Morrison,  
 J. W. Mullinax,  K. Nanda,  T. S. Nguyen-Beck,  R. Olivares-Amaya,  
 J. A. Parkhill,  T. M. Perrine,  F. Plasser,  P. Pokhilko,  S. Prager,  
 A. Prociuk,  E. Ramos,  D. R. Rehn,  F. Rob,  M. Schneider,  N. Sergueev,  
 S. M. Sharada,  S. Sharma,  D. W. Small,  T. Stauch,  T. Stein,  
 Yu-Chuan Su,  A. J. W. Thom,  A. Tkatchenko,  T. Tsuchimochi,  N. M. Tubman,  
 L. Vogt,  M. L. Vidal,  O. Vydrov,  M. A. Watson,  J. Wenzel,  
 M. de Wergifosse,  T. A. Wesolowski,  A. White,  J. Witte,  A. Yamada,  
 Jun Yang,  K. Yao,  S. Yeganeh,  S. R. Yost,  Zhi-Qiang You,  A. Zech,  
 Igor Ying Zhang,  Xing Zhang,  Yan Zhao,  Ying Zhu,  B. R. Brooks,  
 G. K. L. Chan,  C. J. Cramer,  M. S. Gordon,  W. J. Hehre,  A. Klamt,  
 M. W. Schmidt,  C. D. Sherrill,  D. G. Truhlar,  A. Aspuru-Guzik,  R. Baer,  
 A. T. Bell,  N. A. Besley,  Jeng-Da Chai,  A. E. DePrince, III,  
 R. A. DiStasio Jr.,  A. Dreuw,  B. D. Dunietz,  T. R. Furlani,  
 Chao-Ping Hsu,  Yousung Jung,  Jing Kong,  D. S. Lambrecht,  WanZhen Liang,  
 C. Ochsenfeld,  V. A. Rassolov,  L. V. Slipchenko,  J. E. Subotnik,  
 T. Van Voorhis,  J. M. Herbert,  A. I. Krylov,  P. M. W. Gill,  M. Head-Gordon

 Contributors to earlier versions of Q-Chem not listed above: 
 R. D. Adamson,  B. Austin,  J. Baker,  G. J. O. Beran,  K. Brandhorst,  
 S. T. Brown,  E. F. C. Byrd,  A. K. Chakraborty,  C.-L. Cheng,  
 Siu Hung Chien,  D. M. Chipman,  D. L. Crittenden,  H. Dachsel,  
 R. J. Doerksen,  A. D. Dutoi,  L. Fusti-Molnar,  W. A. Goddard III,  
 A. Golubeva-Zadorozhnaya,  S. R. Gwaltney,  G. Hawkins,  A. Heyden,  
 S. Hirata,  G. Kedziora,  F. J. Keil,  C. Kelley,  Jihan Kim,  R. A. King,  
 R. Z. Khaliullin,  P. P. Korambath,  W. Kurlancheek,  A. M. Lee,  M. S. Lee,  
 S. V. Levchenko,  Ching Yeh Lin,  D. Liotard,  R. C. Lochan,  I. Lotan,  
 P. E. Maslen,  N. Nair,  D. P. O'Neill,  D. Neuhauser,  E. Neuscamman,  
 C. M. Oana,  R. Olson,  B. Peters,  R. Peverati,  P. A. Pieniazek,  
 Y. M. Rhee,  J. Ritchie,  M. A. Rohrdanz,  E. Rosta,  N. J. Russ,  
 H. F. Schaefer III,  N. E. Schultz,  N. Shenvi,  A. C. Simmonett,  A. Sodt,  
 D. Stuck,  K. S. Thanthiriwatte,  V. Vanovschi,  Tao Wang,  A. Warshel,  
 C. F. Williams,  Q. Wu,  X. Xu,  W. Zhang

 Please cite Q-Chem as follows:
 Y. Shao et al., Mol. Phys. 113, 184-215 (2015)
 DOI: 10.1080/00268976.2014.952696

 Q-Chem 5.1.1 for Intel X86 EM64T Linux

 Parts of Q-Chem use Armadillo 8.300.2 (Tropical Shenanigans).
 http://arma.sourceforge.net/

 Q-Chem begins on Tue Aug 28 07:39:19 2018  

Host: 
0

     Scratch files written to /scratch/taweetham/qchem14968//
Input Ideriv = 2
Curr. Ideriv = -1
Max.  Ideriv = 2

Checking the input file for inconsistencies... 	...done.

--------------------------------------------------------------
User input:
--------------------------------------------------------------
inp/HFBrF.inp
$molecule
0	1
H	-2.0	1.0	0.0
F	2.0	1.0	0.0
Br	-2.0	-1.0	0.0
F	2.0	-1.0	0.0
C	-1.0	0.0	0.0
C	1.0	0.0	0.0
$end
$rem
   JOB_TYPE		OPTIMIZATION
   BASIS		6-311++G**
   EXCHANGE		B3LYP
$end

--------------------------------------------------------------
 ----------------------------------------------------------------
             Standard Nuclear Orientation (Angstroms)
    I     Atom           X                Y                Z
 ----------------------------------------------------------------
    1      H       1.0141391524    -1.8392684341     0.0000000000
    2      F      -2.8502982612    -0.8067358794     0.0000000000
    3      Br      1.5304054298     0.0929502727     0.0000000000
    4      F      -2.3340319838     1.1254828274    -0.0000000000
    5      C       0.3061629377    -0.6150259421     0.0000000000
    6      C      -1.6260557691    -0.0987596647    -0.0000000000
 ----------------------------------------------------------------
 Molecular Point Group                 Cs    NOp =  2
 Largest Abelian Subgroup              Cs    NOp =  2
 Nuclear Repulsion Energy =   296.8731756126 hartrees
 There are       33 alpha and       33 beta electrons
 Requested basis set is 6-311++G(d,p)
 There are 48 shells and 143 basis functions

 Total QAlloc Memory Limit   2000 MB
 Mega-Array Size       188 MB
 MEM_STATIC part       192 MB
 A cutoff of  1.0D-11 yielded   1012 shell pairs
 There are      9248 function pairs (     10161 Cartesian)

 -------------------------------------------------------
 OpenMP Integral Computing Module                       
 Release: version 1.0, May 2013, Q-Chem Inc. Pittsburgh 
 -------------------------------------------------------
 Integral Job Info:
 Integral job number is                      11
 Integral operator is                         1
 short-range coefficients                     0
 long-range coefficients              100000000
 Omega coefficients                           0
 if combine SR and LR in K                    0
 Integral screening is                        0
 Integral computing path is                   2
 max size of driver memory is            800000
 size of driver memory is                593474
 size of scratch memory is             29623520
 max col of scratch BK array               1296
 max len of scratch array in speh3          155
 max len of scratch index in speh4           18
 max int batch size is                      520
 min int batch size is                       52
 fixed nKL is                                45
 max L of basis functions is                  2
 order of int derivative is                   0
 number of shells is                         48
 number of basis is                         150
 number of cartesian basis is               150
 number of contracted shell pairs          1012
 number of primitive shell pairs           2889
 maxK2 (contraction) of shell pair           36
 max number of K2 of shell pair               1
 max number of CS2 of shell pair            112
 max number of PS2 of shell pair            378
 mem total for path MDJ                  520748
 -------------------------------------------------------
 Smallest overlap matrix eigenvalue = 2.87E-04

 Scale SEOQF with 1.000000e-01/1.000000e-01/1.000000e-01

 Standard Electronic Orientation quadrupole field applied
 Nucleus-field energy     =     0.0000000096 hartrees
 Guess from superposition of atomic densities
 Warning:  Energy on first SCF cycle will be non-variational
 SAD guess density has 66.000000 electrons

 -----------------------------------------------------------------------
  General SCF calculation program by
  Eric Jon Sundstrom, Paul Horn, Yuezhi Mao, Dmitri Zuev, Alec White,
  David Stuck, Shaama M.S., Shane Yost, Joonho Lee, David Small,
  Daniel Levine, Susi Lehtola, Hugh Burton, Evgeny Epifanovsky
 -----------------------------------------------------------------------
 Exchange:     0.2000 Hartree-Fock + 0.0800 Slater + 0.7200 B88
 Correlation:  0.1900 VWN1RPA + 0.8100 LYP
 Using SG-1 standard quadrature grid
 using 4 threads for integral computing
 -------------------------------------------------------
 OpenMP Integral computing Module                
 Release: version 2.0, May 2017, Q-Chem Inc. Pleasanton 
 -------------------------------------------------------
 -------------------------------------------------------
 OpenMP BLAS3 based DFT computing Module                
 Release: version 1.0, May 2013, Q-Chem Inc. Pittsburgh 
 -------------------------------------------------------
 A restricted SCF calculation will be
 performed using DIIS
 SCF converges when DIIS error is below 1.0e-08
 ---------------------------------------
  Cycle       Energy         DIIS error
 ---------------------------------------
    1   -2851.4110032677      6.21e-02  
    2   -2850.1029218921      7.46e-03  
    3   -2849.4401953598      1.66e-02  
    4   -2850.0460886867      6.93e-03  
    5   -2850.2197444478      4.62e-04  
    6   -2850.2199654687      3.44e-04  
    7   -2850.2201170316      2.00e-04  
    8   -2850.2201978612      7.43e-05  
    9   -2850.2202137365      3.09e-05  
   10   -2850.2202162461      1.13e-05  
   11   -2850.2202166407      2.79e-06  
   12   -2850.2202166648      7.51e-07  
   13   -2850.2202166655      3.28e-07  
   14   -2850.2202166658      2.56e-08  
   15   -2850.2202166658      9.99e-09  Convergence criterion met
 ---------------------------------------
 SCF time:   CPU 22.92s  wall 6.00s 
 SCF   energy in the final basis set =    -2850.2202166658
 Total energy in the final basis set =    -2850.2202166658

 --------------------------------------------------------------
             Orbital Energies (a.u.) and Symmetries
 --------------------------------------------------------------

 Alpha MOs, Restricted
 -- Occupied --                  
-482.90  -62.56  -56.38  -56.38  -56.38  -24.71  -24.71  -10.38
  1 A'    2 A'    3 A'    1 A"    4 A'    5 A'    6 A'    7 A'                 
-10.300  -8.776  -6.607  -6.596  -6.595  -2.722  -2.715  -2.714
  8 A'    9 A'   10 A'   11 A'    2 A"   12 A'   13 A'    3 A"                 
 -2.706  -2.706  -1.263  -1.185  -1.009  -0.672  -0.611  -0.536
 14 A'    4 A"   15 A'   16 A'   17 A'   18 A'   19 A'   20 A'                 
 -0.529  -0.499  -0.496  -0.453  -0.436  -0.426  -0.390  -0.299
 21 A'   22 A'    5 A"    6 A"   23 A'    7 A"   24 A'   25 A'                 
 -0.199
  8 A"                                                                         
 -- Virtual --                   
 -0.121  -0.097  -0.055   0.005   0.016   0.025   0.037   0.056
 26 A'    9 A"   27 A'   28 A'   29 A'   30 A'   10 A"   31 A'                 
  0.064   0.078   0.086   0.102   0.110   0.118   0.134   0.149
 32 A'   33 A'   11 A"   12 A"   34 A'   35 A'   36 A'   37 A'                 
  0.166   0.191   0.211   0.260   0.272   0.295   0.305   0.333
 38 A'   39 A'   40 A'   13 A"   41 A'   42 A'   14 A"   43 A'                 
  0.358   0.359   0.371   0.386   0.418   0.429   0.455   0.471
 44 A'   45 A'   15 A"   46 A'   47 A'   48 A'   49 A'   16 A"                 
  0.495   0.513   0.548   0.561   0.564   0.635   0.677   0.706
 50 A'   17 A"   51 A'   18 A"   52 A'   19 A"   53 A'   54 A'                 
  0.733   0.762   0.792   0.895   1.085   1.148   1.207   1.231
 55 A'   56 A'   57 A'   58 A'   20 A"   59 A'   21 A"   60 A'                 
  1.254   1.287   1.323   1.402   1.417   1.458   1.459   1.479
 22 A"   61 A'   62 A'   63 A'   23 A"   24 A"   64 A'   65 A'                 
  1.534   1.557   1.570   1.652   1.752   1.759   1.864   1.901
 66 A'   67 A'   25 A"   26 A"   68 A'   69 A'   70 A'   71 A'                 
  1.924   1.934   2.001   2.086   2.177   2.587   2.590   2.675
 27 A"   72 A'   73 A'   74 A'   75 A'   28 A"   76 A'   29 A"                 
  2.743   2.819   3.072   3.189   3.762   3.765   3.770   3.791
 77 A'   78 A'   79 A'   80 A'   30 A"   31 A"   81 A'   82 A'                 
  3.823   3.860   3.929   3.965   3.972   4.023   4.023   4.160
 83 A'   32 A"   33 A"   34 A"   84 A'   35 A"   85 A'   86 A'                 
  4.367   4.457   4.745   6.262   6.283   6.335   6.345   6.453
 87 A'   88 A'   89 A'   36 A"   37 A"   90 A'   91 A'   92 A'                 
  6.518   6.745   7.468   7.548   7.679  23.329  23.542  48.007
 93 A'   94 A'   38 A"   95 A'   96 A'   97 A'   98 A'   99 A'                 
 66.725  66.752 289.682 289.758 289.9261020.858
100 A'  101 A'   39 A"  102 A'  103 A'  104 A'                                 

 Beta MOs, Restricted
 -- Occupied --                  
-482.90  -62.56  -56.38  -56.38  -56.38  -24.71  -24.71  -10.38
  1 A'    2 A'    3 A'    1 A"    4 A'    5 A'    6 A'    7 A'                 
-10.300  -8.776  -6.607  -6.596  -6.595  -2.722  -2.715  -2.714
  8 A'    9 A'   10 A'   11 A'    2 A"   12 A'   13 A'    3 A"                 
 -2.706  -2.706  -1.263  -1.185  -1.009  -0.672  -0.611  -0.536
 14 A'    4 A"   15 A'   16 A'   17 A'   18 A'   19 A'   20 A'                 
 -0.529  -0.499  -0.496  -0.453  -0.436  -0.426  -0.390  -0.299
 21 A'   22 A'    5 A"    6 A"   23 A'    7 A"   24 A'   25 A'                 
 -0.199
  8 A"                                                                         
 -- Virtual --                   
 -0.121  -0.097  -0.055   0.005   0.016   0.025   0.037   0.056
 26 A'    9 A"   27 A'   28 A'   29 A'   30 A'   10 A"   31 A'                 
  0.064   0.078   0.086   0.102   0.110   0.118   0.134   0.149
 32 A'   33 A'   11 A"   12 A"   34 A'   35 A'   36 A'   37 A'                 
  0.166   0.191   0.211   0.260   0.272   0.295   0.305   0.333
 38 A'   39 A'   40 A'   13 A"   41 A'   42 A'   14 A"   43 A'                 
  0.358   0.359   0.371   0.386   0.418   0.429   0.455   0.471
 44 A'   45 A'   15 A"   46 A'   47 A'   48 A'   49 A'   16 A"                 
  0.495   0.513   0.548   0.561   0.564   0.635   0.677   0.706
 50 A'   17 A"   51 A'   18 A"   52 A'   19 A"   53 A'   54 A'                 
  0.733   0.762   0.792   0.895   1.085   1.148   1.207   1.231
 55 A'   56 A'   57 A'   58 A'   20 A"   59 A'   21 A"   60 A'                 
  1.254   1.287   1.323   1.402   1.417   1.458   1.459   1.479
 22 A"   61 A'   62 A'   63 A'   23 A"   24 A"   64 A'   65 A'                 
  1.534   1.557   1.570   1.652   1.752   1.759   1.864   1.901
 66 A'   67 A'   25 A"   26 A"   68 A'   69 A'   70 A'   71 A'                 
  1.924   1.934   2.001   2.086   2.177   2.587   2.590   2.675
 27 A"   72 A'   73 A'   74 A'   75 A'   28 A"   76 A'   29 A"                 
  2.743   2.819   3.072   3.189   3.762   3.765   3.770   3.791
 77 A'   78 A'   79 A'   80 A'   30 A"   31 A"   81 A'   82 A'                 
  3.823   3.860   3.929   3.965   3.972   4.023   4.023   4.160
 83 A'   32 A"   33 A"   34 A"   84 A'   35 A"   85 A'   86 A'                 
  4.367   4.457   4.745   6.262   6.283   6.335   6.345   6.453
 87 A'   88 A'   89 A'   36 A"   37 A"   90 A'   91 A'   92 A'                 
  6.518   6.745   7.468   7.548   7.679  23.329  23.542  48.007
 93 A'   94 A'   38 A"   95 A'   96 A'   97 A'   98 A'   99 A'                 
 66.725  66.752 289.682 289.758 289.9261020.858
100 A'  101 A'   39 A"  102 A'  103 A'  104 A'                                 
 --------------------------------------------------------------

          Ground-State Mulliken Net Atomic Charges

     Atom                 Charge (a.u.)
  ----------------------------------------
      1 H                     0.157536
      2 F                    -0.113838
      3 Br                    0.382335
      4 F                    -0.112663
      5 C                    -0.259068
      6 C                    -0.054301
  ----------------------------------------
  Sum of atomic charges =     0.000000

 -----------------------------------------------------------------
                    Cartesian Multipole Moments
 -----------------------------------------------------------------
    Charge (ESU x 10^10)
                 0.0000
    Dipole Moment (Debye)
         X       4.3834      Y      -0.6611      Z       0.0000
       Tot       4.4330
    Quadrupole Moments (Debye-Ang)
        XX     -43.3172     XY      -1.9917     YY     -40.4330
        XZ      -0.0000     YZ      -0.0000     ZZ     -41.2282
    Octopole Moments (Debye-Ang^2)
       XXX      46.5238    XXY       0.6594    XYY      14.5524
       YYY       3.5016    XXZ      -0.0000    XYZ      -0.0000
       YYZ      -0.0000    XZZ       5.6389    YZZ       3.4373
       ZZZ       0.0000
    Hexadecapole Moments (Debye-Ang^3)
      XXXX    -828.2355   XXXY      -4.8705   XXYY    -158.7292
      XYYY      -5.6863   YYYY    -129.9210   XXXZ      -0.0000
      XXYZ      -0.0000   XYYZ      -0.0000   YYYZ      -0.0000
      XXZZ    -140.3590   XYZZ      -0.7852   YYZZ     -31.0380
      XZZZ      -0.0000   YZZZ      -0.0000   ZZZZ     -46.2014
 -----------------------------------------------------------------
 Calculating analytic gradient of the SCF energy
 Gradient of SCF Energy
            1           2           3           4           5           6
    1   0.0999409  -0.0590596  -0.4938219  -0.0673766   0.5063568   0.0139604
    2  -0.0286718   0.0364460  -0.3663226  -0.0060352   0.3630260   0.0015576
    3   0.0000000  -0.0000000  -0.0000000  -0.0000000   0.0000000   0.0000000
 Max gradient component =       5.064E-01
 RMS gradient           =       2.091E-01
 Gradient time:  CPU 5.13 s  wall 1.38 s
 Geometry Optimization Parameters
   NAtoms,    NIC,     NZ,  NCons,   NDum,   NFix, NCnnct, MaxDiis
        6      27       0       0       0       0       0       0


** GEOMETRY OPTIMIZATION IN DELOCALIZED INTERNAL COORDINATES **
   Searching for a Minimum

   Optimization Cycle:   1

                       Coordinates (Angstroms)
     ATOM                X               Y               Z
      1  H         1.0141391524   -1.8392684341    0.0000000000
      2  F        -2.8502982612   -0.8067358794    0.0000000000
      3  Br        1.5304054298    0.0929502727    0.0000000000
      4  F        -2.3340319838    1.1254828274    0.0000000000
      5  C         0.3061629377   -0.6150259421    0.0000000000
      6  C        -1.6260557691   -0.0987596647    0.0000000000
   Point Group: cs    Number of degrees of freedom:     9


   Energy is  -2850.220216666


 Attempting to Generate Delocalized Internal Coordinates

 ** Taking Steepest Descent Step **
 Calculated Step too Large.  Step scaled by  0.454223
 Step Taken.  Stepsize is  0.300000

                             Maximum     Tolerance    Cnvgd?
         Gradient           0.337258      0.000300      NO
         Displacement       0.153190      0.001200      NO
         Energy change     *********      0.000001      NO


 New Cartesian Coordinates Obtained by Inverse Iteration

 Displacement from previous Coordinates is:  0.302357
 ----------------------------------------------------------------
             Standard Nuclear Orientation (Angstroms)
    I     Atom           X                Y                Z
 ----------------------------------------------------------------
    1      H       0.9271899915    -1.8641172831     0.0000000000
    2      F      -2.8344462161    -0.8397680323     0.0000000000
    3      Br      1.6052586951     0.1796439689     0.0000000000
    4      F      -2.2982762499     1.1266922734     0.0000000000
    5      C       0.2714714178    -0.6314485582     0.0000000000
    6      C      -1.6308761327    -0.1123591890     0.0000000000
 ----------------------------------------------------------------
 Molecular Point Group                 Cs    NOp =  2
 Largest Abelian Subgroup              Cs    NOp =  2
 Nuclear Repulsion Energy =   287.3555991732 hartrees
 There are       33 alpha and       33 beta electrons
 Applying Cartesian multipole field
    Component          Value
    ---------          -----
     (2,0,0)        1.00000E-11
     (0,2,0)        2.00000E-11
     (0,0,2)       -3.00000E-11
 Nucleus-field energy     =     0.0000000099 hartrees
 Requested basis set is 6-311++G(d,p)
 There are 48 shells and 143 basis functions
 A cutoff of  1.0D-11 yielded   1011 shell pairs
 There are      9236 function pairs (     10145 Cartesian)
 Smallest overlap matrix eigenvalue = 3.96E-04
 Guess MOs from SCF MO coefficient file

 -----------------------------------------------------------------------
  General SCF calculation program by
  Eric Jon Sundstrom, Paul Horn, Yuezhi Mao, Dmitri Zuev, Alec White,
  David Stuck, Shaama M.S., Shane Yost, Joonho Lee, David Small,
  Daniel Levine, Susi Lehtola, Hugh Burton, Evgeny Epifanovsky
 -----------------------------------------------------------------------
 Exchange:     0.2000 Hartree-Fock + 0.0800 Slater + 0.7200 B88
 Correlation:  0.1900 VWN1RPA + 0.8100 LYP
 Using SG-1 standard quadrature grid
 using 4 threads for integral computing
 -------------------------------------------------------
 OpenMP Integral computing Module                
 Release: version 2.0, May 2017, Q-Chem Inc. Pleasanton 
 -------------------------------------------------------
 -------------------------------------------------------
 OpenMP BLAS3 based DFT computing Module                
 Release: version 1.0, May 2013, Q-Chem Inc. Pittsburgh 
 -------------------------------------------------------
 A restricted SCF calculation will be
 performed using DIIS
 SCF converges when DIIS error is below 1.0e-08
 ---------------------------------------
  Cycle       Energy         DIIS error
 ---------------------------------------
    1   -2850.3495875630      2.52e-03  
    2   -2850.3418897752      2.89e-03  
    3   -2850.3239201075      3.53e-03  
    4   -2850.3574982592      1.50e-03  
    5   -2850.3646440694      1.76e-04  
    6   -2850.3646980337      1.08e-04  
    7   -2850.3647208042      1.70e-05  
    8   -2850.3647214770      4.09e-06  
    9   -2850.3647215146      1.29e-06  
   10   -2850.3647215194      3.36e-07  
   11   -2850.3647215197      8.73e-08  
   12   -2850.3647215198      5.59e-08  
   13   -2850.3647215198      2.05e-08  
   14   -2850.3647215198      6.99e-09  Convergence criterion met
 ---------------------------------------
 SCF time:   CPU 21.09s  wall 5.00s 
 SCF   energy in the final basis set =    -2850.3647215198
 Total energy in the final basis set =    -2850.3647215198

 --------------------------------------------------------------
             Orbital Energies (a.u.) and Symmetries
 --------------------------------------------------------------

 Alpha MOs, Restricted
 -- Occupied --                  
-482.89  -62.55  -56.36  -56.36  -56.36  -24.72  -24.72  -10.39
  1 A'    2 A'    3 A'    1 A"    4 A'    5 A'    6 A'    7 A'                 
-10.308  -8.759  -6.589  -6.578  -6.578  -2.702  -2.697  -2.697
  8 A'    9 A'   10 A'   11 A'    2 A"   12 A'   13 A'    3 A"                 
 -2.688  -2.688  -1.275  -1.202  -0.948  -0.684  -0.614  -0.548
 14 A'    4 A"   15 A'   16 A'   17 A'   18 A'   19 A'   20 A'                 
 -0.529  -0.507  -0.473  -0.439  -0.439  -0.415  -0.407  -0.310
 21 A'    5 A"   22 A'    6 A"   23 A'    7 A"   24 A'   25 A'                 
 -0.211
  8 A"                                                                         
 -- Virtual --                   
 -0.120  -0.101  -0.040   0.007   0.018   0.027   0.041   0.051
 26 A'    9 A"   27 A'   28 A'   29 A'   30 A'   10 A"   31 A'                 
  0.064   0.084   0.087   0.103   0.106   0.117   0.134   0.141
 32 A'   11 A"   33 A'   12 A"   34 A'   35 A'   36 A'   37 A'                 
  0.159   0.184   0.203   0.255   0.269   0.297   0.302   0.323
 38 A'   39 A'   40 A'   13 A"   41 A'   42 A'   14 A"   43 A'                 
  0.352   0.355   0.383   0.385   0.411   0.421   0.468   0.488
 44 A'   45 A'   46 A'   15 A"   47 A'   48 A'   49 A'   50 A'                 
  0.492   0.515   0.534   0.541   0.554   0.623   0.649   0.691
 16 A"   17 A"   51 A'   18 A"   52 A'   19 A"   53 A'   54 A'                 
  0.753   0.755   0.788   0.905   1.044   1.076   1.195   1.199
 55 A'   56 A'   57 A'   58 A'   59 A'   20 A"   21 A"   60 A'                 
  1.254   1.288   1.290   1.405   1.413   1.440   1.449   1.472
 22 A"   61 A'   62 A'   23 A"   63 A'   24 A"   64 A'   65 A'                 
  1.545   1.553   1.582   1.646   1.740   1.781   1.881   1.911
 66 A'   25 A"   67 A'   26 A"   68 A'   69 A'   70 A'   71 A'                 
  1.944   1.952   2.028   2.031   2.150   2.574   2.595   2.673
 72 A'   27 A"   73 A'   74 A'   75 A'   28 A"   76 A'   29 A"                 
  2.720   2.825   3.061   3.193   3.750   3.752   3.759   3.775
 77 A'   78 A'   79 A'   80 A'   30 A"   31 A"   81 A'   82 A'                 
  3.798   3.858   3.944   3.955   3.970   4.031   4.045   4.138
 83 A'   32 A"   33 A"   34 A"   84 A'   85 A'   35 A"   86 A'                 
  4.292   4.434   4.761   6.249   6.272   6.321   6.339   6.412
 87 A'   88 A'   89 A'   36 A"   37 A"   90 A'   91 A'   92 A'                 
  6.539   6.703   7.491   7.546   7.630  23.318  23.392  47.956
 93 A'   94 A'   38 A"   95 A'   96 A'   97 A'   98 A'   99 A'                 
 66.713  66.734 289.696 289.750 289.8591020.779
100 A'  101 A'   39 A"  102 A'  103 A'  104 A'                                 

 Beta MOs, Restricted
 -- Occupied --                  
-482.89  -62.55  -56.36  -56.36  -56.36  -24.72  -24.72  -10.39
  1 A'    2 A'    3 A'    1 A"    4 A'    5 A'    6 A'    7 A'                 
-10.308  -8.759  -6.589  -6.578  -6.578  -2.702  -2.697  -2.697
  8 A'    9 A'   10 A'   11 A'    2 A"   12 A'   13 A'    3 A"                 
 -2.688  -2.688  -1.275  -1.202  -0.948  -0.684  -0.614  -0.548
 14 A'    4 A"   15 A'   16 A'   17 A'   18 A'   19 A'   20 A'                 
 -0.529  -0.507  -0.473  -0.439  -0.439  -0.415  -0.407  -0.310
 21 A'    5 A"   22 A'    6 A"   23 A'    7 A"   24 A'   25 A'                 
 -0.211
  8 A"                                                                         
 -- Virtual --                   
 -0.120  -0.101  -0.040   0.007   0.018   0.027   0.041   0.051
 26 A'    9 A"   27 A'   28 A'   29 A'   30 A'   10 A"   31 A'                 
  0.064   0.084   0.087   0.103   0.106   0.117   0.134   0.141
 32 A'   11 A"   33 A'   12 A"   34 A'   35 A'   36 A'   37 A'                 
  0.159   0.184   0.203   0.255   0.269   0.297   0.302   0.323
 38 A'   39 A'   40 A'   13 A"   41 A'   42 A'   14 A"   43 A'                 
  0.352   0.355   0.383   0.385   0.411   0.421   0.468   0.488
 44 A'   45 A'   46 A'   15 A"   47 A'   48 A'   49 A'   50 A'                 
  0.492   0.515   0.534   0.541   0.554   0.623   0.649   0.691
 16 A"   17 A"   51 A'   18 A"   52 A'   19 A"   53 A'   54 A'                 
  0.753   0.755   0.788   0.905   1.044   1.076   1.195   1.199
 55 A'   56 A'   57 A'   58 A'   59 A'   20 A"   21 A"   60 A'                 
  1.254   1.288   1.290   1.405   1.413   1.440   1.449   1.472
 22 A"   61 A'   62 A'   23 A"   63 A'   24 A"   64 A'   65 A'                 
  1.545   1.553   1.582   1.646   1.740   1.781   1.881   1.911
 66 A'   25 A"   67 A'   26 A"   68 A'   69 A'   70 A'   71 A'                 
  1.944   1.952   2.028   2.031   2.150   2.574   2.595   2.673
 72 A'   27 A"   73 A'   74 A'   75 A'   28 A"   76 A'   29 A"                 
  2.720   2.825   3.061   3.193   3.750   3.752   3.759   3.775
 77 A'   78 A'   79 A'   80 A'   30 A"   31 A"   81 A'   82 A'                 
  3.798   3.858   3.944   3.955   3.970   4.031   4.045   4.138
 83 A'   32 A"   33 A"   34 A"   84 A'   85 A'   35 A"   86 A'                 
  4.292   4.434   4.761   6.249   6.272   6.321   6.339   6.412
 87 A'   88 A'   89 A'   36 A"   37 A"   90 A'   91 A'   92 A'                 
  6.539   6.703   7.491   7.546   7.630  23.318  23.392  47.956
 93 A'   94 A'   38 A"   95 A'   96 A'   97 A'   98 A'   99 A'                 
 66.713  66.734 289.696 289.750 289.8591020.779
100 A'  101 A'   39 A"  102 A'  103 A'  104 A'                                 
 --------------------------------------------------------------

          Ground-State Mulliken Net Atomic Charges

     Atom                 Charge (a.u.)
  ----------------------------------------
      1 H                     0.181570
      2 F                    -0.098478
      3 Br                    0.238762
      4 F                    -0.100810
      5 C                    -0.187804
      6 C                    -0.033240
  ----------------------------------------
  Sum of atomic charges =     0.000000

 -----------------------------------------------------------------
                    Cartesian Multipole Moments
 -----------------------------------------------------------------
    Charge (ESU x 10^10)
                 0.0000
    Dipole Moment (Debye)
         X       3.4838      Y      -0.6661      Z      -0.0000
       Tot       3.5469
    Quadrupole Moments (Debye-Ang)
        XX     -42.4880     XY      -1.4766     YY     -40.1449
        XZ      -0.0000     YZ      -0.0000     ZZ     -41.5862
    Octopole Moments (Debye-Ang^2)
       XXX      38.0932    XXY       1.1879    XYY      12.1256
       YYY      -0.8396    XXZ      -0.0000    XYZ      -0.0000
       YYZ      -0.0000    XZZ       3.6198    YZZ       2.4259
       ZZZ      -0.0000
    Hexadecapole Moments (Debye-Ang^3)
      XXXX    -831.6544   XXXY     -11.0824   XXYY    -161.4448
      XYYY     -16.0500   YYYY    -131.3347   XXXZ      -0.0000
      XXYZ       0.0000   XYYZ      -0.0000   YYYZ      -0.0000
      XXZZ    -142.5944   XYZZ      -3.9120   YYZZ     -31.9484
      XZZZ      -0.0000   YZZZ      -0.0000   ZZZZ     -46.7202
 -----------------------------------------------------------------
 Calculating analytic gradient of the SCF energy
 Gradient of SCF Energy
            1           2           3           4           5           6
    1   0.0879465  -0.0603308  -0.2069960  -0.0626067   0.2468738  -0.0048867
    2  -0.0490045   0.0235129  -0.1818754   0.0079185   0.1949583   0.0044901
    3   0.0000000  -0.0000000  -0.0000000  -0.0000000   0.0000000  -0.0000000
 Max gradient component =       2.469E-01
 RMS gradient           =       1.036E-01
 Gradient time:  CPU 5.05 s  wall 1.36 s
 Geometry Optimization Parameters
   NAtoms,    NIC,     NZ,  NCons,   NDum,   NFix, NCnnct, MaxDiis
        6      27       0       0       0       0       0       0

 Cartesian Hessian Update
 Hessian Updated using BFGS Update


** GEOMETRY OPTIMIZATION IN DELOCALIZED INTERNAL COORDINATES **
   Searching for a Minimum

   Optimization Cycle:   2

                       Coordinates (Angstroms)
     ATOM                X               Y               Z
      1  H         0.9271899915   -1.8641172831    0.0000000000
      2  F        -2.8344462161   -0.8397680323    0.0000000000
      3  Br        1.6052586951    0.1796439689    0.0000000000
      4  F        -2.2982762499    1.1266922734    0.0000000000
      5  C         0.2714714178   -0.6314485582    0.0000000000
      6  C        -1.6308761327   -0.1123591890    0.0000000000
   Point Group: cs    Number of degrees of freedom:     9


   Energy is  -2850.364721520

 Hessian Updated using BFGS Update

  9 Hessian modes will be used to form the next step
  Hessian Eigenvalues:
     0.086245    0.137169    0.163855    0.221254    0.250000    0.252246
     0.428308    0.433443    1.240923

 Minimum Search - Taking Simple RFO Step
 Searching for Lamda that Minimizes Along All modes
 Value Taken    Lamda =  -0.20850853
 Calculated Step too Large.  Step scaled by  0.422690
 Step Taken.  Stepsize is  0.300000

                             Maximum     Tolerance    Cnvgd?
         Gradient           0.194334      0.000300      NO
         Displacement       0.248288      0.001200      NO
         Energy change     -0.144505      0.000001      NO


 New Cartesian Coordinates Obtained by Inverse Iteration

 Displacement from previous Coordinates is:  0.472392
 ----------------------------------------------------------------
             Standard Nuclear Orientation (Angstroms)
    I     Atom           X                Y                Z
 ----------------------------------------------------------------
    1      H       0.7762826460    -1.8426039459     0.0000000000
    2      F      -2.7414474137    -0.8966942528     0.0000000000
    3      Br      1.5559710090     0.2502528299     0.0000000000
    4      F      -2.1834810499     1.1168190357     0.0000000000
    5      C       0.2125037135    -0.6332165643     0.0000000000
    6      C      -1.5795073993    -0.1359139229     0.0000000000
 ----------------------------------------------------------------
 Molecular Point Group                 Cs    NOp =  2
 Largest Abelian Subgroup              Cs    NOp =  2
 Nuclear Repulsion Energy =   290.5467701841 hartrees
 There are       33 alpha and       33 beta electrons
 Applying Cartesian multipole field
    Component          Value
    ---------          -----
     (2,0,0)        1.00000E-11
     (0,2,0)        2.00000E-11
     (0,0,2)       -3.00000E-11
 Nucleus-field energy     =     0.0000000094 hartrees
 Requested basis set is 6-311++G(d,p)
 There are 48 shells and 143 basis functions
 A cutoff of  1.0D-11 yielded   1019 shell pairs
 There are      9320 function pairs (     10244 Cartesian)
 Smallest overlap matrix eigenvalue = 3.71E-04
 Guess MOs from SCF MO coefficient file

 -----------------------------------------------------------------------
  General SCF calculation program by
  Eric Jon Sundstrom, Paul Horn, Yuezhi Mao, Dmitri Zuev, Alec White,
  David Stuck, Shaama M.S., Shane Yost, Joonho Lee, David Small,
  Daniel Levine, Susi Lehtola, Hugh Burton, Evgeny Epifanovsky
 -----------------------------------------------------------------------
 Exchange:     0.2000 Hartree-Fock + 0.0800 Slater + 0.7200 B88
 Correlation:  0.1900 VWN1RPA + 0.8100 LYP
 Using SG-1 standard quadrature grid
 using 4 threads for integral computing
 -------------------------------------------------------
 OpenMP Integral computing Module                
 Release: version 2.0, May 2017, Q-Chem Inc. Pleasanton 
 -------------------------------------------------------
 -------------------------------------------------------
 OpenMP BLAS3 based DFT computing Module                
 Release: version 1.0, May 2013, Q-Chem Inc. Pittsburgh 
 -------------------------------------------------------
 A restricted SCF calculation will be
 performed using DIIS
 SCF converges when DIIS error is below 1.0e-08
 ---------------------------------------
  Cycle       Energy         DIIS error
 ---------------------------------------
    1   -2850.4427935062      1.23e-03  
    2   -2850.4482472153      5.58e-04  
    3   -2850.4434217701      1.34e-03  
    4   -2850.4487628217      3.31e-04  
    5   -2850.4490749195      9.43e-05  
    6   -2850.4490922210      2.86e-05  
    7   -2850.4490941227      9.69e-06  
    8   -2850.4490943130      3.06e-06  
    9   -2850.4490943292      1.85e-06  
   10   -2850.4490943401      5.13e-07  
   11   -2850.4490943408      1.74e-07  
   12   -2850.4490943409      3.19e-08  
   13   -2850.4490943409      5.58e-09  Convergence criterion met
 ---------------------------------------
 SCF time:   CPU 19.86s  wall 5.00s 
 SCF   energy in the final basis set =    -2850.4490943409
 Total energy in the final basis set =    -2850.4490943409

 --------------------------------------------------------------
             Orbital Energies (a.u.) and Symmetries
 --------------------------------------------------------------

 Alpha MOs, Restricted
 -- Occupied --                  
-482.88  -62.53  -56.35  -56.35  -56.35  -24.73  -24.73  -10.40
  1 A'    2 A'    3 A'    1 A"    4 A'    5 A'    6 A'    7 A'                 
-10.305  -8.747  -6.577  -6.566  -6.565  -2.690  -2.686  -2.685
  8 A'    9 A'   10 A'    2 A"   11 A'   12 A'    3 A"   13 A'                 
 -2.676  -2.676  -1.285  -1.217  -0.925  -0.695  -0.619  -0.563
 14 A'    4 A"   15 A'   16 A'   17 A'   18 A'   19 A'   20 A'                 
 -0.536  -0.517  -0.465  -0.450  -0.444  -0.423  -0.401  -0.313
 21 A'    5 A"   22 A'    6 A"   23 A'   24 A'    7 A"   25 A'                 
 -0.218
  8 A"                                                                         
 -- Virtual --                   
 -0.093  -0.085  -0.025   0.009   0.021   0.034   0.044   0.051
  9 A"   26 A'   27 A'   28 A'   29 A'   30 A'   10 A"   31 A'                 
  0.066   0.083   0.098   0.102   0.104   0.118   0.138   0.143
 32 A'   11 A"   33 A'   12 A"   34 A'   35 A'   36 A'   37 A'                 
  0.155   0.189   0.206   0.251   0.271   0.303   0.304   0.314
 38 A'   39 A'   40 A'   13 A"   41 A'   14 A"   42 A'   43 A'                 
  0.346   0.350   0.388   0.392   0.412   0.415   0.481   0.496
 44 A'   45 A'   46 A'   15 A"   47 A'   48 A'   49 A'   50 A'                 
  0.499   0.522   0.528   0.536   0.563   0.623   0.651   0.698
 16 A"   51 A'   17 A"   18 A"   52 A'   19 A"   53 A'   54 A'                 
  0.767   0.768   0.789   0.928   1.022   1.057   1.186   1.196
 55 A'   56 A'   57 A'   58 A'   59 A'   20 A"   21 A"   60 A'                 
  1.274   1.292   1.317   1.394   1.424   1.430   1.461   1.467
 22 A"   61 A'   62 A'   23 A"   24 A"   63 A'   64 A'   65 A'                 
  1.559   1.570   1.655   1.693   1.735   1.829   1.882   1.905
 66 A'   25 A"   67 A'   26 A"   68 A'   69 A'   70 A'   71 A'                 
  1.964   1.995   2.024   2.051   2.208   2.566   2.626   2.684
 27 A"   72 A'   73 A'   74 A'   75 A'   28 A"   76 A'   29 A"                 
  2.720   2.860   3.095   3.319   3.740   3.744   3.754   3.764
 77 A'   78 A'   79 A'   80 A'   30 A"   31 A"   81 A'   82 A'                 
  3.779   3.871   3.955   3.956   3.975   4.057   4.071   4.156
 83 A'   32 A"   33 A"   34 A"   84 A'   35 A"   85 A'   86 A'                 
  4.293   4.437   4.802   6.239   6.267   6.312   6.338   6.377
 87 A'   88 A'   89 A'   36 A"   37 A"   90 A'   91 A'   92 A'                 
  6.603   6.694   7.504   7.556   7.635  23.331  23.393  47.944
 93 A'   94 A'   38 A"   95 A'   96 A'   97 A'   98 A'   99 A'                 
 66.708  66.721 289.707 289.759 289.8601020.758
100 A'  101 A'   39 A"  102 A'  103 A'  104 A'                                 

 Beta MOs, Restricted
 -- Occupied --                  
-482.88  -62.53  -56.35  -56.35  -56.35  -24.73  -24.73  -10.40
  1 A'    2 A'    3 A'    1 A"    4 A'    5 A'    6 A'    7 A'                 
-10.305  -8.747  -6.577  -6.566  -6.565  -2.690  -2.686  -2.685
  8 A'    9 A'   10 A'    2 A"   11 A'   12 A'    3 A"   13 A'                 
 -2.676  -2.676  -1.285  -1.217  -0.925  -0.695  -0.619  -0.563
 14 A'    4 A"   15 A'   16 A'   17 A'   18 A'   19 A'   20 A'                 
 -0.536  -0.517  -0.465  -0.450  -0.444  -0.423  -0.401  -0.313
 21 A'    5 A"   22 A'    6 A"   23 A'   24 A'    7 A"   25 A'                 
 -0.218
  8 A"                                                                         
 -- Virtual --                   
 -0.093  -0.085  -0.025   0.009   0.021   0.034   0.044   0.051
  9 A"   26 A'   27 A'   28 A'   29 A'   30 A'   10 A"   31 A'                 
  0.066   0.083   0.098   0.102   0.104   0.118   0.138   0.143
 32 A'   11 A"   33 A'   12 A"   34 A'   35 A'   36 A'   37 A'                 
  0.155   0.189   0.206   0.251   0.271   0.303   0.304   0.314
 38 A'   39 A'   40 A'   13 A"   41 A'   14 A"   42 A'   43 A'                 
  0.346   0.350   0.388   0.392   0.412   0.415   0.481   0.496
 44 A'   45 A'   46 A'   15 A"   47 A'   48 A'   49 A'   50 A'                 
  0.499   0.522   0.528   0.536   0.563   0.623   0.651   0.698
 16 A"   51 A'   17 A"   18 A"   52 A'   19 A"   53 A'   54 A'                 
  0.767   0.768   0.789   0.928   1.022   1.057   1.186   1.196
 55 A'   56 A'   57 A'   58 A'   59 A'   20 A"   21 A"   60 A'                 
  1.274   1.292   1.317   1.394   1.424   1.430   1.461   1.467
 22 A"   61 A'   62 A'   23 A"   24 A"   63 A'   64 A'   65 A'                 
  1.559   1.570   1.655   1.693   1.735   1.829   1.882   1.905
 66 A'   25 A"   67 A'   26 A"   68 A'   69 A'   70 A'   71 A'                 
  1.964   1.995   2.024   2.051   2.208   2.566   2.626   2.684
 27 A"   72 A'   73 A'   74 A'   75 A'   28 A"   76 A'   29 A"                 
  2.720   2.860   3.095   3.319   3.740   3.744   3.754   3.764
 77 A'   78 A'   79 A'   80 A'   30 A"   31 A"   81 A'   82 A'                 
  3.779   3.871   3.955   3.956   3.975   4.057   4.071   4.156
 83 A'   32 A"   33 A"   34 A"   84 A'   35 A"   85 A'   86 A'                 
  4.293   4.437   4.802   6.239   6.267   6.312   6.338   6.377
 87 A'   88 A'   89 A'   36 A"   37 A"   90 A'   91 A'   92 A'                 
  6.603   6.694   7.504   7.556   7.635  23.331  23.393  47.944
 93 A'   94 A'   38 A"   95 A'   96 A'   97 A'   98 A'   99 A'                 
 66.708  66.721 289.707 289.759 289.8601020.758
100 A'  101 A'   39 A"  102 A'  103 A'  104 A'                                 
 --------------------------------------------------------------

          Ground-State Mulliken Net Atomic Charges

     Atom                 Charge (a.u.)
  ----------------------------------------
      1 H                     0.191791
      2 F                    -0.086941
      3 Br                    0.174360
      4 F                    -0.093984
      5 C                    -0.156123
      6 C                    -0.029104
  ----------------------------------------
  Sum of atomic charges =     0.000000

 -----------------------------------------------------------------
                    Cartesian Multipole Moments
 -----------------------------------------------------------------
    Charge (ESU x 10^10)
                 0.0000
    Dipole Moment (Debye)
         X       2.6657      Y      -0.6850      Z       0.0000
       Tot       2.7523
    Quadrupole Moments (Debye-Ang)
        XX     -42.2064     XY      -1.0682     YY     -39.8820
        XZ       0.0000     YZ       0.0000     ZZ     -41.4172
    Octopole Moments (Debye-Ang^2)
       XXX      31.7579    XXY       1.9454    XYY      10.8989
       YYY      -3.5696    XXZ       0.0000    XYZ       0.0000
       YYZ      -0.0000    XZZ       3.1699    YZZ       1.4303
       ZZZ       0.0000
    Hexadecapole Moments (Debye-Ang^3)
      XXXX    -769.8424   XXXY     -19.0504   XXYY    -152.3054
      XYYY     -25.5517   YYYY    -134.3366   XXXZ       0.0000
      XXYZ       0.0000   XYYZ       0.0000   YYYZ       0.0000
      XXZZ    -132.9735   XYZZ      -7.3631   YYZZ     -32.4004
      XZZZ       0.0000   YZZZ       0.0000   ZZZZ     -46.1209
 -----------------------------------------------------------------
 Calculating analytic gradient of the SCF energy
 Gradient of SCF Energy
            1           2           3           4           5           6
    1   0.0769545  -0.0544876  -0.1502095  -0.0516268   0.2188626  -0.0394932
    2  -0.0566158   0.0097513  -0.1409586   0.0184506   0.1542815   0.0150910
    3  -0.0000000   0.0000000   0.0000000   0.0000000  -0.0000000  -0.0000000
 Max gradient component =       2.189E-01
 RMS gradient           =       8.535E-02
 Gradient time:  CPU 5.14 s  wall 1.38 s
 Geometry Optimization Parameters
   NAtoms,    NIC,     NZ,  NCons,   NDum,   NFix, NCnnct, MaxDiis
        6      27       0       0       0       0       0       0

 Cartesian Hessian Update
 Hessian Updated using BFGS Update


** GEOMETRY OPTIMIZATION IN DELOCALIZED INTERNAL COORDINATES **
   Searching for a Minimum

   Optimization Cycle:   3

                       Coordinates (Angstroms)
     ATOM                X               Y               Z
      1  H         0.7762826460   -1.8426039459    0.0000000000
      2  F        -2.7414474137   -0.8966942528    0.0000000000
      3  Br        1.5559710090    0.2502528299    0.0000000000
      4  F        -2.1834810499    1.1168190357    0.0000000000
      5  C         0.2125037135   -0.6332165643    0.0000000000
      6  C        -1.5795073993   -0.1359139229    0.0000000000
   Point Group: cs    Number of degrees of freedom:     9


   Energy is  -2850.449094341

 Hessian Updated using BFGS Update

  9 Hessian modes will be used to form the next step
  Hessian Eigenvalues:
     0.022530    0.135014    0.170608    0.224981    0.249977    0.334006
     0.407558    0.433600    1.495134

 Minimum Search - Taking Simple RFO Step
 Searching for Lamda that Minimizes Along All modes
 Value Taken    Lamda =  -0.24066004
 Calculated Step too Large.  Step scaled by  0.325844
 Step Taken.  Stepsize is  0.300000

                             Maximum     Tolerance    Cnvgd?
         Gradient           0.181606      0.000300      NO
         Displacement       0.226151      0.001200      NO
         Energy change     -0.084373      0.000001      NO


 New Cartesian Coordinates Obtained by Inverse Iteration

 Displacement from previous Coordinates is:  0.443874
 ----------------------------------------------------------------
             Standard Nuclear Orientation (Angstroms)
    I     Atom           X                Y                Z
 ----------------------------------------------------------------
    1      H       0.6368378442    -1.8084936825     0.0000000000
    2      F      -2.6507230395    -0.9343880047     0.0000000000
    3      Br      1.5103576244     0.3042105639     0.0000000000
    4      F      -2.0797718076     1.0894664377     0.0000000000
    5      C       0.1457384256    -0.6305807633     0.0000000000
    6      C      -1.5221175415    -0.1615713713     0.0000000000
 ----------------------------------------------------------------
 Molecular Point Group                 Cs    NOp =  2
 Largest Abelian Subgroup              Cs    NOp =  2
 Nuclear Repulsion Energy =   294.9652202412 hartrees
 There are       33 alpha and       33 beta electrons
 Applying Cartesian multipole field
    Component          Value
    ---------          -----
     (2,0,0)        1.00000E-11
     (0,2,0)        2.00000E-11
     (0,0,2)       -3.00000E-11
 Nucleus-field energy     =     0.0000000090 hartrees
 Requested basis set is 6-311++G(d,p)
 There are 48 shells and 143 basis functions
 A cutoff of  1.0D-11 yielded   1026 shell pairs
 There are      9390 function pairs (     10320 Cartesian)
 Smallest overlap matrix eigenvalue = 2.94E-04
 Guess MOs from SCF MO coefficient file

 -----------------------------------------------------------------------
  General SCF calculation program by
  Eric Jon Sundstrom, Paul Horn, Yuezhi Mao, Dmitri Zuev, Alec White,
  David Stuck, Shaama M.S., Shane Yost, Joonho Lee, David Small,
  Daniel Levine, Susi Lehtola, Hugh Burton, Evgeny Epifanovsky
 -----------------------------------------------------------------------
 Exchange:     0.2000 Hartree-Fock + 0.0800 Slater + 0.7200 B88
 Correlation:  0.1900 VWN1RPA + 0.8100 LYP
 Using SG-1 standard quadrature grid
 using 4 threads for integral computing
 -------------------------------------------------------
 OpenMP Integral computing Module                
 Release: version 2.0, May 2017, Q-Chem Inc. Pleasanton 
 -------------------------------------------------------
 -------------------------------------------------------
 OpenMP BLAS3 based DFT computing Module                
 Release: version 1.0, May 2013, Q-Chem Inc. Pittsburgh 
 -------------------------------------------------------
 A restricted SCF calculation will be
 performed using DIIS
 SCF converges when DIIS error is below 1.0e-08
 ---------------------------------------
  Cycle       Energy         DIIS error
 ---------------------------------------
    1   -2850.5198242159      1.20e-03  
    2   -2850.5245123018      5.01e-04  
    3   -2850.5229775055      8.69e-04  
    4   -2850.5248615673      3.11e-04  
    5   -2850.5251317128      6.89e-05  
    6   -2850.5251394752      1.88e-05  
    7   -2850.5251402640      4.84e-06  
    8   -2850.5251402948      1.37e-06  
    9   -2850.5251402972      9.00e-07  
   10   -2850.5251402992      2.76e-07  
   11   -2850.5251402994      8.92e-08  
   12   -2850.5251402994      1.96e-08  
   13   -2850.5251402994      3.56e-09  Convergence criterion met
 ---------------------------------------
 SCF time:   CPU 20.13s  wall 5.00s 
 SCF   energy in the final basis set =    -2850.5251402994
 Total energy in the final basis set =    -2850.5251402994

 --------------------------------------------------------------
             Orbital Energies (a.u.) and Symmetries
 --------------------------------------------------------------

 Alpha MOs, Restricted
 -- Occupied --                  
-482.87  -62.53  -56.34  -56.34  -56.34  -24.74  -24.74  -10.40
  1 A'    2 A'    3 A'    1 A"    4 A'    5 A'    6 A'    7 A'                 
-10.297  -8.736  -6.567  -6.556  -6.555  -2.679  -2.675  -2.675
  8 A'    9 A'   10 A'    2 A"   11 A'   12 A'    3 A"   13 A'                 
 -2.665  -2.665  -1.298  -1.231  -0.906  -0.709  -0.629  -0.577
 14 A'    4 A"   15 A'   16 A'   17 A'   18 A'   19 A'   20 A'                 
 -0.543  -0.528  -0.464  -0.459  -0.448  -0.432  -0.388  -0.313
 21 A'    5 A"   22 A'    6 A"   23 A'   24 A'    7 A"   25 A'                 
 -0.227
  8 A"                                                                         
 -- Virtual --                   
 -0.081  -0.048  -0.013   0.012   0.025   0.042   0.046   0.052
  9 A"   26 A'   27 A'   28 A'   29 A'   30 A'   10 A"   31 A'                 
  0.067   0.082   0.100   0.102   0.107   0.118   0.145   0.148
 32 A'   11 A"   33 A'   12 A"   34 A'   35 A'   36 A'   37 A'                 
  0.153   0.199   0.217   0.248   0.278   0.304   0.308   0.312
 38 A'   39 A'   40 A'   13 A"   41 A'   14 A"   42 A'   43 A'                 
  0.340   0.346   0.393   0.399   0.408   0.418   0.491   0.504
 44 A'   45 A'   46 A'   15 A"   47 A'   48 A'   49 A'   50 A'                 
  0.505   0.518   0.530   0.541   0.572   0.626   0.655   0.702
 16 A"   51 A'   17 A"   18 A"   52 A'   19 A"   53 A'   54 A'                 
  0.766   0.781   0.801   0.947   1.004   1.039   1.181   1.217
 55 A'   56 A'   57 A'   58 A'   59 A'   20 A"   21 A"   60 A'                 
  1.286   1.312   1.344   1.379   1.415   1.426   1.467   1.482
 22 A"   61 A'   62 A'   23 A"   24 A"   63 A'   64 A'   65 A'                 
  1.568   1.600   1.690   1.748   1.758   1.865   1.895   1.915
 66 A'   25 A"   67 A'   26 A"   68 A'   69 A'   70 A'   71 A'                 
  1.975   2.025   2.047   2.089   2.288   2.562   2.655   2.705
 27 A"   72 A'   73 A'   74 A'   75 A'   28 A"   76 A'   29 A"                 
  2.755   2.899   3.119   3.461   3.731   3.737   3.748   3.760
 77 A'   78 A'   79 A'   80 A'   30 A"   31 A"   81 A'   82 A'                 
  3.779   3.887   3.965   3.967   3.985   4.066   4.116   4.180
 83 A'   32 A"   33 A"   34 A"   84 A'   35 A"   85 A'   86 A'                 
  4.301   4.470   4.838   6.231   6.263   6.313   6.333   6.378
 87 A'   88 A'   89 A'   36 A"   37 A"   90 A'   91 A'   92 A'                 
  6.665   6.688   7.515   7.563   7.644  23.364  23.417  47.935
 93 A'   94 A'   38 A"   95 A'   96 A'   97 A'   98 A'   99 A'                 
 66.703  66.717 289.717 289.766 289.8661020.742
100 A'  101 A'   39 A"  102 A'  103 A'  104 A'                                 

 Beta MOs, Restricted
 -- Occupied --                  
-482.87  -62.53  -56.34  -56.34  -56.34  -24.74  -24.74  -10.40
  1 A'    2 A'    3 A'    1 A"    4 A'    5 A'    6 A'    7 A'                 
-10.297  -8.736  -6.567  -6.556  -6.555  -2.679  -2.675  -2.675
  8 A'    9 A'   10 A'    2 A"   11 A'   12 A'    3 A"   13 A'                 
 -2.665  -2.665  -1.298  -1.231  -0.906  -0.709  -0.629  -0.577
 14 A'    4 A"   15 A'   16 A'   17 A'   18 A'   19 A'   20 A'                 
 -0.543  -0.528  -0.464  -0.459  -0.448  -0.432  -0.388  -0.313
 21 A'    5 A"   22 A'    6 A"   23 A'   24 A'    7 A"   25 A'                 
 -0.227
  8 A"                                                                         
 -- Virtual --                   
 -0.081  -0.048  -0.013   0.012   0.025   0.042   0.046   0.052
  9 A"   26 A'   27 A'   28 A'   29 A'   30 A'   10 A"   31 A'                 
  0.067   0.082   0.100   0.102   0.107   0.118   0.145   0.148
 32 A'   11 A"   33 A'   12 A"   34 A'   35 A'   36 A'   37 A'                 
  0.153   0.199   0.217   0.248   0.278   0.304   0.308   0.312
 38 A'   39 A'   40 A'   13 A"   41 A'   14 A"   42 A'   43 A'                 
  0.340   0.346   0.393   0.399   0.408   0.418   0.491   0.504
 44 A'   45 A'   46 A'   15 A"   47 A'   48 A'   49 A'   50 A'                 
  0.505   0.518   0.530   0.541   0.572   0.626   0.655   0.702
 16 A"   51 A'   17 A"   18 A"   52 A'   19 A"   53 A'   54 A'                 
  0.766   0.781   0.801   0.947   1.004   1.039   1.181   1.217
 55 A'   56 A'   57 A'   58 A'   59 A'   20 A"   21 A"   60 A'                 
  1.286   1.312   1.344   1.379   1.415   1.426   1.467   1.482
 22 A"   61 A'   62 A'   23 A"   24 A"   63 A'   64 A'   65 A'                 
  1.568   1.600   1.690   1.748   1.758   1.865   1.895   1.915
 66 A'   25 A"   67 A'   26 A"   68 A'   69 A'   70 A'   71 A'                 
  1.975   2.025   2.047   2.089   2.288   2.562   2.655   2.705
 27 A"   72 A'   73 A'   74 A'   75 A'   28 A"   76 A'   29 A"                 
  2.755   2.899   3.119   3.461   3.731   3.737   3.748   3.760
 77 A'   78 A'   79 A'   80 A'   30 A"   31 A"   81 A'   82 A'                 
  3.779   3.887   3.965   3.967   3.985   4.066   4.116   4.180
 83 A'   32 A"   33 A"   34 A"   84 A'   35 A"   85 A'   86 A'                 
  4.301   4.470   4.838   6.231   6.263   6.313   6.333   6.378
 87 A'   88 A'   89 A'   36 A"   37 A"   90 A'   91 A'   92 A'                 
  6.665   6.688   7.515   7.563   7.644  23.364  23.417  47.935
 93 A'   94 A'   38 A"   95 A'   96 A'   97 A'   98 A'   99 A'                 
 66.703  66.717 289.717 289.766 289.8661020.742
100 A'  101 A'   39 A"  102 A'  103 A'  104 A'                                 
 --------------------------------------------------------------

          Ground-State Mulliken Net Atomic Charges

     Atom                 Charge (a.u.)
  ----------------------------------------
      1 H                     0.199039
      2 F                    -0.080588
      3 Br                    0.113491
      4 F                    -0.090484
      5 C                    -0.121760
      6 C                    -0.019697
  ----------------------------------------
  Sum of atomic charges =    -0.000000

 -----------------------------------------------------------------
                    Cartesian Multipole Moments
 -----------------------------------------------------------------
    Charge (ESU x 10^10)
                -0.0000
    Dipole Moment (Debye)
         X       1.9543      Y      -0.7379      Z       0.0000
       Tot       2.0890
    Quadrupole Moments (Debye-Ang)
        XX     -42.0028     XY      -0.7452     YY     -39.6624
        XZ      -0.0000     YZ       0.0000     ZZ     -41.1943
    Octopole Moments (Debye-Ang^2)
       XXX      26.7384    XXY       2.3365    XYY       9.7786
       YYY      -5.4352    XXZ       0.0000    XYZ       0.0000
       YYZ       0.0000    XZZ       2.5823    YZZ       0.6138
       ZZZ       0.0000
    Hexadecapole Moments (Debye-Ang^3)
      XXXX    -714.6635   XXXY     -25.8957   XXYY    -143.6384
      XYYY     -32.8432   YYYY    -135.7850   XXXZ      -0.0000
      XXYZ       0.0000   XYYZ      -0.0000   YYYZ       0.0000
      XXZZ    -124.2208   XYZZ     -10.1194   YYZZ     -32.4508
      XZZZ      -0.0000   YZZZ       0.0000   ZZZZ     -45.4246
 -----------------------------------------------------------------
 Calculating analytic gradient of the SCF energy
 Gradient of SCF Energy
            1           2           3           4           5           6
    1   0.0651663  -0.0447605  -0.1093099  -0.0428651   0.2011172  -0.0693480
    2  -0.0566372   0.0082702  -0.1069484   0.0161675   0.1160873   0.0230606
    3  -0.0000000   0.0000000   0.0000000   0.0000000  -0.0000000   0.0000000
 Max gradient component =       2.011E-01
 RMS gradient           =       7.237E-02
 Gradient time:  CPU 5.24 s  wall 1.41 s
 Geometry Optimization Parameters
   NAtoms,    NIC,     NZ,  NCons,   NDum,   NFix, NCnnct, MaxDiis
        6      27       0       0       0       0       0       0

 Cartesian Hessian Update
 Hessian Updated using BFGS Update


** GEOMETRY OPTIMIZATION IN DELOCALIZED INTERNAL COORDINATES **
   Searching for a Minimum

   Optimization Cycle:   4

                       Coordinates (Angstroms)
     ATOM                X               Y               Z
      1  H         0.6368378442   -1.8084936825    0.0000000000
      2  F        -2.6507230395   -0.9343880047    0.0000000000
      3  Br        1.5103576244    0.3042105639    0.0000000000
      4  F        -2.0797718076    1.0894664377    0.0000000000
      5  C         0.1457384256   -0.6305807633    0.0000000000
      6  C        -1.5221175415   -0.1615713713    0.0000000000
   Point Group: cs    Number of degrees of freedom:     9


   Energy is  -2850.525140299

 Hessian Updated using BFGS Update

  9 Hessian modes will be used to form the next step
  Hessian Eigenvalues:
     0.024964    0.142371    0.176967    0.225903    0.250025    0.338739
     0.432558    0.439229    1.512092

 Minimum Search - Taking Simple RFO Step
 Searching for Lamda that Minimizes Along All modes
 Value Taken    Lamda =  -0.22082270
 Calculated Step too Large.  Step scaled by  0.323243
 Step Taken.  Stepsize is  0.300000

                             Maximum     Tolerance    Cnvgd?
         Gradient           0.173212      0.000300      NO
         Displacement       0.223523      0.001200      NO
         Energy change     -0.076046      0.000001      NO


 New Cartesian Coordinates Obtained by Inverse Iteration

 Displacement from previous Coordinates is:  0.436073
 ----------------------------------------------------------------
             Standard Nuclear Orientation (Angstroms)
    I     Atom           X                Y                Z
 ----------------------------------------------------------------
    1      H       0.5065391318    -1.7721504804     0.0000000000
    2      F      -2.5616425921    -0.9730174568     0.0000000000
    3      Br      1.4599598699     0.3503940104     0.0000000000
    4      F      -1.9764469319     1.0649215720     0.0000000000
    5      C       0.0734212299    -0.6247280221     0.0000000000
    6      C      -1.4615092019    -0.1867764434     0.0000000000
 ----------------------------------------------------------------
 Molecular Point Group                 Cs    NOp =  2
 Largest Abelian Subgroup              Cs    NOp =  2
 Nuclear Repulsion Energy =   300.3064086347 hartrees
 There are       33 alpha and       33 beta electrons
 Applying Cartesian multipole field
    Component          Value
    ---------          -----
     (2,0,0)        1.00000E-11
     (0,2,0)        2.00000E-11
     (0,0,2)       -3.00000E-11
 Nucleus-field energy     =     0.0000000085 hartrees
 Requested basis set is 6-311++G(d,p)
 There are 48 shells and 143 basis functions
 A cutoff of  1.0D-11 yielded   1034 shell pairs
 There are      9465 function pairs (     10402 Cartesian)
 Smallest overlap matrix eigenvalue = 2.10E-04
 Guess MOs from SCF MO coefficient file

 -----------------------------------------------------------------------
  General SCF calculation program by
  Eric Jon Sundstrom, Paul Horn, Yuezhi Mao, Dmitri Zuev, Alec White,
  David Stuck, Shaama M.S., Shane Yost, Joonho Lee, David Small,
  Daniel Levine, Susi Lehtola, Hugh Burton, Evgeny Epifanovsky
 -----------------------------------------------------------------------
 Exchange:     0.2000 Hartree-Fock + 0.0800 Slater + 0.7200 B88
 Correlation:  0.1900 VWN1RPA + 0.8100 LYP
 Using SG-1 standard quadrature grid
 using 4 threads for integral computing
 -------------------------------------------------------
 OpenMP Integral computing Module                
 Release: version 2.0, May 2017, Q-Chem Inc. Pleasanton 
 -------------------------------------------------------
 -------------------------------------------------------
 OpenMP BLAS3 based DFT computing Module                
 Release: version 1.0, May 2013, Q-Chem Inc. Pittsburgh 
 -------------------------------------------------------
 A restricted SCF calculation will be
 performed using DIIS
 SCF converges when DIIS error is below 1.0e-08
 ---------------------------------------
  Cycle       Energy         DIIS error
 ---------------------------------------
    1   -2850.5877986570      1.27e-03  
    2   -2850.5926057117      5.33e-04  
    3   -2850.5923280948      6.34e-04  
    4   -2850.5931674615      1.95e-04  
    5   -2850.5932559722      8.94e-05  
    6   -2850.5932734105      1.51e-05  
    7   -2850.5932739245      3.26e-06  
    8   -2850.5932739418      1.46e-06  
    9   -2850.5932739465      4.63e-07  
   10   -2850.5932739468      1.42e-07  
   11   -2850.5932739469      7.00e-08  
   12   -2850.5932739469      1.11e-08  
   13   -2850.5932739469      2.29e-09  Convergence criterion met
 ---------------------------------------
 SCF time:   CPU 20.44s  wall 5.00s 
 SCF   energy in the final basis set =    -2850.5932739469
 Total energy in the final basis set =    -2850.5932739469

 --------------------------------------------------------------
             Orbital Energies (a.u.) and Symmetries
 --------------------------------------------------------------

 Alpha MOs, Restricted
 -- Occupied --                  
-482.86  -62.52  -56.34  -56.33  -56.33  -24.74  -24.74  -10.39
  1 A'    2 A'    3 A'    1 A"    4 A'    5 A'    6 A'    7 A'                 
-10.285  -8.728  -6.560  -6.548  -6.547  -2.671  -2.668  -2.667
  8 A'    9 A'   10 A'    2 A"   11 A'   12 A'    3 A"   13 A'                 
 -2.657  -2.657  -1.306  -1.241  -0.891  -0.726  -0.641  -0.587
 14 A'    4 A"   15 A'   16 A'   17 A'   18 A'   19 A'   20 A'                 
 -0.548  -0.536  -0.467  -0.465  -0.451  -0.436  -0.380  -0.313
 21 A'    5 A"   22 A'    6 A"   23 A'   24 A'    7 A"   25 A'                 
 -0.238
  8 A"                                                                         
 -- Virtual --                   
 -0.064  -0.026  -0.006   0.016   0.035   0.047   0.048   0.064
  9 A"   26 A'   27 A'   28 A'   29 A'   10 A"   30 A'   31 A'                 
  0.070   0.082   0.097   0.102   0.112   0.118   0.149   0.155
 32 A'   11 A"   33 A'   12 A"   34 A'   35 A'   36 A'   37 A'                 
  0.156   0.214   0.230   0.245   0.288   0.306   0.307   0.319
 38 A'   39 A'   40 A'   13 A"   41 A'   14 A"   42 A'   43 A'                 
  0.334   0.343   0.403   0.404   0.404   0.423   0.497   0.510
 44 A'   45 A'   46 A'   47 A'   15 A"   48 A'   49 A'   50 A'                 
  0.511   0.525   0.529   0.552   0.581   0.630   0.661   0.705
 16 A"   17 A"   51 A'   18 A"   52 A'   19 A"   53 A'   54 A'                 
  0.765   0.796   0.819   0.956   0.989   1.030   1.175   1.245
 55 A'   56 A'   57 A'   58 A'   59 A'   20 A"   21 A"   60 A'                 
  1.290   1.348   1.371   1.372   1.416   1.418   1.462   1.512
 22 A"   61 A'   23 A"   62 A'   24 A"   63 A'   64 A'   65 A'                 
  1.569   1.643   1.702   1.805   1.808   1.879   1.894   1.967
 66 A'   25 A"   67 A'   68 A'   26 A"   69 A'   70 A'   71 A'                 
  1.983   2.060   2.065   2.147   2.380   2.565   2.677   2.736
 27 A"   72 A'   73 A'   74 A'   75 A'   28 A"   76 A'   29 A"                 
  2.840   2.933   3.141   3.569   3.726   3.733   3.743   3.766
 77 A'   78 A'   79 A'   80 A'   30 A"   31 A"   81 A'   82 A'                 
  3.796   3.905   3.973   3.975   3.996   4.073   4.148   4.204
 83 A'   32 A"   33 A"   34 A"   84 A'   35 A"   85 A'   86 A'                 
  4.315   4.527   4.865   6.226   6.263   6.316   6.331   6.393
 87 A'   88 A'   89 A'   36 A"   37 A"   90 A'   91 A'   92 A'                 
  6.684   6.727   7.523   7.569   7.656  23.411  23.491  47.929
 93 A'   94 A'   38 A"   95 A'   96 A'   97 A'   98 A'   99 A'                 
 66.701  66.719 289.725 289.771 289.8751020.732
100 A'  101 A'   39 A"  102 A'  103 A'  104 A'                                 

 Beta MOs, Restricted
 -- Occupied --                  
-482.86  -62.52  -56.34  -56.33  -56.33  -24.74  -24.74  -10.39
  1 A'    2 A'    3 A'    1 A"    4 A'    5 A'    6 A'    7 A'                 
-10.285  -8.728  -6.560  -6.548  -6.547  -2.671  -2.668  -2.667
  8 A'    9 A'   10 A'    2 A"   11 A'   12 A'    3 A"   13 A'                 
 -2.657  -2.657  -1.306  -1.241  -0.891  -0.726  -0.641  -0.587
 14 A'    4 A"   15 A'   16 A'   17 A'   18 A'   19 A'   20 A'                 
 -0.548  -0.536  -0.467  -0.465  -0.451  -0.436  -0.380  -0.313
 21 A'    5 A"   22 A'    6 A"   23 A'   24 A'    7 A"   25 A'                 
 -0.238
  8 A"                                                                         
 -- Virtual --                   
 -0.064  -0.026  -0.006   0.016   0.035   0.047   0.048   0.064
  9 A"   26 A'   27 A'   28 A'   29 A'   10 A"   30 A'   31 A'                 
  0.070   0.082   0.097   0.102   0.112   0.118   0.149   0.155
 32 A'   11 A"   33 A'   12 A"   34 A'   35 A'   36 A'   37 A'                 
  0.156   0.214   0.230   0.245   0.288   0.306   0.307   0.319
 38 A'   39 A'   40 A'   13 A"   41 A'   14 A"   42 A'   43 A'                 
  0.334   0.343   0.403   0.404   0.404   0.423   0.497   0.510
 44 A'   45 A'   46 A'   47 A'   15 A"   48 A'   49 A'   50 A'                 
  0.511   0.525   0.529   0.552   0.581   0.630   0.661   0.705
 16 A"   17 A"   51 A'   18 A"   52 A'   19 A"   53 A'   54 A'                 
  0.765   0.796   0.819   0.956   0.989   1.030   1.175   1.245
 55 A'   56 A'   57 A'   58 A'   59 A'   20 A"   21 A"   60 A'                 
  1.290   1.348   1.371   1.372   1.416   1.418   1.462   1.512
 22 A"   61 A'   23 A"   62 A'   24 A"   63 A'   64 A'   65 A'                 
  1.569   1.643   1.702   1.805   1.808   1.879   1.894   1.967
 66 A'   25 A"   67 A'   68 A'   26 A"   69 A'   70 A'   71 A'                 
  1.983   2.060   2.065   2.147   2.380   2.565   2.677   2.736
 27 A"   72 A'   73 A'   74 A'   75 A'   28 A"   76 A'   29 A"                 
  2.840   2.933   3.141   3.569   3.726   3.733   3.743   3.766
 77 A'   78 A'   79 A'   80 A'   30 A"   31 A"   81 A'   82 A'                 
  3.796   3.905   3.973   3.975   3.996   4.073   4.148   4.204
 83 A'   32 A"   33 A"   34 A"   84 A'   35 A"   85 A'   86 A'                 
  4.315   4.527   4.865   6.226   6.263   6.316   6.331   6.393
 87 A'   88 A'   89 A'   36 A"   37 A"   90 A'   91 A'   92 A'                 
  6.684   6.727   7.523   7.569   7.656  23.411  23.491  47.929
 93 A'   94 A'   38 A"   95 A'   96 A'   97 A'   98 A'   99 A'                 
 66.701  66.719 289.725 289.771 289.8751020.732
100 A'  101 A'   39 A"  102 A'  103 A'  104 A'                                 
 --------------------------------------------------------------

          Ground-State Mulliken Net Atomic Charges

     Atom                 Charge (a.u.)
  ----------------------------------------
      1 H                     0.204910
      2 F                    -0.083100
      3 Br                    0.062764
      4 F                    -0.094124
      5 C                    -0.082461
      6 C                    -0.007988
  ----------------------------------------
  Sum of atomic charges =    -0.000000

 -----------------------------------------------------------------
                    Cartesian Multipole Moments
 -----------------------------------------------------------------
    Charge (ESU x 10^10)
                -0.0000
    Dipole Moment (Debye)
         X       1.4353      Y      -0.8125      Z      -0.0000
       Tot       1.6493
    Quadrupole Moments (Debye-Ang)
        XX     -41.9166     XY      -0.4908     YY     -39.4879
        XZ       0.0000     YZ      -0.0000     ZZ     -40.9004
    Octopole Moments (Debye-Ang^2)
       XXX      23.5706    XXY       2.4902    XYY       9.0663
       YYY      -6.9754    XXZ      -0.0000    XYZ      -0.0000
       YYZ       0.0000    XZZ       2.1444    YZZ      -0.1705
       ZZZ      -0.0000
    Hexadecapole Moments (Debye-Ang^3)
      XXXX    -662.6193   XXXY     -32.2785   XXYY    -135.4410
      XYYY     -38.8943   YYYY    -137.9567   XXXZ       0.0000
      XXYZ      -0.0000   XYYZ       0.0000   YYYZ      -0.0000
      XXZZ    -115.7235   XYZZ     -12.4469   YYZZ     -32.5446
      XZZZ       0.0000   YZZZ      -0.0000   ZZZZ     -44.5419
 -----------------------------------------------------------------
 Calculating analytic gradient of the SCF energy
 Gradient of SCF Energy
            1           2           3           4           5           6
    1   0.0527377  -0.0343885  -0.0821260  -0.0326163   0.1807634  -0.0843704
    2  -0.0516376   0.0060772  -0.0817427   0.0136154   0.0871743   0.0265134
    3   0.0000000  -0.0000000  -0.0000000   0.0000000   0.0000000  -0.0000000
 Max gradient component =       1.808E-01
 RMS gradient           =       6.211E-02
 Gradient time:  CPU 5.33 s  wall 1.43 s
 Geometry Optimization Parameters
   NAtoms,    NIC,     NZ,  NCons,   NDum,   NFix, NCnnct, MaxDiis
        6      27       0       0       0       0       0       0

 Cartesian Hessian Update
 Hessian Updated using BFGS Update


** GEOMETRY OPTIMIZATION IN DELOCALIZED INTERNAL COORDINATES **
   Searching for a Minimum

   Optimization Cycle:   5

                       Coordinates (Angstroms)
     ATOM                X               Y               Z
      1  H         0.5065391318   -1.7721504804    0.0000000000
      2  F        -2.5616425921   -0.9730174568    0.0000000000
      3  Br        1.4599598699    0.3503940104    0.0000000000
      4  F        -1.9764469319    1.0649215720    0.0000000000
      5  C         0.0734212299   -0.6247280221    0.0000000000
      6  C        -1.4615092019   -0.1867764434    0.0000000000
   Point Group: cs    Number of degrees of freedom:     9


   Energy is  -2850.593273947

 Hessian Updated using BFGS Update

  9 Hessian modes will be used to form the next step
  Hessian Eigenvalues:
     0.064368    0.143519    0.177863    0.225939    0.250173    0.344374
     0.432361    0.443171    1.347501

 Minimum Search - Taking Simple RFO Step
 Searching for Lamda that Minimizes Along All modes
 Value Taken    Lamda =  -0.17564120
 Calculated Step too Large.  Step scaled by  0.357774
 Step Taken.  Stepsize is  0.300000

                             Maximum     Tolerance    Cnvgd?
         Gradient           0.152723      0.000300      NO
         Displacement       0.215492      0.001200      NO
         Energy change     -0.068134      0.000001      NO


 New Cartesian Coordinates Obtained by Inverse Iteration

 Displacement from previous Coordinates is:  0.422975
 ----------------------------------------------------------------
             Standard Nuclear Orientation (Angstroms)
    I     Atom           X                Y                Z
 ----------------------------------------------------------------
    1      H       0.3828243720    -1.7349841879     0.0000000000
    2      F      -2.4755865017    -1.0083000189     0.0000000000
    3      Br      1.4095945670     0.3918880137     0.0000000000
    4      F      -1.8783311064     1.0397164816     0.0000000000
    5      C      -0.0005963469    -0.6178237408     0.0000000000
    6      C      -1.3975834784    -0.2118533681     0.0000000000
 ----------------------------------------------------------------
 Molecular Point Group                 Cs    NOp =  2
 Largest Abelian Subgroup              Cs    NOp =  2
 Nuclear Repulsion Energy =   306.3441215779 hartrees
 There are       33 alpha and       33 beta electrons
 Applying Cartesian multipole field
    Component          Value
    ---------          -----
     (2,0,0)        1.00000E-11
     (0,2,0)        2.00000E-11
     (0,0,2)       -3.00000E-11
 Nucleus-field energy     =     0.0000000081 hartrees
 Requested basis set is 6-311++G(d,p)
 There are 48 shells and 143 basis functions
 A cutoff of  1.0D-11 yielded   1039 shell pairs
 There are      9503 function pairs (     10446 Cartesian)
 Smallest overlap matrix eigenvalue = 1.37E-04
 Guess MOs from SCF MO coefficient file

 -----------------------------------------------------------------------
  General SCF calculation program by
  Eric Jon Sundstrom, Paul Horn, Yuezhi Mao, Dmitri Zuev, Alec White,
  David Stuck, Shaama M.S., Shane Yost, Joonho Lee, David Small,
  Daniel Levine, Susi Lehtola, Hugh Burton, Evgeny Epifanovsky
 -----------------------------------------------------------------------
 Exchange:     0.2000 Hartree-Fock + 0.0800 Slater + 0.7200 B88
 Correlation:  0.1900 VWN1RPA + 0.8100 LYP
 Using SG-1 standard quadrature grid
 using 4 threads for integral computing
 -------------------------------------------------------
 OpenMP Integral computing Module                
 Release: version 2.0, May 2017, Q-Chem Inc. Pleasanton 
 -------------------------------------------------------
 -------------------------------------------------------
 OpenMP BLAS3 based DFT computing Module                
 Release: version 1.0, May 2013, Q-Chem Inc. Pittsburgh 
 -------------------------------------------------------
 A restricted SCF calculation will be
 performed using DIIS
 SCF converges when DIIS error is below 1.0e-08
 ---------------------------------------
  Cycle       Energy         DIIS error
 ---------------------------------------
    1   -2850.6424832533      1.47e-03  
    2   -2850.6477424599      6.77e-04  
    3   -2850.6478846206      6.56e-04  
    4   -2850.6487559452      1.03e-04  
    5   -2850.6487700769      4.01e-05  
    6   -2850.6487730786      1.94e-05  
    7   -2850.6487740111      3.81e-06  
    8   -2850.6487740445      1.37e-06  
    9   -2850.6487740475      2.63e-07  
   10   -2850.6487740476      6.73e-08  
   11   -2850.6487740475      3.88e-08  
   12   -2850.6487740476      5.80e-09  Convergence criterion met
 ---------------------------------------
 SCF time:   CPU 19.23s  wall 5.00s 
 SCF   energy in the final basis set =    -2850.6487740476
 Total energy in the final basis set =    -2850.6487740476

 --------------------------------------------------------------
             Orbital Energies (a.u.) and Symmetries
 --------------------------------------------------------------

 Alpha MOs, Restricted
 -- Occupied --                  
-482.86  -62.51  -56.33  -56.33  -56.33  -24.74  -24.74  -10.38
  1 A'    2 A'    3 A'    1 A"    4 A'    5 A'    6 A'    7 A'                 
-10.269  -8.723  -6.554  -6.542  -6.541  -2.666  -2.662  -2.661
  8 A'    9 A'   10 A'    2 A"   11 A'   12 A'    3 A"   13 A'                 
 -2.651  -2.651  -1.311  -1.247  -0.883  -0.748  -0.650  -0.595
 14 A'    4 A"   15 A'   16 A'   17 A'   18 A'   19 A'   20 A'                 
 -0.550  -0.542  -0.472  -0.468  -0.455  -0.436  -0.374  -0.312
 21 A'    5 A"   22 A'    6 A"   23 A'   24 A'    7 A"   25 A'                 
 -0.251
  8 A"                                                                         
 -- Virtual --                   
 -0.041  -0.017  -0.007   0.019   0.040   0.047   0.050   0.069
  9 A"   26 A'   27 A'   28 A'   29 A'   10 A"   30 A'   31 A'                 
  0.081   0.084   0.100   0.103   0.115   0.120   0.147   0.161
 11 A"   32 A'   33 A'   12 A"   34 A'   35 A'   36 A'   37 A'                 
  0.172   0.231   0.244   0.244   0.296   0.308   0.319   0.326
 38 A'   39 A'   40 A'   13 A"   41 A'   14 A"   42 A'   43 A'                 
  0.330   0.345   0.400   0.409   0.425   0.429   0.498   0.513
 44 A'   45 A'   46 A'   15 A"   47 A'   48 A'   49 A'   16 A"                 
  0.521   0.530   0.543   0.561   0.589   0.634   0.666   0.708
 17 A"   50 A'   51 A'   18 A"   52 A'   19 A"   53 A'   54 A'                 
  0.768   0.811   0.839   0.960   0.976   1.038   1.165   1.267
 55 A'   56 A'   57 A'   58 A'   59 A'   20 A"   21 A"   60 A'                 
  1.287   1.371   1.379   1.398   1.416   1.425   1.450   1.551
 22 A"   23 A"   61 A'   62 A'   63 A'   24 A"   64 A'   65 A'                 
  1.567   1.698   1.732   1.842   1.874   1.894   1.902   1.991
 66 A'   25 A"   67 A'   68 A'   26 A"   69 A'   70 A'   27 A"                 
  2.009   2.079   2.126   2.205   2.477   2.578   2.685   2.772
 71 A'   72 A'   73 A'   74 A'   75 A'   28 A"   76 A'   29 A"                 
  2.951   2.994   3.168   3.614   3.723   3.735   3.742   3.783
 77 A'   78 A'   79 A'   80 A'   30 A"   31 A"   81 A'   82 A'                 
  3.837   3.924   3.980   3.982   4.006   4.076   4.166   4.225
 83 A'   32 A"   33 A"   34 A"   84 A'   35 A"   85 A'   86 A'                 
  4.333   4.596   4.886   6.224   6.265   6.322   6.332   6.423
 87 A'   88 A'   89 A'   36 A"   37 A"   90 A'   91 A'   92 A'                 
  6.683   6.782   7.530   7.571   7.666  23.433  23.721  47.924
 93 A'   94 A'   38 A"   95 A'   96 A'   97 A'   98 A'   99 A'                 
 66.703  66.727 289.730 289.772 289.8851020.724
100 A'  101 A'   39 A"  102 A'  103 A'  104 A'                                 

 Beta MOs, Restricted
 -- Occupied --                  
-482.86  -62.51  -56.33  -56.33  -56.33  -24.74  -24.74  -10.38
  1 A'    2 A'    3 A'    1 A"    4 A'    5 A'    6 A'    7 A'                 
-10.269  -8.723  -6.554  -6.542  -6.541  -2.666  -2.662  -2.661
  8 A'    9 A'   10 A'    2 A"   11 A'   12 A'    3 A"   13 A'                 
 -2.651  -2.651  -1.311  -1.247  -0.883  -0.748  -0.650  -0.595
 14 A'    4 A"   15 A'   16 A'   17 A'   18 A'   19 A'   20 A'                 
 -0.550  -0.542  -0.472  -0.468  -0.455  -0.436  -0.374  -0.312
 21 A'    5 A"   22 A'    6 A"   23 A'   24 A'    7 A"   25 A'                 
 -0.251
  8 A"                                                                         
 -- Virtual --                   
 -0.041  -0.017  -0.007   0.019   0.040   0.047   0.050   0.069
  9 A"   26 A'   27 A'   28 A'   29 A'   10 A"   30 A'   31 A'                 
  0.081   0.084   0.100   0.103   0.115   0.120   0.147   0.161
 11 A"   32 A'   33 A'   12 A"   34 A'   35 A'   36 A'   37 A'                 
  0.172   0.231   0.244   0.244   0.296   0.308   0.319   0.326
 38 A'   39 A'   40 A'   13 A"   41 A'   14 A"   42 A'   43 A'                 
  0.330   0.345   0.400   0.409   0.425   0.429   0.498   0.513
 44 A'   45 A'   46 A'   15 A"   47 A'   48 A'   49 A'   16 A"                 
  0.521   0.530   0.543   0.561   0.589   0.634   0.666   0.708
 17 A"   50 A'   51 A'   18 A"   52 A'   19 A"   53 A'   54 A'                 
  0.768   0.811   0.839   0.960   0.976   1.038   1.165   1.267
 55 A'   56 A'   57 A'   58 A'   59 A'   20 A"   21 A"   60 A'                 
  1.287   1.371   1.379   1.398   1.416   1.425   1.450   1.551
 22 A"   23 A"   61 A'   62 A'   63 A'   24 A"   64 A'   65 A'                 
  1.567   1.698   1.732   1.842   1.874   1.894   1.902   1.991
 66 A'   25 A"   67 A'   68 A'   26 A"   69 A'   70 A'   27 A"                 
  2.009   2.079   2.126   2.205   2.477   2.578   2.685   2.772
 71 A'   72 A'   73 A'   74 A'   75 A'   28 A"   76 A'   29 A"                 
  2.951   2.994   3.168   3.614   3.723   3.735   3.742   3.783
 77 A'   78 A'   79 A'   80 A'   30 A"   31 A"   81 A'   82 A'                 
  3.837   3.924   3.980   3.982   4.006   4.076   4.166   4.225
 83 A'   32 A"   33 A"   34 A"   84 A'   35 A"   85 A'   86 A'                 
  4.333   4.596   4.886   6.224   6.265   6.322   6.332   6.423
 87 A'   88 A'   89 A'   36 A"   37 A"   90 A'   91 A'   92 A'                 
  6.683   6.782   7.530   7.571   7.666  23.433  23.721  47.924
 93 A'   94 A'   38 A"   95 A'   96 A'   97 A'   98 A'   99 A'                 
 66.703  66.727 289.730 289.772 289.8851020.724
100 A'  101 A'   39 A"  102 A'  103 A'  104 A'                                 
 --------------------------------------------------------------

          Ground-State Mulliken Net Atomic Charges

     Atom                 Charge (a.u.)
  ----------------------------------------
      1 H                     0.211218
      2 F                    -0.092744
      3 Br                    0.020862
      4 F                    -0.103814
      5 C                    -0.032746
      6 C                    -0.002777
  ----------------------------------------
  Sum of atomic charges =     0.000000

 -----------------------------------------------------------------
                    Cartesian Multipole Moments
 -----------------------------------------------------------------
    Charge (ESU x 10^10)
                 0.0000
    Dipole Moment (Debye)
         X       1.0946      Y      -0.9020      Z       0.0000
       Tot       1.4183
    Quadrupole Moments (Debye-Ang)
        XX     -41.9283     XY      -0.2752     YY     -39.3162
        XZ      -0.0000     YZ       0.0000     ZZ     -40.5372
    Octopole Moments (Debye-Ang^2)
       XXX      21.7708    XXY       2.5179    XYY       8.6257
       YYY      -8.3667    XXZ       0.0000    XYZ       0.0000
       YYZ      -0.0000    XZZ       1.7800    YZZ      -0.9503
       ZZZ       0.0000
    Hexadecapole Moments (Debye-Ang^3)
      XXXX    -615.2337   XXXY     -38.1102   XXYY    -127.9834
      XYYY     -43.9602   YYYY    -140.2278   XXXZ      -0.0000
      XXYZ      -0.0000   XYYZ      -0.0000   YYYZ       0.0000
      XXZZ    -107.8190   XYZZ     -14.4026   YYZZ     -32.6220
      XZZZ      -0.0000   YZZZ      -0.0000   ZZZZ     -43.5141
 -----------------------------------------------------------------
 Calculating analytic gradient of the SCF energy
 Gradient of SCF Energy
            1           2           3           4           5           6
    1   0.0396330  -0.0228018  -0.0619648  -0.0217762   0.1310014  -0.0640916
    2  -0.0422462   0.0053728  -0.0613505   0.0087025   0.0700290   0.0194925
    3  -0.0000000   0.0000000   0.0000000  -0.0000000  -0.0000000   0.0000000
 Max gradient component =       1.310E-01
 RMS gradient           =       4.631E-02
 Gradient time:  CPU 5.48 s  wall 1.48 s
 Geometry Optimization Parameters
   NAtoms,    NIC,     NZ,  NCons,   NDum,   NFix, NCnnct, MaxDiis
        6      27       0       0       0       0       0       0

 Cartesian Hessian Update
 Hessian Updated using BFGS Update


** GEOMETRY OPTIMIZATION IN DELOCALIZED INTERNAL COORDINATES **
   Searching for a Minimum

   Optimization Cycle:   6

                       Coordinates (Angstroms)
     ATOM                X               Y               Z
      1  H         0.3828243720   -1.7349841879    0.0000000000
      2  F        -2.4755865017   -1.0083000189    0.0000000000
      3  Br        1.4095945670    0.3918880137    0.0000000000
      4  F        -1.8783311064    1.0397164816    0.0000000000
      5  C        -0.0005963469   -0.6178237408    0.0000000000
      6  C        -1.3975834784   -0.2118533681    0.0000000000
   Point Group: cs    Number of degrees of freedom:     9


   Energy is  -2850.648774048

 Hessian Updated using BFGS Update

  9 Hessian modes will be used to form the next step
  Hessian Eigenvalues:
     0.140212    0.176097    0.182567    0.226082    0.250678    0.344275
     0.431425    0.440705    1.265064

 Minimum Search - Taking Simple RFO Step
 Searching for Lamda that Minimizes Along All modes
 Value Taken    Lamda =  -0.08589266
 Calculated Step too Large.  Step scaled by  0.539382
 Step Taken.  Stepsize is  0.300000

                             Maximum     Tolerance    Cnvgd?
         Gradient           0.109070      0.000300      NO
         Displacement       0.205976      0.001200      NO
         Energy change     -0.055500      0.000001      NO


 New Cartesian Coordinates Obtained by Inverse Iteration

 Displacement from previous Coordinates is:  0.411713
 ----------------------------------------------------------------
             Standard Nuclear Orientation (Angstroms)
    I     Atom           X                Y                Z
 ----------------------------------------------------------------
    1      H       0.2553321239    -1.6842191745     0.0000000000
    2      F      -2.3934321470    -1.0449814805     0.0000000000
    3      Br      1.3722851903     0.4268430837     0.0000000000
    4      F      -1.7891188996     1.0126492443     0.0000000000
    5      C      -0.0692701194    -0.6143114909     0.0000000000
    6      C      -1.3354746425    -0.2373370024     0.0000000000
 ----------------------------------------------------------------
 Molecular Point Group                 Cs    NOp =  2
 Largest Abelian Subgroup              Cs    NOp =  2
 Nuclear Repulsion Energy =   312.1756467445 hartrees
 There are       33 alpha and       33 beta electrons
 Applying Cartesian multipole field
    Component          Value
    ---------          -----
     (2,0,0)        1.00000E-11
     (0,2,0)        2.00000E-11
     (0,0,2)       -3.00000E-11
 Nucleus-field energy     =     0.0000000078 hartrees
 Requested basis set is 6-311++G(d,p)
 There are 48 shells and 143 basis functions
 A cutoff of  1.0D-11 yielded   1047 shell pairs
 There are      9558 function pairs (     10501 Cartesian)
 Smallest overlap matrix eigenvalue = 8.49E-05
 Guess MOs from SCF MO coefficient file

 -----------------------------------------------------------------------
  General SCF calculation program by
  Eric Jon Sundstrom, Paul Horn, Yuezhi Mao, Dmitri Zuev, Alec White,
  David Stuck, Shaama M.S., Shane Yost, Joonho Lee, David Small,
  Daniel Levine, Susi Lehtola, Hugh Burton, Evgeny Epifanovsky
 -----------------------------------------------------------------------
 Exchange:     0.2000 Hartree-Fock + 0.0800 Slater + 0.7200 B88
 Correlation:  0.1900 VWN1RPA + 0.8100 LYP
 Using SG-1 standard quadrature grid
 using 4 threads for integral computing
 -------------------------------------------------------
 OpenMP Integral computing Module                
 Release: version 2.0, May 2017, Q-Chem Inc. Pleasanton 
 -------------------------------------------------------
 -------------------------------------------------------
 OpenMP BLAS3 based DFT computing Module                
 Release: version 1.0, May 2013, Q-Chem Inc. Pittsburgh 
 -------------------------------------------------------
 A restricted SCF calculation will be
 performed using DIIS
 SCF converges when DIIS error is below 1.0e-08
 ---------------------------------------
  Cycle       Energy         DIIS error
 ---------------------------------------
    1   -2850.6717644123      1.75e-03  
    2   -2850.6778183060      8.31e-04  
    3   -2850.6782259097      7.41e-04  
    4   -2850.6793103385      1.27e-04  
    5   -2850.6793312534      3.72e-05  
    6   -2850.6793341421      1.62e-05  
    7   -2850.6793347039      3.31e-06  
    8   -2850.6793347258      1.27e-06  
    9   -2850.6793347289      2.21e-07  
   10   -2850.6793347289      3.83e-08  
   11   -2850.6793347289      5.02e-09  Convergence criterion met
 ---------------------------------------
 SCF time:   CPU 17.96s  wall 5.00s 
 SCF   energy in the final basis set =    -2850.6793347289
 Total energy in the final basis set =    -2850.6793347289

 --------------------------------------------------------------
             Orbital Energies (a.u.) and Symmetries
 --------------------------------------------------------------

 Alpha MOs, Restricted
 -- Occupied --                  
-482.86  -62.51  -56.33  -56.33  -56.33  -24.74  -24.74  -10.37
  1 A'    2 A'    3 A'    1 A"    4 A'    5 A'    6 A'    7 A'                 
-10.249  -8.719  -6.551  -6.538  -6.537  -2.662  -2.658  -2.658
  8 A'    9 A'   10 A'    2 A"   11 A'   12 A'    3 A"   13 A'                 
 -2.647  -2.647  -1.314  -1.251  -0.881  -0.772  -0.656  -0.603
 14 A'    4 A"   15 A'   16 A'   17 A'   18 A'   19 A'   20 A'                 
 -0.552  -0.548  -0.475  -0.470  -0.458  -0.433  -0.372  -0.313
 21 A'    5 A"   22 A'    6 A"   23 A'   24 A'    7 A"   25 A'                 
 -0.265
  8 A"                                                                         
 -- Virtual --                   
 -0.016  -0.015  -0.010   0.021   0.040   0.047   0.054   0.070
 26 A'    9 A"   27 A'   28 A'   29 A'   10 A"   30 A'   31 A'                 
  0.081   0.084   0.105   0.111   0.117   0.125   0.146   0.167
 11 A"   32 A'   12 A"   33 A'   34 A'   35 A'   36 A'   37 A'                 
  0.188   0.243   0.249   0.255   0.300   0.310   0.322   0.331
 38 A'   13 A"   39 A'   40 A'   41 A'   14 A"   42 A'   43 A'                 
  0.335   0.356   0.397   0.413   0.432   0.453   0.506   0.515
 44 A'   45 A'   46 A'   15 A"   47 A'   48 A'   16 A"   49 A'                 
  0.525   0.556   0.568   0.568   0.599   0.639   0.673   0.716
 17 A"   50 A'   51 A'   18 A"   52 A'   19 A"   53 A'   54 A'                 
  0.772   0.832   0.856   0.956   0.969   1.060   1.155   1.282
 55 A'   56 A'   57 A'   58 A'   59 A'   20 A"   21 A"   60 A'                 
  1.284   1.376   1.390   1.401   1.427   1.441   1.448   1.580
 22 A"   23 A"   61 A'   62 A'   63 A'   24 A"   64 A'   65 A'                 
  1.598   1.767   1.769   1.861   1.903   1.936   1.947   1.999
 66 A'   25 A"   67 A'   68 A'   69 A'   70 A'   26 A"   27 A"                 
  2.045   2.113   2.202   2.280   2.577   2.600   2.671   2.805
 71 A'   72 A'   73 A'   74 A'   75 A'   28 A"   76 A'   29 A"                 
  2.981   3.108   3.237   3.639   3.723   3.740   3.744   3.795
 77 A'   78 A'   79 A'   80 A'   30 A"   31 A"   81 A'   82 A'                 
  3.908   3.945   3.985   3.989   4.015   4.077   4.176   4.243
 83 A'   32 A"   33 A"   34 A"   84 A'   35 A"   85 A'   86 A'                 
  4.353   4.651   4.905   6.224   6.269   6.328   6.336   6.459
 87 A'   88 A'   89 A'   36 A"   37 A"   90 A'   91 A'   92 A'                 
  6.678   6.830   7.534   7.572   7.674  23.438  24.163  47.916
 93 A'   94 A'   38 A"   95 A'   96 A'   97 A'   98 A'   99 A'                 
 66.707  66.739 289.733 289.771 289.8921020.712
100 A'  101 A'   39 A"  102 A'  103 A'  104 A'                                 

 Beta MOs, Restricted
 -- Occupied --                  
-482.86  -62.51  -56.33  -56.33  -56.33  -24.74  -24.74  -10.37
  1 A'    2 A'    3 A'    1 A"    4 A'    5 A'    6 A'    7 A'                 
-10.249  -8.719  -6.551  -6.538  -6.537  -2.662  -2.658  -2.658
  8 A'    9 A'   10 A'    2 A"   11 A'   12 A'    3 A"   13 A'                 
 -2.647  -2.647  -1.314  -1.251  -0.881  -0.772  -0.656  -0.603
 14 A'    4 A"   15 A'   16 A'   17 A'   18 A'   19 A'   20 A'                 
 -0.552  -0.548  -0.475  -0.470  -0.458  -0.433  -0.372  -0.313
 21 A'    5 A"   22 A'    6 A"   23 A'   24 A'    7 A"   25 A'                 
 -0.265
  8 A"                                                                         
 -- Virtual --                   
 -0.016  -0.015  -0.010   0.021   0.040   0.047   0.054   0.070
 26 A'    9 A"   27 A'   28 A'   29 A'   10 A"   30 A'   31 A'                 
  0.081   0.084   0.105   0.111   0.117   0.125   0.146   0.167
 11 A"   32 A'   12 A"   33 A'   34 A'   35 A'   36 A'   37 A'                 
  0.188   0.243   0.249   0.255   0.300   0.310   0.322   0.331
 38 A'   13 A"   39 A'   40 A'   41 A'   14 A"   42 A'   43 A'                 
  0.335   0.356   0.397   0.413   0.432   0.453   0.506   0.515
 44 A'   45 A'   46 A'   15 A"   47 A'   48 A'   16 A"   49 A'                 
  0.525   0.556   0.568   0.568   0.599   0.639   0.673   0.716
 17 A"   50 A'   51 A'   18 A"   52 A'   19 A"   53 A'   54 A'                 
  0.772   0.832   0.856   0.956   0.969   1.060   1.155   1.282
 55 A'   56 A'   57 A'   58 A'   59 A'   20 A"   21 A"   60 A'                 
  1.284   1.376   1.390   1.401   1.427   1.441   1.448   1.580
 22 A"   23 A"   61 A'   62 A'   63 A'   24 A"   64 A'   65 A'                 
  1.598   1.767   1.769   1.861   1.903   1.936   1.947   1.999
 66 A'   25 A"   67 A'   68 A'   69 A'   70 A'   26 A"   27 A"                 
  2.045   2.113   2.202   2.280   2.577   2.600   2.671   2.805
 71 A'   72 A'   73 A'   74 A'   75 A'   28 A"   76 A'   29 A"                 
  2.981   3.108   3.237   3.639   3.723   3.740   3.744   3.795
 77 A'   78 A'   79 A'   80 A'   30 A"   31 A"   81 A'   82 A'                 
  3.908   3.945   3.985   3.989   4.015   4.077   4.176   4.243
 83 A'   32 A"   33 A"   34 A"   84 A'   35 A"   85 A'   86 A'                 
  4.353   4.651   4.905   6.224   6.269   6.328   6.336   6.459
 87 A'   88 A'   89 A'   36 A"   37 A"   90 A'   91 A'   92 A'                 
  6.678   6.830   7.534   7.572   7.674  23.438  24.163  47.916
 93 A'   94 A'   38 A"   95 A'   96 A'   97 A'   98 A'   99 A'                 
 66.707  66.739 289.733 289.771 289.8921020.712
100 A'  101 A'   39 A"  102 A'  103 A'  104 A'                                 
 --------------------------------------------------------------

          Ground-State Mulliken Net Atomic Charges

     Atom                 Charge (a.u.)
  ----------------------------------------
      1 H                     0.218898
      2 F                    -0.105207
      3 Br                   -0.014370
      4 F                    -0.116583
      5 C                     0.028314
      6 C                    -0.011051
  ----------------------------------------
  Sum of atomic charges =     0.000000

 -----------------------------------------------------------------
                    Cartesian Multipole Moments
 -----------------------------------------------------------------
    Charge (ESU x 10^10)
                 0.0000
    Dipole Moment (Debye)
         X       0.8802      Y      -0.9796      Z       0.0000
       Tot       1.3170
    Quadrupole Moments (Debye-Ang)
        XX     -41.9480     XY      -0.0573     YY     -39.1366
        XZ      -0.0000     YZ      -0.0000     ZZ     -40.1285
    Octopole Moments (Debye-Ang^2)
       XXX      20.2749    XXY       2.6282    XYY       8.1058
       YYY      -9.3318    XXZ       0.0000    XYZ      -0.0000
       YYZ      -0.0000    XZZ       1.2860    YZZ      -1.6319
       ZZZ      -0.0000
    Hexadecapole Moments (Debye-Ang^3)
      XXXX    -576.0616   XXXY     -43.4514   XXYY    -121.9353
      XYYY     -48.3495   YYYY    -142.2831   XXXZ      -0.0000
      XXYZ      -0.0000   XYYZ      -0.0000   YYYZ       0.0000
      XXZZ    -101.2682   XYZZ     -16.1103   YYZZ     -32.6229
      XZZZ      -0.0000   YZZZ      -0.0000   ZZZZ     -42.4761
 -----------------------------------------------------------------
 Calculating analytic gradient of the SCF energy
 Gradient of SCF Energy
            1           2           3           4           5           6
    1   0.0217789  -0.0093172  -0.0430888  -0.0096089   0.0240129   0.0162231
    2  -0.0185111   0.0056133  -0.0417536   0.0014589   0.0599112  -0.0067187
    3  -0.0000000   0.0000000   0.0000000  -0.0000000  -0.0000000   0.0000000
 Max gradient component =       5.991E-02
 RMS gradient           =       2.249E-02
 Gradient time:  CPU 5.61 s  wall 1.50 s
 Geometry Optimization Parameters
   NAtoms,    NIC,     NZ,  NCons,   NDum,   NFix, NCnnct, MaxDiis
        6      27       0       0       0       0       0       0

 Cartesian Hessian Update
 Hessian Updated using BFGS Update


** GEOMETRY OPTIMIZATION IN DELOCALIZED INTERNAL COORDINATES **
   Searching for a Minimum

   Optimization Cycle:   7

                       Coordinates (Angstroms)
     ATOM                X               Y               Z
      1  H         0.2553321239   -1.6842191745    0.0000000000
      2  F        -2.3934321470   -1.0449814805    0.0000000000
      3  Br        1.3722851903    0.4268430837    0.0000000000
      4  F        -1.7891188996    1.0126492443    0.0000000000
      5  C        -0.0692701194   -0.6143114909    0.0000000000
      6  C        -1.3354746425   -0.2373370024    0.0000000000
   Point Group: cs    Number of degrees of freedom:     9


   Energy is  -2850.679334729

 Hessian Updated using BFGS Update

  9 Hessian modes will be used to form the next step
  Hessian Eigenvalues:
     0.136624    0.174456    0.225815    0.249582    0.341873    0.413796
     0.428829    0.438388    1.221391

 Minimum Search - Taking Simple RFO Step
 Searching for Lamda that Minimizes Along All modes
 Value Taken    Lamda =  -0.01006084
 Step Taken.  Stepsize is  0.194067

                             Maximum     Tolerance    Cnvgd?
         Gradient           0.039733      0.000300      NO
         Displacement       0.103588      0.001200      NO
         Energy change     -0.030561      0.000001      NO


 New Cartesian Coordinates Obtained by Inverse Iteration

 Displacement from previous Coordinates is:  0.207771
 ----------------------------------------------------------------
             Standard Nuclear Orientation (Angstroms)
    I     Atom           X                Y                Z
 ----------------------------------------------------------------
    1      H       0.1799036726    -1.6257162007     0.0000000000
    2      F      -2.3653042942    -1.0685469734     0.0000000000
    3      Br      1.3975143387     0.4327338805     0.0000000000
    4      F      -1.7721074921     0.9945418327     0.0000000000
    5      C      -0.0725012999    -0.6271045750     0.0000000000
    6      C      -1.3271834194    -0.2472647845     0.0000000000
 ----------------------------------------------------------------
 Molecular Point Group                 Cs    NOp =  2
 Largest Abelian Subgroup              Cs    NOp =  2
 Nuclear Repulsion Energy =   311.6397356533 hartrees
 There are       33 alpha and       33 beta electrons
 Applying Cartesian multipole field
    Component          Value
    ---------          -----
     (2,0,0)        1.00000E-11
     (0,2,0)        2.00000E-11
     (0,0,2)       -3.00000E-11
 Nucleus-field energy     =     0.0000000078 hartrees
 Requested basis set is 6-311++G(d,p)
 There are 48 shells and 143 basis functions
 A cutoff of  1.0D-11 yielded   1049 shell pairs
 There are      9562 function pairs (     10505 Cartesian)
 Smallest overlap matrix eigenvalue = 8.38E-05
 Guess MOs from SCF MO coefficient file

 -----------------------------------------------------------------------
  General SCF calculation program by
  Eric Jon Sundstrom, Paul Horn, Yuezhi Mao, Dmitri Zuev, Alec White,
  David Stuck, Shaama M.S., Shane Yost, Joonho Lee, David Small,
  Daniel Levine, Susi Lehtola, Hugh Burton, Evgeny Epifanovsky
 -----------------------------------------------------------------------
 Exchange:     0.2000 Hartree-Fock + 0.0800 Slater + 0.7200 B88
 Correlation:  0.1900 VWN1RPA + 0.8100 LYP
 Using SG-1 standard quadrature grid
 using 4 threads for integral computing
 -------------------------------------------------------
 OpenMP Integral computing Module                
 Release: version 2.0, May 2017, Q-Chem Inc. Pleasanton 
 -------------------------------------------------------
 -------------------------------------------------------
 OpenMP BLAS3 based DFT computing Module                
 Release: version 1.0, May 2013, Q-Chem Inc. Pittsburgh 
 -------------------------------------------------------
 A restricted SCF calculation will be
 performed using DIIS
 SCF converges when DIIS error is below 1.0e-08
 ---------------------------------------
  Cycle       Energy         DIIS error
 ---------------------------------------
    1   -2850.6811862481      8.85e-04  
    2   -2850.6830125441      2.33e-04  
    3   -2850.6830083823      2.42e-04  
    4   -2850.6831360906      7.48e-05  
    5   -2850.6831471025      1.24e-05  
    6   -2850.6831474148      6.43e-06  
    7   -2850.6831475017      8.47e-07  
    8   -2850.6831475025      5.07e-07  
    9   -2850.6831475030      6.38e-08  
   10   -2850.6831475030      2.13e-08  
   11   -2850.6831475030      8.36e-09  Convergence criterion met
 ---------------------------------------
 SCF time:   CPU 17.98s  wall 4.00s 
 SCF   energy in the final basis set =    -2850.6831475030
 Total energy in the final basis set =    -2850.6831475030

 --------------------------------------------------------------
             Orbital Energies (a.u.) and Symmetries
 --------------------------------------------------------------

 Alpha MOs, Restricted
 -- Occupied --                  
-482.86  -62.51  -56.33  -56.32  -56.32  -24.74  -24.74  -10.37
  1 A'    2 A'    3 A'    1 A"    4 A'    5 A'    6 A'    7 A'                 
-10.239  -8.718  -6.550  -6.536  -6.535  -2.661  -2.657  -2.656
  8 A'    9 A'   10 A'    2 A"   11 A'   12 A'    3 A"   13 A'                 
 -2.645  -2.645  -1.320  -1.257  -0.876  -0.774  -0.662  -0.609
 14 A'    4 A"   15 A'   16 A'   17 A'   18 A'   19 A'   20 A'                 
 -0.560  -0.552  -0.479  -0.473  -0.460  -0.435  -0.367  -0.313
 21 A'    5 A"   22 A'    6 A"   23 A'   24 A'    7 A"   25 A'                 
 -0.267
  8 A"                                                                         
 -- Virtual --                   
 -0.020  -0.012  -0.008   0.025   0.039   0.048   0.059   0.070
 26 A'    9 A"   27 A'   28 A'   29 A'   10 A"   30 A'   31 A'                 
  0.081   0.084   0.106   0.113   0.120   0.129   0.146   0.172
 11 A"   32 A'   12 A"   33 A'   34 A'   35 A'   36 A'   37 A'                 
  0.193   0.242   0.254   0.256   0.302   0.309   0.322   0.331
 38 A'   13 A"   39 A'   40 A'   41 A'   14 A"   42 A'   43 A'                 
  0.338   0.360   0.396   0.415   0.428   0.455   0.504   0.526
 44 A'   45 A'   46 A'   15 A"   47 A'   48 A'   16 A"   17 A"                 
  0.532   0.563   0.568   0.572   0.603   0.643   0.681   0.728
 49 A'   50 A'   18 A"   51 A'   52 A'   19 A"   53 A'   54 A'                 
  0.773   0.824   0.856   0.943   0.978   1.066   1.154   1.278
 55 A'   56 A'   57 A'   58 A'   59 A'   20 A"   21 A"   22 A"                 
  1.282   1.374   1.394   1.397   1.422   1.444   1.464   1.581
 60 A'   23 A"   61 A'   62 A'   63 A'   24 A"   64 A'   65 A'                 
  1.625   1.767   1.805   1.863   1.904   1.947   1.980   2.001
 66 A'   67 A'   25 A"   68 A'   69 A'   70 A'   26 A"   27 A"                 
  2.047   2.122   2.213   2.335   2.604   2.611   2.698   2.811
 71 A'   72 A'   73 A'   74 A'   28 A"   75 A'   76 A'   29 A"                 
  2.998   3.119   3.268   3.697   3.719   3.739   3.742   3.826
 77 A'   78 A'   79 A'   80 A'   30 A"   31 A"   81 A'   82 A'                 
  3.934   3.957   3.987   3.991   4.015   4.073   4.174   4.253
 83 A'   32 A"   33 A"   34 A"   84 A'   35 A"   85 A'   86 A'                 
  4.362   4.672   4.912   6.221   6.266   6.327   6.335   6.475
 87 A'   88 A'   89 A'   36 A"   37 A"   90 A'   91 A'   92 A'                 
  6.663   6.848   7.536   7.570   7.674  23.500  24.232  47.905
 93 A'   94 A'   38 A"   95 A'   96 A'   97 A'   98 A'   99 A'                 
 66.705  66.740 289.733 289.768 289.8931020.696
100 A'  101 A'   39 A"  102 A'  103 A'  104 A'                                 

 Beta MOs, Restricted
 -- Occupied --                  
-482.86  -62.51  -56.33  -56.32  -56.32  -24.74  -24.74  -10.37
  1 A'    2 A'    3 A'    1 A"    4 A'    5 A'    6 A'    7 A'                 
-10.239  -8.718  -6.550  -6.536  -6.535  -2.661  -2.657  -2.656
  8 A'    9 A'   10 A'    2 A"   11 A'   12 A'    3 A"   13 A'                 
 -2.645  -2.645  -1.320  -1.257  -0.876  -0.774  -0.662  -0.609
 14 A'    4 A"   15 A'   16 A'   17 A'   18 A'   19 A'   20 A'                 
 -0.560  -0.552  -0.479  -0.473  -0.460  -0.435  -0.367  -0.313
 21 A'    5 A"   22 A'    6 A"   23 A'   24 A'    7 A"   25 A'                 
 -0.267
  8 A"                                                                         
 -- Virtual --                   
 -0.020  -0.012  -0.008   0.025   0.039   0.048   0.059   0.070
 26 A'    9 A"   27 A'   28 A'   29 A'   10 A"   30 A'   31 A'                 
  0.081   0.084   0.106   0.113   0.120   0.129   0.146   0.172
 11 A"   32 A'   12 A"   33 A'   34 A'   35 A'   36 A'   37 A'                 
  0.193   0.242   0.254   0.256   0.302   0.309   0.322   0.331
 38 A'   13 A"   39 A'   40 A'   41 A'   14 A"   42 A'   43 A'                 
  0.338   0.360   0.396   0.415   0.428   0.455   0.504   0.526
 44 A'   45 A'   46 A'   15 A"   47 A'   48 A'   16 A"   17 A"                 
  0.532   0.563   0.568   0.572   0.603   0.643   0.681   0.728
 49 A'   50 A'   18 A"   51 A'   52 A'   19 A"   53 A'   54 A'                 
  0.773   0.824   0.856   0.943   0.978   1.066   1.154   1.278
 55 A'   56 A'   57 A'   58 A'   59 A'   20 A"   21 A"   22 A"                 
  1.282   1.374   1.394   1.397   1.422   1.444   1.464   1.581
 60 A'   23 A"   61 A'   62 A'   63 A'   24 A"   64 A'   65 A'                 
  1.625   1.767   1.805   1.863   1.904   1.947   1.980   2.001
 66 A'   67 A'   25 A"   68 A'   69 A'   70 A'   26 A"   27 A"                 
  2.047   2.122   2.213   2.335   2.604   2.611   2.698   2.811
 71 A'   72 A'   73 A'   74 A'   28 A"   75 A'   76 A'   29 A"                 
  2.998   3.119   3.268   3.697   3.719   3.739   3.742   3.826
 77 A'   78 A'   79 A'   80 A'   30 A"   31 A"   81 A'   82 A'                 
  3.934   3.957   3.987   3.991   4.015   4.073   4.174   4.253
 83 A'   32 A"   33 A"   34 A"   84 A'   35 A"   85 A'   86 A'                 
  4.362   4.672   4.912   6.221   6.266   6.327   6.335   6.475
 87 A'   88 A'   89 A'   36 A"   37 A"   90 A'   91 A'   92 A'                 
  6.663   6.848   7.536   7.570   7.674  23.500  24.232  47.905
 93 A'   94 A'   38 A"   95 A'   96 A'   97 A'   98 A'   99 A'                 
 66.705  66.740 289.733 289.768 289.8931020.696
100 A'  101 A'   39 A"  102 A'  103 A'  104 A'                                 
 --------------------------------------------------------------

          Ground-State Mulliken Net Atomic Charges

     Atom                 Charge (a.u.)
  ----------------------------------------
      1 H                     0.221378
      2 F                    -0.101515
      3 Br                   -0.030755
      4 F                    -0.114601
      5 C                     0.018546
      6 C                     0.006947
  ----------------------------------------
  Sum of atomic charges =     0.000000

 -----------------------------------------------------------------
                    Cartesian Multipole Moments
 -----------------------------------------------------------------
    Charge (ESU x 10^10)
                 0.0000
    Dipole Moment (Debye)
         X       0.6701      Y      -0.9354      Z      -0.0000
       Tot       1.1507
    Quadrupole Moments (Debye-Ang)
        XX     -41.7032     XY       0.1029     YY     -39.1029
        XZ      -0.0000     YZ       0.0000     ZZ     -40.0636
    Octopole Moments (Debye-Ang^2)
       XXX      17.3703    XXY       2.9659    XYY       6.9943
       YYY      -8.7190    XXZ      -0.0000    XYZ       0.0000
       YYZ       0.0000    XZZ       0.4295    YZZ      -1.6181
       ZZZ      -0.0000
    Hexadecapole Moments (Debye-Ang^3)
      XXXX    -574.7818   XXXY     -45.6053   XXYY    -121.8733
      XYYY     -50.3472   YYYY    -142.4361   XXXZ      -0.0000
      XXYZ      -0.0000   XYYZ      -0.0000   YYYZ       0.0000
      XXZZ    -101.4116   XYZZ     -16.9783   YYZZ     -32.4758
      XZZZ      -0.0000   YZZZ       0.0000   ZZZZ     -42.4650
 -----------------------------------------------------------------
 Calculating analytic gradient of the SCF energy
 Gradient of SCF Energy
            1           2           3           4           5           6
    1  -0.0016497  -0.0019489  -0.0270247  -0.0038392   0.0183773   0.0160852
    2   0.0400300   0.0068403  -0.0273649  -0.0045663  -0.0054161  -0.0095230
    3  -0.0000000  -0.0000000   0.0000000   0.0000000   0.0000000  -0.0000000
 Max gradient component =       4.003E-02
 RMS gradient           =       1.469E-02
 Gradient time:  CPU 5.61 s  wall 1.50 s
 Geometry Optimization Parameters
   NAtoms,    NIC,     NZ,  NCons,   NDum,   NFix, NCnnct, MaxDiis
        6      27       0       0       0       0       0       0

 Cartesian Hessian Update
 Hessian Updated using BFGS Update


** GEOMETRY OPTIMIZATION IN DELOCALIZED INTERNAL COORDINATES **
   Searching for a Minimum

   Optimization Cycle:   8

                       Coordinates (Angstroms)
     ATOM                X               Y               Z
      1  H         0.1799036726   -1.6257162007    0.0000000000
      2  F        -2.3653042942   -1.0685469734    0.0000000000
      3  Br        1.3975143387    0.4327338805    0.0000000000
      4  F        -1.7721074921    0.9945418327    0.0000000000
      5  C        -0.0725012999   -0.6271045750    0.0000000000
      6  C        -1.3271834194   -0.2472647845    0.0000000000
   Point Group: cs    Number of degrees of freedom:     9


   Energy is  -2850.683147503

 Hessian Updated using BFGS Update

  9 Hessian modes will be used to form the next step
  Hessian Eigenvalues:
     0.159271    0.224762    0.243219    0.286764    0.329480    0.395521
     0.433170    0.434875    0.982503

 Minimum Search - Taking Simple RFO Step
 Searching for Lamda that Minimizes Along All modes
 Value Taken    Lamda =  -0.00654947
 Step Taken.  Stepsize is  0.135194

                             Maximum     Tolerance    Cnvgd?
         Gradient           0.045734      0.000300      NO
         Displacement       0.068917      0.001200      NO
         Energy change     -0.003813      0.000001      NO


 New Cartesian Coordinates Obtained by Inverse Iteration

 Displacement from previous Coordinates is:  0.167299
 ----------------------------------------------------------------
             Standard Nuclear Orientation (Angstroms)
    I     Atom           X                Y                Z
 ----------------------------------------------------------------
    1      H       0.1408146853    -1.6782284692     0.0000000000
    2      F      -2.3381217332    -1.0779929812     0.0000000000
    3      Br      1.3904035327     0.4774733199     0.0000000000
    4      F      -1.7512341359     0.9995445006     0.0000000000
    5      C      -0.0815107191    -0.6224592139     0.0000000000
    6      C      -1.3200301241    -0.2396939764     0.0000000000
 ----------------------------------------------------------------
 Molecular Point Group                 Cs    NOp =  2
 Largest Abelian Subgroup              Cs    NOp =  2
 Nuclear Repulsion Energy =   311.6437398105 hartrees
 There are       33 alpha and       33 beta electrons
 Applying Cartesian multipole field
    Component          Value
    ---------          -----
     (2,0,0)        1.00000E-11
     (0,2,0)        2.00000E-11
     (0,0,2)       -3.00000E-11
 Nucleus-field energy     =     0.0000000079 hartrees
 Requested basis set is 6-311++G(d,p)
 There are 48 shells and 143 basis functions
 A cutoff of  1.0D-11 yielded   1049 shell pairs
 There are      9563 function pairs (     10506 Cartesian)
 Smallest overlap matrix eigenvalue = 8.18E-05
 Guess MOs from SCF MO coefficient file

 -----------------------------------------------------------------------
  General SCF calculation program by
  Eric Jon Sundstrom, Paul Horn, Yuezhi Mao, Dmitri Zuev, Alec White,
  David Stuck, Shaama M.S., Shane Yost, Joonho Lee, David Small,
  Daniel Levine, Susi Lehtola, Hugh Burton, Evgeny Epifanovsky
 -----------------------------------------------------------------------
 Exchange:     0.2000 Hartree-Fock + 0.0800 Slater + 0.7200 B88
 Correlation:  0.1900 VWN1RPA + 0.8100 LYP
 Using SG-1 standard quadrature grid
 using 4 threads for integral computing
 -------------------------------------------------------
 OpenMP Integral computing Module                
 Release: version 2.0, May 2017, Q-Chem Inc. Pleasanton 
 -------------------------------------------------------
 -------------------------------------------------------
 OpenMP BLAS3 based DFT computing Module                
 Release: version 1.0, May 2013, Q-Chem Inc. Pittsburgh 
 -------------------------------------------------------
 A restricted SCF calculation will be
 performed using DIIS
 SCF converges when DIIS error is below 1.0e-08
 ---------------------------------------
  Cycle       Energy         DIIS error
 ---------------------------------------
    1   -2850.6853879919      6.64e-04  
    2   -2850.6862708125      3.14e-04  
    3   -2850.6862002123      3.58e-04  
    4   -2850.6865140925      3.40e-05  
    5   -2850.6865157359      1.91e-05  
    6   -2850.6865162439      2.57e-06  
    7   -2850.6865162562      1.03e-06  
    8   -2850.6865162575      3.20e-07  
    9   -2850.6865162577      8.92e-08  
   10   -2850.6865162577      3.07e-08  
   11   -2850.6865162577      6.72e-09  Convergence criterion met
 ---------------------------------------
 SCF time:   CPU 17.94s  wall 5.00s 
 SCF   energy in the final basis set =    -2850.6865162577
 Total energy in the final basis set =    -2850.6865162577

 --------------------------------------------------------------
             Orbital Energies (a.u.) and Symmetries
 --------------------------------------------------------------

 Alpha MOs, Restricted
 -- Occupied --                  
-482.85  -62.51  -56.33  -56.32  -56.32  -24.74  -24.74  -10.37
  1 A'    2 A'    3 A'    1 A"    4 A'    5 A'    6 A'    7 A'                 
-10.241  -8.717  -6.549  -6.535  -6.535  -2.660  -2.656  -2.655
  8 A'    9 A'   10 A'    2 A"   11 A'   12 A'    3 A"   13 A'                 
 -2.644  -2.644  -1.322  -1.261  -0.871  -0.775  -0.662  -0.611
 14 A'    4 A"   15 A'   16 A'   17 A'   18 A'   19 A'   20 A'                 
 -0.555  -0.551  -0.477  -0.475  -0.461  -0.433  -0.364  -0.313
  5 A"   21 A'   22 A'    6 A"   23 A'   24 A'    7 A"   25 A'                 
 -0.269
  8 A"                                                                         
 -- Virtual --                   
 -0.024  -0.008  -0.008   0.024   0.038   0.048   0.059   0.070
 26 A'   27 A'    9 A"   28 A'   29 A'   10 A"   30 A'   31 A'                 
  0.081   0.083   0.106   0.112   0.120   0.126   0.145   0.171
 11 A"   32 A'   12 A"   33 A'   34 A'   35 A'   36 A'   37 A'                 
  0.196   0.241   0.255   0.259   0.302   0.309   0.320   0.329
 38 A'   13 A"   39 A'   40 A'   41 A'   14 A"   42 A'   43 A'                 
  0.340   0.360   0.396   0.417   0.427   0.453   0.502   0.527
 44 A'   45 A'   46 A'   15 A"   47 A'   48 A'   16 A"   17 A"                 
  0.531   0.565   0.570   0.579   0.600   0.642   0.676   0.726
 49 A'   50 A'   18 A"   51 A'   52 A'   19 A"   53 A'   54 A'                 
  0.776   0.822   0.856   0.929   0.972   1.071   1.153   1.272
 55 A'   56 A'   57 A'   58 A'   59 A'   20 A"   21 A"   22 A"                 
  1.283   1.373   1.394   1.398   1.416   1.438   1.462   1.576
 60 A'   23 A"   61 A'   62 A'   63 A'   24 A"   64 A'   65 A'                 
  1.633   1.750   1.806   1.846   1.903   1.949   1.957   2.003
 66 A'   67 A'   25 A"   68 A'   69 A'   70 A'   26 A"   27 A"                 
  2.043   2.133   2.225   2.319   2.602   2.604   2.632   2.812
 71 A'   72 A'   73 A'   74 A'   75 A'   28 A"   76 A'   29 A"                 
  3.009   3.122   3.274   3.672   3.717   3.739   3.741   3.809
 77 A'   78 A'   79 A'   80 A'   30 A"   31 A"   81 A'   82 A'                 
  3.954   3.968   3.988   3.990   4.018   4.071   4.171   4.251
 83 A'   32 A"   33 A"   34 A"   84 A'   35 A"   85 A'   86 A'                 
  4.366   4.672   4.915   6.219   6.266   6.326   6.334   6.477
 87 A'   88 A'   89 A'   36 A"   37 A"   90 A'   91 A'   92 A'                 
  6.658   6.860   7.537   7.569   7.672  23.463  24.274  47.899
 93 A'   94 A'   38 A"   95 A'   96 A'   97 A'   98 A'   99 A'                 
 66.705  66.740 289.733 289.765 289.8921020.689
100 A'  101 A'   39 A"  102 A'  103 A'  104 A'                                 

 Beta MOs, Restricted
 -- Occupied --                  
-482.85  -62.51  -56.33  -56.32  -56.32  -24.74  -24.74  -10.37
  1 A'    2 A'    3 A'    1 A"    4 A'    5 A'    6 A'    7 A'                 
-10.241  -8.717  -6.549  -6.535  -6.535  -2.660  -2.656  -2.655
  8 A'    9 A'   10 A'    2 A"   11 A'   12 A'    3 A"   13 A'                 
 -2.644  -2.644  -1.322  -1.261  -0.871  -0.775  -0.662  -0.611
 14 A'    4 A"   15 A'   16 A'   17 A'   18 A'   19 A'   20 A'                 
 -0.555  -0.551  -0.477  -0.475  -0.461  -0.433  -0.364  -0.313
  5 A"   21 A'   22 A'    6 A"   23 A'   24 A'    7 A"   25 A'                 
 -0.269
  8 A"                                                                         
 -- Virtual --                   
 -0.024  -0.008  -0.008   0.024   0.038   0.048   0.059   0.070
 26 A'   27 A'    9 A"   28 A'   29 A'   10 A"   30 A'   31 A'                 
  0.081   0.083   0.106   0.112   0.120   0.126   0.145   0.171
 11 A"   32 A'   12 A"   33 A'   34 A'   35 A'   36 A'   37 A'                 
  0.196   0.241   0.255   0.259   0.302   0.309   0.320   0.329
 38 A'   13 A"   39 A'   40 A'   41 A'   14 A"   42 A'   43 A'                 
  0.340   0.360   0.396   0.417   0.427   0.453   0.502   0.527
 44 A'   45 A'   46 A'   15 A"   47 A'   48 A'   16 A"   17 A"                 
  0.531   0.565   0.570   0.579   0.600   0.642   0.676   0.726
 49 A'   50 A'   18 A"   51 A'   52 A'   19 A"   53 A'   54 A'                 
  0.776   0.822   0.856   0.929   0.972   1.071   1.153   1.272
 55 A'   56 A'   57 A'   58 A'   59 A'   20 A"   21 A"   22 A"                 
  1.283   1.373   1.394   1.398   1.416   1.438   1.462   1.576
 60 A'   23 A"   61 A'   62 A'   63 A'   24 A"   64 A'   65 A'                 
  1.633   1.750   1.806   1.846   1.903   1.949   1.957   2.003
 66 A'   67 A'   25 A"   68 A'   69 A'   70 A'   26 A"   27 A"                 
  2.043   2.133   2.225   2.319   2.602   2.604   2.632   2.812
 71 A'   72 A'   73 A'   74 A'   75 A'   28 A"   76 A'   29 A"                 
  3.009   3.122   3.274   3.672   3.717   3.739   3.741   3.809
 77 A'   78 A'   79 A'   80 A'   30 A"   31 A"   81 A'   82 A'                 
  3.954   3.968   3.988   3.990   4.018   4.071   4.171   4.251
 83 A'   32 A"   33 A"   34 A"   84 A'   35 A"   85 A'   86 A'                 
  4.366   4.672   4.915   6.219   6.266   6.326   6.334   6.477
 87 A'   88 A'   89 A'   36 A"   37 A"   90 A'   91 A'   92 A'                 
  6.658   6.860   7.537   7.569   7.672  23.463  24.274  47.899
 93 A'   94 A'   38 A"   95 A'   96 A'   97 A'   98 A'   99 A'                 
 66.705  66.740 289.733 289.765 289.8921020.689
100 A'  101 A'   39 A"  102 A'  103 A'  104 A'                                 
 --------------------------------------------------------------

          Ground-State Mulliken Net Atomic Charges

     Atom                 Charge (a.u.)
  ----------------------------------------
      1 H                     0.219923
      2 F                    -0.099656
      3 Br                   -0.045198
      4 F                    -0.110411
      5 C                     0.021487
      6 C                     0.013855
  ----------------------------------------
  Sum of atomic charges =     0.000000

 -----------------------------------------------------------------
                    Cartesian Multipole Moments
 -----------------------------------------------------------------
    Charge (ESU x 10^10)
                 0.0000
    Dipole Moment (Debye)
         X       0.5516      Y      -0.9208      Z      -0.0000
       Tot       1.0734
    Quadrupole Moments (Debye-Ang)
        XX     -41.6131     XY       0.1560     YY     -38.9702
        XZ       0.0000     YZ       0.0000     ZZ     -40.1152
    Octopole Moments (Debye-Ang^2)
       XXX      16.2279    XXY       2.4004    XYY       6.9412
       YYY     -11.2236    XXZ      -0.0000    XYZ      -0.0000
       YYZ      -0.0000    XZZ       0.2220    YZZ      -2.4009
       ZZZ      -0.0000
    Hexadecapole Moments (Debye-Ang^3)
      XXXX    -565.6314   XXXY     -48.7043   XXYY    -120.9161
      XYYY     -53.0575   YYYY    -147.3759   XXXZ       0.0000
      XXYZ       0.0000   XYYZ       0.0000   YYYZ       0.0000
      XXZZ     -99.9543   XYZZ     -18.1057   YYZZ     -33.5842
      XZZZ       0.0000   YZZZ       0.0000   ZZZZ     -42.5748
 -----------------------------------------------------------------
 Calculating analytic gradient of the SCF energy
 Gradient of SCF Energy
            1           2           3           4           5           6
    1   0.0014372   0.0056964  -0.0166342   0.0022539  -0.0162254   0.0234721
    2   0.0005492   0.0056229  -0.0157868  -0.0079194   0.0280220  -0.0104879
    3  -0.0000000   0.0000000  -0.0000000  -0.0000000   0.0000000   0.0000000
 Max gradient component =       2.802E-02
 RMS gradient           =       1.147E-02
 Gradient time:  CPU 5.59 s  wall 1.50 s
 Geometry Optimization Parameters
   NAtoms,    NIC,     NZ,  NCons,   NDum,   NFix, NCnnct, MaxDiis
        6      27       0       0       0       0       0       0

 Cartesian Hessian Update
 Hessian Updated using BFGS Update


** GEOMETRY OPTIMIZATION IN DELOCALIZED INTERNAL COORDINATES **
   Searching for a Minimum

   Optimization Cycle:   9

                       Coordinates (Angstroms)
     ATOM                X               Y               Z
      1  H         0.1408146853   -1.6782284692    0.0000000000
      2  F        -2.3381217332   -1.0779929812    0.0000000000
      3  Br        1.3904035327    0.4774733199    0.0000000000
      4  F        -1.7512341359    0.9995445006    0.0000000000
      5  C        -0.0815107191   -0.6224592139    0.0000000000
      6  C        -1.3200301241   -0.2396939764    0.0000000000
   Point Group: cs    Number of degrees of freedom:     9


   Energy is  -2850.686516258

 Hessian Updated using BFGS Update

  9 Hessian modes will be used to form the next step
  Hessian Eigenvalues:
     0.156002    0.218744    0.243926    0.292502    0.376209    0.398987
     0.434669    0.485852    0.750431

 Minimum Search - Taking Simple RFO Step
 Searching for Lamda that Minimizes Along All modes
 Value Taken    Lamda =  -0.00301221
 Step Taken.  Stepsize is  0.079451

                             Maximum     Tolerance    Cnvgd?
         Gradient           0.031752      0.000300      NO
         Displacement       0.065316      0.001200      NO
         Energy change     -0.003369      0.000001      NO


 New Cartesian Coordinates Obtained by Inverse Iteration

 Displacement from previous Coordinates is:  0.083366
 ----------------------------------------------------------------
             Standard Nuclear Orientation (Angstroms)
    I     Atom           X                Y                Z
 ----------------------------------------------------------------
    1      H       0.1416296576    -1.7022488683     0.0000000000
    2      F      -2.3495951049    -1.0785984951     0.0000000000
    3      Br      1.4002375504     0.4999609592     0.0000000000
    4      F      -1.7545328488     1.0098710166     0.0000000000
    5      C      -0.0669351530    -0.6355364066     0.0000000000
    6      C      -1.3304825956    -0.2348050261     0.0000000000
 ----------------------------------------------------------------
 Molecular Point Group                 Cs    NOp =  2
 Largest Abelian Subgroup              Cs    NOp =  2
 Nuclear Repulsion Energy =   309.2237598910 hartrees
 There are       33 alpha and       33 beta electrons
 Applying Cartesian multipole field
    Component          Value
    ---------          -----
     (2,0,0)        1.00000E-11
     (0,2,0)        2.00000E-11
     (0,0,2)       -3.00000E-11
 Nucleus-field energy     =     0.0000000080 hartrees
 Requested basis set is 6-311++G(d,p)
 There are 48 shells and 143 basis functions
 A cutoff of  1.0D-11 yielded   1048 shell pairs
 There are      9559 function pairs (     10502 Cartesian)
 Smallest overlap matrix eigenvalue = 9.52E-05
 Guess MOs from SCF MO coefficient file

 -----------------------------------------------------------------------
  General SCF calculation program by
  Eric Jon Sundstrom, Paul Horn, Yuezhi Mao, Dmitri Zuev, Alec White,
  David Stuck, Shaama M.S., Shane Yost, Joonho Lee, David Small,
  Daniel Levine, Susi Lehtola, Hugh Burton, Evgeny Epifanovsky
 -----------------------------------------------------------------------
 Exchange:     0.2000 Hartree-Fock + 0.0800 Slater + 0.7200 B88
 Correlation:  0.1900 VWN1RPA + 0.8100 LYP
 Using SG-1 standard quadrature grid
 using 4 threads for integral computing
 -------------------------------------------------------
 OpenMP Integral computing Module                
 Release: version 2.0, May 2017, Q-Chem Inc. Pleasanton 
 -------------------------------------------------------
 -------------------------------------------------------
 OpenMP BLAS3 based DFT computing Module                
 Release: version 1.0, May 2013, Q-Chem Inc. Pittsburgh 
 -------------------------------------------------------
 A restricted SCF calculation will be
 performed using DIIS
 SCF converges when DIIS error is below 1.0e-08
 ---------------------------------------
  Cycle       Energy         DIIS error
 ---------------------------------------
    1   -2850.6875534476      4.95e-04  
    2   -2850.6879701511      2.61e-04  
    3   -2850.6879893112      2.53e-04  
    4   -2850.6881266644      4.47e-05  
    5   -2850.6881306453      1.23e-05  
    6   -2850.6881310109      4.03e-06  
    7   -2850.6881310383      9.24e-07  
    8   -2850.6881310402      3.84e-07  
    9   -2850.6881310404      5.48e-08  
   10   -2850.6881310404      1.64e-08  
   11   -2850.6881310404      1.00e-08  
   12   -2850.6881310404      1.02e-09  Convergence criterion met
 ---------------------------------------
 SCF time:   CPU 19.49s  wall 6.00s 
 SCF   energy in the final basis set =    -2850.6881310404
 Total energy in the final basis set =    -2850.6881310404

 --------------------------------------------------------------
             Orbital Energies (a.u.) and Symmetries
 --------------------------------------------------------------

 Alpha MOs, Restricted
 -- Occupied --                  
-482.85  -62.51  -56.33  -56.32  -56.32  -24.74  -24.74  -10.37
  1 A'    2 A'    3 A'    1 A"    4 A'    5 A'    6 A'    7 A'                 
-10.247  -8.717  -6.549  -6.535  -6.534  -2.660  -2.656  -2.655
  8 A'    9 A'   10 A'    2 A"   11 A'   12 A'    3 A"   13 A'                 
 -2.644  -2.644  -1.322  -1.262  -0.864  -0.771  -0.662  -0.610
  4 A"   14 A'   15 A'   16 A'   17 A'   18 A'   19 A'   20 A'                 
 -0.554  -0.549  -0.477  -0.476  -0.461  -0.433  -0.360  -0.313
  5 A"   21 A'    6 A"   22 A'   23 A'   24 A'    7 A"   25 A'                 
 -0.267
  8 A"                                                                         
 -- Virtual --                   
 -0.028  -0.015  -0.008   0.023   0.038   0.048   0.059   0.070
 26 A'    9 A"   27 A'   28 A'   29 A'   10 A"   30 A'   31 A'                 
  0.081   0.082   0.105   0.110   0.118   0.125   0.144   0.169
 11 A"   32 A'   12 A"   33 A'   34 A'   35 A'   36 A'   37 A'                 
  0.190   0.241   0.252   0.257   0.301   0.308   0.319   0.327
 38 A'   13 A"   39 A'   40 A'   41 A'   14 A"   42 A'   43 A'                 
  0.338   0.357   0.396   0.418   0.422   0.447   0.502   0.522
 44 A'   45 A'   46 A'   15 A"   47 A'   48 A'   16 A"   49 A'                 
  0.526   0.565   0.570   0.573   0.594   0.640   0.672   0.725
 17 A"   50 A'   18 A"   51 A'   52 A'   19 A"   53 A'   54 A'                 
  0.775   0.810   0.849   0.920   0.967   1.066   1.151   1.266
 55 A'   56 A'   57 A'   58 A'   59 A'   20 A"   21 A"   22 A"                 
  1.284   1.372   1.393   1.399   1.412   1.432   1.466   1.564
 60 A'   23 A"   61 A'   62 A'   63 A'   24 A"   64 A'   65 A'                 
  1.621   1.733   1.793   1.837   1.899   1.938   1.940   2.002
 66 A'   67 A'   25 A"   68 A'   69 A'   70 A'   26 A"   27 A"                 
  2.035   2.119   2.213   2.293   2.574   2.597   2.633   2.804
 71 A'   72 A'   73 A'   74 A'   75 A'   28 A"   76 A'   29 A"                 
  3.001   3.101   3.255   3.660   3.716   3.737   3.739   3.808
 77 A'   78 A'   79 A'   80 A'   30 A"   31 A"   81 A'   82 A'                 
  3.937   3.962   3.982   3.988   4.019   4.067   4.164   4.235
 83 A'   32 A"   33 A"   34 A"   84 A'   35 A"   85 A'   86 A'                 
  4.364   4.664   4.908   6.218   6.264   6.320   6.332   6.466
 87 A'   88 A'   89 A'   36 A"   37 A"   90 A'   91 A'   92 A'                 
  6.647   6.849   7.537   7.567   7.667  23.464  24.148  47.892
 93 A'   94 A'   38 A"   95 A'   96 A'   97 A'   98 A'   99 A'                 
 66.702  66.735 289.733 289.762 289.8881020.681
100 A'  101 A'   39 A"  102 A'  103 A'  104 A'                                 

 Beta MOs, Restricted
 -- Occupied --                  
-482.85  -62.51  -56.33  -56.32  -56.32  -24.74  -24.74  -10.37
  1 A'    2 A'    3 A'    1 A"    4 A'    5 A'    6 A'    7 A'                 
-10.247  -8.717  -6.549  -6.535  -6.534  -2.660  -2.656  -2.655
  8 A'    9 A'   10 A'    2 A"   11 A'   12 A'    3 A"   13 A'                 
 -2.644  -2.644  -1.322  -1.262  -0.864  -0.771  -0.662  -0.610
  4 A"   14 A'   15 A'   16 A'   17 A'   18 A'   19 A'   20 A'                 
 -0.554  -0.549  -0.477  -0.476  -0.461  -0.433  -0.360  -0.313
  5 A"   21 A'    6 A"   22 A'   23 A'   24 A'    7 A"   25 A'                 
 -0.267
  8 A"                                                                         
 -- Virtual --                   
 -0.028  -0.015  -0.008   0.023   0.038   0.048   0.059   0.070
 26 A'    9 A"   27 A'   28 A'   29 A'   10 A"   30 A'   31 A'                 
  0.081   0.082   0.105   0.110   0.118   0.125   0.144   0.169
 11 A"   32 A'   12 A"   33 A'   34 A'   35 A'   36 A'   37 A'                 
  0.190   0.241   0.252   0.257   0.301   0.308   0.319   0.327
 38 A'   13 A"   39 A'   40 A'   41 A'   14 A"   42 A'   43 A'                 
  0.338   0.357   0.396   0.418   0.422   0.447   0.502   0.522
 44 A'   45 A'   46 A'   15 A"   47 A'   48 A'   16 A"   49 A'                 
  0.526   0.565   0.570   0.573   0.594   0.640   0.672   0.725
 17 A"   50 A'   18 A"   51 A'   52 A'   19 A"   53 A'   54 A'                 
  0.775   0.810   0.849   0.920   0.967   1.066   1.151   1.266
 55 A'   56 A'   57 A'   58 A'   59 A'   20 A"   21 A"   22 A"                 
  1.284   1.372   1.393   1.399   1.412   1.432   1.466   1.564
 60 A'   23 A"   61 A'   62 A'   63 A'   24 A"   64 A'   65 A'                 
  1.621   1.733   1.793   1.837   1.899   1.938   1.940   2.002
 66 A'   67 A'   25 A"   68 A'   69 A'   70 A'   26 A"   27 A"                 
  2.035   2.119   2.213   2.293   2.574   2.597   2.633   2.804
 71 A'   72 A'   73 A'   74 A'   75 A'   28 A"   76 A'   29 A"                 
  3.001   3.101   3.255   3.660   3.716   3.737   3.739   3.808
 77 A'   78 A'   79 A'   80 A'   30 A"   31 A"   81 A'   82 A'                 
  3.937   3.962   3.982   3.988   4.019   4.067   4.164   4.235
 83 A'   32 A"   33 A"   34 A"   84 A'   35 A"   85 A'   86 A'                 
  4.364   4.664   4.908   6.218   6.264   6.320   6.332   6.466
 87 A'   88 A'   89 A'   36 A"   37 A"   90 A'   91 A'   92 A'                 
  6.647   6.849   7.537   7.567   7.667  23.464  24.148  47.892
 93 A'   94 A'   38 A"   95 A'   96 A'   97 A'   98 A'   99 A'                 
 66.702  66.735 289.733 289.762 289.8881020.681
100 A'  101 A'   39 A"  102 A'  103 A'  104 A'                                 
 --------------------------------------------------------------

          Ground-State Mulliken Net Atomic Charges

     Atom                 Charge (a.u.)
  ----------------------------------------
      1 H                     0.221039
      2 F                    -0.096076
      3 Br                   -0.049402
      4 F                    -0.105846
      5 C                     0.007156
      6 C                     0.023131
  ----------------------------------------
  Sum of atomic charges =     0.000000

 -----------------------------------------------------------------
                    Cartesian Multipole Moments
 -----------------------------------------------------------------
    Charge (ESU x 10^10)
                 0.0000
    Dipole Moment (Debye)
         X       0.5042      Y      -0.9067      Z       0.0000
       Tot       1.0375
    Quadrupole Moments (Debye-Ang)
        XX     -41.6144     XY       0.1715     YY     -38.9092
        XZ      -0.0000     YZ       0.0000     ZZ     -40.2720
    Octopole Moments (Debye-Ang^2)
       XXX      15.5819    XXY       2.1708    XYY       6.9383
       YYY     -12.3939    XXZ       0.0000    XYZ       0.0000
       YYZ       0.0000    XZZ       0.1220    YZZ      -2.7107
       ZZZ       0.0000
    Hexadecapole Moments (Debye-Ang^3)
      XXXX    -571.9722   XXXY     -50.2836   XXYY    -122.1920
      XYYY     -54.4307   YYYY    -150.5689   XXXZ       0.0000
      XXYZ       0.0000   XYYZ       0.0000   YYYZ       0.0000
      XXZZ    -101.0489   XYZZ     -18.7143   YYZZ     -34.3679
      XZZZ       0.0000   YZZZ       0.0000   ZZZZ     -42.9784
 -----------------------------------------------------------------
 Calculating analytic gradient of the SCF energy
 Gradient of SCF Energy
            1           2           3           4           5           6
    1   0.0005677   0.0023145  -0.0095726   0.0009953   0.0124803  -0.0067853
    2  -0.0054902   0.0011913  -0.0087147  -0.0025206   0.0147463   0.0007879
    3  -0.0000000  -0.0000000  -0.0000000  -0.0000000  -0.0000000   0.0000000
 Max gradient component =       1.475E-02
 RMS gradient           =       5.926E-03
 Gradient time:  CPU 5.54 s  wall 1.48 s
 Geometry Optimization Parameters
   NAtoms,    NIC,     NZ,  NCons,   NDum,   NFix, NCnnct, MaxDiis
        6      27       0       0       0       0       0       0

 Cartesian Hessian Update
 Hessian Updated using BFGS Update


** GEOMETRY OPTIMIZATION IN DELOCALIZED INTERNAL COORDINATES **
   Searching for a Minimum

   Optimization Cycle:  10

                       Coordinates (Angstroms)
     ATOM                X               Y               Z
      1  H         0.1416296576   -1.7022488683    0.0000000000
      2  F        -2.3495951049   -1.0785984951    0.0000000000
      3  Br        1.4002375504    0.4999609592    0.0000000000
      4  F        -1.7545328488    1.0098710166    0.0000000000
      5  C        -0.0669351530   -0.6355364066    0.0000000000
      6  C        -1.3304825956   -0.2348050261    0.0000000000
   Point Group: cs    Number of degrees of freedom:     9


   Energy is  -2850.688131040

 Hessian Updated using BFGS Update

  9 Hessian modes will be used to form the next step
  Hessian Eigenvalues:
     0.154590    0.196834    0.243554    0.284588    0.393559    0.426581
     0.434891    0.487846    0.703674

 Minimum Search - Taking Simple RFO Step
 Searching for Lamda that Minimizes Along All modes
 Value Taken    Lamda =  -0.00063270
 Step Taken.  Stepsize is  0.045383

                             Maximum     Tolerance    Cnvgd?
         Gradient           0.009673      0.000300      NO
         Displacement       0.029212      0.001200      NO
         Energy change     -0.001615      0.000001      NO


 New Cartesian Coordinates Obtained by Inverse Iteration

 Displacement from previous Coordinates is:  0.048844
 ----------------------------------------------------------------
             Standard Nuclear Orientation (Angstroms)
    I     Atom           X                Y                Z
 ----------------------------------------------------------------
    1      H       0.1383843566    -1.7079922679     0.0000000000
    2      F      -2.3541532828    -1.0772760701     0.0000000000
    3      Br      1.3975117337     0.5173136732     0.0000000000
    4      F      -1.7438095958     1.0120662782     0.0000000000
    5      C      -0.0695446158    -0.6479274693     0.0000000000
    6      C      -1.3280670902    -0.2375409645     0.0000000000
 ----------------------------------------------------------------
 Molecular Point Group                 Cs    NOp =  2
 Largest Abelian Subgroup              Cs    NOp =  2
 Nuclear Repulsion Energy =   308.6669173340 hartrees
 There are       33 alpha and       33 beta electrons
 Applying Cartesian multipole field
    Component          Value
    ---------          -----
     (2,0,0)        1.00000E-11
     (0,2,0)        2.00000E-11
     (0,0,2)       -3.00000E-11
 Nucleus-field energy     =     0.0000000081 hartrees
 Requested basis set is 6-311++G(d,p)
 There are 48 shells and 143 basis functions
 A cutoff of  1.0D-11 yielded   1049 shell pairs
 There are      9563 function pairs (     10506 Cartesian)
 Smallest overlap matrix eigenvalue = 9.63E-05
 Guess MOs from SCF MO coefficient file

 -----------------------------------------------------------------------
  General SCF calculation program by
  Eric Jon Sundstrom, Paul Horn, Yuezhi Mao, Dmitri Zuev, Alec White,
  David Stuck, Shaama M.S., Shane Yost, Joonho Lee, David Small,
  Daniel Levine, Susi Lehtola, Hugh Burton, Evgeny Epifanovsky
 -----------------------------------------------------------------------
 Exchange:     0.2000 Hartree-Fock + 0.0800 Slater + 0.7200 B88
 Correlation:  0.1900 VWN1RPA + 0.8100 LYP
 Using SG-1 standard quadrature grid
 using 4 threads for integral computing
 -------------------------------------------------------
 OpenMP Integral computing Module                
 Release: version 2.0, May 2017, Q-Chem Inc. Pleasanton 
 -------------------------------------------------------
 -------------------------------------------------------
 OpenMP BLAS3 based DFT computing Module                
 Release: version 1.0, May 2013, Q-Chem Inc. Pittsburgh 
 -------------------------------------------------------
 A restricted SCF calculation will be
 performed using DIIS
 SCF converges when DIIS error is below 1.0e-08
 ---------------------------------------
  Cycle       Energy         DIIS error
 ---------------------------------------
    1   -2850.6883463125      2.40e-04  
    2   -2850.6885395320      6.26e-05  
    3   -2850.6885304333      8.70e-05  
    4   -2850.6885487931      1.64e-05  
    5   -2850.6885493473      4.79e-06  
    6   -2850.6885493847      1.36e-06  
    7   -2850.6885493879      3.82e-07  
    8   -2850.6885493881      1.35e-07  
    9   -2850.6885493881      4.47e-08  
   10   -2850.6885493881      5.13e-09  Convergence criterion met
 ---------------------------------------
 SCF time:   CPU 16.24s  wall 5.00s 
 SCF   energy in the final basis set =    -2850.6885493881
 Total energy in the final basis set =    -2850.6885493881

 --------------------------------------------------------------
             Orbital Energies (a.u.) and Symmetries
 --------------------------------------------------------------

 Alpha MOs, Restricted
 -- Occupied --                  
-482.85  -62.51  -56.33  -56.32  -56.32  -24.74  -24.74  -10.37
  1 A'    2 A'    3 A'    1 A"    4 A'    5 A'    6 A'    7 A'                 
-10.248  -8.716  -6.549  -6.534  -6.534  -2.659  -2.655  -2.655
  8 A'    9 A'   10 A'    2 A"   11 A'   12 A'    3 A"   13 A'                 
 -2.644  -2.644  -1.321  -1.261  -0.862  -0.771  -0.662  -0.610
  4 A"   14 A'   15 A'   16 A'   17 A'   18 A'   19 A'   20 A'                 
 -0.553  -0.550  -0.477  -0.477  -0.461  -0.432  -0.359  -0.313
  5 A"   21 A'   22 A'    6 A"   23 A'   24 A'    7 A"   25 A'                 
 -0.268
  8 A"                                                                         
 -- Virtual --                   
 -0.032  -0.016  -0.008   0.023   0.037   0.049   0.059   0.070
 26 A'    9 A"   27 A'   28 A'   29 A'   10 A"   30 A'   31 A'                 
  0.081   0.082   0.105   0.109   0.117   0.125   0.144   0.169
 11 A"   32 A'   12 A"   33 A'   34 A'   35 A'   36 A'   37 A'                 
  0.188   0.241   0.252   0.258   0.300   0.308   0.318   0.327
 38 A'   13 A"   39 A'   40 A'   41 A'   14 A"   42 A'   43 A'                 
  0.339   0.357   0.396   0.419   0.420   0.445   0.500   0.522
 44 A'   45 A'   46 A'   15 A"   47 A'   48 A'   16 A"   49 A'                 
  0.526   0.565   0.570   0.575   0.593   0.639   0.670   0.727
 17 A"   50 A'   18 A"   51 A'   52 A'   19 A"   53 A'   54 A'                 
  0.775   0.807   0.847   0.915   0.965   1.066   1.149   1.264
 55 A'   56 A'   57 A'   58 A'   59 A'   20 A"   21 A"   22 A"                 
  1.285   1.371   1.393   1.400   1.412   1.431   1.466   1.560
 60 A'   23 A"   61 A'   62 A'   63 A'   24 A"   64 A'   65 A'                 
  1.619   1.728   1.792   1.837   1.900   1.938   1.945   2.002
 66 A'   67 A'   25 A"   68 A'   69 A'   70 A'   26 A"   27 A"                 
  2.033   2.120   2.213   2.289   2.585   2.596   2.629   2.804
 71 A'   72 A'   73 A'   74 A'   75 A'   28 A"   76 A'   29 A"                 
  2.995   3.095   3.253   3.664   3.717   3.737   3.739   3.808
 77 A'   78 A'   79 A'   80 A'   30 A"   31 A"   81 A'   82 A'                 
  3.937   3.960   3.979   3.989   4.020   4.064   4.160   4.229
 83 A'   32 A"   33 A"   34 A"   84 A'   35 A"   85 A'   86 A'                 
  4.365   4.665   4.906   6.218   6.264   6.318   6.332   6.464
 87 A'   88 A'   89 A'   36 A"   37 A"   90 A'   91 A'   92 A'                 
  6.640   6.845   7.537   7.567   7.664  23.465  24.155  47.887
 93 A'   94 A'   38 A"   95 A'   96 A'   97 A'   98 A'   99 A'                 
 66.702  66.734 289.733 289.761 289.8851020.674
100 A'  101 A'   39 A"  102 A'  103 A'  104 A'                                 

 Beta MOs, Restricted
 -- Occupied --                  
-482.85  -62.51  -56.33  -56.32  -56.32  -24.74  -24.74  -10.37
  1 A'    2 A'    3 A'    1 A"    4 A'    5 A'    6 A'    7 A'                 
-10.248  -8.716  -6.549  -6.534  -6.534  -2.659  -2.655  -2.655
  8 A'    9 A'   10 A'    2 A"   11 A'   12 A'    3 A"   13 A'                 
 -2.644  -2.644  -1.321  -1.261  -0.862  -0.771  -0.662  -0.610
  4 A"   14 A'   15 A'   16 A'   17 A'   18 A'   19 A'   20 A'                 
 -0.553  -0.550  -0.477  -0.477  -0.461  -0.432  -0.359  -0.313
  5 A"   21 A'   22 A'    6 A"   23 A'   24 A'    7 A"   25 A'                 
 -0.268
  8 A"                                                                         
 -- Virtual --                   
 -0.032  -0.016  -0.008   0.023   0.037   0.049   0.059   0.070
 26 A'    9 A"   27 A'   28 A'   29 A'   10 A"   30 A'   31 A'                 
  0.081   0.082   0.105   0.109   0.117   0.125   0.144   0.169
 11 A"   32 A'   12 A"   33 A'   34 A'   35 A'   36 A'   37 A'                 
  0.188   0.241   0.252   0.258   0.300   0.308   0.318   0.327
 38 A'   13 A"   39 A'   40 A'   41 A'   14 A"   42 A'   43 A'                 
  0.339   0.357   0.396   0.419   0.420   0.445   0.500   0.522
 44 A'   45 A'   46 A'   15 A"   47 A'   48 A'   16 A"   49 A'                 
  0.526   0.565   0.570   0.575   0.593   0.639   0.670   0.727
 17 A"   50 A'   18 A"   51 A'   52 A'   19 A"   53 A'   54 A'                 
  0.775   0.807   0.847   0.915   0.965   1.066   1.149   1.264
 55 A'   56 A'   57 A'   58 A'   59 A'   20 A"   21 A"   22 A"                 
  1.285   1.371   1.393   1.400   1.412   1.431   1.466   1.560
 60 A'   23 A"   61 A'   62 A'   63 A'   24 A"   64 A'   65 A'                 
  1.619   1.728   1.792   1.837   1.900   1.938   1.945   2.002
 66 A'   67 A'   25 A"   68 A'   69 A'   70 A'   26 A"   27 A"                 
  2.033   2.120   2.213   2.289   2.585   2.596   2.629   2.804
 71 A'   72 A'   73 A'   74 A'   75 A'   28 A"   76 A'   29 A"                 
  2.995   3.095   3.253   3.664   3.717   3.737   3.739   3.808
 77 A'   78 A'   79 A'   80 A'   30 A"   31 A"   81 A'   82 A'                 
  3.937   3.960   3.979   3.989   4.020   4.064   4.160   4.229
 83 A'   32 A"   33 A"   34 A"   84 A'   35 A"   85 A'   86 A'                 
  4.365   4.665   4.906   6.218   6.264   6.318   6.332   6.464
 87 A'   88 A'   89 A'   36 A"   37 A"   90 A'   91 A'   92 A'                 
  6.640   6.845   7.537   7.567   7.664  23.465  24.155  47.887
 93 A'   94 A'   38 A"   95 A'   96 A'   97 A'   98 A'   99 A'                 
 66.702  66.734 289.733 289.761 289.8851020.674
100 A'  101 A'   39 A"  102 A'  103 A'  104 A'                                 
 --------------------------------------------------------------

          Ground-State Mulliken Net Atomic Charges

     Atom                 Charge (a.u.)
  ----------------------------------------
      1 H                     0.223254
      2 F                    -0.097049
      3 Br                   -0.054197
      4 F                    -0.105496
      5 C                     0.013207
      6 C                     0.020281
  ----------------------------------------
  Sum of atomic charges =     0.000000

 -----------------------------------------------------------------
                    Cartesian Multipole Moments
 -----------------------------------------------------------------
    Charge (ESU x 10^10)
                 0.0000
    Dipole Moment (Debye)
         X       0.4868      Y      -0.9277      Z      -0.0000
       Tot       1.0477
    Quadrupole Moments (Debye-Ang)
        XX     -41.6880     XY       0.1864     YY     -38.8380
        XZ      -0.0000     YZ       0.0000     ZZ     -40.2996
    Octopole Moments (Debye-Ang^2)
       XXX      15.5257    XXY       2.0231    XYY       7.0444
       YYY     -13.1887    XXZ      -0.0000    XYZ       0.0000
       YYZ      -0.0000    XZZ       0.1201    YZZ      -2.9807
       ZZZ      -0.0000
    Hexadecapole Moments (Debye-Ang^3)
      XXXX    -571.4983   XXXY     -51.8596   XXYY    -122.1556
      XYYY     -55.6828   YYYY    -152.6339   XXXZ      -0.0000
      XXYZ      -0.0000   XYYZ      -0.0000   YYYZ       0.0000
      XXZZ    -100.8828   XYZZ     -19.2243   YYZZ     -34.8105
      XZZZ      -0.0000   YZZZ       0.0000   ZZZZ     -43.0508
 -----------------------------------------------------------------
 Calculating analytic gradient of the SCF energy
 Gradient of SCF Energy
            1           2           3           4           5           6
    1  -0.0011896   0.0008917  -0.0041003   0.0006332   0.0066581  -0.0028930
    2  -0.0015513  -0.0006714  -0.0030323   0.0000033   0.0046632   0.0005885
    3   0.0000000   0.0000000   0.0000000  -0.0000000   0.0000000  -0.0000000
 Max gradient component =       6.658E-03
 RMS gradient           =       2.430E-03
 Gradient time:  CPU 5.54 s  wall 1.48 s
 Geometry Optimization Parameters
   NAtoms,    NIC,     NZ,  NCons,   NDum,   NFix, NCnnct, MaxDiis
        6      27       0       0       0       0       0       0

 Cartesian Hessian Update
 Hessian Updated using BFGS Update


** GEOMETRY OPTIMIZATION IN DELOCALIZED INTERNAL COORDINATES **
   Searching for a Minimum

   Optimization Cycle:  11

                       Coordinates (Angstroms)
     ATOM                X               Y               Z
      1  H         0.1383843566   -1.7079922679    0.0000000000
      2  F        -2.3541532828   -1.0772760701    0.0000000000
      3  Br        1.3975117337    0.5173136732    0.0000000000
      4  F        -1.7438095958    1.0120662782    0.0000000000
      5  C        -0.0695446158   -0.6479274693    0.0000000000
      6  C        -1.3280670902   -0.2375409645    0.0000000000
   Point Group: cs    Number of degrees of freedom:     9


   Energy is  -2850.688549388

 Hessian Updated using BFGS Update

  9 Hessian modes will be used to form the next step
  Hessian Eigenvalues:
     0.147862    0.173764    0.245388    0.289434    0.334748    0.432902
     0.434649    0.442086    0.700495

 Minimum Search - Taking Simple RFO Step
 Searching for Lamda that Minimizes Along All modes
 Value Taken    Lamda =  -0.00017403
 Step Taken.  Stepsize is  0.030531

                             Maximum     Tolerance    Cnvgd?
         Gradient           0.003461      0.000300      NO
         Displacement       0.017989      0.001200      NO
         Energy change     -0.000418      0.000001      NO


 New Cartesian Coordinates Obtained by Inverse Iteration

 Displacement from previous Coordinates is:  0.035068
 ----------------------------------------------------------------
             Standard Nuclear Orientation (Angstroms)
    I     Atom           X                Y                Z
 ----------------------------------------------------------------
    1      H       0.1462971268    -1.7104199267     0.0000000000
    2      F      -2.3620996197    -1.0711456740     0.0000000000
    3      Br      1.3959828780     0.5251594522     0.0000000000
    4      F      -1.7385088056     1.0111374120     0.0000000000
    5      C      -0.0730062994    -0.6558671887     0.0000000000
    6      C      -1.3283437745    -0.2402208950     0.0000000000
 ----------------------------------------------------------------
 Molecular Point Group                 Cs    NOp =  2
 Largest Abelian Subgroup              Cs    NOp =  2
 Nuclear Repulsion Energy =   308.3671818375 hartrees
 There are       33 alpha and       33 beta electrons
 Applying Cartesian multipole field
    Component          Value
    ---------          -----
     (2,0,0)        1.00000E-11
     (0,2,0)        2.00000E-11
     (0,0,2)       -3.00000E-11
 Nucleus-field energy     =     0.0000000081 hartrees
 Requested basis set is 6-311++G(d,p)
 There are 48 shells and 143 basis functions
 A cutoff of  1.0D-11 yielded   1049 shell pairs
 There are      9563 function pairs (     10506 Cartesian)
 Smallest overlap matrix eigenvalue = 9.66E-05
 Guess MOs from SCF MO coefficient file

 -----------------------------------------------------------------------
  General SCF calculation program by
  Eric Jon Sundstrom, Paul Horn, Yuezhi Mao, Dmitri Zuev, Alec White,
  David Stuck, Shaama M.S., Shane Yost, Joonho Lee, David Small,
  Daniel Levine, Susi Lehtola, Hugh Burton, Evgeny Epifanovsky
 -----------------------------------------------------------------------
 Exchange:     0.2000 Hartree-Fock + 0.0800 Slater + 0.7200 B88
 Correlation:  0.1900 VWN1RPA + 0.8100 LYP
 Using SG-1 standard quadrature grid
 using 4 threads for integral computing
 -------------------------------------------------------
 OpenMP Integral computing Module                
 Release: version 2.0, May 2017, Q-Chem Inc. Pleasanton 
 -------------------------------------------------------
 -------------------------------------------------------
 OpenMP BLAS3 based DFT computing Module                
 Release: version 1.0, May 2013, Q-Chem Inc. Pittsburgh 
 -------------------------------------------------------
 A restricted SCF calculation will be
 performed using DIIS
 SCF converges when DIIS error is below 1.0e-08
 ---------------------------------------
  Cycle       Energy         DIIS error
 ---------------------------------------
    1   -2850.6885487830      1.69e-04  
    2   -2850.6886479255      3.81e-05  
    3   -2850.6886435220      5.61e-05  
    4   -2850.6886512779      9.32e-06  
    5   -2850.6886514521      3.73e-06  
    6   -2850.6886514725      6.78e-07  
    7   -2850.6886514733      2.00e-07  
    8   -2850.6886514734      6.62e-08  
    9   -2850.6886514733      1.95e-08  
   10   -2850.6886514734      2.87e-09  Convergence criterion met
 ---------------------------------------
 SCF time:   CPU 16.20s  wall 5.00s 
 SCF   energy in the final basis set =    -2850.6886514734
 Total energy in the final basis set =    -2850.6886514734

 --------------------------------------------------------------
             Orbital Energies (a.u.) and Symmetries
 --------------------------------------------------------------

 Alpha MOs, Restricted
 -- Occupied --                  
-482.85  -62.51  -56.33  -56.32  -56.32  -24.74  -24.74  -10.37
  1 A'    2 A'    3 A'    1 A"    4 A'    5 A'    6 A'    7 A'                 
-10.248  -8.716  -6.548  -6.534  -6.534  -2.659  -2.655  -2.655
  8 A'    9 A'   10 A'    2 A"   11 A'   12 A'    3 A"   13 A'                 
 -2.643  -2.643  -1.321  -1.261  -0.861  -0.771  -0.663  -0.610
  4 A"   14 A'   15 A'   16 A'   17 A'   18 A'   19 A'   20 A'                 
 -0.554  -0.551  -0.477  -0.477  -0.461  -0.431  -0.358  -0.313
  5 A"   21 A'   22 A'    6 A"   23 A'   24 A'    7 A"   25 A'                 
 -0.269
  8 A"                                                                         
 -- Virtual --                   
 -0.035  -0.016  -0.008   0.023   0.037   0.049   0.058   0.071
 26 A'    9 A"   27 A'   28 A'   29 A'   10 A"   30 A'   31 A'                 
  0.081   0.082   0.104   0.109   0.117   0.125   0.143   0.169
 11 A"   32 A'   12 A"   33 A'   34 A'   35 A'   36 A'   37 A'                 
  0.188   0.241   0.252   0.259   0.300   0.308   0.318   0.327
 38 A'   13 A"   39 A'   40 A'   41 A'   14 A"   42 A'   43 A'                 
  0.339   0.358   0.395   0.419   0.419   0.444   0.499   0.521
 44 A'   45 A'   46 A'   15 A"   47 A'   48 A'   16 A"   49 A'                 
  0.527   0.565   0.571   0.577   0.593   0.638   0.669   0.728
 17 A"   50 A'   18 A"   51 A'   52 A'   19 A"   53 A'   54 A'                 
  0.774   0.807   0.847   0.912   0.964   1.066   1.148   1.263
 55 A'   56 A'   57 A'   58 A'   59 A'   20 A"   21 A"   22 A"                 
  1.285   1.371   1.393   1.399   1.413   1.431   1.465   1.560
 60 A'   23 A"   61 A'   62 A'   63 A'   24 A"   64 A'   65 A'                 
  1.615   1.728   1.789   1.839   1.899   1.938   1.950   2.001
 66 A'   67 A'   25 A"   68 A'   69 A'   70 A'   26 A"   27 A"                 
  2.033   2.121   2.214   2.285   2.596   2.596   2.630   2.803
 71 A'   72 A'   73 A'   74 A'   75 A'   28 A"   76 A'   29 A"                 
  2.992   3.090   3.251   3.666   3.716   3.736   3.739   3.808
 77 A'   78 A'   79 A'   80 A'   30 A"   31 A"   81 A'   82 A'                 
  3.936   3.959   3.980   3.989   4.021   4.062   4.159   4.230
 83 A'   32 A"   33 A"   34 A"   84 A'   35 A"   85 A'   86 A'                 
  4.365   4.664   4.906   6.218   6.264   6.318   6.332   6.464
 87 A'   88 A'   89 A'   36 A"   37 A"   90 A'   91 A'   92 A'                 
  6.635   6.845   7.537   7.567   7.662  23.466  24.160  47.883
 93 A'   94 A'   38 A"   95 A'   96 A'   97 A'   98 A'   99 A'                 
 66.702  66.733 289.733 289.761 289.8841020.669
100 A'  101 A'   39 A"  102 A'  103 A'  104 A'                                 

 Beta MOs, Restricted
 -- Occupied --                  
-482.85  -62.51  -56.33  -56.32  -56.32  -24.74  -24.74  -10.37
  1 A'    2 A'    3 A'    1 A"    4 A'    5 A'    6 A'    7 A'                 
-10.248  -8.716  -6.548  -6.534  -6.534  -2.659  -2.655  -2.655
  8 A'    9 A'   10 A'    2 A"   11 A'   12 A'    3 A"   13 A'                 
 -2.643  -2.643  -1.321  -1.261  -0.861  -0.771  -0.663  -0.610
  4 A"   14 A'   15 A'   16 A'   17 A'   18 A'   19 A'   20 A'                 
 -0.554  -0.551  -0.477  -0.477  -0.461  -0.431  -0.358  -0.313
  5 A"   21 A'   22 A'    6 A"   23 A'   24 A'    7 A"   25 A'                 
 -0.269
  8 A"                                                                         
 -- Virtual --                   
 -0.035  -0.016  -0.008   0.023   0.037   0.049   0.058   0.071
 26 A'    9 A"   27 A'   28 A'   29 A'   10 A"   30 A'   31 A'                 
  0.081   0.082   0.104   0.109   0.117   0.125   0.143   0.169
 11 A"   32 A'   12 A"   33 A'   34 A'   35 A'   36 A'   37 A'                 
  0.188   0.241   0.252   0.259   0.300   0.308   0.318   0.327
 38 A'   13 A"   39 A'   40 A'   41 A'   14 A"   42 A'   43 A'                 
  0.339   0.358   0.395   0.419   0.419   0.444   0.499   0.521
 44 A'   45 A'   46 A'   15 A"   47 A'   48 A'   16 A"   49 A'                 
  0.527   0.565   0.571   0.577   0.593   0.638   0.669   0.728
 17 A"   50 A'   18 A"   51 A'   52 A'   19 A"   53 A'   54 A'                 
  0.774   0.807   0.847   0.912   0.964   1.066   1.148   1.263
 55 A'   56 A'   57 A'   58 A'   59 A'   20 A"   21 A"   22 A"                 
  1.285   1.371   1.393   1.399   1.413   1.431   1.465   1.560
 60 A'   23 A"   61 A'   62 A'   63 A'   24 A"   64 A'   65 A'                 
  1.615   1.728   1.789   1.839   1.899   1.938   1.950   2.001
 66 A'   67 A'   25 A"   68 A'   69 A'   70 A'   26 A"   27 A"                 
  2.033   2.121   2.214   2.285   2.596   2.596   2.630   2.803
 71 A'   72 A'   73 A'   74 A'   75 A'   28 A"   76 A'   29 A"                 
  2.992   3.090   3.251   3.666   3.716   3.736   3.739   3.808
 77 A'   78 A'   79 A'   80 A'   30 A"   31 A"   81 A'   82 A'                 
  3.936   3.959   3.980   3.989   4.021   4.062   4.159   4.230
 83 A'   32 A"   33 A"   34 A"   84 A'   35 A"   85 A'   86 A'                 
  4.365   4.664   4.906   6.218   6.264   6.318   6.332   6.464
 87 A'   88 A'   89 A'   36 A"   37 A"   90 A'   91 A'   92 A'                 
  6.635   6.845   7.537   7.567   7.662  23.466  24.160  47.883
 93 A'   94 A'   38 A"   95 A'   96 A'   97 A'   98 A'   99 A'                 
 66.702  66.733 289.733 289.761 289.8841020.669
100 A'  101 A'   39 A"  102 A'  103 A'  104 A'                                 
 --------------------------------------------------------------

          Ground-State Mulliken Net Atomic Charges

     Atom                 Charge (a.u.)
  ----------------------------------------
      1 H                     0.224737
      2 F                    -0.097300
      3 Br                   -0.056343
      4 F                    -0.104741
      5 C                     0.018239
      6 C                     0.015408
  ----------------------------------------
  Sum of atomic charges =     0.000000

 -----------------------------------------------------------------
                    Cartesian Multipole Moments
 -----------------------------------------------------------------
    Charge (ESU x 10^10)
                 0.0000
    Dipole Moment (Debye)
         X       0.4746      Y      -0.9492      Z       0.0000
       Tot       1.0613
    Quadrupole Moments (Debye-Ang)
        XX     -41.7258     XY       0.1802     YY     -38.7963
        XZ       0.0000     YZ      -0.0000     ZZ     -40.3159
    Octopole Moments (Debye-Ang^2)
       XXX      15.6196    XXY       1.9327    XYY       7.1306
       YYY     -13.5717    XXZ       0.0000    XYZ       0.0000
       YYZ       0.0000    XZZ       0.1462    YZZ      -3.1025
       ZZZ       0.0000
    Hexadecapole Moments (Debye-Ang^3)
      XXXX    -572.1752   XXXY     -52.5676   XXYY    -122.1731
      XYYY     -56.2991   YYYY    -153.2560   XXXZ       0.0000
      XXYZ       0.0000   XYYZ       0.0000   YYYZ      -0.0000
      XXZZ    -100.9378   XYZZ     -19.4502   YYZZ     -34.9652
      XZZZ       0.0000   YZZZ      -0.0000   ZZZZ     -43.0996
 -----------------------------------------------------------------
 Calculating analytic gradient of the SCF energy
 Gradient of SCF Energy
            1           2           3           4           5           6
    1  -0.0009387   0.0001394  -0.0009104   0.0001872   0.0020376  -0.0005150
    2   0.0004182  -0.0002074  -0.0002619  -0.0002068  -0.0002460   0.0005039
    3  -0.0000000   0.0000000  -0.0000000   0.0000000   0.0000000   0.0000000
 Max gradient component =       2.038E-03
 RMS gradient           =       6.158E-04
 Gradient time:  CPU 5.52 s  wall 1.48 s
 Geometry Optimization Parameters
   NAtoms,    NIC,     NZ,  NCons,   NDum,   NFix, NCnnct, MaxDiis
        6      27       0       0       0       0       0       0

 Cartesian Hessian Update
 Hessian Updated using BFGS Update


** GEOMETRY OPTIMIZATION IN DELOCALIZED INTERNAL COORDINATES **
   Searching for a Minimum

   Optimization Cycle:  12

                       Coordinates (Angstroms)
     ATOM                X               Y               Z
      1  H         0.1462971268   -1.7104199267    0.0000000000
      2  F        -2.3620996197   -1.0711456740    0.0000000000
      3  Br        1.3959828780    0.5251594522    0.0000000000
      4  F        -1.7385088056    1.0111374120    0.0000000000
      5  C        -0.0730062994   -0.6558671887    0.0000000000
      6  C        -1.3283437745   -0.2402208950    0.0000000000
   Point Group: cs    Number of degrees of freedom:     9


   Energy is  -2850.688651473

 Hessian Updated using BFGS Update

  9 Hessian modes will be used to form the next step
  Hessian Eigenvalues:
     0.116970    0.189343    0.244776    0.290054    0.316273    0.433697
     0.436867    0.442994    0.700602

 Minimum Search - Taking Simple RFO Step
 Searching for Lamda that Minimizes Along All modes
 Value Taken    Lamda =  -0.00001680
 Step Taken.  Stepsize is  0.010849

                             Maximum     Tolerance    Cnvgd?
         Gradient           0.001088      0.000300      NO
         Displacement       0.005190      0.001200      NO
         Energy change     -0.000102      0.000001      NO


 New Cartesian Coordinates Obtained by Inverse Iteration

 Displacement from previous Coordinates is:  0.012248
 ----------------------------------------------------------------
             Standard Nuclear Orientation (Angstroms)
    I     Atom           X                Y                Z
 ----------------------------------------------------------------
    1      H       0.1512532038    -1.7104554145     0.0000000000
    2      F      -2.3649921049    -1.0695396401     0.0000000000
    3      Br      1.3964782177     0.5251221840     0.0000000000
    4      F      -1.7381914951     1.0113918288     0.0000000000
    5      C      -0.0747664152    -0.6570276986     0.0000000000
    6      C      -1.3294599006    -0.2408480799     0.0000000000
 ----------------------------------------------------------------
 Molecular Point Group                 Cs    NOp =  2
 Largest Abelian Subgroup              Cs    NOp =  2
 Nuclear Repulsion Energy =   308.2347822388 hartrees
 There are       33 alpha and       33 beta electrons
 Applying Cartesian multipole field
    Component          Value
    ---------          -----
     (2,0,0)        1.00000E-11
     (0,2,0)        2.00000E-11
     (0,0,2)       -3.00000E-11
 Nucleus-field energy     =     0.0000000081 hartrees
 Requested basis set is 6-311++G(d,p)
 There are 48 shells and 143 basis functions
 A cutoff of  1.0D-11 yielded   1049 shell pairs
 There are      9563 function pairs (     10506 Cartesian)
 Smallest overlap matrix eigenvalue = 9.64E-05
 Guess MOs from SCF MO coefficient file

 -----------------------------------------------------------------------
  General SCF calculation program by
  Eric Jon Sundstrom, Paul Horn, Yuezhi Mao, Dmitri Zuev, Alec White,
  David Stuck, Shaama M.S., Shane Yost, Joonho Lee, David Small,
  Daniel Levine, Susi Lehtola, Hugh Burton, Evgeny Epifanovsky
 -----------------------------------------------------------------------
 Exchange:     0.2000 Hartree-Fock + 0.0800 Slater + 0.7200 B88
 Correlation:  0.1900 VWN1RPA + 0.8100 LYP
 Using SG-1 standard quadrature grid
 using 4 threads for integral computing
 -------------------------------------------------------
 OpenMP Integral computing Module                
 Release: version 2.0, May 2017, Q-Chem Inc. Pleasanton 
 -------------------------------------------------------
 -------------------------------------------------------
 OpenMP BLAS3 based DFT computing Module                
 Release: version 1.0, May 2013, Q-Chem Inc. Pittsburgh 
 -------------------------------------------------------
 A restricted SCF calculation will be
 performed using DIIS
 SCF converges when DIIS error is below 1.0e-08
 ---------------------------------------
  Cycle       Energy         DIIS error
 ---------------------------------------
    1   -2850.6886548197      4.41e-05  
    2   -2850.6886613415      1.04e-05  
    3   -2850.6886609701      1.60e-05  
    4   -2850.6886616024      2.29e-06  
    5   -2850.6886616118      9.32e-07  
    6   -2850.6886616132      1.99e-07  
    7   -2850.6886616133      5.90e-08  
    8   -2850.6886616132      2.45e-08  
    9   -2850.6886616132      3.52e-09  Convergence criterion met
 ---------------------------------------
 SCF time:   CPU 14.58s  wall 4.00s 
 SCF   energy in the final basis set =    -2850.6886616132
 Total energy in the final basis set =    -2850.6886616132

 --------------------------------------------------------------
             Orbital Energies (a.u.) and Symmetries
 --------------------------------------------------------------

 Alpha MOs, Restricted
 -- Occupied --                  
-482.85  -62.51  -56.33  -56.32  -56.32  -24.74  -24.74  -10.37
  1 A'    2 A'    3 A'    1 A"    4 A'    5 A'    6 A'    7 A'                 
-10.249  -8.716  -6.548  -6.534  -6.534  -2.659  -2.655  -2.655
  8 A'    9 A'   10 A'    2 A"   11 A'   12 A'    3 A"   13 A'                 
 -2.643  -2.643  -1.321  -1.261  -0.861  -0.771  -0.663  -0.610
  4 A"   14 A'   15 A'   16 A'   17 A'   18 A'   19 A'   20 A'                 
 -0.554  -0.551  -0.477  -0.477  -0.461  -0.430  -0.358  -0.313
  5 A"   21 A'   22 A'    6 A"   23 A'   24 A'    7 A"   25 A'                 
 -0.270
  8 A"                                                                         
 -- Virtual --                   
 -0.036  -0.016  -0.008   0.023   0.037   0.049   0.058   0.071
 26 A'    9 A"   27 A'   28 A'   29 A'   10 A"   30 A'   31 A'                 
  0.081   0.082   0.104   0.109   0.117   0.125   0.143   0.169
 11 A"   32 A'   12 A"   33 A'   34 A'   35 A'   36 A'   37 A'                 
  0.188   0.241   0.252   0.259   0.300   0.308   0.318   0.327
 38 A'   13 A"   39 A'   40 A'   41 A'   14 A"   42 A'   43 A'                 
  0.339   0.358   0.395   0.419   0.419   0.444   0.499   0.521
 44 A'   45 A'   46 A'   47 A'   15 A"   48 A'   16 A"   49 A'                 
  0.527   0.564   0.571   0.577   0.593   0.639   0.669   0.727
 17 A"   50 A'   18 A"   51 A'   52 A'   19 A"   53 A'   54 A'                 
  0.773   0.808   0.847   0.912   0.964   1.066   1.147   1.263
 55 A'   56 A'   57 A'   58 A'   59 A'   20 A"   21 A"   22 A"                 
  1.285   1.371   1.393   1.399   1.413   1.431   1.464   1.560
 60 A'   23 A"   61 A'   62 A'   63 A'   24 A"   64 A'   65 A'                 
  1.614   1.729   1.787   1.840   1.899   1.938   1.952   2.001
 66 A'   67 A'   25 A"   68 A'   69 A'   70 A'   26 A"   27 A"                 
  2.033   2.121   2.214   2.283   2.596   2.598   2.631   2.803
 71 A'   72 A'   73 A'   74 A'   28 A"   75 A'   76 A'   29 A"                 
  2.991   3.088   3.250   3.665   3.716   3.736   3.739   3.807
 77 A'   78 A'   79 A'   80 A'   30 A"   31 A"   81 A'   82 A'                 
  3.936   3.959   3.980   3.989   4.021   4.062   4.159   4.230
 83 A'   32 A"   33 A"   34 A"   84 A'   35 A"   85 A'   86 A'                 
  4.365   4.664   4.906   6.218   6.264   6.318   6.332   6.464
 87 A'   88 A'   89 A'   36 A"   37 A"   90 A'   91 A'   92 A'                 
  6.634   6.845   7.538   7.567   7.662  23.465  24.162  47.883
 93 A'   94 A'   38 A"   95 A'   96 A'   97 A'   98 A'   99 A'                 
 66.702  66.733 289.733 289.761 289.8841020.668
100 A'  101 A'   39 A"  102 A'  103 A'  104 A'                                 

 Beta MOs, Restricted
 -- Occupied --                  
-482.85  -62.51  -56.33  -56.32  -56.32  -24.74  -24.74  -10.37
  1 A'    2 A'    3 A'    1 A"    4 A'    5 A'    6 A'    7 A'                 
-10.249  -8.716  -6.548  -6.534  -6.534  -2.659  -2.655  -2.655
  8 A'    9 A'   10 A'    2 A"   11 A'   12 A'    3 A"   13 A'                 
 -2.643  -2.643  -1.321  -1.261  -0.861  -0.771  -0.663  -0.610
  4 A"   14 A'   15 A'   16 A'   17 A'   18 A'   19 A'   20 A'                 
 -0.554  -0.551  -0.477  -0.477  -0.461  -0.430  -0.358  -0.313
  5 A"   21 A'   22 A'    6 A"   23 A'   24 A'    7 A"   25 A'                 
 -0.270
  8 A"                                                                         
 -- Virtual --                   
 -0.036  -0.016  -0.008   0.023   0.037   0.049   0.058   0.071
 26 A'    9 A"   27 A'   28 A'   29 A'   10 A"   30 A'   31 A'                 
  0.081   0.082   0.104   0.109   0.117   0.125   0.143   0.169
 11 A"   32 A'   12 A"   33 A'   34 A'   35 A'   36 A'   37 A'                 
  0.188   0.241   0.252   0.259   0.300   0.308   0.318   0.327
 38 A'   13 A"   39 A'   40 A'   41 A'   14 A"   42 A'   43 A'                 
  0.339   0.358   0.395   0.419   0.419   0.444   0.499   0.521
 44 A'   45 A'   46 A'   47 A'   15 A"   48 A'   16 A"   49 A'                 
  0.527   0.564   0.571   0.577   0.593   0.639   0.669   0.727
 17 A"   50 A'   18 A"   51 A'   52 A'   19 A"   53 A'   54 A'                 
  0.773   0.808   0.847   0.912   0.964   1.066   1.147   1.263
 55 A'   56 A'   57 A'   58 A'   59 A'   20 A"   21 A"   22 A"                 
  1.285   1.371   1.393   1.399   1.413   1.431   1.464   1.560
 60 A'   23 A"   61 A'   62 A'   63 A'   24 A"   64 A'   65 A'                 
  1.614   1.729   1.787   1.840   1.899   1.938   1.952   2.001
 66 A'   67 A'   25 A"   68 A'   69 A'   70 A'   26 A"   27 A"                 
  2.033   2.121   2.214   2.283   2.596   2.598   2.631   2.803
 71 A'   72 A'   73 A'   74 A'   28 A"   75 A'   76 A'   29 A"                 
  2.991   3.088   3.250   3.665   3.716   3.736   3.739   3.807
 77 A'   78 A'   79 A'   80 A'   30 A"   31 A"   81 A'   82 A'                 
  3.936   3.959   3.980   3.989   4.021   4.062   4.159   4.230
 83 A'   32 A"   33 A"   34 A"   84 A'   35 A"   85 A'   86 A'                 
  4.365   4.664   4.906   6.218   6.264   6.318   6.332   6.464
 87 A'   88 A'   89 A'   36 A"   37 A"   90 A'   91 A'   92 A'                 
  6.634   6.845   7.538   7.567   7.662  23.465  24.162  47.883
 93 A'   94 A'   38 A"   95 A'   96 A'   97 A'   98 A'   99 A'                 
 66.702  66.733 289.733 289.761 289.8841020.668
100 A'  101 A'   39 A"  102 A'  103 A'  104 A'                                 
 --------------------------------------------------------------

          Ground-State Mulliken Net Atomic Charges

     Atom                 Charge (a.u.)
  ----------------------------------------
      1 H                     0.225153
      2 F                    -0.097222
      3 Br                   -0.056455
      4 F                    -0.104960
      5 C                     0.019710
      6 C                     0.013773
  ----------------------------------------
  Sum of atomic charges =     0.000000

 -----------------------------------------------------------------
                    Cartesian Multipole Moments
 -----------------------------------------------------------------
    Charge (ESU x 10^10)
                 0.0000
    Dipole Moment (Debye)
         X       0.4738      Y      -0.9577      Z       0.0000
       Tot       1.0685
    Quadrupole Moments (Debye-Ang)
        XX     -41.7285     XY       0.1757     YY     -38.7957
        XZ      -0.0000     YZ      -0.0000     ZZ     -40.3201
    Octopole Moments (Debye-Ang^2)
       XXX      15.6723    XXY       1.9223    XYY       7.1524
       YYY     -13.5921    XXZ      -0.0000    XYZ      -0.0000
       YYZ      -0.0000    XZZ       0.1557    YZZ      -3.1037
       ZZZ      -0.0000
    Hexadecapole Moments (Debye-Ang^3)
      XXXX    -572.8375   XXXY     -52.5724   XXYY    -122.2672
      XYYY     -56.3582   YYYY    -153.2342   XXXZ      -0.0000
      XXYZ      -0.0000   XYYZ      -0.0000   YYYZ      -0.0000
      XXZZ    -101.0480   XYZZ     -19.4557   YYZZ     -34.9649
      XZZZ      -0.0000   YZZZ      -0.0000   ZZZZ     -43.1106
 -----------------------------------------------------------------
 Calculating analytic gradient of the SCF energy
 Gradient of SCF Energy
            1           2           3           4           5           6
    1  -0.0002860  -0.0000558  -0.0001407   0.0000188   0.0003626   0.0001011
    2   0.0002403  -0.0000950   0.0000793   0.0000205  -0.0004129   0.0001678
    3   0.0000000  -0.0000000   0.0000000  -0.0000000  -0.0000000   0.0000000
 Max gradient component =       4.129E-04
 RMS gradient           =       1.698E-04
 Gradient time:  CPU 5.52 s  wall 1.48 s
 Geometry Optimization Parameters
   NAtoms,    NIC,     NZ,  NCons,   NDum,   NFix, NCnnct, MaxDiis
        6      27       0       0       0       0       0       0

 Cartesian Hessian Update
 Hessian Updated using BFGS Update


** GEOMETRY OPTIMIZATION IN DELOCALIZED INTERNAL COORDINATES **
   Searching for a Minimum

   Optimization Cycle:  13

                       Coordinates (Angstroms)
     ATOM                X               Y               Z
      1  H         0.1512532038   -1.7104554145    0.0000000000
      2  F        -2.3649921049   -1.0695396401    0.0000000000
      3  Br        1.3964782177    0.5251221840    0.0000000000
      4  F        -1.7381914951    1.0113918288    0.0000000000
      5  C        -0.0747664152   -0.6570276986    0.0000000000
      6  C        -1.3294599006   -0.2408480799    0.0000000000
   Point Group: cs    Number of degrees of freedom:     9


   Energy is  -2850.688661613

 Hessian Updated using BFGS Update

  9 Hessian modes will be used to form the next step
  Hessian Eigenvalues:
     0.102439    0.181090    0.244849    0.289995    0.309964    0.420411
     0.434585    0.442933    0.701017

 Minimum Search - Taking Simple RFO Step
 Searching for Lamda that Minimizes Along All modes
 Value Taken    Lamda =  -0.00000164
 Step Taken.  Stepsize is  0.003432

                             Maximum     Tolerance    Cnvgd?
         Gradient           0.000317      0.000300      NO
         Displacement       0.001925      0.001200      NO
         Energy change     -0.000010      0.000001      NO


 New Cartesian Coordinates Obtained by Inverse Iteration

 Displacement from previous Coordinates is:  0.004125
 ----------------------------------------------------------------
             Standard Nuclear Orientation (Angstroms)
    I     Atom           X                Y                Z
 ----------------------------------------------------------------
    1      H       0.1527164839    -1.7100939785     0.0000000000
    2      F      -2.3655810397    -1.0693054684     0.0000000000
    3      Br      1.3971854565     0.5243085306     0.0000000000
    4      F      -1.7386992072     1.0113755288     0.0000000000
    5      C      -0.0752701021    -0.6567313849     0.0000000000
    6      C      -1.3300300857    -0.2409100479     0.0000000000
 ----------------------------------------------------------------
 Molecular Point Group                 Cs    NOp =  2
 Largest Abelian Subgroup              Cs    NOp =  2
 Nuclear Repulsion Energy =   308.1889568153 hartrees
 There are       33 alpha and       33 beta electrons
 Applying Cartesian multipole field
    Component          Value
    ---------          -----
     (2,0,0)        1.00000E-11
     (0,2,0)        2.00000E-11
     (0,0,2)       -3.00000E-11
 Nucleus-field energy     =     0.0000000081 hartrees
 Requested basis set is 6-311++G(d,p)
 There are 48 shells and 143 basis functions
 A cutoff of  1.0D-11 yielded   1049 shell pairs
 There are      9563 function pairs (     10506 Cartesian)
 Smallest overlap matrix eigenvalue = 9.63E-05
 Guess MOs from SCF MO coefficient file

 -----------------------------------------------------------------------
  General SCF calculation program by
  Eric Jon Sundstrom, Paul Horn, Yuezhi Mao, Dmitri Zuev, Alec White,
  David Stuck, Shaama M.S., Shane Yost, Joonho Lee, David Small,
  Daniel Levine, Susi Lehtola, Hugh Burton, Evgeny Epifanovsky
 -----------------------------------------------------------------------
 Exchange:     0.2000 Hartree-Fock + 0.0800 Slater + 0.7200 B88
 Correlation:  0.1900 VWN1RPA + 0.8100 LYP
 Using SG-1 standard quadrature grid
 using 4 threads for integral computing
 -------------------------------------------------------
 OpenMP Integral computing Module                
 Release: version 2.0, May 2017, Q-Chem Inc. Pleasanton 
 -------------------------------------------------------
 -------------------------------------------------------
 OpenMP BLAS3 based DFT computing Module                
 Release: version 1.0, May 2013, Q-Chem Inc. Pittsburgh 
 -------------------------------------------------------
 A restricted SCF calculation will be
 performed using DIIS
 SCF converges when DIIS error is below 1.0e-08
 ---------------------------------------
  Cycle       Energy         DIIS error
 ---------------------------------------
    1   -2850.6886619833      1.17e-05  
    2   -2850.6886624757      3.37e-06  
    3   -2850.6886624612      4.36e-06  
    4   -2850.6886625013      8.21e-07  
    5   -2850.6886625028      2.85e-07  
    6   -2850.6886625029      1.02e-07  
    7   -2850.6886625030      2.11e-08  
    8   -2850.6886625030      9.27e-09  Convergence criterion met
 ---------------------------------------
 SCF time:   CPU 12.97s  wall 3.00s 
 SCF   energy in the final basis set =    -2850.6886625030
 Total energy in the final basis set =    -2850.6886625030

 --------------------------------------------------------------
             Orbital Energies (a.u.) and Symmetries
 --------------------------------------------------------------

 Alpha MOs, Restricted
 -- Occupied --                  
-482.85  -62.51  -56.33  -56.32  -56.32  -24.74  -24.74  -10.37
  1 A'    2 A'    3 A'    1 A"    4 A'    5 A'    6 A'    7 A'                 
-10.249  -8.716  -6.548  -6.534  -6.533  -2.659  -2.655  -2.655
  8 A'    9 A'   10 A'    2 A"   11 A'   12 A'    3 A"   13 A'                 
 -2.643  -2.643  -1.321  -1.261  -0.861  -0.771  -0.663  -0.610
  4 A"   14 A'   15 A'   16 A'   17 A'   18 A'   19 A'   20 A'                 
 -0.554  -0.551  -0.477  -0.477  -0.461  -0.430  -0.358  -0.313
  5 A"   21 A'   22 A'    6 A"   23 A'   24 A'    7 A"   25 A'                 
 -0.270
  8 A"                                                                         
 -- Virtual --                   
 -0.036  -0.016  -0.008   0.023   0.037   0.049   0.058   0.071
 26 A'    9 A"   27 A'   28 A'   29 A'   10 A"   30 A'   31 A'                 
  0.081   0.082   0.104   0.109   0.117   0.125   0.143   0.169
 11 A"   32 A'   12 A"   33 A'   34 A'   35 A'   36 A'   37 A'                 
  0.188   0.241   0.252   0.259   0.300   0.308   0.318   0.327
 38 A'   13 A"   39 A'   40 A'   41 A'   14 A"   42 A'   43 A'                 
  0.339   0.358   0.395   0.419   0.419   0.445   0.499   0.521
 44 A'   45 A'   46 A'   47 A'   15 A"   48 A'   16 A"   49 A'                 
  0.527   0.564   0.571   0.577   0.593   0.639   0.669   0.727
 17 A"   50 A'   18 A"   51 A'   52 A'   19 A"   53 A'   54 A'                 
  0.773   0.808   0.847   0.912   0.964   1.066   1.147   1.263
 55 A'   56 A'   57 A'   58 A'   59 A'   20 A"   21 A"   22 A"                 
  1.284   1.371   1.393   1.399   1.413   1.431   1.464   1.560
 60 A'   23 A"   61 A'   62 A'   63 A'   24 A"   64 A'   65 A'                 
  1.613   1.729   1.787   1.840   1.899   1.938   1.953   2.001
 66 A'   67 A'   25 A"   68 A'   69 A'   70 A'   26 A"   27 A"                 
  2.033   2.121   2.215   2.282   2.596   2.598   2.632   2.803
 71 A'   72 A'   73 A'   74 A'   28 A"   75 A'   76 A'   29 A"                 
  2.991   3.087   3.249   3.665   3.716   3.736   3.739   3.807
 77 A'   78 A'   79 A'   80 A'   30 A"   31 A"   81 A'   82 A'                 
  3.936   3.959   3.980   3.989   4.020   4.062   4.159   4.230
 83 A'   32 A"   33 A"   34 A"   84 A'   35 A"   85 A'   86 A'                 
  4.365   4.664   4.906   6.218   6.264   6.318   6.332   6.464
 87 A'   88 A'   89 A'   36 A"   37 A"   90 A'   91 A'   92 A'                 
  6.634   6.845   7.538   7.567   7.662  23.465  24.162  47.882
 93 A'   94 A'   38 A"   95 A'   96 A'   97 A'   98 A'   99 A'                 
 66.702  66.733 289.733 289.761 289.8841020.668
100 A'  101 A'   39 A"  102 A'  103 A'  104 A'                                 

 Beta MOs, Restricted
 -- Occupied --                  
-482.85  -62.51  -56.33  -56.32  -56.32  -24.74  -24.74  -10.37
  1 A'    2 A'    3 A'    1 A"    4 A'    5 A'    6 A'    7 A'                 
-10.249  -8.716  -6.548  -6.534  -6.533  -2.659  -2.655  -2.655
  8 A'    9 A'   10 A'    2 A"   11 A'   12 A'    3 A"   13 A'                 
 -2.643  -2.643  -1.321  -1.261  -0.861  -0.771  -0.663  -0.610
  4 A"   14 A'   15 A'   16 A'   17 A'   18 A'   19 A'   20 A'                 
 -0.554  -0.551  -0.477  -0.477  -0.461  -0.430  -0.358  -0.313
  5 A"   21 A'   22 A'    6 A"   23 A'   24 A'    7 A"   25 A'                 
 -0.270
  8 A"                                                                         
 -- Virtual --                   
 -0.036  -0.016  -0.008   0.023   0.037   0.049   0.058   0.071
 26 A'    9 A"   27 A'   28 A'   29 A'   10 A"   30 A'   31 A'                 
  0.081   0.082   0.104   0.109   0.117   0.125   0.143   0.169
 11 A"   32 A'   12 A"   33 A'   34 A'   35 A'   36 A'   37 A'                 
  0.188   0.241   0.252   0.259   0.300   0.308   0.318   0.327
 38 A'   13 A"   39 A'   40 A'   41 A'   14 A"   42 A'   43 A'                 
  0.339   0.358   0.395   0.419   0.419   0.445   0.499   0.521
 44 A'   45 A'   46 A'   47 A'   15 A"   48 A'   16 A"   49 A'                 
  0.527   0.564   0.571   0.577   0.593   0.639   0.669   0.727
 17 A"   50 A'   18 A"   51 A'   52 A'   19 A"   53 A'   54 A'                 
  0.773   0.808   0.847   0.912   0.964   1.066   1.147   1.263
 55 A'   56 A'   57 A'   58 A'   59 A'   20 A"   21 A"   22 A"                 
  1.284   1.371   1.393   1.399   1.413   1.431   1.464   1.560
 60 A'   23 A"   61 A'   62 A'   63 A'   24 A"   64 A'   65 A'                 
  1.613   1.729   1.787   1.840   1.899   1.938   1.953   2.001
 66 A'   67 A'   25 A"   68 A'   69 A'   70 A'   26 A"   27 A"                 
  2.033   2.121   2.215   2.282   2.596   2.598   2.632   2.803
 71 A'   72 A'   73 A'   74 A'   28 A"   75 A'   76 A'   29 A"                 
  2.991   3.087   3.249   3.665   3.716   3.736   3.739   3.807
 77 A'   78 A'   79 A'   80 A'   30 A"   31 A"   81 A'   82 A'                 
  3.936   3.959   3.980   3.989   4.020   4.062   4.159   4.230
 83 A'   32 A"   33 A"   34 A"   84 A'   35 A"   85 A'   86 A'                 
  4.365   4.664   4.906   6.218   6.264   6.318   6.332   6.464
 87 A'   88 A'   89 A'   36 A"   37 A"   90 A'   91 A'   92 A'                 
  6.634   6.845   7.538   7.567   7.662  23.465  24.162  47.882
 93 A'   94 A'   38 A"   95 A'   96 A'   97 A'   98 A'   99 A'                 
 66.702  66.733 289.733 289.761 289.8841020.668
100 A'  101 A'   39 A"  102 A'  103 A'  104 A'                                 
 --------------------------------------------------------------

          Ground-State Mulliken Net Atomic Charges

     Atom                 Charge (a.u.)
  ----------------------------------------
      1 H                     0.225196
      2 F                    -0.097105
      3 Br                   -0.056345
      4 F                    -0.105068
      5 C                     0.019800
      6 C                     0.013521
  ----------------------------------------
  Sum of atomic charges =     0.000000

 -----------------------------------------------------------------
                    Cartesian Multipole Moments
 -----------------------------------------------------------------
    Charge (ESU x 10^10)
                 0.0000
    Dipole Moment (Debye)
         X       0.4733      Y      -0.9593      Z       0.0000
       Tot       1.0697
    Quadrupole Moments (Debye-Ang)
        XX     -41.7235     XY       0.1747     YY     -38.7998
        XZ      -0.0000     YZ       0.0000     ZZ     -40.3208
    Octopole Moments (Debye-Ang^2)
       XXX      15.6690    XXY       1.9271    XYY       7.1457
       YYY     -13.5607    XXZ       0.0000    XYZ       0.0000
       YYZ      -0.0000    XZZ       0.1511    YZZ      -3.0913
       ZZZ      -0.0000
    Hexadecapole Moments (Debye-Ang^3)
      XXXX    -573.1727   XXXY     -52.5079   XXYY    -122.3217
      XYYY     -56.3357   YYYY    -153.1407   XXXZ      -0.0000
      XXYZ      -0.0000   XYYZ      -0.0000   YYYZ       0.0000
      XXZZ    -101.1131   XYZZ     -19.4394   YYZZ     -34.9453
      XZZZ      -0.0000   YZZZ       0.0000   ZZZZ     -43.1126
 -----------------------------------------------------------------
 Calculating analytic gradient of the SCF energy
 Gradient of SCF Energy
            1           2           3           4           5           6
    1  -0.0000240  -0.0000126   0.0000073   0.0000099  -0.0000095   0.0000288
    2   0.0000257   0.0000093   0.0000204  -0.0000126  -0.0000895   0.0000467
    3   0.0000000   0.0000000   0.0000000  -0.0000000  -0.0000000   0.0000000
 Max gradient component =       8.948E-05
 RMS gradient           =       2.720E-05
 Gradient time:  CPU 5.51 s  wall 1.48 s
 Geometry Optimization Parameters
   NAtoms,    NIC,     NZ,  NCons,   NDum,   NFix, NCnnct, MaxDiis
        6      27       0       0       0       0       0       0

 Cartesian Hessian Update
 Hessian Updated using BFGS Update


** GEOMETRY OPTIMIZATION IN DELOCALIZED INTERNAL COORDINATES **
   Searching for a Minimum

   Optimization Cycle:  14

                       Coordinates (Angstroms)
     ATOM                X               Y               Z
      1  H         0.1527164839   -1.7100939785    0.0000000000
      2  F        -2.3655810397   -1.0693054684    0.0000000000
      3  Br        1.3971854565    0.5243085306    0.0000000000
      4  F        -1.7386992072    1.0113755288    0.0000000000
      5  C        -0.0752701021   -0.6567313849    0.0000000000
      6  C        -1.3300300857   -0.2409100479    0.0000000000
   Point Group: cs    Number of degrees of freedom:     9


   Energy is  -2850.688662503

 Hessian Updated using BFGS Update

  9 Hessian modes will be used to form the next step
  Hessian Eigenvalues:
     0.105807    0.162659    0.244988    0.290036    0.310829    0.412791
     0.434355    0.444139    0.700517

 Minimum Search - Taking Simple RFO Step
 Searching for Lamda that Minimizes Along All modes
 Value Taken    Lamda =   0.00000000
 Step Taken.  Stepsize is  0.000454

                             Maximum     Tolerance    Cnvgd?
         Gradient           0.000053      0.000300     YES
         Displacement       0.000263      0.001200     YES
         Energy change     -0.000001      0.000001     YES


                       Distance Matrix (Angstroms)
             H (  1)   F (  2)   Br(  3)   F (  4)   C (  5)
   F (  2)  2.598544
   Br(  3)  2.557588  4.086321
   F (  4)  3.314189  2.173066  3.173485
   C (  5)  1.077753  2.327175  1.887586  2.355754
   C (  6)  2.087352  1.326124  2.832537  1.317281  1.321866

 Final energy is   -2850.6886625029806     


 ******************************
 **  OPTIMIZATION CONVERGED  **
 ******************************

                       Coordinates (Angstroms)
     ATOM                X               Y               Z
      1  H         0.1527164839   -1.7100939785    0.0000000000
      2  F        -2.3655810397   -1.0693054684    0.0000000000
      3  Br        1.3971854565    0.5243085306    0.0000000000
      4  F        -1.7386992072    1.0113755288    0.0000000000
      5  C        -0.0752701021   -0.6567313849    0.0000000000
      6  C        -1.3300300857   -0.2409100479    0.0000000000

Z-matrix Print:
$molecule
0 1
Br
C  1 1.887586
H  2 1.077753 1 116.520154
C  2 1.321866 1 122.932351 3 -180.000000 0
F  4 1.317281 2 126.408448 1 -0.000000 0
F  4 1.326124 2 123.006777 1 -180.000000 0
$end


 --------------------------------------------------------------
             Orbital Energies (a.u.) and Symmetries
 --------------------------------------------------------------

 Alpha MOs, Restricted
 -- Occupied --                  
-482.85  -62.51  -56.33  -56.32  -56.32  -24.74  -24.74  -10.37
  1 A'    2 A'    3 A'    1 A"    4 A'    5 A'    6 A'    7 A'                 
-10.249  -8.716  -6.548  -6.534  -6.533  -2.659  -2.655  -2.655
  8 A'    9 A'   10 A'    2 A"   11 A'   12 A'    3 A"   13 A'                 
 -2.643  -2.643  -1.321  -1.261  -0.861  -0.771  -0.663  -0.610
  4 A"   14 A'   15 A'   16 A'   17 A'   18 A'   19 A'   20 A'                 
 -0.554  -0.551  -0.477  -0.477  -0.461  -0.430  -0.358  -0.313
  5 A"   21 A'   22 A'    6 A"   23 A'   24 A'    7 A"   25 A'                 
 -0.270
  8 A"                                                                         
 -- Virtual --                   
 -0.036  -0.016  -0.008   0.023   0.037   0.049   0.058   0.071
 26 A'    9 A"   27 A'   28 A'   29 A'   10 A"   30 A'   31 A'                 
  0.081   0.082   0.104   0.109   0.117   0.125   0.143   0.169
 11 A"   32 A'   12 A"   33 A'   34 A'   35 A'   36 A'   37 A'                 
  0.188   0.241   0.252   0.259   0.300   0.308   0.318   0.327
 38 A'   13 A"   39 A'   40 A'   41 A'   14 A"   42 A'   43 A'                 
  0.339   0.358   0.395   0.419   0.419   0.445   0.499   0.521
 44 A'   45 A'   46 A'   47 A'   15 A"   48 A'   16 A"   49 A'                 
  0.527   0.564   0.571   0.577   0.593   0.639   0.669   0.727
 17 A"   50 A'   18 A"   51 A'   52 A'   19 A"   53 A'   54 A'                 
  0.773   0.808   0.847   0.912   0.964   1.066   1.147   1.263
 55 A'   56 A'   57 A'   58 A'   59 A'   20 A"   21 A"   22 A"                 
  1.284   1.371   1.393   1.399   1.413   1.431   1.464   1.560
 60 A'   23 A"   61 A'   62 A'   63 A'   24 A"   64 A'   65 A'                 
  1.613   1.729   1.787   1.840   1.899   1.938   1.953   2.001
 66 A'   67 A'   25 A"   68 A'   69 A'   70 A'   26 A"   27 A"                 
  2.033   2.121   2.215   2.282   2.596   2.598   2.632   2.803
 71 A'   72 A'   73 A'   74 A'   28 A"   75 A'   76 A'   29 A"                 
  2.991   3.087   3.249   3.665   3.716   3.736   3.739   3.807
 77 A'   78 A'   79 A'   80 A'   30 A"   31 A"   81 A'   82 A'                 
  3.936   3.959   3.980   3.989   4.020   4.062   4.159   4.230
 83 A'   32 A"   33 A"   34 A"   84 A'   35 A"   85 A'   86 A'                 
  4.365   4.664   4.906   6.218   6.264   6.318   6.332   6.464
 87 A'   88 A'   89 A'   36 A"   37 A"   90 A'   91 A'   92 A'                 
  6.634   6.845   7.538   7.567   7.662  23.465  24.162  47.882
 93 A'   94 A'   38 A"   95 A'   96 A'   97 A'   98 A'   99 A'                 
 66.702  66.733 289.733 289.761 289.8841020.668
100 A'  101 A'   39 A"  102 A'  103 A'  104 A'                                 

 Beta MOs, Restricted
 -- Occupied --                  
-482.85  -62.51  -56.33  -56.32  -56.32  -24.74  -24.74  -10.37
  1 A'    2 A'    3 A'    1 A"    4 A'    5 A'    6 A'    7 A'                 
-10.249  -8.716  -6.548  -6.534  -6.533  -2.659  -2.655  -2.655
  8 A'    9 A'   10 A'    2 A"   11 A'   12 A'    3 A"   13 A'                 
 -2.643  -2.643  -1.321  -1.261  -0.861  -0.771  -0.663  -0.610
  4 A"   14 A'   15 A'   16 A'   17 A'   18 A'   19 A'   20 A'                 
 -0.554  -0.551  -0.477  -0.477  -0.461  -0.430  -0.358  -0.313
  5 A"   21 A'   22 A'    6 A"   23 A'   24 A'    7 A"   25 A'                 
 -0.270
  8 A"                                                                         
 -- Virtual --                   
 -0.036  -0.016  -0.008   0.023   0.037   0.049   0.058   0.071
 26 A'    9 A"   27 A'   28 A'   29 A'   10 A"   30 A'   31 A'                 
  0.081   0.082   0.104   0.109   0.117   0.125   0.143   0.169
 11 A"   32 A'   12 A"   33 A'   34 A'   35 A'   36 A'   37 A'                 
  0.188   0.241   0.252   0.259   0.300   0.308   0.318   0.327
 38 A'   13 A"   39 A'   40 A'   41 A'   14 A"   42 A'   43 A'                 
  0.339   0.358   0.395   0.419   0.419   0.445   0.499   0.521
 44 A'   45 A'   46 A'   47 A'   15 A"   48 A'   16 A"   49 A'                 
  0.527   0.564   0.571   0.577   0.593   0.639   0.669   0.727
 17 A"   50 A'   18 A"   51 A'   52 A'   19 A"   53 A'   54 A'                 
  0.773   0.808   0.847   0.912   0.964   1.066   1.147   1.263
 55 A'   56 A'   57 A'   58 A'   59 A'   20 A"   21 A"   22 A"                 
  1.284   1.371   1.393   1.399   1.413   1.431   1.464   1.560
 60 A'   23 A"   61 A'   62 A'   63 A'   24 A"   64 A'   65 A'                 
  1.613   1.729   1.787   1.840   1.899   1.938   1.953   2.001
 66 A'   67 A'   25 A"   68 A'   69 A'   70 A'   26 A"   27 A"                 
  2.033   2.121   2.215   2.282   2.596   2.598   2.632   2.803
 71 A'   72 A'   73 A'   74 A'   28 A"   75 A'   76 A'   29 A"                 
  2.991   3.087   3.249   3.665   3.716   3.736   3.739   3.807
 77 A'   78 A'   79 A'   80 A'   30 A"   31 A"   81 A'   82 A'                 
  3.936   3.959   3.980   3.989   4.020   4.062   4.159   4.230
 83 A'   32 A"   33 A"   34 A"   84 A'   35 A"   85 A'   86 A'                 
  4.365   4.664   4.906   6.218   6.264   6.318   6.332   6.464
 87 A'   88 A'   89 A'   36 A"   37 A"   90 A'   91 A'   92 A'                 
  6.634   6.845   7.538   7.567   7.662  23.465  24.162  47.882
 93 A'   94 A'   38 A"   95 A'   96 A'   97 A'   98 A'   99 A'                 
 66.702  66.733 289.733 289.761 289.8841020.668
100 A'  101 A'   39 A"  102 A'  103 A'  104 A'                                 
 --------------------------------------------------------------

          Ground-State Mulliken Net Atomic Charges

     Atom                 Charge (a.u.)
  ----------------------------------------
      1 H                     0.225196
      2 F                    -0.097105
      3 Br                   -0.056345
      4 F                    -0.105068
      5 C                     0.019800
      6 C                     0.013521
  ----------------------------------------
  Sum of atomic charges =     0.000000

 -----------------------------------------------------------------
                    Cartesian Multipole Moments
 -----------------------------------------------------------------
    Charge (ESU x 10^10)
                 0.0000
    Dipole Moment (Debye)
         X       0.4733      Y      -0.9593      Z       0.0000
       Tot       1.0697
    Quadrupole Moments (Debye-Ang)
        XX     -41.7235     XY       0.1747     YY     -38.7998
        XZ      -0.0000     YZ       0.0000     ZZ     -40.3208
    Octopole Moments (Debye-Ang^2)
       XXX      15.6690    XXY       1.9271    XYY       7.1457
       YYY     -13.5607    XXZ       0.0000    XYZ       0.0000
       YYZ      -0.0000    XZZ       0.1511    YZZ      -3.0913
       ZZZ      -0.0000
    Hexadecapole Moments (Debye-Ang^3)
      XXXX    -573.1727   XXXY     -52.5079   XXYY    -122.3217
      XYYY     -56.3357   YYYY    -153.1407   XXXZ      -0.0000
      XXYZ      -0.0000   XYYZ      -0.0000   YYYZ       0.0000
      XXZZ    -101.1131   XYZZ     -19.4394   YYZZ     -34.9453
      XZZZ      -0.0000   YZZZ       0.0000   ZZZZ     -43.1126
 -----------------------------------------------------------------
Archival summary:
1\1\TWL01\OPT\ProcedureUnspecified\BasisUnspecified\r1221\taweetha\TueAug2807:40:502018TueAug2807:40:502018\0\\#,OPT,ProcedureUnspecified,BasisUnspecified,\\0,1\Br\C,1,1.88759\H,2,1.07775,1,116.52\C,2,1.32187,1,122.932,3,-180,0\F,4,1.31728,2,126.408,1,-0,0\F,4,1.32612,2,123.007,1,-180,0\\\@

 Total job time:  90.64s(wall), 334.14s(cpu) 
 Tue Aug 28 07:40:50 2018

        *************************************************************
        *                                                           *
        *  Thank you very much for using Q-Chem.  Have a nice day.  *
        *                                                           *
        *************************************************************


 
User input: 2 of 2 
 
Q-Chem Developer Version!
                  Welcome to Q-Chem
     A Quantum Leap Into The Future Of Chemistry


 Q-Chem 5.1, Q-Chem, Inc., Pleasanton, CA (2018)

 Yihan Shao,  Zhengting Gan,  E. Epifanovsky,  A. T. B. Gilbert,  M. Wormit,  
 J. Kussmann,  A. W. Lange,  A. Behn,  Jia Deng,  Xintian Feng,  D. Ghosh,  
 M. Goldey,  P. R. Horn,  L. D. Jacobson,  I. Kaliman,  T. Kus,  A. Landau,  
 Jie Liu,  E. I. Proynov,  R. M. Richard,  R. P. Steele,  E. J. Sundstrom,  
 H. L. Woodcock III,  P. M. Zimmerman,  D. Zuev,  B. Albrecht,  E. Alguire,  
 S. A. Baeppler,  D. Barton,  Z. Benda,  Y. A. Bernard,  E. J. Berquist,  
 K. B. Bravaya,  H. Burton,  D. Casanova,  Chun-Min Chang,  Yunqing Chen,  
 A. Chien,  K. D. Closser,  M. P. Coons,  S. Coriani,  S. Dasgupta,  
 A. L. Dempwolff,  M. Diedenhofen,  Hainam Do,  R. G. Edgar,  Po-Tung Fang,  
 S. Faraji,  S. Fatehi,  Qingguo Feng,  K. D. Fenk,  J. Fosso-Tande,  
 Qinghui Ge,  A. Ghysels,  G. Gidofalvi,  J. Gomes,  J. Gonthier,  A. Gunina,  
 D. Hait,  M. W. D. Hanson-Heine,  P. H. P. Harbach,  A. W. Hauser,  
 J. E. Herr,  E. G. Hohenstein,  Z. C. Holden,  Kerwin Hui,  B. C. Huynh,  
 T.-C. Jagau,  Hyunjun Ji,  B. Kaduk,  K. Khistyaev,  Jaehoon Kim,  
 P. Klunzinger,  K. Koh,  D. Kosenkov,  L. Koulias,  T. Kowalczyk,  
 C. M. Krauter,  A. Kunitsa,  Ka Un Lao,  A. Laurent,  K. V. Lawler,  
 Joonho Lee,  D. Lefrancois,  S. Lehtola,  D. S. Levine,  Yi-Pei Li,  
 You-Sheng Lin,  Fenglai Liu,  E. Livshits,  A. Luenser,  P. Manohar,  
 E. Mansoor,  S. F. Manzer,  Shan-Ping Mao,  Yuezhi Mao,  N. Mardirossian,  
 A. V. Marenich,  T. Markovich,  L. A. Martinez-Martinez,  S. A. Maurer,  
 N. J. Mayhall,  S. C. McKenzie,  J.-M. Mewes,  A. F. Morrison,  
 J. W. Mullinax,  K. Nanda,  T. S. Nguyen-Beck,  R. Olivares-Amaya,  
 J. A. Parkhill,  T. M. Perrine,  F. Plasser,  P. Pokhilko,  S. Prager,  
 A. Prociuk,  E. Ramos,  D. R. Rehn,  F. Rob,  M. Schneider,  N. Sergueev,  
 S. M. Sharada,  S. Sharma,  D. W. Small,  T. Stauch,  T. Stein,  
 Yu-Chuan Su,  A. J. W. Thom,  A. Tkatchenko,  T. Tsuchimochi,  N. M. Tubman,  
 L. Vogt,  M. L. Vidal,  O. Vydrov,  M. A. Watson,  J. Wenzel,  
 M. de Wergifosse,  T. A. Wesolowski,  A. White,  J. Witte,  A. Yamada,  
 Jun Yang,  K. Yao,  S. Yeganeh,  S. R. Yost,  Zhi-Qiang You,  A. Zech,  
 Igor Ying Zhang,  Xing Zhang,  Yan Zhao,  Ying Zhu,  B. R. Brooks,  
 G. K. L. Chan,  C. J. Cramer,  M. S. Gordon,  W. J. Hehre,  A. Klamt,  
 M. W. Schmidt,  C. D. Sherrill,  D. G. Truhlar,  A. Aspuru-Guzik,  R. Baer,  
 A. T. Bell,  N. A. Besley,  Jeng-Da Chai,  A. E. DePrince, III,  
 R. A. DiStasio Jr.,  A. Dreuw,  B. D. Dunietz,  T. R. Furlani,  
 Chao-Ping Hsu,  Yousung Jung,  Jing Kong,  D. S. Lambrecht,  WanZhen Liang,  
 C. Ochsenfeld,  V. A. Rassolov,  L. V. Slipchenko,  J. E. Subotnik,  
 T. Van Voorhis,  J. M. Herbert,  A. I. Krylov,  P. M. W. Gill,  M. Head-Gordon

 Contributors to earlier versions of Q-Chem not listed above: 
 R. D. Adamson,  B. Austin,  J. Baker,  G. J. O. Beran,  K. Brandhorst,  
 S. T. Brown,  E. F. C. Byrd,  A. K. Chakraborty,  C.-L. Cheng,  
 Siu Hung Chien,  D. M. Chipman,  D. L. Crittenden,  H. Dachsel,  
 R. J. Doerksen,  A. D. Dutoi,  L. Fusti-Molnar,  W. A. Goddard III,  
 A. Golubeva-Zadorozhnaya,  S. R. Gwaltney,  G. Hawkins,  A. Heyden,  
 S. Hirata,  G. Kedziora,  F. J. Keil,  C. Kelley,  Jihan Kim,  R. A. King,  
 R. Z. Khaliullin,  P. P. Korambath,  W. Kurlancheek,  A. M. Lee,  M. S. Lee,  
 S. V. Levchenko,  Ching Yeh Lin,  D. Liotard,  R. C. Lochan,  I. Lotan,  
 P. E. Maslen,  N. Nair,  D. P. O'Neill,  D. Neuhauser,  E. Neuscamman,  
 C. M. Oana,  R. Olson,  B. Peters,  R. Peverati,  P. A. Pieniazek,  
 Y. M. Rhee,  J. Ritchie,  M. A. Rohrdanz,  E. Rosta,  N. J. Russ,  
 H. F. Schaefer III,  N. E. Schultz,  N. Shenvi,  A. C. Simmonett,  A. Sodt,  
 D. Stuck,  K. S. Thanthiriwatte,  V. Vanovschi,  Tao Wang,  A. Warshel,  
 C. F. Williams,  Q. Wu,  X. Xu,  W. Zhang

 Please cite Q-Chem as follows:
 Y. Shao et al., Mol. Phys. 113, 184-215 (2015)
 DOI: 10.1080/00268976.2014.952696

 Q-Chem 5.1.1 for Intel X86 EM64T Linux

 Parts of Q-Chem use Armadillo 8.300.2 (Tropical Shenanigans).
 http://arma.sourceforge.net/

 Q-Chem begins on Tue Aug 28 07:40:50 2018  

Host: 
0

     Scratch files written to /scratch/taweetham/qchem14968//
The previous job contains 0 fragments, simply inherited here
Input Ideriv = 2
Curr. Ideriv = -1
Max.  Ideriv = 2

Checking the input file for inconsistencies... 	...done.

--------------------------------------------------------------
User input:
--------------------------------------------------------------

$molecule
read
$end

$rem
   SCF_GUESS 	READ
   JOB_TYPE 	FREQUENCY
   BASIS 	6-311++G**
   EXCHANGE 	B3LYP
   MEM_TOTAL	7500	
$end


--------------------------------------------------------------
 ----------------------------------------------------------------
             Standard Nuclear Orientation (Angstroms)
    I     Atom           X                Y                Z
 ----------------------------------------------------------------
    1      H      -0.3729313803    -1.8377708243     0.0000000000
    2      F      -2.6520347965    -0.5895240739    -0.0000000000
    3      Br      1.3891830201     0.0159309954     0.0000000000
    4      F      -1.5263310721     1.2692403998    -0.0000000000
    5      C      -0.3311735983    -0.7608274996     0.0000000000
    6      C      -1.4426899860    -0.0453826584    -0.0000000000
 ----------------------------------------------------------------
 Molecular Point Group                 Cs    NOp =  2
 Largest Abelian Subgroup              Cs    NOp =  2
 Nuclear Repulsion Energy =   308.1889568153 hartrees
 There are       33 alpha and       33 beta electrons
 Requested basis set is 6-311++G(d,p)
 There are 48 shells and 143 basis functions

 Total QAlloc Memory Limit   7500 MB
 Mega-Array Size       188 MB
 MEM_STATIC part       192 MB

                       Distance Matrix (Angstroms)
             H (  1)   F (  2)   Br(  3)   F (  4)   C (  5)
   F (  2)  2.598544
   Br(  3)  2.557588  4.086321
   F (  4)  3.314189  2.173066  3.173485
   C (  5)  1.077753  2.327175  1.887586  2.355754
   C (  6)  2.087352  1.326124  2.832537  1.317281  1.321866

 A cutoff of  1.0D-11 yielded   1049 shell pairs
 There are      9563 function pairs (     10506 Cartesian)

 -------------------------------------------------------
 OpenMP Integral Computing Module                       
 Release: version 1.0, May 2013, Q-Chem Inc. Pittsburgh 
 -------------------------------------------------------
 Integral Job Info:
 Integral job number is                      11
 Integral operator is                         1
 short-range coefficients                     0
 long-range coefficients              100000000
 Omega coefficients                           0
 if combine SR and LR in K                    0
 Integral screening is                        0
 Integral computing path is                   2
 max size of driver memory is            800000
 size of driver memory is                593474
 size of scratch memory is             29623520
 max col of scratch BK array               1296
 max len of scratch array in speh3          155
 max len of scratch index in speh4           18
 max int batch size is                      520
 min int batch size is                       52
 fixed nKL is                                45
 max L of basis functions is                  2
 order of int derivative is                   0
 number of shells is                         48
 number of basis is                         150
 number of cartesian basis is               150
 number of contracted shell pairs          1049
 number of primitive shell pairs           2980
 maxK2 (contraction) of shell pair           36
 max number of K2 of shell pair               1
 max number of CS2 of shell pair            117
 max number of PS2 of shell pair            384
 mem total for path MDJ                  520956
 -------------------------------------------------------
 Smallest overlap matrix eigenvalue = 9.63E-05
 Guess MOs from SCF MO coefficient file

 -----------------------------------------------------------------------
  General SCF calculation program by
  Eric Jon Sundstrom, Paul Horn, Yuezhi Mao, Dmitri Zuev, Alec White,
  David Stuck, Shaama M.S., Shane Yost, Joonho Lee, David Small,
  Daniel Levine, Susi Lehtola, Hugh Burton, Evgeny Epifanovsky
 -----------------------------------------------------------------------
 Exchange:     0.2000 Hartree-Fock + 0.0800 Slater + 0.7200 B88
 Correlation:  0.1900 VWN1RPA + 0.8100 LYP
 Using SG-1 standard quadrature grid
 using 4 threads for integral computing
 -------------------------------------------------------
 OpenMP Integral computing Module                
 Release: version 2.0, May 2017, Q-Chem Inc. Pleasanton 
 -------------------------------------------------------
 -------------------------------------------------------
 OpenMP BLAS3 based DFT computing Module                
 Release: version 1.0, May 2013, Q-Chem Inc. Pittsburgh 
 -------------------------------------------------------
 A restricted SCF calculation will be
 performed using DIIS
 SCF converges when DIIS error is below 1.0e-08
 ---------------------------------------
  Cycle       Energy         DIIS error
 ---------------------------------------
    1   -2850.5850696716      5.37e-03  
    2   -2850.6860340781      1.20e-03  
    3   -2850.6841856870      1.64e-03  
    4   -2850.6886169936      2.03e-04  
    5   -2850.6886675765      1.17e-04  
    6   -2850.6887000044      1.80e-05  
    7   -2850.6887008158      5.20e-06  
    8   -2850.6887008649      2.05e-06  
    9   -2850.6887008700      3.83e-07  
   10   -2850.6887008703      1.72e-07  
   11   -2850.6887008703      3.45e-08  
   12   -2850.6887008703      9.06e-09  Convergence criterion met
 ---------------------------------------
 SCF time:   CPU 20.06s  wall 5.00s 
 SCF   energy in the final basis set =    -2850.6887008703
 Total energy in the final basis set =    -2850.6887008703

 --------------------------------------------------------------
             Orbital Energies (a.u.) and Symmetries
 --------------------------------------------------------------

 Alpha MOs, Restricted
 -- Occupied --                  
-482.85  -62.51  -56.33  -56.32  -56.32  -24.74  -24.74  -10.37
  1 A'    2 A'    3 A'    1 A"    4 A'    5 A'    6 A'    7 A'                 
-10.249  -8.716  -6.548  -6.534  -6.533  -2.659  -2.655  -2.654
  8 A'    9 A'   10 A'    2 A"   11 A'   12 A'    3 A"   13 A'                 
 -2.643  -2.643  -1.321  -1.261  -0.861  -0.771  -0.663  -0.610
  4 A"   14 A'   15 A'   16 A'   17 A'   18 A'   19 A'   20 A'                 
 -0.554  -0.551  -0.477  -0.477  -0.461  -0.430  -0.358  -0.313
  5 A"   21 A'   22 A'    6 A"   23 A'   24 A'    7 A"   25 A'                 
 -0.270
  8 A"                                                                         
 -- Virtual --                   
 -0.036  -0.016  -0.008   0.023   0.037   0.049   0.058   0.071
 26 A'    9 A"   27 A'   28 A'   29 A'   10 A"   30 A'   31 A'                 
  0.081   0.082   0.104   0.109   0.117   0.125   0.143   0.169
 11 A"   32 A'   12 A"   33 A'   34 A'   35 A'   36 A'   37 A'                 
  0.188   0.241   0.252   0.259   0.300   0.308   0.318   0.327
 38 A'   13 A"   39 A'   40 A'   41 A'   14 A"   42 A'   43 A'                 
  0.339   0.358   0.395   0.419   0.419   0.445   0.499   0.521
 44 A'   45 A'   46 A'   47 A'   15 A"   48 A'   16 A"   49 A'                 
  0.527   0.564   0.570   0.577   0.593   0.639   0.669   0.727
 17 A"   50 A'   18 A"   51 A'   52 A'   19 A"   53 A'   54 A'                 
  0.773   0.808   0.847   0.912   0.964   1.066   1.147   1.263
 55 A'   56 A'   57 A'   58 A'   59 A'   20 A"   21 A"   22 A"                 
  1.284   1.371   1.393   1.399   1.413   1.431   1.464   1.560
 60 A'   23 A"   61 A'   62 A'   63 A'   24 A"   64 A'   65 A'                 
  1.613   1.729   1.787   1.840   1.899   1.938   1.953   2.001
 66 A'   67 A'   25 A"   68 A'   69 A'   70 A'   26 A"   27 A"                 
  2.033   2.121   2.215   2.282   2.596   2.598   2.632   2.803
 71 A'   72 A'   73 A'   74 A'   28 A"   75 A'   76 A'   29 A"                 
  2.992   3.088   3.249   3.665   3.716   3.736   3.739   3.807
 77 A'   78 A'   79 A'   80 A'   30 A"   31 A"   81 A'   82 A'                 
  3.936   3.959   3.980   3.989   4.020   4.062   4.159   4.230
 83 A'   32 A"   33 A"   34 A"   84 A'   35 A"   85 A'   86 A'                 
  4.365   4.664   4.906   6.218   6.264   6.318   6.332   6.464
 87 A'   88 A'   89 A'   36 A"   37 A"   90 A'   91 A'   92 A'                 
  6.634   6.845   7.537   7.567   7.662  23.465  24.162  47.882
 93 A'   94 A'   38 A"   95 A'   96 A'   97 A'   98 A'   99 A'                 
 66.702  66.733 289.733 289.761 289.8841020.668
100 A'  101 A'   39 A"  102 A'  103 A'  104 A'                                 

 Beta MOs, Restricted
 -- Occupied --                  
-482.85  -62.51  -56.33  -56.32  -56.32  -24.74  -24.74  -10.37
  1 A'    2 A'    3 A'    1 A"    4 A'    5 A'    6 A'    7 A'                 
-10.249  -8.716  -6.548  -6.534  -6.533  -2.659  -2.655  -2.654
  8 A'    9 A'   10 A'    2 A"   11 A'   12 A'    3 A"   13 A'                 
 -2.643  -2.643  -1.321  -1.261  -0.861  -0.771  -0.663  -0.610
  4 A"   14 A'   15 A'   16 A'   17 A'   18 A'   19 A'   20 A'                 
 -0.554  -0.551  -0.477  -0.477  -0.461  -0.430  -0.358  -0.313
  5 A"   21 A'   22 A'    6 A"   23 A'   24 A'    7 A"   25 A'                 
 -0.270
  8 A"                                                                         
 -- Virtual --                   
 -0.036  -0.016  -0.008   0.023   0.037   0.049   0.058   0.071
 26 A'    9 A"   27 A'   28 A'   29 A'   10 A"   30 A'   31 A'                 
  0.081   0.082   0.104   0.109   0.117   0.125   0.143   0.169
 11 A"   32 A'   12 A"   33 A'   34 A'   35 A'   36 A'   37 A'                 
  0.188   0.241   0.252   0.259   0.300   0.308   0.318   0.327
 38 A'   13 A"   39 A'   40 A'   41 A'   14 A"   42 A'   43 A'                 
  0.339   0.358   0.395   0.419   0.419   0.445   0.499   0.521
 44 A'   45 A'   46 A'   47 A'   15 A"   48 A'   16 A"   49 A'                 
  0.527   0.564   0.570   0.577   0.593   0.639   0.669   0.727
 17 A"   50 A'   18 A"   51 A'   52 A'   19 A"   53 A'   54 A'                 
  0.773   0.808   0.847   0.912   0.964   1.066   1.147   1.263
 55 A'   56 A'   57 A'   58 A'   59 A'   20 A"   21 A"   22 A"                 
  1.284   1.371   1.393   1.399   1.413   1.431   1.464   1.560
 60 A'   23 A"   61 A'   62 A'   63 A'   24 A"   64 A'   65 A'                 
  1.613   1.729   1.787   1.840   1.899   1.938   1.953   2.001
 66 A'   67 A'   25 A"   68 A'   69 A'   70 A'   26 A"   27 A"                 
  2.033   2.121   2.215   2.282   2.596   2.598   2.632   2.803
 71 A'   72 A'   73 A'   74 A'   28 A"   75 A'   76 A'   29 A"                 
  2.992   3.088   3.249   3.665   3.716   3.736   3.739   3.807
 77 A'   78 A'   79 A'   80 A'   30 A"   31 A"   81 A'   82 A'                 
  3.936   3.959   3.980   3.989   4.020   4.062   4.159   4.230
 83 A'   32 A"   33 A"   34 A"   84 A'   35 A"   85 A'   86 A'                 
  4.365   4.664   4.906   6.218   6.264   6.318   6.332   6.464
 87 A'   88 A'   89 A'   36 A"   37 A"   90 A'   91 A'   92 A'                 
  6.634   6.845   7.537   7.567   7.662  23.465  24.162  47.882
 93 A'   94 A'   38 A"   95 A'   96 A'   97 A'   98 A'   99 A'                 
 66.702  66.733 289.733 289.761 289.8841020.668
100 A'  101 A'   39 A"  102 A'  103 A'  104 A'                                 
 --------------------------------------------------------------

          Ground-State Mulliken Net Atomic Charges

     Atom                 Charge (a.u.)
  ----------------------------------------
      1 H                     0.225134
      2 F                    -0.097272
      3 Br                   -0.056213
      4 F                    -0.105070
      5 C                     0.019397
      6 C                     0.014024
  ----------------------------------------
  Sum of atomic charges =     0.000000

 -----------------------------------------------------------------
                    Cartesian Multipole Moments
 -----------------------------------------------------------------
    Charge (ESU x 10^10)
                 0.0000
    Dipole Moment (Debye)
         X       0.2204      Y      -1.0479      Z       0.0000
       Tot       1.0709
    Quadrupole Moments (Debye-Ang)
        XX     -41.4982     XY       0.9250     YY     -38.7647
        XZ      -0.0000     YZ      -0.0000     ZZ     -40.3200
    Octopole Moments (Debye-Ang^2)
       XXX      28.4435    XXY       6.0567    XYY       5.9581
       YYY      -0.4585    XXZ      -0.0000    XYZ      -0.0000
       YYZ       0.0000    XZZ       3.1910    YZZ       2.7590
       ZZZ       0.0000
    Hexadecapole Moments (Debye-Ang^3)
      XXXX    -606.9828   XXXY      -0.8819   XXYY    -125.2027
      XYYY       1.8233   YYYY    -120.4434   XXXZ      -0.0000
      XXYZ       0.0000   XYYZ      -0.0000   YYYZ      -0.0000
      XXZZ    -106.6284   XYZZ      -1.2224   YYZZ     -29.6311
      XZZZ      -0.0000   YZZZ      -0.0000   ZZZZ     -43.1099
 -----------------------------------------------------------------
 Calculating MO derivatives via CPSCF
 D1JvT checksum  = 204336 15824.4174034164
 D1KAT checksum  = 438984 1056.6082858498
   1         3          18      0.125225    0.035222
   2         3          18      0.014241    0.003686
   3         3          18      0.001647    0.000510
   4         4          17      0.000144    0.000047
   5        19           2      0.000004    0.000002
   6        21           0      0.000000    0.000000    Roots Converged
 Time for AOints: 6.0 s (CPU) 1.5 s (wall)
 ------------------------------------------------------------------------------
                     AOints        : Timing summary (seconds)
 ------------------------------------------------------------------------------
     job step          cpu (% of tot)      sys (% of tot)     wall (% of tot)
 ------------------------------------------------------------------------------
  cpscf_lag         0.3346E+02 (30.8)   0.5000E-05 (27.8)   0.8637E+01 (30.5)
  iterzp            0.6895E+02 (63.5)   0.1200E-04 (66.7)   0.1800E+02 (63.7)
  make_fx           0.0000E+00 ( 0.0)   0.0000E+00 ( 0.0)   0.0000E+00 ( 0.0)
  AOints            0.6012E+01 ( 5.5)   0.1000E-05 ( 5.6)   0.1527E+01 ( 5.4)
 ------------------------------------------------------------------------------
   Grand Totals     0.1085E+03          0.1800E-04          0.2827E+02
 ------------------------------------------------------------------------------
 Calculating analytic Hessian of the SCF energy
 Polarizability Matrix (a.u.)
            1           2           3
    1 -61.8342069  -0.2379742  -0.0000000
    2  -0.2379742 -38.6026620  -0.0000000
    3  -0.0000000  -0.0000000 -29.0753089

 Direct stationary perturbation theory relativistic correction:

 rels  =      16.910065463055
 relv  =     -57.151869016350
 rel2e =       8.959513176551
 E_rel =     -31.282290376744

 Hessian of the SCF Energy
            1           2           3           4           5           6
    1   0.0510532   0.0057108   0.0000000   0.0005893  -0.0001372   0.0000000
    2   0.0057108   0.3714790  -0.0000000  -0.0010944   0.0008745  -0.0000000
    3   0.0000000  -0.0000000   0.0183558   0.0000000  -0.0000000  -0.0045781
    4   0.0005893  -0.0010944   0.0000000   0.3669323   0.1263055  -0.0000000
    5  -0.0001372   0.0008745  -0.0000000   0.1263055   0.1372113  -0.0000000
    6   0.0000000  -0.0000000  -0.0045781  -0.0000000  -0.0000000   0.0204942
    7  -0.0113364  -0.0022323  -0.0000000  -0.0067506   0.0010082  -0.0000000
    8  -0.0219474  -0.0008496  -0.0000000   0.0002125  -0.0002822   0.0000000
    9   0.0000000   0.0000000   0.0010535  -0.0000000   0.0000000   0.0064468
   10  -0.0046557   0.0012697  -0.0000000  -0.0046965  -0.0545901  -0.0000000
   11   0.0042426   0.0017433  -0.0000000  -0.0328140  -0.0514412  -0.0000000
   12   0.0000000   0.0000000   0.0098605   0.0000000   0.0000000   0.0071683
   13  -0.0424635   0.0000946   0.0000000  -0.0478452   0.0087208  -0.0000000
   14  -0.0114015  -0.3609898   0.0000000  -0.0201649   0.0126219  -0.0000000
   15  -0.0000000   0.0000000  -0.0245653   0.0000000  -0.0000000   0.0103844
   16   0.0068132  -0.0037483  -0.0000000  -0.3082292  -0.0813072   0.0000000
   17   0.0235327  -0.0122573  -0.0000000  -0.0724447  -0.0989842   0.0000000
   18   0.0000000   0.0000000  -0.0001264  -0.0000000   0.0000000  -0.0399156
            7           8           9          10          11          12
    1  -0.0113364  -0.0219474   0.0000000  -0.0046557   0.0042426   0.0000000
    2  -0.0022323  -0.0008496   0.0000000   0.0012697   0.0017433   0.0000000
    3  -0.0000000  -0.0000000   0.0010535  -0.0000000  -0.0000000   0.0098605
    4  -0.0067506   0.0002125  -0.0000000  -0.0046965  -0.0328140   0.0000000
    5   0.0010082  -0.0002822   0.0000000  -0.0545901  -0.0514412   0.0000000
    6  -0.0000000   0.0000000   0.0064468  -0.0000000  -0.0000000   0.0071683
    7   0.1964278   0.0789135  -0.0000000   0.0011561   0.0028986   0.0000000
    8   0.0789135   0.0582623   0.0000000   0.0021951   0.0040576  -0.0000000
    9  -0.0000000   0.0000000   0.0066171   0.0000000   0.0000000  -0.0033294
   10   0.0011561   0.0021951   0.0000000   0.0845560  -0.0231408   0.0000000
   11   0.0028986   0.0040576   0.0000000  -0.0231408   0.4394069   0.0000000
   12   0.0000000  -0.0000000  -0.0033294   0.0000000   0.0000000   0.0215595
   13  -0.1525518  -0.0621086  -0.0000000   0.0059090  -0.0029920  -0.0000000
   14  -0.0593895  -0.0614872  -0.0000000   0.0377938  -0.0505636   0.0000000
   15  -0.0000000  -0.0000000  -0.0122426   0.0000000  -0.0000000   0.0085077
   16  -0.0269451   0.0027348   0.0000000  -0.0822690   0.0518056  -0.0000000
   17  -0.0211986   0.0002991   0.0000000   0.0364723  -0.3432029  -0.0000000
   18   0.0000000   0.0000000   0.0014546  -0.0000000  -0.0000000  -0.0437665
           13          14          15          16          17          18
    1  -0.0424635  -0.0114015  -0.0000000   0.0068132   0.0235327   0.0000000
    2   0.0000946  -0.3609898   0.0000000  -0.0037483  -0.0122573   0.0000000
    3   0.0000000   0.0000000  -0.0245653  -0.0000000  -0.0000000  -0.0001264
    4  -0.0478452  -0.0201649   0.0000000  -0.3082292  -0.0724447  -0.0000000
    5   0.0087208   0.0126219  -0.0000000  -0.0813072  -0.0989842   0.0000000
    6  -0.0000000  -0.0000000   0.0103844   0.0000000   0.0000000  -0.0399156
    7  -0.1525518  -0.0593895  -0.0000000  -0.0269451  -0.0211986   0.0000000
    8  -0.0621086  -0.0614872  -0.0000000   0.0027348   0.0002991   0.0000000
    9  -0.0000000  -0.0000000  -0.0122426   0.0000000   0.0000000   0.0014546
   10   0.0059090   0.0377938   0.0000000  -0.0822690   0.0364723  -0.0000000
   11  -0.0029920  -0.0505636  -0.0000000   0.0518056  -0.3432029  -0.0000000
   12  -0.0000000   0.0000000   0.0085077  -0.0000000  -0.0000000  -0.0437665
   13   0.6469568  -0.1641655   0.0000000  -0.4100052   0.2204506  -0.0000000
   14  -0.1641655   0.6848366   0.0000000   0.2173275  -0.2244180  -0.0000000
   15   0.0000000   0.0000000   0.0674001  -0.0000000   0.0000000  -0.0494843
   16  -0.4100052   0.2173275  -0.0000000   0.8206352  -0.1868123   0.0000000
   17   0.2204506  -0.2244180   0.0000000  -0.1868123   0.6785633   0.0000000
   18  -0.0000000  -0.0000000  -0.0494843   0.0000000   0.0000000   0.1318382
 Gradient time:  CPU 163.25 s  wall 42.65 s
 **********************************************************************
 **                                                                  **
 **                       VIBRATIONAL ANALYSIS                       **
 **                       --------------------                       **
 **                                                                  **
 **        VIBRATIONAL FREQUENCIES (CM**-1) AND NORMAL MODES         **
 **     FORCE CONSTANTS (mDYN/ANGSTROM) AND REDUCED MASSES (AMU)     **
 **                  INFRARED INTENSITIES (KM/MOL)                   **
 **                                                                  **
 **********************************************************************


 Mode:                 1                      2                      3
 Frequency:       165.15                 209.31                 373.79
 Force Cnst:      0.2736                 0.2051                 1.6002
 Red. Mass:      17.0272                 7.9445                19.4393
 IR Active:          YES                    YES                    YES
 IR Intens:        1.481                  0.186                  1.183
 Raman Active:       YES                    YES                    YES
               X      Y      Z        X      Y      Z        X      Y      Z
 H          0.174 -0.395  0.000   -0.000  0.000  0.697   -0.211  0.172 -0.000
 F          0.008  0.174 -0.000    0.000 -0.000 -0.344    0.658 -0.316  0.000
 Br        -0.200  0.108 -0.000    0.000 -0.000 -0.073   -0.226 -0.076  0.000
 F          0.668 -0.204  0.000   -0.000  0.000  0.123    0.026  0.321 -0.000
 C          0.057 -0.393  0.000   -0.000  0.000  0.584    0.117  0.158 -0.000
 C          0.171 -0.238  0.000    0.000  0.000  0.185    0.306  0.317 -0.000
 TransDip  -0.029 -0.026  0.000    0.000  0.000  0.014   -0.012  0.033 -0.000

 Mode:                 4                      5                      6
 Frequency:       566.06                 599.35                 760.12
 Force Cnst:      2.7949                 1.4226                 0.4288
 Red. Mass:      14.8047                 6.7215                 1.2598
 IR Active:          YES                    YES                    YES
 IR Intens:        3.635                  1.004                 44.513
 Raman Active:       YES                    YES                    YES
               X      Y      Z        X      Y      Z        X      Y      Z
 H          0.185 -0.303  0.000    0.000 -0.000 -0.710    0.000  0.000  0.989
 F          0.250  0.506  0.000    0.000  0.000 -0.109    0.000  0.000 -0.020
 Br        -0.043 -0.006  0.000   -0.000 -0.000  0.002   -0.000 -0.000  0.002
 F         -0.466 -0.211  0.000   -0.000 -0.000 -0.159   -0.000 -0.000  0.015
 C          0.257 -0.300  0.000    0.000 -0.000 -0.182    0.000  0.000 -0.138
 C          0.354 -0.101 -0.000    0.000 -0.000  0.653    0.000 -0.000  0.052
 TransDip   0.047 -0.039 -0.000    0.000 -0.000  0.032   -0.000  0.000  0.214

 Mode:                 7                      8                      9
 Frequency:       783.15                 960.16                1172.94
 Force Cnst:      2.1132                 2.7461                 1.4955
 Red. Mass:       5.8479                 5.0558                 1.8449
 IR Active:          YES                    YES                    YES
 IR Intens:        9.411                125.857                172.823
 Raman Active:       YES                    YES                    YES
               X      Y      Z        X      Y      Z        X      Y      Z
 H          0.602  0.501  0.000    0.830 -0.166  0.000    0.966 -0.033  0.000
 F         -0.050  0.057  0.000   -0.209 -0.072  0.000    0.110  0.040 -0.000
 Br        -0.051 -0.037 -0.000   -0.020 -0.011 -0.000    0.003 -0.003 -0.000
 F          0.048 -0.196  0.000   -0.040  0.279  0.000    0.001  0.044  0.000
 C          0.292  0.496  0.000    0.329 -0.138  0.000   -0.110 -0.009  0.000
 C         -0.004 -0.074 -0.000    0.127 -0.103 -0.000   -0.169 -0.099 -0.000
 TransDip   0.094  0.028 -0.000    0.322 -0.160 -0.000   -0.348 -0.238  0.000

 Mode:                10                     11                     12
 Frequency:      1311.93                1769.02                3252.48
 Force Cnst:      3.1717                19.1482                 6.8159
 Red. Mass:       3.1277                10.3851                 1.0936
 IR Active:          YES                    YES                    YES
 IR Intens:      110.745                242.888                 17.960
 Raman Active:       YES                    YES                    YES
               X      Y      Z        X      Y      Z        X      Y      Z
 H          0.904 -0.066 -0.000    0.221  0.328  0.000    0.019  0.996 -0.000
 F         -0.078 -0.047  0.000   -0.075 -0.011  0.000    0.000  0.000  0.000
 Br        -0.001 -0.002  0.000    0.006  0.001  0.000    0.000  0.000  0.000
 F         -0.001 -0.122 -0.000   -0.028  0.091 -0.000   -0.000  0.001 -0.000
 C         -0.102 -0.056 -0.000   -0.494  0.241 -0.000    0.004 -0.088  0.000
 C          0.156  0.342  0.000    0.602 -0.404  0.000   -0.006  0.002  0.000
 TransDip   0.089  0.325  0.000    0.422 -0.267  0.000   -0.111  0.078 -0.000

 STANDARD THERMODYNAMIC QUANTITIES AT   298.15 K  AND     1.00 ATM

   This Molecule has  0 Imaginary Frequencies
   Zero point vibrational energy:       17.045 kcal/mol

   Atom    1 Element H  Has Mass    1.00783
   Atom    2 Element F  Has Mass   18.99840
   Atom    3 Element Br Has Mass   78.91830
   Atom    4 Element F  Has Mass   18.99840
   Atom    5 Element C  Has Mass   12.00000
   Atom    6 Element C  Has Mass   12.00000
   Molecular Mass:   141.922930 amu
   Principal axes and moments of inertia in amu*Bohr^2:
                             1           2           3
    Eigenvalues --      169.80713  1271.64430  1441.45143
          X               0.99999     0.00329    -0.00000
          Y              -0.00329     0.99999     0.00000
          Z               0.00000    -0.00000     1.00000
   Rotational Symmetry Number is   1
   The Molecule is an Asymmetric Top
   Translational Enthalpy:        0.889 kcal/mol
   Rotational Enthalpy:           0.889 kcal/mol
   Vibrational Enthalpy:         18.355 kcal/mol
   gas constant (RT):             0.592 kcal/mol
   Translational Entropy:        40.761  cal/mol.K
   Rotational Entropy:           27.234  cal/mol.K
   Vibrational Entropy:           7.216  cal/mol.K

   Total Enthalpy:               20.725 kcal/mol
   Total Entropy:                75.211  cal/mol.K

 ======================================================================

 STANDARD THERMODYNAMIC QUANTITIES FOR ANHARMONIC VIBRATION -- TOSH

   Zero point vibrational energy: ************ kcal/mol

   Vibrational Enthalpy:       Infinity kcal/mol
   Vibrational Entropy:             NaN  cal/mol.K

   Total Enthalpy:             Infinity kcal/mol
   Total Entropy:                   NaN  cal/mol.K

 ======================================================================

 STANDARD THERMODYNAMIC QUANTITIES FOR ANHARMONIC VIBRATION -- VPT2

   Zero point vibrational energy: ************ kcal/mol

   Vibrational Enthalpy:       Infinity kcal/mol
   Vibrational Entropy:             NaN  cal/mol.K

   Total Enthalpy:             Infinity kcal/mol
   Total Entropy:                   NaN  cal/mol.K

 ======================================================================

Archival summary:
1\1\TWL01\FREQ\ProcedureUnspecified\BasisUnspecified\r1221\taweetha\TueAug2807:41:382018TueAug2807:41:382018\0\\#,FREQ,ProcedureUnspecified,BasisUnspecified,\\0,1\Br\C,1,1.88759\H,2,1.07775,1,116.52\C,2,1.32187,1,122.932,3,-180,0\F,4,1.31728,2,126.408,1,-0,0\F,4,1.32612,2,123.007,1,180,0\\\@

 Total job time:  48.12s(wall), 183.43s(cpu) 
 Tue Aug 28 07:41:38 2018

        *************************************************************
        *                                                           *
        *  Thank you very much for using Q-Chem.  Have a nice day.  *
        *                                                           *
        *************************************************************
