# Supplementary material for: Geometric and energetic data from ab initio calculations of haloethene, haloimine, halomethylenephosphine, haloiminophosphine, halodiazene, halodiphosphene and halocyclopropane
Source: Data Brief. 2019 Nov 2;27:104738. doi: 10.1016/j.dib.2019.104738 (PMC6861602; doi:10.1016/j.dib.2019.104738)
Supplement: Multimedia component 2 [file mmc2.zip › CC/B3LYP/HBrCCFI.out]

Q-Chem Developer Version!
                  Welcome to Q-Chem
     A Quantum Leap Into The Future Of Chemistry


 Q-Chem 5.1, Q-Chem, Inc., Pleasanton, CA (2018)

 Yihan Shao,  Zhengting Gan,  E. Epifanovsky,  A. T. B. Gilbert,  M. Wormit,  
 J. Kussmann,  A. W. Lange,  A. Behn,  Jia Deng,  Xintian Feng,  D. Ghosh,  
 M. Goldey,  P. R. Horn,  L. D. Jacobson,  I. Kaliman,  T. Kus,  A. Landau,  
 Jie Liu,  E. I. Proynov,  R. M. Richard,  R. P. Steele,  E. J. Sundstrom,  
 H. L. Woodcock III,  P. M. Zimmerman,  D. Zuev,  B. Albrecht,  E. Alguire,  
 S. A. Baeppler,  D. Barton,  Z. Benda,  Y. A. Bernard,  E. J. Berquist,  
 K. B. Bravaya,  H. Burton,  D. Casanova,  Chun-Min Chang,  Yunqing Chen,  
 A. Chien,  K. D. Closser,  M. P. Coons,  S. Coriani,  S. Dasgupta,  
 A. L. Dempwolff,  M. Diedenhofen,  Hainam Do,  R. G. Edgar,  Po-Tung Fang,  
 S. Faraji,  S. Fatehi,  Qingguo Feng,  K. D. Fenk,  J. Fosso-Tande,  
 Qinghui Ge,  A. Ghysels,  G. Gidofalvi,  J. Gomes,  J. Gonthier,  A. Gunina,  
 D. Hait,  M. W. D. Hanson-Heine,  P. H. P. Harbach,  A. W. Hauser,  
 J. E. Herr,  E. G. Hohenstein,  Z. C. Holden,  Kerwin Hui,  B. C. Huynh,  
 T.-C. Jagau,  Hyunjun Ji,  B. Kaduk,  K. Khistyaev,  Jaehoon Kim,  
 P. Klunzinger,  K. Koh,  D. Kosenkov,  L. Koulias,  T. Kowalczyk,  
 C. M. Krauter,  A. Kunitsa,  Ka Un Lao,  A. Laurent,  K. V. Lawler,  
 Joonho Lee,  D. Lefrancois,  S. Lehtola,  D. S. Levine,  Yi-Pei Li,  
 You-Sheng Lin,  Fenglai Liu,  E. Livshits,  A. Luenser,  P. Manohar,  
 E. Mansoor,  S. F. Manzer,  Shan-Ping Mao,  Yuezhi Mao,  N. Mardirossian,  
 A. V. Marenich,  T. Markovich,  L. A. Martinez-Martinez,  S. A. Maurer,  
 N. J. Mayhall,  S. C. McKenzie,  J.-M. Mewes,  A. F. Morrison,  
 J. W. Mullinax,  K. Nanda,  T. S. Nguyen-Beck,  R. Olivares-Amaya,  
 J. A. Parkhill,  T. M. Perrine,  F. Plasser,  P. Pokhilko,  S. Prager,  
 A. Prociuk,  E. Ramos,  D. R. Rehn,  F. Rob,  M. Schneider,  N. Sergueev,  
 S. M. Sharada,  S. Sharma,  D. W. Small,  T. Stauch,  T. Stein,  
 Yu-Chuan Su,  A. J. W. Thom,  A. Tkatchenko,  T. Tsuchimochi,  N. M. Tubman,  
 L. Vogt,  M. L. Vidal,  O. Vydrov,  M. A. Watson,  J. Wenzel,  
 M. de Wergifosse,  T. A. Wesolowski,  A. White,  J. Witte,  A. Yamada,  
 Jun Yang,  K. Yao,  S. Yeganeh,  S. R. Yost,  Zhi-Qiang You,  A. Zech,  
 Igor Ying Zhang,  Xing Zhang,  Yan Zhao,  Ying Zhu,  B. R. Brooks,  
 G. K. L. Chan,  C. J. Cramer,  M. S. Gordon,  W. J. Hehre,  A. Klamt,  
 M. W. Schmidt,  C. D. Sherrill,  D. G. Truhlar,  A. Aspuru-Guzik,  R. Baer,  
 A. T. Bell,  N. A. Besley,  Jeng-Da Chai,  A. E. DePrince, III,  
 R. A. DiStasio Jr.,  A. Dreuw,  B. D. Dunietz,  T. R. Furlani,  
 Chao-Ping Hsu,  Yousung Jung,  Jing Kong,  D. S. Lambrecht,  WanZhen Liang,  
 C. Ochsenfeld,  V. A. Rassolov,  L. V. Slipchenko,  J. E. Subotnik,  
 T. Van Voorhis,  J. M. Herbert,  A. I. Krylov,  P. M. W. Gill,  M. Head-Gordon

 Contributors to earlier versions of Q-Chem not listed above: 
 R. D. Adamson,  B. Austin,  J. Baker,  G. J. O. Beran,  K. Brandhorst,  
 S. T. Brown,  E. F. C. Byrd,  A. K. Chakraborty,  C.-L. Cheng,  
 Siu Hung Chien,  D. M. Chipman,  D. L. Crittenden,  H. Dachsel,  
 R. J. Doerksen,  A. D. Dutoi,  L. Fusti-Molnar,  W. A. Goddard III,  
 A. Golubeva-Zadorozhnaya,  S. R. Gwaltney,  G. Hawkins,  A. Heyden,  
 S. Hirata,  G. Kedziora,  F. J. Keil,  C. Kelley,  Jihan Kim,  R. A. King,  
 R. Z. Khaliullin,  P. P. Korambath,  W. Kurlancheek,  A. M. Lee,  M. S. Lee,  
 S. V. Levchenko,  Ching Yeh Lin,  D. Liotard,  R. C. Lochan,  I. Lotan,  
 P. E. Maslen,  N. Nair,  D. P. O'Neill,  D. Neuhauser,  E. Neuscamman,  
 C. M. Oana,  R. Olson,  B. Peters,  R. Peverati,  P. A. Pieniazek,  
 Y. M. Rhee,  J. Ritchie,  M. A. Rohrdanz,  E. Rosta,  N. J. Russ,  
 H. F. Schaefer III,  N. E. Schultz,  N. Shenvi,  A. C. Simmonett,  A. Sodt,  
 D. Stuck,  K. S. Thanthiriwatte,  V. Vanovschi,  Tao Wang,  A. Warshel,  
 C. F. Williams,  Q. Wu,  X. Xu,  W. Zhang

 Please cite Q-Chem as follows:
 Y. Shao et al., Mol. Phys. 113, 184-215 (2015)
 DOI: 10.1080/00268976.2014.952696

 Q-Chem 5.1.1 for Intel X86 EM64T Linux

 Parts of Q-Chem use Armadillo 8.300.2 (Tropical Shenanigans).
 http://arma.sourceforge.net/

 Q-Chem begins on Tue Aug 28 07:43:29 2018  

Host: 
0

     Scratch files written to /scratch/taweetham/qchem15098//
Input Ideriv = 2
Curr. Ideriv = -1
Max.  Ideriv = 2

Checking the input file for inconsistencies... 	...done.

--------------------------------------------------------------
User input:
--------------------------------------------------------------
inp/HFBrI.inp
$molecule
0	1
H	-2.0	1.0	0.0
F	2.0	1.0	0.0
Br	-2.0	-1.0	0.0
I	2.0	-1.0	0.0
C	-1.0	0.0	0.0
C	1.0	0.0	0.0
$end
$rem
   JOB_TYPE		OPTIMIZATION
   BASIS		6-311++G**
   EXCHANGE		B3LYP
$end

--------------------------------------------------------------
 ----------------------------------------------------------------
             Standard Nuclear Orientation (Angstroms)
    I     Atom           X                Y                Z
 ----------------------------------------------------------------
    1      H       2.3843256109     1.8303997601     0.0000000000
    2      F      -1.6106871696     1.6307178053     0.0000000000
    3      Br      2.4841665883    -0.1671066301    -0.0000000000
    4      I      -1.5108461922    -0.3667885850     0.0000000000
    5      C       1.4354929045     0.7817260763     0.0000000000
    6      C      -0.5620134858     0.6818850989     0.0000000000
 ----------------------------------------------------------------
 Molecular Point Group                 Cs    NOp =  2
 Largest Abelian Subgroup              Cs    NOp =  2
 Nuclear Repulsion Energy =   753.5525897079 hartrees
 There are       55 alpha and       55 beta electrons
 Requested basis set is 6-311++G(d,p)
 There are 66 shells and 183 basis functions

 Total QAlloc Memory Limit   2000 MB
 Mega-Array Size       188 MB
 MEM_STATIC part       192 MB
 A cutoff of  1.0D-11 yielded   1784 shell pairs
 There are     14420 function pairs (     16206 Cartesian)

 -------------------------------------------------------
 OpenMP Integral Computing Module                       
 Release: version 1.0, May 2013, Q-Chem Inc. Pittsburgh 
 -------------------------------------------------------
 Integral Job Info:
 Integral job number is                      11
 Integral operator is                         1
 short-range coefficients                     0
 long-range coefficients              100000000
 Omega coefficients                           0
 if combine SR and LR in K                    0
 Integral screening is                        0
 Integral computing path is                   2
 max size of driver memory is            800000
 size of driver memory is                593474
 size of scratch memory is             29623520
 max col of scratch BK array               1296
 max len of scratch array in speh3          155
 max len of scratch index in speh4           18
 max int batch size is                      520
 min int batch size is                       52
 fixed nKL is                                45
 max L of basis functions is                  2
 order of int derivative is                   0
 number of shells is                         66
 number of basis is                         194
 number of cartesian basis is               194
 number of contracted shell pairs          1784
 number of primitive shell pairs           4137
 maxK2 (contraction) of shell pair           36
 max number of K2 of shell pair               1
 max number of CS2 of shell pair            185
 max number of PS2 of shell pair            240
 mem total for path MDJ                  527312
 -------------------------------------------------------
 Smallest overlap matrix eigenvalue = 2.79E-04

 Scale SEOQF with 1.000000e-01/1.000000e-01/1.000000e-01

 Standard Electronic Orientation quadrupole field applied
 Nucleus-field energy     =     0.0000000166 hartrees
 Guess from superposition of atomic densities
 Warning:  Energy on first SCF cycle will be non-variational
 SAD guess density has 110.000000 electrons

 -----------------------------------------------------------------------
  General SCF calculation program by
  Eric Jon Sundstrom, Paul Horn, Yuezhi Mao, Dmitri Zuev, Alec White,
  David Stuck, Shaama M.S., Shane Yost, Joonho Lee, David Small,
  Daniel Levine, Susi Lehtola, Hugh Burton, Evgeny Epifanovsky
 -----------------------------------------------------------------------
 Exchange:     0.2000 Hartree-Fock + 0.0800 Slater + 0.7200 B88
 Correlation:  0.1900 VWN1RPA + 0.8100 LYP
 Using SG-1 standard quadrature grid
 using 4 threads for integral computing
 -------------------------------------------------------
 OpenMP Integral computing Module                
 Release: version 2.0, May 2017, Q-Chem Inc. Pleasanton 
 -------------------------------------------------------
 -------------------------------------------------------
 OpenMP BLAS3 based DFT computing Module                
 Release: version 1.0, May 2013, Q-Chem Inc. Pittsburgh 
 -------------------------------------------------------
 A restricted SCF calculation will be
 performed using DIIS
 SCF converges when DIIS error is below 1.0e-08
 ---------------------------------------
  Cycle       Energy         DIIS error
 ---------------------------------------
    1   -9672.4246185577      7.82e-02  
    2   -9669.2370527890      6.07e-03  
    3   -9668.6143284714      1.22e-02  
    4   -9669.2128608901      5.48e-03  
    5   -9669.3479180386      2.31e-03  
    6   -9669.3753141441      9.57e-04  
    7   -9669.3815446320      2.10e-04  
    8   -9669.3816901754      9.12e-05  
    9   -9669.3817270558      3.95e-05  
   10   -9669.3817334347      1.24e-05  
   11   -9669.3817340564      4.00e-06  
   12   -9669.3817341402      1.15e-06  
   13   -9669.3817341489      1.95e-07  
   14   -9669.3817341490      7.01e-08  
   15   -9669.3817341490      3.17e-08  
   16   -9669.3817341490      1.03e-08  
   17   -9669.3817341492      2.10e-09  Convergence criterion met
 ---------------------------------------
 SCF time:   CPU 53.16s  wall 14.00s 
 SCF   energy in the final basis set =    -9669.3817341492
 Total energy in the final basis set =    -9669.3817341492

 --------------------------------------------------------------
             Orbital Energies (a.u.) and Symmetries
 --------------------------------------------------------------

 Alpha MOs, Restricted
 -- Occupied --                  
******* -482.88 -176.32 -165.73 -165.73 -165.73  -62.54  -56.36
  1 A'    2 A'    3 A'    1 A"    4 A'    5 A'    6 A'    7 A'                 
-56.355 -56.355 -35.827 -31.317 -31.317 -31.316 -24.705 -22.968
  2 A"    8 A'    9 A'    3 A"   10 A'   11 A'   12 A'   13 A'                 
-22.967 -22.967 -22.967 -22.967 -10.296 -10.270  -8.756  -6.586
  4 A"    5 A"   14 A'   15 A'   16 A'   17 A'   18 A'   19 A'                 
 -6.576  -6.575  -6.394  -4.811  -4.792  -4.790  -2.702  -2.695
  6 A"   20 A'   21 A'   22 A'    7 A"   23 A'   24 A'    8 A"                 
 -2.694  -2.686  -2.686  -2.100  -2.074  -2.073  -2.056  -2.056
 25 A'    9 A"   26 A'   27 A'   28 A'   10 A"   29 A'   11 A"                 
 -1.277  -0.988  -0.866  -0.601  -0.590  -0.544  -0.522  -0.487
 30 A'   31 A'   32 A'   33 A'   34 A'   35 A'   12 A"   36 A'                 
 -0.454  -0.435  -0.400  -0.361  -0.266  -0.248  -0.170
 37 A'   13 A"   38 A'   14 A"   39 A'   40 A'   15 A"                         
 -- Virtual --                   
 -0.092  -0.072  -0.037   0.006   0.023   0.034   0.038   0.054
 16 A"   41 A'   42 A'   43 A'   44 A'   45 A'   17 A"   46 A'                 
  0.069   0.071   0.076   0.082   0.097   0.108   0.118   0.154
 47 A'   48 A'   49 A'   18 A"   50 A'   19 A"   51 A'   52 A'                 
  0.160   0.174   0.192   0.212   0.246   0.285   0.303   0.315
 53 A'   54 A'   55 A'   20 A"   56 A'   21 A"   57 A'   58 A'                 
  0.329   0.378   0.382   0.408   0.416   0.417   0.448   0.469
 59 A'   22 A"   60 A'   61 A'   23 A"   62 A'   63 A'   24 A"                 
  0.471   0.486   0.506   0.513   0.525   0.543   0.578   0.578
 64 A'   65 A'   25 A"   26 A"   66 A'   67 A'   27 A"   68 A'                 
  0.636   0.656   0.662   0.732   0.733   0.789   0.806   0.973
 69 A'   70 A'   28 A"   71 A'   72 A'   73 A'   74 A'   75 A'                 
  1.009   1.109   1.183   1.214   1.295   1.302   1.323   1.378
 76 A'   29 A"   77 A'   30 A"   78 A'   31 A"   79 A'   80 A'                 
  1.393   1.417   1.420   1.434   1.452   1.557   1.590   1.594
 81 A'   32 A"   82 A'   83 A'   33 A"   84 A'   85 A'   34 A"                 
  1.676   1.773   1.790   1.878   1.910   1.940   2.008   2.110
 35 A"   86 A'   87 A'   88 A'   89 A'   36 A"   90 A'   91 A'                 
  2.204   2.588   2.625   2.698   2.778   2.908   3.099   3.261
 92 A'   37 A"   93 A'   38 A"   94 A'   95 A'   96 A'   97 A'                 
  3.713   3.737   3.817   3.863   3.949   3.968   3.990   4.030
 39 A"   98 A'   99 A'   40 A"   41 A"   42 A"  100 A'   43 A"                 
  4.038   4.080   4.178   4.251   4.398   4.442   4.651   4.756
101 A'   44 A"  102 A'  103 A'  104 A'  105 A'  106 A'  107 A'                 
  6.000   6.063   6.200   6.262   6.355   6.492   6.772   7.487
 45 A"  108 A'  109 A'   46 A"  110 A'  111 A'  112 A'   47 A"                 
  7.574   7.704  23.537  23.579  27.950  28.341  28.370  28.430
113 A'  114 A'  115 A'  116 A'  117 A'   48 A"  118 A'  119 A'                 
 28.518  28.558  28.561  28.667  28.930  48.034  66.748 127.890
 49 A"  120 A'   50 A"  121 A'  122 A'  123 A'  124 A'   51 A"                 
127.925 128.013 151.750 289.703 289.784 289.9511020.8861901.928
125 A'  126 A'  127 A'   52 A"  128 A'  129 A'  130 A'  131 A'                 

 Beta MOs, Restricted
 -- Occupied --                  
******* -482.88 -176.32 -165.73 -165.73 -165.73  -62.54  -56.36
  1 A'    2 A'    3 A'    1 A"    4 A'    5 A'    6 A'    7 A'                 
-56.355 -56.355 -35.827 -31.317 -31.317 -31.316 -24.705 -22.968
  2 A"    8 A'    9 A'    3 A"   10 A'   11 A'   12 A'   13 A'                 
-22.967 -22.967 -22.967 -22.967 -10.296 -10.270  -8.756  -6.586
  4 A"    5 A"   14 A'   15 A'   16 A'   17 A'   18 A'   19 A'                 
 -6.576  -6.575  -6.394  -4.811  -4.792  -4.790  -2.702  -2.695
  6 A"   20 A'   21 A'   22 A'    7 A"   23 A'   24 A'    8 A"                 
 -2.694  -2.686  -2.686  -2.100  -2.074  -2.073  -2.056  -2.056
 25 A'    9 A"   26 A'   27 A'   28 A'   10 A"   29 A'   11 A"                 
 -1.277  -0.988  -0.866  -0.601  -0.590  -0.544  -0.522  -0.487
 30 A'   31 A'   32 A'   33 A'   34 A'   35 A'   12 A"   36 A'                 
 -0.454  -0.435  -0.400  -0.361  -0.266  -0.248  -0.170
 37 A'   13 A"   38 A'   14 A"   39 A'   40 A'   15 A"                         
 -- Virtual --                   
 -0.092  -0.072  -0.037   0.006   0.023   0.034   0.038   0.054
 16 A"   41 A'   42 A'   43 A'   44 A'   45 A'   17 A"   46 A'                 
  0.069   0.071   0.076   0.082   0.097   0.108   0.118   0.154
 47 A'   48 A'   49 A'   18 A"   50 A'   19 A"   51 A'   52 A'                 
  0.160   0.174   0.192   0.212   0.246   0.285   0.303   0.315
 53 A'   54 A'   55 A'   20 A"   56 A'   21 A"   57 A'   58 A'                 
  0.329   0.378   0.382   0.408   0.416   0.417   0.448   0.469
 59 A'   22 A"   60 A'   61 A'   23 A"   62 A'   63 A'   24 A"                 
  0.471   0.486   0.506   0.513   0.525   0.543   0.578   0.578
 64 A'   65 A'   25 A"   26 A"   66 A'   67 A'   27 A"   68 A'                 
  0.636   0.656   0.662   0.732   0.733   0.789   0.806   0.973
 69 A'   70 A'   28 A"   71 A'   72 A'   73 A'   74 A'   75 A'                 
  1.009   1.109   1.183   1.214   1.295   1.302   1.323   1.378
 76 A'   29 A"   77 A'   30 A"   78 A'   31 A"   79 A'   80 A'                 
  1.393   1.417   1.420   1.434   1.452   1.557   1.590   1.594
 81 A'   32 A"   82 A'   83 A'   33 A"   84 A'   85 A'   34 A"                 
  1.676   1.773   1.790   1.878   1.910   1.940   2.008   2.110
 35 A"   86 A'   87 A'   88 A'   89 A'   36 A"   90 A'   91 A'                 
  2.204   2.588   2.625   2.698   2.778   2.908   3.099   3.261
 92 A'   37 A"   93 A'   38 A"   94 A'   95 A'   96 A'   97 A'                 
  3.713   3.737   3.817   3.863   3.949   3.968   3.990   4.030
 39 A"   98 A'   99 A'   40 A"   41 A"   42 A"  100 A'   43 A"                 
  4.038   4.080   4.178   4.251   4.398   4.442   4.651   4.756
101 A'   44 A"  102 A'  103 A'  104 A'  105 A'  106 A'  107 A'                 
  6.000   6.063   6.200   6.262   6.355   6.492   6.772   7.487
 45 A"  108 A'  109 A'   46 A"  110 A'  111 A'  112 A'   47 A"                 
  7.574   7.704  23.537  23.579  27.950  28.341  28.370  28.430
113 A'  114 A'  115 A'  116 A'  117 A'   48 A"  118 A'  119 A'                 
 28.518  28.558  28.561  28.667  28.930  48.034  66.748 127.890
 49 A"  120 A'   50 A"  121 A'  122 A'  123 A'  124 A'   51 A"                 
127.925 128.013 151.750 289.703 289.784 289.9511020.8861901.928
125 A'  126 A'  127 A'   52 A"  128 A'  129 A'  130 A'  131 A'                 
 --------------------------------------------------------------

          Ground-State Mulliken Net Atomic Charges

     Atom                 Charge (a.u.)
  ----------------------------------------
      1 H                     0.110127
      2 F                    -0.000493
      3 Br                    0.294773
      4 I                     0.561500
      5 C                    -0.293364
      6 C                    -0.672543
  ----------------------------------------
  Sum of atomic charges =     0.000000

 -----------------------------------------------------------------
                    Cartesian Multipole Moments
 -----------------------------------------------------------------
    Charge (ESU x 10^10)
                 0.0000
    Dipole Moment (Debye)
         X       1.6907      Y      -0.6825      Z      -0.0000
       Tot       1.8232
    Quadrupole Moments (Debye-Ang)
        XX     -56.0521     XY       3.0359     YY     -66.4699
        XZ       0.0000     YZ      -0.0000     ZZ     -63.2294
    Octopole Moments (Debye-Ang^2)
       XXX      16.7997    XXY      -3.6216    XYY       3.4290
       YYY     -18.2266    XXZ      -0.0000    XYZ       0.0000
       YYZ      -0.0000    XZZ      -3.2058    YZZ      -4.9327
       ZZZ      -0.0000
    Hexadecapole Moments (Debye-Ang^3)
      XXXX   -1223.0755   XXXY      14.4899   XXYY    -247.6290
      XYYY       1.9962   YYYY    -260.2649   XXXZ       0.0000
      XXYZ      -0.0000   XYYZ       0.0000   YYYZ      -0.0000
      XXZZ    -233.5787   XYZZ      -4.1142   YYZZ     -56.8860
      XZZZ       0.0000   YZZZ      -0.0000   ZZZZ     -78.9676
 -----------------------------------------------------------------
 Calculating analytic gradient of the SCF energy
 Gradient of SCF Energy
            1           2           3           4           5           6
    1   0.1006548  -0.0158717  -0.4058730   0.7326762   0.4211421  -0.8327284
    2   0.0060511  -0.2233128   0.4675736   1.0423241  -0.4832651  -0.8093710
    3  -0.0000000  -0.0000000  -0.0000000  -0.0000000   0.0000000   0.0000000
 Max gradient component =       1.042E+00
 RMS gradient           =       4.611E-01
 Gradient time:  CPU 11.21 s  wall 2.91 s
 Geometry Optimization Parameters
   NAtoms,    NIC,     NZ,  NCons,   NDum,   NFix, NCnnct, MaxDiis
        6      32       0       0       0       0       0       0


** GEOMETRY OPTIMIZATION IN DELOCALIZED INTERNAL COORDINATES **
   Searching for a Minimum

   Optimization Cycle:   1

                       Coordinates (Angstroms)
     ATOM                X               Y               Z
      1  H         2.3843256109    1.8303997601    0.0000000000
      2  F        -1.6106871696    1.6307178053    0.0000000000
      3  Br        2.4841665883   -0.1671066301    0.0000000000
      4  I        -1.5108461922   -0.3667885850    0.0000000000
      5  C         1.4354929045    0.7817260763    0.0000000000
      6  C        -0.5620134858    0.6818850989    0.0000000000
   Point Group: cs    Number of degrees of freedom:     9


   Energy is  -9669.381734149


 Attempting to Generate Delocalized Internal Coordinates

 ** Taking Steepest Descent Step **
 Calculated Step too Large.  Step scaled by  0.242117
 Step Taken.  Stepsize is  0.300000

                             Maximum     Tolerance    Cnvgd?
         Gradient           0.819212      0.000300      NO
         Displacement       0.198345      0.001200      NO
         Energy change     *********      0.000001      NO


 New Cartesian Coordinates Obtained by Inverse Iteration

 Displacement from previous Coordinates is:  0.242308
 ----------------------------------------------------------------
             Standard Nuclear Orientation (Angstroms)
    I     Atom           X                Y                Z
 ----------------------------------------------------------------
    1      H       2.3688949232     1.8632131566     0.0000000000
    2      F      -1.5930981698     1.6378617603     0.0000000000
    3      Br      2.5341822689    -0.2120653971     0.0000000000
    4      I      -1.5924756012    -0.4100359636     0.0000000000
    5      C       1.4427850159     0.8066415242     0.0000000000
    6      C      -0.5398501810     0.7052184449     0.0000000000
 ----------------------------------------------------------------
 Molecular Point Group                 Cs    NOp =  2
 Largest Abelian Subgroup              Cs    NOp =  2
 Nuclear Repulsion Energy =   726.4767556447 hartrees
 There are       55 alpha and       55 beta electrons
 Applying Cartesian multipole field
    Component          Value
    ---------          -----
     (2,0,0)        1.00000E-11
     (0,2,0)        2.00000E-11
     (0,0,2)       -3.00000E-11
 Nucleus-field energy     =     0.0000000176 hartrees
 Requested basis set is 6-311++G(d,p)
 There are 66 shells and 183 basis functions
 A cutoff of  1.0D-11 yielded   1780 shell pairs
 There are     14388 function pairs (     16170 Cartesian)
 Smallest overlap matrix eigenvalue = 3.21E-04
 Guess MOs from SCF MO coefficient file

 -----------------------------------------------------------------------
  General SCF calculation program by
  Eric Jon Sundstrom, Paul Horn, Yuezhi Mao, Dmitri Zuev, Alec White,
  David Stuck, Shaama M.S., Shane Yost, Joonho Lee, David Small,
  Daniel Levine, Susi Lehtola, Hugh Burton, Evgeny Epifanovsky
 -----------------------------------------------------------------------
 Exchange:     0.2000 Hartree-Fock + 0.0800 Slater + 0.7200 B88
 Correlation:  0.1900 VWN1RPA + 0.8100 LYP
 Using SG-1 standard quadrature grid
 using 4 threads for integral computing
 -------------------------------------------------------
 OpenMP Integral computing Module                
 Release: version 2.0, May 2017, Q-Chem Inc. Pleasanton 
 -------------------------------------------------------
 -------------------------------------------------------
 OpenMP BLAS3 based DFT computing Module                
 Release: version 1.0, May 2013, Q-Chem Inc. Pittsburgh 
 -------------------------------------------------------
 A restricted SCF calculation will be
 performed using DIIS
 SCF converges when DIIS error is below 1.0e-08
 ---------------------------------------
  Cycle       Energy         DIIS error
 ---------------------------------------
    1   -9669.6607999320      2.29e-03  
    2   -9669.6539703786      2.36e-03  
    3   -9669.6453441337      2.44e-03  
    4   -9669.6541304135      2.01e-03  
    5   -9669.6768828422      1.47e-04  
    6   -9669.6769694430      5.93e-05  
    7   -9669.6769853441      1.23e-05  
    8   -9669.6769856721      2.47e-06  
    9   -9669.6769856827      1.02e-06  
   10   -9669.6769856852      5.20e-07  
   11   -9669.6769856862      1.59e-07  
   12   -9669.6769856863      3.38e-08  
   13   -9669.6769856862      8.27e-09  Convergence criterion met
 ---------------------------------------
 SCF time:   CPU 39.39s  wall 10.00s 
 SCF   energy in the final basis set =    -9669.6769856862
 Total energy in the final basis set =    -9669.6769856862

 --------------------------------------------------------------
             Orbital Energies (a.u.) and Symmetries
 --------------------------------------------------------------

 Alpha MOs, Restricted
 -- Occupied --                  
******* -482.88 -176.32 -165.72 -165.72 -165.72  -62.54  -56.35
  1 A'    2 A'    3 A'    1 A"    4 A'    5 A'    6 A'    7 A'                 
-56.352 -56.351 -35.823 -31.313 -31.312 -31.311 -24.710 -22.964
  2 A"    8 A'    9 A'   10 A'    3 A"   11 A'   12 A'   13 A'                 
-22.964 -22.963 -22.963 -22.963 -10.301 -10.279  -8.750  -6.580
  4 A"   14 A'    5 A"   15 A'   16 A'   17 A'   18 A'   19 A'                 
 -6.570  -6.569  -6.383  -4.797  -4.783  -4.781  -2.694  -2.688
  6 A"   20 A'   21 A'   22 A'    7 A"   23 A'   24 A'    8 A"                 
 -2.687  -2.680  -2.680  -2.078  -2.061  -2.061  -2.047  -2.047
 25 A'    9 A"   26 A'   27 A'   10 A"   28 A'   29 A'   11 A"                 
 -1.275  -0.959  -0.846  -0.609  -0.591  -0.534  -0.515  -0.476
 30 A'   31 A'   32 A'   33 A'   34 A'   35 A'   12 A"   36 A'                 
 -0.454  -0.417  -0.404  -0.346  -0.278  -0.250  -0.180
 37 A'   13 A"   38 A'   14 A"   39 A'   40 A'   15 A"                         
 -- Virtual --                   
 -0.096  -0.076  -0.032   0.007   0.021   0.034   0.041   0.054
 16 A"   41 A'   42 A'   43 A'   44 A'   45 A'   17 A"   46 A'                 
  0.063   0.070   0.083   0.086   0.099   0.108   0.120   0.149
 47 A'   48 A'   18 A"   49 A'   50 A'   19 A"   51 A'   52 A'                 
  0.157   0.169   0.187   0.213   0.242   0.277   0.301   0.306
 53 A'   54 A'   55 A'   20 A"   56 A'   21 A"   57 A'   58 A'                 
  0.327   0.380   0.385   0.405   0.412   0.421   0.445   0.468
 59 A'   60 A'   22 A"   61 A'   62 A'   23 A"   63 A'   64 A'                 
  0.476   0.480   0.491   0.516   0.518   0.543   0.562   0.567
 24 A"   65 A'   25 A"   66 A'   26 A"   67 A'   68 A'   27 A"                 
  0.613   0.638   0.650   0.717   0.741   0.783   0.806   0.927
 69 A'   70 A'   28 A"   71 A'   72 A'   73 A'   74 A'   75 A'                 
  1.007   1.108   1.118   1.217   1.280   1.307   1.310   1.357
 76 A'   29 A"   77 A'   30 A"   78 A'   79 A'   31 A"   80 A'                 
  1.385   1.423   1.423   1.426   1.427   1.555   1.583   1.605
 81 A'   82 A'   32 A"   33 A"   83 A'   84 A'   34 A"   85 A'                 
  1.667   1.770   1.793   1.882   1.931   1.953   2.024   2.077
 35 A"   86 A'   87 A'   88 A'   89 A'   36 A"   90 A'   91 A'                 
  2.182   2.590   2.623   2.694   2.777   2.847   3.093   3.235
 92 A'   37 A"   93 A'   38 A"   94 A'   95 A'   96 A'   97 A'                 
  3.715   3.737   3.828   3.875   3.954   3.969   3.986   4.028
 39 A"   98 A'   99 A'   40 A"   41 A"   42 A"  100 A'  101 A'                 
  4.028   4.068   4.157   4.223   4.346   4.440   4.564   4.670
 43 A"   44 A"  102 A'  103 A'  104 A'  105 A'  106 A'  107 A'                 
  5.997   6.053   6.195   6.259   6.360   6.478   6.749   7.494
 45 A"  108 A'  109 A'   46 A"  110 A'  111 A'  112 A'   47 A"                 
  7.567   7.667  23.423  23.478  27.929  28.341  28.371  28.422
113 A'  114 A'  115 A'  116 A'  117 A'   48 A"  118 A'  119 A'                 
 28.523  28.555  28.557  28.642  28.842  48.005  66.742 127.887
 49 A"   50 A"  120 A'  121 A'  122 A'  123 A'  124 A'   51 A"                 
127.920 128.011 151.727 289.706 289.773 289.9041020.8421901.901
125 A'  126 A'  127 A'   52 A"  128 A'  129 A'  130 A'  131 A'                 

 Beta MOs, Restricted
 -- Occupied --                  
******* -482.88 -176.32 -165.72 -165.72 -165.72  -62.54  -56.35
  1 A'    2 A'    3 A'    1 A"    4 A'    5 A'    6 A'    7 A'                 
-56.352 -56.351 -35.823 -31.313 -31.312 -31.311 -24.710 -22.964
  2 A"    8 A'    9 A'   10 A'    3 A"   11 A'   12 A'   13 A'                 
-22.964 -22.963 -22.963 -22.963 -10.301 -10.279  -8.750  -6.580
  4 A"   14 A'    5 A"   15 A'   16 A'   17 A'   18 A'   19 A'                 
 -6.570  -6.569  -6.383  -4.797  -4.783  -4.781  -2.694  -2.688
  6 A"   20 A'   21 A'   22 A'    7 A"   23 A'   24 A'    8 A"                 
 -2.687  -2.680  -2.680  -2.078  -2.061  -2.061  -2.047  -2.047
 25 A'    9 A"   26 A'   27 A'   10 A"   28 A'   29 A'   11 A"                 
 -1.275  -0.959  -0.846  -0.609  -0.591  -0.534  -0.515  -0.476
 30 A'   31 A'   32 A'   33 A'   34 A'   35 A'   12 A"   36 A'                 
 -0.454  -0.417  -0.404  -0.346  -0.278  -0.250  -0.180
 37 A'   13 A"   38 A'   14 A"   39 A'   40 A'   15 A"                         
 -- Virtual --                   
 -0.096  -0.076  -0.032   0.007   0.021   0.034   0.041   0.054
 16 A"   41 A'   42 A'   43 A'   44 A'   45 A'   17 A"   46 A'                 
  0.063   0.070   0.083   0.086   0.099   0.108   0.120   0.149
 47 A'   48 A'   18 A"   49 A'   50 A'   19 A"   51 A'   52 A'                 
  0.157   0.169   0.187   0.213   0.242   0.277   0.301   0.306
 53 A'   54 A'   55 A'   20 A"   56 A'   21 A"   57 A'   58 A'                 
  0.327   0.380   0.385   0.405   0.412   0.421   0.445   0.468
 59 A'   60 A'   22 A"   61 A'   62 A'   23 A"   63 A'   64 A'                 
  0.476   0.480   0.491   0.516   0.518   0.543   0.562   0.567
 24 A"   65 A'   25 A"   66 A'   26 A"   67 A'   68 A'   27 A"                 
  0.613   0.638   0.650   0.717   0.741   0.783   0.806   0.927
 69 A'   70 A'   28 A"   71 A'   72 A'   73 A'   74 A'   75 A'                 
  1.007   1.108   1.118   1.217   1.280   1.307   1.310   1.357
 76 A'   29 A"   77 A'   30 A"   78 A'   79 A'   31 A"   80 A'                 
  1.385   1.423   1.423   1.426   1.427   1.555   1.583   1.605
 81 A'   82 A'   32 A"   33 A"   83 A'   84 A'   34 A"   85 A'                 
  1.667   1.770   1.793   1.882   1.931   1.953   2.024   2.077
 35 A"   86 A'   87 A'   88 A'   89 A'   36 A"   90 A'   91 A'                 
  2.182   2.590   2.623   2.694   2.777   2.847   3.093   3.235
 92 A'   37 A"   93 A'   38 A"   94 A'   95 A'   96 A'   97 A'                 
  3.715   3.737   3.828   3.875   3.954   3.969   3.986   4.028
 39 A"   98 A'   99 A'   40 A"   41 A"   42 A"  100 A'  101 A'                 
  4.028   4.068   4.157   4.223   4.346   4.440   4.564   4.670
 43 A"   44 A"  102 A'  103 A'  104 A'  105 A'  106 A'  107 A'                 
  5.997   6.053   6.195   6.259   6.360   6.478   6.749   7.494
 45 A"  108 A'  109 A'   46 A"  110 A'  111 A'  112 A'   47 A"                 
  7.567   7.667  23.423  23.478  27.929  28.341  28.371  28.422
113 A'  114 A'  115 A'  116 A'  117 A'   48 A"  118 A'  119 A'                 
 28.523  28.555  28.557  28.642  28.842  48.005  66.742 127.887
 49 A"   50 A"  120 A'  121 A'  122 A'  123 A'  124 A'   51 A"                 
127.920 128.011 151.727 289.706 289.773 289.9041020.8421901.901
125 A'  126 A'  127 A'   52 A"  128 A'  129 A'  130 A'  131 A'                 
 --------------------------------------------------------------

          Ground-State Mulliken Net Atomic Charges

     Atom                 Charge (a.u.)
  ----------------------------------------
      1 H                     0.135463
      2 F                     0.006300
      3 Br                    0.234309
      4 I                     0.410006
      5 C                    -0.252212
      6 C                    -0.533866
  ----------------------------------------
  Sum of atomic charges =     0.000000

 -----------------------------------------------------------------
                    Cartesian Multipole Moments
 -----------------------------------------------------------------
    Charge (ESU x 10^10)
                 0.0000
    Dipole Moment (Debye)
         X       1.6214      Y      -0.6124      Z      -0.0000
       Tot       1.7332
    Quadrupole Moments (Debye-Ang)
        XX     -55.8805     XY       3.0980     YY     -65.8442
        XZ       0.0000     YZ       0.0000     ZZ     -63.8219
    Octopole Moments (Debye-Ang^2)
       XXX      19.2489    XXY      -3.7287    XYY       5.2070
       YYY     -12.1393    XXZ       0.0000    XYZ      -0.0000
       YYZ      -0.0000    XZZ      -2.0542    YZZ      -3.6621
       ZZZ      -0.0000
    Hexadecapole Moments (Debye-Ang^3)
      XXXX   -1283.6069   XXXY      10.4927   XXYY    -255.9032
      XYYY       0.8586   YYYY    -266.5623   XXXZ      -0.0000
      XXYZ       0.0000   XYYZ       0.0000   YYYZ       0.0000
      XXZZ    -244.7811   XYZZ      -5.4737   YYZZ     -58.5319
      XZZZ       0.0000   YZZZ       0.0000   ZZZZ     -79.8055
 -----------------------------------------------------------------
 Calculating analytic gradient of the SCF energy
 Gradient of SCF Energy
            1           2           3           4           5           6
    1   0.0972181  -0.0295059  -0.2518486   0.4270022   0.2803525  -0.5232182
    2   0.0197861  -0.1955674   0.3159069   0.6498591  -0.3422219  -0.4477627
    3  -0.0000000  -0.0000000   0.0000000  -0.0000000   0.0000000   0.0000000
 Max gradient component =       6.499E-01
 RMS gradient           =       2.874E-01
 Gradient time:  CPU 10.68 s  wall 2.77 s
 Geometry Optimization Parameters
   NAtoms,    NIC,     NZ,  NCons,   NDum,   NFix, NCnnct, MaxDiis
        6      32       0       0       0       0       0       0


** GEOMETRY OPTIMIZATION IN DELOCALIZED INTERNAL COORDINATES **
   Searching for a Minimum

   Optimization Cycle:   2

                       Coordinates (Angstroms)
     ATOM                X               Y               Z
      1  H         2.3688949232    1.8632131566    0.0000000000
      2  F        -1.5930981698    1.6378617603    0.0000000000
      3  Br        2.5341822689   -0.2120653971    0.0000000000
      4  I        -1.5924756012   -0.4100359636    0.0000000000
      5  C         1.4427850159    0.8066415242    0.0000000000
      6  C        -0.5398501810    0.7052184449    0.0000000000
   Point Group: cs    Number of degrees of freedom:     9


   Energy is  -9669.676985686

 Hessian Updated using BFGS Update

 ** Taking Steepest Descent Step **
 Calculated Step too Large.  Step scaled by  0.392011
 Step Taken.  Stepsize is  0.300000

                             Maximum     Tolerance    Cnvgd?
         Gradient           0.513572      0.000300      NO
         Displacement       0.201326      0.001200      NO
         Energy change     -0.295252      0.000001      NO


 New Cartesian Coordinates Obtained by Inverse Iteration

 Displacement from previous Coordinates is:  0.238755
 ----------------------------------------------------------------
             Standard Nuclear Orientation (Angstroms)
    I     Atom           X                Y                Z
 ----------------------------------------------------------------
    1      H       2.3351525311     1.8982859547     0.0000000000
    2      F      -1.5643321766     1.6496503486     0.0000000000
    3      Br      2.5760902940    -0.2642594746     0.0000000000
    4      I      -1.6595998429    -0.4515951075     0.0000000000
    5      C       1.4447371332     0.8326910384     0.0000000000
    6      C      -0.5116096827     0.7260607660     0.0000000000
 ----------------------------------------------------------------
 Molecular Point Group                 Cs    NOp =  2
 Largest Abelian Subgroup              Cs    NOp =  2
 Nuclear Repulsion Energy =   703.6664806688 hartrees
 There are       55 alpha and       55 beta electrons
 Applying Cartesian multipole field
    Component          Value
    ---------          -----
     (2,0,0)        1.00000E-11
     (0,2,0)        2.00000E-11
     (0,0,2)       -3.00000E-11
 Nucleus-field energy     =     0.0000000185 hartrees
 Requested basis set is 6-311++G(d,p)
 There are 66 shells and 183 basis functions
 A cutoff of  1.0D-11 yielded   1774 shell pairs
 There are     14349 function pairs (     16128 Cartesian)
 Smallest overlap matrix eigenvalue = 3.26E-04
 Guess MOs from SCF MO coefficient file

 -----------------------------------------------------------------------
  General SCF calculation program by
  Eric Jon Sundstrom, Paul Horn, Yuezhi Mao, Dmitri Zuev, Alec White,
  David Stuck, Shaama M.S., Shane Yost, Joonho Lee, David Small,
  Daniel Levine, Susi Lehtola, Hugh Burton, Evgeny Epifanovsky
 -----------------------------------------------------------------------
 Exchange:     0.2000 Hartree-Fock + 0.0800 Slater + 0.7200 B88
 Correlation:  0.1900 VWN1RPA + 0.8100 LYP
 Using SG-1 standard quadrature grid
 using 4 threads for integral computing
 -------------------------------------------------------
 OpenMP Integral computing Module                
 Release: version 2.0, May 2017, Q-Chem Inc. Pleasanton 
 -------------------------------------------------------
 -------------------------------------------------------
 OpenMP BLAS3 based DFT computing Module                
 Release: version 1.0, May 2013, Q-Chem Inc. Pittsburgh 
 -------------------------------------------------------
 A restricted SCF calculation will be
 performed using DIIS
 SCF converges when DIIS error is below 1.0e-08
 ---------------------------------------
  Cycle       Energy         DIIS error
 ---------------------------------------
    1   -9669.8486183851      1.75e-03  
    2   -9669.8480259246      1.71e-03  
    3   -9669.8446689231      1.75e-03  
    4   -9669.8485662500      1.47e-03  
    5   -9669.8602676337      1.02e-04  
    6   -9669.8603076668      4.25e-05  
    7   -9669.8603149270      9.74e-06  
    8   -9669.8603151838      3.96e-06  
    9   -9669.8603152246      1.26e-06  
   10   -9669.8603152283      2.37e-07  
   11   -9669.8603152286      6.35e-08  
   12   -9669.8603152285      1.23e-08  
   13   -9669.8603152287      2.84e-09  Convergence criterion met
 ---------------------------------------
 SCF time:   CPU 38.67s  wall 10.00s 
 SCF   energy in the final basis set =    -9669.8603152287
 Total energy in the final basis set =    -9669.8603152287

 --------------------------------------------------------------
             Orbital Energies (a.u.) and Symmetries
 --------------------------------------------------------------

 Alpha MOs, Restricted
 -- Occupied --                  
******* -482.88 -176.32 -165.72 -165.72 -165.72  -62.53  -56.35
  1 A'    2 A'    3 A'    4 A'    1 A"    5 A'    6 A'    7 A'                 
-56.348 -56.348 -35.822 -31.313 -31.310 -31.309 -24.714 -22.964
  2 A"    8 A'    9 A'   10 A'    3 A"   11 A'   12 A'   13 A'                 
-22.963 -22.962 -22.961 -22.961 -10.313 -10.288  -8.744  -6.574
  4 A"   14 A'    5 A"   15 A'   16 A'   17 A'   18 A'   19 A'                 
 -6.564  -6.563  -6.378  -4.791  -4.778  -4.776  -2.687  -2.683
  6 A"   20 A'   21 A'   22 A'    7 A"   23 A'   24 A'    8 A"                 
 -2.682  -2.674  -2.673  -2.066  -2.054  -2.054  -2.041  -2.041
 25 A'    9 A"   26 A'   27 A'   10 A"   28 A'   29 A'   11 A"                 
 -1.273  -0.928  -0.823  -0.617  -0.594  -0.525  -0.510  -0.476
 30 A'   31 A'   32 A'   33 A'   34 A'   35 A'   12 A"   36 A'                 
 -0.445  -0.405  -0.400  -0.334  -0.290  -0.253  -0.191
 37 A'   38 A'   13 A"   14 A"   39 A'   40 A'   15 A"                         
 -- Virtual --                   
 -0.099  -0.079  -0.027   0.005   0.018   0.034   0.044   0.049
 16 A"   41 A'   42 A'   43 A'   44 A'   45 A'   17 A"   46 A'                 
  0.061   0.069   0.084   0.095   0.102   0.108   0.120   0.140
 47 A'   48 A'   18 A"   49 A'   50 A'   19 A"   51 A'   52 A'                 
  0.154   0.161   0.187   0.213   0.238   0.270   0.295   0.297
 53 A'   54 A'   55 A'   20 A"   56 A'   21 A"   57 A'   58 A'                 
  0.325   0.377   0.392   0.393   0.413   0.424   0.437   0.458
 59 A'   60 A'   22 A"   61 A'   62 A'   23 A"   63 A'   64 A'                 
  0.459   0.486   0.496   0.511   0.525   0.533   0.553   0.557
 24 A"   65 A'   25 A"   66 A'   26 A"   67 A'   27 A"   68 A'                 
  0.592   0.625   0.646   0.706   0.750   0.780   0.804   0.877
 69 A'   70 A'   28 A"   71 A'   72 A'   73 A'   74 A'   75 A'                 
  0.998   1.059   1.103   1.220   1.264   1.297   1.312   1.340
 76 A'   77 A'   29 A"   30 A"   78 A'   79 A'   31 A"   80 A'                 
  1.384   1.401   1.426   1.428   1.432   1.561   1.567   1.626
 81 A'   32 A"   33 A"   82 A'   83 A'   84 A'   34 A"   85 A'                 
  1.670   1.754   1.801   1.879   1.965   1.974   2.037   2.044
 35 A"   86 A'   87 A'   88 A'   36 A"   89 A'   90 A'   91 A'                 
  2.175   2.589   2.624   2.692   2.759   2.815   3.084   3.240
 92 A'   37 A"   93 A'   38 A"   94 A'   95 A'   96 A'   97 A'                 
  3.718   3.739   3.845   3.886   3.959   3.970   3.982   4.018
 39 A"   98 A'   99 A'   40 A"   41 A"   42 A"  100 A'  101 A'                 
  4.022   4.067   4.143   4.199   4.304   4.419   4.471   4.634
 43 A"   44 A"  102 A'  103 A'  104 A'  105 A'  106 A'  107 A'                 
  5.993   6.041   6.178   6.256   6.367   6.469   6.714   7.503
 45 A"  108 A'  109 A'   46 A"  110 A'  111 A'  112 A'   47 A"                 
  7.562   7.640  23.364  23.413  27.918  28.337  28.369  28.425
113 A'  114 A'  115 A'  116 A'  117 A'   48 A"  118 A'  119 A'                 
 28.524  28.553  28.553  28.625  28.768  47.967  66.735 127.882
 49 A"   50 A"  120 A'  121 A'  122 A'  123 A'  124 A'   51 A"                 
127.912 127.999 151.714 289.710 289.767 289.8691020.7881901.886
125 A'  126 A'  127 A'   52 A"  128 A'  129 A'  130 A'  131 A'                 

 Beta MOs, Restricted
 -- Occupied --                  
******* -482.88 -176.32 -165.72 -165.72 -165.72  -62.53  -56.35
  1 A'    2 A'    3 A'    4 A'    1 A"    5 A'    6 A'    7 A'                 
-56.348 -56.348 -35.822 -31.313 -31.310 -31.309 -24.714 -22.964
  2 A"    8 A'    9 A'   10 A'    3 A"   11 A'   12 A'   13 A'                 
-22.963 -22.962 -22.961 -22.961 -10.313 -10.288  -8.744  -6.574
  4 A"   14 A'    5 A"   15 A'   16 A'   17 A'   18 A'   19 A'                 
 -6.564  -6.563  -6.378  -4.791  -4.778  -4.776  -2.687  -2.683
  6 A"   20 A'   21 A'   22 A'    7 A"   23 A'   24 A'    8 A"                 
 -2.682  -2.674  -2.673  -2.066  -2.054  -2.054  -2.041  -2.041
 25 A'    9 A"   26 A'   27 A'   10 A"   28 A'   29 A'   11 A"                 
 -1.273  -0.928  -0.823  -0.617  -0.594  -0.525  -0.510  -0.476
 30 A'   31 A'   32 A'   33 A'   34 A'   35 A'   12 A"   36 A'                 
 -0.445  -0.405  -0.400  -0.334  -0.290  -0.253  -0.191
 37 A'   38 A'   13 A"   14 A"   39 A'   40 A'   15 A"                         
 -- Virtual --                   
 -0.099  -0.079  -0.027   0.005   0.018   0.034   0.044   0.049
 16 A"   41 A'   42 A'   43 A'   44 A'   45 A'   17 A"   46 A'                 
  0.061   0.069   0.084   0.095   0.102   0.108   0.120   0.140
 47 A'   48 A'   18 A"   49 A'   50 A'   19 A"   51 A'   52 A'                 
  0.154   0.161   0.187   0.213   0.238   0.270   0.295   0.297
 53 A'   54 A'   55 A'   20 A"   56 A'   21 A"   57 A'   58 A'                 
  0.325   0.377   0.392   0.393   0.413   0.424   0.437   0.458
 59 A'   60 A'   22 A"   61 A'   62 A'   23 A"   63 A'   64 A'                 
  0.459   0.486   0.496   0.511   0.525   0.533   0.553   0.557
 24 A"   65 A'   25 A"   66 A'   26 A"   67 A'   27 A"   68 A'                 
  0.592   0.625   0.646   0.706   0.750   0.780   0.804   0.877
 69 A'   70 A'   28 A"   71 A'   72 A'   73 A'   74 A'   75 A'                 
  0.998   1.059   1.103   1.220   1.264   1.297   1.312   1.340
 76 A'   77 A'   29 A"   30 A"   78 A'   79 A'   31 A"   80 A'                 
  1.384   1.401   1.426   1.428   1.432   1.561   1.567   1.626
 81 A'   32 A"   33 A"   82 A'   83 A'   84 A'   34 A"   85 A'                 
  1.670   1.754   1.801   1.879   1.965   1.974   2.037   2.044
 35 A"   86 A'   87 A'   88 A'   36 A"   89 A'   90 A'   91 A'                 
  2.175   2.589   2.624   2.692   2.759   2.815   3.084   3.240
 92 A'   37 A"   93 A'   38 A"   94 A'   95 A'   96 A'   97 A'                 
  3.718   3.739   3.845   3.886   3.959   3.970   3.982   4.018
 39 A"   98 A'   99 A'   40 A"   41 A"   42 A"  100 A'  101 A'                 
  4.022   4.067   4.143   4.199   4.304   4.419   4.471   4.634
 43 A"   44 A"  102 A'  103 A'  104 A'  105 A'  106 A'  107 A'                 
  5.993   6.041   6.178   6.256   6.367   6.469   6.714   7.503
 45 A"  108 A'  109 A'   46 A"  110 A'  111 A'  112 A'   47 A"                 
  7.562   7.640  23.364  23.413  27.918  28.337  28.369  28.425
113 A'  114 A'  115 A'  116 A'  117 A'   48 A"  118 A'  119 A'                 
 28.524  28.553  28.553  28.625  28.768  47.967  66.735 127.882
 49 A"   50 A"  120 A'  121 A'  122 A'  123 A'  124 A'   51 A"                 
127.912 127.999 151.714 289.710 289.767 289.8691020.7881901.886
125 A'  126 A'  127 A'   52 A"  128 A'  129 A'  130 A'  131 A'                 
 --------------------------------------------------------------

          Ground-State Mulliken Net Atomic Charges

     Atom                 Charge (a.u.)
  ----------------------------------------
      1 H                     0.157928
      2 F                     0.013282
      3 Br                    0.169359
      4 I                     0.301694
      5 C                    -0.209585
      6 C                    -0.432677
  ----------------------------------------
  Sum of atomic charges =     0.000000

 -----------------------------------------------------------------
                    Cartesian Multipole Moments
 -----------------------------------------------------------------
    Charge (ESU x 10^10)
                 0.0000
    Dipole Moment (Debye)
         X       1.4742      Y      -0.5141      Z       0.0000
       Tot       1.5613
    Quadrupole Moments (Debye-Ang)
        XX     -56.0593     XY       3.1742     YY     -65.1806
        XZ       0.0000     YZ      -0.0000     ZZ     -64.3885
    Octopole Moments (Debye-Ang^2)
       XXX      19.2753    XXY      -3.7277    XYY       6.7280
       YYY      -5.7808    XXZ      -0.0000    XYZ       0.0000
       YYZ       0.0000    XZZ      -1.3021    YZZ      -2.1323
       ZZZ      -0.0000
    Hexadecapole Moments (Debye-Ang^3)
      XXXX   -1337.1874   XXXY       6.9444   XXYY    -262.9462
      XYYY       0.9253   YYYY    -274.4496   XXXZ      -0.0000
      XXYZ      -0.0000   XYYZ       0.0000   YYYZ      -0.0000
      XXZZ    -254.8224   XYZZ      -6.3321   YYZZ     -60.5050
      XZZZ       0.0000   YZZZ      -0.0000   ZZZZ     -80.9325
 -----------------------------------------------------------------
 Calculating analytic gradient of the SCF energy
 Gradient of SCF Energy
            1           2           3           4           5           6
    1   0.0919552  -0.0395290  -0.1486278   0.2462553   0.1913751  -0.3414288
    2   0.0326437  -0.1661638   0.2072194   0.4204441  -0.2440465  -0.2500969
    3  -0.0000000   0.0000000   0.0000000   0.0000000   0.0000000  -0.0000000
 Max gradient component =       4.204E-01
 RMS gradient           =       1.851E-01
 Gradient time:  CPU 10.43 s  wall 2.72 s
 Geometry Optimization Parameters
   NAtoms,    NIC,     NZ,  NCons,   NDum,   NFix, NCnnct, MaxDiis
        6      32       0       0       0       0       0       0


** GEOMETRY OPTIMIZATION IN DELOCALIZED INTERNAL COORDINATES **
   Searching for a Minimum

   Optimization Cycle:   3

                       Coordinates (Angstroms)
     ATOM                X               Y               Z
      1  H         2.3351525311    1.8982859547    0.0000000000
      2  F        -1.5643321766    1.6496503486    0.0000000000
      3  Br        2.5760902940   -0.2642594746    0.0000000000
      4  I        -1.6595998429   -0.4515951075    0.0000000000
      5  C         1.4447371332    0.8326910384    0.0000000000
      6  C        -0.5116096827    0.7260607660    0.0000000000
   Point Group: cs    Number of degrees of freedom:     9


   Energy is  -9669.860315229

 Hessian Updated using BFGS Update

 ** Taking Steepest Descent Step **
 Calculated Step too Large.  Step scaled by  0.611733
 Step Taken.  Stepsize is  0.300000

                             Maximum     Tolerance    Cnvgd?
         Gradient           0.328320      0.000300      NO
         Displacement       0.200844      0.001200      NO
         Energy change     -0.183330      0.000001      NO


 New Cartesian Coordinates Obtained by Inverse Iteration

 Displacement from previous Coordinates is:  0.243063
 ----------------------------------------------------------------
             Standard Nuclear Orientation (Angstroms)
    I     Atom           X                Y                Z
 ----------------------------------------------------------------
    1      H       2.2782545891     1.9311728478     0.0000000000
    2      F      -1.5189808889     1.6673860859     0.0000000000
    3      Br      2.6002529954    -0.3208437057     0.0000000000
    4      I      -1.7023512763    -0.4926296921     0.0000000000
    5      C       1.4378112891     0.8601170971     0.0000000000
    6      C      -0.4745484524     0.7456308925     0.0000000000
 ----------------------------------------------------------------
 Molecular Point Group                 Cs    NOp =  2
 Largest Abelian Subgroup              Cs    NOp =  2
 Nuclear Repulsion Energy =   686.3569072153 hartrees
 There are       55 alpha and       55 beta electrons
 Applying Cartesian multipole field
    Component          Value
    ---------          -----
     (2,0,0)        1.00000E-11
     (0,2,0)        2.00000E-11
     (0,0,2)       -3.00000E-11
 Nucleus-field energy     =     0.0000000191 hartrees
 Requested basis set is 6-311++G(d,p)
 There are 66 shells and 183 basis functions
 A cutoff of  1.0D-11 yielded   1770 shell pairs
 There are     14305 function pairs (     16076 Cartesian)
 Smallest overlap matrix eigenvalue = 3.14E-04
 Guess MOs from SCF MO coefficient file

 -----------------------------------------------------------------------
  General SCF calculation program by
  Eric Jon Sundstrom, Paul Horn, Yuezhi Mao, Dmitri Zuev, Alec White,
  David Stuck, Shaama M.S., Shane Yost, Joonho Lee, David Small,
  Daniel Levine, Susi Lehtola, Hugh Burton, Evgeny Epifanovsky
 -----------------------------------------------------------------------
 Exchange:     0.2000 Hartree-Fock + 0.0800 Slater + 0.7200 B88
 Correlation:  0.1900 VWN1RPA + 0.8100 LYP
 Using SG-1 standard quadrature grid
 using 4 threads for integral computing
 -------------------------------------------------------
 OpenMP Integral computing Module                
 Release: version 2.0, May 2017, Q-Chem Inc. Pleasanton 
 -------------------------------------------------------
 -------------------------------------------------------
 OpenMP BLAS3 based DFT computing Module                
 Release: version 1.0, May 2013, Q-Chem Inc. Pittsburgh 
 -------------------------------------------------------
 A restricted SCF calculation will be
 performed using DIIS
 SCF converges when DIIS error is below 1.0e-08
 ---------------------------------------
  Cycle       Energy         DIIS error
 ---------------------------------------
    1   -9669.9734488495      1.36e-03  
    2   -9669.9759313300      1.18e-03  
    3   -9669.9726017939      1.37e-03  
    4   -9669.9767675395      9.87e-04  
    5   -9669.9818820817      7.66e-05  
    6   -9669.9819036933      3.19e-05  
    7   -9669.9819070058      8.37e-06  
    8   -9669.9819072097      3.27e-06  
    9   -9669.9819072383      8.13e-07  
   10   -9669.9819072399      1.38e-07  
   11   -9669.9819072400      3.54e-08  
   12   -9669.9819072400      1.22e-08  
   13   -9669.9819072400      4.77e-09  Convergence criterion met
 ---------------------------------------
 SCF time:   CPU 38.10s  wall 10.00s 
 SCF   energy in the final basis set =    -9669.9819072400
 Total energy in the final basis set =    -9669.9819072400

 --------------------------------------------------------------
             Orbital Energies (a.u.) and Symmetries
 --------------------------------------------------------------

 Alpha MOs, Restricted
 -- Occupied --                  
******* -482.87 -176.32 -165.73 -165.73 -165.72  -62.53  -56.35
  1 A'    2 A'    3 A'    4 A'    1 A"    5 A'    6 A'    7 A'                 
-56.344 -56.344 -35.822 -31.313 -31.310 -31.309 -24.718 -22.964
  2 A"    8 A'    9 A'   10 A'    3 A"   11 A'   12 A'   13 A'                 
-22.963 -22.963 -22.960 -22.960 -10.325 -10.295  -8.738  -6.569
  4 A"   14 A'    5 A"   15 A'   16 A'   17 A'   18 A'   19 A'                 
 -6.558  -6.556  -6.376  -4.788  -4.775  -4.773  -2.681  -2.677
  6 A"   20 A'   21 A'   22 A'    7 A"   23 A'   24 A'    8 A"                 
 -2.676  -2.667  -2.667  -2.060  -2.051  -2.050  -2.038  -2.038
 25 A'    9 A"   26 A'   27 A'   10 A"   28 A'   29 A'   11 A"                 
 -1.272  -0.900  -0.802  -0.627  -0.597  -0.519  -0.507  -0.480
 30 A'   31 A'   32 A'   33 A'   34 A'   35 A'   12 A"   36 A'                 
 -0.436  -0.403  -0.385  -0.325  -0.300  -0.259  -0.202
 37 A'   38 A'   13 A"   14 A"   39 A'   40 A'   15 A"                         
 -- Virtual --                   
 -0.100  -0.076  -0.020  -0.003   0.016   0.036   0.044   0.046
 16 A"   41 A'   42 A'   43 A'   44 A'   45 A'   46 A'   17 A"                 
  0.060   0.069   0.085   0.103   0.104   0.107   0.119   0.128
 47 A'   48 A'   18 A"   49 A'   50 A'   19 A"   51 A'   52 A'                 
  0.152   0.156   0.189   0.213   0.234   0.265   0.285   0.292
 53 A'   54 A'   55 A'   20 A"   56 A'   21 A"   57 A'   58 A'                 
  0.323   0.373   0.386   0.399   0.412   0.425   0.429   0.440
 59 A'   60 A'   61 A'   22 A"   62 A'   23 A"   63 A'   24 A"                 
  0.452   0.491   0.505   0.511   0.515   0.531   0.540   0.561
 64 A'   65 A'   25 A"   66 A'   67 A'   26 A"   27 A"   68 A'                 
  0.574   0.619   0.646   0.701   0.755   0.778   0.796   0.839
 69 A'   70 A'   28 A"   71 A'   72 A'   73 A'   74 A'   75 A'                 
  0.981   1.014   1.096   1.223   1.251   1.301   1.306   1.329
 76 A'   77 A'   29 A"   30 A"   78 A'   79 A'   31 A"   80 A'                 
  1.379   1.386   1.424   1.433   1.444   1.555   1.573   1.653
 32 A"   81 A'   33 A"   82 A'   83 A'   34 A"   84 A'   85 A'                 
  1.685   1.729   1.817   1.875   1.974   1.995   2.030   2.071
 35 A"   86 A'   87 A'   88 A'   36 A"   89 A'   90 A'   91 A'                 
  2.186   2.586   2.633   2.692   2.730   2.809   3.074   3.278
 92 A'   37 A"   93 A'   38 A"   94 A'   95 A'   96 A'   97 A'                 
  3.723   3.742   3.867   3.896   3.963   3.969   3.980   4.010
 39 A"   98 A'   99 A'   40 A"   41 A"   42 A"  100 A'  101 A'                 
  4.016   4.068   4.133   4.180   4.286   4.351   4.446   4.623
 43 A"   44 A"  102 A'  103 A'  104 A'  105 A'  106 A'  107 A'                 
  5.989   6.031   6.158   6.253   6.370   6.465   6.673   7.511
 45 A"  108 A'  109 A'   46 A"  110 A'  111 A'  112 A'   47 A"                 
  7.561   7.626  23.336  23.381  27.904  28.334  28.366  28.423
113 A'  114 A'  115 A'  116 A'  117 A'   48 A"  118 A'  119 A'                 
 28.524  28.549  28.552  28.612  28.716  47.927  66.729 127.878
 49 A"  120 A'   50 A"  121 A'  122 A'  123 A'  124 A'   51 A"                 
127.906 127.982 151.700 289.715 289.764 289.8511020.7321901.869
125 A'  126 A'  127 A'   52 A"  128 A'  129 A'  130 A'  131 A'                 

 Beta MOs, Restricted
 -- Occupied --                  
******* -482.87 -176.32 -165.73 -165.73 -165.72  -62.53  -56.35
  1 A'    2 A'    3 A'    4 A'    1 A"    5 A'    6 A'    7 A'                 
-56.344 -56.344 -35.822 -31.313 -31.310 -31.309 -24.718 -22.964
  2 A"    8 A'    9 A'   10 A'    3 A"   11 A'   12 A'   13 A'                 
-22.963 -22.963 -22.960 -22.960 -10.325 -10.295  -8.738  -6.569
  4 A"   14 A'    5 A"   15 A'   16 A'   17 A'   18 A'   19 A'                 
 -6.558  -6.556  -6.376  -4.788  -4.775  -4.773  -2.681  -2.677
  6 A"   20 A'   21 A'   22 A'    7 A"   23 A'   24 A'    8 A"                 
 -2.676  -2.667  -2.667  -2.060  -2.051  -2.050  -2.038  -2.038
 25 A'    9 A"   26 A'   27 A'   10 A"   28 A'   29 A'   11 A"                 
 -1.272  -0.900  -0.802  -0.627  -0.597  -0.519  -0.507  -0.480
 30 A'   31 A'   32 A'   33 A'   34 A'   35 A'   12 A"   36 A'                 
 -0.436  -0.403  -0.385  -0.325  -0.300  -0.259  -0.202
 37 A'   38 A'   13 A"   14 A"   39 A'   40 A'   15 A"                         
 -- Virtual --                   
 -0.100  -0.076  -0.020  -0.003   0.016   0.036   0.044   0.046
 16 A"   41 A'   42 A'   43 A'   44 A'   45 A'   46 A'   17 A"                 
  0.060   0.069   0.085   0.103   0.104   0.107   0.119   0.128
 47 A'   48 A'   18 A"   49 A'   50 A'   19 A"   51 A'   52 A'                 
  0.152   0.156   0.189   0.213   0.234   0.265   0.285   0.292
 53 A'   54 A'   55 A'   20 A"   56 A'   21 A"   57 A'   58 A'                 
  0.323   0.373   0.386   0.399   0.412   0.425   0.429   0.440
 59 A'   60 A'   61 A'   22 A"   62 A'   23 A"   63 A'   24 A"                 
  0.452   0.491   0.505   0.511   0.515   0.531   0.540   0.561
 64 A'   65 A'   25 A"   66 A'   67 A'   26 A"   27 A"   68 A'                 
  0.574   0.619   0.646   0.701   0.755   0.778   0.796   0.839
 69 A'   70 A'   28 A"   71 A'   72 A'   73 A'   74 A'   75 A'                 
  0.981   1.014   1.096   1.223   1.251   1.301   1.306   1.329
 76 A'   77 A'   29 A"   30 A"   78 A'   79 A'   31 A"   80 A'                 
  1.379   1.386   1.424   1.433   1.444   1.555   1.573   1.653
 32 A"   81 A'   33 A"   82 A'   83 A'   34 A"   84 A'   85 A'                 
  1.685   1.729   1.817   1.875   1.974   1.995   2.030   2.071
 35 A"   86 A'   87 A'   88 A'   36 A"   89 A'   90 A'   91 A'                 
  2.186   2.586   2.633   2.692   2.730   2.809   3.074   3.278
 92 A'   37 A"   93 A'   38 A"   94 A'   95 A'   96 A'   97 A'                 
  3.723   3.742   3.867   3.896   3.963   3.969   3.980   4.010
 39 A"   98 A'   99 A'   40 A"   41 A"   42 A"  100 A'  101 A'                 
  4.016   4.068   4.133   4.180   4.286   4.351   4.446   4.623
 43 A"   44 A"  102 A'  103 A'  104 A'  105 A'  106 A'  107 A'                 
  5.989   6.031   6.158   6.253   6.370   6.465   6.673   7.511
 45 A"  108 A'  109 A'   46 A"  110 A'  111 A'  112 A'   47 A"                 
  7.561   7.626  23.336  23.381  27.904  28.334  28.366  28.423
113 A'  114 A'  115 A'  116 A'  117 A'   48 A"  118 A'  119 A'                 
 28.524  28.549  28.552  28.612  28.716  47.927  66.729 127.878
 49 A"  120 A'   50 A"  121 A'  122 A'  123 A'  124 A'   51 A"                 
127.906 127.982 151.700 289.715 289.764 289.8511020.7321901.869
125 A'  126 A'  127 A'   52 A"  128 A'  129 A'  130 A'  131 A'                 
 --------------------------------------------------------------

          Ground-State Mulliken Net Atomic Charges

     Atom                 Charge (a.u.)
  ----------------------------------------
      1 H                     0.177659
      2 F                     0.018655
      3 Br                    0.108408
      4 I                     0.231822
      5 C                    -0.171262
      6 C                    -0.365283
  ----------------------------------------
  Sum of atomic charges =    -0.000000

 -----------------------------------------------------------------
                    Cartesian Multipole Moments
 -----------------------------------------------------------------
    Charge (ESU x 10^10)
                 0.0000
    Dipole Moment (Debye)
         X       1.2458      Y      -0.3902      Z      -0.0000
       Tot       1.3055
    Quadrupole Moments (Debye-Ang)
        XX     -56.6035     XY       3.2970     YY     -64.4643
        XZ       0.0000     YZ      -0.0000     ZZ     -64.8557
    Octopole Moments (Debye-Ang^2)
       XXX      16.5854    XXY      -3.5133    XYY       7.7524
       YYY       0.6785    XXZ      -0.0000    XYZ      -0.0000
       YYZ      -0.0000    XZZ      -1.0406    YZZ      -0.3675
       ZZZ      -0.0000
    Hexadecapole Moments (Debye-Ang^3)
      XXXX   -1372.2036   XXXY       3.9460   XXYY    -266.5991
      XYYY       1.9861   YYYY    -284.0738   XXXZ       0.0000
      XXYZ      -0.0000   XYYZ       0.0000   YYYZ      -0.0000
      XXZZ    -261.1673   XYZZ      -6.6802   YYZZ     -62.7743
      XZZZ       0.0000   YZZZ      -0.0000   ZZZZ     -82.0135
 -----------------------------------------------------------------
 Calculating analytic gradient of the SCF energy
 Gradient of SCF Energy
            1           2           3           4           5           6
    1   0.0848499  -0.0469793  -0.0751544   0.1436650   0.1340145  -0.2403957
    2   0.0430870  -0.1387416   0.1255324   0.2830062  -0.1706596  -0.1422245
    3   0.0000000  -0.0000000  -0.0000000  -0.0000000   0.0000000   0.0000000
 Max gradient component =       2.830E-01
 RMS gradient           =       1.242E-01
 Gradient time:  CPU 10.18 s  wall 2.65 s
 Geometry Optimization Parameters
   NAtoms,    NIC,     NZ,  NCons,   NDum,   NFix, NCnnct, MaxDiis
        6      32       0       0       0       0       0       0

 Cartesian Hessian Update
 Hessian Updated using BFGS Update


** GEOMETRY OPTIMIZATION IN DELOCALIZED INTERNAL COORDINATES **
   Searching for a Minimum

   Optimization Cycle:   4

                       Coordinates (Angstroms)
     ATOM                X               Y               Z
      1  H         2.2782545891    1.9311728478    0.0000000000
      2  F        -1.5189808889    1.6673860859    0.0000000000
      3  Br        2.6002529954   -0.3208437057    0.0000000000
      4  I        -1.7023512763   -0.4926296921    0.0000000000
      5  C         1.4378112891    0.8601170971    0.0000000000
      6  C        -0.4745484524    0.7456308925    0.0000000000
   Point Group: cs    Number of degrees of freedom:     9


   Energy is  -9669.981907240

 Hessian Updated using BFGS Update

  9 Hessian modes will be used to form the next step
  Hessian Eigenvalues:
     0.084836    0.137189    0.161931    0.188004    0.221169    0.249509
     0.390785    0.725843    1.104687

 Minimum Search - Taking Simple RFO Step
 Searching for Lamda that Minimizes Along All modes
 Value Taken    Lamda =  -0.22806092
 Calculated Step too Large.  Step scaled by  0.401104
 Step Taken.  Stepsize is  0.300000

                             Maximum     Tolerance    Cnvgd?
         Gradient           0.211392      0.000300      NO
         Displacement       0.186501      0.001200      NO
         Energy change     -0.121592      0.000001      NO


 New Cartesian Coordinates Obtained by Inverse Iteration

 Displacement from previous Coordinates is:  0.363436
 ----------------------------------------------------------------
             Standard Nuclear Orientation (Angstroms)
    I     Atom           X                Y                Z
 ----------------------------------------------------------------
    1      H       2.1609435706     1.9350831063     0.0000000000
    2      F      -1.4218062049     1.6989367982     0.0000000000
    3      Br      2.5540547416    -0.3557071637     0.0000000000
    4      I      -1.6595483086    -0.5224819737     0.0000000000
    5      C       1.3949364822     0.8781615365     0.0000000000
    6      C      -0.4081420248     0.7568412219     0.0000000000
 ----------------------------------------------------------------
 Molecular Point Group                 Cs    NOp =  2
 Largest Abelian Subgroup              Cs    NOp =  2
 Nuclear Repulsion Energy =   687.8398237923 hartrees
 There are       55 alpha and       55 beta electrons
 Applying Cartesian multipole field
    Component          Value
    ---------          -----
     (2,0,0)        1.00000E-11
     (0,2,0)        2.00000E-11
     (0,0,2)       -3.00000E-11
 Nucleus-field energy     =     0.0000000187 hartrees
 Requested basis set is 6-311++G(d,p)
 There are 66 shells and 183 basis functions
 A cutoff of  1.0D-11 yielded   1776 shell pairs
 There are     14369 function pairs (     16152 Cartesian)
 Smallest overlap matrix eigenvalue = 2.53E-04
 Guess MOs from SCF MO coefficient file

 -----------------------------------------------------------------------
  General SCF calculation program by
  Eric Jon Sundstrom, Paul Horn, Yuezhi Mao, Dmitri Zuev, Alec White,
  David Stuck, Shaama M.S., Shane Yost, Joonho Lee, David Small,
  Daniel Levine, Susi Lehtola, Hugh Burton, Evgeny Epifanovsky
 -----------------------------------------------------------------------
 Exchange:     0.2000 Hartree-Fock + 0.0800 Slater + 0.7200 B88
 Correlation:  0.1900 VWN1RPA + 0.8100 LYP
 Using SG-1 standard quadrature grid
 using 4 threads for integral computing
 -------------------------------------------------------
 OpenMP Integral computing Module                
 Release: version 2.0, May 2017, Q-Chem Inc. Pleasanton 
 -------------------------------------------------------
 -------------------------------------------------------
 OpenMP BLAS3 based DFT computing Module                
 Release: version 1.0, May 2013, Q-Chem Inc. Pittsburgh 
 -------------------------------------------------------
 A restricted SCF calculation will be
 performed using DIIS
 SCF converges when DIIS error is below 1.0e-08
 ---------------------------------------
  Cycle       Energy         DIIS error
 ---------------------------------------
    1   -9670.0639480636      8.76e-04  
    2   -9670.0674353132      4.96e-04  
    3   -9670.0623411449      1.12e-03  
    4   -9670.0683600540      1.90e-04  
    5   -9670.0685245379      4.61e-05  
    6   -9670.0685315112      1.30e-05  
    7   -9670.0685321300      4.60e-06  
    8   -9670.0685321941      1.84e-06  
    9   -9670.0685322030      7.00e-07  
   10   -9670.0685322046      1.48e-07  
   11   -9670.0685322047      4.49e-08  
   12   -9670.0685322048      1.43e-08  
   13   -9670.0685322048      4.46e-09  Convergence criterion met
 ---------------------------------------
 SCF time:   CPU 38.52s  wall 10.00s 
 SCF   energy in the final basis set =    -9670.0685322048
 Total energy in the final basis set =    -9670.0685322048

 --------------------------------------------------------------
             Orbital Energies (a.u.) and Symmetries
 --------------------------------------------------------------

 Alpha MOs, Restricted
 -- Occupied --                  
******* -482.87 -176.32 -165.73 -165.72 -165.72  -62.52  -56.34
  1 A'    2 A'    3 A'    4 A'    1 A"    5 A'    6 A'    7 A'                 
-56.339 -56.339 -35.821 -31.313 -31.309 -31.308 -24.719 -22.964
  2 A"    8 A'    9 A'   10 A'    3 A"   11 A'   12 A'   13 A'                 
-22.963 -22.962 -22.960 -22.960 -10.329 -10.293  -8.733  -6.564
  4 A"   14 A'    5 A"   15 A'   16 A'   17 A'   18 A'   19 A'                 
 -6.552  -6.551  -6.374  -4.786  -4.773  -4.771  -2.676  -2.671
  6 A"   20 A'   21 A'   22 A'    7 A"   23 A'   24 A'    8 A"                 
 -2.671  -2.662  -2.661  -2.057  -2.049  -2.048  -2.036  -2.036
 25 A'    9 A"   26 A'   27 A'   10 A"   28 A'   29 A'   11 A"                 
 -1.269  -0.888  -0.793  -0.639  -0.598  -0.519  -0.505  -0.485
 30 A'   31 A'   32 A'   33 A'   34 A'   35 A'   12 A"   36 A'                 
 -0.435  -0.403  -0.379  -0.322  -0.305  -0.265  -0.211
 37 A'   38 A'   13 A"   14 A"   39 A'   40 A'   15 A"                         
 -- Virtual --                   
 -0.094  -0.051  -0.013  -0.008   0.018   0.038   0.047   0.048
 16 A"   41 A'   42 A'   43 A'   44 A'   45 A'   46 A'   17 A"                 
  0.064   0.070   0.086   0.105   0.106   0.109   0.120   0.125
 47 A'   48 A'   18 A"   49 A'   19 A"   50 A'   51 A'   52 A'                 
  0.153   0.155   0.195   0.215   0.237   0.265   0.281   0.292
 53 A'   54 A'   55 A'   20 A"   56 A'   21 A"   57 A'   58 A'                 
  0.325   0.367   0.388   0.403   0.413   0.423   0.426   0.432
 59 A'   60 A'   61 A'   22 A"   62 A'   23 A"   63 A'   24 A"                 
  0.450   0.499   0.501   0.512   0.516   0.530   0.544   0.566
 64 A'   65 A'   66 A'   25 A"   67 A'   26 A"   27 A"   68 A'                 
  0.568   0.626   0.648   0.706   0.762   0.769   0.800   0.834
 69 A'   70 A'   28 A"   71 A'   72 A'   73 A'   74 A'   75 A'                 
  0.972   1.004   1.080   1.232   1.278   1.304   1.306   1.340
 76 A'   77 A'   29 A"   30 A"   78 A'   31 A"   79 A'   80 A'                 
  1.357   1.391   1.423   1.444   1.468   1.578   1.585   1.687
 32 A"   81 A'   33 A"   82 A'   83 A'   34 A"   84 A'   85 A'                 
  1.726   1.733   1.863   1.878   1.979   1.998   2.053   2.103
 86 A'   35 A"   87 A'   88 A'   36 A"   89 A'   90 A'   91 A'                 
  2.244   2.581   2.657   2.707   2.729   2.824   3.095   3.398
 92 A'   37 A"   93 A'   38 A"   94 A'   95 A'   96 A'   97 A'                 
  3.729   3.747   3.892   3.908   3.962   3.971   3.983   4.011
 39 A"   98 A'   99 A'   40 A"   41 A"   42 A"  100 A'  101 A'                 
  4.014   4.071   4.132   4.180   4.280   4.326   4.444   4.641
 43 A"   44 A"  102 A'  103 A'  104 A'  105 A'  106 A'  107 A'                 
  5.989   6.031   6.154   6.255   6.372   6.477   6.663   7.517
 45 A"  108 A'  109 A'   46 A"  110 A'  111 A'  112 A'   47 A"                 
  7.565   7.631  23.343  23.397  27.898  28.334  28.366  28.423
113 A'  114 A'  115 A'  116 A'  117 A'   48 A"  118 A'  119 A'                 
 28.524  28.547  28.552  28.606  28.703  47.917  66.727 127.878
 49 A"  120 A'   50 A"  121 A'  122 A'  123 A'  124 A'   51 A"                 
127.905 127.977 151.693 289.720 289.767 289.8551020.7181901.861
125 A'  126 A'  127 A'   52 A"  128 A'  129 A'  130 A'  131 A'                 

 Beta MOs, Restricted
 -- Occupied --                  
******* -482.87 -176.32 -165.73 -165.72 -165.72  -62.52  -56.34
  1 A'    2 A'    3 A'    4 A'    1 A"    5 A'    6 A'    7 A'                 
-56.339 -56.339 -35.821 -31.313 -31.309 -31.308 -24.719 -22.964
  2 A"    8 A'    9 A'   10 A'    3 A"   11 A'   12 A'   13 A'                 
-22.963 -22.962 -22.960 -22.960 -10.329 -10.293  -8.733  -6.564
  4 A"   14 A'    5 A"   15 A'   16 A'   17 A'   18 A'   19 A'                 
 -6.552  -6.551  -6.374  -4.786  -4.773  -4.771  -2.676  -2.671
  6 A"   20 A'   21 A'   22 A'    7 A"   23 A'   24 A'    8 A"                 
 -2.671  -2.662  -2.661  -2.057  -2.049  -2.048  -2.036  -2.036
 25 A'    9 A"   26 A'   27 A'   10 A"   28 A'   29 A'   11 A"                 
 -1.269  -0.888  -0.793  -0.639  -0.598  -0.519  -0.505  -0.485
 30 A'   31 A'   32 A'   33 A'   34 A'   35 A'   12 A"   36 A'                 
 -0.435  -0.403  -0.379  -0.322  -0.305  -0.265  -0.211
 37 A'   38 A'   13 A"   14 A"   39 A'   40 A'   15 A"                         
 -- Virtual --                   
 -0.094  -0.051  -0.013  -0.008   0.018   0.038   0.047   0.048
 16 A"   41 A'   42 A'   43 A'   44 A'   45 A'   46 A'   17 A"                 
  0.064   0.070   0.086   0.105   0.106   0.109   0.120   0.125
 47 A'   48 A'   18 A"   49 A'   19 A"   50 A'   51 A'   52 A'                 
  0.153   0.155   0.195   0.215   0.237   0.265   0.281   0.292
 53 A'   54 A'   55 A'   20 A"   56 A'   21 A"   57 A'   58 A'                 
  0.325   0.367   0.388   0.403   0.413   0.423   0.426   0.432
 59 A'   60 A'   61 A'   22 A"   62 A'   23 A"   63 A'   24 A"                 
  0.450   0.499   0.501   0.512   0.516   0.530   0.544   0.566
 64 A'   65 A'   66 A'   25 A"   67 A'   26 A"   27 A"   68 A'                 
  0.568   0.626   0.648   0.706   0.762   0.769   0.800   0.834
 69 A'   70 A'   28 A"   71 A'   72 A'   73 A'   74 A'   75 A'                 
  0.972   1.004   1.080   1.232   1.278   1.304   1.306   1.340
 76 A'   77 A'   29 A"   30 A"   78 A'   31 A"   79 A'   80 A'                 
  1.357   1.391   1.423   1.444   1.468   1.578   1.585   1.687
 32 A"   81 A'   33 A"   82 A'   83 A'   34 A"   84 A'   85 A'                 
  1.726   1.733   1.863   1.878   1.979   1.998   2.053   2.103
 86 A'   35 A"   87 A'   88 A'   36 A"   89 A'   90 A'   91 A'                 
  2.244   2.581   2.657   2.707   2.729   2.824   3.095   3.398
 92 A'   37 A"   93 A'   38 A"   94 A'   95 A'   96 A'   97 A'                 
  3.729   3.747   3.892   3.908   3.962   3.971   3.983   4.011
 39 A"   98 A'   99 A'   40 A"   41 A"   42 A"  100 A'  101 A'                 
  4.014   4.071   4.132   4.180   4.280   4.326   4.444   4.641
 43 A"   44 A"  102 A'  103 A'  104 A'  105 A'  106 A'  107 A'                 
  5.989   6.031   6.154   6.255   6.372   6.477   6.663   7.517
 45 A"  108 A'  109 A'   46 A"  110 A'  111 A'  112 A'   47 A"                 
  7.565   7.631  23.343  23.397  27.898  28.334  28.366  28.423
113 A'  114 A'  115 A'  116 A'  117 A'   48 A"  118 A'  119 A'                 
 28.524  28.547  28.552  28.606  28.703  47.917  66.727 127.878
 49 A"  120 A'   50 A"  121 A'  122 A'  123 A'  124 A'   51 A"                 
127.905 127.977 151.693 289.720 289.767 289.8551020.7181901.861
125 A'  126 A'  127 A'   52 A"  128 A'  129 A'  130 A'  131 A'                 
 --------------------------------------------------------------

          Ground-State Mulliken Net Atomic Charges

     Atom                 Charge (a.u.)
  ----------------------------------------
      1 H                     0.192897
      2 F                     0.011802
      3 Br                    0.065705
      4 I                     0.208263
      5 C                    -0.132610
      6 C                    -0.346057
  ----------------------------------------
  Sum of atomic charges =     0.000000

 -----------------------------------------------------------------
                    Cartesian Multipole Moments
 -----------------------------------------------------------------
    Charge (ESU x 10^10)
                 0.0000
    Dipole Moment (Debye)
         X       1.0100      Y      -0.2974      Z       0.0000
       Tot       1.0528
    Quadrupole Moments (Debye-Ang)
        XX     -57.6553     XY       3.4340     YY     -63.8828
        XZ       0.0000     YZ       0.0000     ZZ     -64.8659
    Octopole Moments (Debye-Ang^2)
       XXX       9.2507    XXY      -3.2249    XYY       7.0386
       YYY       4.7143    XXZ       0.0000    XYZ      -0.0000
       YYZ       0.0000    XZZ      -1.8038    YZZ       1.1131
       ZZZ      -0.0000
    Hexadecapole Moments (Debye-Ang^3)
      XXXX   -1321.8482   XXXY       0.7356   XXYY    -256.0471
      XYYY       3.1401   YYYY    -292.0323   XXXZ       0.0000
      XXYZ      -0.0000   XYYZ       0.0000   YYYZ       0.0000
      XXZZ    -250.5254   XYZZ      -6.3525   YYZZ     -64.2399
      XZZZ       0.0000   YZZZ       0.0000   ZZZZ     -81.9562
 -----------------------------------------------------------------
 Calculating analytic gradient of the SCF energy
 Gradient of SCF Energy
            1           2           3           4           5           6
    1   0.0754736  -0.0486067  -0.0533792   0.1035577   0.1326297  -0.2096752
    2   0.0462354  -0.1149907   0.0958941   0.2196291  -0.1417185  -0.1050493
    3   0.0000000  -0.0000000  -0.0000000   0.0000000  -0.0000000   0.0000000
 Max gradient component =       2.196E-01
 RMS gradient           =       1.020E-01
 Gradient time:  CPU 10.27 s  wall 2.67 s
 Geometry Optimization Parameters
   NAtoms,    NIC,     NZ,  NCons,   NDum,   NFix, NCnnct, MaxDiis
        6      32       0       0       0       0       0       0

 Cartesian Hessian Update
 Hessian Updated using BFGS Update


** GEOMETRY OPTIMIZATION IN DELOCALIZED INTERNAL COORDINATES **
   Searching for a Minimum

   Optimization Cycle:   5

                       Coordinates (Angstroms)
     ATOM                X               Y               Z
      1  H         2.1609435706    1.9350831063    0.0000000000
      2  F        -1.4218062049    1.6989367982    0.0000000000
      3  Br        2.5540547416   -0.3557071637    0.0000000000
      4  I        -1.6595483086   -0.5224819737    0.0000000000
      5  C         1.3949364822    0.8781615365    0.0000000000
      6  C        -0.4081420248    0.7568412219    0.0000000000
   Point Group: cs    Number of degrees of freedom:     9


   Energy is  -9670.068532205

 Hessian Updated using BFGS Update

  9 Hessian modes will be used to form the next step
  Hessian Eigenvalues:
     0.037831    0.137262    0.163209    0.192421    0.227191    0.248115
     0.386371    0.925690    1.109355

 Minimum Search - Taking Simple RFO Step
 Searching for Lamda that Minimizes Along All modes
 Value Taken    Lamda =  -0.23241382
 Calculated Step too Large.  Step scaled by  0.337492
 Step Taken.  Stepsize is  0.300000

                             Maximum     Tolerance    Cnvgd?
         Gradient           0.166831      0.000300      NO
         Displacement       0.196268      0.001200      NO
         Energy change     -0.086625      0.000001      NO


 New Cartesian Coordinates Obtained by Inverse Iteration

 Displacement from previous Coordinates is:  0.380171
 ----------------------------------------------------------------
             Standard Nuclear Orientation (Angstroms)
    I     Atom           X                Y                Z
 ----------------------------------------------------------------
    1      H       2.0403794926     1.9306455132     0.0000000000
    2      F      -1.3155300033     1.7265063865     0.0000000000
    3      Br      2.5047067312    -0.3783056485     0.0000000000
    4      I      -1.6110886289    -0.5439322160     0.0000000000
    5      C       1.3402354883     0.8912949064     0.0000000000
    6      C      -0.3382648238     0.7646245839     0.0000000000
 ----------------------------------------------------------------
 Molecular Point Group                 Cs    NOp =  2
 Largest Abelian Subgroup              Cs    NOp =  2
 Nuclear Repulsion Energy =   692.7952339420 hartrees
 There are       55 alpha and       55 beta electrons
 Applying Cartesian multipole field
    Component          Value
    ---------          -----
     (2,0,0)        1.00000E-11
     (0,2,0)        2.00000E-11
     (0,0,2)       -3.00000E-11
 Nucleus-field energy     =     0.0000000181 hartrees
 Requested basis set is 6-311++G(d,p)
 There are 66 shells and 183 basis functions
 A cutoff of  1.0D-11 yielded   1781 shell pairs
 There are     14430 function pairs (     16219 Cartesian)
 Smallest overlap matrix eigenvalue = 1.86E-04
 Guess MOs from SCF MO coefficient file

 -----------------------------------------------------------------------
  General SCF calculation program by
  Eric Jon Sundstrom, Paul Horn, Yuezhi Mao, Dmitri Zuev, Alec White,
  David Stuck, Shaama M.S., Shane Yost, Joonho Lee, David Small,
  Daniel Levine, Susi Lehtola, Hugh Burton, Evgeny Epifanovsky
 -----------------------------------------------------------------------
 Exchange:     0.2000 Hartree-Fock + 0.0800 Slater + 0.7200 B88
 Correlation:  0.1900 VWN1RPA + 0.8100 LYP
 Using SG-1 standard quadrature grid
 using 4 threads for integral computing
 -------------------------------------------------------
 OpenMP Integral computing Module                
 Release: version 2.0, May 2017, Q-Chem Inc. Pleasanton 
 -------------------------------------------------------
 -------------------------------------------------------
 OpenMP BLAS3 based DFT computing Module                
 Release: version 1.0, May 2013, Q-Chem Inc. Pittsburgh 
 -------------------------------------------------------
 A restricted SCF calculation will be
 performed using DIIS
 SCF converges when DIIS error is below 1.0e-08
 ---------------------------------------
  Cycle       Energy         DIIS error
 ---------------------------------------
    1   -9670.1394486468      9.02e-04  
    2   -9670.1433896923      4.02e-04  
    3   -9670.1410557659      8.15e-04  
    4   -9670.1439664480      1.55e-04  
    5   -9670.1440647691      5.26e-05  
    6   -9670.1440732205      1.03e-05  
    7   -9670.1440735045      3.20e-06  
    8   -9670.1440735362      1.31e-06  
    9   -9670.1440735427      4.29e-07  
   10   -9670.1440735434      9.80e-08  
   11   -9670.1440735433      2.61e-08  
   12   -9670.1440735434      8.04e-09  Convergence criterion met
 ---------------------------------------
 SCF time:   CPU 36.10s  wall 10.00s 
 SCF   energy in the final basis set =    -9670.1440735434
 Total energy in the final basis set =    -9670.1440735434

 --------------------------------------------------------------
             Orbital Energies (a.u.) and Symmetries
 --------------------------------------------------------------

 Alpha MOs, Restricted
 -- Occupied --                  
******* -482.86 -176.32 -165.73 -165.72 -165.72  -62.52  -56.34
  1 A'    2 A'    3 A'    4 A'    1 A"    5 A'    6 A'    7 A'                 
-56.334 -56.334 -35.820 -31.312 -31.308 -31.307 -24.720 -22.963
  2 A"    8 A'    9 A'   10 A'    3 A"   11 A'   12 A'   13 A'                 
-22.962 -22.962 -22.959 -22.959 -10.330 -10.286  -8.728  -6.559
  4 A"   14 A'    5 A"   15 A'   16 A'   17 A'   18 A'   19 A'                 
 -6.547  -6.546  -6.372  -4.785  -4.771  -4.770  -2.671  -2.667
  6 A"   20 A'   21 A'   22 A'    7 A"   23 A'   24 A'    8 A"                 
 -2.666  -2.656  -2.656  -2.054  -2.047  -2.046  -2.034  -2.034
 25 A'    9 A"   26 A'   27 A'   10 A"   28 A'   29 A'   11 A"                 
 -1.270  -0.880  -0.788  -0.656  -0.600  -0.523  -0.505  -0.491
 30 A'   31 A'   32 A'   33 A'   34 A'   35 A'   12 A"   36 A'                 
 -0.436  -0.402  -0.374  -0.320  -0.308  -0.270  -0.221
 37 A'   38 A'   13 A"   14 A"   39 A'   40 A'   15 A"                         
 -- Virtual --                   
 -0.083  -0.029  -0.016  -0.006   0.021   0.040   0.049   0.053
 16 A"   41 A'   42 A'   43 A'   44 A'   45 A'   17 A"   46 A'                 
  0.068   0.076   0.086   0.105   0.106   0.111   0.121   0.130
 47 A'   48 A'   18 A"   19 A"   49 A'   50 A'   51 A'   52 A'                 
  0.154   0.161   0.204   0.216   0.243   0.266   0.280   0.294
 53 A'   54 A'   55 A'   20 A"   56 A'   21 A"   57 A'   58 A'                 
  0.326   0.361   0.392   0.405   0.415   0.421   0.424   0.427
 59 A'   60 A'   61 A'   22 A"   62 A'   23 A"   63 A'   24 A"                 
  0.450   0.490   0.507   0.518   0.519   0.526   0.554   0.571
 64 A'   65 A'   66 A'   25 A"   67 A'   26 A"   27 A"   68 A'                 
  0.575   0.635   0.650   0.714   0.744   0.772   0.811   0.839
 69 A'   70 A'   28 A"   71 A'   72 A'   73 A'   74 A'   75 A'                 
  0.967   0.997   1.067   1.238   1.293   1.299   1.331   1.343
 76 A'   77 A'   29 A"   30 A"   78 A'   31 A"   79 A'   32 A"                 
  1.364   1.397   1.425   1.450   1.493   1.585   1.614   1.693
 80 A'   81 A'   33 A"   82 A'   83 A'   84 A'   34 A"   85 A'                 
  1.770   1.787   1.883   1.918   1.984   2.017   2.068   2.140
 86 A'   35 A"   87 A'   88 A'   36 A"   89 A'   90 A'   91 A'                 
  2.317   2.578   2.679   2.730   2.756   2.853   3.115   3.517
 92 A'   37 A"   93 A'   38 A"   94 A'   95 A'   96 A'   97 A'                 
  3.734   3.754   3.917   3.922   3.960   3.976   3.987   4.014
 39 A"   98 A'   99 A'   40 A"   41 A"   42 A"  100 A'   43 A"                 
  4.015   4.074   4.133   4.184   4.266   4.326   4.448   4.674
101 A'   44 A"  102 A'  103 A'  104 A'  105 A'  106 A'  107 A'                 
  5.990   6.033   6.155   6.256   6.369   6.502   6.661   7.523
 45 A"  108 A'  109 A'   46 A"  110 A'  111 A'  112 A'   47 A"                 
  7.569   7.638  23.374  23.436  27.895  28.335  28.367  28.423
113 A'  114 A'  115 A'  116 A'  117 A'   48 A"  118 A'  119 A'                 
 28.524  28.546  28.553  28.603  28.700  47.914  66.728 127.879
 49 A"  120 A'   50 A"  121 A'  122 A'  123 A'  124 A'   51 A"                 
127.905 127.974 151.690 289.724 289.770 289.8621020.7111901.857
125 A'  126 A'  127 A'   52 A"  128 A'  129 A'  130 A'  131 A'                 

 Beta MOs, Restricted
 -- Occupied --                  
******* -482.86 -176.32 -165.73 -165.72 -165.72  -62.52  -56.34
  1 A'    2 A'    3 A'    4 A'    1 A"    5 A'    6 A'    7 A'                 
-56.334 -56.334 -35.820 -31.312 -31.308 -31.307 -24.720 -22.963
  2 A"    8 A'    9 A'   10 A'    3 A"   11 A'   12 A'   13 A'                 
-22.962 -22.962 -22.959 -22.959 -10.330 -10.286  -8.728  -6.559
  4 A"   14 A'    5 A"   15 A'   16 A'   17 A'   18 A'   19 A'                 
 -6.547  -6.546  -6.372  -4.785  -4.771  -4.770  -2.671  -2.667
  6 A"   20 A'   21 A'   22 A'    7 A"   23 A'   24 A'    8 A"                 
 -2.666  -2.656  -2.656  -2.054  -2.047  -2.046  -2.034  -2.034
 25 A'    9 A"   26 A'   27 A'   10 A"   28 A'   29 A'   11 A"                 
 -1.270  -0.880  -0.788  -0.656  -0.600  -0.523  -0.505  -0.491
 30 A'   31 A'   32 A'   33 A'   34 A'   35 A'   12 A"   36 A'                 
 -0.436  -0.402  -0.374  -0.320  -0.308  -0.270  -0.221
 37 A'   38 A'   13 A"   14 A"   39 A'   40 A'   15 A"                         
 -- Virtual --                   
 -0.083  -0.029  -0.016  -0.006   0.021   0.040   0.049   0.053
 16 A"   41 A'   42 A'   43 A'   44 A'   45 A'   17 A"   46 A'                 
  0.068   0.076   0.086   0.105   0.106   0.111   0.121   0.130
 47 A'   48 A'   18 A"   19 A"   49 A'   50 A'   51 A'   52 A'                 
  0.154   0.161   0.204   0.216   0.243   0.266   0.280   0.294
 53 A'   54 A'   55 A'   20 A"   56 A'   21 A"   57 A'   58 A'                 
  0.326   0.361   0.392   0.405   0.415   0.421   0.424   0.427
 59 A'   60 A'   61 A'   22 A"   62 A'   23 A"   63 A'   24 A"                 
  0.450   0.490   0.507   0.518   0.519   0.526   0.554   0.571
 64 A'   65 A'   66 A'   25 A"   67 A'   26 A"   27 A"   68 A'                 
  0.575   0.635   0.650   0.714   0.744   0.772   0.811   0.839
 69 A'   70 A'   28 A"   71 A'   72 A'   73 A'   74 A'   75 A'                 
  0.967   0.997   1.067   1.238   1.293   1.299   1.331   1.343
 76 A'   77 A'   29 A"   30 A"   78 A'   31 A"   79 A'   32 A"                 
  1.364   1.397   1.425   1.450   1.493   1.585   1.614   1.693
 80 A'   81 A'   33 A"   82 A'   83 A'   84 A'   34 A"   85 A'                 
  1.770   1.787   1.883   1.918   1.984   2.017   2.068   2.140
 86 A'   35 A"   87 A'   88 A'   36 A"   89 A'   90 A'   91 A'                 
  2.317   2.578   2.679   2.730   2.756   2.853   3.115   3.517
 92 A'   37 A"   93 A'   38 A"   94 A'   95 A'   96 A'   97 A'                 
  3.734   3.754   3.917   3.922   3.960   3.976   3.987   4.014
 39 A"   98 A'   99 A'   40 A"   41 A"   42 A"  100 A'   43 A"                 
  4.015   4.074   4.133   4.184   4.266   4.326   4.448   4.674
101 A'   44 A"  102 A'  103 A'  104 A'  105 A'  106 A'  107 A'                 
  5.990   6.033   6.155   6.256   6.369   6.502   6.661   7.523
 45 A"  108 A'  109 A'   46 A"  110 A'  111 A'  112 A'   47 A"                 
  7.569   7.638  23.374  23.436  27.895  28.335  28.367  28.423
113 A'  114 A'  115 A'  116 A'  117 A'   48 A"  118 A'  119 A'                 
 28.524  28.546  28.553  28.603  28.700  47.914  66.728 127.879
 49 A"  120 A'   50 A"  121 A'  122 A'  123 A'  124 A'   51 A"                 
127.905 127.974 151.690 289.724 289.770 289.8621020.7111901.857
125 A'  126 A'  127 A'   52 A"  128 A'  129 A'  130 A'  131 A'                 
 --------------------------------------------------------------

          Ground-State Mulliken Net Atomic Charges

     Atom                 Charge (a.u.)
  ----------------------------------------
      1 H                     0.204595
      2 F                     0.007837
      3 Br                    0.026331
      4 I                     0.186285
      5 C                    -0.090210
      6 C                    -0.334839
  ----------------------------------------
  Sum of atomic charges =     0.000000

 -----------------------------------------------------------------
                    Cartesian Multipole Moments
 -----------------------------------------------------------------
    Charge (ESU x 10^10)
                 0.0000
    Dipole Moment (Debye)
         X       0.8104      Y      -0.1690      Z      -0.0000
       Tot       0.8279
    Quadrupole Moments (Debye-Ang)
        XX     -58.6608     XY       3.5086     YY     -63.3938
        XZ      -0.0000     YZ      -0.0000     ZZ     -64.7730
    Octopole Moments (Debye-Ang^2)
       XXX       2.4765    XXY      -2.9211    XYY       6.0047
       YYY       7.6466    XXZ      -0.0000    XYZ       0.0000
       YYZ      -0.0000    XZZ      -2.6092    YZZ       2.3464
       ZZZ      -0.0000
    Hexadecapole Moments (Debye-Ang^3)
      XXXX   -1265.5720   XXXY      -2.3508   XXYY    -245.2426
      XYYY       3.1853   YYYY    -297.7841   XXXZ       0.0000
      XXYZ       0.0000   XYYZ      -0.0000   YYYZ      -0.0000
      XXZZ    -239.0963   XYZZ      -6.0752   YYZZ     -65.1189
      XZZZ       0.0000   YZZZ      -0.0000   ZZZZ     -81.6637
 -----------------------------------------------------------------
 Calculating analytic gradient of the SCF energy
 Gradient of SCF Energy
            1           2           3           4           5           6
    1   0.0645292  -0.0455398  -0.0413744   0.0814598   0.1349816  -0.1940564
    2   0.0443887  -0.0989037   0.0762631   0.1795176  -0.1177437  -0.0835221
    3   0.0000000  -0.0000000  -0.0000000   0.0000000   0.0000000   0.0000000
 Max gradient component =       1.941E-01
 RMS gradient           =       8.854E-02
 Gradient time:  CPU 10.38 s  wall 2.70 s
 Geometry Optimization Parameters
   NAtoms,    NIC,     NZ,  NCons,   NDum,   NFix, NCnnct, MaxDiis
        6      32       0       0       0       0       0       0

 Cartesian Hessian Update
 Hessian Updated using BFGS Update


** GEOMETRY OPTIMIZATION IN DELOCALIZED INTERNAL COORDINATES **
   Searching for a Minimum

   Optimization Cycle:   6

                       Coordinates (Angstroms)
     ATOM                X               Y               Z
      1  H         2.0403794926    1.9306455132    0.0000000000
      2  F        -1.3155300033    1.7265063865    0.0000000000
      3  Br        2.5047067312   -0.3783056485    0.0000000000
      4  I        -1.6110886289   -0.5439322160    0.0000000000
      5  C         1.3402354883    0.8912949064    0.0000000000
      6  C        -0.3382648238    0.7646245839    0.0000000000
   Point Group: cs    Number of degrees of freedom:     9


   Energy is  -9670.144073543

 Hessian Updated using BFGS Update

  9 Hessian modes will be used to form the next step
  Hessian Eigenvalues:
     0.038280    0.143412    0.165047    0.196582    0.233226    0.248258
     0.386719    0.917190    1.112484

 Minimum Search - Taking Simple RFO Step
 Searching for Lamda that Minimizes Along All modes
 Value Taken    Lamda =  -0.21073521
 Calculated Step too Large.  Step scaled by  0.336264
 Step Taken.  Stepsize is  0.300000

                             Maximum     Tolerance    Cnvgd?
         Gradient           0.135601      0.000300      NO
         Displacement       0.196356      0.001200      NO
         Energy change     -0.075541      0.000001      NO


 New Cartesian Coordinates Obtained by Inverse Iteration

 Displacement from previous Coordinates is:  0.378809
 ----------------------------------------------------------------
             Standard Nuclear Orientation (Angstroms)
    I     Atom           X                Y                Z
 ----------------------------------------------------------------
    1      H       1.9248373108     1.9234610583     0.0000000000
    2      F      -1.2108429443     1.7520423587     0.0000000000
    3      Br      2.4528760076    -0.3965259923     0.0000000000
    4      I      -1.5582540182    -0.5630780323     0.0000000000
    5      C       1.2789715342     0.9018319908     0.0000000000
    6      C      -0.2671496340     0.7731021423     0.0000000000
 ----------------------------------------------------------------
 Molecular Point Group                 Cs    NOp =  2
 Largest Abelian Subgroup              Cs    NOp =  2
 Nuclear Repulsion Energy =   699.7918219279 hartrees
 There are       55 alpha and       55 beta electrons
 Applying Cartesian multipole field
    Component          Value
    ---------          -----
     (2,0,0)        1.00000E-11
     (0,2,0)        2.00000E-11
     (0,0,2)       -3.00000E-11
 Nucleus-field energy     =     0.0000000175 hartrees
 Requested basis set is 6-311++G(d,p)
 There are 66 shells and 183 basis functions
 A cutoff of  1.0D-11 yielded   1787 shell pairs
 There are     14447 function pairs (     16228 Cartesian)
 Smallest overlap matrix eigenvalue = 1.26E-04
 Guess MOs from SCF MO coefficient file

 -----------------------------------------------------------------------
  General SCF calculation program by
  Eric Jon Sundstrom, Paul Horn, Yuezhi Mao, Dmitri Zuev, Alec White,
  David Stuck, Shaama M.S., Shane Yost, Joonho Lee, David Small,
  Daniel Levine, Susi Lehtola, Hugh Burton, Evgeny Epifanovsky
 -----------------------------------------------------------------------
 Exchange:     0.2000 Hartree-Fock + 0.0800 Slater + 0.7200 B88
 Correlation:  0.1900 VWN1RPA + 0.8100 LYP
 Using SG-1 standard quadrature grid
 using 4 threads for integral computing
 -------------------------------------------------------
 OpenMP Integral computing Module                
 Release: version 2.0, May 2017, Q-Chem Inc. Pleasanton 
 -------------------------------------------------------
 -------------------------------------------------------
 OpenMP BLAS3 based DFT computing Module                
 Release: version 1.0, May 2013, Q-Chem Inc. Pittsburgh 
 -------------------------------------------------------
 A restricted SCF calculation will be
 performed using DIIS
 SCF converges when DIIS error is below 1.0e-08
 ---------------------------------------
  Cycle       Energy         DIIS error
 ---------------------------------------
    1   -9670.2055713774      1.01e-03  
    2   -9670.2101139552      4.24e-04  
    3   -9670.2091628105      6.37e-04  
    4   -9670.2107288872      1.47e-04  
    5   -9670.2108116485      6.36e-05  
    6   -9670.2108274483      7.84e-06  
    7   -9670.2108276145      2.13e-06  
    8   -9670.2108276249      7.77e-07  
    9   -9670.2108276265      2.55e-07  
   10   -9670.2108276268      8.02e-08  
   11   -9670.2108276266      1.49e-08  
   12   -9670.2108276268      4.35e-09  Convergence criterion met
 ---------------------------------------
 SCF time:   CPU 36.56s  wall 9.00s 
 SCF   energy in the final basis set =    -9670.2108276268
 Total energy in the final basis set =    -9670.2108276268

 --------------------------------------------------------------
             Orbital Energies (a.u.) and Symmetries
 --------------------------------------------------------------

 Alpha MOs, Restricted
 -- Occupied --                  
******* -482.86 -176.32 -165.72 -165.72 -165.72  -62.51  -56.33
  1 A'    2 A'    3 A'    4 A'    1 A"    5 A'    6 A'    7 A'                 
-56.331 -56.330 -35.819 -31.311 -31.307 -31.306 -24.720 -22.962
  2 A"    8 A'    9 A'   10 A'    3 A"   11 A'   12 A'   13 A'                 
-22.961 -22.960 -22.957 -22.957 -10.327 -10.277  -8.724  -6.555
  4 A"   14 A'    5 A"   15 A'   16 A'   17 A'   18 A'   19 A'                 
 -6.543  -6.542  -6.371  -4.783  -4.769  -4.768  -2.667  -2.663
  6 A"   20 A'   21 A'   22 A'    7 A"   23 A'   24 A'    8 A"                 
 -2.662  -2.652  -2.652  -2.052  -2.045  -2.045  -2.032  -2.032
 25 A'    9 A"   26 A'   27 A'   10 A"   28 A'   29 A'   11 A"                 
 -1.271  -0.875  -0.784  -0.678  -0.601  -0.529  -0.506  -0.496
 30 A'   31 A'   32 A'   33 A'   34 A'   35 A'   12 A"   36 A'                 
 -0.437  -0.401  -0.373  -0.317  -0.311  -0.273  -0.232
 37 A'   38 A'   13 A"   14 A"   39 A'   40 A'   15 A"                         
 -- Virtual --                   
 -0.069  -0.023  -0.017  -0.002   0.023   0.042   0.050   0.056
 16 A"   41 A'   42 A'   43 A'   44 A'   45 A'   17 A"   46 A'                 
  0.070   0.085   0.086   0.104   0.107   0.114   0.122   0.138
 47 A'   18 A"   48 A'   19 A"   49 A'   50 A'   51 A'   52 A'                 
  0.155   0.183   0.214   0.218   0.254   0.267   0.279   0.296
 53 A'   54 A'   55 A'   20 A"   56 A'   21 A"   57 A'   58 A'                 
  0.327   0.356   0.399   0.406   0.417   0.419   0.423   0.424
 59 A'   60 A'   61 A'   22 A"   62 A'   23 A"   63 A'   24 A"                 
  0.452   0.486   0.511   0.519   0.519   0.526   0.564   0.580
 64 A'   65 A'   66 A'   25 A"   67 A'   26 A"   27 A"   68 A'                 
  0.591   0.643   0.653   0.723   0.728   0.770   0.829   0.847
 69 A'   70 A'   28 A"   71 A'   72 A'   73 A'   74 A'   75 A'                 
  0.965   0.991   1.062   1.236   1.287   1.288   1.341   1.367
 76 A'   77 A'   29 A"   30 A"   78 A'   31 A"   32 A"   79 A'                 
  1.381   1.411   1.430   1.451   1.518   1.585   1.659   1.716
 80 A'   81 A'   33 A"   82 A'   83 A'   84 A'   34 A"   85 A'                 
  1.814   1.845   1.891   1.968   1.988   2.056   2.079   2.181
 86 A'   35 A"   87 A'   88 A'   36 A"   89 A'   90 A'   91 A'                 
  2.398   2.582   2.689   2.762   2.800   2.922   3.137   3.592
 92 A'   37 A"   93 A'   38 A"   94 A'   95 A'   96 A'   97 A'                 
  3.738   3.766   3.934   3.941   3.959   3.980   3.992   4.015
 39 A"   98 A'   40 A"   99 A'   41 A"   42 A"  100 A'   43 A"                 
  4.022   4.076   4.135   4.188   4.255   4.335   4.454   4.718
101 A'   44 A"  102 A'  103 A'  104 A'  105 A'  106 A'  107 A'                 
  5.992   6.037   6.157   6.258   6.362   6.537   6.664   7.528
 45 A"  108 A'  109 A'   46 A"  110 A'  111 A'  112 A'   47 A"                 
  7.571   7.646  23.410  23.550  27.894  28.337  28.368  28.424
113 A'  114 A'  115 A'  116 A'  117 A'   48 A"  118 A'  119 A'                 
 28.525  28.546  28.555  28.601  28.702  47.913  66.730 127.880
 49 A"  120 A'   50 A"  121 A'  122 A'  123 A'  124 A'   51 A"                 
127.906 127.973 151.688 289.728 289.771 289.8691020.7091901.855
125 A'  126 A'  127 A'   52 A"  128 A'  129 A'  130 A'  131 A'                 

 Beta MOs, Restricted
 -- Occupied --                  
******* -482.86 -176.32 -165.72 -165.72 -165.72  -62.51  -56.33
  1 A'    2 A'    3 A'    4 A'    1 A"    5 A'    6 A'    7 A'                 
-56.331 -56.330 -35.819 -31.311 -31.307 -31.306 -24.720 -22.962
  2 A"    8 A'    9 A'   10 A'    3 A"   11 A'   12 A'   13 A'                 
-22.961 -22.960 -22.957 -22.957 -10.327 -10.277  -8.724  -6.555
  4 A"   14 A'    5 A"   15 A'   16 A'   17 A'   18 A'   19 A'                 
 -6.543  -6.542  -6.371  -4.783  -4.769  -4.768  -2.667  -2.663
  6 A"   20 A'   21 A'   22 A'    7 A"   23 A'   24 A'    8 A"                 
 -2.662  -2.652  -2.652  -2.052  -2.045  -2.045  -2.032  -2.032
 25 A'    9 A"   26 A'   27 A'   10 A"   28 A'   29 A'   11 A"                 
 -1.271  -0.875  -0.784  -0.678  -0.601  -0.529  -0.506  -0.496
 30 A'   31 A'   32 A'   33 A'   34 A'   35 A'   12 A"   36 A'                 
 -0.437  -0.401  -0.373  -0.317  -0.311  -0.273  -0.232
 37 A'   38 A'   13 A"   14 A"   39 A'   40 A'   15 A"                         
 -- Virtual --                   
 -0.069  -0.023  -0.017  -0.002   0.023   0.042   0.050   0.056
 16 A"   41 A'   42 A'   43 A'   44 A'   45 A'   17 A"   46 A'                 
  0.070   0.085   0.086   0.104   0.107   0.114   0.122   0.138
 47 A'   18 A"   48 A'   19 A"   49 A'   50 A'   51 A'   52 A'                 
  0.155   0.183   0.214   0.218   0.254   0.267   0.279   0.296
 53 A'   54 A'   55 A'   20 A"   56 A'   21 A"   57 A'   58 A'                 
  0.327   0.356   0.399   0.406   0.417   0.419   0.423   0.424
 59 A'   60 A'   61 A'   22 A"   62 A'   23 A"   63 A'   24 A"                 
  0.452   0.486   0.511   0.519   0.519   0.526   0.564   0.580
 64 A'   65 A'   66 A'   25 A"   67 A'   26 A"   27 A"   68 A'                 
  0.591   0.643   0.653   0.723   0.728   0.770   0.829   0.847
 69 A'   70 A'   28 A"   71 A'   72 A'   73 A'   74 A'   75 A'                 
  0.965   0.991   1.062   1.236   1.287   1.288   1.341   1.367
 76 A'   77 A'   29 A"   30 A"   78 A'   31 A"   32 A"   79 A'                 
  1.381   1.411   1.430   1.451   1.518   1.585   1.659   1.716
 80 A'   81 A'   33 A"   82 A'   83 A'   84 A'   34 A"   85 A'                 
  1.814   1.845   1.891   1.968   1.988   2.056   2.079   2.181
 86 A'   35 A"   87 A'   88 A'   36 A"   89 A'   90 A'   91 A'                 
  2.398   2.582   2.689   2.762   2.800   2.922   3.137   3.592
 92 A'   37 A"   93 A'   38 A"   94 A'   95 A'   96 A'   97 A'                 
  3.738   3.766   3.934   3.941   3.959   3.980   3.992   4.015
 39 A"   98 A'   40 A"   99 A'   41 A"   42 A"  100 A'   43 A"                 
  4.022   4.076   4.135   4.188   4.255   4.335   4.454   4.718
101 A'   44 A"  102 A'  103 A'  104 A'  105 A'  106 A'  107 A'                 
  5.992   6.037   6.157   6.258   6.362   6.537   6.664   7.528
 45 A"  108 A'  109 A'   46 A"  110 A'  111 A'  112 A'   47 A"                 
  7.571   7.646  23.410  23.550  27.894  28.337  28.368  28.424
113 A'  114 A'  115 A'  116 A'  117 A'   48 A"  118 A'  119 A'                 
 28.525  28.546  28.555  28.601  28.702  47.913  66.730 127.880
 49 A"  120 A'   50 A"  121 A'  122 A'  123 A'  124 A'   51 A"                 
127.906 127.973 151.688 289.728 289.771 289.8691020.7091901.855
125 A'  126 A'  127 A'   52 A"  128 A'  129 A'  130 A'  131 A'                 
 --------------------------------------------------------------

          Ground-State Mulliken Net Atomic Charges

     Atom                 Charge (a.u.)
  ----------------------------------------
      1 H                     0.214035
      2 F                     0.001292
      3 Br                   -0.009249
      4 I                     0.164221
      5 C                    -0.042840
      6 C                    -0.327459
  ----------------------------------------
  Sum of atomic charges =    -0.000000

 -----------------------------------------------------------------
                    Cartesian Multipole Moments
 -----------------------------------------------------------------
    Charge (ESU x 10^10)
                 0.0000
    Dipole Moment (Debye)
         X       0.6812      Y      -0.0394      Z       0.0000
       Tot       0.6824
    Quadrupole Moments (Debye-Ang)
        XX     -59.5489     XY       3.5811     YY     -62.9714
        XZ       0.0000     YZ       0.0000     ZZ     -64.6098
    Octopole Moments (Debye-Ang^2)
       XXX      -3.3884    XXY      -2.5326    XYY       4.9091
       YYY      10.1381    XXZ       0.0000    XYZ      -0.0000
       YYZ      -0.0000    XZZ      -3.4015    YZZ       3.5400
       ZZZ       0.0000
    Hexadecapole Moments (Debye-Ang^3)
      XXXX   -1205.8814   XXXY      -4.8935   XXYY    -234.4962
      XYYY       3.0307   YYYY    -303.2144   XXXZ      -0.0000
      XXYZ       0.0000   XYYZ       0.0000   YYYZ       0.0000
      XXZZ    -227.4065   XYZZ      -5.7534   YYZZ     -65.8205
      XZZZ      -0.0000   YZZZ      -0.0000   ZZZZ     -81.2250
 -----------------------------------------------------------------
 Calculating analytic gradient of the SCF energy
 Gradient of SCF Energy
            1           2           3           4           5           6
    1   0.0526622  -0.0392976  -0.0339702   0.0672679   0.1229431  -0.1696054
    2   0.0390748  -0.0865319   0.0618360   0.1505931  -0.0965967  -0.0683753
    3   0.0000000   0.0000000   0.0000000  -0.0000000   0.0000000  -0.0000000
 Max gradient component =       1.696E-01
 RMS gradient           =       7.579E-02
 Gradient time:  CPU 10.60 s  wall 2.75 s
 Geometry Optimization Parameters
   NAtoms,    NIC,     NZ,  NCons,   NDum,   NFix, NCnnct, MaxDiis
        6      32       0       0       0       0       0       0

 Cartesian Hessian Update
 Hessian Updated using BFGS Update


** GEOMETRY OPTIMIZATION IN DELOCALIZED INTERNAL COORDINATES **
   Searching for a Minimum

   Optimization Cycle:   7

                       Coordinates (Angstroms)
     ATOM                X               Y               Z
      1  H         1.9248373108    1.9234610583    0.0000000000
      2  F        -1.2108429443    1.7520423587    0.0000000000
      3  Br        2.4528760076   -0.3965259923    0.0000000000
      4  I        -1.5582540182   -0.5630780323    0.0000000000
      5  C         1.2789715342    0.9018319908    0.0000000000
      6  C        -0.2671496340    0.7731021423    0.0000000000
   Point Group: cs    Number of degrees of freedom:     9


   Energy is  -9670.210827627

 Hessian Updated using BFGS Update

  9 Hessian modes will be used to form the next step
  Hessian Eigenvalues:
     0.087582    0.144064    0.167260    0.186109    0.231365    0.248491
     0.386226    0.808344    1.110887

 Minimum Search - Taking Simple RFO Step
 Searching for Lamda that Minimizes Along All modes
 Value Taken    Lamda =  -0.15993547
 Calculated Step too Large.  Step scaled by  0.386304
 Step Taken.  Stepsize is  0.300000

                             Maximum     Tolerance    Cnvgd?
         Gradient           0.115918      0.000300      NO
         Displacement       0.189732      0.001200      NO
         Energy change     -0.066754      0.000001      NO


 New Cartesian Coordinates Obtained by Inverse Iteration

 Displacement from previous Coordinates is:  0.368863
 ----------------------------------------------------------------
             Standard Nuclear Orientation (Angstroms)
    I     Atom           X                Y                Z
 ----------------------------------------------------------------
    1      H       1.8136394736     1.9136593332     0.0000000000
    2      F      -1.1098254745     1.7803968042     0.0000000000
    3      Br      2.4044160032    -0.4132960983     0.0000000000
    4      I      -1.5055528804    -0.5848477490     0.0000000000
    5      C       1.2166245842     0.9114433794     0.0000000000
    6      C      -0.1988634499     0.7834778559     0.0000000000
 ----------------------------------------------------------------
 Molecular Point Group                 Cs    NOp =  2
 Largest Abelian Subgroup              Cs    NOp =  2
 Nuclear Repulsion Energy =   706.9256533394 hartrees
 There are       55 alpha and       55 beta electrons
 Applying Cartesian multipole field
    Component          Value
    ---------          -----
     (2,0,0)        1.00000E-11
     (0,2,0)        2.00000E-11
     (0,0,2)       -3.00000E-11
 Nucleus-field energy     =     0.0000000170 hartrees
 Requested basis set is 6-311++G(d,p)
 There are 66 shells and 183 basis functions
 A cutoff of  1.0D-11 yielded   1793 shell pairs
 There are     14448 function pairs (     16220 Cartesian)
 Smallest overlap matrix eigenvalue = 8.18E-05
 Guess MOs from SCF MO coefficient file

 -----------------------------------------------------------------------
  General SCF calculation program by
  Eric Jon Sundstrom, Paul Horn, Yuezhi Mao, Dmitri Zuev, Alec White,
  David Stuck, Shaama M.S., Shane Yost, Joonho Lee, David Small,
  Daniel Levine, Susi Lehtola, Hugh Burton, Evgeny Epifanovsky
 -----------------------------------------------------------------------
 Exchange:     0.2000 Hartree-Fock + 0.0800 Slater + 0.7200 B88
 Correlation:  0.1900 VWN1RPA + 0.8100 LYP
 Using SG-1 standard quadrature grid
 using 4 threads for integral computing
 -------------------------------------------------------
 OpenMP Integral computing Module                
 Release: version 2.0, May 2017, Q-Chem Inc. Pleasanton 
 -------------------------------------------------------
 -------------------------------------------------------
 OpenMP BLAS3 based DFT computing Module                
 Release: version 1.0, May 2013, Q-Chem Inc. Pittsburgh 
 -------------------------------------------------------
 A restricted SCF calculation will be
 performed using DIIS
 SCF converges when DIIS error is below 1.0e-08
 ---------------------------------------
  Cycle       Energy         DIIS error
 ---------------------------------------
    1   -9670.2579879309      1.18e-03  
    2   -9670.2633280762      4.91e-04  
    3   -9670.2628653963      5.99e-04  
    4   -9670.2642006711      1.12e-04  
    5   -9670.2642390558      5.58e-05  
    6   -9670.2642520759      9.27e-06  
    7   -9670.2642523598      1.52e-06  
    8   -9670.2642523645      6.67e-07  
    9   -9670.2642523652      1.47e-07  
   10   -9670.2642523653      6.83e-08  
   11   -9670.2642523652      1.16e-08  
   12   -9670.2642523653      2.71e-09  Convergence criterion met
 ---------------------------------------
 SCF time:   CPU 37.02s  wall 10.00s 
 SCF   energy in the final basis set =    -9670.2642523653
 Total energy in the final basis set =    -9670.2642523653

 --------------------------------------------------------------
             Orbital Energies (a.u.) and Symmetries
 --------------------------------------------------------------

 Alpha MOs, Restricted
 -- Occupied --                  
******* -482.86 -176.32 -165.72 -165.72 -165.72  -62.51  -56.33
  1 A'    2 A'    3 A'    4 A'    1 A"    5 A'    6 A'    7 A'                 
-56.328 -56.327 -35.817 -31.310 -31.305 -31.305 -24.719 -22.961
  2 A"    8 A'    9 A'   10 A'    3 A"   11 A'   12 A'   13 A'                 
-22.959 -22.959 -22.956 -22.956 -10.319 -10.264  -8.720  -6.552
  4 A"   14 A'    5 A"   15 A'   16 A'   17 A'   18 A'   19 A'                 
 -6.539  -6.538  -6.369  -4.781  -4.767  -4.766  -2.664  -2.659
  6 A"   20 A'   21 A'   22 A'    7 A"   23 A'   24 A'    8 A"                 
 -2.659  -2.649  -2.649  -2.050  -2.043  -2.043  -2.030  -2.030
 25 A'    9 A"   26 A'   27 A'   10 A"   28 A'   29 A'   11 A"                 
 -1.271  -0.874  -0.783  -0.699  -0.602  -0.536  -0.507  -0.501
 30 A'   31 A'   32 A'   33 A'   34 A'   35 A'   12 A"   36 A'                 
 -0.437  -0.398  -0.374  -0.314  -0.313  -0.275  -0.245
 37 A'   38 A'   13 A"   14 A"   39 A'   40 A'   15 A"                         
 -- Virtual --                   
 -0.051  -0.031  -0.013   0.000   0.025   0.044   0.050   0.058
 16 A"   41 A'   42 A'   43 A'   44 A'   45 A'   17 A"   46 A'                 
  0.070   0.085   0.088   0.104   0.108   0.116   0.123   0.141
 47 A'   18 A"   48 A'   19 A"   49 A'   50 A'   51 A'   52 A'                 
  0.157   0.214   0.220   0.224   0.268   0.274   0.279   0.301
 53 A'   54 A'   20 A"   55 A'   21 A"   56 A'   57 A'   58 A'                 
  0.325   0.355   0.404   0.411   0.416   0.416   0.423   0.423
 59 A'   60 A'   22 A"   61 A'   62 A'   23 A"   24 A"   63 A'                 
  0.458   0.487   0.510   0.514   0.526   0.530   0.574   0.584
 64 A'   65 A'   66 A'   25 A"   67 A'   26 A"   27 A"   68 A'                 
  0.624   0.654   0.656   0.713   0.735   0.768   0.847   0.856
 69 A'   70 A'   28 A"   71 A'   72 A'   73 A'   74 A'   75 A'                 
  0.964   0.988   1.070   1.225   1.282   1.284   1.347   1.384
 76 A'   77 A'   29 A"   30 A"   78 A'   31 A"   32 A"   79 A'                 
  1.389   1.431   1.440   1.450   1.534   1.606   1.712   1.753
 80 A'   81 A'   33 A"   82 A'   83 A'   84 A'   34 A"   85 A'                 
  1.852   1.900   1.908   1.994   2.011   2.094   2.111   2.225
 86 A'   87 A'   35 A"   36 A"   88 A'   89 A'   90 A'   91 A'                 
  2.480   2.595   2.680   2.796   2.839   3.040   3.167   3.611
 92 A'   37 A"   93 A'   38 A"   94 A'   95 A'   96 A'   97 A'                 
  3.744   3.777   3.945   3.960   3.966   3.983   3.998   4.017
 39 A"   98 A'   40 A"   41 A"   99 A'   42 A"  100 A'   43 A"                 
  4.030   4.077   4.132   4.191   4.249   4.346   4.461   4.761
101 A'   44 A"  102 A'  103 A'  104 A'  105 A'  106 A'  107 A'                 
  5.994   6.041   6.159   6.261   6.354   6.573   6.670   7.531
 45 A"  108 A'  109 A'   46 A"  110 A'  111 A'  112 A'   47 A"                 
  7.572   7.654  23.421  23.822  27.893  28.339  28.370  28.424
113 A'  114 A'  115 A'  116 A'  117 A'   48 A"  118 A'  119 A'                 
 28.526  28.545  28.556  28.601  28.707  47.912  66.734 127.882
 49 A"  120 A'   50 A"  121 A'  122 A'  123 A'  124 A'   51 A"                 
127.907 127.973 151.687 289.731 289.771 289.8771020.7061901.853
125 A'  126 A'  127 A'   52 A"  128 A'  129 A'  130 A'  131 A'                 

 Beta MOs, Restricted
 -- Occupied --                  
******* -482.86 -176.32 -165.72 -165.72 -165.72  -62.51  -56.33
  1 A'    2 A'    3 A'    4 A'    1 A"    5 A'    6 A'    7 A'                 
-56.328 -56.327 -35.817 -31.310 -31.305 -31.305 -24.719 -22.961
  2 A"    8 A'    9 A'   10 A'    3 A"   11 A'   12 A'   13 A'                 
-22.959 -22.959 -22.956 -22.956 -10.319 -10.264  -8.720  -6.552
  4 A"   14 A'    5 A"   15 A'   16 A'   17 A'   18 A'   19 A'                 
 -6.539  -6.538  -6.369  -4.781  -4.767  -4.766  -2.664  -2.659
  6 A"   20 A'   21 A'   22 A'    7 A"   23 A'   24 A'    8 A"                 
 -2.659  -2.649  -2.649  -2.050  -2.043  -2.043  -2.030  -2.030
 25 A'    9 A"   26 A'   27 A'   10 A"   28 A'   29 A'   11 A"                 
 -1.271  -0.874  -0.783  -0.699  -0.602  -0.536  -0.507  -0.501
 30 A'   31 A'   32 A'   33 A'   34 A'   35 A'   12 A"   36 A'                 
 -0.437  -0.398  -0.374  -0.314  -0.313  -0.275  -0.245
 37 A'   38 A'   13 A"   14 A"   39 A'   40 A'   15 A"                         
 -- Virtual --                   
 -0.051  -0.031  -0.013   0.000   0.025   0.044   0.050   0.058
 16 A"   41 A'   42 A'   43 A'   44 A'   45 A'   17 A"   46 A'                 
  0.070   0.085   0.088   0.104   0.108   0.116   0.123   0.141
 47 A'   18 A"   48 A'   19 A"   49 A'   50 A'   51 A'   52 A'                 
  0.157   0.214   0.220   0.224   0.268   0.274   0.279   0.301
 53 A'   54 A'   20 A"   55 A'   21 A"   56 A'   57 A'   58 A'                 
  0.325   0.355   0.404   0.411   0.416   0.416   0.423   0.423
 59 A'   60 A'   22 A"   61 A'   62 A'   23 A"   24 A"   63 A'                 
  0.458   0.487   0.510   0.514   0.526   0.530   0.574   0.584
 64 A'   65 A'   66 A'   25 A"   67 A'   26 A"   27 A"   68 A'                 
  0.624   0.654   0.656   0.713   0.735   0.768   0.847   0.856
 69 A'   70 A'   28 A"   71 A'   72 A'   73 A'   74 A'   75 A'                 
  0.964   0.988   1.070   1.225   1.282   1.284   1.347   1.384
 76 A'   77 A'   29 A"   30 A"   78 A'   31 A"   32 A"   79 A'                 
  1.389   1.431   1.440   1.450   1.534   1.606   1.712   1.753
 80 A'   81 A'   33 A"   82 A'   83 A'   84 A'   34 A"   85 A'                 
  1.852   1.900   1.908   1.994   2.011   2.094   2.111   2.225
 86 A'   87 A'   35 A"   36 A"   88 A'   89 A'   90 A'   91 A'                 
  2.480   2.595   2.680   2.796   2.839   3.040   3.167   3.611
 92 A'   37 A"   93 A'   38 A"   94 A'   95 A'   96 A'   97 A'                 
  3.744   3.777   3.945   3.960   3.966   3.983   3.998   4.017
 39 A"   98 A'   40 A"   41 A"   99 A'   42 A"  100 A'   43 A"                 
  4.030   4.077   4.132   4.191   4.249   4.346   4.461   4.761
101 A'   44 A"  102 A'  103 A'  104 A'  105 A'  106 A'  107 A'                 
  5.994   6.041   6.159   6.261   6.354   6.573   6.670   7.531
 45 A"  108 A'  109 A'   46 A"  110 A'  111 A'  112 A'   47 A"                 
  7.572   7.654  23.421  23.822  27.893  28.339  28.370  28.424
113 A'  114 A'  115 A'  116 A'  117 A'   48 A"  118 A'  119 A'                 
 28.526  28.545  28.556  28.601  28.707  47.912  66.734 127.882
 49 A"  120 A'   50 A"  121 A'  122 A'  123 A'  124 A'   51 A"                 
127.907 127.973 151.687 289.731 289.771 289.8771020.7061901.853
125 A'  126 A'  127 A'   52 A"  128 A'  129 A'  130 A'  131 A'                 
 --------------------------------------------------------------

          Ground-State Mulliken Net Atomic Charges

     Atom                 Charge (a.u.)
  ----------------------------------------
      1 H                     0.222923
      2 F                    -0.008979
      3 Br                   -0.041265
      4 I                     0.143063
      5 C                     0.008705
      6 C                    -0.324446
  ----------------------------------------
  Sum of atomic charges =    -0.000000

 -----------------------------------------------------------------
                    Cartesian Multipole Moments
 -----------------------------------------------------------------
    Charge (ESU x 10^10)
                -0.0000
    Dipole Moment (Debye)
         X       0.6160      Y       0.0637      Z      -0.0000
       Tot       0.6192
    Quadrupole Moments (Debye-Ang)
        XX     -60.2851     XY       3.6691     YY     -62.5824
        XZ       0.0000     YZ       0.0000     ZZ     -64.4036
    Octopole Moments (Debye-Ang^2)
       XXX      -8.3776    XXY      -2.0456    XYY       3.8179
       YYY      12.5705    XXZ      -0.0000    XYZ      -0.0000
       YYZ      -0.0000    XZZ      -4.1716    YZZ       4.7998
       ZZZ      -0.0000
    Hexadecapole Moments (Debye-Ang^3)
      XXXX   -1148.9477   XXXY      -7.3187   XXYY    -224.8247
      XYYY       2.7387   YYYY    -309.7889   XXXZ       0.0000
      XXYZ       0.0000   XYYZ       0.0000   YYYZ       0.0000
      XXZZ    -216.4970   XYZZ      -5.4828   YYZZ     -66.6617
      XZZZ       0.0000   YZZZ       0.0000   ZZZZ     -80.7406
 -----------------------------------------------------------------
 Calculating analytic gradient of the SCF energy
 Gradient of SCF Energy
            1           2           3           4           5           6
    1   0.0392716  -0.0303004  -0.0281505   0.0558479   0.0755673  -0.1122357
    2   0.0300102  -0.0747892   0.0488687   0.1253695  -0.0760089  -0.0534504
    3  -0.0000000   0.0000000   0.0000000  -0.0000000   0.0000000  -0.0000000
 Max gradient component =       1.254E-01
 RMS gradient           =       5.672E-02
 Gradient time:  CPU 10.76 s  wall 2.79 s
 Geometry Optimization Parameters
   NAtoms,    NIC,     NZ,  NCons,   NDum,   NFix, NCnnct, MaxDiis
        6      32       0       0       0       0       0       0

 Cartesian Hessian Update
 Hessian Updated using BFGS Update


** GEOMETRY OPTIMIZATION IN DELOCALIZED INTERNAL COORDINATES **
   Searching for a Minimum

   Optimization Cycle:   8

                       Coordinates (Angstroms)
     ATOM                X               Y               Z
      1  H         1.8136394736    1.9136593332    0.0000000000
      2  F        -1.1098254745    1.7803968042    0.0000000000
      3  Br        2.4044160032   -0.4132960983    0.0000000000
      4  I        -1.5055528804   -0.5848477490    0.0000000000
      5  C         1.2166245842    0.9114433794    0.0000000000
      6  C        -0.1988634499    0.7834778559    0.0000000000
   Point Group: cs    Number of degrees of freedom:     9


   Energy is  -9670.264252365

 Hessian Updated using BFGS Update

  9 Hessian modes will be used to form the next step
  Hessian Eigenvalues:
     0.137470    0.158252    0.168871    0.223101    0.235504    0.250620
     0.385116    0.752999    1.110407

 Minimum Search - Taking Simple RFO Step
 Searching for Lamda that Minimizes Along All modes
 Value Taken    Lamda =  -0.08185429
 Calculated Step too Large.  Step scaled by  0.549977
 Step Taken.  Stepsize is  0.300000

                             Maximum     Tolerance    Cnvgd?
         Gradient           0.085750      0.000300      NO
         Displacement       0.157787      0.001200      NO
         Energy change     -0.053425      0.000001      NO


 New Cartesian Coordinates Obtained by Inverse Iteration

 Displacement from previous Coordinates is:  0.331813
 ----------------------------------------------------------------
             Standard Nuclear Orientation (Angstroms)
    I     Atom           X                Y                Z
 ----------------------------------------------------------------
    1      H       1.7060956974     1.8951443413     0.0000000000
    2      F      -1.0149455355     1.8245773982     0.0000000000
    3      Br      2.3800998663    -0.4290767092     0.0000000000
    4      I      -1.4692654914    -0.6205489321     0.0000000000
    5      C       1.1711272215     0.9245256885     0.0000000000
    6      C      -0.1526735023     0.7962117389     0.0000000000
 ----------------------------------------------------------------
 Molecular Point Group                 Cs    NOp =  2
 Largest Abelian Subgroup              Cs    NOp =  2
 Nuclear Repulsion Energy =   708.2025589496 hartrees
 There are       55 alpha and       55 beta electrons
 Applying Cartesian multipole field
    Component          Value
    ---------          -----
     (2,0,0)        1.00000E-11
     (0,2,0)        2.00000E-11
     (0,0,2)       -3.00000E-11
 Nucleus-field energy     =     0.0000000169 hartrees
 Requested basis set is 6-311++G(d,p)
 There are 66 shells and 183 basis functions
 A cutoff of  1.0D-11 yielded   1795 shell pairs
 There are     14434 function pairs (     16195 Cartesian)
 Smallest overlap matrix eigenvalue = 5.98E-05
 Guess MOs from SCF MO coefficient file

 -----------------------------------------------------------------------
  General SCF calculation program by
  Eric Jon Sundstrom, Paul Horn, Yuezhi Mao, Dmitri Zuev, Alec White,
  David Stuck, Shaama M.S., Shane Yost, Joonho Lee, David Small,
  Daniel Levine, Susi Lehtola, Hugh Burton, Evgeny Epifanovsky
 -----------------------------------------------------------------------
 Exchange:     0.2000 Hartree-Fock + 0.0800 Slater + 0.7200 B88
 Correlation:  0.1900 VWN1RPA + 0.8100 LYP
 Using SG-1 standard quadrature grid
 using 4 threads for integral computing
 -------------------------------------------------------
 OpenMP Integral computing Module                
 Release: version 2.0, May 2017, Q-Chem Inc. Pleasanton 
 -------------------------------------------------------
 -------------------------------------------------------
 OpenMP BLAS3 based DFT computing Module                
 Release: version 1.0, May 2013, Q-Chem Inc. Pittsburgh 
 -------------------------------------------------------
 A restricted SCF calculation will be
 performed using DIIS
 SCF converges when DIIS error is below 1.0e-08
 ---------------------------------------
  Cycle       Energy         DIIS error
 ---------------------------------------
    1   -9670.2922844378      1.17e-03  
    2   -9670.2973223813      4.23e-04  
    3   -9670.2970010431      5.08e-04  
    4   -9670.2979681617      9.80e-05  
    5   -9670.2979996722      2.72e-05  
    6   -9670.2980022795      1.18e-05  
    7   -9670.2980028075      1.29e-06  
    8   -9670.2980028104      7.07e-07  
    9   -9670.2980028114      1.53e-07  
   10   -9670.2980028115      6.16e-08  
   11   -9670.2980028116      7.57e-09  Convergence criterion met
 ---------------------------------------
 SCF time:   CPU 34.17s  wall 9.00s 
 SCF   energy in the final basis set =    -9670.2980028116
 Total energy in the final basis set =    -9670.2980028116

 --------------------------------------------------------------
             Orbital Energies (a.u.) and Symmetries
 --------------------------------------------------------------

 Alpha MOs, Restricted
 -- Occupied --                  
******* -482.86 -176.32 -165.72 -165.72 -165.72  -62.51  -56.33
  1 A'    2 A'    3 A'    4 A'    1 A"    5 A'    6 A'    7 A'                 
-56.325 -56.325 -35.817 -31.310 -31.305 -31.304 -24.718 -22.961
  2 A"    8 A'    9 A'   10 A'    3 A"   11 A'   12 A'   13 A'                 
-22.959 -22.959 -22.955 -22.955 -10.313 -10.250  -8.718  -6.550
  4 A"   14 A'    5 A"   15 A'   16 A'   17 A'   18 A'   19 A'                 
 -6.537  -6.536  -6.368  -4.781  -4.766  -4.766  -2.661  -2.657
  6 A"   20 A'   21 A'   22 A'    7 A"   23 A'   24 A'    8 A"                 
 -2.656  -2.646  -2.646  -2.049  -2.042  -2.042  -2.029  -2.029
 25 A'    9 A"   26 A'   27 A'   10 A"   28 A'   29 A'   11 A"                 
 -1.270  -0.874  -0.783  -0.710  -0.602  -0.545  -0.508  -0.505
 30 A'   31 A'   32 A'   33 A'   34 A'   35 A'   12 A"   36 A'                 
 -0.435  -0.395  -0.374  -0.315  -0.312  -0.279  -0.254
 37 A'   38 A'   13 A"   39 A'   14 A"   40 A'   15 A"                         
 -- Virtual --                   
 -0.041  -0.035  -0.011   0.000   0.026   0.044   0.050   0.060
 41 A'   16 A"   42 A'   43 A'   44 A'   45 A'   17 A"   46 A'                 
  0.071   0.084   0.087   0.105   0.109   0.118   0.125   0.142
 47 A'   18 A"   48 A'   19 A"   49 A'   50 A'   51 A'   52 A'                 
  0.159   0.222   0.227   0.234   0.269   0.277   0.291   0.307
 53 A'   20 A"   54 A'   55 A'   21 A"   56 A'   57 A'   58 A'                 
  0.323   0.358   0.401   0.411   0.412   0.421   0.423   0.429
 59 A'   60 A'   22 A"   61 A'   23 A"   62 A'   24 A"   63 A'                 
  0.462   0.484   0.510   0.519   0.534   0.535   0.581   0.587
 64 A'   65 A'   25 A"   66 A'   67 A'   26 A"   27 A"   68 A'                 
  0.649   0.659   0.673   0.706   0.749   0.764   0.853   0.865
 69 A'   28 A"   70 A'   71 A'   72 A'   73 A'   74 A'   75 A'                 
  0.959   0.991   1.081   1.212   1.277   1.284   1.352   1.385
 76 A'   77 A'   29 A"   30 A"   78 A'   31 A"   32 A"   79 A'                 
  1.392   1.446   1.451   1.459   1.549   1.625   1.767   1.776
 80 A'   81 A'   33 A"   82 A'   83 A'   84 A'   34 A"   85 A'                 
  1.886   1.910   1.961   1.999   2.040   2.122   2.161   2.270
 86 A'   87 A'   35 A"   36 A"   88 A'   89 A'   90 A'   91 A'                 
  2.558   2.610   2.646   2.819   2.868   3.105   3.213   3.640
 92 A'   37 A"   93 A'   38 A"   94 A'   95 A'   96 A'   97 A'                 
  3.750   3.784   3.949   3.965   3.982   3.986   4.006   4.017
 39 A"   98 A'   40 A"   41 A"   99 A'   42 A"  100 A'   43 A"                 
  4.050   4.076   4.116   4.189   4.245   4.356   4.463   4.790
101 A'   44 A"  102 A'  103 A'  104 A'  105 A'  106 A'  107 A'                 
  5.995   6.042   6.152   6.264   6.345   6.595   6.675   7.534
 45 A"  108 A'  109 A'   46 A"  110 A'  111 A'  112 A'   47 A"                 
  7.572   7.658  23.433  24.141  27.885  28.338  28.369  28.419
113 A'  114 A'  115 A'  116 A'  117 A'   48 A"  118 A'  119 A'                 
 28.525  28.542  28.556  28.599  28.709  47.905  66.738 127.882
 49 A"  120 A'   50 A"  121 A'  122 A'  123 A'  124 A'   51 A"                 
127.906 127.968 151.679 289.732 289.770 289.8811020.6971901.844
125 A'  126 A'  127 A'   52 A"  128 A'  129 A'  130 A'  131 A'                 

 Beta MOs, Restricted
 -- Occupied --                  
******* -482.86 -176.32 -165.72 -165.72 -165.72  -62.51  -56.33
  1 A'    2 A'    3 A'    4 A'    1 A"    5 A'    6 A'    7 A'                 
-56.325 -56.325 -35.817 -31.310 -31.305 -31.304 -24.718 -22.961
  2 A"    8 A'    9 A'   10 A'    3 A"   11 A'   12 A'   13 A'                 
-22.959 -22.959 -22.955 -22.955 -10.313 -10.250  -8.718  -6.550
  4 A"   14 A'    5 A"   15 A'   16 A'   17 A'   18 A'   19 A'                 
 -6.537  -6.536  -6.368  -4.781  -4.766  -4.766  -2.661  -2.657
  6 A"   20 A'   21 A'   22 A'    7 A"   23 A'   24 A'    8 A"                 
 -2.656  -2.646  -2.646  -2.049  -2.042  -2.042  -2.029  -2.029
 25 A'    9 A"   26 A'   27 A'   10 A"   28 A'   29 A'   11 A"                 
 -1.270  -0.874  -0.783  -0.710  -0.602  -0.545  -0.508  -0.505
 30 A'   31 A'   32 A'   33 A'   34 A'   35 A'   12 A"   36 A'                 
 -0.435  -0.395  -0.374  -0.315  -0.312  -0.279  -0.254
 37 A'   38 A'   13 A"   39 A'   14 A"   40 A'   15 A"                         
 -- Virtual --                   
 -0.041  -0.035  -0.011   0.000   0.026   0.044   0.050   0.060
 41 A'   16 A"   42 A'   43 A'   44 A'   45 A'   17 A"   46 A'                 
  0.071   0.084   0.087   0.105   0.109   0.118   0.125   0.142
 47 A'   18 A"   48 A'   19 A"   49 A'   50 A'   51 A'   52 A'                 
  0.159   0.222   0.227   0.234   0.269   0.277   0.291   0.307
 53 A'   20 A"   54 A'   55 A'   21 A"   56 A'   57 A'   58 A'                 
  0.323   0.358   0.401   0.411   0.412   0.421   0.423   0.429
 59 A'   60 A'   22 A"   61 A'   23 A"   62 A'   24 A"   63 A'                 
  0.462   0.484   0.510   0.519   0.534   0.535   0.581   0.587
 64 A'   65 A'   25 A"   66 A'   67 A'   26 A"   27 A"   68 A'                 
  0.649   0.659   0.673   0.706   0.749   0.764   0.853   0.865
 69 A'   28 A"   70 A'   71 A'   72 A'   73 A'   74 A'   75 A'                 
  0.959   0.991   1.081   1.212   1.277   1.284   1.352   1.385
 76 A'   77 A'   29 A"   30 A"   78 A'   31 A"   32 A"   79 A'                 
  1.392   1.446   1.451   1.459   1.549   1.625   1.767   1.776
 80 A'   81 A'   33 A"   82 A'   83 A'   84 A'   34 A"   85 A'                 
  1.886   1.910   1.961   1.999   2.040   2.122   2.161   2.270
 86 A'   87 A'   35 A"   36 A"   88 A'   89 A'   90 A'   91 A'                 
  2.558   2.610   2.646   2.819   2.868   3.105   3.213   3.640
 92 A'   37 A"   93 A'   38 A"   94 A'   95 A'   96 A'   97 A'                 
  3.750   3.784   3.949   3.965   3.982   3.986   4.006   4.017
 39 A"   98 A'   40 A"   41 A"   99 A'   42 A"  100 A'   43 A"                 
  4.050   4.076   4.116   4.189   4.245   4.356   4.463   4.790
101 A'   44 A"  102 A'  103 A'  104 A'  105 A'  106 A'  107 A'                 
  5.995   6.042   6.152   6.264   6.345   6.595   6.675   7.534
 45 A"  108 A'  109 A'   46 A"  110 A'  111 A'  112 A'   47 A"                 
  7.572   7.658  23.433  24.141  27.885  28.338  28.369  28.419
113 A'  114 A'  115 A'  116 A'  117 A'   48 A"  118 A'  119 A'                 
 28.525  28.542  28.556  28.599  28.709  47.905  66.738 127.882
 49 A"  120 A'   50 A"  121 A'  122 A'  123 A'  124 A'   51 A"                 
127.906 127.968 151.679 289.732 289.770 289.8811020.6971901.844
125 A'  126 A'  127 A'   52 A"  128 A'  129 A'  130 A'  131 A'                 
 --------------------------------------------------------------

          Ground-State Mulliken Net Atomic Charges

     Atom                 Charge (a.u.)
  ----------------------------------------
      1 H                     0.232952
      2 F                    -0.019618
      3 Br                   -0.069503
      4 I                     0.130013
      5 C                     0.036661
      6 C                    -0.310504
  ----------------------------------------
  Sum of atomic charges =     0.000000

 -----------------------------------------------------------------
                    Cartesian Multipole Moments
 -----------------------------------------------------------------
    Charge (ESU x 10^10)
                 0.0000
    Dipole Moment (Debye)
         X       0.5186      Y       0.0692      Z       0.0000
       Tot       0.5232
    Quadrupole Moments (Debye-Ang)
        XX     -60.8690     XY       3.7580     YY     -62.1997
        XZ      -0.0000     YZ       0.0000     ZZ     -64.2544
    Octopole Moments (Debye-Ang^2)
       XXX     -12.5861    XXY      -1.5058    XYY       2.5595
       YYY      15.3485    XXZ       0.0000    XYZ      -0.0000
       YYZ       0.0000    XZZ      -4.9489    YZZ       6.2157
       ZZZ       0.0000
    Hexadecapole Moments (Debye-Ang^3)
      XXXX   -1114.8675   XXXY     -11.2240   XXYY    -219.9109
      XYYY       1.1111   YYYY    -320.9690   XXXZ       0.0000
      XXYZ      -0.0000   XYYZ      -0.0000   YYYZ       0.0000
      XXZZ    -209.7738   XYZZ      -5.8154   YYZZ     -68.3743
      XZZZ      -0.0000   YZZZ      -0.0000   ZZZZ     -80.4663
 -----------------------------------------------------------------
 Calculating analytic gradient of the SCF energy
 Gradient of SCF Energy
            1           2           3           4           5           6
    1   0.0190637  -0.0178834  -0.0199843   0.0413547   0.0079659  -0.0305165
    2   0.0089364  -0.0585360   0.0333067   0.0947890  -0.0426659  -0.0358302
    3   0.0000000  -0.0000000   0.0000000  -0.0000000  -0.0000000   0.0000000
 Max gradient component =       9.479E-02
 RMS gradient           =       3.374E-02
 Gradient time:  CPU 10.87 s  wall 2.82 s
 Geometry Optimization Parameters
   NAtoms,    NIC,     NZ,  NCons,   NDum,   NFix, NCnnct, MaxDiis
        6      32       0       0       0       0       0       0

 Cartesian Hessian Update
 Hessian Updated using BFGS Update


** GEOMETRY OPTIMIZATION IN DELOCALIZED INTERNAL COORDINATES **
   Searching for a Minimum

   Optimization Cycle:   9

                       Coordinates (Angstroms)
     ATOM                X               Y               Z
      1  H         1.7060956974    1.8951443413    0.0000000000
      2  F        -1.0149455355    1.8245773982    0.0000000000
      3  Br        2.3800998663   -0.4290767092    0.0000000000
      4  I        -1.4692654914   -0.6205489321    0.0000000000
      5  C         1.1711272215    0.9245256885    0.0000000000
      6  C        -0.1526735023    0.7962117389    0.0000000000
   Point Group: cs    Number of degrees of freedom:     9


   Energy is  -9670.298002812

 Hessian Updated using BFGS Update

  9 Hessian modes will be used to form the next step
  Hessian Eigenvalues:
     0.124256    0.145352    0.165334    0.226511    0.247151    0.381079
     0.409919    0.738194    1.110737

 Minimum Search - Taking Simple RFO Step
 Searching for Lamda that Minimizes Along All modes
 Value Taken    Lamda =  -0.03453313
 Calculated Step too Large.  Step scaled by  0.692869
 Step Taken.  Stepsize is  0.300000

                             Maximum     Tolerance    Cnvgd?
         Gradient           0.057219      0.000300      NO
         Displacement       0.228226      0.001200      NO
         Energy change     -0.033750      0.000001      NO


 New Cartesian Coordinates Obtained by Inverse Iteration

 Displacement from previous Coordinates is:  0.239106
 ----------------------------------------------------------------
             Standard Nuclear Orientation (Angstroms)
    I     Atom           X                Y                Z
 ----------------------------------------------------------------
    1      H       1.6408794108     1.8891711907     0.0000000000
    2      F      -0.9510294025     1.8815557575     0.0000000000
    3      Br      2.3804917281    -0.4523650559     0.0000000000
    4      I      -1.4576357760    -0.6771560764     0.0000000000
    5      C       1.1619200398     0.9400979737     0.0000000000
    6      C      -0.1541877442     0.8095297359     0.0000000000
 ----------------------------------------------------------------
 Molecular Point Group                 Cs    NOp =  2
 Largest Abelian Subgroup              Cs    NOp =  2
 Nuclear Repulsion Energy =   701.1493624305 hartrees
 There are       55 alpha and       55 beta electrons
 Applying Cartesian multipole field
    Component          Value
    ---------          -----
     (2,0,0)        1.00000E-11
     (0,2,0)        2.00000E-11
     (0,0,2)       -3.00000E-11
 Nucleus-field energy     =     0.0000000172 hartrees
 Requested basis set is 6-311++G(d,p)
 There are 66 shells and 183 basis functions
 A cutoff of  1.0D-11 yielded   1796 shell pairs
 There are     14435 function pairs (     16196 Cartesian)
 Smallest overlap matrix eigenvalue = 6.22E-05
 Guess MOs from SCF MO coefficient file

 -----------------------------------------------------------------------
  General SCF calculation program by
  Eric Jon Sundstrom, Paul Horn, Yuezhi Mao, Dmitri Zuev, Alec White,
  David Stuck, Shaama M.S., Shane Yost, Joonho Lee, David Small,
  Daniel Levine, Susi Lehtola, Hugh Burton, Evgeny Epifanovsky
 -----------------------------------------------------------------------
 Exchange:     0.2000 Hartree-Fock + 0.0800 Slater + 0.7200 B88
 Correlation:  0.1900 VWN1RPA + 0.8100 LYP
 Using SG-1 standard quadrature grid
 using 4 threads for integral computing
 -------------------------------------------------------
 OpenMP Integral computing Module                
 Release: version 2.0, May 2017, Q-Chem Inc. Pleasanton 
 -------------------------------------------------------
 -------------------------------------------------------
 OpenMP BLAS3 based DFT computing Module                
 Release: version 1.0, May 2013, Q-Chem Inc. Pittsburgh 
 -------------------------------------------------------
 A restricted SCF calculation will be
 performed using DIIS
 SCF converges when DIIS error is below 1.0e-08
 ---------------------------------------
  Cycle       Energy         DIIS error
 ---------------------------------------
    1   -9670.3125154382      8.09e-04  
    2   -9670.3157047102      2.55e-04  
    3   -9670.3154928160      3.35e-04  
    4   -9670.3159390194      6.53e-05  
    5   -9670.3159546643      1.97e-05  
    6   -9670.3159557880      7.39e-06  
    7   -9670.3159559935      1.13e-06  
    8   -9670.3159559969      3.41e-07  
    9   -9670.3159559972      4.79e-08  
   10   -9670.3159559972      1.66e-08  
   11   -9670.3159559972      3.38e-09  Convergence criterion met
 ---------------------------------------
 SCF time:   CPU 34.05s  wall 9.00s 
 SCF   energy in the final basis set =    -9670.3159559972
 Total energy in the final basis set =    -9670.3159559972

 --------------------------------------------------------------
             Orbital Energies (a.u.) and Symmetries
 --------------------------------------------------------------

 Alpha MOs, Restricted
 -- Occupied --                  
******* -482.85 -176.32 -165.73 -165.72 -165.72  -62.51  -56.33
  1 A'    2 A'    3 A'    4 A'    1 A"    5 A'    6 A'    7 A'                 
-56.324 -56.323 -35.820 -31.313 -31.307 -31.307 -24.719 -22.963
  2 A"    8 A'    9 A'   10 A'    3 A"   11 A'   12 A'   13 A'                 
-22.962 -22.962 -22.958 -22.958 -10.314 -10.246  -8.716  -6.548
  4 A"   14 A'   15 A'    5 A"   16 A'   17 A'   18 A'   19 A'                 
 -6.534  -6.534  -6.370  -4.783  -4.768  -4.767  -2.659  -2.655
  6 A"   20 A'   21 A'   22 A'    7 A"   23 A'   24 A'    8 A"                 
 -2.655  -2.644  -2.644  -2.050  -2.044  -2.044  -2.031  -2.031
 25 A'    9 A"   26 A'   27 A'   10 A"   28 A'   11 A"   29 A'                 
 -1.271  -0.868  -0.779  -0.709  -0.604  -0.547  -0.507  -0.507
 30 A'   31 A'   32 A'   33 A'   34 A'   35 A'   36 A'   12 A"                 
 -0.431  -0.395  -0.369  -0.316  -0.311  -0.285  -0.257
 37 A'   38 A'   13 A"   39 A'   14 A"   40 A'   15 A"                         
 -- Virtual --                   
 -0.047  -0.034  -0.015   0.000   0.027   0.044   0.051   0.061
 41 A'   16 A"   42 A'   43 A'   44 A'   45 A'   17 A"   46 A'                 
  0.072   0.084   0.087   0.107   0.110   0.118   0.127   0.143
 47 A'   18 A"   48 A'   19 A"   49 A'   50 A'   51 A'   52 A'                 
  0.159   0.223   0.229   0.234   0.269   0.272   0.298   0.308
 53 A'   20 A"   54 A'   55 A'   21 A"   56 A'   57 A'   58 A'                 
  0.322   0.359   0.397   0.405   0.409   0.419   0.424   0.432
 59 A'   60 A'   22 A"   23 A"   61 A'   62 A'   24 A"   63 A'                 
  0.462   0.473   0.506   0.529   0.538   0.538   0.585   0.588
 64 A'   65 A'   25 A"   66 A'   67 A'   26 A"   27 A"   68 A'                 
  0.655   0.660   0.669   0.703   0.759   0.760   0.846   0.860
 69 A'   28 A"   70 A'   71 A'   72 A'   73 A'   74 A'   75 A'                 
  0.947   0.991   1.083   1.202   1.279   1.281   1.353   1.375
 76 A'   77 A'   29 A"   30 A"   78 A'   31 A"   32 A"   79 A'                 
  1.398   1.452   1.453   1.474   1.550   1.623   1.770   1.792
 80 A'   33 A"   81 A'   82 A'   83 A'   84 A'   85 A'   34 A"                 
  1.899   1.910   1.977   1.999   2.039   2.134   2.173   2.278
 86 A'   87 A'   35 A"   36 A"   88 A'   89 A'   90 A'   91 A'                 
  2.571   2.612   2.644   2.820   2.876   3.109   3.220   3.684
 92 A'   37 A"   93 A'   38 A"   94 A'   95 A'   96 A'   97 A'                 
  3.752   3.796   3.944   3.969   3.979   3.987   4.009   4.015
 39 A"   98 A'   40 A"   41 A"   99 A'   42 A"  100 A'   43 A"                 
  4.055   4.071   4.110   4.181   4.244   4.362   4.452   4.796
101 A'   44 A"  102 A'  103 A'  104 A'  105 A'  106 A'  107 A'                 
  5.992   6.038   6.128   6.264   6.343   6.595   6.674   7.536
 45 A"  108 A'  109 A'   46 A"  110 A'  111 A'  112 A'   47 A"                 
  7.572   7.658  23.464  24.180  27.867  28.335  28.364  28.408
113 A'  114 A'  115 A'  116 A'  117 A'   48 A"  118 A'  119 A'                 
 28.522  28.536  28.552  28.594  28.705  47.895  66.737 127.878
 49 A"  120 A'   50 A"  121 A'  122 A'  123 A'  124 A'   51 A"                 
127.902 127.957 151.662 289.733 289.768 289.8811020.6841901.827
125 A'  126 A'  127 A'   52 A"  128 A'  129 A'  130 A'  131 A'                 

 Beta MOs, Restricted
 -- Occupied --                  
******* -482.85 -176.32 -165.73 -165.72 -165.72  -62.51  -56.33
  1 A'    2 A'    3 A'    4 A'    1 A"    5 A'    6 A'    7 A'                 
-56.324 -56.323 -35.820 -31.313 -31.307 -31.307 -24.719 -22.963
  2 A"    8 A'    9 A'   10 A'    3 A"   11 A'   12 A'   13 A'                 
-22.962 -22.962 -22.958 -22.958 -10.314 -10.246  -8.716  -6.548
  4 A"   14 A'   15 A'    5 A"   16 A'   17 A'   18 A'   19 A'                 
 -6.534  -6.534  -6.370  -4.783  -4.768  -4.767  -2.659  -2.655
  6 A"   20 A'   21 A'   22 A'    7 A"   23 A'   24 A'    8 A"                 
 -2.655  -2.644  -2.644  -2.050  -2.044  -2.044  -2.031  -2.031
 25 A'    9 A"   26 A'   27 A'   10 A"   28 A'   11 A"   29 A'                 
 -1.271  -0.868  -0.779  -0.709  -0.604  -0.547  -0.507  -0.507
 30 A'   31 A'   32 A'   33 A'   34 A'   35 A'   36 A'   12 A"                 
 -0.431  -0.395  -0.369  -0.316  -0.311  -0.285  -0.257
 37 A'   38 A'   13 A"   39 A'   14 A"   40 A'   15 A"                         
 -- Virtual --                   
 -0.047  -0.034  -0.015   0.000   0.027   0.044   0.051   0.061
 41 A'   16 A"   42 A'   43 A'   44 A'   45 A'   17 A"   46 A'                 
  0.072   0.084   0.087   0.107   0.110   0.118   0.127   0.143
 47 A'   18 A"   48 A'   19 A"   49 A'   50 A'   51 A'   52 A'                 
  0.159   0.223   0.229   0.234   0.269   0.272   0.298   0.308
 53 A'   20 A"   54 A'   55 A'   21 A"   56 A'   57 A'   58 A'                 
  0.322   0.359   0.397   0.405   0.409   0.419   0.424   0.432
 59 A'   60 A'   22 A"   23 A"   61 A'   62 A'   24 A"   63 A'                 
  0.462   0.473   0.506   0.529   0.538   0.538   0.585   0.588
 64 A'   65 A'   25 A"   66 A'   67 A'   26 A"   27 A"   68 A'                 
  0.655   0.660   0.669   0.703   0.759   0.760   0.846   0.860
 69 A'   28 A"   70 A'   71 A'   72 A'   73 A'   74 A'   75 A'                 
  0.947   0.991   1.083   1.202   1.279   1.281   1.353   1.375
 76 A'   77 A'   29 A"   30 A"   78 A'   31 A"   32 A"   79 A'                 
  1.398   1.452   1.453   1.474   1.550   1.623   1.770   1.792
 80 A'   33 A"   81 A'   82 A'   83 A'   84 A'   85 A'   34 A"                 
  1.899   1.910   1.977   1.999   2.039   2.134   2.173   2.278
 86 A'   87 A'   35 A"   36 A"   88 A'   89 A'   90 A'   91 A'                 
  2.571   2.612   2.644   2.820   2.876   3.109   3.220   3.684
 92 A'   37 A"   93 A'   38 A"   94 A'   95 A'   96 A'   97 A'                 
  3.752   3.796   3.944   3.969   3.979   3.987   4.009   4.015
 39 A"   98 A'   40 A"   41 A"   99 A'   42 A"  100 A'   43 A"                 
  4.055   4.071   4.110   4.181   4.244   4.362   4.452   4.796
101 A'   44 A"  102 A'  103 A'  104 A'  105 A'  106 A'  107 A'                 
  5.992   6.038   6.128   6.264   6.343   6.595   6.674   7.536
 45 A"  108 A'  109 A'   46 A"  110 A'  111 A'  112 A'   47 A"                 
  7.572   7.658  23.464  24.180  27.867  28.335  28.364  28.408
113 A'  114 A'  115 A'  116 A'  117 A'   48 A"  118 A'  119 A'                 
 28.522  28.536  28.552  28.594  28.705  47.895  66.737 127.878
 49 A"  120 A'   50 A"  121 A'  122 A'  123 A'  124 A'   51 A"                 
127.902 127.957 151.662 289.733 289.768 289.8811020.6841901.827
125 A'  126 A'  127 A'   52 A"  128 A'  129 A'  130 A'  131 A'                 
 --------------------------------------------------------------

          Ground-State Mulliken Net Atomic Charges

     Atom                 Charge (a.u.)
  ----------------------------------------
      1 H                     0.238864
      2 F                    -0.024036
      3 Br                   -0.087064
      4 I                     0.133403
      5 C                     0.009144
      6 C                    -0.270310
  ----------------------------------------
  Sum of atomic charges =     0.000000

 -----------------------------------------------------------------
                    Cartesian Multipole Moments
 -----------------------------------------------------------------
    Charge (ESU x 10^10)
                 0.0000
    Dipole Moment (Debye)
         X       0.3297      Y      -0.0423      Z       0.0000
       Tot       0.3324
    Quadrupole Moments (Debye-Ang)
        XX     -61.3243     XY       3.8333     YY     -61.8273
        XZ      -0.0000     YZ      -0.0000     ZZ     -64.3231
    Octopole Moments (Debye-Ang^2)
       XXX     -15.1412    XXY      -0.4573    XYY       1.3561
       YYY      19.1970    XXZ       0.0000    XYZ       0.0000
       YYZ       0.0000    XZZ      -5.5733    YZZ       7.8996
       ZZZ       0.0000
    Hexadecapole Moments (Debye-Ang^3)
      XXXX   -1111.1933   XXXY     -15.9303   XXYY    -220.7653
      XYYY      -1.5546   YYYY    -339.6885   XXXZ      -0.0000
      XXYZ      -0.0000   XYYZ       0.0000   YYYZ      -0.0000
      XXZZ    -208.3948   XYZZ      -6.9227   YYZZ     -71.7818
      XZZZ      -0.0000   YZZZ      -0.0000   ZZZZ     -80.6998
 -----------------------------------------------------------------
 Calculating analytic gradient of the SCF energy
 Gradient of SCF Energy
            1           2           3           4           5           6
    1  -0.0002293  -0.0061314  -0.0095322   0.0242618   0.0054263  -0.0137952
    2  -0.0144491  -0.0394869   0.0167431   0.0599044   0.0000007  -0.0227122
    3  -0.0000000   0.0000000   0.0000000   0.0000000  -0.0000000  -0.0000000
 Max gradient component =       5.990E-02
 RMS gradient           =       1.985E-02
 Gradient time:  CPU 10.80 s  wall 2.80 s
 Geometry Optimization Parameters
   NAtoms,    NIC,     NZ,  NCons,   NDum,   NFix, NCnnct, MaxDiis
        6      32       0       0       0       0       0       0

 Cartesian Hessian Update
 Hessian Updated using BFGS Update


** GEOMETRY OPTIMIZATION IN DELOCALIZED INTERNAL COORDINATES **
   Searching for a Minimum

   Optimization Cycle:  10

                       Coordinates (Angstroms)
     ATOM                X               Y               Z
      1  H         1.6408794108    1.8891711907    0.0000000000
      2  F        -0.9510294025    1.8815557575    0.0000000000
      3  Br        2.3804917281   -0.4523650559    0.0000000000
      4  I        -1.4576357760   -0.6771560764    0.0000000000
      5  C         1.1619200398    0.9400979737    0.0000000000
      6  C        -0.1541877442    0.8095297359    0.0000000000
   Point Group: cs    Number of degrees of freedom:     9


   Energy is  -9670.315955997

 Hessian Updated using BFGS Update

  9 Hessian modes will be used to form the next step
  Hessian Eigenvalues:
     0.083084    0.163114    0.190534    0.226525    0.249447    0.380807
     0.444192    0.695202    1.110211

 Minimum Search - Taking Simple RFO Step
 Searching for Lamda that Minimizes Along All modes
 Value Taken    Lamda =  -0.02021751
 Calculated Step too Large.  Step scaled by  0.700776
 Step Taken.  Stepsize is  0.300000

                             Maximum     Tolerance    Cnvgd?
         Gradient           0.033608      0.000300      NO
         Displacement       0.195979      0.001200      NO
         Energy change     -0.017953      0.000001      NO


 New Cartesian Coordinates Obtained by Inverse Iteration

 Displacement from previous Coordinates is:  0.254403
 ----------------------------------------------------------------
             Standard Nuclear Orientation (Angstroms)
    I     Atom           X                Y                Z
 ----------------------------------------------------------------
    1      H       1.6197932482     1.9381942920     0.0000000000
    2      F      -0.9057568911     1.9350318873     0.0000000000
    3      Br      2.3467527270    -0.5020862478     0.0000000000
    4      I      -1.4246275904    -0.7483297128     0.0000000000
    5      C       1.1433906569     0.9436418306     0.0000000000
    6      C      -0.1591138945     0.8243814762     0.0000000000
 ----------------------------------------------------------------
 Molecular Point Group                 Cs    NOp =  2
 Largest Abelian Subgroup              Cs    NOp =  2
 Nuclear Repulsion Energy =   698.3831591722 hartrees
 There are       55 alpha and       55 beta electrons
 Applying Cartesian multipole field
    Component          Value
    ---------          -----
     (2,0,0)        1.00000E-11
     (0,2,0)        2.00000E-11
     (0,0,2)       -3.00000E-11
 Nucleus-field energy     =     0.0000000175 hartrees
 Requested basis set is 6-311++G(d,p)
 There are 66 shells and 183 basis functions
 A cutoff of  1.0D-11 yielded   1786 shell pairs
 There are     14366 function pairs (     16112 Cartesian)
 Smallest overlap matrix eigenvalue = 6.32E-05
 Guess MOs from SCF MO coefficient file

 -----------------------------------------------------------------------
  General SCF calculation program by
  Eric Jon Sundstrom, Paul Horn, Yuezhi Mao, Dmitri Zuev, Alec White,
  David Stuck, Shaama M.S., Shane Yost, Joonho Lee, David Small,
  Daniel Levine, Susi Lehtola, Hugh Burton, Evgeny Epifanovsky
 -----------------------------------------------------------------------
 Exchange:     0.2000 Hartree-Fock + 0.0800 Slater + 0.7200 B88
 Correlation:  0.1900 VWN1RPA + 0.8100 LYP
 Using SG-1 standard quadrature grid
 using 4 threads for integral computing
 -------------------------------------------------------
 OpenMP Integral computing Module                
 Release: version 2.0, May 2017, Q-Chem Inc. Pleasanton 
 -------------------------------------------------------
 -------------------------------------------------------
 OpenMP BLAS3 based DFT computing Module                
 Release: version 1.0, May 2013, Q-Chem Inc. Pittsburgh 
 -------------------------------------------------------
 A restricted SCF calculation will be
 performed using DIIS
 SCF converges when DIIS error is below 1.0e-08
 ---------------------------------------
  Cycle       Energy         DIIS error
 ---------------------------------------
    1   -9670.3218275363      7.50e-04  
    2   -9670.3245578367      2.55e-04  
    3   -9670.3244530664      2.98e-04  
    4   -9670.3248177550      5.89e-05  
    5   -9670.3248310507      1.34e-05  
    6   -9670.3248316808      6.21e-06  
    7   -9670.3248318138      1.65e-06  
    8   -9670.3248318237      6.70e-07  
    9   -9670.3248318252      1.05e-07  
   10   -9670.3248318252      3.07e-08  
   11   -9670.3248318252      6.68e-09  Convergence criterion met
 ---------------------------------------
 SCF time:   CPU 33.87s  wall 9.00s 
 SCF   energy in the final basis set =    -9670.3248318252
 Total energy in the final basis set =    -9670.3248318252

 --------------------------------------------------------------
             Orbital Energies (a.u.) and Symmetries
 --------------------------------------------------------------

 Alpha MOs, Restricted
 -- Occupied --                  
******* -482.85 -176.32 -165.73 -165.73 -165.73  -62.51  -56.33
  1 A'    2 A'    3 A'    4 A'    1 A"    5 A'    6 A'    7 A'                 
-56.323 -56.323 -35.821 -31.314 -31.309 -31.308 -24.721 -22.965
  2 A"    8 A'    9 A'   10 A'    3 A"   11 A'   12 A'   13 A'                 
-22.963 -22.963 -22.959 -22.959 -10.314 -10.249  -8.715  -6.547
  4 A"   14 A'   15 A'    5 A"   16 A'   17 A'   18 A'   19 A'                 
 -6.534  -6.533  -6.371  -4.784  -4.769  -4.768  -2.658  -2.654
  6 A"   20 A'   21 A'   22 A'    7 A"   23 A'   24 A'    8 A"                 
 -2.654  -2.643  -2.643  -2.051  -2.045  -2.045  -2.032  -2.032
 25 A'    9 A"   26 A'   27 A'   10 A"   28 A'   29 A'   11 A"                 
 -1.268  -0.864  -0.777  -0.704  -0.603  -0.538  -0.507  -0.505
 30 A'   31 A'   32 A'   33 A'   34 A'   35 A'   36 A'   12 A"                 
 -0.426  -0.394  -0.367  -0.317  -0.310  -0.287  -0.260
 37 A'   38 A'   13 A"   39 A'   14 A"   40 A'   15 A"                         
 -- Virtual --                   
 -0.054  -0.031  -0.023   0.001   0.024   0.043   0.052   0.060
 41 A'   16 A"   42 A'   43 A'   44 A'   45 A'   17 A"   46 A'                 
  0.072   0.083   0.084   0.107   0.110   0.113   0.127   0.143
 47 A'   18 A"   48 A'   19 A"   49 A'   50 A'   51 A'   52 A'                 
  0.161   0.224   0.225   0.232   0.267   0.270   0.300   0.310
 53 A'   54 A'   20 A"   55 A'   56 A'   21 A"   57 A'   58 A'                 
  0.322   0.357   0.394   0.399   0.405   0.416   0.426   0.434
 59 A'   60 A'   22 A"   23 A"   61 A'   62 A'   24 A"   63 A'                 
  0.455   0.469   0.504   0.523   0.541   0.545   0.587   0.588
 64 A'   65 A'   25 A"   66 A'   26 A"   67 A'   68 A'   27 A"                 
  0.649   0.658   0.668   0.702   0.751   0.766   0.840   0.853
 69 A'   28 A"   70 A'   71 A'   72 A'   73 A'   74 A'   75 A'                 
  0.935   0.983   1.084   1.194   1.276   1.294   1.353   1.365
 76 A'   77 A'   29 A"   30 A"   31 A"   78 A'   32 A"   79 A'                 
  1.406   1.450   1.452   1.471   1.547   1.617   1.754   1.793
 80 A'   33 A"   81 A'   82 A'   83 A'   84 A'   85 A'   34 A"                 
  1.889   1.914   1.963   2.000   2.037   2.135   2.176   2.258
 86 A'   87 A'   35 A"   36 A"   88 A'   89 A'   90 A'   91 A'                 
  2.536   2.613   2.631   2.819   2.868   3.105   3.216   3.656
 92 A'   37 A"   93 A'   38 A"   94 A'   95 A'   96 A'   97 A'                 
  3.754   3.789   3.940   3.969   3.973   3.987   4.011   4.013
 39 A"   98 A'   40 A"   41 A"   99 A'   42 A"   43 A"  100 A'                 
  4.046   4.067   4.121   4.169   4.248   4.364   4.431   4.791
101 A'   44 A"  102 A'  103 A'  104 A'  105 A'  106 A'  107 A'                 
  5.990   6.036   6.106   6.265   6.346   6.587   6.669   7.537
 45 A"  108 A'  109 A'   46 A"  110 A'  111 A'  112 A'   47 A"                 
  7.571   7.657  23.423  24.223  27.848  28.333  28.363  28.398
113 A'  114 A'  115 A'  116 A'  117 A'   48 A"  118 A'  119 A'                 
 28.520  28.532  28.549  28.593  28.702  47.888  66.735 127.876
 49 A"  120 A'   50 A"  121 A'  122 A'  123 A'  124 A'   51 A"                 
127.901 127.947 151.645 289.733 289.765 289.8801020.6751901.808
125 A'  126 A'  127 A'   52 A"  128 A'  129 A'  130 A'  131 A'                 

 Beta MOs, Restricted
 -- Occupied --                  
******* -482.85 -176.32 -165.73 -165.73 -165.73  -62.51  -56.33
  1 A'    2 A'    3 A'    4 A'    1 A"    5 A'    6 A'    7 A'                 
-56.323 -56.323 -35.821 -31.314 -31.309 -31.308 -24.721 -22.965
  2 A"    8 A'    9 A'   10 A'    3 A"   11 A'   12 A'   13 A'                 
-22.963 -22.963 -22.959 -22.959 -10.314 -10.249  -8.715  -6.547
  4 A"   14 A'   15 A'    5 A"   16 A'   17 A'   18 A'   19 A'                 
 -6.534  -6.533  -6.371  -4.784  -4.769  -4.768  -2.658  -2.654
  6 A"   20 A'   21 A'   22 A'    7 A"   23 A'   24 A'    8 A"                 
 -2.654  -2.643  -2.643  -2.051  -2.045  -2.045  -2.032  -2.032
 25 A'    9 A"   26 A'   27 A'   10 A"   28 A'   29 A'   11 A"                 
 -1.268  -0.864  -0.777  -0.704  -0.603  -0.538  -0.507  -0.505
 30 A'   31 A'   32 A'   33 A'   34 A'   35 A'   36 A'   12 A"                 
 -0.426  -0.394  -0.367  -0.317  -0.310  -0.287  -0.260
 37 A'   38 A'   13 A"   39 A'   14 A"   40 A'   15 A"                         
 -- Virtual --                   
 -0.054  -0.031  -0.023   0.001   0.024   0.043   0.052   0.060
 41 A'   16 A"   42 A'   43 A'   44 A'   45 A'   17 A"   46 A'                 
  0.072   0.083   0.084   0.107   0.110   0.113   0.127   0.143
 47 A'   18 A"   48 A'   19 A"   49 A'   50 A'   51 A'   52 A'                 
  0.161   0.224   0.225   0.232   0.267   0.270   0.300   0.310
 53 A'   54 A'   20 A"   55 A'   56 A'   21 A"   57 A'   58 A'                 
  0.322   0.357   0.394   0.399   0.405   0.416   0.426   0.434
 59 A'   60 A'   22 A"   23 A"   61 A'   62 A'   24 A"   63 A'                 
  0.455   0.469   0.504   0.523   0.541   0.545   0.587   0.588
 64 A'   65 A'   25 A"   66 A'   26 A"   67 A'   68 A'   27 A"                 
  0.649   0.658   0.668   0.702   0.751   0.766   0.840   0.853
 69 A'   28 A"   70 A'   71 A'   72 A'   73 A'   74 A'   75 A'                 
  0.935   0.983   1.084   1.194   1.276   1.294   1.353   1.365
 76 A'   77 A'   29 A"   30 A"   31 A"   78 A'   32 A"   79 A'                 
  1.406   1.450   1.452   1.471   1.547   1.617   1.754   1.793
 80 A'   33 A"   81 A'   82 A'   83 A'   84 A'   85 A'   34 A"                 
  1.889   1.914   1.963   2.000   2.037   2.135   2.176   2.258
 86 A'   87 A'   35 A"   36 A"   88 A'   89 A'   90 A'   91 A'                 
  2.536   2.613   2.631   2.819   2.868   3.105   3.216   3.656
 92 A'   37 A"   93 A'   38 A"   94 A'   95 A'   96 A'   97 A'                 
  3.754   3.789   3.940   3.969   3.973   3.987   4.011   4.013
 39 A"   98 A'   40 A"   41 A"   99 A'   42 A"   43 A"  100 A'                 
  4.046   4.067   4.121   4.169   4.248   4.364   4.431   4.791
101 A'   44 A"  102 A'  103 A'  104 A'  105 A'  106 A'  107 A'                 
  5.990   6.036   6.106   6.265   6.346   6.587   6.669   7.537
 45 A"  108 A'  109 A'   46 A"  110 A'  111 A'  112 A'   47 A"                 
  7.571   7.657  23.423  24.223  27.848  28.333  28.363  28.398
113 A'  114 A'  115 A'  116 A'  117 A'   48 A"  118 A'  119 A'                 
 28.520  28.532  28.549  28.593  28.702  47.888  66.735 127.876
 49 A"  120 A'   50 A"  121 A'  122 A'  123 A'  124 A'   51 A"                 
127.901 127.947 151.645 289.733 289.765 289.8801020.6751901.808
125 A'  126 A'  127 A'   52 A"  128 A'  129 A'  130 A'  131 A'                 
 --------------------------------------------------------------

          Ground-State Mulliken Net Atomic Charges

     Atom                 Charge (a.u.)
  ----------------------------------------
      1 H                     0.237792
      2 F                    -0.034158
      3 Br                   -0.099637
      4 I                     0.135638
      5 C                    -0.001658
      6 C                    -0.237977
  ----------------------------------------
  Sum of atomic charges =     0.000000

 -----------------------------------------------------------------
                    Cartesian Multipole Moments
 -----------------------------------------------------------------
    Charge (ESU x 10^10)
                 0.0000
    Dipole Moment (Debye)
         X       0.2876      Y      -0.1312      Z      -0.0000
       Tot       0.3161
    Quadrupole Moments (Debye-Ang)
        XX     -61.7949     XY       3.9674     YY     -61.3891
        XZ       0.0000     YZ      -0.0000     ZZ     -64.4570
    Octopole Moments (Debye-Ang^2)
       XXX     -16.3424    XXY       2.0364    XYY       0.7481
       YYY      25.3918    XXZ      -0.0000    XYZ       0.0000
       YYZ       0.0000    XZZ      -6.0340    YZZ      10.4007
       ZZZ      -0.0000
    Hexadecapole Moments (Debye-Ang^3)
      XXXX   -1083.0404   XXXY     -17.8943   XXYY    -217.8651
      XYYY      -1.0828   YYYY    -365.8659   XXXZ      -0.0000
      XXYZ      -0.0000   XYYZ      -0.0000   YYYZ      -0.0000
      XXZZ    -202.6021   XYZZ      -7.4097   YYZZ     -76.8824
      XZZZ      -0.0000   YZZZ       0.0000   ZZZZ     -81.0165
 -----------------------------------------------------------------
 Calculating analytic gradient of the SCF energy
 Gradient of SCF Energy
            1           2           3           4           5           6
    1   0.0069593   0.0014566  -0.0020804   0.0116750  -0.0295245   0.0115141
    2   0.0121507  -0.0215282   0.0025326   0.0297113  -0.0115577  -0.0113087
    3   0.0000000  -0.0000000  -0.0000000  -0.0000000  -0.0000000   0.0000000
 Max gradient component =       2.971E-02
 RMS gradient           =       1.282E-02
 Gradient time:  CPU 10.62 s  wall 2.76 s
 Geometry Optimization Parameters
   NAtoms,    NIC,     NZ,  NCons,   NDum,   NFix, NCnnct, MaxDiis
        6      32       0       0       0       0       0       0

 Cartesian Hessian Update
 Hessian Updated using BFGS Update


** GEOMETRY OPTIMIZATION IN DELOCALIZED INTERNAL COORDINATES **
   Searching for a Minimum

   Optimization Cycle:  11

                       Coordinates (Angstroms)
     ATOM                X               Y               Z
      1  H         1.6197932482    1.9381942920    0.0000000000
      2  F        -0.9057568911    1.9350318873    0.0000000000
      3  Br        2.3467527270   -0.5020862478    0.0000000000
      4  I        -1.4246275904   -0.7483297128    0.0000000000
      5  C         1.1433906569    0.9436418306    0.0000000000
      6  C        -0.1591138945    0.8243814762    0.0000000000
   Point Group: cs    Number of degrees of freedom:     9


   Energy is  -9670.324831825

 Hessian Updated using BFGS Update

  9 Hessian modes will be used to form the next step
  Hessian Eigenvalues:
     0.068701    0.165089    0.226200    0.247048    0.287149    0.380705
     0.474510    0.656179    1.109227

 Minimum Search - Taking Simple RFO Step
 Searching for Lamda that Minimizes Along All modes
 Value Taken    Lamda =  -0.00880420
 Calculated Step too Large.  Step scaled by  0.980068
 Step Taken.  Stepsize is  0.300000

                             Maximum     Tolerance    Cnvgd?
         Gradient           0.027667      0.000300      NO
         Displacement       0.253616      0.001200      NO
         Energy change     -0.008876      0.000001      NO


 New Cartesian Coordinates Obtained by Inverse Iteration

 Displacement from previous Coordinates is:  0.211417
 ----------------------------------------------------------------
             Standard Nuclear Orientation (Angstroms)
    I     Atom           X                Y                Z
 ----------------------------------------------------------------
    1      H       1.6042586917     1.9155637700     0.0000000000
    2      F      -0.8997820842     2.0019008949     0.0000000000
    3      Br      2.3496158785    -0.5261284881     0.0000000000
    4      I      -1.3972421383    -0.8104716321     0.0000000000
    5      C       1.1529572611     0.9553563054     0.0000000000
    6      C      -0.1893693526     0.8546126753     0.0000000000
 ----------------------------------------------------------------
 Molecular Point Group                 Cs    NOp =  2
 Largest Abelian Subgroup              Cs    NOp =  2
 Nuclear Repulsion Energy =   691.2820914661 hartrees
 There are       55 alpha and       55 beta electrons
 Applying Cartesian multipole field
    Component          Value
    ---------          -----
     (2,0,0)        1.00000E-11
     (0,2,0)        2.00000E-11
     (0,0,2)       -3.00000E-11
 Nucleus-field energy     =     0.0000000180 hartrees
 Requested basis set is 6-311++G(d,p)
 There are 66 shells and 183 basis functions
 A cutoff of  1.0D-11 yielded   1776 shell pairs
 There are     14264 function pairs (     16001 Cartesian)
 Smallest overlap matrix eigenvalue = 7.93E-05
 Guess MOs from SCF MO coefficient file

 -----------------------------------------------------------------------
  General SCF calculation program by
  Eric Jon Sundstrom, Paul Horn, Yuezhi Mao, Dmitri Zuev, Alec White,
  David Stuck, Shaama M.S., Shane Yost, Joonho Lee, David Small,
  Daniel Levine, Susi Lehtola, Hugh Burton, Evgeny Epifanovsky
 -----------------------------------------------------------------------
 Exchange:     0.2000 Hartree-Fock + 0.0800 Slater + 0.7200 B88
 Correlation:  0.1900 VWN1RPA + 0.8100 LYP
 Using SG-1 standard quadrature grid
 using 4 threads for integral computing
 -------------------------------------------------------
 OpenMP Integral computing Module                
 Release: version 2.0, May 2017, Q-Chem Inc. Pleasanton 
 -------------------------------------------------------
 -------------------------------------------------------
 OpenMP BLAS3 based DFT computing Module                
 Release: version 1.0, May 2013, Q-Chem Inc. Pittsburgh 
 -------------------------------------------------------
 A restricted SCF calculation will be
 performed using DIIS
 SCF converges when DIIS error is below 1.0e-08
 ---------------------------------------
  Cycle       Energy         DIIS error
 ---------------------------------------
    1   -9670.3253952541      7.88e-04  
    2   -9670.3277352197      3.90e-04  
    3   -9670.3275263572      4.48e-04  
    4   -9670.3283091438      5.53e-05  
    5   -9670.3283185179      3.19e-05  
    6   -9670.3283220401      6.52e-06  
    7   -9670.3283222062      1.48e-06  
    8   -9670.3283222108      6.63e-07  
    9   -9670.3283222124      1.53e-07  
   10   -9670.3283222125      2.06e-08  
   11   -9670.3283222125      7.40e-09  Convergence criterion met
 ---------------------------------------
 SCF time:   CPU 33.52s  wall 9.00s 
 SCF   energy in the final basis set =    -9670.3283222125
 Total energy in the final basis set =    -9670.3283222125

 --------------------------------------------------------------
             Orbital Energies (a.u.) and Symmetries
 --------------------------------------------------------------

 Alpha MOs, Restricted
 -- Occupied --                  
******* -482.85 -176.33 -165.73 -165.73 -165.73  -62.51  -56.33
  1 A'    2 A'    3 A'    4 A'    1 A"    5 A'    6 A'    7 A'                 
-56.324 -56.324 -35.823 -31.316 -31.310 -31.310 -24.724 -22.967
  2 A"    8 A'    9 A'   10 A'    3 A"   11 A'   12 A'   13 A'                 
-22.965 -22.965 -22.961 -22.961 -10.322 -10.251  -8.716  -6.548
  4 A"   14 A'   15 A'    5 A"   16 A'   17 A'   18 A'   19 A'                 
 -6.534  -6.534  -6.373  -4.786  -4.770  -4.770  -2.659  -2.655
  6 A"   20 A'   21 A'   22 A'    7 A"   23 A'   24 A'    8 A"                 
 -2.654  -2.643  -2.643  -2.052  -2.047  -2.046  -2.033  -2.033
 25 A'    9 A"   26 A'   27 A'   10 A"   28 A'   29 A'   11 A"                 
 -1.264  -0.856  -0.773  -0.698  -0.605  -0.539  -0.505  -0.502
 30 A'   31 A'   32 A'   33 A'   34 A'   35 A'   36 A'   12 A"                 
 -0.427  -0.393  -0.363  -0.318  -0.310  -0.289  -0.259
 37 A'   38 A'   13 A"   39 A'   14 A"   40 A'   15 A"                         
 -- Virtual --                   
 -0.059  -0.039  -0.031   0.001   0.024   0.042   0.052   0.060
 41 A'   16 A"   42 A'   43 A'   44 A'   45 A'   17 A"   46 A'                 
  0.072   0.082   0.084   0.108   0.109   0.112   0.129   0.145
 47 A'   18 A"   48 A'   19 A"   49 A'   50 A'   51 A'   52 A'                 
  0.161   0.215   0.224   0.231   0.261   0.271   0.297   0.315
 53 A'   54 A'   20 A"   55 A'   56 A'   21 A"   57 A'   58 A'                 
  0.322   0.353   0.392   0.393   0.400   0.412   0.427   0.433
 59 A'   60 A'   22 A"   23 A"   61 A'   62 A'   24 A"   63 A'                 
  0.442   0.466   0.501   0.527   0.543   0.549   0.586   0.586
 64 A'   65 A'   25 A"   66 A'   26 A"   67 A'   68 A'   27 A"                 
  0.642   0.656   0.657   0.689   0.750   0.768   0.831   0.841
 69 A'   70 A'   28 A"   71 A'   72 A'   73 A'   74 A'   75 A'                 
  0.920   0.985   1.076   1.186   1.267   1.305   1.351   1.353
 76 A'   77 A'   29 A"   30 A"   31 A"   78 A'   32 A"   79 A'                 
  1.411   1.448   1.450   1.484   1.535   1.608   1.742   1.798
 80 A'   81 A'   33 A"   82 A'   83 A'   84 A'   85 A'   34 A"                 
  1.875   1.916   1.957   1.999   2.031   2.107   2.182   2.243
 86 A'   87 A'   35 A"   36 A"   88 A'   89 A'   90 A'   91 A'                 
  2.544   2.608   2.631   2.810   2.859   3.085   3.198   3.688
 92 A'   37 A"   93 A'   38 A"   94 A'   95 A'   96 A'   97 A'                 
  3.752   3.795   3.934   3.960   3.967   3.987   4.006   4.011
 39 A"   98 A'   40 A"   41 A"   99 A'   42 A"   43 A"  100 A'                 
  4.027   4.061   4.114   4.162   4.246   4.362   4.406   4.779
101 A'   44 A"  102 A'  103 A'  104 A'  105 A'  106 A'  107 A'                 
  5.987   6.034   6.086   6.265   6.342   6.576   6.647   7.537
 45 A"  108 A'  109 A'   46 A"  110 A'  111 A'  112 A'   47 A"                 
  7.570   7.655  23.458  24.082  27.830  28.329  28.361  28.386
113 A'  114 A'  115 A'  116 A'  117 A'   48 A"  118 A'  119 A'                 
 28.517  28.528  28.545  28.589  28.694  47.878  66.731 127.872
 49 A"  120 A'   50 A"  121 A'  122 A'  123 A'  124 A'   51 A"                 
127.899 127.935 151.628 289.732 289.763 289.8781020.6621901.790
125 A'  126 A'  127 A'   52 A"  128 A'  129 A'  130 A'  131 A'                 

 Beta MOs, Restricted
 -- Occupied --                  
******* -482.85 -176.33 -165.73 -165.73 -165.73  -62.51  -56.33
  1 A'    2 A'    3 A'    4 A'    1 A"    5 A'    6 A'    7 A'                 
-56.324 -56.324 -35.823 -31.316 -31.310 -31.310 -24.724 -22.967
  2 A"    8 A'    9 A'   10 A'    3 A"   11 A'   12 A'   13 A'                 
-22.965 -22.965 -22.961 -22.961 -10.322 -10.251  -8.716  -6.548
  4 A"   14 A'   15 A'    5 A"   16 A'   17 A'   18 A'   19 A'                 
 -6.534  -6.534  -6.373  -4.786  -4.770  -4.770  -2.659  -2.655
  6 A"   20 A'   21 A'   22 A'    7 A"   23 A'   24 A'    8 A"                 
 -2.654  -2.643  -2.643  -2.052  -2.047  -2.046  -2.033  -2.033
 25 A'    9 A"   26 A'   27 A'   10 A"   28 A'   29 A'   11 A"                 
 -1.264  -0.856  -0.773  -0.698  -0.605  -0.539  -0.505  -0.502
 30 A'   31 A'   32 A'   33 A'   34 A'   35 A'   36 A'   12 A"                 
 -0.427  -0.393  -0.363  -0.318  -0.310  -0.289  -0.259
 37 A'   38 A'   13 A"   39 A'   14 A"   40 A'   15 A"                         
 -- Virtual --                   
 -0.059  -0.039  -0.031   0.001   0.024   0.042   0.052   0.060
 41 A'   16 A"   42 A'   43 A'   44 A'   45 A'   17 A"   46 A'                 
  0.072   0.082   0.084   0.108   0.109   0.112   0.129   0.145
 47 A'   18 A"   48 A'   19 A"   49 A'   50 A'   51 A'   52 A'                 
  0.161   0.215   0.224   0.231   0.261   0.271   0.297   0.315
 53 A'   54 A'   20 A"   55 A'   56 A'   21 A"   57 A'   58 A'                 
  0.322   0.353   0.392   0.393   0.400   0.412   0.427   0.433
 59 A'   60 A'   22 A"   23 A"   61 A'   62 A'   24 A"   63 A'                 
  0.442   0.466   0.501   0.527   0.543   0.549   0.586   0.586
 64 A'   65 A'   25 A"   66 A'   26 A"   67 A'   68 A'   27 A"                 
  0.642   0.656   0.657   0.689   0.750   0.768   0.831   0.841
 69 A'   70 A'   28 A"   71 A'   72 A'   73 A'   74 A'   75 A'                 
  0.920   0.985   1.076   1.186   1.267   1.305   1.351   1.353
 76 A'   77 A'   29 A"   30 A"   31 A"   78 A'   32 A"   79 A'                 
  1.411   1.448   1.450   1.484   1.535   1.608   1.742   1.798
 80 A'   81 A'   33 A"   82 A'   83 A'   84 A'   85 A'   34 A"                 
  1.875   1.916   1.957   1.999   2.031   2.107   2.182   2.243
 86 A'   87 A'   35 A"   36 A"   88 A'   89 A'   90 A'   91 A'                 
  2.544   2.608   2.631   2.810   2.859   3.085   3.198   3.688
 92 A'   37 A"   93 A'   38 A"   94 A'   95 A'   96 A'   97 A'                 
  3.752   3.795   3.934   3.960   3.967   3.987   4.006   4.011
 39 A"   98 A'   40 A"   41 A"   99 A'   42 A"   43 A"  100 A'                 
  4.027   4.061   4.114   4.162   4.246   4.362   4.406   4.779
101 A'   44 A"  102 A'  103 A'  104 A'  105 A'  106 A'  107 A'                 
  5.987   6.034   6.086   6.265   6.342   6.576   6.647   7.537
 45 A"  108 A'  109 A'   46 A"  110 A'  111 A'  112 A'   47 A"                 
  7.570   7.655  23.458  24.082  27.830  28.329  28.361  28.386
113 A'  114 A'  115 A'  116 A'  117 A'   48 A"  118 A'  119 A'                 
 28.517  28.528  28.545  28.589  28.694  47.878  66.731 127.872
 49 A"  120 A'   50 A"  121 A'  122 A'  123 A'  124 A'   51 A"                 
127.899 127.935 151.628 289.732 289.763 289.8781020.6621901.790
125 A'  126 A'  127 A'   52 A"  128 A'  129 A'  130 A'  131 A'                 
 --------------------------------------------------------------

          Ground-State Mulliken Net Atomic Charges

     Atom                 Charge (a.u.)
  ----------------------------------------
      1 H                     0.241289
      2 F                    -0.043675
      3 Br                   -0.099138
      4 I                     0.141184
      5 C                    -0.040259
      6 C                    -0.199401
  ----------------------------------------
  Sum of atomic charges =     0.000000

 -----------------------------------------------------------------
                    Cartesian Multipole Moments
 -----------------------------------------------------------------
    Charge (ESU x 10^10)
                 0.0000
    Dipole Moment (Debye)
         X       0.2536      Y      -0.2716      Z      -0.0000
       Tot       0.3716
    Quadrupole Moments (Debye-Ang)
        XX     -62.1366     XY       3.9327     YY     -61.1501
        XZ       0.0000     YZ       0.0000     ZZ     -64.6373
    Octopole Moments (Debye-Ang^2)
       XXX     -17.5816    XXY       3.5768    XYY      -0.4940
       YYY      28.4286    XXZ      -0.0000    XYZ      -0.0000
       YYZ       0.0000    XZZ      -6.7859    YZZ      11.9599
       ZZZ      -0.0000
    Hexadecapole Moments (Debye-Ang^3)
      XXXX   -1077.6622   XXXY     -20.9783   XXYY    -220.1999
      XYYY      -0.9688   YYYY    -391.8304   XXXZ       0.0000
      XXYZ       0.0000   XYYZ       0.0000   YYYZ       0.0000
      XXZZ    -200.9928   XYZZ      -7.8815   YYZZ     -81.6674
      XZZZ       0.0000   YZZZ       0.0000   ZZZZ     -81.5134
 -----------------------------------------------------------------
 Calculating analytic gradient of the SCF energy
 Gradient of SCF Energy
            1           2           3           4           5           6
    1  -0.0081996  -0.0003815   0.0051425   0.0049232   0.0212377  -0.0227223
    2  -0.0124766  -0.0017560  -0.0071210   0.0108187   0.0217673  -0.0112323
    3   0.0000000  -0.0000000   0.0000000  -0.0000000  -0.0000000   0.0000000
 Max gradient component =       2.272E-02
 RMS gradient           =       1.057E-02
 Gradient time:  CPU 10.56 s  wall 2.74 s
 Geometry Optimization Parameters
   NAtoms,    NIC,     NZ,  NCons,   NDum,   NFix, NCnnct, MaxDiis
        6      32       0       0       0       0       0       0

 Cartesian Hessian Update
 Hessian Updated using BFGS Update


** GEOMETRY OPTIMIZATION IN DELOCALIZED INTERNAL COORDINATES **
   Searching for a Minimum

   Optimization Cycle:  12

                       Coordinates (Angstroms)
     ATOM                X               Y               Z
      1  H         1.6042586917    1.9155637700    0.0000000000
      2  F        -0.8997820842    2.0019008949    0.0000000000
      3  Br        2.3496158785   -0.5261284881    0.0000000000
      4  I        -1.3972421383   -0.8104716321    0.0000000000
      5  C         1.1529572611    0.9553563054    0.0000000000
      6  C        -0.1893693526    0.8546126753    0.0000000000
   Point Group: cs    Number of degrees of freedom:     9


   Energy is  -9670.328322212

 Hessian Updated using BFGS Update

  9 Hessian modes will be used to form the next step
  Hessian Eigenvalues:
     0.062172    0.165958    0.227187    0.244251    0.360179    0.382650
     0.509804    0.706125    1.105897

 Minimum Search - Taking Simple RFO Step
 Searching for Lamda that Minimizes Along All modes
 Value Taken    Lamda =  -0.00150612
 Step Taken.  Stepsize is  0.075366

                             Maximum     Tolerance    Cnvgd?
         Gradient           0.017176      0.000300      NO
         Displacement       0.043435      0.001200      NO
         Energy change     -0.003490      0.000001      NO


 New Cartesian Coordinates Obtained by Inverse Iteration

 Displacement from previous Coordinates is:  0.080302
 ----------------------------------------------------------------
             Standard Nuclear Orientation (Angstroms)
    I     Atom           X                Y                Z
 ----------------------------------------------------------------
    1      H       1.6158668715     1.9236339048     0.0000000000
    2      F      -0.8996963655     2.0120335395     0.0000000000
    3      Br      2.3287014337    -0.5345784142     0.0000000000
    4      I      -1.3767083287    -0.8282456197     0.0000000000
    5      C       1.1399496432     0.9542396846     0.0000000000
    6      C      -0.1876749982     0.8637504305     0.0000000000
 ----------------------------------------------------------------
 Molecular Point Group                 Cs    NOp =  2
 Largest Abelian Subgroup              Cs    NOp =  2
 Nuclear Repulsion Energy =   693.5263642807 hartrees
 There are       55 alpha and       55 beta electrons
 Applying Cartesian multipole field
    Component          Value
    ---------          -----
     (2,0,0)        1.00000E-11
     (0,2,0)        2.00000E-11
     (0,0,2)       -3.00000E-11
 Nucleus-field energy     =     0.0000000179 hartrees
 Requested basis set is 6-311++G(d,p)
 There are 66 shells and 183 basis functions
 A cutoff of  1.0D-11 yielded   1775 shell pairs
 There are     14260 function pairs (     15997 Cartesian)
 Smallest overlap matrix eigenvalue = 7.56E-05
 Guess MOs from SCF MO coefficient file

 -----------------------------------------------------------------------
  General SCF calculation program by
  Eric Jon Sundstrom, Paul Horn, Yuezhi Mao, Dmitri Zuev, Alec White,
  David Stuck, Shaama M.S., Shane Yost, Joonho Lee, David Small,
  Daniel Levine, Susi Lehtola, Hugh Burton, Evgeny Epifanovsky
 -----------------------------------------------------------------------
 Exchange:     0.2000 Hartree-Fock + 0.0800 Slater + 0.7200 B88
 Correlation:  0.1900 VWN1RPA + 0.8100 LYP
 Using SG-1 standard quadrature grid
 using 4 threads for integral computing
 -------------------------------------------------------
 OpenMP Integral computing Module                
 Release: version 2.0, May 2017, Q-Chem Inc. Pleasanton 
 -------------------------------------------------------
 -------------------------------------------------------
 OpenMP BLAS3 based DFT computing Module                
 Release: version 1.0, May 2013, Q-Chem Inc. Pittsburgh 
 -------------------------------------------------------
 A restricted SCF calculation will be
 performed using DIIS
 SCF converges when DIIS error is below 1.0e-08
 ---------------------------------------
  Cycle       Energy         DIIS error
 ---------------------------------------
    1   -9670.3289308841      2.58e-04  
    2   -9670.3292187685      5.49e-05  
    3   -9670.3292251884      3.78e-05  
    4   -9670.3292298002      2.18e-05  
    5   -9670.3292317366      4.01e-06  
    6   -9670.3292318082      9.75e-07  
    7   -9670.3292318102      6.47e-07  
    8   -9670.3292318118      1.36e-07  
    9   -9670.3292318118      1.97e-08  
   10   -9670.3292318117      9.43e-09  Convergence criterion met
 ---------------------------------------
 SCF time:   CPU 30.49s  wall 8.00s 
 SCF   energy in the final basis set =    -9670.3292318117
 Total energy in the final basis set =    -9670.3292318117

 --------------------------------------------------------------
             Orbital Energies (a.u.) and Symmetries
 --------------------------------------------------------------

 Alpha MOs, Restricted
 -- Occupied --                  
******* -482.85 -176.33 -165.73 -165.73 -165.73  -62.51  -56.33
  1 A'    2 A'    3 A'    4 A'    1 A"    5 A'    6 A'    7 A'                 
-56.324 -56.324 -35.823 -31.316 -31.310 -31.309 -24.724 -22.966
  2 A"    8 A'    9 A'   10 A'    3 A"   11 A'   12 A'   13 A'                 
-22.965 -22.965 -22.960 -22.960 -10.321 -10.252  -8.716  -6.548
  4 A"   14 A'   15 A'    5 A"   16 A'   17 A'   18 A'   19 A'                 
 -6.534  -6.534  -6.372  -4.785  -4.770  -4.769  -2.659  -2.655
  6 A"   20 A'   21 A'   22 A'    7 A"   23 A'   24 A'    8 A"                 
 -2.655  -2.643  -2.643  -2.051  -2.046  -2.046  -2.033  -2.032
 25 A'    9 A"   26 A'   27 A'   10 A"   28 A'   29 A'   11 A"                 
 -1.263  -0.858  -0.774  -0.696  -0.605  -0.538  -0.505  -0.502
 30 A'   31 A'   32 A'   33 A'   34 A'   35 A'   36 A'   12 A"                 
 -0.426  -0.393  -0.364  -0.319  -0.309  -0.287  -0.261
 37 A'   38 A'   13 A"   39 A'   14 A"   40 A'   15 A"                         
 -- Virtual --                   
 -0.061  -0.036  -0.032   0.001   0.023   0.042   0.052   0.059
 41 A'   16 A"   42 A'   43 A'   44 A'   45 A'   17 A"   46 A'                 
  0.072   0.082   0.084   0.108   0.109   0.112   0.128   0.145
 47 A'   18 A"   48 A'   19 A"   49 A'   50 A'   51 A'   52 A'                 
  0.161   0.212   0.225   0.233   0.260   0.272   0.297   0.319
 53 A'   54 A'   20 A"   55 A'   56 A'   21 A"   57 A'   58 A'                 
  0.321   0.352   0.390   0.393   0.399   0.411   0.428   0.434
 59 A'   60 A'   22 A"   23 A"   61 A'   62 A'   24 A"   63 A'                 
  0.439   0.469   0.501   0.525   0.543   0.552   0.585   0.587
 64 A'   65 A'   25 A"   66 A'   26 A"   67 A'   68 A'   27 A"                 
  0.641   0.657   0.659   0.689   0.747   0.770   0.834   0.842
 69 A'   28 A"   70 A'   71 A'   72 A'   73 A'   74 A'   75 A'                 
  0.919   0.984   1.076   1.185   1.267   1.307   1.351   1.351
 76 A'   77 A'   29 A"   30 A"   31 A"   78 A'   32 A"   79 A'                 
  1.411   1.449   1.451   1.477   1.536   1.608   1.746   1.795
 80 A'   81 A'   33 A"   82 A'   83 A'   84 A'   85 A'   34 A"                 
  1.877   1.917   1.959   1.998   2.034   2.110   2.180   2.246
 86 A'   87 A'   35 A"   36 A"   88 A'   89 A'   90 A'   91 A'                 
  2.543   2.610   2.623   2.812   2.860   3.089   3.197   3.671
 92 A'   37 A"   93 A'   38 A"   94 A'   95 A'   96 A'   97 A'                 
  3.752   3.791   3.934   3.960   3.967   3.987   4.006   4.012
 39 A"   98 A'   40 A"   41 A"   99 A'   42 A"   43 A"  100 A'                 
  4.028   4.062   4.114   4.163   4.247   4.363   4.401   4.778
101 A'   44 A"  102 A'  103 A'  104 A'  105 A'  106 A'  107 A'                 
  5.987   6.035   6.083   6.265   6.343   6.576   6.647   7.537
 45 A"  108 A'  109 A'   46 A"  110 A'  111 A'  112 A'   47 A"                 
  7.571   7.655  23.437  24.133  27.827  28.330  28.362  28.385
113 A'  114 A'  115 A'  116 A'  117 A'   48 A"  118 A'  119 A'                 
 28.518  28.529  28.545  28.590  28.693  47.878  66.731 127.873
 49 A"  120 A'   50 A"  121 A'  122 A'  123 A'  124 A'   51 A"                 
127.900 127.934 151.626 289.732 289.764 289.8781020.6631901.788
125 A'  126 A'  127 A'   52 A"  128 A'  129 A'  130 A'  131 A'                 

 Beta MOs, Restricted
 -- Occupied --                  
******* -482.85 -176.33 -165.73 -165.73 -165.73  -62.51  -56.33
  1 A'    2 A'    3 A'    4 A'    1 A"    5 A'    6 A'    7 A'                 
-56.324 -56.324 -35.823 -31.316 -31.310 -31.309 -24.724 -22.966
  2 A"    8 A'    9 A'   10 A'    3 A"   11 A'   12 A'   13 A'                 
-22.965 -22.965 -22.960 -22.960 -10.321 -10.252  -8.716  -6.548
  4 A"   14 A'   15 A'    5 A"   16 A'   17 A'   18 A'   19 A'                 
 -6.534  -6.534  -6.372  -4.785  -4.770  -4.769  -2.659  -2.655
  6 A"   20 A'   21 A'   22 A'    7 A"   23 A'   24 A'    8 A"                 
 -2.655  -2.643  -2.643  -2.051  -2.046  -2.046  -2.033  -2.032
 25 A'    9 A"   26 A'   27 A'   10 A"   28 A'   29 A'   11 A"                 
 -1.263  -0.858  -0.774  -0.696  -0.605  -0.538  -0.505  -0.502
 30 A'   31 A'   32 A'   33 A'   34 A'   35 A'   36 A'   12 A"                 
 -0.426  -0.393  -0.364  -0.319  -0.309  -0.287  -0.261
 37 A'   38 A'   13 A"   39 A'   14 A"   40 A'   15 A"                         
 -- Virtual --                   
 -0.061  -0.036  -0.032   0.001   0.023   0.042   0.052   0.059
 41 A'   16 A"   42 A'   43 A'   44 A'   45 A'   17 A"   46 A'                 
  0.072   0.082   0.084   0.108   0.109   0.112   0.128   0.145
 47 A'   18 A"   48 A'   19 A"   49 A'   50 A'   51 A'   52 A'                 
  0.161   0.212   0.225   0.233   0.260   0.272   0.297   0.319
 53 A'   54 A'   20 A"   55 A'   56 A'   21 A"   57 A'   58 A'                 
  0.321   0.352   0.390   0.393   0.399   0.411   0.428   0.434
 59 A'   60 A'   22 A"   23 A"   61 A'   62 A'   24 A"   63 A'                 
  0.439   0.469   0.501   0.525   0.543   0.552   0.585   0.587
 64 A'   65 A'   25 A"   66 A'   26 A"   67 A'   68 A'   27 A"                 
  0.641   0.657   0.659   0.689   0.747   0.770   0.834   0.842
 69 A'   28 A"   70 A'   71 A'   72 A'   73 A'   74 A'   75 A'                 
  0.919   0.984   1.076   1.185   1.267   1.307   1.351   1.351
 76 A'   77 A'   29 A"   30 A"   31 A"   78 A'   32 A"   79 A'                 
  1.411   1.449   1.451   1.477   1.536   1.608   1.746   1.795
 80 A'   81 A'   33 A"   82 A'   83 A'   84 A'   85 A'   34 A"                 
  1.877   1.917   1.959   1.998   2.034   2.110   2.180   2.246
 86 A'   87 A'   35 A"   36 A"   88 A'   89 A'   90 A'   91 A'                 
  2.543   2.610   2.623   2.812   2.860   3.089   3.197   3.671
 92 A'   37 A"   93 A'   38 A"   94 A'   95 A'   96 A'   97 A'                 
  3.752   3.791   3.934   3.960   3.967   3.987   4.006   4.012
 39 A"   98 A'   40 A"   41 A"   99 A'   42 A"   43 A"  100 A'                 
  4.028   4.062   4.114   4.163   4.247   4.363   4.401   4.778
101 A'   44 A"  102 A'  103 A'  104 A'  105 A'  106 A'  107 A'                 
  5.987   6.035   6.083   6.265   6.343   6.576   6.647   7.537
 45 A"  108 A'  109 A'   46 A"  110 A'  111 A'  112 A'   47 A"                 
  7.571   7.655  23.437  24.133  27.827  28.330  28.362  28.385
113 A'  114 A'  115 A'  116 A'  117 A'   48 A"  118 A'  119 A'                 
 28.518  28.529  28.545  28.590  28.693  47.878  66.731 127.873
 49 A"  120 A'   50 A"  121 A'  122 A'  123 A'  124 A'   51 A"                 
127.900 127.934 151.626 289.732 289.764 289.8781020.6631901.788
125 A'  126 A'  127 A'   52 A"  128 A'  129 A'  130 A'  131 A'                 
 --------------------------------------------------------------

          Ground-State Mulliken Net Atomic Charges

     Atom                 Charge (a.u.)
  ----------------------------------------
      1 H                     0.240301
      2 F                    -0.048330
      3 Br                   -0.099054
      4 I                     0.137490
      5 C                    -0.029949
      6 C                    -0.200458
  ----------------------------------------
  Sum of atomic charges =     0.000000

 -----------------------------------------------------------------
                    Cartesian Multipole Moments
 -----------------------------------------------------------------
    Charge (ESU x 10^10)
                 0.0000
    Dipole Moment (Debye)
         X       0.3209      Y      -0.2583      Z      -0.0000
       Tot       0.4120
    Quadrupole Moments (Debye-Ang)
        XX     -62.2482     XY       3.9543     YY     -61.0574
        XZ      -0.0000     YZ      -0.0000     ZZ     -64.6400
    Octopole Moments (Debye-Ang^2)
       XXX     -17.4815    XXY       4.4495    XYY      -0.5471
       YYY      29.7486    XXZ       0.0000    XYZ      -0.0000
       YYZ      -0.0000    XZZ      -6.8587    YZZ      12.5629
       ZZZ       0.0000
    Hexadecapole Moments (Debye-Ang^3)
      XXXX   -1058.7212   XXXY     -21.0857   XXYY    -217.8699
      XYYY      -0.4322   YYYY    -398.7543   XXXZ      -0.0000
      XXYZ       0.0000   XYYZ      -0.0000   YYYZ       0.0000
      XXZZ    -197.5046   XYZZ      -7.8909   YYZZ     -82.9753
      XZZZ      -0.0000   YZZZ       0.0000   ZZZZ     -81.5198
 -----------------------------------------------------------------
 Calculating analytic gradient of the SCF energy
 Gradient of SCF Energy
            1           2           3           4           5           6
    1  -0.0015418  -0.0004326   0.0046020   0.0049859  -0.0011600  -0.0064535
    2  -0.0003095   0.0008894  -0.0069968   0.0076356   0.0075837  -0.0088024
    3   0.0000000  -0.0000000   0.0000000  -0.0000000   0.0000000   0.0000000
 Max gradient component =       8.802E-03
 RMS gradient           =       4.312E-03
 Gradient time:  CPU 10.61 s  wall 2.76 s
 Geometry Optimization Parameters
   NAtoms,    NIC,     NZ,  NCons,   NDum,   NFix, NCnnct, MaxDiis
        6      32       0       0       0       0       0       0

 Cartesian Hessian Update
 Hessian Updated using BFGS Update


** GEOMETRY OPTIMIZATION IN DELOCALIZED INTERNAL COORDINATES **
   Searching for a Minimum

   Optimization Cycle:  13

                       Coordinates (Angstroms)
     ATOM                X               Y               Z
      1  H         1.6158668715    1.9236339048    0.0000000000
      2  F        -0.8996963655    2.0120335395    0.0000000000
      3  Br        2.3287014337   -0.5345784142    0.0000000000
      4  I        -1.3767083287   -0.8282456197    0.0000000000
      5  C         1.1399496432    0.9542396846    0.0000000000
      6  C        -0.1876749982    0.8637504305    0.0000000000
   Point Group: cs    Number of degrees of freedom:     9


   Energy is  -9670.329231812

 Hessian Updated using BFGS Update

  9 Hessian modes will be used to form the next step
  Hessian Eigenvalues:
     0.057350    0.158348    0.223274    0.242517    0.358081    0.398836
     0.483687    0.694939    1.061018

 Minimum Search - Taking Simple RFO Step
 Searching for Lamda that Minimizes Along All modes
 Value Taken    Lamda =  -0.00027084
 Step Taken.  Stepsize is  0.039237

                             Maximum     Tolerance    Cnvgd?
         Gradient           0.007838      0.000300      NO
         Displacement       0.021093      0.001200      NO
         Energy change     -0.000910      0.000001      NO


 New Cartesian Coordinates Obtained by Inverse Iteration

 Displacement from previous Coordinates is:  0.031959
 ----------------------------------------------------------------
             Standard Nuclear Orientation (Angstroms)
    I     Atom           X                Y                Z
 ----------------------------------------------------------------
    1      H       1.6237540225     1.9202779194     0.0000000000
    2      F      -0.8987426164     2.0164256105     0.0000000000
    3      Br      2.3238213726    -0.5311173818     0.0000000000
    4      I      -1.3739479333    -0.8379204003     0.0000000000
    5      C       1.1347523410     0.9543186505     0.0000000000
    6      C      -0.1891989302     0.8688491272     0.0000000000
 ----------------------------------------------------------------
 Molecular Point Group                 Cs    NOp =  2
 Largest Abelian Subgroup              Cs    NOp =  2
 Nuclear Repulsion Energy =   693.4521402064 hartrees
 There are       55 alpha and       55 beta electrons
 Applying Cartesian multipole field
    Component          Value
    ---------          -----
     (2,0,0)        1.00000E-11
     (0,2,0)        2.00000E-11
     (0,0,2)       -3.00000E-11
 Nucleus-field energy     =     0.0000000179 hartrees
 Requested basis set is 6-311++G(d,p)
 There are 66 shells and 183 basis functions
 A cutoff of  1.0D-11 yielded   1774 shell pairs
 There are     14259 function pairs (     15996 Cartesian)
 Smallest overlap matrix eigenvalue = 7.48E-05
 Guess MOs from SCF MO coefficient file

 -----------------------------------------------------------------------
  General SCF calculation program by
  Eric Jon Sundstrom, Paul Horn, Yuezhi Mao, Dmitri Zuev, Alec White,
  David Stuck, Shaama M.S., Shane Yost, Joonho Lee, David Small,
  Daniel Levine, Susi Lehtola, Hugh Burton, Evgeny Epifanovsky
 -----------------------------------------------------------------------
 Exchange:     0.2000 Hartree-Fock + 0.0800 Slater + 0.7200 B88
 Correlation:  0.1900 VWN1RPA + 0.8100 LYP
 Using SG-1 standard quadrature grid
 using 4 threads for integral computing
 -------------------------------------------------------
 OpenMP Integral computing Module                
 Release: version 2.0, May 2017, Q-Chem Inc. Pleasanton 
 -------------------------------------------------------
 -------------------------------------------------------
 OpenMP BLAS3 based DFT computing Module                
 Release: version 1.0, May 2013, Q-Chem Inc. Pittsburgh 
 -------------------------------------------------------
 A restricted SCF calculation will be
 performed using DIIS
 SCF converges when DIIS error is below 1.0e-08
 ---------------------------------------
  Cycle       Energy         DIIS error
 ---------------------------------------
    1   -9670.3293754813      1.05e-04  
    2   -9670.3294235756      3.70e-05  
    3   -9670.3294177895      5.31e-05  
    4   -9670.3294289386      7.40e-06  
    5   -9670.3294291195      3.09e-06  
    6   -9670.3294291442      7.87e-07  
    7   -9670.3294291463      1.68e-07  
    8   -9670.3294291465      9.11e-08  
    9   -9670.3294291466      2.71e-08  
   10   -9670.3294291465      4.61e-09  Convergence criterion met
 ---------------------------------------
 SCF time:   CPU 30.55s  wall 8.00s 
 SCF   energy in the final basis set =    -9670.3294291465
 Total energy in the final basis set =    -9670.3294291465

 --------------------------------------------------------------
             Orbital Energies (a.u.) and Symmetries
 --------------------------------------------------------------

 Alpha MOs, Restricted
 -- Occupied --                  
******* -482.85 -176.33 -165.73 -165.73 -165.73  -62.51  -56.33
  1 A'    2 A'    3 A'    4 A'    1 A"    5 A'    6 A'    7 A'                 
-56.324 -56.324 -35.822 -31.316 -31.309 -31.309 -24.725 -22.966
  2 A"    8 A'    9 A'   10 A'    3 A"   11 A'   12 A'   13 A'                 
-22.965 -22.964 -22.960 -22.960 -10.321 -10.251  -8.716  -6.548
  4 A"   14 A'   15 A'    5 A"   16 A'   17 A'   18 A'   19 A'                 
 -6.534  -6.534  -6.372  -4.785  -4.769  -4.769  -2.659  -2.655
  6 A"   20 A'   21 A'   22 A'    7 A"   23 A'   24 A'    8 A"                 
 -2.654  -2.643  -2.643  -2.051  -2.046  -2.045  -2.032  -2.032
 25 A'    9 A"   26 A'   27 A'   10 A"   28 A'   29 A'   11 A"                 
 -1.264  -0.859  -0.774  -0.695  -0.605  -0.539  -0.506  -0.502
 30 A'   31 A'   32 A'   33 A'   34 A'   35 A'   36 A'   12 A"                 
 -0.426  -0.392  -0.365  -0.319  -0.308  -0.287  -0.261
 37 A'   38 A'   13 A"   39 A'   14 A"   40 A'   15 A"                         
 -- Virtual --                   
 -0.063  -0.035  -0.032   0.001   0.023   0.042   0.052   0.060
 41 A'   16 A"   42 A'   43 A'   44 A'   45 A'   17 A"   46 A'                 
  0.072   0.082   0.084   0.108   0.109   0.113   0.128   0.145
 47 A'   18 A"   48 A'   19 A"   49 A'   50 A'   51 A'   52 A'                 
  0.162   0.211   0.225   0.233   0.260   0.272   0.296   0.319
 53 A'   54 A'   20 A"   55 A'   56 A'   21 A"   57 A'   58 A'                 
  0.322   0.351   0.390   0.393   0.399   0.410   0.428   0.433
 59 A'   60 A'   22 A"   23 A"   61 A'   62 A'   24 A"   63 A'                 
  0.439   0.469   0.502   0.524   0.543   0.553   0.586   0.587
 64 A'   65 A'   25 A"   66 A'   26 A"   67 A'   68 A'   27 A"                 
  0.640   0.657   0.660   0.688   0.745   0.772   0.835   0.842
 69 A'   28 A"   70 A'   71 A'   72 A'   73 A'   74 A'   75 A'                 
  0.920   0.984   1.075   1.184   1.268   1.307   1.350   1.351
 76 A'   77 A'   29 A"   30 A"   31 A"   78 A'   79 A'   32 A"                 
  1.410   1.448   1.452   1.476   1.537   1.607   1.751   1.794
 80 A'   81 A'   33 A"   82 A'   83 A'   84 A'   85 A'   34 A"                 
  1.880   1.916   1.962   1.998   2.036   2.111   2.177   2.251
 86 A'   87 A'   35 A"   36 A"   88 A'   89 A'   90 A'   91 A'                 
  2.545   2.611   2.624   2.812   2.861   3.090   3.198   3.669
 92 A'   37 A"   93 A'   38 A"   94 A'   95 A'   96 A'   97 A'                 
  3.752   3.791   3.935   3.960   3.967   3.987   4.005   4.013
 39 A"   98 A'   40 A"   41 A"   99 A'   42 A"   43 A"  100 A'                 
  4.030   4.062   4.113   4.165   4.247   4.363   4.398   4.780
101 A'   44 A"  102 A'  103 A'  104 A'  105 A'  106 A'  107 A'                 
  5.987   6.035   6.080   6.265   6.342   6.577   6.649   7.537
 45 A"  108 A'  109 A'   46 A"  110 A'  111 A'  112 A'   47 A"                 
  7.571   7.655  23.435  24.147  27.825  28.330  28.362  28.383
113 A'  114 A'  115 A'  116 A'  117 A'   48 A"  118 A'  119 A'                 
 28.518  28.529  28.545  28.589  28.692  47.879  66.730 127.873
 49 A"  120 A'   50 A"  121 A'  122 A'  123 A'  124 A'   51 A"                 
127.900 127.932 151.624 289.732 289.765 289.8781020.6631901.785
125 A'  126 A'  127 A'   52 A"  128 A'  129 A'  130 A'  131 A'                 

 Beta MOs, Restricted
 -- Occupied --                  
******* -482.85 -176.33 -165.73 -165.73 -165.73  -62.51  -56.33
  1 A'    2 A'    3 A'    4 A'    1 A"    5 A'    6 A'    7 A'                 
-56.324 -56.324 -35.822 -31.316 -31.309 -31.309 -24.725 -22.966
  2 A"    8 A'    9 A'   10 A'    3 A"   11 A'   12 A'   13 A'                 
-22.965 -22.964 -22.960 -22.960 -10.321 -10.251  -8.716  -6.548
  4 A"   14 A'   15 A'    5 A"   16 A'   17 A'   18 A'   19 A'                 
 -6.534  -6.534  -6.372  -4.785  -4.769  -4.769  -2.659  -2.655
  6 A"   20 A'   21 A'   22 A'    7 A"   23 A'   24 A'    8 A"                 
 -2.654  -2.643  -2.643  -2.051  -2.046  -2.045  -2.032  -2.032
 25 A'    9 A"   26 A'   27 A'   10 A"   28 A'   29 A'   11 A"                 
 -1.264  -0.859  -0.774  -0.695  -0.605  -0.539  -0.506  -0.502
 30 A'   31 A'   32 A'   33 A'   34 A'   35 A'   36 A'   12 A"                 
 -0.426  -0.392  -0.365  -0.319  -0.308  -0.287  -0.261
 37 A'   38 A'   13 A"   39 A'   14 A"   40 A'   15 A"                         
 -- Virtual --                   
 -0.063  -0.035  -0.032   0.001   0.023   0.042   0.052   0.060
 41 A'   16 A"   42 A'   43 A'   44 A'   45 A'   17 A"   46 A'                 
  0.072   0.082   0.084   0.108   0.109   0.113   0.128   0.145
 47 A'   18 A"   48 A'   19 A"   49 A'   50 A'   51 A'   52 A'                 
  0.162   0.211   0.225   0.233   0.260   0.272   0.296   0.319
 53 A'   54 A'   20 A"   55 A'   56 A'   21 A"   57 A'   58 A'                 
  0.322   0.351   0.390   0.393   0.399   0.410   0.428   0.433
 59 A'   60 A'   22 A"   23 A"   61 A'   62 A'   24 A"   63 A'                 
  0.439   0.469   0.502   0.524   0.543   0.553   0.586   0.587
 64 A'   65 A'   25 A"   66 A'   26 A"   67 A'   68 A'   27 A"                 
  0.640   0.657   0.660   0.688   0.745   0.772   0.835   0.842
 69 A'   28 A"   70 A'   71 A'   72 A'   73 A'   74 A'   75 A'                 
  0.920   0.984   1.075   1.184   1.268   1.307   1.350   1.351
 76 A'   77 A'   29 A"   30 A"   31 A"   78 A'   79 A'   32 A"                 
  1.410   1.448   1.452   1.476   1.537   1.607   1.751   1.794
 80 A'   81 A'   33 A"   82 A'   83 A'   84 A'   85 A'   34 A"                 
  1.880   1.916   1.962   1.998   2.036   2.111   2.177   2.251
 86 A'   87 A'   35 A"   36 A"   88 A'   89 A'   90 A'   91 A'                 
  2.545   2.611   2.624   2.812   2.861   3.090   3.198   3.669
 92 A'   37 A"   93 A'   38 A"   94 A'   95 A'   96 A'   97 A'                 
  3.752   3.791   3.935   3.960   3.967   3.987   4.005   4.013
 39 A"   98 A'   40 A"   41 A"   99 A'   42 A"   43 A"  100 A'                 
  4.030   4.062   4.113   4.165   4.247   4.363   4.398   4.780
101 A'   44 A"  102 A'  103 A'  104 A'  105 A'  106 A'  107 A'                 
  5.987   6.035   6.080   6.265   6.342   6.577   6.649   7.537
 45 A"  108 A'  109 A'   46 A"  110 A'  111 A'  112 A'   47 A"                 
  7.571   7.655  23.435  24.147  27.825  28.330  28.362  28.383
113 A'  114 A'  115 A'  116 A'  117 A'   48 A"  118 A'  119 A'                 
 28.518  28.529  28.545  28.589  28.692  47.879  66.730 127.873
 49 A"  120 A'   50 A"  121 A'  122 A'  123 A'  124 A'   51 A"                 
127.900 127.932 151.624 289.732 289.765 289.8781020.6631901.785
125 A'  126 A'  127 A'   52 A"  128 A'  129 A'  130 A'  131 A'                 
 --------------------------------------------------------------

          Ground-State Mulliken Net Atomic Charges

     Atom                 Charge (a.u.)
  ----------------------------------------
      1 H                     0.240034
      2 F                    -0.047905
      3 Br                   -0.097887
      4 I                     0.134805
      5 C                    -0.027866
      6 C                    -0.201182
  ----------------------------------------
  Sum of atomic charges =     0.000000

 -----------------------------------------------------------------
                    Cartesian Multipole Moments
 -----------------------------------------------------------------
    Charge (ESU x 10^10)
                 0.0000
    Dipole Moment (Debye)
         X       0.3407      Y      -0.2400      Z      -0.0000
       Tot       0.4167
    Quadrupole Moments (Debye-Ang)
        XX     -62.2660     XY       3.9519     YY     -61.0209
        XZ       0.0000     YZ      -0.0000     ZZ     -64.6471
    Octopole Moments (Debye-Ang^2)
       XXX     -17.0645    XXY       4.7495    XYY      -0.5895
       YYY      30.1653    XXZ      -0.0000    XYZ      -0.0000
       YYZ      -0.0000    XZZ      -6.7755    YZZ      12.7590
       ZZZ      -0.0000
    Hexadecapole Moments (Debye-Ang^3)
      XXXX   -1054.9507   XXXY     -22.4792   XXYY    -217.6511
      XYYY      -1.6024   YYYY    -401.5358   XXXZ       0.0000
      XXYZ       0.0000   XYYZ       0.0000   YYYZ       0.0000
      XXZZ    -196.8468   XYZZ      -8.3857   YYZZ     -83.4766
      XZZZ       0.0000   YZZZ       0.0000   ZZZZ     -81.5562
 -----------------------------------------------------------------
 Calculating analytic gradient of the SCF energy
 Gradient of SCF Energy
            1           2           3           4           5           6
    1   0.0003704   0.0005342   0.0040942   0.0041473  -0.0068535  -0.0022926
    2   0.0009033   0.0009340  -0.0056462   0.0051810   0.0048539  -0.0062260
    3  -0.0000000  -0.0000000   0.0000000   0.0000000   0.0000000  -0.0000000
 Max gradient component =       6.853E-03
 RMS gradient           =       3.410E-03
 Gradient time:  CPU 10.52 s  wall 2.73 s
 Geometry Optimization Parameters
   NAtoms,    NIC,     NZ,  NCons,   NDum,   NFix, NCnnct, MaxDiis
        6      32       0       0       0       0       0       0

 Cartesian Hessian Update
 Hessian Updated using BFGS Update


** GEOMETRY OPTIMIZATION IN DELOCALIZED INTERNAL COORDINATES **
   Searching for a Minimum

   Optimization Cycle:  14

                       Coordinates (Angstroms)
     ATOM                X               Y               Z
      1  H         1.6237540225    1.9202779194    0.0000000000
      2  F        -0.8987426164    2.0164256105    0.0000000000
      3  Br        2.3238213726   -0.5311173818    0.0000000000
      4  I        -1.3739479333   -0.8379204003    0.0000000000
      5  C         1.1347523410    0.9543186505    0.0000000000
      6  C        -0.1891989302    0.8688491272    0.0000000000
   Point Group: cs    Number of degrees of freedom:     9


   Energy is  -9670.329429147

 Hessian Updated using BFGS Update

  9 Hessian modes will be used to form the next step
  Hessian Eigenvalues:
     0.052855    0.145777    0.210581    0.241114    0.347075    0.400036
     0.438837    0.642570    0.884845

 Minimum Search - Taking Simple RFO Step
 Searching for Lamda that Minimizes Along All modes
 Value Taken    Lamda =  -0.00024432
 Step Taken.  Stepsize is  0.039379

                             Maximum     Tolerance    Cnvgd?
         Gradient           0.005500      0.000300      NO
         Displacement       0.023291      0.001200      NO
         Energy change     -0.000197      0.000001      NO


 New Cartesian Coordinates Obtained by Inverse Iteration

 Displacement from previous Coordinates is:  0.031263
 ----------------------------------------------------------------
             Standard Nuclear Orientation (Angstroms)
    I     Atom           X                Y                Z
 ----------------------------------------------------------------
    1      H       1.6319191439     1.9154168356     0.0000000000
    2      F      -0.8986760285     2.0190312474     0.0000000000
    3      Br      2.3216736888    -0.5237931761     0.0000000000
    4      I      -1.3771587455    -0.8468352030     0.0000000000
    5      C       1.1330586205     0.9533348895     0.0000000000
    6      C      -0.1903784232     0.8736789321     0.0000000000
 ----------------------------------------------------------------
 Molecular Point Group                 Cs    NOp =  2
 Largest Abelian Subgroup              Cs    NOp =  2
 Nuclear Repulsion Energy =   692.6775993030 hartrees
 There are       55 alpha and       55 beta electrons
 Applying Cartesian multipole field
    Component          Value
    ---------          -----
     (2,0,0)        1.00000E-11
     (0,2,0)        2.00000E-11
     (0,0,2)       -3.00000E-11
 Nucleus-field energy     =     0.0000000180 hartrees
 Requested basis set is 6-311++G(d,p)
 There are 66 shells and 183 basis functions
 A cutoff of  1.0D-11 yielded   1774 shell pairs
 There are     14259 function pairs (     15996 Cartesian)
 Smallest overlap matrix eigenvalue = 7.45E-05
 Guess MOs from SCF MO coefficient file

 -----------------------------------------------------------------------
  General SCF calculation program by
  Eric Jon Sundstrom, Paul Horn, Yuezhi Mao, Dmitri Zuev, Alec White,
  David Stuck, Shaama M.S., Shane Yost, Joonho Lee, David Small,
  Daniel Levine, Susi Lehtola, Hugh Burton, Evgeny Epifanovsky
 -----------------------------------------------------------------------
 Exchange:     0.2000 Hartree-Fock + 0.0800 Slater + 0.7200 B88
 Correlation:  0.1900 VWN1RPA + 0.8100 LYP
 Using SG-1 standard quadrature grid
 using 4 threads for integral computing
 -------------------------------------------------------
 OpenMP Integral computing Module                
 Release: version 2.0, May 2017, Q-Chem Inc. Pleasanton 
 -------------------------------------------------------
 -------------------------------------------------------
 OpenMP BLAS3 based DFT computing Module                
 Release: version 1.0, May 2013, Q-Chem Inc. Pittsburgh 
 -------------------------------------------------------
 A restricted SCF calculation will be
 performed using DIIS
 SCF converges when DIIS error is below 1.0e-08
 ---------------------------------------
  Cycle       Energy         DIIS error
 ---------------------------------------
    1   -9670.3295400168      1.09e-04  
    2   -9670.3295828595      6.20e-05  
    3   -9670.3295775591      7.15e-05  
    4   -9670.3295982044      8.16e-06  
    5   -9670.3295983647      3.43e-06  
    6   -9670.3295983966      6.67e-07  
    7   -9670.3295983982      2.30e-07  
    8   -9670.3295983984      8.64e-08  
    9   -9670.3295983984      2.94e-08  
   10   -9670.3295983983      4.45e-09  Convergence criterion met
 ---------------------------------------
 SCF time:   CPU 30.49s  wall 8.00s 
 SCF   energy in the final basis set =    -9670.3295983983
 Total energy in the final basis set =    -9670.3295983983

 --------------------------------------------------------------
             Orbital Energies (a.u.) and Symmetries
 --------------------------------------------------------------

 Alpha MOs, Restricted
 -- Occupied --                  
******* -482.85 -176.33 -165.73 -165.73 -165.73  -62.51  -56.33
  1 A'    2 A'    3 A'    4 A'    1 A"    5 A'    6 A'    7 A'                 
-56.324 -56.324 -35.822 -31.315 -31.309 -31.309 -24.726 -22.966
  2 A"    8 A'    9 A'   10 A'    3 A"   11 A'   12 A'   13 A'                 
-22.964 -22.964 -22.960 -22.960 -10.321 -10.251  -8.716  -6.548
  4 A"   14 A'   15 A'    5 A"   16 A'   17 A'   18 A'   19 A'                 
 -6.534  -6.534  -6.371  -4.784  -4.769  -4.768  -2.659  -2.655
  6 A"   20 A'   21 A'   22 A'    7 A"   23 A'   24 A'    8 A"                 
 -2.655  -2.643  -2.643  -2.050  -2.045  -2.045  -2.032  -2.031
 25 A'    9 A"   26 A'   27 A'   10 A"   28 A'   29 A'   11 A"                 
 -1.266  -0.859  -0.774  -0.693  -0.607  -0.540  -0.507  -0.503
 30 A'   31 A'   32 A'   33 A'   34 A'   35 A'   36 A'   12 A"                 
 -0.426  -0.391  -0.365  -0.319  -0.308  -0.287  -0.261
 37 A'   38 A'   13 A"   39 A'   14 A"   40 A'   15 A"                         
 -- Virtual --                   
 -0.065  -0.035  -0.031   0.001   0.023   0.042   0.052   0.060
 41 A'   16 A"   42 A'   43 A'   44 A'   45 A'   17 A"   46 A'                 
  0.072   0.082   0.084   0.108   0.109   0.114   0.128   0.145
 47 A'   18 A"   48 A'   19 A"   49 A'   50 A'   51 A'   52 A'                 
  0.162   0.210   0.225   0.233   0.260   0.272   0.296   0.318
 53 A'   54 A'   20 A"   55 A'   56 A'   21 A"   57 A'   58 A'                 
  0.322   0.351   0.389   0.393   0.399   0.410   0.427   0.433
 59 A'   60 A'   22 A"   23 A"   61 A'   62 A'   24 A"   63 A'                 
  0.439   0.469   0.502   0.524   0.543   0.552   0.586   0.587
 64 A'   65 A'   25 A"   66 A'   26 A"   67 A'   68 A'   27 A"                 
  0.639   0.657   0.659   0.687   0.744   0.774   0.837   0.842
 69 A'   28 A"   70 A'   71 A'   72 A'   73 A'   74 A'   75 A'                 
  0.922   0.985   1.075   1.183   1.270   1.306   1.349   1.351
 76 A'   77 A'   29 A"   30 A"   31 A"   78 A'   79 A'   32 A"                 
  1.409   1.448   1.452   1.475   1.539   1.606   1.756   1.793
 80 A'   81 A'   33 A"   82 A'   83 A'   84 A'   85 A'   34 A"                 
  1.882   1.915   1.963   1.998   2.037   2.111   2.172   2.255
 86 A'   87 A'   35 A"   36 A"   88 A'   89 A'   90 A'   91 A'                 
  2.546   2.611   2.625   2.813   2.862   3.091   3.199   3.668
 92 A'   37 A"   93 A'   38 A"   94 A'   95 A'   96 A'   97 A'                 
  3.751   3.791   3.936   3.961   3.967   3.987   4.004   4.013
 39 A"   98 A'   40 A"   41 A"   99 A'   42 A"   43 A"  100 A'                 
  4.031   4.063   4.113   4.167   4.246   4.363   4.393   4.781
101 A'   44 A"  102 A'  103 A'  104 A'  105 A'  106 A'  107 A'                 
  5.987   6.035   6.077   6.264   6.341   6.578   6.651   7.537
 45 A"  108 A'  109 A'   46 A"  110 A'  111 A'  112 A'   47 A"                 
  7.572   7.655  23.435  24.151  27.822  28.330  28.362  28.381
113 A'  114 A'  115 A'  116 A'  117 A'   48 A"  118 A'  119 A'                 
 28.519  28.529  28.545  28.589  28.691  47.880  66.729 127.873
 49 A"  120 A'   50 A"  121 A'  122 A'  123 A'  124 A'   51 A"                 
127.900 127.931 151.621 289.732 289.766 289.8791020.6651901.783
125 A'  126 A'  127 A'   52 A"  128 A'  129 A'  130 A'  131 A'                 

 Beta MOs, Restricted
 -- Occupied --                  
******* -482.85 -176.33 -165.73 -165.73 -165.73  -62.51  -56.33
  1 A'    2 A'    3 A'    4 A'    1 A"    5 A'    6 A'    7 A'                 
-56.324 -56.324 -35.822 -31.315 -31.309 -31.309 -24.726 -22.966
  2 A"    8 A'    9 A'   10 A'    3 A"   11 A'   12 A'   13 A'                 
-22.964 -22.964 -22.960 -22.960 -10.321 -10.251  -8.716  -6.548
  4 A"   14 A'   15 A'    5 A"   16 A'   17 A'   18 A'   19 A'                 
 -6.534  -6.534  -6.371  -4.784  -4.769  -4.768  -2.659  -2.655
  6 A"   20 A'   21 A'   22 A'    7 A"   23 A'   24 A'    8 A"                 
 -2.655  -2.643  -2.643  -2.050  -2.045  -2.045  -2.032  -2.031
 25 A'    9 A"   26 A'   27 A'   10 A"   28 A'   29 A'   11 A"                 
 -1.266  -0.859  -0.774  -0.693  -0.607  -0.540  -0.507  -0.503
 30 A'   31 A'   32 A'   33 A'   34 A'   35 A'   36 A'   12 A"                 
 -0.426  -0.391  -0.365  -0.319  -0.308  -0.287  -0.261
 37 A'   38 A'   13 A"   39 A'   14 A"   40 A'   15 A"                         
 -- Virtual --                   
 -0.065  -0.035  -0.031   0.001   0.023   0.042   0.052   0.060
 41 A'   16 A"   42 A'   43 A'   44 A'   45 A'   17 A"   46 A'                 
  0.072   0.082   0.084   0.108   0.109   0.114   0.128   0.145
 47 A'   18 A"   48 A'   19 A"   49 A'   50 A'   51 A'   52 A'                 
  0.162   0.210   0.225   0.233   0.260   0.272   0.296   0.318
 53 A'   54 A'   20 A"   55 A'   56 A'   21 A"   57 A'   58 A'                 
  0.322   0.351   0.389   0.393   0.399   0.410   0.427   0.433
 59 A'   60 A'   22 A"   23 A"   61 A'   62 A'   24 A"   63 A'                 
  0.439   0.469   0.502   0.524   0.543   0.552   0.586   0.587
 64 A'   65 A'   25 A"   66 A'   26 A"   67 A'   68 A'   27 A"                 
  0.639   0.657   0.659   0.687   0.744   0.774   0.837   0.842
 69 A'   28 A"   70 A'   71 A'   72 A'   73 A'   74 A'   75 A'                 
  0.922   0.985   1.075   1.183   1.270   1.306   1.349   1.351
 76 A'   77 A'   29 A"   30 A"   31 A"   78 A'   79 A'   32 A"                 
  1.409   1.448   1.452   1.475   1.539   1.606   1.756   1.793
 80 A'   81 A'   33 A"   82 A'   83 A'   84 A'   85 A'   34 A"                 
  1.882   1.915   1.963   1.998   2.037   2.111   2.172   2.255
 86 A'   87 A'   35 A"   36 A"   88 A'   89 A'   90 A'   91 A'                 
  2.546   2.611   2.625   2.813   2.862   3.091   3.199   3.668
 92 A'   37 A"   93 A'   38 A"   94 A'   95 A'   96 A'   97 A'                 
  3.751   3.791   3.936   3.961   3.967   3.987   4.004   4.013
 39 A"   98 A'   40 A"   41 A"   99 A'   42 A"   43 A"  100 A'                 
  4.031   4.063   4.113   4.167   4.246   4.363   4.393   4.781
101 A'   44 A"  102 A'  103 A'  104 A'  105 A'  106 A'  107 A'                 
  5.987   6.035   6.077   6.264   6.341   6.578   6.651   7.537
 45 A"  108 A'  109 A'   46 A"  110 A'  111 A'  112 A'   47 A"                 
  7.572   7.655  23.435  24.151  27.822  28.330  28.362  28.381
113 A'  114 A'  115 A'  116 A'  117 A'   48 A"  118 A'  119 A'                 
 28.519  28.529  28.545  28.589  28.691  47.880  66.729 127.873
 49 A"  120 A'   50 A"  121 A'  122 A'  123 A'  124 A'   51 A"                 
127.900 127.931 151.621 289.732 289.766 289.8791020.6651901.783
125 A'  126 A'  127 A'   52 A"  128 A'  129 A'  130 A'  131 A'                 
 --------------------------------------------------------------

          Ground-State Mulliken Net Atomic Charges

     Atom                 Charge (a.u.)
  ----------------------------------------
      1 H                     0.239407
      2 F                    -0.046396
      3 Br                   -0.095400
      4 I                     0.131107
      5 C                    -0.028151
      6 C                    -0.200568
  ----------------------------------------
  Sum of atomic charges =     0.000000

 -----------------------------------------------------------------
                    Cartesian Multipole Moments
 -----------------------------------------------------------------
    Charge (ESU x 10^10)
                 0.0000
    Dipole Moment (Debye)
         X       0.3680      Y      -0.2172      Z       0.0000
       Tot       0.4273
    Quadrupole Moments (Debye-Ang)
        XX     -62.2384     XY       3.9354     YY     -61.0006
        XZ      -0.0000     YZ       0.0000     ZZ     -64.6596
    Octopole Moments (Debye-Ang^2)
       XXX     -16.2800    XXY       4.9168    XYY      -0.5583
       YYY      30.4467    XXZ      -0.0000    XYZ      -0.0000
       YYZ       0.0000    XZZ      -6.5673    YZZ      12.8754
       ZZZ      -0.0000
    Hexadecapole Moments (Debye-Ang^3)
      XXXX   -1054.9155   XXXY     -24.5883   XXYY    -217.9911
      XYYY      -3.6321   YYYY    -403.5242   XXXZ       0.0000
      XXYZ       0.0000   XYYZ      -0.0000   YYYZ       0.0000
      XXZZ    -196.9062   XYZZ      -9.1593   YYZZ     -83.8299
      XZZZ      -0.0000   YZZZ       0.0000   ZZZZ     -81.6119
 -----------------------------------------------------------------
 Calculating analytic gradient of the SCF energy
 Gradient of SCF Energy
            1           2           3           4           5           6
    1   0.0017503   0.0011677   0.0028352   0.0026437  -0.0075926  -0.0008043
    2   0.0009387   0.0005624  -0.0029878   0.0024499   0.0021135  -0.0030768
    3  -0.0000000   0.0000000   0.0000000   0.0000000  -0.0000000  -0.0000000
 Max gradient component =       7.593E-03
 RMS gradient           =       2.447E-03
 Gradient time:  CPU 10.54 s  wall 2.75 s
 Geometry Optimization Parameters
   NAtoms,    NIC,     NZ,  NCons,   NDum,   NFix, NCnnct, MaxDiis
        6      32       0       0       0       0       0       0

 Cartesian Hessian Update
 Hessian Updated using BFGS Update


** GEOMETRY OPTIMIZATION IN DELOCALIZED INTERNAL COORDINATES **
   Searching for a Minimum

   Optimization Cycle:  15

                       Coordinates (Angstroms)
     ATOM                X               Y               Z
      1  H         1.6319191439    1.9154168356    0.0000000000
      2  F        -0.8986760285    2.0190312474    0.0000000000
      3  Br        2.3216736888   -0.5237931761    0.0000000000
      4  I        -1.3771587455   -0.8468352030    0.0000000000
      5  C         1.1330586205    0.9533348895    0.0000000000
      6  C        -0.1903784232    0.8736789321    0.0000000000
   Point Group: cs    Number of degrees of freedom:     9


   Energy is  -9670.329598398

 Hessian Updated using BFGS Update

  9 Hessian modes will be used to form the next step
  Hessian Eigenvalues:
     0.054042    0.151620    0.193469    0.241106    0.307314    0.386586
     0.400115    0.573736    0.796063

 Minimum Search - Taking Simple RFO Step
 Searching for Lamda that Minimizes Along All modes
 Value Taken    Lamda =  -0.00014622
 Step Taken.  Stepsize is  0.026978

                             Maximum     Tolerance    Cnvgd?
         Gradient           0.004688      0.000300      NO
         Displacement       0.018571      0.001200      NO
         Energy change     -0.000169      0.000001      NO


 New Cartesian Coordinates Obtained by Inverse Iteration

 Displacement from previous Coordinates is:  0.018971
 ----------------------------------------------------------------
             Standard Nuclear Orientation (Angstroms)
    I     Atom           X                Y                Z
 ----------------------------------------------------------------
    1      H       1.6341556466     1.9135082509     0.0000000000
    2      F      -0.8991601889     2.0188189552     0.0000000000
    3      Br      2.3199447288    -0.5188655378     0.0000000000
    4      I      -1.3819781229    -0.8512696832     0.0000000000
    5      C       1.1360640912     0.9521328070     0.0000000000
    6      C      -0.1885878986     0.8765087335     0.0000000000
 ----------------------------------------------------------------
 Molecular Point Group                 Cs    NOp =  2
 Largest Abelian Subgroup              Cs    NOp =  2
 Nuclear Repulsion Energy =   692.0773770938 hartrees
 There are       55 alpha and       55 beta electrons
 Applying Cartesian multipole field
    Component          Value
    ---------          -----
     (2,0,0)        1.00000E-11
     (0,2,0)        2.00000E-11
     (0,0,2)       -3.00000E-11
 Nucleus-field energy     =     0.0000000180 hartrees
 Requested basis set is 6-311++G(d,p)
 There are 66 shells and 183 basis functions
 A cutoff of  1.0D-11 yielded   1773 shell pairs
 There are     14258 function pairs (     15995 Cartesian)
 Smallest overlap matrix eigenvalue = 7.45E-05
 Guess MOs from SCF MO coefficient file

 -----------------------------------------------------------------------
  General SCF calculation program by
  Eric Jon Sundstrom, Paul Horn, Yuezhi Mao, Dmitri Zuev, Alec White,
  David Stuck, Shaama M.S., Shane Yost, Joonho Lee, David Small,
  Daniel Levine, Susi Lehtola, Hugh Burton, Evgeny Epifanovsky
 -----------------------------------------------------------------------
 Exchange:     0.2000 Hartree-Fock + 0.0800 Slater + 0.7200 B88
 Correlation:  0.1900 VWN1RPA + 0.8100 LYP
 Using SG-1 standard quadrature grid
 using 4 threads for integral computing
 -------------------------------------------------------
 OpenMP Integral computing Module                
 Release: version 2.0, May 2017, Q-Chem Inc. Pleasanton 
 -------------------------------------------------------
 -------------------------------------------------------
 OpenMP BLAS3 based DFT computing Module                
 Release: version 1.0, May 2013, Q-Chem Inc. Pittsburgh 
 -------------------------------------------------------
 A restricted SCF calculation will be
 performed using DIIS
 SCF converges when DIIS error is below 1.0e-08
 ---------------------------------------
  Cycle       Energy         DIIS error
 ---------------------------------------
    1   -9670.3296606031      8.56e-05  
    2   -9670.3296831750      5.95e-05  
    3   -9670.3296844777      5.62e-05  
    4   -9670.3296973880      7.11e-06  
    5   -9670.3296975378      2.26e-06  
    6   -9670.3296975496      5.25e-07  
    7   -9670.3296975506      1.97e-07  
    8   -9670.3296975508      5.45e-08  
    9   -9670.3296975507      2.58e-08  
   10   -9670.3296975507      3.66e-09  Convergence criterion met
 ---------------------------------------
 SCF time:   CPU 30.52s  wall 8.00s 
 SCF   energy in the final basis set =    -9670.3296975507
 Total energy in the final basis set =    -9670.3296975507

 --------------------------------------------------------------
             Orbital Energies (a.u.) and Symmetries
 --------------------------------------------------------------

 Alpha MOs, Restricted
 -- Occupied --                  
******* -482.85 -176.33 -165.73 -165.73 -165.73  -62.51  -56.33
  1 A'    2 A'    3 A'    4 A'    1 A"    5 A'    6 A'    7 A'                 
-56.324 -56.324 -35.821 -31.315 -31.309 -31.308 -24.727 -22.965
  2 A"    8 A'    9 A'   10 A'    3 A"   11 A'   12 A'   13 A'                 
-22.964 -22.964 -22.959 -22.959 -10.322 -10.251  -8.716  -6.548
  4 A"   14 A'   15 A'    5 A"   16 A'   17 A'   18 A'   19 A'                 
 -6.535  -6.534  -6.371  -4.784  -4.768  -4.768  -2.659  -2.655
  6 A"   20 A'   21 A'   22 A'    7 A"   23 A'   24 A'    8 A"                 
 -2.655  -2.644  -2.644  -2.049  -2.045  -2.044  -2.031  -2.031
 25 A'    9 A"   26 A'   27 A'   10 A"   28 A'   29 A'   11 A"                 
 -1.267  -0.861  -0.774  -0.692  -0.607  -0.540  -0.507  -0.504
 30 A'   31 A'   32 A'   33 A'   34 A'   35 A'   36 A'   12 A"                 
 -0.428  -0.390  -0.366  -0.319  -0.307  -0.286  -0.261
 37 A'   38 A'   13 A"   39 A'   14 A"   40 A'   15 A"                         
 -- Virtual --                   
 -0.066  -0.035  -0.030   0.001   0.023   0.042   0.052   0.060
 41 A'   16 A"   42 A'   43 A'   44 A'   45 A'   17 A"   46 A'                 
  0.072   0.082   0.084   0.109   0.109   0.114   0.128   0.146
 47 A'   18 A"   48 A'   19 A"   49 A'   50 A'   51 A'   52 A'                 
  0.162   0.210   0.225   0.233   0.260   0.272   0.296   0.318
 53 A'   54 A'   20 A"   55 A'   56 A'   21 A"   57 A'   58 A'                 
  0.322   0.350   0.389   0.393   0.399   0.410   0.427   0.433
 59 A'   60 A'   22 A"   23 A"   61 A'   62 A'   24 A"   63 A'                 
  0.440   0.469   0.503   0.524   0.543   0.552   0.585   0.587
 64 A'   65 A'   25 A"   66 A'   26 A"   67 A'   68 A'   27 A"                 
  0.638   0.657   0.658   0.686   0.744   0.776   0.838   0.843
 69 A'   28 A"   70 A'   71 A'   72 A'   73 A'   74 A'   75 A'                 
  0.924   0.986   1.075   1.183   1.270   1.305   1.348   1.351
 76 A'   77 A'   29 A"   30 A"   31 A"   78 A'   79 A'   32 A"                 
  1.408   1.447   1.452   1.475   1.540   1.606   1.757   1.794
 80 A'   81 A'   33 A"   82 A'   83 A'   84 A'   85 A'   34 A"                 
  1.883   1.914   1.962   1.998   2.037   2.113   2.169   2.256
 86 A'   87 A'   35 A"   36 A"   88 A'   89 A'   90 A'   91 A'                 
  2.547   2.611   2.625   2.813   2.862   3.094   3.202   3.669
 92 A'   37 A"   93 A'   38 A"   94 A'   95 A'   96 A'   97 A'                 
  3.750   3.791   3.937   3.962   3.967   3.987   4.004   4.012
 39 A"   98 A'   40 A"   41 A"   99 A'   42 A"   43 A"  100 A'                 
  4.031   4.064   4.112   4.168   4.246   4.362   4.390   4.781
101 A'   44 A"  102 A'  103 A'  104 A'  105 A'  106 A'  107 A'                 
  5.987   6.034   6.075   6.263   6.341   6.580   6.653   7.536
 45 A"  108 A'  109 A'   46 A"  110 A'  111 A'  112 A'   47 A"                 
  7.572   7.656  23.437  24.147  27.820  28.330  28.362  28.380
113 A'  114 A'  115 A'  116 A'  117 A'   48 A"  118 A'  119 A'                 
 28.519  28.530  28.545  28.588  28.691  47.882  66.729 127.873
 49 A"  120 A'   50 A"  121 A'  122 A'  123 A'  124 A'   51 A"                 
127.900 127.930 151.619 289.732 289.766 289.8791020.6681901.781
125 A'  126 A'  127 A'   52 A"  128 A'  129 A'  130 A'  131 A'                 

 Beta MOs, Restricted
 -- Occupied --                  
******* -482.85 -176.33 -165.73 -165.73 -165.73  -62.51  -56.33
  1 A'    2 A'    3 A'    4 A'    1 A"    5 A'    6 A'    7 A'                 
-56.324 -56.324 -35.821 -31.315 -31.309 -31.308 -24.727 -22.965
  2 A"    8 A'    9 A'   10 A'    3 A"   11 A'   12 A'   13 A'                 
-22.964 -22.964 -22.959 -22.959 -10.322 -10.251  -8.716  -6.548
  4 A"   14 A'   15 A'    5 A"   16 A'   17 A'   18 A'   19 A'                 
 -6.535  -6.534  -6.371  -4.784  -4.768  -4.768  -2.659  -2.655
  6 A"   20 A'   21 A'   22 A'    7 A"   23 A'   24 A'    8 A"                 
 -2.655  -2.644  -2.644  -2.049  -2.045  -2.044  -2.031  -2.031
 25 A'    9 A"   26 A'   27 A'   10 A"   28 A'   29 A'   11 A"                 
 -1.267  -0.861  -0.774  -0.692  -0.607  -0.540  -0.507  -0.504
 30 A'   31 A'   32 A'   33 A'   34 A'   35 A'   36 A'   12 A"                 
 -0.428  -0.390  -0.366  -0.319  -0.307  -0.286  -0.261
 37 A'   38 A'   13 A"   39 A'   14 A"   40 A'   15 A"                         
 -- Virtual --                   
 -0.066  -0.035  -0.030   0.001   0.023   0.042   0.052   0.060
 41 A'   16 A"   42 A'   43 A'   44 A'   45 A'   17 A"   46 A'                 
  0.072   0.082   0.084   0.109   0.109   0.114   0.128   0.146
 47 A'   18 A"   48 A'   19 A"   49 A'   50 A'   51 A'   52 A'                 
  0.162   0.210   0.225   0.233   0.260   0.272   0.296   0.318
 53 A'   54 A'   20 A"   55 A'   56 A'   21 A"   57 A'   58 A'                 
  0.322   0.350   0.389   0.393   0.399   0.410   0.427   0.433
 59 A'   60 A'   22 A"   23 A"   61 A'   62 A'   24 A"   63 A'                 
  0.440   0.469   0.503   0.524   0.543   0.552   0.585   0.587
 64 A'   65 A'   25 A"   66 A'   26 A"   67 A'   68 A'   27 A"                 
  0.638   0.657   0.658   0.686   0.744   0.776   0.838   0.843
 69 A'   28 A"   70 A'   71 A'   72 A'   73 A'   74 A'   75 A'                 
  0.924   0.986   1.075   1.183   1.270   1.305   1.348   1.351
 76 A'   77 A'   29 A"   30 A"   31 A"   78 A'   79 A'   32 A"                 
  1.408   1.447   1.452   1.475   1.540   1.606   1.757   1.794
 80 A'   81 A'   33 A"   82 A'   83 A'   84 A'   85 A'   34 A"                 
  1.883   1.914   1.962   1.998   2.037   2.113   2.169   2.256
 86 A'   87 A'   35 A"   36 A"   88 A'   89 A'   90 A'   91 A'                 
  2.547   2.611   2.625   2.813   2.862   3.094   3.202   3.669
 92 A'   37 A"   93 A'   38 A"   94 A'   95 A'   96 A'   97 A'                 
  3.750   3.791   3.937   3.962   3.967   3.987   4.004   4.012
 39 A"   98 A'   40 A"   41 A"   99 A'   42 A"   43 A"  100 A'                 
  4.031   4.064   4.112   4.168   4.246   4.362   4.390   4.781
101 A'   44 A"  102 A'  103 A'  104 A'  105 A'  106 A'  107 A'                 
  5.987   6.034   6.075   6.263   6.341   6.580   6.653   7.536
 45 A"  108 A'  109 A'   46 A"  110 A'  111 A'  112 A'   47 A"                 
  7.572   7.656  23.437  24.147  27.820  28.330  28.362  28.380
113 A'  114 A'  115 A'  116 A'  117 A'   48 A"  118 A'  119 A'                 
 28.519  28.530  28.545  28.588  28.691  47.882  66.729 127.873
 49 A"  120 A'   50 A"  121 A'  122 A'  123 A'  124 A'   51 A"                 
127.900 127.930 151.619 289.732 289.766 289.8791020.6681901.781
125 A'  126 A'  127 A'   52 A"  128 A'  129 A'  130 A'  131 A'                 
 --------------------------------------------------------------

          Ground-State Mulliken Net Atomic Charges

     Atom                 Charge (a.u.)
  ----------------------------------------
      1 H                     0.238648
      2 F                    -0.045279
      3 Br                   -0.093023
      4 I                     0.127727
      5 C                    -0.030077
      6 C                    -0.197996
  ----------------------------------------
  Sum of atomic charges =     0.000000

 -----------------------------------------------------------------
                    Cartesian Multipole Moments
 -----------------------------------------------------------------
    Charge (ESU x 10^10)
                 0.0000
    Dipole Moment (Debye)
         X       0.3986      Y      -0.2002      Z       0.0000
       Tot       0.4461
    Quadrupole Moments (Debye-Ang)
        XX     -62.1996     XY       3.9102     YY     -60.9900
        XZ      -0.0000     YZ       0.0000     ZZ     -64.6681
    Octopole Moments (Debye-Ang^2)
       XXX     -15.6139    XXY       4.9414    XYY      -0.4521
       YYY      30.6190    XXZ       0.0000    XYZ      -0.0000
       YYZ       0.0000    XZZ      -6.3551    YZZ      12.9207
       ZZZ       0.0000
    Hexadecapole Moments (Debye-Ang^3)
      XXXX   -1056.0056   XXXY     -26.0823   XXYY    -218.3056
      XYYY      -5.2459   YYYY    -404.2095   XXXZ      -0.0000
      XXYZ      -0.0000   XYYZ      -0.0000   YYYZ       0.0000
      XXZZ    -197.1373   XYZZ      -9.7231   YYZZ     -83.9596
      XZZZ      -0.0000   YZZZ      -0.0000   ZZZZ     -81.6519
 -----------------------------------------------------------------
 Calculating analytic gradient of the SCF energy
 Gradient of SCF Energy
            1           2           3           4           5           6
    1   0.0015196   0.0008750   0.0011557   0.0012457  -0.0043411  -0.0004549
    2   0.0001487   0.0002712  -0.0005682   0.0006734   0.0002749  -0.0008000
    3   0.0000000   0.0000000   0.0000000   0.0000000  -0.0000000  -0.0000000
 Max gradient component =       4.341E-03
 RMS gradient           =       1.216E-03
 Gradient time:  CPU 10.53 s  wall 2.74 s
 Geometry Optimization Parameters
   NAtoms,    NIC,     NZ,  NCons,   NDum,   NFix, NCnnct, MaxDiis
        6      32       0       0       0       0       0       0

 Cartesian Hessian Update
 Hessian Updated using BFGS Update


** GEOMETRY OPTIMIZATION IN DELOCALIZED INTERNAL COORDINATES **
   Searching for a Minimum

   Optimization Cycle:  16

                       Coordinates (Angstroms)
     ATOM                X               Y               Z
      1  H         1.6341556466    1.9135082509    0.0000000000
      2  F        -0.8991601889    2.0188189552    0.0000000000
      3  Br        2.3199447288   -0.5188655378    0.0000000000
      4  I        -1.3819781229   -0.8512696832    0.0000000000
      5  C         1.1360640912    0.9521328070    0.0000000000
      6  C        -0.1885878986    0.8765087335    0.0000000000
   Point Group: cs    Number of degrees of freedom:     9


   Energy is  -9670.329697551

 Hessian Updated using BFGS Update

  9 Hessian modes will be used to form the next step
  Hessian Eigenvalues:
     0.057360    0.136460    0.181502    0.231585    0.262502    0.366882
     0.400252    0.564088    0.746455

 Minimum Search - Taking Simple RFO Step
 Searching for Lamda that Minimizes Along All modes
 Value Taken    Lamda =  -0.00006246
 Step Taken.  Stepsize is  0.019427

                             Maximum     Tolerance    Cnvgd?
         Gradient           0.002561      0.000300      NO
         Displacement       0.013921      0.001200      NO
         Energy change     -0.000099      0.000001      NO


 New Cartesian Coordinates Obtained by Inverse Iteration

 Displacement from previous Coordinates is:  0.015932
 ----------------------------------------------------------------
             Standard Nuclear Orientation (Angstroms)
    I     Atom           X                Y                Z
 ----------------------------------------------------------------
    1      H       1.6312087141     1.9155542826     0.0000000000
    2      F      -0.8985620229     2.0168314020     0.0000000000
    3      Br      2.3190850792    -0.5178668048     0.0000000000
    4      I      -1.3865141545    -0.8515819949     0.0000000000
    5      C       1.1406157773     0.9513692250     0.0000000000
    6      C      -0.1853951371     0.8765274157     0.0000000000
 ----------------------------------------------------------------
 Molecular Point Group                 Cs    NOp =  2
 Largest Abelian Subgroup              Cs    NOp =  2
 Nuclear Repulsion Energy =   691.7372122540 hartrees
 There are       55 alpha and       55 beta electrons
 Applying Cartesian multipole field
    Component          Value
    ---------          -----
     (2,0,0)        1.00000E-11
     (0,2,0)        2.00000E-11
     (0,0,2)       -3.00000E-11
 Nucleus-field energy     =     0.0000000180 hartrees
 Requested basis set is 6-311++G(d,p)
 There are 66 shells and 183 basis functions
 A cutoff of  1.0D-11 yielded   1773 shell pairs
 There are     14258 function pairs (     15995 Cartesian)
 Smallest overlap matrix eigenvalue = 7.46E-05
 Guess MOs from SCF MO coefficient file

 -----------------------------------------------------------------------
  General SCF calculation program by
  Eric Jon Sundstrom, Paul Horn, Yuezhi Mao, Dmitri Zuev, Alec White,
  David Stuck, Shaama M.S., Shane Yost, Joonho Lee, David Small,
  Daniel Levine, Susi Lehtola, Hugh Burton, Evgeny Epifanovsky
 -----------------------------------------------------------------------
 Exchange:     0.2000 Hartree-Fock + 0.0800 Slater + 0.7200 B88
 Correlation:  0.1900 VWN1RPA + 0.8100 LYP
 Using SG-1 standard quadrature grid
 using 4 threads for integral computing
 -------------------------------------------------------
 OpenMP Integral computing Module                
 Release: version 2.0, May 2017, Q-Chem Inc. Pleasanton 
 -------------------------------------------------------
 -------------------------------------------------------
 OpenMP BLAS3 based DFT computing Module                
 Release: version 1.0, May 2013, Q-Chem Inc. Pittsburgh 
 -------------------------------------------------------
 A restricted SCF calculation will be
 performed using DIIS
 SCF converges when DIIS error is below 1.0e-08
 ---------------------------------------
  Cycle       Energy         DIIS error
 ---------------------------------------
    1   -9670.3297169867      5.77e-05  
    2   -9670.3297314048      3.37e-05  
    3   -9670.3297298731      3.85e-05  
    4   -9670.3297359969      4.15e-06  
    5   -9670.3297360664      1.87e-06  
    6   -9670.3297360740      4.09e-07  
    7   -9670.3297360746      1.79e-07  
    8   -9670.3297360746      3.20e-08  
    9   -9670.3297360747      2.24e-08  
   10   -9670.3297360746      3.54e-09  Convergence criterion met
 ---------------------------------------
 SCF time:   CPU 30.47s  wall 8.00s 
 SCF   energy in the final basis set =    -9670.3297360746
 Total energy in the final basis set =    -9670.3297360746

 --------------------------------------------------------------
             Orbital Energies (a.u.) and Symmetries
 --------------------------------------------------------------

 Alpha MOs, Restricted
 -- Occupied --                  
******* -482.86 -176.32 -165.73 -165.73 -165.73  -62.51  -56.33
  1 A'    2 A'    3 A'    4 A'    1 A"    5 A'    6 A'    7 A'                 
-56.324 -56.324 -35.821 -31.315 -31.308 -31.308 -24.727 -22.965
  2 A"    8 A'    9 A'   10 A'    3 A"   11 A'   12 A'   13 A'                 
-22.964 -22.963 -22.959 -22.959 -10.322 -10.251  -8.717  -6.549
  4 A"   14 A'   15 A'    5 A"   16 A'   17 A'   18 A'   19 A'                 
 -6.535  -6.534  -6.371  -4.783  -4.768  -4.768  -2.659  -2.655
  6 A"   20 A'   21 A'   22 A'    7 A"   23 A'   24 A'    8 A"                 
 -2.655  -2.644  -2.644  -2.049  -2.044  -2.044  -2.031  -2.031
 25 A'    9 A"   26 A'   27 A'   10 A"   28 A'   29 A'   11 A"                 
 -1.267  -0.861  -0.773  -0.692  -0.607  -0.540  -0.508  -0.504
 30 A'   31 A'   32 A'   33 A'   34 A'   35 A'   36 A'   12 A"                 
 -0.429  -0.389  -0.366  -0.319  -0.307  -0.286  -0.261
 37 A'   38 A'   13 A"   39 A'   14 A"   40 A'   15 A"                         
 -- Virtual --                   
 -0.066  -0.035  -0.029   0.001   0.023   0.042   0.052   0.061
 41 A'   16 A"   42 A'   43 A'   44 A'   45 A'   17 A"   46 A'                 
  0.072   0.082   0.084   0.109   0.110   0.114   0.128   0.145
 47 A'   18 A"   48 A'   19 A"   49 A'   50 A'   51 A'   52 A'                 
  0.162   0.210   0.225   0.233   0.260   0.272   0.296   0.318
 53 A'   54 A'   20 A"   55 A'   56 A'   21 A"   57 A'   58 A'                 
  0.322   0.350   0.389   0.394   0.400   0.410   0.426   0.433
 59 A'   60 A'   22 A"   23 A"   61 A'   62 A'   24 A"   63 A'                 
  0.439   0.469   0.503   0.524   0.542   0.551   0.585   0.587
 64 A'   65 A'   25 A"   66 A'   26 A"   67 A'   68 A'   27 A"                 
  0.637   0.657   0.657   0.685   0.744   0.777   0.838   0.844
 69 A'   28 A"   70 A'   71 A'   72 A'   73 A'   74 A'   75 A'                 
  0.925   0.985   1.075   1.183   1.270   1.305   1.348   1.351
 76 A'   77 A'   29 A"   30 A"   31 A"   78 A'   79 A'   32 A"                 
  1.408   1.447   1.451   1.476   1.541   1.607   1.756   1.796
 80 A'   81 A'   33 A"   82 A'   83 A'   84 A'   85 A'   34 A"                 
  1.883   1.915   1.960   1.998   2.037   2.115   2.168   2.255
 86 A'   87 A'   35 A"   36 A"   88 A'   89 A'   90 A'   91 A'                 
  2.545   2.611   2.624   2.813   2.861   3.096   3.203   3.670
 92 A'   37 A"   93 A'   38 A"   94 A'   95 A'   96 A'   97 A'                 
  3.750   3.791   3.937   3.962   3.967   3.986   4.004   4.012
 39 A"   98 A'   40 A"   41 A"   99 A'   42 A"   43 A"  100 A'                 
  4.030   4.064   4.111   4.168   4.246   4.362   4.388   4.781
101 A'   44 A"  102 A'  103 A'  104 A'  105 A'  106 A'  107 A'                 
  5.987   6.034   6.075   6.263   6.341   6.581   6.654   7.536
 45 A"  108 A'  109 A'   46 A"  110 A'  111 A'  112 A'   47 A"                 
  7.572   7.656  23.438  24.142  27.819  28.330  28.362  28.380
113 A'  114 A'  115 A'  116 A'  117 A'   48 A"  118 A'  119 A'                 
 28.519  28.530  28.545  28.588  28.691  47.884  66.728 127.873
 49 A"  120 A'   50 A"  121 A'  122 A'  123 A'  124 A'   51 A"                 
127.900 127.930 151.619 289.732 289.766 289.8791020.6701901.780
125 A'  126 A'  127 A'   52 A"  128 A'  129 A'  130 A'  131 A'                 

 Beta MOs, Restricted
 -- Occupied --                  
******* -482.86 -176.32 -165.73 -165.73 -165.73  -62.51  -56.33
  1 A'    2 A'    3 A'    4 A'    1 A"    5 A'    6 A'    7 A'                 
-56.324 -56.324 -35.821 -31.315 -31.308 -31.308 -24.727 -22.965
  2 A"    8 A'    9 A'   10 A'    3 A"   11 A'   12 A'   13 A'                 
-22.964 -22.963 -22.959 -22.959 -10.322 -10.251  -8.717  -6.549
  4 A"   14 A'   15 A'    5 A"   16 A'   17 A'   18 A'   19 A'                 
 -6.535  -6.534  -6.371  -4.783  -4.768  -4.768  -2.659  -2.655
  6 A"   20 A'   21 A'   22 A'    7 A"   23 A'   24 A'    8 A"                 
 -2.655  -2.644  -2.644  -2.049  -2.044  -2.044  -2.031  -2.031
 25 A'    9 A"   26 A'   27 A'   10 A"   28 A'   29 A'   11 A"                 
 -1.267  -0.861  -0.773  -0.692  -0.607  -0.540  -0.508  -0.504
 30 A'   31 A'   32 A'   33 A'   34 A'   35 A'   36 A'   12 A"                 
 -0.429  -0.389  -0.366  -0.319  -0.307  -0.286  -0.261
 37 A'   38 A'   13 A"   39 A'   14 A"   40 A'   15 A"                         
 -- Virtual --                   
 -0.066  -0.035  -0.029   0.001   0.023   0.042   0.052   0.061
 41 A'   16 A"   42 A'   43 A'   44 A'   45 A'   17 A"   46 A'                 
  0.072   0.082   0.084   0.109   0.110   0.114   0.128   0.145
 47 A'   18 A"   48 A'   19 A"   49 A'   50 A'   51 A'   52 A'                 
  0.162   0.210   0.225   0.233   0.260   0.272   0.296   0.318
 53 A'   54 A'   20 A"   55 A'   56 A'   21 A"   57 A'   58 A'                 
  0.322   0.350   0.389   0.394   0.400   0.410   0.426   0.433
 59 A'   60 A'   22 A"   23 A"   61 A'   62 A'   24 A"   63 A'                 
  0.439   0.469   0.503   0.524   0.542   0.551   0.585   0.587
 64 A'   65 A'   25 A"   66 A'   26 A"   67 A'   68 A'   27 A"                 
  0.637   0.657   0.657   0.685   0.744   0.777   0.838   0.844
 69 A'   28 A"   70 A'   71 A'   72 A'   73 A'   74 A'   75 A'                 
  0.925   0.985   1.075   1.183   1.270   1.305   1.348   1.351
 76 A'   77 A'   29 A"   30 A"   31 A"   78 A'   79 A'   32 A"                 
  1.408   1.447   1.451   1.476   1.541   1.607   1.756   1.796
 80 A'   81 A'   33 A"   82 A'   83 A'   84 A'   85 A'   34 A"                 
  1.883   1.915   1.960   1.998   2.037   2.115   2.168   2.255
 86 A'   87 A'   35 A"   36 A"   88 A'   89 A'   90 A'   91 A'                 
  2.545   2.611   2.624   2.813   2.861   3.096   3.203   3.670
 92 A'   37 A"   93 A'   38 A"   94 A'   95 A'   96 A'   97 A'                 
  3.750   3.791   3.937   3.962   3.967   3.986   4.004   4.012
 39 A"   98 A'   40 A"   41 A"   99 A'   42 A"   43 A"  100 A'                 
  4.030   4.064   4.111   4.168   4.246   4.362   4.388   4.781
101 A'   44 A"  102 A'  103 A'  104 A'  105 A'  106 A'  107 A'                 
  5.987   6.034   6.075   6.263   6.341   6.581   6.654   7.536
 45 A"  108 A'  109 A'   46 A"  110 A'  111 A'  112 A'   47 A"                 
  7.572   7.656  23.438  24.142  27.819  28.330  28.362  28.380
113 A'  114 A'  115 A'  116 A'  117 A'   48 A"  118 A'  119 A'                 
 28.519  28.530  28.545  28.588  28.691  47.884  66.728 127.873
 49 A"  120 A'   50 A"  121 A'  122 A'  123 A'  124 A'   51 A"                 
127.900 127.930 151.619 289.732 289.766 289.8791020.6701901.780
125 A'  126 A'  127 A'   52 A"  128 A'  129 A'  130 A'  131 A'                 
 --------------------------------------------------------------

          Ground-State Mulliken Net Atomic Charges

     Atom                 Charge (a.u.)
  ----------------------------------------
      1 H                     0.238096
      2 F                    -0.044669
      3 Br                   -0.092021
      4 I                     0.125878
      5 C                    -0.032363
      6 C                    -0.194922
  ----------------------------------------
  Sum of atomic charges =     0.000000

 -----------------------------------------------------------------
                    Cartesian Multipole Moments
 -----------------------------------------------------------------
    Charge (ESU x 10^10)
                 0.0000
    Dipole Moment (Debye)
         X       0.4157      Y      -0.1929      Z      -0.0000
       Tot       0.4583
    Quadrupole Moments (Debye-Ang)
        XX     -62.1732     XY       3.8927     YY     -60.9840
        XZ       0.0000     YZ       0.0000     ZZ     -64.6723
    Octopole Moments (Debye-Ang^2)
       XXX     -15.2897    XXY       4.8851    XYY      -0.3291
       YYY      30.7309    XXZ      -0.0000    XYZ      -0.0000
       YYZ       0.0000    XZZ      -6.2151    YZZ      12.9267
       ZZZ      -0.0000
    Hexadecapole Moments (Debye-Ang^3)
      XXXX   -1057.6050   XXXY     -26.6530   XXYY    -218.5019
      XYYY      -6.0221   YYYY    -403.9116   XXXZ       0.0000
      XXYZ       0.0000   XYYZ       0.0000   YYYZ       0.0000
      XXZZ    -197.4225   XYZZ      -9.9587   YYZZ     -83.9247
      XZZZ       0.0000   YZZZ       0.0000   ZZZZ     -81.6697
 -----------------------------------------------------------------
 Calculating analytic gradient of the SCF energy
 Gradient of SCF Energy
            1           2           3           4           5           6
    1   0.0005853   0.0003974  -0.0000378   0.0003302  -0.0007452  -0.0005298
    2  -0.0002284   0.0000484   0.0005202   0.0000377  -0.0004860   0.0001081
    3   0.0000000  -0.0000000  -0.0000000   0.0000000   0.0000000   0.0000000
 Max gradient component =       7.452E-04
 RMS gradient           =       3.351E-04
 Gradient time:  CPU 10.51 s  wall 2.73 s
 Geometry Optimization Parameters
   NAtoms,    NIC,     NZ,  NCons,   NDum,   NFix, NCnnct, MaxDiis
        6      32       0       0       0       0       0       0

 Cartesian Hessian Update
 Hessian Updated using BFGS Update


** GEOMETRY OPTIMIZATION IN DELOCALIZED INTERNAL COORDINATES **
   Searching for a Minimum

   Optimization Cycle:  17

                       Coordinates (Angstroms)
     ATOM                X               Y               Z
      1  H         1.6312087141    1.9155542826    0.0000000000
      2  F        -0.8985620229    2.0168314020    0.0000000000
      3  Br        2.3190850792   -0.5178668048    0.0000000000
      4  I        -1.3865141545   -0.8515819949    0.0000000000
      5  C         1.1406157773    0.9513692250    0.0000000000
      6  C        -0.1853951371    0.8765274157    0.0000000000
   Point Group: cs    Number of degrees of freedom:     9


   Energy is  -9670.329736075

 Hessian Updated using BFGS Update

  9 Hessian modes will be used to form the next step
  Hessian Eigenvalues:
     0.057278    0.109777    0.181560    0.222720    0.259194    0.360115
     0.400221    0.590242    0.730496

 Minimum Search - Taking Simple RFO Step
 Searching for Lamda that Minimizes Along All modes
 Value Taken    Lamda =  -0.00001018
 Step Taken.  Stepsize is  0.009178

                             Maximum     Tolerance    Cnvgd?
         Gradient           0.001078      0.000300      NO
         Displacement       0.006076      0.001200      NO
         Energy change     -0.000039      0.000001      NO


 New Cartesian Coordinates Obtained by Inverse Iteration

 Displacement from previous Coordinates is:  0.009332
 ----------------------------------------------------------------
             Standard Nuclear Orientation (Angstroms)
    I     Atom           X                Y                Z
 ----------------------------------------------------------------
    1      H       1.6286520001     1.9176898772     0.0000000000
    2      F      -0.8980796720     2.0156503617     0.0000000000
    3      Br      2.3187904462    -0.5190393215     0.0000000000
    4      I      -1.3878777491    -0.8506952824     0.0000000000
    5      C       1.1426197231     0.9514375031     0.0000000000
    6      C      -0.1836664922     0.8757903874     0.0000000000
 ----------------------------------------------------------------
 Molecular Point Group                 Cs    NOp =  2
 Largest Abelian Subgroup              Cs    NOp =  2
 Nuclear Repulsion Energy =   691.6936759945 hartrees
 There are       55 alpha and       55 beta electrons
 Applying Cartesian multipole field
    Component          Value
    ---------          -----
     (2,0,0)        1.00000E-11
     (0,2,0)        2.00000E-11
     (0,0,2)       -3.00000E-11
 Nucleus-field energy     =     0.0000000180 hartrees
 Requested basis set is 6-311++G(d,p)
 There are 66 shells and 183 basis functions
 A cutoff of  1.0D-11 yielded   1773 shell pairs
 There are     14258 function pairs (     15995 Cartesian)
 Smallest overlap matrix eigenvalue = 7.46E-05
 Guess MOs from SCF MO coefficient file

 -----------------------------------------------------------------------
  General SCF calculation program by
  Eric Jon Sundstrom, Paul Horn, Yuezhi Mao, Dmitri Zuev, Alec White,
  David Stuck, Shaama M.S., Shane Yost, Joonho Lee, David Small,
  Daniel Levine, Susi Lehtola, Hugh Burton, Evgeny Epifanovsky
 -----------------------------------------------------------------------
 Exchange:     0.2000 Hartree-Fock + 0.0800 Slater + 0.7200 B88
 Correlation:  0.1900 VWN1RPA + 0.8100 LYP
 Using SG-1 standard quadrature grid
 using 4 threads for integral computing
 -------------------------------------------------------
 OpenMP Integral computing Module                
 Release: version 2.0, May 2017, Q-Chem Inc. Pleasanton 
 -------------------------------------------------------
 -------------------------------------------------------
 OpenMP BLAS3 based DFT computing Module                
 Release: version 1.0, May 2013, Q-Chem Inc. Pittsburgh 
 -------------------------------------------------------
 A restricted SCF calculation will be
 performed using DIIS
 SCF converges when DIIS error is below 1.0e-08
 ---------------------------------------
  Cycle       Energy         DIIS error
 ---------------------------------------
    1   -9670.3297386169      2.42e-05  
    2   -9670.3297419719      6.20e-06  
    3   -9670.3297418631      8.29e-06  
    4   -9670.3297421094      2.14e-06  
    5   -9670.3297421301      4.67e-07  
    6   -9670.3297421307      1.57e-07  
    7   -9670.3297421308      4.62e-08  
    8   -9670.3297421307      1.99e-08  
    9   -9670.3297421307      1.74e-09  Convergence criterion met
 ---------------------------------------
 SCF time:   CPU 27.45s  wall 7.00s 
 SCF   energy in the final basis set =    -9670.3297421307
 Total energy in the final basis set =    -9670.3297421307

 --------------------------------------------------------------
             Orbital Energies (a.u.) and Symmetries
 --------------------------------------------------------------

 Alpha MOs, Restricted
 -- Occupied --                  
******* -482.86 -176.32 -165.73 -165.73 -165.73  -62.51  -56.33
  1 A'    2 A'    3 A'    4 A'    1 A"    5 A'    6 A'    7 A'                 
-56.324 -56.324 -35.821 -31.315 -31.308 -31.308 -24.727 -22.965
  2 A"    8 A'    9 A'   10 A'    3 A"   11 A'   12 A'   13 A'                 
-22.964 -22.963 -22.959 -22.959 -10.322 -10.251  -8.717  -6.549
  4 A"   14 A'   15 A'    5 A"   16 A'   17 A'   18 A'   19 A'                 
 -6.535  -6.535  -6.371  -4.783  -4.768  -4.768  -2.659  -2.656
  6 A"   20 A'   21 A'   22 A'    7 A"   23 A'   24 A'    8 A"                 
 -2.655  -2.644  -2.644  -2.049  -2.044  -2.044  -2.031  -2.031
 25 A'    9 A"   26 A'   27 A'   10 A"   28 A'   29 A'   11 A"                 
 -1.267  -0.861  -0.773  -0.692  -0.607  -0.540  -0.507  -0.504
 30 A'   31 A'   32 A'   33 A'   34 A'   35 A'   36 A'   12 A"                 
 -0.429  -0.389  -0.366  -0.319  -0.307  -0.286  -0.261
 37 A'   38 A'   13 A"   39 A'   14 A"   40 A'   15 A"                         
 -- Virtual --                   
 -0.066  -0.035  -0.029   0.001   0.023   0.042   0.052   0.061
 41 A'   16 A"   42 A'   43 A'   44 A'   45 A'   17 A"   46 A'                 
  0.072   0.082   0.084   0.109   0.110   0.114   0.128   0.145
 47 A'   18 A"   48 A'   19 A"   49 A'   50 A'   51 A'   52 A'                 
  0.161   0.210   0.225   0.233   0.260   0.272   0.296   0.318
 53 A'   54 A'   20 A"   55 A'   56 A'   21 A"   57 A'   58 A'                 
  0.321   0.350   0.389   0.394   0.400   0.410   0.426   0.433
 59 A'   60 A'   22 A"   23 A"   61 A'   62 A'   24 A"   63 A'                 
  0.439   0.469   0.503   0.525   0.542   0.551   0.585   0.587
 64 A'   65 A'   25 A"   66 A'   26 A"   67 A'   68 A'   27 A"                 
  0.637   0.656   0.657   0.685   0.744   0.777   0.838   0.844
 69 A'   28 A"   70 A'   71 A'   72 A'   73 A'   74 A'   75 A'                 
  0.925   0.984   1.075   1.183   1.270   1.305   1.349   1.351
 76 A'   77 A'   29 A"   30 A"   31 A"   78 A'   79 A'   32 A"                 
  1.408   1.447   1.451   1.476   1.541   1.608   1.754   1.797
 80 A'   81 A'   33 A"   82 A'   83 A'   84 A'   85 A'   34 A"                 
  1.882   1.915   1.959   1.999   2.037   2.116   2.169   2.254
 86 A'   87 A'   35 A"   36 A"   88 A'   89 A'   90 A'   91 A'                 
  2.544   2.611   2.623   2.813   2.860   3.097   3.204   3.670
 92 A'   37 A"   93 A'   38 A"   94 A'   95 A'   96 A'   97 A'                 
  3.750   3.791   3.937   3.962   3.967   3.986   4.004   4.012
 39 A"   98 A'   40 A"   41 A"   99 A'   42 A"   43 A"  100 A'                 
  4.030   4.064   4.111   4.168   4.246   4.362   4.388   4.781
101 A'   44 A"  102 A'  103 A'  104 A'  105 A'  106 A'  107 A'                 
  5.987   6.034   6.075   6.263   6.341   6.581   6.654   7.536
 45 A"  108 A'  109 A'   46 A"  110 A'  111 A'  112 A'   47 A"                 
  7.571   7.656  23.438  24.141  27.819  28.330  28.362  28.380
113 A'  114 A'  115 A'  116 A'  117 A'   48 A"  118 A'  119 A'                 
 28.519  28.530  28.545  28.588  28.691  47.884  66.728 127.873
 49 A"  120 A'   50 A"  121 A'  122 A'  123 A'  124 A'   51 A"                 
127.900 127.930 151.619 289.732 289.766 289.8791020.6701901.780
125 A'  126 A'  127 A'   52 A"  128 A'  129 A'  130 A'  131 A'                 

 Beta MOs, Restricted
 -- Occupied --                  
******* -482.86 -176.32 -165.73 -165.73 -165.73  -62.51  -56.33
  1 A'    2 A'    3 A'    4 A'    1 A"    5 A'    6 A'    7 A'                 
-56.324 -56.324 -35.821 -31.315 -31.308 -31.308 -24.727 -22.965
  2 A"    8 A'    9 A'   10 A'    3 A"   11 A'   12 A'   13 A'                 
-22.964 -22.963 -22.959 -22.959 -10.322 -10.251  -8.717  -6.549
  4 A"   14 A'   15 A'    5 A"   16 A'   17 A'   18 A'   19 A'                 
 -6.535  -6.535  -6.371  -4.783  -4.768  -4.768  -2.659  -2.656
  6 A"   20 A'   21 A'   22 A'    7 A"   23 A'   24 A'    8 A"                 
 -2.655  -2.644  -2.644  -2.049  -2.044  -2.044  -2.031  -2.031
 25 A'    9 A"   26 A'   27 A'   10 A"   28 A'   29 A'   11 A"                 
 -1.267  -0.861  -0.773  -0.692  -0.607  -0.540  -0.507  -0.504
 30 A'   31 A'   32 A'   33 A'   34 A'   35 A'   36 A'   12 A"                 
 -0.429  -0.389  -0.366  -0.319  -0.307  -0.286  -0.261
 37 A'   38 A'   13 A"   39 A'   14 A"   40 A'   15 A"                         
 -- Virtual --                   
 -0.066  -0.035  -0.029   0.001   0.023   0.042   0.052   0.061
 41 A'   16 A"   42 A'   43 A'   44 A'   45 A'   17 A"   46 A'                 
  0.072   0.082   0.084   0.109   0.110   0.114   0.128   0.145
 47 A'   18 A"   48 A'   19 A"   49 A'   50 A'   51 A'   52 A'                 
  0.161   0.210   0.225   0.233   0.260   0.272   0.296   0.318
 53 A'   54 A'   20 A"   55 A'   56 A'   21 A"   57 A'   58 A'                 
  0.321   0.350   0.389   0.394   0.400   0.410   0.426   0.433
 59 A'   60 A'   22 A"   23 A"   61 A'   62 A'   24 A"   63 A'                 
  0.439   0.469   0.503   0.525   0.542   0.551   0.585   0.587
 64 A'   65 A'   25 A"   66 A'   26 A"   67 A'   68 A'   27 A"                 
  0.637   0.656   0.657   0.685   0.744   0.777   0.838   0.844
 69 A'   28 A"   70 A'   71 A'   72 A'   73 A'   74 A'   75 A'                 
  0.925   0.984   1.075   1.183   1.270   1.305   1.349   1.351
 76 A'   77 A'   29 A"   30 A"   31 A"   78 A'   79 A'   32 A"                 
  1.408   1.447   1.451   1.476   1.541   1.608   1.754   1.797
 80 A'   81 A'   33 A"   82 A'   83 A'   84 A'   85 A'   34 A"                 
  1.882   1.915   1.959   1.999   2.037   2.116   2.169   2.254
 86 A'   87 A'   35 A"   36 A"   88 A'   89 A'   90 A'   91 A'                 
  2.544   2.611   2.623   2.813   2.860   3.097   3.204   3.670
 92 A'   37 A"   93 A'   38 A"   94 A'   95 A'   96 A'   97 A'                 
  3.750   3.791   3.937   3.962   3.967   3.986   4.004   4.012
 39 A"   98 A'   40 A"   41 A"   99 A'   42 A"   43 A"  100 A'                 
  4.030   4.064   4.111   4.168   4.246   4.362   4.388   4.781
101 A'   44 A"  102 A'  103 A'  104 A'  105 A'  106 A'  107 A'                 
  5.987   6.034   6.075   6.263   6.341   6.581   6.654   7.536
 45 A"  108 A'  109 A'   46 A"  110 A'  111 A'  112 A'   47 A"                 
  7.571   7.656  23.438  24.141  27.819  28.330  28.362  28.380
113 A'  114 A'  115 A'  116 A'  117 A'   48 A"  118 A'  119 A'                 
 28.519  28.530  28.545  28.588  28.691  47.884  66.728 127.873
 49 A"  120 A'   50 A"  121 A'  122 A'  123 A'  124 A'   51 A"                 
127.900 127.930 151.619 289.732 289.766 289.8791020.6701901.780
125 A'  126 A'  127 A'   52 A"  128 A'  129 A'  130 A'  131 A'                 
 --------------------------------------------------------------

          Ground-State Mulliken Net Atomic Charges

     Atom                 Charge (a.u.)
  ----------------------------------------
      1 H                     0.237997
      2 F                    -0.044688
      3 Br                   -0.092157
      4 I                     0.125643
      5 C                    -0.033063
      6 C                    -0.193731
  ----------------------------------------
  Sum of atomic charges =     0.000000

 -----------------------------------------------------------------
                    Cartesian Multipole Moments
 -----------------------------------------------------------------
    Charge (ESU x 10^10)
                 0.0000
    Dipole Moment (Debye)
         X       0.4180      Y      -0.1929      Z       0.0000
       Tot       0.4604
    Quadrupole Moments (Debye-Ang)
        XX     -62.1701     XY       3.8905     YY     -60.9809
        XZ       0.0000     YZ      -0.0000     ZZ     -64.6731
    Octopole Moments (Debye-Ang^2)
       XXX     -15.2845    XXY       4.8534    XYY      -0.2761
       YYY      30.7825    XXZ       0.0000    XYZ       0.0000
       YYZ      -0.0000    XZZ      -6.1877    YZZ      12.9288
       ZZZ       0.0000
    Hexadecapole Moments (Debye-Ang^3)
      XXXX   -1058.1691   XXXY     -26.5523   XXYY    -218.5146
      XYYY      -6.0214   YYYY    -403.6266   XXXZ       0.0000
      XXYZ      -0.0000   XYYZ       0.0000   YYYZ      -0.0000
      XXZZ    -197.5088   XYZZ      -9.9370   YYZZ     -83.8860
      XZZZ       0.0000   YZZZ      -0.0000   ZZZZ     -81.6710
 -----------------------------------------------------------------
 Calculating analytic gradient of the SCF energy
 Gradient of SCF Energy
            1           2           3           4           5           6
    1   0.0000594   0.0001423  -0.0002502   0.0001107   0.0002884  -0.0003506
    2  -0.0001741   0.0000455   0.0003720   0.0000816  -0.0003557   0.0000307
    3   0.0000000  -0.0000000  -0.0000000   0.0000000   0.0000000  -0.0000000
 Max gradient component =       3.720E-04
 RMS gradient           =       1.840E-04
 Gradient time:  CPU 10.50 s  wall 2.73 s
 Geometry Optimization Parameters
   NAtoms,    NIC,     NZ,  NCons,   NDum,   NFix, NCnnct, MaxDiis
        6      32       0       0       0       0       0       0

 Cartesian Hessian Update
 Hessian Updated using BFGS Update


** GEOMETRY OPTIMIZATION IN DELOCALIZED INTERNAL COORDINATES **
   Searching for a Minimum

   Optimization Cycle:  18

                       Coordinates (Angstroms)
     ATOM                X               Y               Z
      1  H         1.6286520001    1.9176898772    0.0000000000
      2  F        -0.8980796720    2.0156503617    0.0000000000
      3  Br        2.3187904462   -0.5190393215    0.0000000000
      4  I        -1.3878777491   -0.8506952824    0.0000000000
      5  C         1.1426197231    0.9514375031    0.0000000000
      6  C        -0.1836664922    0.8757903874    0.0000000000
   Point Group: cs    Number of degrees of freedom:     9


   Energy is  -9670.329742131

 Hessian Updated using BFGS Update

  9 Hessian modes will be used to form the next step
  Hessian Eigenvalues:
     0.054755    0.107588    0.170132    0.219618    0.258390    0.356208
     0.399881    0.563656    0.726786

 Minimum Search - Taking Simple RFO Step
 Searching for Lamda that Minimizes Along All modes
 Value Taken    Lamda =  -0.00000109
 Step Taken.  Stepsize is  0.002635

                             Maximum     Tolerance    Cnvgd?
         Gradient           0.000409      0.000300      NO
         Displacement       0.001836      0.001200      NO
         Energy change     -0.000006      0.000001      NO


 New Cartesian Coordinates Obtained by Inverse Iteration

 Displacement from previous Coordinates is:  0.002823
 ----------------------------------------------------------------
             Standard Nuclear Orientation (Angstroms)
    I     Atom           X                Y                Z
 ----------------------------------------------------------------
    1      H       1.6280541612     1.9184877618     0.0000000000
    2      F      -0.8980032860     2.0152817609     0.0000000000
    3      Br      2.3188248683    -0.5196871602     0.0000000000
    4      I      -1.3882027223    -0.8503866609     0.0000000000
    5      C       1.1429842515     0.9516548654     0.0000000000
    6      C      -0.1832190167     0.8754829586     0.0000000000
 ----------------------------------------------------------------
 Molecular Point Group                 Cs    NOp =  2
 Largest Abelian Subgroup              Cs    NOp =  2
 Nuclear Repulsion Energy =   691.6665023474 hartrees
 There are       55 alpha and       55 beta electrons
 Applying Cartesian multipole field
    Component          Value
    ---------          -----
     (2,0,0)        1.00000E-11
     (0,2,0)        2.00000E-11
     (0,0,2)       -3.00000E-11
 Nucleus-field energy     =     0.0000000180 hartrees
 Requested basis set is 6-311++G(d,p)
 There are 66 shells and 183 basis functions
 A cutoff of  1.0D-11 yielded   1773 shell pairs
 There are     14258 function pairs (     15995 Cartesian)
 Smallest overlap matrix eigenvalue = 7.46E-05
 Guess MOs from SCF MO coefficient file

 -----------------------------------------------------------------------
  General SCF calculation program by
  Eric Jon Sundstrom, Paul Horn, Yuezhi Mao, Dmitri Zuev, Alec White,
  David Stuck, Shaama M.S., Shane Yost, Joonho Lee, David Small,
  Daniel Levine, Susi Lehtola, Hugh Burton, Evgeny Epifanovsky
 -----------------------------------------------------------------------
 Exchange:     0.2000 Hartree-Fock + 0.0800 Slater + 0.7200 B88
 Correlation:  0.1900 VWN1RPA + 0.8100 LYP
 Using SG-1 standard quadrature grid
 using 4 threads for integral computing
 -------------------------------------------------------
 OpenMP Integral computing Module                
 Release: version 2.0, May 2017, Q-Chem Inc. Pleasanton 
 -------------------------------------------------------
 -------------------------------------------------------
 OpenMP BLAS3 based DFT computing Module                
 Release: version 1.0, May 2013, Q-Chem Inc. Pittsburgh 
 -------------------------------------------------------
 A restricted SCF calculation will be
 performed using DIIS
 SCF converges when DIIS error is below 1.0e-08
 ---------------------------------------
  Cycle       Energy         DIIS error
 ---------------------------------------
    1   -9670.3297424694      8.03e-06  
    2   -9670.3297427969      2.47e-06  
    3   -9670.3297427806      3.25e-06  
    4   -9670.3297428192      6.19e-07  
    5   -9670.3297428204      2.78e-07  
    6   -9670.3297428205      5.83e-08  
    7   -9670.3297428206      1.66e-08  
    8   -9670.3297428205      5.39e-09  Convergence criterion met
 ---------------------------------------
 SCF time:   CPU 24.40s  wall 7.00s 
 SCF   energy in the final basis set =    -9670.3297428205
 Total energy in the final basis set =    -9670.3297428205

 --------------------------------------------------------------
             Orbital Energies (a.u.) and Symmetries
 --------------------------------------------------------------

 Alpha MOs, Restricted
 -- Occupied --                  
******* -482.86 -176.32 -165.73 -165.73 -165.73  -62.51  -56.33
  1 A'    2 A'    3 A'    4 A'    1 A"    5 A'    6 A'    7 A'                 
-56.324 -56.324 -35.821 -31.315 -31.308 -31.308 -24.727 -22.965
  2 A"    8 A'    9 A'   10 A'    3 A"   11 A'   12 A'   13 A'                 
-22.964 -22.963 -22.959 -22.959 -10.322 -10.251  -8.717  -6.549
  4 A"   14 A'   15 A'    5 A"   16 A'   17 A'   18 A'   19 A'                 
 -6.535  -6.535  -6.371  -4.783  -4.768  -4.768  -2.659  -2.656
  6 A"   20 A'   21 A'   22 A'    7 A"   23 A'   24 A'    8 A"                 
 -2.655  -2.644  -2.644  -2.049  -2.044  -2.044  -2.031  -2.031
 25 A'    9 A"   26 A'   27 A'   10 A"   28 A'   29 A'   11 A"                 
 -1.267  -0.861  -0.773  -0.692  -0.607  -0.540  -0.507  -0.504
 30 A'   31 A'   32 A'   33 A'   34 A'   35 A'   36 A'   12 A"                 
 -0.429  -0.389  -0.366  -0.319  -0.307  -0.286  -0.261
 37 A'   38 A'   13 A"   39 A'   14 A"   40 A'   15 A"                         
 -- Virtual --                   
 -0.066  -0.035  -0.029   0.001   0.023   0.042   0.052   0.061
 41 A'   16 A"   42 A'   43 A'   44 A'   45 A'   17 A"   46 A'                 
  0.072   0.082   0.084   0.108   0.110   0.114   0.128   0.145
 47 A'   18 A"   48 A'   19 A"   49 A'   50 A'   51 A'   52 A'                 
  0.161   0.210   0.225   0.233   0.260   0.272   0.296   0.318
 53 A'   54 A'   20 A"   55 A'   56 A'   21 A"   57 A'   58 A'                 
  0.321   0.350   0.389   0.394   0.400   0.410   0.426   0.433
 59 A'   60 A'   22 A"   23 A"   61 A'   62 A'   24 A"   63 A'                 
  0.439   0.469   0.503   0.524   0.542   0.551   0.585   0.587
 64 A'   65 A'   25 A"   66 A'   26 A"   67 A'   68 A'   27 A"                 
  0.637   0.656   0.657   0.685   0.744   0.777   0.837   0.844
 69 A'   28 A"   70 A'   71 A'   72 A'   73 A'   74 A'   75 A'                 
  0.925   0.984   1.075   1.183   1.270   1.305   1.349   1.351
 76 A'   77 A'   29 A"   30 A"   31 A"   78 A'   79 A'   32 A"                 
  1.408   1.447   1.451   1.476   1.541   1.608   1.753   1.797
 80 A'   81 A'   33 A"   82 A'   83 A'   84 A'   85 A'   34 A"                 
  1.882   1.915   1.959   1.999   2.037   2.116   2.169   2.253
 86 A'   87 A'   35 A"   36 A"   88 A'   89 A'   90 A'   91 A'                 
  2.544   2.611   2.623   2.813   2.860   3.097   3.204   3.670
 92 A'   37 A"   93 A'   38 A"   94 A'   95 A'   96 A'   97 A'                 
  3.750   3.791   3.937   3.962   3.967   3.986   4.004   4.012
 39 A"   98 A'   40 A"   41 A"   99 A'   42 A"   43 A"  100 A'                 
  4.030   4.064   4.111   4.168   4.246   4.362   4.388   4.781
101 A'   44 A"  102 A'  103 A'  104 A'  105 A'  106 A'  107 A'                 
  5.987   6.034   6.075   6.263   6.341   6.580   6.654   7.536
 45 A"  108 A'  109 A'   46 A"  110 A'  111 A'  112 A'   47 A"                 
  7.571   7.656  23.438  24.141  27.819  28.330  28.362  28.380
113 A'  114 A'  115 A'  116 A'  117 A'   48 A"  118 A'  119 A'                 
 28.519  28.530  28.545  28.588  28.691  47.884  66.729 127.873
 49 A"  120 A'   50 A"  121 A'  122 A'  123 A'  124 A'   51 A"                 
127.900 127.930 151.619 289.732 289.765 289.8791020.6701901.780
125 A'  126 A'  127 A'   52 A"  128 A'  129 A'  130 A'  131 A'                 

 Beta MOs, Restricted
 -- Occupied --                  
******* -482.86 -176.32 -165.73 -165.73 -165.73  -62.51  -56.33
  1 A'    2 A'    3 A'    4 A'    1 A"    5 A'    6 A'    7 A'                 
-56.324 -56.324 -35.821 -31.315 -31.308 -31.308 -24.727 -22.965
  2 A"    8 A'    9 A'   10 A'    3 A"   11 A'   12 A'   13 A'                 
-22.964 -22.963 -22.959 -22.959 -10.322 -10.251  -8.717  -6.549
  4 A"   14 A'   15 A'    5 A"   16 A'   17 A'   18 A'   19 A'                 
 -6.535  -6.535  -6.371  -4.783  -4.768  -4.768  -2.659  -2.656
  6 A"   20 A'   21 A'   22 A'    7 A"   23 A'   24 A'    8 A"                 
 -2.655  -2.644  -2.644  -2.049  -2.044  -2.044  -2.031  -2.031
 25 A'    9 A"   26 A'   27 A'   10 A"   28 A'   29 A'   11 A"                 
 -1.267  -0.861  -0.773  -0.692  -0.607  -0.540  -0.507  -0.504
 30 A'   31 A'   32 A'   33 A'   34 A'   35 A'   36 A'   12 A"                 
 -0.429  -0.389  -0.366  -0.319  -0.307  -0.286  -0.261
 37 A'   38 A'   13 A"   39 A'   14 A"   40 A'   15 A"                         
 -- Virtual --                   
 -0.066  -0.035  -0.029   0.001   0.023   0.042   0.052   0.061
 41 A'   16 A"   42 A'   43 A'   44 A'   45 A'   17 A"   46 A'                 
  0.072   0.082   0.084   0.108   0.110   0.114   0.128   0.145
 47 A'   18 A"   48 A'   19 A"   49 A'   50 A'   51 A'   52 A'                 
  0.161   0.210   0.225   0.233   0.260   0.272   0.296   0.318
 53 A'   54 A'   20 A"   55 A'   56 A'   21 A"   57 A'   58 A'                 
  0.321   0.350   0.389   0.394   0.400   0.410   0.426   0.433
 59 A'   60 A'   22 A"   23 A"   61 A'   62 A'   24 A"   63 A'                 
  0.439   0.469   0.503   0.524   0.542   0.551   0.585   0.587
 64 A'   65 A'   25 A"   66 A'   26 A"   67 A'   68 A'   27 A"                 
  0.637   0.656   0.657   0.685   0.744   0.777   0.837   0.844
 69 A'   28 A"   70 A'   71 A'   72 A'   73 A'   74 A'   75 A'                 
  0.925   0.984   1.075   1.183   1.270   1.305   1.349   1.351
 76 A'   77 A'   29 A"   30 A"   31 A"   78 A'   79 A'   32 A"                 
  1.408   1.447   1.451   1.476   1.541   1.608   1.753   1.797
 80 A'   81 A'   33 A"   82 A'   83 A'   84 A'   85 A'   34 A"                 
  1.882   1.915   1.959   1.999   2.037   2.116   2.169   2.253
 86 A'   87 A'   35 A"   36 A"   88 A'   89 A'   90 A'   91 A'                 
  2.544   2.611   2.623   2.813   2.860   3.097   3.204   3.670
 92 A'   37 A"   93 A'   38 A"   94 A'   95 A'   96 A'   97 A'                 
  3.750   3.791   3.937   3.962   3.967   3.986   4.004   4.012
 39 A"   98 A'   40 A"   41 A"   99 A'   42 A"   43 A"  100 A'                 
  4.030   4.064   4.111   4.168   4.246   4.362   4.388   4.781
101 A'   44 A"  102 A'  103 A'  104 A'  105 A'  106 A'  107 A'                 
  5.987   6.034   6.075   6.263   6.341   6.580   6.654   7.536
 45 A"  108 A'  109 A'   46 A"  110 A'  111 A'  112 A'   47 A"                 
  7.571   7.656  23.438  24.141  27.819  28.330  28.362  28.380
113 A'  114 A'  115 A'  116 A'  117 A'   48 A"  118 A'  119 A'                 
 28.519  28.530  28.545  28.588  28.691  47.884  66.729 127.873
 49 A"  120 A'   50 A"  121 A'  122 A'  123 A'  124 A'   51 A"                 
127.900 127.930 151.619 289.732 289.765 289.8791020.6701901.780
125 A'  126 A'  127 A'   52 A"  128 A'  129 A'  130 A'  131 A'                 
 --------------------------------------------------------------

          Ground-State Mulliken Net Atomic Charges

     Atom                 Charge (a.u.)
  ----------------------------------------
      1 H                     0.238025
      2 F                    -0.044730
      3 Br                   -0.092329
      4 I                     0.125707
      5 C                    -0.033048
      6 C                    -0.193624
  ----------------------------------------
  Sum of atomic charges =     0.000000

 -----------------------------------------------------------------
                    Cartesian Multipole Moments
 -----------------------------------------------------------------
    Charge (ESU x 10^10)
                 0.0000
    Dipole Moment (Debye)
         X       0.4170      Y      -0.1930      Z       0.0000
       Tot       0.4595
    Quadrupole Moments (Debye-Ang)
        XX     -62.1715     XY       3.8927     YY     -60.9793
        XZ       0.0000     YZ       0.0000     ZZ     -64.6737
    Octopole Moments (Debye-Ang^2)
       XXX     -15.3060    XXY       4.8485    XYY      -0.2609
       YYY      30.8063    XXZ       0.0000    XYZ      -0.0000
       YYZ      -0.0000    XZZ      -6.1863    YZZ      12.9327
       ZZZ       0.0000
    Hexadecapole Moments (Debye-Ang^3)
      XXXX   -1058.3834   XXXY     -26.4614   XXYY    -218.5191
      XYYY      -5.9573   YYYY    -403.5655   XXXZ       0.0000
      XXYZ       0.0000   XYYZ       0.0000   YYYZ      -0.0000
      XXZZ    -197.5424   XYZZ      -9.9107   YYZZ     -83.8796
      XZZZ      -0.0000   YZZZ       0.0000   ZZZZ     -81.6716
 -----------------------------------------------------------------
 Calculating analytic gradient of the SCF energy
 Gradient of SCF Energy
            1           2           3           4           5           6
    1  -0.0000261   0.0000828  -0.0001756   0.0000664   0.0002355  -0.0001830
    2  -0.0000647   0.0000608   0.0001463   0.0001251  -0.0001929  -0.0000746
    3  -0.0000000  -0.0000000   0.0000000   0.0000000  -0.0000000   0.0000000
 Max gradient component =       2.355E-04
 RMS gradient           =       1.104E-04
 Gradient time:  CPU 10.49 s  wall 2.73 s
 Geometry Optimization Parameters
   NAtoms,    NIC,     NZ,  NCons,   NDum,   NFix, NCnnct, MaxDiis
        6      32       0       0       0       0       0       0

 Cartesian Hessian Update
 Hessian Updated using BFGS Update


** GEOMETRY OPTIMIZATION IN DELOCALIZED INTERNAL COORDINATES **
   Searching for a Minimum

   Optimization Cycle:  19

                       Coordinates (Angstroms)
     ATOM                X               Y               Z
      1  H         1.6280541612    1.9184877618    0.0000000000
      2  F        -0.8980032860    2.0152817609    0.0000000000
      3  Br        2.3188248683   -0.5196871602    0.0000000000
      4  I        -1.3882027223   -0.8503866609    0.0000000000
      5  C         1.1429842515    0.9516548654    0.0000000000
      6  C        -0.1832190167    0.8754829586    0.0000000000
   Point Group: cs    Number of degrees of freedom:     9


   Energy is  -9670.329742821

 Hessian Updated using BFGS Update

  9 Hessian modes will be used to form the next step
  Hessian Eigenvalues:
     0.055357    0.113651    0.173956    0.214878    0.256088    0.338064
     0.399496    0.414986    0.727218

 Minimum Search - Taking Simple RFO Step
 Searching for Lamda that Minimizes Along All modes
 Value Taken    Lamda =   0.00000000
 Step Taken.  Stepsize is  0.001035

                             Maximum     Tolerance    Cnvgd?
         Gradient           0.000185      0.000300     YES
         Displacement       0.000562      0.001200     YES
         Energy change     -0.000001      0.000001     YES


                       Distance Matrix (Angstroms)
             H (  1)   F (  2)   Br(  3)   I (  4)   C (  5)
   F (  2)  2.527911
   Br(  3)  2.534139  4.095614
   I (  4)  4.094444  2.907293  3.721749
   C (  5)  1.081693  2.301507  1.883467  3.107131
   C (  6)  2.090112  1.345384  2.864738  2.104902  1.328389

 Final energy is   -9670.3297428205478     


 ******************************
 **  OPTIMIZATION CONVERGED  **
 ******************************

                       Coordinates (Angstroms)
     ATOM                X               Y               Z
      1  H         1.6280541612    1.9184877618    0.0000000000
      2  F        -0.8980032860    2.0152817609    0.0000000000
      3  Br        2.3188248683   -0.5196871602    0.0000000000
      4  I        -1.3882027223   -0.8503866609    0.0000000000
      5  C         1.1429842515    0.9516548654    0.0000000000
      6  C        -0.1832190167    0.8754829586    0.0000000000

Z-matrix Print:
$molecule
0 1
I 
C  1 2.104902
C  2 1.328389 1 128.209566
H  3 1.081693 2 119.930620 1 -180.000000 0
F  2 1.345384 1 112.985249 3 -180.000000 0
Br 3 1.883467 2 125.343286 1 -0.000000 0
$end


 --------------------------------------------------------------
             Orbital Energies (a.u.) and Symmetries
 --------------------------------------------------------------

 Alpha MOs, Restricted
 -- Occupied --                  
******* -482.86 -176.32 -165.73 -165.73 -165.73  -62.51  -56.33
  1 A'    2 A'    3 A'    4 A'    1 A"    5 A'    6 A'    7 A'                 
-56.324 -56.324 -35.821 -31.315 -31.308 -31.308 -24.727 -22.965
  2 A"    8 A'    9 A'   10 A'    3 A"   11 A'   12 A'   13 A'                 
-22.964 -22.963 -22.959 -22.959 -10.322 -10.251  -8.717  -6.549
  4 A"   14 A'   15 A'    5 A"   16 A'   17 A'   18 A'   19 A'                 
 -6.535  -6.535  -6.371  -4.783  -4.768  -4.768  -2.659  -2.656
  6 A"   20 A'   21 A'   22 A'    7 A"   23 A'   24 A'    8 A"                 
 -2.655  -2.644  -2.644  -2.049  -2.044  -2.044  -2.031  -2.031
 25 A'    9 A"   26 A'   27 A'   10 A"   28 A'   29 A'   11 A"                 
 -1.267  -0.861  -0.773  -0.692  -0.607  -0.540  -0.507  -0.504
 30 A'   31 A'   32 A'   33 A'   34 A'   35 A'   36 A'   12 A"                 
 -0.429  -0.389  -0.366  -0.319  -0.307  -0.286  -0.261
 37 A'   38 A'   13 A"   39 A'   14 A"   40 A'   15 A"                         
 -- Virtual --                   
 -0.066  -0.035  -0.029   0.001   0.023   0.042   0.052   0.061
 41 A'   16 A"   42 A'   43 A'   44 A'   45 A'   17 A"   46 A'                 
  0.072   0.082   0.084   0.108   0.110   0.114   0.128   0.145
 47 A'   18 A"   48 A'   19 A"   49 A'   50 A'   51 A'   52 A'                 
  0.161   0.210   0.225   0.233   0.260   0.272   0.296   0.318
 53 A'   54 A'   20 A"   55 A'   56 A'   21 A"   57 A'   58 A'                 
  0.321   0.350   0.389   0.394   0.400   0.410   0.426   0.433
 59 A'   60 A'   22 A"   23 A"   61 A'   62 A'   24 A"   63 A'                 
  0.439   0.469   0.503   0.524   0.542   0.551   0.585   0.587
 64 A'   65 A'   25 A"   66 A'   26 A"   67 A'   68 A'   27 A"                 
  0.637   0.656   0.657   0.685   0.744   0.777   0.837   0.844
 69 A'   28 A"   70 A'   71 A'   72 A'   73 A'   74 A'   75 A'                 
  0.925   0.984   1.075   1.183   1.270   1.305   1.349   1.351
 76 A'   77 A'   29 A"   30 A"   31 A"   78 A'   79 A'   32 A"                 
  1.408   1.447   1.451   1.476   1.541   1.608   1.753   1.797
 80 A'   81 A'   33 A"   82 A'   83 A'   84 A'   85 A'   34 A"                 
  1.882   1.915   1.959   1.999   2.037   2.116   2.169   2.253
 86 A'   87 A'   35 A"   36 A"   88 A'   89 A'   90 A'   91 A'                 
  2.544   2.611   2.623   2.813   2.860   3.097   3.204   3.670
 92 A'   37 A"   93 A'   38 A"   94 A'   95 A'   96 A'   97 A'                 
  3.750   3.791   3.937   3.962   3.967   3.986   4.004   4.012
 39 A"   98 A'   40 A"   41 A"   99 A'   42 A"   43 A"  100 A'                 
  4.030   4.064   4.111   4.168   4.246   4.362   4.388   4.781
101 A'   44 A"  102 A'  103 A'  104 A'  105 A'  106 A'  107 A'                 
  5.987   6.034   6.075   6.263   6.341   6.580   6.654   7.536
 45 A"  108 A'  109 A'   46 A"  110 A'  111 A'  112 A'   47 A"                 
  7.571   7.656  23.438  24.141  27.819  28.330  28.362  28.380
113 A'  114 A'  115 A'  116 A'  117 A'   48 A"  118 A'  119 A'                 
 28.519  28.530  28.545  28.588  28.691  47.884  66.729 127.873
 49 A"  120 A'   50 A"  121 A'  122 A'  123 A'  124 A'   51 A"                 
127.900 127.930 151.619 289.732 289.765 289.8791020.6701901.780
125 A'  126 A'  127 A'   52 A"  128 A'  129 A'  130 A'  131 A'                 

 Beta MOs, Restricted
 -- Occupied --                  
******* -482.86 -176.32 -165.73 -165.73 -165.73  -62.51  -56.33
  1 A'    2 A'    3 A'    4 A'    1 A"    5 A'    6 A'    7 A'                 
-56.324 -56.324 -35.821 -31.315 -31.308 -31.308 -24.727 -22.965
  2 A"    8 A'    9 A'   10 A'    3 A"   11 A'   12 A'   13 A'                 
-22.964 -22.963 -22.959 -22.959 -10.322 -10.251  -8.717  -6.549
  4 A"   14 A'   15 A'    5 A"   16 A'   17 A'   18 A'   19 A'                 
 -6.535  -6.535  -6.371  -4.783  -4.768  -4.768  -2.659  -2.656
  6 A"   20 A'   21 A'   22 A'    7 A"   23 A'   24 A'    8 A"                 
 -2.655  -2.644  -2.644  -2.049  -2.044  -2.044  -2.031  -2.031
 25 A'    9 A"   26 A'   27 A'   10 A"   28 A'   29 A'   11 A"                 
 -1.267  -0.861  -0.773  -0.692  -0.607  -0.540  -0.507  -0.504
 30 A'   31 A'   32 A'   33 A'   34 A'   35 A'   36 A'   12 A"                 
 -0.429  -0.389  -0.366  -0.319  -0.307  -0.286  -0.261
 37 A'   38 A'   13 A"   39 A'   14 A"   40 A'   15 A"                         
 -- Virtual --                   
 -0.066  -0.035  -0.029   0.001   0.023   0.042   0.052   0.061
 41 A'   16 A"   42 A'   43 A'   44 A'   45 A'   17 A"   46 A'                 
  0.072   0.082   0.084   0.108   0.110   0.114   0.128   0.145
 47 A'   18 A"   48 A'   19 A"   49 A'   50 A'   51 A'   52 A'                 
  0.161   0.210   0.225   0.233   0.260   0.272   0.296   0.318
 53 A'   54 A'   20 A"   55 A'   56 A'   21 A"   57 A'   58 A'                 
  0.321   0.350   0.389   0.394   0.400   0.410   0.426   0.433
 59 A'   60 A'   22 A"   23 A"   61 A'   62 A'   24 A"   63 A'                 
  0.439   0.469   0.503   0.524   0.542   0.551   0.585   0.587
 64 A'   65 A'   25 A"   66 A'   26 A"   67 A'   68 A'   27 A"                 
  0.637   0.656   0.657   0.685   0.744   0.777   0.837   0.844
 69 A'   28 A"   70 A'   71 A'   72 A'   73 A'   74 A'   75 A'                 
  0.925   0.984   1.075   1.183   1.270   1.305   1.349   1.351
 76 A'   77 A'   29 A"   30 A"   31 A"   78 A'   79 A'   32 A"                 
  1.408   1.447   1.451   1.476   1.541   1.608   1.753   1.797
 80 A'   81 A'   33 A"   82 A'   83 A'   84 A'   85 A'   34 A"                 
  1.882   1.915   1.959   1.999   2.037   2.116   2.169   2.253
 86 A'   87 A'   35 A"   36 A"   88 A'   89 A'   90 A'   91 A'                 
  2.544   2.611   2.623   2.813   2.860   3.097   3.204   3.670
 92 A'   37 A"   93 A'   38 A"   94 A'   95 A'   96 A'   97 A'                 
  3.750   3.791   3.937   3.962   3.967   3.986   4.004   4.012
 39 A"   98 A'   40 A"   41 A"   99 A'   42 A"   43 A"  100 A'                 
  4.030   4.064   4.111   4.168   4.246   4.362   4.388   4.781
101 A'   44 A"  102 A'  103 A'  104 A'  105 A'  106 A'  107 A'                 
  5.987   6.034   6.075   6.263   6.341   6.580   6.654   7.536
 45 A"  108 A'  109 A'   46 A"  110 A'  111 A'  112 A'   47 A"                 
  7.571   7.656  23.438  24.141  27.819  28.330  28.362  28.380
113 A'  114 A'  115 A'  116 A'  117 A'   48 A"  118 A'  119 A'                 
 28.519  28.530  28.545  28.588  28.691  47.884  66.729 127.873
 49 A"  120 A'   50 A"  121 A'  122 A'  123 A'  124 A'   51 A"                 
127.900 127.930 151.619 289.732 289.765 289.8791020.6701901.780
125 A'  126 A'  127 A'   52 A"  128 A'  129 A'  130 A'  131 A'                 
 --------------------------------------------------------------

          Ground-State Mulliken Net Atomic Charges

     Atom                 Charge (a.u.)
  ----------------------------------------
      1 H                     0.238025
      2 F                    -0.044730
      3 Br                   -0.092329
      4 I                     0.125707
      5 C                    -0.033048
      6 C                    -0.193624
  ----------------------------------------
  Sum of atomic charges =     0.000000

 -----------------------------------------------------------------
                    Cartesian Multipole Moments
 -----------------------------------------------------------------
    Charge (ESU x 10^10)
                 0.0000
    Dipole Moment (Debye)
         X       0.4170      Y      -0.1930      Z       0.0000
       Tot       0.4595
    Quadrupole Moments (Debye-Ang)
        XX     -62.1715     XY       3.8927     YY     -60.9793
        XZ       0.0000     YZ       0.0000     ZZ     -64.6737
    Octopole Moments (Debye-Ang^2)
       XXX     -15.3060    XXY       4.8485    XYY      -0.2609
       YYY      30.8063    XXZ       0.0000    XYZ      -0.0000
       YYZ      -0.0000    XZZ      -6.1863    YZZ      12.9327
       ZZZ       0.0000
    Hexadecapole Moments (Debye-Ang^3)
      XXXX   -1058.3834   XXXY     -26.4614   XXYY    -218.5191
      XYYY      -5.9573   YYYY    -403.5655   XXXZ       0.0000
      XXYZ       0.0000   XYYZ       0.0000   YYYZ      -0.0000
      XXZZ    -197.5424   XYZZ      -9.9107   YYZZ     -83.8796
      XZZZ      -0.0000   YZZZ       0.0000   ZZZZ     -81.6716
 -----------------------------------------------------------------
Archival summary:
1\1\TWL01\OPT\ProcedureUnspecified\BasisUnspecified\1r1121\taweetha\TueAug2807:47:182018TueAug2807:47:182018\0\\#,OPT,ProcedureUnspecified,BasisUnspecified,\\0,1\I\C,1,2.1049\C,2,1.32839,1,128.21\H,3,1.08169,2,119.931,1,-180,0\F,2,1.34538,1,112.985,3,-180,0\Br,3,1.88347,2,125.343,1,-0,0\\\@

 Total job time:  229.71s(wall), 861.20s(cpu) 
 Tue Aug 28 07:47:18 2018

        *************************************************************
        *                                                           *
        *  Thank you very much for using Q-Chem.  Have a nice day.  *
        *                                                           *
        *************************************************************


 
User input: 2 of 2 
 
Q-Chem Developer Version!
                  Welcome to Q-Chem
     A Quantum Leap Into The Future Of Chemistry


 Q-Chem 5.1, Q-Chem, Inc., Pleasanton, CA (2018)

 Yihan Shao,  Zhengting Gan,  E. Epifanovsky,  A. T. B. Gilbert,  M. Wormit,  
 J. Kussmann,  A. W. Lange,  A. Behn,  Jia Deng,  Xintian Feng,  D. Ghosh,  
 M. Goldey,  P. R. Horn,  L. D. Jacobson,  I. Kaliman,  T. Kus,  A. Landau,  
 Jie Liu,  E. I. Proynov,  R. M. Richard,  R. P. Steele,  E. J. Sundstrom,  
 H. L. Woodcock III,  P. M. Zimmerman,  D. Zuev,  B. Albrecht,  E. Alguire,  
 S. A. Baeppler,  D. Barton,  Z. Benda,  Y. A. Bernard,  E. J. Berquist,  
 K. B. Bravaya,  H. Burton,  D. Casanova,  Chun-Min Chang,  Yunqing Chen,  
 A. Chien,  K. D. Closser,  M. P. Coons,  S. Coriani,  S. Dasgupta,  
 A. L. Dempwolff,  M. Diedenhofen,  Hainam Do,  R. G. Edgar,  Po-Tung Fang,  
 S. Faraji,  S. Fatehi,  Qingguo Feng,  K. D. Fenk,  J. Fosso-Tande,  
 Qinghui Ge,  A. Ghysels,  G. Gidofalvi,  J. Gomes,  J. Gonthier,  A. Gunina,  
 D. Hait,  M. W. D. Hanson-Heine,  P. H. P. Harbach,  A. W. Hauser,  
 J. E. Herr,  E. G. Hohenstein,  Z. C. Holden,  Kerwin Hui,  B. C. Huynh,  
 T.-C. Jagau,  Hyunjun Ji,  B. Kaduk,  K. Khistyaev,  Jaehoon Kim,  
 P. Klunzinger,  K. Koh,  D. Kosenkov,  L. Koulias,  T. Kowalczyk,  
 C. M. Krauter,  A. Kunitsa,  Ka Un Lao,  A. Laurent,  K. V. Lawler,  
 Joonho Lee,  D. Lefrancois,  S. Lehtola,  D. S. Levine,  Yi-Pei Li,  
 You-Sheng Lin,  Fenglai Liu,  E. Livshits,  A. Luenser,  P. Manohar,  
 E. Mansoor,  S. F. Manzer,  Shan-Ping Mao,  Yuezhi Mao,  N. Mardirossian,  
 A. V. Marenich,  T. Markovich,  L. A. Martinez-Martinez,  S. A. Maurer,  
 N. J. Mayhall,  S. C. McKenzie,  J.-M. Mewes,  A. F. Morrison,  
 J. W. Mullinax,  K. Nanda,  T. S. Nguyen-Beck,  R. Olivares-Amaya,  
 J. A. Parkhill,  T. M. Perrine,  F. Plasser,  P. Pokhilko,  S. Prager,  
 A. Prociuk,  E. Ramos,  D. R. Rehn,  F. Rob,  M. Schneider,  N. Sergueev,  
 S. M. Sharada,  S. Sharma,  D. W. Small,  T. Stauch,  T. Stein,  
 Yu-Chuan Su,  A. J. W. Thom,  A. Tkatchenko,  T. Tsuchimochi,  N. M. Tubman,  
 L. Vogt,  M. L. Vidal,  O. Vydrov,  M. A. Watson,  J. Wenzel,  
 M. de Wergifosse,  T. A. Wesolowski,  A. White,  J. Witte,  A. Yamada,  
 Jun Yang,  K. Yao,  S. Yeganeh,  S. R. Yost,  Zhi-Qiang You,  A. Zech,  
 Igor Ying Zhang,  Xing Zhang,  Yan Zhao,  Ying Zhu,  B. R. Brooks,  
 G. K. L. Chan,  C. J. Cramer,  M. S. Gordon,  W. J. Hehre,  A. Klamt,  
 M. W. Schmidt,  C. D. Sherrill,  D. G. Truhlar,  A. Aspuru-Guzik,  R. Baer,  
 A. T. Bell,  N. A. Besley,  Jeng-Da Chai,  A. E. DePrince, III,  
 R. A. DiStasio Jr.,  A. Dreuw,  B. D. Dunietz,  T. R. Furlani,  
 Chao-Ping Hsu,  Yousung Jung,  Jing Kong,  D. S. Lambrecht,  WanZhen Liang,  
 C. Ochsenfeld,  V. A. Rassolov,  L. V. Slipchenko,  J. E. Subotnik,  
 T. Van Voorhis,  J. M. Herbert,  A. I. Krylov,  P. M. W. Gill,  M. Head-Gordon

 Contributors to earlier versions of Q-Chem not listed above: 
 R. D. Adamson,  B. Austin,  J. Baker,  G. J. O. Beran,  K. Brandhorst,  
 S. T. Brown,  E. F. C. Byrd,  A. K. Chakraborty,  C.-L. Cheng,  
 Siu Hung Chien,  D. M. Chipman,  D. L. Crittenden,  H. Dachsel,  
 R. J. Doerksen,  A. D. Dutoi,  L. Fusti-Molnar,  W. A. Goddard III,  
 A. Golubeva-Zadorozhnaya,  S. R. Gwaltney,  G. Hawkins,  A. Heyden,  
 S. Hirata,  G. Kedziora,  F. J. Keil,  C. Kelley,  Jihan Kim,  R. A. King,  
 R. Z. Khaliullin,  P. P. Korambath,  W. Kurlancheek,  A. M. Lee,  M. S. Lee,  
 S. V. Levchenko,  Ching Yeh Lin,  D. Liotard,  R. C. Lochan,  I. Lotan,  
 P. E. Maslen,  N. Nair,  D. P. O'Neill,  D. Neuhauser,  E. Neuscamman,  
 C. M. Oana,  R. Olson,  B. Peters,  R. Peverati,  P. A. Pieniazek,  
 Y. M. Rhee,  J. Ritchie,  M. A. Rohrdanz,  E. Rosta,  N. J. Russ,  
 H. F. Schaefer III,  N. E. Schultz,  N. Shenvi,  A. C. Simmonett,  A. Sodt,  
 D. Stuck,  K. S. Thanthiriwatte,  V. Vanovschi,  Tao Wang,  A. Warshel,  
 C. F. Williams,  Q. Wu,  X. Xu,  W. Zhang

 Please cite Q-Chem as follows:
 Y. Shao et al., Mol. Phys. 113, 184-215 (2015)
 DOI: 10.1080/00268976.2014.952696

 Q-Chem 5.1.1 for Intel X86 EM64T Linux

 Parts of Q-Chem use Armadillo 8.300.2 (Tropical Shenanigans).
 http://arma.sourceforge.net/

 Q-Chem begins on Tue Aug 28 07:47:18 2018  

Host: 
0

     Scratch files written to /scratch/taweetham/qchem15098//
The previous job contains 0 fragments, simply inherited here
Input Ideriv = 2
Curr. Ideriv = -1
Max.  Ideriv = 2

Checking the input file for inconsistencies... 	...done.

--------------------------------------------------------------
User input:
--------------------------------------------------------------

$molecule
read
$end

$rem
   SCF_GUESS 	READ
   JOB_TYPE 	FREQUENCY
   BASIS 	6-311++G**
   EXCHANGE 	B3LYP
   MEM_TOTAL	7500	
$end


--------------------------------------------------------------
 ----------------------------------------------------------------
             Standard Nuclear Orientation (Angstroms)
    I     Atom           X                Y                Z
 ----------------------------------------------------------------
    1      H       1.7102669239    -2.1015860248    -0.0000000000
    2      F      -0.8036065558    -2.3676225506    -0.0000000000
    3      Br      2.2359165282     0.3774366886    -0.0000000000
    4      I      -1.4849450842     0.4587052437     0.0000000000
    5      C       1.1614297585    -1.1694720657    -0.0000000000
    6      C      -0.1668959162    -1.1824401078    -0.0000000000
 ----------------------------------------------------------------
 Molecular Point Group                 Cs    NOp =  2
 Largest Abelian Subgroup              Cs    NOp =  2
 Nuclear Repulsion Energy =   691.6665023474 hartrees
 There are       55 alpha and       55 beta electrons
 Requested basis set is 6-311++G(d,p)
 There are 66 shells and 183 basis functions

 Total QAlloc Memory Limit   7500 MB
 Mega-Array Size       188 MB
 MEM_STATIC part       192 MB

                       Distance Matrix (Angstroms)
             H (  1)   F (  2)   Br(  3)   I (  4)   C (  5)
   F (  2)  2.527911
   Br(  3)  2.534139  4.095614
   I (  4)  4.094444  2.907293  3.721749
   C (  5)  1.081693  2.301507  1.883467  3.107131
   C (  6)  2.090112  1.345384  2.864738  2.104902  1.328389

 A cutoff of  1.0D-11 yielded   1773 shell pairs
 There are     14258 function pairs (     15995 Cartesian)

 -------------------------------------------------------
 OpenMP Integral Computing Module                       
 Release: version 1.0, May 2013, Q-Chem Inc. Pittsburgh 
 -------------------------------------------------------
 Integral Job Info:
 Integral job number is                      11
 Integral operator is                         1
 short-range coefficients                     0
 long-range coefficients              100000000
 Omega coefficients                           0
 if combine SR and LR in K                    0
 Integral screening is                        0
 Integral computing path is                   2
 max size of driver memory is            800000
 size of driver memory is                593474
 size of scratch memory is             29623520
 max col of scratch BK array               1296
 max len of scratch array in speh3          155
 max len of scratch index in speh4           18
 max int batch size is                      520
 min int batch size is                       52
 fixed nKL is                                45
 max L of basis functions is                  2
 order of int derivative is                   0
 number of shells is                         66
 number of basis is                         194
 number of cartesian basis is               194
 number of contracted shell pairs          1773
 number of primitive shell pairs           4113
 maxK2 (contraction) of shell pair           36
 max number of K2 of shell pair               1
 max number of CS2 of shell pair            190
 max number of PS2 of shell pair            240
 mem total for path MDJ                  526384
 -------------------------------------------------------
 Smallest overlap matrix eigenvalue = 7.46E-05
 Guess MOs from SCF MO coefficient file

 -----------------------------------------------------------------------
  General SCF calculation program by
  Eric Jon Sundstrom, Paul Horn, Yuezhi Mao, Dmitri Zuev, Alec White,
  David Stuck, Shaama M.S., Shane Yost, Joonho Lee, David Small,
  Daniel Levine, Susi Lehtola, Hugh Burton, Evgeny Epifanovsky
 -----------------------------------------------------------------------
 Exchange:     0.2000 Hartree-Fock + 0.0800 Slater + 0.7200 B88
 Correlation:  0.1900 VWN1RPA + 0.8100 LYP
 Using SG-1 standard quadrature grid
 using 4 threads for integral computing
 -------------------------------------------------------
 OpenMP Integral computing Module                
 Release: version 2.0, May 2017, Q-Chem Inc. Pleasanton 
 -------------------------------------------------------
 -------------------------------------------------------
 OpenMP BLAS3 based DFT computing Module                
 Release: version 1.0, May 2013, Q-Chem Inc. Pittsburgh 
 -------------------------------------------------------
 A restricted SCF calculation will be
 performed using DIIS
 SCF converges when DIIS error is below 1.0e-08
 ---------------------------------------
  Cycle       Energy         DIIS error
 ---------------------------------------
    1   -9667.6981385333      1.56e-02  
    2   -9669.9437522553      1.18e-02  
    3   -9670.1583999155      8.10e-03  
    4   -9670.3179924870      1.74e-03  
    5   -9670.3251052278      1.04e-03  
    6   -9670.3291944420      3.17e-04  
    7   -9670.3295323088      7.97e-05  
    8   -9670.3295483124      3.03e-05  
    9   -9670.3295518918      9.15e-06  
   10   -9670.3295521804      1.34e-06  
   11   -9670.3295521859      4.07e-07  
   12   -9670.3295521865      6.90e-08  
   13   -9670.3295521864      1.59e-08  
   14   -9670.3295521865      3.22e-09  Convergence criterion met
 ---------------------------------------
 SCF time:   CPU 43.96s  wall 12.00s 
 SCF   energy in the final basis set =    -9670.3295521865
 Total energy in the final basis set =    -9670.3295521865

 --------------------------------------------------------------
             Orbital Energies (a.u.) and Symmetries
 --------------------------------------------------------------

 Alpha MOs, Restricted
 -- Occupied --                  
******* -482.86 -176.32 -165.73 -165.73 -165.73  -62.51  -56.33
  1 A'    2 A'    3 A'    4 A'    1 A"    5 A'    6 A'    7 A'                 
-56.324 -56.324 -35.821 -31.315 -31.308 -31.308 -24.727 -22.965
  2 A"    8 A'    9 A'   10 A'    3 A"   11 A'   12 A'   13 A'                 
-22.964 -22.963 -22.959 -22.959 -10.322 -10.251  -8.717  -6.549
  4 A"   14 A'   15 A'    5 A"   16 A'   17 A'   18 A'   19 A'                 
 -6.535  -6.535  -6.371  -4.783  -4.768  -4.768  -2.659  -2.656
  6 A"   20 A'   21 A'   22 A'    7 A"   23 A'   24 A'    8 A"                 
 -2.655  -2.644  -2.644  -2.049  -2.044  -2.044  -2.031  -2.031
 25 A'   26 A'    9 A"   27 A'   10 A"   28 A'   11 A"   29 A'                 
 -1.267  -0.861  -0.773  -0.692  -0.607  -0.540  -0.507  -0.504
 30 A'   31 A'   32 A'   33 A'   34 A'   35 A'   36 A'   12 A"                 
 -0.429  -0.389  -0.366  -0.319  -0.307  -0.286  -0.261
 37 A'   38 A'   13 A"   39 A'   14 A"   40 A'   15 A"                         
 -- Virtual --                   
 -0.066  -0.035  -0.029   0.001   0.023   0.042   0.052   0.061
 41 A'   16 A"   42 A'   43 A'   44 A'   45 A'   17 A"   46 A'                 
  0.072   0.082   0.084   0.109   0.110   0.114   0.128   0.145
 47 A'   18 A"   48 A'   19 A"   49 A'   50 A'   51 A'   52 A'                 
  0.161   0.210   0.225   0.233   0.260   0.272   0.296   0.318
 53 A'   54 A'   20 A"   55 A'   56 A'   21 A"   57 A'   58 A'                 
  0.321   0.350   0.389   0.394   0.400   0.410   0.426   0.433
 59 A'   60 A'   22 A"   23 A"   61 A'   62 A'   24 A"   63 A'                 
  0.439   0.469   0.503   0.524   0.542   0.551   0.585   0.587
 64 A'   65 A'   25 A"   66 A'   26 A"   67 A'   68 A'   27 A"                 
  0.637   0.656   0.657   0.685   0.744   0.777   0.837   0.844
 69 A'   28 A"   70 A'   71 A'   72 A'   73 A'   74 A'   75 A'                 
  0.925   0.984   1.075   1.183   1.270   1.305   1.349   1.351
 76 A'   77 A'   29 A"   30 A"   31 A"   78 A'   79 A'   32 A"                 
  1.408   1.447   1.451   1.476   1.541   1.608   1.753   1.797
 80 A'   81 A'   33 A"   82 A'   83 A'   84 A'   85 A'   34 A"                 
  1.882   1.915   1.959   1.998   2.037   2.116   2.169   2.253
 86 A'   87 A'   35 A"   36 A"   88 A'   89 A'   90 A'   91 A'                 
  2.544   2.611   2.623   2.813   2.860   3.097   3.204   3.670
 92 A'   37 A"   93 A'   38 A"   94 A'   95 A'   96 A'   97 A'                 
  3.750   3.791   3.937   3.962   3.967   3.986   4.004   4.013
 39 A"   98 A'   40 A"   41 A"   99 A'   42 A"   43 A"  100 A'                 
  4.030   4.064   4.111   4.168   4.246   4.362   4.388   4.781
101 A'   44 A"  102 A'  103 A'  104 A'  105 A'  106 A'  107 A'                 
  5.987   6.034   6.075   6.263   6.341   6.580   6.654   7.536
 45 A"  108 A'  109 A'   46 A"  110 A'  111 A'  112 A'   47 A"                 
  7.571   7.655  23.438  24.141  27.819  28.330  28.362  28.380
113 A'  114 A'  115 A'  116 A'  117 A'   48 A"  118 A'  119 A'                 
 28.519  28.530  28.545  28.588  28.691  47.884  66.729 127.873
 49 A"  120 A'   50 A"  121 A'  122 A'  123 A'  124 A'   51 A"                 
127.900 127.930 151.619 289.732 289.765 289.8791020.6701901.780
125 A'  126 A'  127 A'   52 A"  128 A'  129 A'  130 A'  131 A'                 

 Beta MOs, Restricted
 -- Occupied --                  
******* -482.86 -176.32 -165.73 -165.73 -165.73  -62.51  -56.33
  1 A'    2 A'    3 A'    4 A'    1 A"    5 A'    6 A'    7 A'                 
-56.324 -56.324 -35.821 -31.315 -31.308 -31.308 -24.727 -22.965
  2 A"    8 A'    9 A'   10 A'    3 A"   11 A'   12 A'   13 A'                 
-22.964 -22.963 -22.959 -22.959 -10.322 -10.251  -8.717  -6.549
  4 A"   14 A'   15 A'    5 A"   16 A'   17 A'   18 A'   19 A'                 
 -6.535  -6.535  -6.371  -4.783  -4.768  -4.768  -2.659  -2.656
  6 A"   20 A'   21 A'   22 A'    7 A"   23 A'   24 A'    8 A"                 
 -2.655  -2.644  -2.644  -2.049  -2.044  -2.044  -2.031  -2.031
 25 A'   26 A'    9 A"   27 A'   10 A"   28 A'   11 A"   29 A'                 
 -1.267  -0.861  -0.773  -0.692  -0.607  -0.540  -0.507  -0.504
 30 A'   31 A'   32 A'   33 A'   34 A'   35 A'   36 A'   12 A"                 
 -0.429  -0.389  -0.366  -0.319  -0.307  -0.286  -0.261
 37 A'   38 A'   13 A"   39 A'   14 A"   40 A'   15 A"                         
 -- Virtual --                   
 -0.066  -0.035  -0.029   0.001   0.023   0.042   0.052   0.061
 41 A'   16 A"   42 A'   43 A'   44 A'   45 A'   17 A"   46 A'                 
  0.072   0.082   0.084   0.109   0.110   0.114   0.128   0.145
 47 A'   18 A"   48 A'   19 A"   49 A'   50 A'   51 A'   52 A'                 
  0.161   0.210   0.225   0.233   0.260   0.272   0.296   0.318
 53 A'   54 A'   20 A"   55 A'   56 A'   21 A"   57 A'   58 A'                 
  0.321   0.350   0.389   0.394   0.400   0.410   0.426   0.433
 59 A'   60 A'   22 A"   23 A"   61 A'   62 A'   24 A"   63 A'                 
  0.439   0.469   0.503   0.524   0.542   0.551   0.585   0.587
 64 A'   65 A'   25 A"   66 A'   26 A"   67 A'   68 A'   27 A"                 
  0.637   0.656   0.657   0.685   0.744   0.777   0.837   0.844
 69 A'   28 A"   70 A'   71 A'   72 A'   73 A'   74 A'   75 A'                 
  0.925   0.984   1.075   1.183   1.270   1.305   1.349   1.351
 76 A'   77 A'   29 A"   30 A"   31 A"   78 A'   79 A'   32 A"                 
  1.408   1.447   1.451   1.476   1.541   1.608   1.753   1.797
 80 A'   81 A'   33 A"   82 A'   83 A'   84 A'   85 A'   34 A"                 
  1.882   1.915   1.959   1.998   2.037   2.116   2.169   2.253
 86 A'   87 A'   35 A"   36 A"   88 A'   89 A'   90 A'   91 A'                 
  2.544   2.611   2.623   2.813   2.860   3.097   3.204   3.670
 92 A'   37 A"   93 A'   38 A"   94 A'   95 A'   96 A'   97 A'                 
  3.750   3.791   3.937   3.962   3.967   3.986   4.004   4.013
 39 A"   98 A'   40 A"   41 A"   99 A'   42 A"   43 A"  100 A'                 
  4.030   4.064   4.111   4.168   4.246   4.362   4.388   4.781
101 A'   44 A"  102 A'  103 A'  104 A'  105 A'  106 A'  107 A'                 
  5.987   6.034   6.075   6.263   6.341   6.580   6.654   7.536
 45 A"  108 A'  109 A'   46 A"  110 A'  111 A'  112 A'   47 A"                 
  7.571   7.655  23.438  24.141  27.819  28.330  28.362  28.380
113 A'  114 A'  115 A'  116 A'  117 A'   48 A"  118 A'  119 A'                 
 28.519  28.530  28.545  28.588  28.691  47.884  66.729 127.873
 49 A"  120 A'   50 A"  121 A'  122 A'  123 A'  124 A'   51 A"                 
127.900 127.930 151.619 289.732 289.765 289.8791020.6701901.780
125 A'  126 A'  127 A'   52 A"  128 A'  129 A'  130 A'  131 A'                 
 --------------------------------------------------------------

          Ground-State Mulliken Net Atomic Charges

     Atom                 Charge (a.u.)
  ----------------------------------------
      1 H                     0.237973
      2 F                    -0.044927
      3 Br                   -0.092481
      4 I                     0.126021
      5 C                    -0.033717
      6 C                    -0.192869
  ----------------------------------------
  Sum of atomic charges =     0.000000

 -----------------------------------------------------------------
                    Cartesian Multipole Moments
 -----------------------------------------------------------------
    Charge (ESU x 10^10)
                 0.0000
    Dipole Moment (Debye)
         X       0.4028      Y       0.2217      Z      -0.0000
       Tot       0.4598
    Quadrupole Moments (Debye-Ang)
        XX     -61.6784     XY      -4.0682     YY     -61.6359
        XZ       0.0000     YZ       0.0000     ZZ     -64.6732
    Octopole Moments (Debye-Ang^2)
       XXX      -6.3138    XXY      12.7384    XYY       6.0951
       YYY      24.0761    XXZ      -0.0000    XYZ       0.0000
       YYZ      -0.0000    XZZ      -2.5376    YZZ       5.8655
       ZZZ      -0.0000
    Hexadecapole Moments (Debye-Ang^3)
      XXXX   -1060.0034   XXXY       1.6211   XXYY    -218.8048
      XYYY     -13.7811   YYYY    -400.2629   XXXZ       0.0000
      XXYZ       0.0000   XYYZ       0.0000   YYYZ       0.0000
      XXZZ    -198.0150   XYZZ       3.5359   YYZZ     -80.8545
      XZZZ       0.0000   YZZZ      -0.0000   ZZZZ     -81.6711
 -----------------------------------------------------------------
 Calculating MO derivatives via CPSCF
 D1JvT checksum  = 325296 22848.0539408262
 D1KAT checksum  = 775368 1013.6223720689
   1         3          18      0.115962    0.034652
   2         3          18      0.013135    0.003705
   3         3          18      0.001721    0.000639
   4         5          16      0.000176    0.000075
   5        19           2      0.000011    0.000006
   6        21           0      0.000000    0.000000    Roots Converged
 Time for AOints: 13.8 s (CPU) 3.5 s (wall)
 ------------------------------------------------------------------------------
                     AOints        : Timing summary (seconds)
 ------------------------------------------------------------------------------
     job step          cpu (% of tot)      sys (% of tot)     wall (% of tot)
 ------------------------------------------------------------------------------
  cpscf_lag         0.7093E+02 (34.5)   0.1000E-04 (27.8)   0.1841E+02 (34.2)
  iterzp            0.1208E+03 (58.7)   0.2400E-04 (66.7)   0.3167E+02 (58.8)
  make_fx           0.0000E+00 ( 0.0)   0.0000E+00 ( 0.0)   0.0000E+00 ( 0.0)
  AOints            0.1376E+02 ( 6.7)   0.1000E-05 ( 2.8)   0.3492E+01 ( 6.5)
 ------------------------------------------------------------------------------
   Grand Totals     0.2057E+03          0.3600E-04          0.5382E+02
 ------------------------------------------------------------------------------
 Calculating analytic Hessian of the SCF energy
 Polarizability Matrix (a.u.)
            1           2           3
    1 -95.4728433   2.2794966   0.0000000
    2   2.2794966 -71.3765944   0.0000000
    3   0.0000000   0.0000000 -47.4918061

 Direct stationary perturbation theory relativistic correction:

 rels  =     113.813177046944
 relv  =    -378.902973361007
 rel2e =      51.193673936999
 E_rel =    -213.896122377063

 Hessian of the SCF Energy
            1           2           3           4           5           6
    1   0.1375962  -0.1392626   0.0000000   0.0024071   0.0000925  -0.0000000
    2  -0.1392626   0.2769970   0.0000000  -0.0011691   0.0008305   0.0000000
    3   0.0000000   0.0000000   0.0180521   0.0000000   0.0000000  -0.0061243
    4   0.0024071  -0.0011691   0.0000000   0.1476160   0.1379479  -0.0000000
    5   0.0000925   0.0008305   0.0000000   0.1379479   0.2934813   0.0000000
    6  -0.0000000   0.0000000  -0.0061243  -0.0000000   0.0000000   0.0174348
    7   0.0011380  -0.0001303   0.0000000  -0.0049836  -0.0021154   0.0000000
    8  -0.0206103  -0.0159766  -0.0000000  -0.0032483  -0.0009755  -0.0000000
    9  -0.0000000  -0.0000000   0.0018542  -0.0000000  -0.0000000   0.0070083
   10  -0.0026049  -0.0014134   0.0000000   0.0050568   0.0047713   0.0000000
   11   0.0004414   0.0011052   0.0000000   0.0080991  -0.0379159  -0.0000000
   12   0.0000000   0.0000000   0.0042721  -0.0000000  -0.0000000   0.0031337
   13  -0.1263542   0.1429682  -0.0000000  -0.0291108  -0.0181583  -0.0000000
   14   0.1347278  -0.2644127   0.0000000  -0.0507661  -0.0161409   0.0000000
   15  -0.0000000   0.0000000  -0.0276937  -0.0000000   0.0000000   0.0083007
   16  -0.0121822  -0.0009928  -0.0000000  -0.1209856  -0.1225379   0.0000000
   17   0.0246111   0.0014565  -0.0000000  -0.0908635  -0.2392795  -0.0000000
   18   0.0000000  -0.0000000   0.0096396   0.0000000  -0.0000000  -0.0297533
            7           8           9          10          11          12
    1   0.0011380  -0.0206103  -0.0000000  -0.0026049   0.0004414   0.0000000
    2  -0.0001303  -0.0159766  -0.0000000  -0.0014134   0.0011052   0.0000000
    3   0.0000000  -0.0000000   0.0018542   0.0000000   0.0000000   0.0042721
    4  -0.0049836  -0.0032483  -0.0000000   0.0050568   0.0080991  -0.0000000
    5  -0.0021154  -0.0009755  -0.0000000   0.0047713  -0.0379159  -0.0000000
    6   0.0000000  -0.0000000   0.0070083   0.0000000  -0.0000000   0.0031337
    7   0.0926457   0.0934487  -0.0000000  -0.0038394  -0.0010496   0.0000000
    8   0.0934487   0.1569596   0.0000000   0.0023552   0.0014660   0.0000000
    9  -0.0000000   0.0000000   0.0087309  -0.0000000   0.0000000  -0.0011104
   10  -0.0038394   0.0023552  -0.0000000   0.0763653  -0.0540909   0.0000000
   11  -0.0010496   0.0014660   0.0000000  -0.0540909   0.0719730   0.0000000
   12   0.0000000   0.0000000  -0.0011104   0.0000000   0.0000000   0.0090284
   13  -0.0709308  -0.0645109   0.0000000  -0.0138195   0.0076207  -0.0000000
   14  -0.0639699  -0.1303641  -0.0000000   0.0217884  -0.0094858  -0.0000000
   15   0.0000000  -0.0000000  -0.0154552  -0.0000000  -0.0000000   0.0035521
   16  -0.0140299  -0.0074344   0.0000000  -0.0611582   0.0389793   0.0000000
   17  -0.0261834  -0.0111094   0.0000000   0.0265894  -0.0271426   0.0000000
   18  -0.0000000   0.0000000  -0.0010277   0.0000000   0.0000000  -0.0188760
           13          14          15          16          17          18
    1  -0.1263542   0.1347278  -0.0000000  -0.0121822   0.0246111   0.0000000
    2   0.1429682  -0.2644127   0.0000000  -0.0009928   0.0014565  -0.0000000
    3  -0.0000000   0.0000000  -0.0276937  -0.0000000  -0.0000000   0.0096396
    4  -0.0291108  -0.0507661  -0.0000000  -0.1209856  -0.0908635   0.0000000
    5  -0.0181583  -0.0161409   0.0000000  -0.1225379  -0.2392795  -0.0000000
    6  -0.0000000   0.0000000   0.0083007   0.0000000  -0.0000000  -0.0297533
    7  -0.0709308  -0.0639699   0.0000000  -0.0140299  -0.0261834  -0.0000000
    8  -0.0645109  -0.1303641  -0.0000000  -0.0074344  -0.0111094   0.0000000
    9   0.0000000  -0.0000000  -0.0154552   0.0000000   0.0000000  -0.0010277
   10  -0.0138195   0.0217884  -0.0000000  -0.0611582   0.0265894   0.0000000
   11   0.0076207  -0.0094858  -0.0000000   0.0389793  -0.0271426   0.0000000
   12  -0.0000000  -0.0000000   0.0035521   0.0000000   0.0000000  -0.0188760
   13   0.7676275  -0.0662308  -0.0000000  -0.5274122  -0.0016889   0.0000000
   14  -0.0662308   0.4953488   0.0000000   0.0244506  -0.0749453  -0.0000000
   15  -0.0000000   0.0000000   0.0738649   0.0000000  -0.0000000  -0.0425688
   16  -0.5274122   0.0244506   0.0000000   0.7357681   0.0675352  -0.0000000
   17  -0.0016889  -0.0749453  -0.0000000   0.0675352   0.3510203   0.0000000
   18   0.0000000  -0.0000000  -0.0425688  -0.0000000   0.0000000   0.0825862
 Gradient time:  CPU 310.81 s  wall 81.34 s
 **********************************************************************
 **                                                                  **
 **                       VIBRATIONAL ANALYSIS                       **
 **                       --------------------                       **
 **                                                                  **
 **        VIBRATIONAL FREQUENCIES (CM**-1) AND NORMAL MODES         **
 **     FORCE CONSTANTS (mDYN/ANGSTROM) AND REDUCED MASSES (AMU)     **
 **                  INFRARED INTENSITIES (KM/MOL)                   **
 **                                                                  **
 **********************************************************************


 Mode:                 1                      2                      3
 Frequency:        92.79                 222.28                 268.62
 Force Cnst:      0.3126                 0.1843                 0.9680
 Red. Mass:      61.6147                 6.3327                22.7682
 IR Active:          YES                    YES                    YES
 IR Intens:        0.288                  0.657                  0.316
 Raman Active:       YES                    YES                    YES
               X      Y      Z        X      Y      Z        X      Y      Z
 H         -0.189  0.147  0.000   -0.000 -0.000  0.769    0.153 -0.047  0.000
 F          0.154  0.283 -0.000   -0.000  0.000 -0.281    0.686 -0.589 -0.000
 Br         0.641 -0.112 -0.000   -0.000  0.000 -0.063   -0.047 -0.089 -0.000
 I         -0.428 -0.037  0.000    0.000 -0.000  0.010   -0.093  0.178  0.000
 C          0.048  0.291  0.000    0.000 -0.000  0.555    0.098 -0.077  0.000
 C          0.037  0.378 -0.000    0.000  0.000  0.135    0.102 -0.282  0.000
 TransDip  -0.015  0.009  0.000   -0.000  0.000  0.026   -0.004  0.018  0.000

 Mode:                 4                      5                      6
 Frequency:       373.57                 429.07                 451.65
 Force Cnst:      1.5226                 0.4972                 0.9924
 Red. Mass:      18.5173                 4.5835                 8.2572
 IR Active:          YES                    YES                    YES
 IR Intens:        1.588                  4.593                 14.887
 Raman Active:       YES                    YES                    YES
               X      Y      Z        X      Y      Z        X      Y      Z
 H          0.094 -0.171  0.000   -0.000  0.000 -0.828   -0.571  0.313  0.000
 F          0.392  0.541  0.000    0.000  0.000 -0.112    0.216 -0.042  0.000
 Br        -0.174 -0.159  0.000   -0.000 -0.000 -0.002   -0.014 -0.046 -0.000
 I         -0.019 -0.020  0.000    0.000 -0.000 -0.015    0.051 -0.033  0.000
 C          0.334 -0.034  0.000   -0.000  0.000 -0.123   -0.396  0.409  0.000
 C          0.382  0.448 -0.000   -0.000  0.000  0.536   -0.342  0.283 -0.000
 TransDip  -0.040 -0.008  0.000   -0.000  0.000 -0.069   -0.057  0.109  0.000

 Mode:                 7                      8                      9
 Frequency:       782.15                 812.77                1072.07
 Force Cnst:      0.4881                 1.8241                 7.8458
 Red. Mass:       1.3541                 4.6866                11.5862
 IR Active:          YES                    YES                    YES
 IR Intens:       34.927                 85.579                228.203
 Raman Active:       YES                    YES                    YES
               X      Y      Z        X      Y      Z        X      Y      Z
 H          0.000  0.000  0.984    0.495  0.670 -0.000   -0.268 -0.326  0.000
 F         -0.000 -0.000 -0.023   -0.113 -0.033  0.000   -0.217 -0.415 -0.000
 Br        -0.000 -0.000  0.002   -0.022 -0.051 -0.000   -0.013 -0.005  0.000
 I         -0.000  0.000  0.001   -0.003  0.003  0.000    0.001 -0.000 -0.000
 C          0.000  0.000 -0.153    0.155  0.463  0.000    0.301  0.020 -0.000
 C          0.000 -0.000  0.085    0.159 -0.161 -0.000    0.141  0.701  0.000
 TransDip   0.000 -0.000  0.189    0.295 -0.029 -0.000    0.097  0.474  0.000

 Mode:                10                     11                     12
 Frequency:      1219.71                1653.14                3212.16
 Force Cnst:      1.0520                15.8049                 6.6327
 Red. Mass:       1.2002                 9.8158                 1.0910
 IR Active:          YES                    YES                    YES
 IR Intens:       37.678                 32.666                 16.309
 Raman Active:       YES                    YES                    YES
               X      Y      Z        X      Y      Z        X      Y      Z
 H          0.871  0.474  0.000    0.074  0.443  0.000   -0.523  0.848  0.000
 F          0.009 -0.006 -0.000   -0.040 -0.055  0.000    0.000  0.000  0.000
 Br         0.001 -0.003  0.000    0.005  0.004  0.000    0.000  0.000  0.000
 I          0.000 -0.001 -0.000   -0.002  0.002 -0.000   -0.000  0.000 -0.000
 C         -0.024 -0.076 -0.000   -0.598 -0.075 -0.000    0.050 -0.071 -0.000
 C         -0.075  0.072  0.000    0.651  0.078  0.000   -0.006 -0.002  0.000
 TransDip  -0.190  0.049  0.000    0.181  0.024  0.000   -0.129  0.010  0.000

 STANDARD THERMODYNAMIC QUANTITIES AT   298.15 K  AND     1.00 ATM

   This Molecule has  0 Imaginary Frequencies
   Zero point vibrational energy:       15.139 kcal/mol

   Atom    1 Element H  Has Mass    1.00783
   Atom    2 Element F  Has Mass   18.99840
   Atom    3 Element Br Has Mass   78.91830
   Atom    4 Element I  Has Mass  126.90440
   Atom    5 Element C  Has Mass   12.00000
   Atom    6 Element C  Has Mass   12.00000
   Molecular Mass:   249.828930 amu
   Principal axes and moments of inertia in amu*Bohr^2:
                             1           2           3
    Eigenvalues --      647.93447  2518.91610  3166.85057
          X               1.00000     0.00106     0.00000
          Y              -0.00106     1.00000     0.00000
          Z               0.00000    -0.00000     1.00000
   Rotational Symmetry Number is   1
   The Molecule is an Asymmetric Top
   Translational Enthalpy:        0.889 kcal/mol
   Rotational Enthalpy:           0.889 kcal/mol
   Vibrational Enthalpy:         16.909 kcal/mol
   gas constant (RT):             0.592 kcal/mol
   Translational Entropy:        42.447  cal/mol.K
   Rotational Entropy:           30.025  cal/mol.K
   Vibrational Entropy:          10.397  cal/mol.K

   Total Enthalpy:               19.279 kcal/mol
   Total Entropy:                82.869  cal/mol.K

 ======================================================================

 STANDARD THERMODYNAMIC QUANTITIES FOR ANHARMONIC VIBRATION -- TOSH

   Zero point vibrational energy: ************ kcal/mol

   Vibrational Enthalpy:       Infinity kcal/mol
   Vibrational Entropy:             NaN  cal/mol.K

   Total Enthalpy:             Infinity kcal/mol
   Total Entropy:                   NaN  cal/mol.K

 ======================================================================

 STANDARD THERMODYNAMIC QUANTITIES FOR ANHARMONIC VIBRATION -- VPT2

   Zero point vibrational energy: ************ kcal/mol

   Vibrational Enthalpy:       Infinity kcal/mol
   Vibrational Entropy:             NaN  cal/mol.K

   Total Enthalpy:             Infinity kcal/mol
   Total Entropy:                   NaN  cal/mol.K

 ======================================================================

Archival summary:
1\1\TWL01\FREQ\ProcedureUnspecified\BasisUnspecified\1r1121\taweetha\TueAug2807:48:522018TueAug2807:48:522018\0\\#,FREQ,ProcedureUnspecified,BasisUnspecified,\\0,1\I\C,1,2.1049\C,2,1.32839,1,128.21\H,3,1.08169,2,119.931,1,180,0\F,2,1.34538,1,112.985,3,180,0\Br,3,1.88347,2,125.343,1,-0,0\\\@

 Total job time:  93.16s(wall), 354.93s(cpu) 
 Tue Aug 28 07:48:52 2018

        *************************************************************
        *                                                           *
        *  Thank you very much for using Q-Chem.  Have a nice day.  *
        *                                                           *
        *************************************************************
