# Supplementary material for: Geometric and energetic data from ab initio calculations of haloethene, haloimine, halomethylenephosphine, haloiminophosphine, halodiazene, halodiphosphene and halocyclopropane
Source: Data Brief. 2019 Nov 2;27:104738. doi: 10.1016/j.dib.2019.104738 (PMC6861602; doi:10.1016/j.dib.2019.104738)
Supplement: Multimedia component 2 [file mmc2.zip › CC/B3LYP/HBrCCHBr.out]

Q-Chem Developer Version!
                  Welcome to Q-Chem
     A Quantum Leap Into The Future Of Chemistry


 Q-Chem 5.1, Q-Chem, Inc., Pleasanton, CA (2018)

 Yihan Shao,  Zhengting Gan,  E. Epifanovsky,  A. T. B. Gilbert,  M. Wormit,  
 J. Kussmann,  A. W. Lange,  A. Behn,  Jia Deng,  Xintian Feng,  D. Ghosh,  
 M. Goldey,  P. R. Horn,  L. D. Jacobson,  I. Kaliman,  T. Kus,  A. Landau,  
 Jie Liu,  E. I. Proynov,  R. M. Richard,  R. P. Steele,  E. J. Sundstrom,  
 H. L. Woodcock III,  P. M. Zimmerman,  D. Zuev,  B. Albrecht,  E. Alguire,  
 S. A. Baeppler,  D. Barton,  Z. Benda,  Y. A. Bernard,  E. J. Berquist,  
 K. B. Bravaya,  H. Burton,  D. Casanova,  Chun-Min Chang,  Yunqing Chen,  
 A. Chien,  K. D. Closser,  M. P. Coons,  S. Coriani,  S. Dasgupta,  
 A. L. Dempwolff,  M. Diedenhofen,  Hainam Do,  R. G. Edgar,  Po-Tung Fang,  
 S. Faraji,  S. Fatehi,  Qingguo Feng,  K. D. Fenk,  J. Fosso-Tande,  
 Qinghui Ge,  A. Ghysels,  G. Gidofalvi,  J. Gomes,  J. Gonthier,  A. Gunina,  
 D. Hait,  M. W. D. Hanson-Heine,  P. H. P. Harbach,  A. W. Hauser,  
 J. E. Herr,  E. G. Hohenstein,  Z. C. Holden,  Kerwin Hui,  B. C. Huynh,  
 T.-C. Jagau,  Hyunjun Ji,  B. Kaduk,  K. Khistyaev,  Jaehoon Kim,  
 P. Klunzinger,  K. Koh,  D. Kosenkov,  L. Koulias,  T. Kowalczyk,  
 C. M. Krauter,  A. Kunitsa,  Ka Un Lao,  A. Laurent,  K. V. Lawler,  
 Joonho Lee,  D. Lefrancois,  S. Lehtola,  D. S. Levine,  Yi-Pei Li,  
 You-Sheng Lin,  Fenglai Liu,  E. Livshits,  A. Luenser,  P. Manohar,  
 E. Mansoor,  S. F. Manzer,  Shan-Ping Mao,  Yuezhi Mao,  N. Mardirossian,  
 A. V. Marenich,  T. Markovich,  L. A. Martinez-Martinez,  S. A. Maurer,  
 N. J. Mayhall,  S. C. McKenzie,  J.-M. Mewes,  A. F. Morrison,  
 J. W. Mullinax,  K. Nanda,  T. S. Nguyen-Beck,  R. Olivares-Amaya,  
 J. A. Parkhill,  T. M. Perrine,  F. Plasser,  P. Pokhilko,  S. Prager,  
 A. Prociuk,  E. Ramos,  D. R. Rehn,  F. Rob,  M. Schneider,  N. Sergueev,  
 S. M. Sharada,  S. Sharma,  D. W. Small,  T. Stauch,  T. Stein,  
 Yu-Chuan Su,  A. J. W. Thom,  A. Tkatchenko,  T. Tsuchimochi,  N. M. Tubman,  
 L. Vogt,  M. L. Vidal,  O. Vydrov,  M. A. Watson,  J. Wenzel,  
 M. de Wergifosse,  T. A. Wesolowski,  A. White,  J. Witte,  A. Yamada,  
 Jun Yang,  K. Yao,  S. Yeganeh,  S. R. Yost,  Zhi-Qiang You,  A. Zech,  
 Igor Ying Zhang,  Xing Zhang,  Yan Zhao,  Ying Zhu,  B. R. Brooks,  
 G. K. L. Chan,  C. J. Cramer,  M. S. Gordon,  W. J. Hehre,  A. Klamt,  
 M. W. Schmidt,  C. D. Sherrill,  D. G. Truhlar,  A. Aspuru-Guzik,  R. Baer,  
 A. T. Bell,  N. A. Besley,  Jeng-Da Chai,  A. E. DePrince, III,  
 R. A. DiStasio Jr.,  A. Dreuw,  B. D. Dunietz,  T. R. Furlani,  
 Chao-Ping Hsu,  Yousung Jung,  Jing Kong,  D. S. Lambrecht,  WanZhen Liang,  
 C. Ochsenfeld,  V. A. Rassolov,  L. V. Slipchenko,  J. E. Subotnik,  
 T. Van Voorhis,  J. M. Herbert,  A. I. Krylov,  P. M. W. Gill,  M. Head-Gordon

 Contributors to earlier versions of Q-Chem not listed above: 
 R. D. Adamson,  B. Austin,  J. Baker,  G. J. O. Beran,  K. Brandhorst,  
 S. T. Brown,  E. F. C. Byrd,  A. K. Chakraborty,  C.-L. Cheng,  
 Siu Hung Chien,  D. M. Chipman,  D. L. Crittenden,  H. Dachsel,  
 R. J. Doerksen,  A. D. Dutoi,  L. Fusti-Molnar,  W. A. Goddard III,  
 A. Golubeva-Zadorozhnaya,  S. R. Gwaltney,  G. Hawkins,  A. Heyden,  
 S. Hirata,  G. Kedziora,  F. J. Keil,  C. Kelley,  Jihan Kim,  R. A. King,  
 R. Z. Khaliullin,  P. P. Korambath,  W. Kurlancheek,  A. M. Lee,  M. S. Lee,  
 S. V. Levchenko,  Ching Yeh Lin,  D. Liotard,  R. C. Lochan,  I. Lotan,  
 P. E. Maslen,  N. Nair,  D. P. O'Neill,  D. Neuhauser,  E. Neuscamman,  
 C. M. Oana,  R. Olson,  B. Peters,  R. Peverati,  P. A. Pieniazek,  
 Y. M. Rhee,  J. Ritchie,  M. A. Rohrdanz,  E. Rosta,  N. J. Russ,  
 H. F. Schaefer III,  N. E. Schultz,  N. Shenvi,  A. C. Simmonett,  A. Sodt,  
 D. Stuck,  K. S. Thanthiriwatte,  V. Vanovschi,  Tao Wang,  A. Warshel,  
 C. F. Williams,  Q. Wu,  X. Xu,  W. Zhang

 Please cite Q-Chem as follows:
 Y. Shao et al., Mol. Phys. 113, 184-215 (2015)
 DOI: 10.1080/00268976.2014.952696

 Q-Chem 5.1.1 for Intel X86 EM64T Linux

 Parts of Q-Chem use Armadillo 8.300.2 (Tropical Shenanigans).
 http://arma.sourceforge.net/

 Q-Chem begins on Tue Aug 28 08:39:26 2018  

Host: 
0

     Scratch files written to /scratch/taweetham/qchem16347//
Input Ideriv = 2
Curr. Ideriv = -1
Max.  Ideriv = 2

Checking the input file for inconsistencies... 	...done.

--------------------------------------------------------------
User input:
--------------------------------------------------------------
inp/HHBrBr.inp
$molecule
0	1
H	-2.0	1.0	0.0
H	2.0	1.0	0.0
Br	-2.0	-1.0	0.0
Br	2.0	-1.0	0.0
C	-1.0	0.0	0.0
C	1.0	0.0	0.0
$end
$rem
   JOB_TYPE		OPTIMIZATION
   BASIS		6-311++G**
   EXCHANGE		B3LYP
$end

--------------------------------------------------------------
 ----------------------------------------------------------------
             Standard Nuclear Orientation (Angstroms)
    I     Atom           X                Y                Z
 ----------------------------------------------------------------
    1      H       2.0000000000    -0.0000000000    -1.8095238095
    2      H      -2.0000000000    -0.0000000000    -1.8095238095
    3      Br      2.0000000000     0.0000000000     0.1904761905
    4      Br     -2.0000000000    -0.0000000000     0.1904761905
    5      C       1.0000000000    -0.0000000000    -0.8095238095
    6      C      -1.0000000000    -0.0000000000    -0.8095238095
 ----------------------------------------------------------------
 Molecular Point Group                 C2v   NOp =  4
 Largest Abelian Subgroup              C2v   NOp =  4
 Nuclear Repulsion Energy =   432.4610796377 hartrees
 There are       42 alpha and       42 beta electrons
 Requested basis set is 6-311++G(d,p)
 There are 60 shells and 154 basis functions

 Total QAlloc Memory Limit   2000 MB
 Mega-Array Size       188 MB
 MEM_STATIC part       192 MB
 A cutoff of  1.0D-11 yielded   1559 shell pairs
 There are     10674 function pairs (     11826 Cartesian)

 -------------------------------------------------------
 OpenMP Integral Computing Module                       
 Release: version 1.0, May 2013, Q-Chem Inc. Pittsburgh 
 -------------------------------------------------------
 Integral Job Info:
 Integral job number is                      11
 Integral operator is                         1
 short-range coefficients                     0
 long-range coefficients              100000000
 Omega coefficients                           0
 if combine SR and LR in K                    0
 Integral screening is                        0
 Integral computing path is                   2
 max size of driver memory is            800000
 size of driver memory is                593474
 size of scratch memory is             29623520
 max col of scratch BK array               1296
 max len of scratch array in speh3          155
 max len of scratch index in speh4           18
 max int batch size is                      520
 min int batch size is                       52
 fixed nKL is                                45
 max L of basis functions is                  2
 order of int derivative is                   0
 number of shells is                         60
 number of basis is                         162
 number of cartesian basis is               162
 number of contracted shell pairs          1559
 number of primitive shell pairs           4055
 maxK2 (contraction) of shell pair           36
 max number of K2 of shell pair               1
 max number of CS2 of shell pair            167
 max number of PS2 of shell pair            372
 mem total for path MDJ                  526822
 -------------------------------------------------------
 Smallest overlap matrix eigenvalue = 1.18E-04

 Scale SEOQF with 1.000000e-01/1.000000e-01/1.000000e-01

 Standard Electronic Orientation quadrupole field applied
 Nucleus-field energy     =     0.0000000089 hartrees
 Guess from superposition of atomic densities
 Warning:  Energy on first SCF cycle will be non-variational
 SAD guess density has 84.000000 electrons

 -----------------------------------------------------------------------
  General SCF calculation program by
  Eric Jon Sundstrom, Paul Horn, Yuezhi Mao, Dmitri Zuev, Alec White,
  David Stuck, Shaama M.S., Shane Yost, Joonho Lee, David Small,
  Daniel Levine, Susi Lehtola, Hugh Burton, Evgeny Epifanovsky
 -----------------------------------------------------------------------
 Exchange:     0.2000 Hartree-Fock + 0.0800 Slater + 0.7200 B88
 Correlation:  0.1900 VWN1RPA + 0.8100 LYP
 Using SG-1 standard quadrature grid
 using 4 threads for integral computing
 -------------------------------------------------------
 OpenMP Integral computing Module                
 Release: version 2.0, May 2017, Q-Chem Inc. Pleasanton 
 -------------------------------------------------------
 -------------------------------------------------------
 OpenMP BLAS3 based DFT computing Module                
 Release: version 1.0, May 2013, Q-Chem Inc. Pittsburgh 
 -------------------------------------------------------
 A restricted SCF calculation will be
 performed using DIIS
 SCF converges when DIIS error is below 1.0e-08
 ---------------------------------------
  Cycle       Energy         DIIS error
 ---------------------------------------
    1   -5227.0346063192      7.45e-02  
    2   -5224.8992380822      6.94e-03  
    3   -5224.5695361664      1.20e-02  
    4   -5225.0260035736      9.25e-04  
    5   -5225.0278696079      4.13e-04  
    6   -5225.0281463882      5.87e-05  
    7   -5225.0281528302      1.66e-05  
    8   -5225.0281537816      1.57e-06  
    9   -5225.0281537919      3.20e-07  
   10   -5225.0281537916      8.67e-08  
   11   -5225.0281537922      1.96e-08  
   12   -5225.0281537926      4.34e-09  Convergence criterion met
 ---------------------------------------
 SCF time:   CPU 18.72s  wall 5.00s 
 SCF   energy in the final basis set =    -5225.0281537926
 Total energy in the final basis set =    -5225.0281537926

 --------------------------------------------------------------
             Orbital Energies (a.u.) and Symmetries
 --------------------------------------------------------------

 Alpha MOs, Restricted
 -- Occupied --                  
-482.87 -482.87  -62.53  -62.53  -56.34  -56.34  -56.34  -56.34
  1 B1    1 A1    2 B1    2 A1    3 B1    3 A1    1 B2    1 A2                 
-56.342 -56.342 -10.252 -10.251  -8.743  -8.743  -6.573  -6.573
  4 B1    4 A1    5 A1    5 B1    6 B1    6 A1    7 B1    7 A1                 
 -6.563  -6.563  -6.562  -6.562  -2.689  -2.689  -2.682  -2.682
  2 A2    2 B2    8 B1    8 A1    9 B1    9 A1    3 A2    3 B2                 
 -2.681  -2.680  -2.673  -2.673  -2.673  -2.673  -0.979  -0.971
 10 B1   10 A1    4 B2    4 A2   11 A1   11 B1   12 A1   12 B1                 
 -0.591  -0.566  -0.497  -0.460  -0.431  -0.416  -0.413  -0.280
 13 A1   13 B1   14 A1   14 B1    5 B2   15 A1    5 A2   15 B1                 
 -0.236  -0.160
 16 A1    6 B2                                                                 
 -- Virtual --                   
 -0.076  -0.056  -0.039  -0.009   0.015   0.034   0.037   0.039
  6 A2   16 B1   17 A1   17 B1   18 A1   18 B1   19 A1    7 B2                 
  0.050   0.066   0.068   0.075   0.086   0.098   0.107   0.120
 20 A1    7 A2   21 A1   19 B1   20 B1   21 B1    8 B2   22 A1                 
  0.127   0.162   0.168   0.175   0.180   0.187   0.213   0.251
  8 A2   23 A1   22 B1   23 B1   24 A1   25 A1   24 B1   25 B1                 
  0.366   0.377   0.405   0.407   0.421   0.470   0.475   0.489
 26 A1    9 B2   27 A1    9 A2   26 B1   28 A1   27 B1   10 B2                 
  0.501   0.502   0.505   0.546   0.562   0.574   0.590   0.591
 28 B1   29 A1   10 A2   11 B2   30 A1   29 B1   11 A2   31 A1                 
  0.601   0.621   0.687   0.691   0.700   0.757   0.765   0.786
 30 B1   12 B2   31 B1   12 A2   32 A1   33 A1   32 B1   33 B1                 
  0.823   1.040   1.074   1.161   1.241   1.247   1.297   1.425
 34 A1   34 B1   13 B2   35 A1   35 B1   13 A2   36 A1   37 A1                 
  1.426   1.519   1.574   1.584   1.599   1.630   1.748   1.771
 36 B1   38 A1   14 B2   15 B2   37 B1   14 A2   15 A2   39 A1                 
  1.828   1.935   1.937   1.962   1.978   2.036   2.042   2.090
 38 B1   39 B1   16 B2   16 A2   40 A1   41 A1   40 B1   42 A1                 
  2.212   2.303   2.610   2.680   2.692   2.731   2.922   3.111
 41 B1   42 B1   43 A1   43 B1   17 B2   17 A2   44 A1   45 A1                 
  3.122   3.332   3.959   3.962   4.003   4.008   4.032   4.074
 44 B1   45 B1   18 B2   18 A2   46 B1   46 A1   19 B2   19 A2                 
  4.152   4.236   4.362   4.444   6.738   6.857   7.489   7.507
 47 A1   47 B1   48 A1   48 B1   49 A1   49 B1   20 B2   20 A2                 
  7.550   7.616   7.674   7.741  23.583  23.600  48.012  48.108
 50 A1   50 B1   51 A1   51 B1   52 B1   52 A1   53 A1   53 B1                 
289.706 289.724 289.758 289.827 289.925 289.9881020.8571020.976
 21 B2   21 A2   54 A1   54 B1   55 A1   55 B1   56 A1   56 B1                 

 Beta MOs, Restricted
 -- Occupied --                  
-482.87 -482.87  -62.53  -62.53  -56.34  -56.34  -56.34  -56.34
  1 B1    1 A1    2 B1    2 A1    3 B1    3 A1    1 B2    1 A2                 
-56.342 -56.342 -10.252 -10.251  -8.743  -8.743  -6.573  -6.573
  4 B1    4 A1    5 A1    5 B1    6 B1    6 A1    7 B1    7 A1                 
 -6.563  -6.563  -6.562  -6.562  -2.689  -2.689  -2.682  -2.682
  2 A2    2 B2    8 B1    8 A1    9 B1    9 A1    3 A2    3 B2                 
 -2.681  -2.680  -2.673  -2.673  -2.673  -2.673  -0.979  -0.971
 10 B1   10 A1    4 B2    4 A2   11 A1   11 B1   12 A1   12 B1                 
 -0.591  -0.566  -0.497  -0.460  -0.431  -0.416  -0.413  -0.280
 13 A1   13 B1   14 A1   14 B1    5 B2   15 A1    5 A2   15 B1                 
 -0.236  -0.160
 16 A1    6 B2                                                                 
 -- Virtual --                   
 -0.076  -0.056  -0.039  -0.009   0.015   0.034   0.037   0.039
  6 A2   16 B1   17 A1   17 B1   18 A1   18 B1   19 A1    7 B2                 
  0.050   0.066   0.068   0.075   0.086   0.098   0.107   0.120
 20 A1    7 A2   21 A1   19 B1   20 B1   21 B1    8 B2   22 A1                 
  0.127   0.162   0.168   0.175   0.180   0.187   0.213   0.251
  8 A2   23 A1   22 B1   23 B1   24 A1   25 A1   24 B1   25 B1                 
  0.366   0.377   0.405   0.407   0.421   0.470   0.475   0.489
 26 A1    9 B2   27 A1    9 A2   26 B1   28 A1   27 B1   10 B2                 
  0.501   0.502   0.505   0.546   0.562   0.574   0.590   0.591
 28 B1   29 A1   10 A2   11 B2   30 A1   29 B1   11 A2   31 A1                 
  0.601   0.621   0.687   0.691   0.700   0.757   0.765   0.786
 30 B1   12 B2   31 B1   12 A2   32 A1   33 A1   32 B1   33 B1                 
  0.823   1.040   1.074   1.161   1.241   1.247   1.297   1.425
 34 A1   34 B1   13 B2   35 A1   35 B1   13 A2   36 A1   37 A1                 
  1.426   1.519   1.574   1.584   1.599   1.630   1.748   1.771
 36 B1   38 A1   14 B2   15 B2   37 B1   14 A2   15 A2   39 A1                 
  1.828   1.935   1.937   1.962   1.978   2.036   2.042   2.090
 38 B1   39 B1   16 B2   16 A2   40 A1   41 A1   40 B1   42 A1                 
  2.212   2.303   2.610   2.680   2.692   2.731   2.922   3.111
 41 B1   42 B1   43 A1   43 B1   17 B2   17 A2   44 A1   45 A1                 
  3.122   3.332   3.959   3.962   4.003   4.008   4.032   4.074
 44 B1   45 B1   18 B2   18 A2   46 B1   46 A1   19 B2   19 A2                 
  4.152   4.236   4.362   4.444   6.738   6.857   7.489   7.507
 47 A1   47 B1   48 A1   48 B1   49 A1   49 B1   20 B2   20 A2                 
  7.550   7.616   7.674   7.741  23.583  23.600  48.012  48.108
 50 A1   50 B1   51 A1   51 B1   52 B1   52 A1   53 A1   53 B1                 
289.706 289.724 289.758 289.827 289.925 289.9881020.8571020.976
 21 B2   21 A2   54 A1   54 B1   55 A1   55 B1   56 A1   56 B1                 
 --------------------------------------------------------------

          Ground-State Mulliken Net Atomic Charges

     Atom                 Charge (a.u.)
  ----------------------------------------
      1 H                     0.098874
      2 H                     0.098874
      3 Br                    0.355027
      4 Br                    0.355027
      5 C                    -0.453902
      6 C                    -0.453902
  ----------------------------------------
  Sum of atomic charges =     0.000000

 -----------------------------------------------------------------
                    Cartesian Multipole Moments
 -----------------------------------------------------------------
    Charge (ESU x 10^10)
                 0.0000
    Dipole Moment (Debye)
         X      -0.0000      Y       0.0000      Z       0.5036
       Tot       0.5036
    Quadrupole Moments (Debye-Ang)
        XX     -40.3632     XY       0.0000     YY     -50.6657
        XZ       0.0000     YZ      -0.0000     ZZ     -51.5798
    Octopole Moments (Debye-Ang^2)
       XXX      -0.0000    XXY      -0.0000    XYY      -0.0000
       YYY       0.0000    XXZ      -1.5144    XYZ      -0.0000
       YYZ       7.5334    XZZ      -0.0000    YZZ       0.0000
       ZZZ      21.3535
    Hexadecapole Moments (Debye-Ang^3)
      XXXX    -955.3023   XXXY       0.0000   XXYY    -184.0184
      XYYY      -0.0000   YYYY     -64.2949   XXXZ      -0.0000
      XXYZ      -0.0000   XYYZ      -0.0000   YYYZ      -0.0000
      XXZZ    -177.8913   XYZZ      -0.0000   YYZZ     -41.7535
      XZZZ      -0.0000   YZZZ      -0.0000   ZZZZ    -173.0832
 -----------------------------------------------------------------
 Calculating analytic gradient of the SCF energy
 Gradient of SCF Energy
            1           2           3           4           5           6
    1   0.1001842  -0.1001842  -0.3901052   0.3901052   0.4026896  -0.4026896
    2  -0.0000000  -0.0000000   0.0000000   0.0000000  -0.0000000   0.0000000
    3  -0.0007969  -0.0007969  -0.4894960  -0.4894960   0.4902929   0.4902929
 Max gradient component =       4.903E-01
 RMS gradient           =       2.990E-01
 Gradient time:  CPU 7.45 s  wall 1.96 s
 Geometry Optimization Parameters
   NAtoms,    NIC,     NZ,  NCons,   NDum,   NFix, NCnnct, MaxDiis
        6      27       0       0       0       0       0       0


** GEOMETRY OPTIMIZATION IN DELOCALIZED INTERNAL COORDINATES **
   Searching for a Minimum

   Optimization Cycle:   1

                       Coordinates (Angstroms)
     ATOM                X               Y               Z
      1  H         2.0000000000    0.0000000000   -1.8095238095
      2  H        -2.0000000000    0.0000000000   -1.8095238095
      3  Br        2.0000000000    0.0000000000    0.1904761905
      4  Br       -2.0000000000    0.0000000000    0.1904761905
      5  C         1.0000000000    0.0000000000   -0.8095238095
      6  C        -1.0000000000    0.0000000000   -0.8095238095
   Point Group: c2v   Number of degrees of freedom:     5


   Energy is  -5225.028153793


 Attempting to Generate Delocalized Internal Coordinates

 ** Taking Steepest Descent Step **
 Calculated Step too Large.  Step scaled by  0.326619
 Step Taken.  Stepsize is  0.300000

                             Maximum     Tolerance    Cnvgd?
         Gradient           0.678831      0.000300      NO
         Displacement       0.221719      0.001200      NO
         Energy change     *********      0.000001      NO


 New Cartesian Coordinates Obtained by Inverse Iteration

 Displacement from previous Coordinates is:  0.277108
 ----------------------------------------------------------------
             Standard Nuclear Orientation (Angstroms)
    I     Atom           X                Y                Z
 ----------------------------------------------------------------
    1      H       1.9610532663     0.0000000000    -1.8496767828
    2      H      -1.9610532663     0.0000000000    -1.8496767828
    3      Br      2.0440420791     0.0000000000     0.2594487256
    4      Br     -2.0440420791     0.0000000000     0.2594487256
    5      C       0.9902545860     0.0000000000    -0.8383433713
    6      C      -0.9902545860     0.0000000000    -0.8383433713
 ----------------------------------------------------------------
 Molecular Point Group                 C2v   NOp =  4
 Largest Abelian Subgroup              C2v   NOp =  4
 Nuclear Repulsion Energy =   415.5538711668 hartrees
 There are       42 alpha and       42 beta electrons
 Applying Cartesian multipole field
    Component          Value
    ---------          -----
     (2,0,0)        1.00000E-11
     (0,2,0)        2.00000E-11
     (0,0,2)       -3.00000E-11
 Nucleus-field energy     =     0.0000000090 hartrees
 Requested basis set is 6-311++G(d,p)
 There are 60 shells and 154 basis functions
 A cutoff of  1.0D-11 yielded   1557 shell pairs
 There are     10634 function pairs (     11778 Cartesian)
 Smallest overlap matrix eigenvalue = 1.43E-04
 Guess MOs from SCF MO coefficient file

 -----------------------------------------------------------------------
  General SCF calculation program by
  Eric Jon Sundstrom, Paul Horn, Yuezhi Mao, Dmitri Zuev, Alec White,
  David Stuck, Shaama M.S., Shane Yost, Joonho Lee, David Small,
  Daniel Levine, Susi Lehtola, Hugh Burton, Evgeny Epifanovsky
 -----------------------------------------------------------------------
 Exchange:     0.2000 Hartree-Fock + 0.0800 Slater + 0.7200 B88
 Correlation:  0.1900 VWN1RPA + 0.8100 LYP
 Using SG-1 standard quadrature grid
 using 4 threads for integral computing
 -------------------------------------------------------
 OpenMP Integral computing Module                
 Release: version 2.0, May 2017, Q-Chem Inc. Pleasanton 
 -------------------------------------------------------
 -------------------------------------------------------
 OpenMP BLAS3 based DFT computing Module                
 Release: version 1.0, May 2013, Q-Chem Inc. Pittsburgh 
 -------------------------------------------------------
 A restricted SCF calculation will be
 performed using DIIS
 SCF converges when DIIS error is below 1.0e-08
 ---------------------------------------
  Cycle       Energy         DIIS error
 ---------------------------------------
    1   -5225.2256485108      2.44e-03  
    2   -5225.2319185575      1.81e-03  
    3   -5225.2340450293      1.51e-03  
    4   -5225.2409936102      1.87e-04  
    5   -5225.2411019339      3.83e-05  
    6   -5225.2411044770      7.18e-06  
    7   -5225.2411045823      2.26e-06  
    8   -5225.2411045927      4.82e-07  
    9   -5225.2411045935      9.43e-08  
   10   -5225.2411045935      5.05e-09  Convergence criterion met
 ---------------------------------------
 SCF time:   CPU 23.72s  wall 6.00s 
 SCF   energy in the final basis set =    -5225.2411045935
 Total energy in the final basis set =    -5225.2411045935

 --------------------------------------------------------------
             Orbital Energies (a.u.) and Symmetries
 --------------------------------------------------------------

 Alpha MOs, Restricted
 -- Occupied --                  
-482.87 -482.87  -62.52  -62.52  -56.34  -56.34  -56.34  -56.34
  1 B1    1 A1    2 B1    2 A1    3 B1    3 A1    1 B2    1 A2                 
-56.338 -56.338 -10.264 -10.264  -8.735  -8.735  -6.565  -6.565
  4 B1    4 A1    5 A1    5 B1    6 B1    6 A1    7 B1    7 A1                 
 -6.556  -6.556  -6.554  -6.554  -2.679  -2.679  -2.674  -2.674
  2 A2    2 B2    8 B1    8 A1    9 B1    9 A1    3 A2    3 B2                 
 -2.673  -2.673  -2.666  -2.666  -2.665  -2.665  -0.939  -0.931
 10 B1   10 A1    4 B2    4 A2   11 A1   11 B1   12 A1   12 B1                 
 -0.600  -0.569  -0.472  -0.436  -0.418  -0.407  -0.390  -0.293
 13 A1   13 B1   14 A1   14 B1   15 A1    5 B2    5 A2   15 B1                 
 -0.254  -0.174
 16 A1    6 B2                                                                 
 -- Virtual --                   
 -0.082  -0.062  -0.033  -0.003   0.016   0.035   0.036   0.043
  6 A2   16 B1   17 A1   17 B1   18 A1   18 B1   19 A1    7 B2                 
  0.053   0.066   0.067   0.075   0.093   0.097   0.106   0.121
 20 A1    7 A2   21 A1   19 B1   20 B1   21 B1    8 B2   22 A1                 
  0.127   0.148   0.162   0.171   0.173   0.180   0.213   0.246
  8 A2   23 A1   22 B1   23 B1   24 A1   25 A1   24 B1   25 B1                 
  0.365   0.387   0.410   0.410   0.416   0.449   0.464   0.499
 26 A1    9 B2   27 A1    9 A2   26 B1   27 B1   28 A1   29 A1                 
  0.505   0.514   0.518   0.551   0.552   0.565   0.573   0.573
 10 B2   28 B1   10 A2   11 B2   30 A1   29 B1   31 A1   11 A2                 
  0.578   0.587   0.664   0.673   0.676   0.740   0.768   0.791
 30 B1   12 B2   32 A1   31 B1   12 A2   32 B1   33 A1   33 B1                 
  0.820   1.037   1.060   1.073   1.145   1.248   1.302   1.343
 34 A1   34 B1   13 B2   35 A1   35 B1   13 A2   36 A1   37 A1                 
  1.437   1.523   1.561   1.595   1.602   1.614   1.731   1.790
 36 B1   14 B2   38 A1   15 B2   37 B1   14 A2   15 A2   39 A1                 
  1.823   1.953   1.981   1.988   1.991   2.011   2.058   2.068
 38 B1   16 B2   16 A2   40 A1   39 B1   41 A1   42 A1   40 B1                 
  2.147   2.274   2.600   2.680   2.684   2.726   2.886   3.101
 41 B1   42 B1   43 A1   17 B2   43 B1   17 A2   44 A1   45 A1                 
  3.108   3.320   3.965   3.968   3.998   4.000   4.047   4.082
 44 B1   45 B1   18 B2   18 A2   46 B1   46 A1   19 B2   19 A2                 
  4.121   4.210   4.302   4.367   6.702   6.821   7.500   7.516
 47 A1   47 B1   48 A1   48 B1   49 A1   49 B1   20 B2   20 A2                 
  7.543   7.605   7.629   7.691  23.455  23.471  47.970  48.063
 50 A1   50 B1   51 A1   51 B1   52 B1   52 A1   53 A1   53 B1                 
289.711 289.727 289.746 289.812 289.866 289.9251020.7931020.910
 21 B2   21 A2   54 A1   54 B1   55 A1   55 B1   56 A1   56 B1                 

 Beta MOs, Restricted
 -- Occupied --                  
-482.87 -482.87  -62.52  -62.52  -56.34  -56.34  -56.34  -56.34
  1 B1    1 A1    2 B1    2 A1    3 B1    3 A1    1 B2    1 A2                 
-56.338 -56.338 -10.264 -10.264  -8.735  -8.735  -6.565  -6.565
  4 B1    4 A1    5 A1    5 B1    6 B1    6 A1    7 B1    7 A1                 
 -6.556  -6.556  -6.554  -6.554  -2.679  -2.679  -2.674  -2.674
  2 A2    2 B2    8 B1    8 A1    9 B1    9 A1    3 A2    3 B2                 
 -2.673  -2.673  -2.666  -2.666  -2.665  -2.665  -0.939  -0.931
 10 B1   10 A1    4 B2    4 A2   11 A1   11 B1   12 A1   12 B1                 
 -0.600  -0.569  -0.472  -0.436  -0.418  -0.407  -0.390  -0.293
 13 A1   13 B1   14 A1   14 B1   15 A1    5 B2    5 A2   15 B1                 
 -0.254  -0.174
 16 A1    6 B2                                                                 
 -- Virtual --                   
 -0.082  -0.062  -0.033  -0.003   0.016   0.035   0.036   0.043
  6 A2   16 B1   17 A1   17 B1   18 A1   18 B1   19 A1    7 B2                 
  0.053   0.066   0.067   0.075   0.093   0.097   0.106   0.121
 20 A1    7 A2   21 A1   19 B1   20 B1   21 B1    8 B2   22 A1                 
  0.127   0.148   0.162   0.171   0.173   0.180   0.213   0.246
  8 A2   23 A1   22 B1   23 B1   24 A1   25 A1   24 B1   25 B1                 
  0.365   0.387   0.410   0.410   0.416   0.449   0.464   0.499
 26 A1    9 B2   27 A1    9 A2   26 B1   27 B1   28 A1   29 A1                 
  0.505   0.514   0.518   0.551   0.552   0.565   0.573   0.573
 10 B2   28 B1   10 A2   11 B2   30 A1   29 B1   31 A1   11 A2                 
  0.578   0.587   0.664   0.673   0.676   0.740   0.768   0.791
 30 B1   12 B2   32 A1   31 B1   12 A2   32 B1   33 A1   33 B1                 
  0.820   1.037   1.060   1.073   1.145   1.248   1.302   1.343
 34 A1   34 B1   13 B2   35 A1   35 B1   13 A2   36 A1   37 A1                 
  1.437   1.523   1.561   1.595   1.602   1.614   1.731   1.790
 36 B1   14 B2   38 A1   15 B2   37 B1   14 A2   15 A2   39 A1                 
  1.823   1.953   1.981   1.988   1.991   2.011   2.058   2.068
 38 B1   16 B2   16 A2   40 A1   39 B1   41 A1   42 A1   40 B1                 
  2.147   2.274   2.600   2.680   2.684   2.726   2.886   3.101
 41 B1   42 B1   43 A1   17 B2   43 B1   17 A2   44 A1   45 A1                 
  3.108   3.320   3.965   3.968   3.998   4.000   4.047   4.082
 44 B1   45 B1   18 B2   18 A2   46 B1   46 A1   19 B2   19 A2                 
  4.121   4.210   4.302   4.367   6.702   6.821   7.500   7.516
 47 A1   47 B1   48 A1   48 B1   49 A1   49 B1   20 B2   20 A2                 
  7.543   7.605   7.629   7.691  23.455  23.471  47.970  48.063
 50 A1   50 B1   51 A1   51 B1   52 B1   52 A1   53 A1   53 B1                 
289.711 289.727 289.746 289.812 289.866 289.9251020.7931020.910
 21 B2   21 A2   54 A1   54 B1   55 A1   55 B1   56 A1   56 B1                 
 --------------------------------------------------------------

          Ground-State Mulliken Net Atomic Charges

     Atom                 Charge (a.u.)
  ----------------------------------------
      1 H                     0.129469
      2 H                     0.129469
      3 Br                    0.250232
      4 Br                    0.250232
      5 C                    -0.379701
      6 C                    -0.379700
  ----------------------------------------
  Sum of atomic charges =     0.000000

 -----------------------------------------------------------------
                    Cartesian Multipole Moments
 -----------------------------------------------------------------
    Charge (ESU x 10^10)
                 0.0000
    Dipole Moment (Debye)
         X      -0.0000      Y       0.0000      Z       0.3415
       Tot       0.3415
    Quadrupole Moments (Debye-Ang)
        XX     -40.8214     XY      -0.0000     YY     -51.1865
        XZ       0.0000     YZ       0.0000     ZZ     -50.3049
    Octopole Moments (Debye-Ang^2)
       XXX      -0.0000    XXY       0.0000    XYY      -0.0000
       YYY       0.0000    XXZ      -1.7554    XYZ       0.0000
       YYZ       5.9270    XZZ      -0.0000    YZZ      -0.0000
       ZZZ      12.8407
    Hexadecapole Moments (Debye-Ang^3)
      XXXX    -991.6493   XXXY       0.0000   XXYY    -190.1991
      XYYY       0.0000   YYYY     -64.6617   XXXZ      -0.0000
      XXYZ       0.0000   XYYZ      -0.0000   YYYZ       0.0000
      XXZZ    -180.6390   XYZZ       0.0000   YYZZ     -43.0972
      XZZZ      -0.0000   YZZZ       0.0000   ZZZZ    -173.5476
 -----------------------------------------------------------------
 Calculating analytic gradient of the SCF energy
 Gradient of SCF Energy
            1           2           3           4           5           6
    1   0.0956946  -0.0956947  -0.2025782   0.2025781   0.2320257  -0.2320256
    2   0.0000000  -0.0000000  -0.0000000   0.0000000   0.0000000  -0.0000000
    3  -0.0190739  -0.0190739  -0.2859532  -0.2859532   0.3050271   0.3050271
 Max gradient component =       3.050E-01
 RMS gradient           =       1.761E-01
 Gradient time:  CPU 7.16 s  wall 1.89 s
 Geometry Optimization Parameters
   NAtoms,    NIC,     NZ,  NCons,   NDum,   NFix, NCnnct, MaxDiis
        6      27       0       0       0       0       0       0


** GEOMETRY OPTIMIZATION IN DELOCALIZED INTERNAL COORDINATES **
   Searching for a Minimum

   Optimization Cycle:   2

                       Coordinates (Angstroms)
     ATOM                X               Y               Z
      1  H         1.9610532663    0.0000000000   -1.8496767828
      2  H        -1.9610532663    0.0000000000   -1.8496767828
      3  Br        2.0440420791    0.0000000000    0.2594487256
      4  Br       -2.0440420791    0.0000000000    0.2594487256
      5  C         0.9902545860    0.0000000000   -0.8383433713
      6  C        -0.9902545860    0.0000000000   -0.8383433713
   Point Group: c2v   Number of degrees of freedom:     5


   Energy is  -5225.241104594

 Hessian Updated using BFGS Update

 ** Taking Steepest Descent Step **
 Calculated Step too Large.  Step scaled by  0.549445
 Step Taken.  Stepsize is  0.300000

                             Maximum     Tolerance    Cnvgd?
         Gradient           0.417919      0.000300      NO
         Displacement       0.229624      0.001200      NO
         Energy change     -0.212951      0.000001      NO


 New Cartesian Coordinates Obtained by Inverse Iteration

 Displacement from previous Coordinates is:  0.295019
 ----------------------------------------------------------------
             Standard Nuclear Orientation (Angstroms)
    I     Atom           X                Y                Z
 ----------------------------------------------------------------
    1      H       1.8997021217     0.0000000000    -1.8897380613
    2      H      -1.8997021217     0.0000000000    -1.8897380613
    3      Br      2.0629511279     0.0000000000     0.3310857610
    4      Br     -2.0629511279     0.0000000000     0.3310857610
    5      C       0.9720617980     0.0000000000    -0.8699191283
    6      C      -0.9720617980     0.0000000000    -0.8699191283
 ----------------------------------------------------------------
 Molecular Point Group                 C2v   NOp =  4
 Largest Abelian Subgroup              C2v   NOp =  4
 Nuclear Repulsion Energy =   403.6093521685 hartrees
 There are       42 alpha and       42 beta electrons
 Applying Cartesian multipole field
    Component          Value
    ---------          -----
     (2,0,0)        1.00000E-11
     (0,2,0)        2.00000E-11
     (0,0,2)       -3.00000E-11
 Nucleus-field energy     =     0.0000000087 hartrees
 Requested basis set is 6-311++G(d,p)
 There are 60 shells and 154 basis functions
 A cutoff of  1.0D-11 yielded   1560 shell pairs
 There are     10633 function pairs (     11777 Cartesian)
 Smallest overlap matrix eigenvalue = 1.68E-04
 Guess MOs from SCF MO coefficient file

 -----------------------------------------------------------------------
  General SCF calculation program by
  Eric Jon Sundstrom, Paul Horn, Yuezhi Mao, Dmitri Zuev, Alec White,
  David Stuck, Shaama M.S., Shane Yost, Joonho Lee, David Small,
  Daniel Levine, Susi Lehtola, Hugh Burton, Evgeny Epifanovsky
 -----------------------------------------------------------------------
 Exchange:     0.2000 Hartree-Fock + 0.0800 Slater + 0.7200 B88
 Correlation:  0.1900 VWN1RPA + 0.8100 LYP
 Using SG-1 standard quadrature grid
 using 4 threads for integral computing
 -------------------------------------------------------
 OpenMP Integral computing Module                
 Release: version 2.0, May 2017, Q-Chem Inc. Pleasanton 
 -------------------------------------------------------
 -------------------------------------------------------
 OpenMP BLAS3 based DFT computing Module                
 Release: version 1.0, May 2013, Q-Chem Inc. Pittsburgh 
 -------------------------------------------------------
 A restricted SCF calculation will be
 performed using DIIS
 SCF converges when DIIS error is below 1.0e-08
 ---------------------------------------
  Cycle       Energy         DIIS error
 ---------------------------------------
    1   -5225.3606083209      1.88e-03  
    2   -5225.3677836811      1.19e-03  
    3   -5225.3675703723      1.18e-03  
    4   -5225.3718151413      1.34e-04  
    5   -5225.3718745149      2.69e-05  
    6   -5225.3718760793      6.17e-06  
    7   -5225.3718761486      2.09e-06  
    8   -5225.3718761263      2.95e-06  
    9   -5225.3718761589      3.68e-07  
   10   -5225.3718761593      5.31e-08  
   11   -5225.3718761594      2.94e-09  Convergence criterion met
 ---------------------------------------
 SCF time:   CPU 25.83s  wall 7.00s 
 SCF   energy in the final basis set =    -5225.3718761594
 Total energy in the final basis set =    -5225.3718761594

 --------------------------------------------------------------
             Orbital Energies (a.u.) and Symmetries
 --------------------------------------------------------------

 Alpha MOs, Restricted
 -- Occupied --                  
-482.86 -482.86  -62.52  -62.52  -56.34  -56.34  -56.34  -56.34
  1 B1    1 A1    2 B1    2 A1    3 B1    3 A1    1 B2    1 A2                 
-56.334 -56.334 -10.276 -10.276  -8.730  -8.730  -6.560  -6.560
  4 B1    4 A1    5 A1    5 B1    6 B1    6 A1    7 A1    7 B1                 
 -6.550  -6.550  -6.548  -6.548  -2.673  -2.673  -2.668  -2.668
  2 B2    2 A2    8 B1    8 A1    9 B1    9 A1    3 A2    3 B2                 
 -2.667  -2.667  -2.659  -2.659  -2.659  -2.659  -0.905  -0.896
 10 B1   10 A1    4 B2    4 A2   11 B1   11 A1   12 A1   12 B1                 
 -0.611  -0.570  -0.455  -0.420  -0.419  -0.389  -0.371  -0.304
 13 A1   13 B1   14 A1   15 A1   14 B1    5 B2    5 A2   15 B1                 
 -0.270  -0.188
 16 A1    6 B2                                                                 
 -- Virtual --                   
 -0.088  -0.064  -0.027   0.003   0.014   0.034   0.038   0.046
  6 A2   16 B1   17 A1   17 B1   18 A1   19 A1   18 B1    7 B2                 
  0.056   0.067   0.068   0.075   0.096   0.103   0.104   0.119
 20 A1   21 A1    7 A2   19 B1   20 B1   21 B1    8 B2   22 A1                 
  0.126   0.126   0.152   0.167   0.167   0.180   0.210   0.243
 23 A1    8 A2   22 B1   24 A1   23 B1   25 A1   24 B1   25 B1                 
  0.366   0.396   0.413   0.414   0.415   0.431   0.456   0.499
 26 A1    9 B2   27 A1   26 B1    9 A2   27 B1   28 A1   29 A1                 
  0.517   0.523   0.529   0.532   0.554   0.554   0.556   0.561
 10 B2   28 B1   10 A2   30 A1   29 B1   11 A2   11 B2   12 B2                 
  0.563   0.566   0.642   0.661   0.670   0.718   0.789   0.805
 30 B1   31 A1   32 A1   31 B1   12 A2   32 B1   33 A1   33 B1                 
  0.816   0.998   1.027   1.043   1.073   1.251   1.271   1.315
 34 A1   35 A1   34 B1   13 B2   35 B1   13 A2   36 A1   37 A1                 
  1.454   1.467   1.590   1.602   1.608   1.628   1.734   1.785
 36 B1   14 B2   14 A2   38 A1   15 B2   37 B1   15 A2   39 A1                 
  1.827   1.964   1.995   1.998   2.017   2.055   2.062   2.084
 38 B1   16 B2   16 A2   40 A1   41 A1   42 A1   39 B1   40 B1                 
  2.095   2.274   2.596   2.667   2.696   2.723   2.841   3.089
 41 B1   42 B1   43 A1   17 B2   43 B1   17 A2   44 A1   44 B1                 
  3.102   3.347   3.970   3.973   3.991   3.995   4.056   4.085
 45 A1   45 B1   18 B2   18 A2   46 A1   46 B1   19 B2   19 A2                 
  4.106   4.198   4.269   4.327   6.651   6.766   7.509   7.525
 47 A1   47 B1   48 A1   48 B1   49 A1   49 B1   20 B2   20 A2                 
  7.542   7.598   7.605   7.664  23.391  23.404  47.918  48.009
 50 A1   50 B1   51 A1   51 B1   52 B1   52 A1   53 A1   53 B1                 
289.716 289.731 289.743 289.804 289.834 289.8911020.7211020.835
 21 B2   21 A2   54 A1   54 B1   55 A1   55 B1   56 A1   56 B1                 

 Beta MOs, Restricted
 -- Occupied --                  
-482.86 -482.86  -62.52  -62.52  -56.34  -56.34  -56.34  -56.34
  1 B1    1 A1    2 B1    2 A1    3 B1    3 A1    1 B2    1 A2                 
-56.334 -56.334 -10.276 -10.276  -8.730  -8.730  -6.560  -6.560
  4 B1    4 A1    5 A1    5 B1    6 B1    6 A1    7 A1    7 B1                 
 -6.550  -6.550  -6.548  -6.548  -2.673  -2.673  -2.668  -2.668
  2 B2    2 A2    8 B1    8 A1    9 B1    9 A1    3 A2    3 B2                 
 -2.667  -2.667  -2.659  -2.659  -2.659  -2.659  -0.905  -0.896
 10 B1   10 A1    4 B2    4 A2   11 B1   11 A1   12 A1   12 B1                 
 -0.611  -0.570  -0.455  -0.420  -0.419  -0.389  -0.371  -0.304
 13 A1   13 B1   14 A1   15 A1   14 B1    5 B2    5 A2   15 B1                 
 -0.270  -0.188
 16 A1    6 B2                                                                 
 -- Virtual --                   
 -0.088  -0.064  -0.027   0.003   0.014   0.034   0.038   0.046
  6 A2   16 B1   17 A1   17 B1   18 A1   19 A1   18 B1    7 B2                 
  0.056   0.067   0.068   0.075   0.096   0.103   0.104   0.119
 20 A1   21 A1    7 A2   19 B1   20 B1   21 B1    8 B2   22 A1                 
  0.126   0.126   0.152   0.167   0.167   0.180   0.210   0.243
 23 A1    8 A2   22 B1   24 A1   23 B1   25 A1   24 B1   25 B1                 
  0.366   0.396   0.413   0.414   0.415   0.431   0.456   0.499
 26 A1    9 B2   27 A1   26 B1    9 A2   27 B1   28 A1   29 A1                 
  0.517   0.523   0.529   0.532   0.554   0.554   0.556   0.561
 10 B2   28 B1   10 A2   30 A1   29 B1   11 A2   11 B2   12 B2                 
  0.563   0.566   0.642   0.661   0.670   0.718   0.789   0.805
 30 B1   31 A1   32 A1   31 B1   12 A2   32 B1   33 A1   33 B1                 
  0.816   0.998   1.027   1.043   1.073   1.251   1.271   1.315
 34 A1   35 A1   34 B1   13 B2   35 B1   13 A2   36 A1   37 A1                 
  1.454   1.467   1.590   1.602   1.608   1.628   1.734   1.785
 36 B1   14 B2   14 A2   38 A1   15 B2   37 B1   15 A2   39 A1                 
  1.827   1.964   1.995   1.998   2.017   2.055   2.062   2.084
 38 B1   16 B2   16 A2   40 A1   41 A1   42 A1   39 B1   40 B1                 
  2.095   2.274   2.596   2.667   2.696   2.723   2.841   3.089
 41 B1   42 B1   43 A1   17 B2   43 B1   17 A2   44 A1   44 B1                 
  3.102   3.347   3.970   3.973   3.991   3.995   4.056   4.085
 45 A1   45 B1   18 B2   18 A2   46 A1   46 B1   19 B2   19 A2                 
  4.106   4.198   4.269   4.327   6.651   6.766   7.509   7.525
 47 A1   47 B1   48 A1   48 B1   49 A1   49 B1   20 B2   20 A2                 
  7.542   7.598   7.605   7.664  23.391  23.404  47.918  48.009
 50 A1   50 B1   51 A1   51 B1   52 B1   52 A1   53 A1   53 B1                 
289.716 289.731 289.743 289.804 289.834 289.8911020.7211020.835
 21 B2   21 A2   54 A1   54 B1   55 A1   55 B1   56 A1   56 B1                 
 --------------------------------------------------------------

          Ground-State Mulliken Net Atomic Charges

     Atom                 Charge (a.u.)
  ----------------------------------------
      1 H                     0.155186
      2 H                     0.155186
      3 Br                    0.157220
      4 Br                    0.157220
      5 C                    -0.312406
      6 C                    -0.312406
  ----------------------------------------
  Sum of atomic charges =     0.000000

 -----------------------------------------------------------------
                    Cartesian Multipole Moments
 -----------------------------------------------------------------
    Charge (ESU x 10^10)
                 0.0000
    Dipole Moment (Debye)
         X      -0.0000      Y      -0.0000      Z       0.0413
       Tot       0.0413
    Quadrupole Moments (Debye-Ang)
        XX     -41.7961     XY      -0.0000     YY     -51.6478
        XZ      -0.0000     YZ      -0.0000     ZZ     -48.9500
    Octopole Moments (Debye-Ang^2)
       XXX      -0.0000    XXY      -0.0000    XYY      -0.0000
       YYY      -0.0000    XXZ      -2.2580    XYZ      -0.0000
       YYZ       3.9014    XZZ      -0.0000    YZZ      -0.0000
       ZZZ       3.8449
    Hexadecapole Moments (Debye-Ang^3)
      XXXX   -1012.8131   XXXY      -0.0000   XXYY    -193.2603
      XYYY      -0.0000   YYYY     -65.3748   XXXZ      -0.0000
      XXYZ      -0.0000   XYYZ       0.0000   YYYZ      -0.0000
      XXZZ    -180.5877   XYZZ      -0.0000   YYZZ     -44.9677
      XZZZ       0.0000   YZZZ      -0.0000   ZZZZ    -176.9098
 -----------------------------------------------------------------
 Calculating analytic gradient of the SCF energy
 Gradient of SCF Energy
            1           2           3           4           5           6
    1   0.0894380  -0.0894380  -0.0985344   0.0985344   0.1457949  -0.1457949
    2  -0.0000000   0.0000000  -0.0000000   0.0000000   0.0000000  -0.0000000
    3  -0.0334998  -0.0334998  -0.1643789  -0.1643789   0.1978787   0.1978787
 Max gradient component =       1.979E-01
 RMS gradient           =       1.087E-01
 Gradient time:  CPU 7.02 s  wall 1.85 s
 Geometry Optimization Parameters
   NAtoms,    NIC,     NZ,  NCons,   NDum,   NFix, NCnnct, MaxDiis
        6      27       0       0       0       0       0       0

 Cartesian Hessian Update
 Hessian Updated using BFGS Update


** GEOMETRY OPTIMIZATION IN DELOCALIZED INTERNAL COORDINATES **
   Searching for a Minimum

   Optimization Cycle:   3

                       Coordinates (Angstroms)
     ATOM                X               Y               Z
      1  H         1.8997021217    0.0000000000   -1.8897380613
      2  H        -1.8997021217    0.0000000000   -1.8897380613
      3  Br        2.0629511279    0.0000000000    0.3310857610
      4  Br       -2.0629511279    0.0000000000    0.3310857610
      5  C         0.9720617980    0.0000000000   -0.8699191283
      6  C        -0.9720617980    0.0000000000   -0.8699191283
   Point Group: c2v   Number of degrees of freedom:     5


   Energy is  -5225.371876159

 Hessian Updated using BFGS Update

  5 Hessian modes will be used to form the next step
  Hessian Eigenvalues:
     0.085642    0.135760    0.165803    0.222614    0.854135

 Minimum Search - Taking Simple RFO Step
 Searching for Lamda that Minimizes Along All modes
 Value Taken    Lamda =  -0.22389828
 Calculated Step too Large.  Step scaled by  0.407424
 Step Taken.  Stepsize is  0.300000

                             Maximum     Tolerance    Cnvgd?
         Gradient           0.267491      0.000300      NO
         Displacement       0.212773      0.001200      NO
         Energy change     -0.130772      0.000001      NO


 New Cartesian Coordinates Obtained by Inverse Iteration

 Displacement from previous Coordinates is:  0.424192
 ----------------------------------------------------------------
             Standard Nuclear Orientation (Angstroms)
    I     Atom           X                Y                Z
 ----------------------------------------------------------------
    1      H       1.7741166846     0.0000000000    -1.9032276856
    2      H      -1.7741166846     0.0000000000    -1.9032276856
    3      Br      1.9988633880     0.0000000000     0.3709095599
    4      Br     -1.9988633880     0.0000000000     0.3709095599
    5      C       0.9186420426     0.0000000000    -0.8962533028
    6      C      -0.9186420426     0.0000000000    -0.8962533028
 ----------------------------------------------------------------
 Molecular Point Group                 C2v   NOp =  4
 Largest Abelian Subgroup              C2v   NOp =  4
 Nuclear Repulsion Energy =   407.6546549224 hartrees
 There are       42 alpha and       42 beta electrons
 Applying Cartesian multipole field
    Component          Value
    ---------          -----
     (2,0,0)        1.00000E-11
     (0,2,0)        2.00000E-11
     (0,0,2)       -3.00000E-11
 Nucleus-field energy     =     0.0000000077 hartrees
 Requested basis set is 6-311++G(d,p)
 There are 60 shells and 154 basis functions
 A cutoff of  1.0D-11 yielded   1563 shell pairs
 There are     10682 function pairs (     11834 Cartesian)
 Smallest overlap matrix eigenvalue = 1.55E-04
 Guess MOs from SCF MO coefficient file

 -----------------------------------------------------------------------
  General SCF calculation program by
  Eric Jon Sundstrom, Paul Horn, Yuezhi Mao, Dmitri Zuev, Alec White,
  David Stuck, Shaama M.S., Shane Yost, Joonho Lee, David Small,
  Daniel Levine, Susi Lehtola, Hugh Burton, Evgeny Epifanovsky
 -----------------------------------------------------------------------
 Exchange:     0.2000 Hartree-Fock + 0.0800 Slater + 0.7200 B88
 Correlation:  0.1900 VWN1RPA + 0.8100 LYP
 Using SG-1 standard quadrature grid
 using 4 threads for integral computing
 -------------------------------------------------------
 OpenMP Integral computing Module                
 Release: version 2.0, May 2017, Q-Chem Inc. Pleasanton 
 -------------------------------------------------------
 -------------------------------------------------------
 OpenMP BLAS3 based DFT computing Module                
 Release: version 1.0, May 2013, Q-Chem Inc. Pittsburgh 
 -------------------------------------------------------
 A restricted SCF calculation will be
 performed using DIIS
 SCF converges when DIIS error is below 1.0e-08
 ---------------------------------------
  Cycle       Energy         DIIS error
 ---------------------------------------
    1   -5225.4535278088      1.06e-03  
    2   -5225.4583421977      2.33e-04  
    3   -5225.4584291833      1.78e-04  
    4   -5225.4585109366      4.60e-05  
    5   -5225.4585153360      2.73e-05  
    6   -5225.4585176075      4.59e-06  
    7   -5225.4585176426      7.41e-07  
    8   -5225.4585176437      2.07e-07  
    9   -5225.4585176438      3.16e-08  
   10   -5225.4585176438      3.36e-08  
   11   -5225.4585176438      8.87e-09  Convergence criterion met
 ---------------------------------------
 SCF time:   CPU 26.28s  wall 7.00s 
 SCF   energy in the final basis set =    -5225.4585176438
 Total energy in the final basis set =    -5225.4585176438

 --------------------------------------------------------------
             Orbital Energies (a.u.) and Symmetries
 --------------------------------------------------------------

 Alpha MOs, Restricted
 -- Occupied --                  
-482.86 -482.86  -62.51  -62.51  -56.33  -56.33  -56.33  -56.33
  1 B1    1 A1    2 B1    2 A1    3 B1    3 A1    1 B2    1 A2                 
-56.330 -56.330 -10.277 -10.277  -8.725  -8.725  -6.555  -6.555
  4 B1    4 A1    5 A1    5 B1    6 B1    6 A1    7 A1    7 B1                 
 -6.545  -6.545  -6.543  -6.543  -2.668  -2.668  -2.664  -2.664
  2 A2    2 B2    8 B1    8 A1    9 B1    9 A1    3 A2    3 B2                 
 -2.663  -2.663  -2.654  -2.654  -2.654  -2.654  -0.893  -0.880
 10 B1   10 A1    4 B2    4 A2   11 B1   11 A1   12 A1   12 B1                 
 -0.626  -0.571  -0.458  -0.429  -0.414  -0.383  -0.361  -0.307
 13 A1   13 B1   14 A1   15 A1   14 B1    5 B2    5 A2   15 B1                 
 -0.281  -0.199
 16 A1    6 B2                                                                 
 -- Virtual --                   
 -0.084  -0.042  -0.020   0.009   0.012   0.035   0.047   0.047
  6 A2   16 B1   17 A1   17 B1   18 A1   19 A1   18 B1    7 B2                 
  0.061   0.069   0.070   0.076   0.099   0.101   0.111   0.116
 20 A1    7 A2   21 A1   19 B1   20 B1    8 B2   22 A1   21 B1                 
  0.121   0.126   0.150   0.163   0.166   0.181   0.211   0.248
 23 A1    8 A2   22 B1   24 A1   23 B1   25 A1   24 B1   25 B1                 
  0.367   0.399   0.413   0.414   0.420   0.431   0.456   0.491
 26 A1    9 B2   27 A1   26 B1    9 A2   27 B1   28 A1   29 A1                 
  0.519   0.523   0.532   0.536   0.542   0.547   0.548   0.562
 30 A1   10 B2   28 B1   10 A2   29 B1   11 B2   11 A2   31 A1                 
  0.566   0.582   0.644   0.663   0.667   0.715   0.793   0.814
 12 B2   30 B1   32 A1   31 B1   12 A2   32 B1   33 A1   33 B1                 
  0.833   0.969   1.021   1.021   1.054   1.261   1.268   1.341
 34 A1   35 A1   13 B2   34 B1   35 B1   36 A1   13 A2   37 A1                 
  1.422   1.508   1.605   1.630   1.666   1.682   1.756   1.788
 14 B2   36 B1   14 A2   15 B2   38 A1   37 B1   39 A1   15 A2                 
  1.883   1.967   2.003   2.010   2.047   2.047   2.079   2.082
 38 B1   16 B2   16 A2   40 A1   39 B1   41 A1   42 A1   40 B1                 
  2.157   2.346   2.608   2.657   2.730   2.736   2.824   3.106
 41 B1   42 B1   43 A1   17 B2   43 B1   17 A2   44 A1   44 B1                 
  3.130   3.493   3.974   3.978   3.989   3.999   4.060   4.089
 45 A1   45 B1   18 B2   18 A2   46 A1   46 B1   19 B2   19 A2                 
  4.114   4.205   4.273   4.332   6.625   6.751   7.515   7.532
 47 A1   47 B1   48 A1   48 B1   49 A1   49 B1   20 B2   20 A2                 
  7.552   7.596   7.610   7.667  23.397  23.408  47.894  47.994
 50 A1   50 B1   51 A1   51 B1   52 B1   52 A1   53 A1   53 B1                 
289.719 289.736 289.751 289.802 289.837 289.8911020.6881020.813
 21 B2   21 A2   54 A1   54 B1   55 A1   55 B1   56 A1   56 B1                 

 Beta MOs, Restricted
 -- Occupied --                  
-482.86 -482.86  -62.51  -62.51  -56.33  -56.33  -56.33  -56.33
  1 B1    1 A1    2 B1    2 A1    3 B1    3 A1    1 B2    1 A2                 
-56.330 -56.330 -10.277 -10.277  -8.725  -8.725  -6.555  -6.555
  4 B1    4 A1    5 A1    5 B1    6 B1    6 A1    7 A1    7 B1                 
 -6.545  -6.545  -6.543  -6.543  -2.668  -2.668  -2.664  -2.664
  2 A2    2 B2    8 B1    8 A1    9 B1    9 A1    3 A2    3 B2                 
 -2.663  -2.663  -2.654  -2.654  -2.654  -2.654  -0.893  -0.880
 10 B1   10 A1    4 B2    4 A2   11 B1   11 A1   12 A1   12 B1                 
 -0.626  -0.571  -0.458  -0.429  -0.414  -0.383  -0.361  -0.307
 13 A1   13 B1   14 A1   15 A1   14 B1    5 B2    5 A2   15 B1                 
 -0.281  -0.199
 16 A1    6 B2                                                                 
 -- Virtual --                   
 -0.084  -0.042  -0.020   0.009   0.012   0.035   0.047   0.047
  6 A2   16 B1   17 A1   17 B1   18 A1   19 A1   18 B1    7 B2                 
  0.061   0.069   0.070   0.076   0.099   0.101   0.111   0.116
 20 A1    7 A2   21 A1   19 B1   20 B1    8 B2   22 A1   21 B1                 
  0.121   0.126   0.150   0.163   0.166   0.181   0.211   0.248
 23 A1    8 A2   22 B1   24 A1   23 B1   25 A1   24 B1   25 B1                 
  0.367   0.399   0.413   0.414   0.420   0.431   0.456   0.491
 26 A1    9 B2   27 A1   26 B1    9 A2   27 B1   28 A1   29 A1                 
  0.519   0.523   0.532   0.536   0.542   0.547   0.548   0.562
 30 A1   10 B2   28 B1   10 A2   29 B1   11 B2   11 A2   31 A1                 
  0.566   0.582   0.644   0.663   0.667   0.715   0.793   0.814
 12 B2   30 B1   32 A1   31 B1   12 A2   32 B1   33 A1   33 B1                 
  0.833   0.969   1.021   1.021   1.054   1.261   1.268   1.341
 34 A1   35 A1   13 B2   34 B1   35 B1   36 A1   13 A2   37 A1                 
  1.422   1.508   1.605   1.630   1.666   1.682   1.756   1.788
 14 B2   36 B1   14 A2   15 B2   38 A1   37 B1   39 A1   15 A2                 
  1.883   1.967   2.003   2.010   2.047   2.047   2.079   2.082
 38 B1   16 B2   16 A2   40 A1   39 B1   41 A1   42 A1   40 B1                 
  2.157   2.346   2.608   2.657   2.730   2.736   2.824   3.106
 41 B1   42 B1   43 A1   17 B2   43 B1   17 A2   44 A1   44 B1                 
  3.130   3.493   3.974   3.978   3.989   3.999   4.060   4.089
 45 A1   45 B1   18 B2   18 A2   46 A1   46 B1   19 B2   19 A2                 
  4.114   4.205   4.273   4.332   6.625   6.751   7.515   7.532
 47 A1   47 B1   48 A1   48 B1   49 A1   49 B1   20 B2   20 A2                 
  7.552   7.596   7.610   7.667  23.397  23.408  47.894  47.994
 50 A1   50 B1   51 A1   51 B1   52 B1   52 A1   53 A1   53 B1                 
289.719 289.736 289.751 289.802 289.837 289.8911020.6881020.813
 21 B2   21 A2   54 A1   54 B1   55 A1   55 B1   56 A1   56 B1                 
 --------------------------------------------------------------

          Ground-State Mulliken Net Atomic Charges

     Atom                 Charge (a.u.)
  ----------------------------------------
      1 H                     0.174174
      2 H                     0.174174
      3 Br                    0.105931
      4 Br                    0.105931
      5 C                    -0.280104
      6 C                    -0.280104
  ----------------------------------------
  Sum of atomic charges =     0.000000

 -----------------------------------------------------------------
                    Cartesian Multipole Moments
 -----------------------------------------------------------------
    Charge (ESU x 10^10)
                 0.0000
    Dipole Moment (Debye)
         X       0.0000      Y      -0.0000      Z      -0.2989
       Tot       0.2989
    Quadrupole Moments (Debye-Ang)
        XX     -43.3309     XY      -0.0000     YY     -51.6122
        XZ      -0.0000     YZ       0.0000     ZZ     -47.8360
    Octopole Moments (Debye-Ang^2)
       XXX       0.0000    XXY       0.0000    XYY       0.0000
       YYY      -0.0000    XXZ      -2.2511    XYZ       0.0000
       YYZ       2.3582    XZZ       0.0000    YZZ      -0.0000
       ZZZ      -1.8006
    Hexadecapole Moments (Debye-Ang^3)
      XXXX    -963.8689   XXXY      -0.0000   XXYY    -182.3470
      XYYY      -0.0000   YYYY     -65.0907   XXXZ       0.0000
      XXYZ      -0.0000   XYYZ      -0.0000   YYYZ      -0.0000
      XXZZ    -169.8989   XYZZ      -0.0000   YYZZ     -45.6887
      XZZZ      -0.0000   YZZZ      -0.0000   ZZZZ    -177.4749
 -----------------------------------------------------------------
 Calculating analytic gradient of the SCF energy
 Gradient of SCF Energy
            1           2           3           4           5           6
    1   0.0813214  -0.0813214  -0.0669994   0.0669994   0.1354527  -0.1354527
    2   0.0000000  -0.0000000   0.0000000  -0.0000000  -0.0000000   0.0000000
    3  -0.0389464  -0.0389464  -0.1229603  -0.1229603   0.1619067   0.1619067
 Max gradient component =       1.619E-01
 RMS gradient           =       8.963E-02
 Gradient time:  CPU 7.12 s  wall 1.88 s
 Geometry Optimization Parameters
   NAtoms,    NIC,     NZ,  NCons,   NDum,   NFix, NCnnct, MaxDiis
        6      27       0       0       0       0       0       0

 Cartesian Hessian Update
 Hessian Updated using BFGS Update


** GEOMETRY OPTIMIZATION IN DELOCALIZED INTERNAL COORDINATES **
   Searching for a Minimum

   Optimization Cycle:   4

                       Coordinates (Angstroms)
     ATOM                X               Y               Z
      1  H         1.7741166846    0.0000000000   -1.9032276856
      2  H        -1.7741166846    0.0000000000   -1.9032276856
      3  Br        1.9988633880    0.0000000000    0.3709095599
      4  Br       -1.9988633880    0.0000000000    0.3709095599
      5  C         0.9186420426    0.0000000000   -0.8962533028
      6  C        -0.9186420426    0.0000000000   -0.8962533028
   Point Group: c2v   Number of degrees of freedom:     5


   Energy is  -5225.458517644

 Hessian Updated using BFGS Update

  5 Hessian modes will be used to form the next step
  Hessian Eigenvalues:
     0.034096    0.133127    0.172206    0.231987    1.088145

 Minimum Search - Taking Simple RFO Step
 Searching for Lamda that Minimizes Along All modes
 Value Taken    Lamda =  -0.23474199
 Calculated Step too Large.  Step scaled by  0.334413
 Step Taken.  Stepsize is  0.300000

                             Maximum     Tolerance    Cnvgd?
         Gradient           0.214521      0.000300      NO
         Displacement       0.207809      0.001200      NO
         Energy change     -0.086641      0.000001      NO


 New Cartesian Coordinates Obtained by Inverse Iteration

 Displacement from previous Coordinates is:  0.416825
 ----------------------------------------------------------------
             Standard Nuclear Orientation (Angstroms)
    I     Atom           X                Y                Z
 ----------------------------------------------------------------
    1      H       1.6515811628     0.0000000000    -1.9069199372
    2      H      -1.6515811628     0.0000000000    -1.9069199372
    3      Br      1.9330602724     0.0000000000     0.3978108425
    4      Br     -1.9330602724     0.0000000000     0.3978108425
    5      C       0.8577687050     0.0000000000    -0.9194623340
    6      C      -0.8577687050     0.0000000000    -0.9194623340
 ----------------------------------------------------------------
 Molecular Point Group                 C2v   NOp =  4
 Largest Abelian Subgroup              C2v   NOp =  4
 Nuclear Repulsion Energy =   413.6731415835 hartrees
 There are       42 alpha and       42 beta electrons
 Applying Cartesian multipole field
    Component          Value
    ---------          -----
     (2,0,0)        1.00000E-11
     (0,2,0)        2.00000E-11
     (0,0,2)       -3.00000E-11
 Nucleus-field energy     =     0.0000000068 hartrees
 Requested basis set is 6-311++G(d,p)
 There are 60 shells and 154 basis functions
 A cutoff of  1.0D-11 yielded   1566 shell pairs
 There are     10707 function pairs (     11859 Cartesian)
 Smallest overlap matrix eigenvalue = 1.35E-04
 Guess MOs from SCF MO coefficient file

 -----------------------------------------------------------------------
  General SCF calculation program by
  Eric Jon Sundstrom, Paul Horn, Yuezhi Mao, Dmitri Zuev, Alec White,
  David Stuck, Shaama M.S., Shane Yost, Joonho Lee, David Small,
  Daniel Levine, Susi Lehtola, Hugh Burton, Evgeny Epifanovsky
 -----------------------------------------------------------------------
 Exchange:     0.2000 Hartree-Fock + 0.0800 Slater + 0.7200 B88
 Correlation:  0.1900 VWN1RPA + 0.8100 LYP
 Using SG-1 standard quadrature grid
 using 4 threads for integral computing
 -------------------------------------------------------
 OpenMP Integral computing Module                
 Release: version 2.0, May 2017, Q-Chem Inc. Pleasanton 
 -------------------------------------------------------
 -------------------------------------------------------
 OpenMP BLAS3 based DFT computing Module                
 Release: version 1.0, May 2013, Q-Chem Inc. Pittsburgh 
 -------------------------------------------------------
 A restricted SCF calculation will be
 performed using DIIS
 SCF converges when DIIS error is below 1.0e-08
 ---------------------------------------
  Cycle       Energy         DIIS error
 ---------------------------------------
    1   -5225.5297851279      1.01e-03  
    2   -5225.5339779555      2.93e-04  
    3   -5225.5338766949      3.41e-04  
    4   -5225.5342362711      8.42e-05  
    5   -5225.5342570847      1.48e-05  
    6   -5225.5342574136      3.70e-06  
    7   -5225.5342574403      5.90e-07  
    8   -5225.5342574409      1.86e-07  
    9   -5225.5342574411      2.76e-08  
   10   -5225.5342574410      1.44e-08  
   11   -5225.5342574410      9.89e-09  Convergence criterion met
 ---------------------------------------
 SCF time:   CPU 26.82s  wall 7.00s 
 SCF   energy in the final basis set =    -5225.5342574410
 Total energy in the final basis set =    -5225.5342574410

 --------------------------------------------------------------
             Orbital Energies (a.u.) and Symmetries
 --------------------------------------------------------------

 Alpha MOs, Restricted
 -- Occupied --                  
-482.86 -482.86  -62.51  -62.51  -56.33  -56.33  -56.33  -56.33
  1 B1    1 A1    2 B1    2 A1    3 B1    3 A1    1 B2    1 A2                 
-56.326 -56.326 -10.274 -10.274  -8.721  -8.721  -6.551  -6.551
  4 B1    4 A1    5 A1    5 B1    6 B1    6 A1    7 A1    7 B1                 
 -6.540  -6.540  -6.539  -6.539  -2.663  -2.663  -2.659  -2.659
  2 A2    2 B2    8 B1    8 A1    9 B1    9 A1    3 A2    3 B2                 
 -2.658  -2.658  -2.650  -2.650  -2.650  -2.650  -0.885  -0.866
 10 B1   10 A1    4 B2    4 A2   11 B1   11 A1   12 A1   12 B1                 
 -0.646  -0.572  -0.467  -0.437  -0.410  -0.380  -0.352  -0.306
 13 A1   13 B1   14 A1   15 A1   14 B1    5 B2    5 A2   15 B1                 
 -0.290  -0.211
 16 A1    6 B2                                                                 
 -- Virtual --                   
 -0.077  -0.021  -0.016   0.009   0.014   0.035   0.048   0.062
  6 A2   16 B1   17 A1   18 A1   17 B1   19 A1    7 B2   18 B1                 
  0.063   0.070   0.076   0.079   0.097   0.102   0.103   0.120
 20 A1    7 A2   21 A1   19 B1    8 B2   22 A1   20 B1   23 A1                 
  0.126   0.129   0.150   0.160   0.173   0.183   0.214   0.256
  8 A2   21 B1   22 B1   24 A1   23 B1   25 A1   24 B1   25 B1                 
  0.368   0.402   0.412   0.416   0.424   0.435   0.449   0.479
 26 A1    9 B2   27 A1   26 B1    9 A2   27 B1   28 A1   29 A1                 
  0.519   0.525   0.531   0.538   0.542   0.544   0.546   0.563
 30 A1   10 B2   28 B1   11 B2   10 A2   11 A2   29 B1   31 A1                 
  0.575   0.607   0.646   0.667   0.668   0.717   0.781   0.821
 12 B2   30 B1   32 A1   12 A2   31 B1   32 B1   33 A1   33 B1                 
  0.855   0.947   1.003   1.018   1.040   1.287   1.292   1.360
 34 A1   35 A1   13 B2   34 B1   35 B1   13 A2   36 A1   37 A1                 
  1.380   1.562   1.635   1.649   1.704   1.724   1.754   1.852
 14 B2   36 B1   14 A2   15 B2   38 A1   37 B1   39 A1   15 A2                 
  1.950   1.970   2.010   2.027   2.040   2.078   2.078   2.121
 38 B1   16 B2   16 A2   40 A1   39 B1   40 B1   41 A1   42 A1                 
  2.213   2.437   2.618   2.650   2.752   2.756   2.843   3.127
 41 B1   42 B1   43 A1   17 B2   43 B1   17 A2   44 A1   44 B1                 
  3.149   3.662   3.978   3.983   3.990   4.008   4.062   4.092
 45 A1   45 B1   18 B2   18 A2   46 A1   46 B1   19 B2   19 A2                 
  4.126   4.211   4.282   4.344   6.605   6.743   7.521   7.538
 47 A1   47 B1   48 A1   48 B1   49 A1   49 B1   20 B2   20 A2                 
  7.564   7.591   7.620   7.674  23.428  23.438  47.876  47.987
 50 A1   50 B1   51 A1   51 B1   52 A1   52 B1   53 A1   53 B1                 
289.723 289.741 289.761 289.797 289.845 289.8951020.6641020.802
 21 B2   21 A2   54 A1   54 B1   55 A1   55 B1   56 A1   56 B1                 

 Beta MOs, Restricted
 -- Occupied --                  
-482.86 -482.86  -62.51  -62.51  -56.33  -56.33  -56.33  -56.33
  1 B1    1 A1    2 B1    2 A1    3 B1    3 A1    1 B2    1 A2                 
-56.326 -56.326 -10.274 -10.274  -8.721  -8.721  -6.551  -6.551
  4 B1    4 A1    5 A1    5 B1    6 B1    6 A1    7 A1    7 B1                 
 -6.540  -6.540  -6.539  -6.539  -2.663  -2.663  -2.659  -2.659
  2 A2    2 B2    8 B1    8 A1    9 B1    9 A1    3 A2    3 B2                 
 -2.658  -2.658  -2.650  -2.650  -2.650  -2.650  -0.885  -0.866
 10 B1   10 A1    4 B2    4 A2   11 B1   11 A1   12 A1   12 B1                 
 -0.646  -0.572  -0.467  -0.437  -0.410  -0.380  -0.352  -0.306
 13 A1   13 B1   14 A1   15 A1   14 B1    5 B2    5 A2   15 B1                 
 -0.290  -0.211
 16 A1    6 B2                                                                 
 -- Virtual --                   
 -0.077  -0.021  -0.016   0.009   0.014   0.035   0.048   0.062
  6 A2   16 B1   17 A1   18 A1   17 B1   19 A1    7 B2   18 B1                 
  0.063   0.070   0.076   0.079   0.097   0.102   0.103   0.120
 20 A1    7 A2   21 A1   19 B1    8 B2   22 A1   20 B1   23 A1                 
  0.126   0.129   0.150   0.160   0.173   0.183   0.214   0.256
  8 A2   21 B1   22 B1   24 A1   23 B1   25 A1   24 B1   25 B1                 
  0.368   0.402   0.412   0.416   0.424   0.435   0.449   0.479
 26 A1    9 B2   27 A1   26 B1    9 A2   27 B1   28 A1   29 A1                 
  0.519   0.525   0.531   0.538   0.542   0.544   0.546   0.563
 30 A1   10 B2   28 B1   11 B2   10 A2   11 A2   29 B1   31 A1                 
  0.575   0.607   0.646   0.667   0.668   0.717   0.781   0.821
 12 B2   30 B1   32 A1   12 A2   31 B1   32 B1   33 A1   33 B1                 
  0.855   0.947   1.003   1.018   1.040   1.287   1.292   1.360
 34 A1   35 A1   13 B2   34 B1   35 B1   13 A2   36 A1   37 A1                 
  1.380   1.562   1.635   1.649   1.704   1.724   1.754   1.852
 14 B2   36 B1   14 A2   15 B2   38 A1   37 B1   39 A1   15 A2                 
  1.950   1.970   2.010   2.027   2.040   2.078   2.078   2.121
 38 B1   16 B2   16 A2   40 A1   39 B1   40 B1   41 A1   42 A1                 
  2.213   2.437   2.618   2.650   2.752   2.756   2.843   3.127
 41 B1   42 B1   43 A1   17 B2   43 B1   17 A2   44 A1   44 B1                 
  3.149   3.662   3.978   3.983   3.990   4.008   4.062   4.092
 45 A1   45 B1   18 B2   18 A2   46 A1   46 B1   19 B2   19 A2                 
  4.126   4.211   4.282   4.344   6.605   6.743   7.521   7.538
 47 A1   47 B1   48 A1   48 B1   49 A1   49 B1   20 B2   20 A2                 
  7.564   7.591   7.620   7.674  23.428  23.438  47.876  47.987
 50 A1   50 B1   51 A1   51 B1   52 A1   52 B1   53 A1   53 B1                 
289.723 289.741 289.761 289.797 289.845 289.8951020.6641020.802
 21 B2   21 A2   54 A1   54 B1   55 A1   55 B1   56 A1   56 B1                 
 --------------------------------------------------------------

          Ground-State Mulliken Net Atomic Charges

     Atom                 Charge (a.u.)
  ----------------------------------------
      1 H                     0.188506
      2 H                     0.188506
      3 Br                    0.061209
      4 Br                    0.061209
      5 C                    -0.249715
      6 C                    -0.249715
  ----------------------------------------
  Sum of atomic charges =    -0.000000

 -----------------------------------------------------------------
                    Cartesian Multipole Moments
 -----------------------------------------------------------------
    Charge (ESU x 10^10)
                -0.0000
    Dipole Moment (Debye)
         X      -0.0000      Y      -0.0000      Z      -0.6199
       Tot       0.6199
    Quadrupole Moments (Debye-Ang)
        XX     -44.7283     XY      -0.0000     YY     -51.4712
        XZ       0.0000     YZ       0.0000     ZZ     -46.9348
    Octopole Moments (Debye-Ang^2)
       XXX      -0.0000    XXY      -0.0000    XYY      -0.0000
       YYY       0.0000    XXZ      -2.1116    XYZ       0.0000
       YYZ       1.0786    XZZ      -0.0000    YZZ       0.0000
       ZZZ      -5.8203
    Hexadecapole Moments (Debye-Ang^3)
      XXXX    -912.0219   XXXY      -0.0000   XXYY    -171.4286
      XYYY      -0.0000   YYYY     -64.5438   XXXZ      -0.0000
      XXYZ       0.0000   XYYZ       0.0000   YYYZ      -0.0000
      XXZZ    -160.2473   XYZZ      -0.0000   YYZZ     -45.9228
      XZZZ       0.0000   YZZZ       0.0000   ZZZZ    -177.5666
 -----------------------------------------------------------------
 Calculating analytic gradient of the SCF energy
 Gradient of SCF Energy
            1           2           3           4           5           6
    1   0.0713523  -0.0713523  -0.0489729   0.0489729   0.1336879  -0.1336879
    2  -0.0000000   0.0000000   0.0000000   0.0000000  -0.0000000   0.0000000
    3  -0.0387851  -0.0387851  -0.0961105  -0.0961105   0.1348956   0.1348956
 Max gradient component =       1.349E-01
 RMS gradient           =       7.767E-02
 Gradient time:  CPU 7.28 s  wall 1.92 s
 Geometry Optimization Parameters
   NAtoms,    NIC,     NZ,  NCons,   NDum,   NFix, NCnnct, MaxDiis
        6      27       0       0       0       0       0       0

 Cartesian Hessian Update
 Hessian Updated using BFGS Update


** GEOMETRY OPTIMIZATION IN DELOCALIZED INTERNAL COORDINATES **
   Searching for a Minimum

   Optimization Cycle:   5

                       Coordinates (Angstroms)
     ATOM                X               Y               Z
      1  H         1.6515811628    0.0000000000   -1.9069199372
      2  H        -1.6515811628    0.0000000000   -1.9069199372
      3  Br        1.9330602724    0.0000000000    0.3978108425
      4  Br       -1.9330602724    0.0000000000    0.3978108425
      5  C         0.8577687050    0.0000000000   -0.9194623340
      6  C        -0.8577687050    0.0000000000   -0.9194623340
   Point Group: c2v   Number of degrees of freedom:     5


   Energy is  -5225.534257441

 Hessian Updated using BFGS Update

  5 Hessian modes will be used to form the next step
  Hessian Eigenvalues:
     0.034301    0.143815    0.181096    0.236801    1.080632

 Minimum Search - Taking Simple RFO Step
 Searching for Lamda that Minimizes Along All modes
 Value Taken    Lamda =  -0.21363197
 Calculated Step too Large.  Step scaled by  0.332452
 Step Taken.  Stepsize is  0.300000

                             Maximum     Tolerance    Cnvgd?
         Gradient           0.176252      0.000300      NO
         Displacement       0.205949      0.001200      NO
         Energy change     -0.075740      0.000001      NO


 New Cartesian Coordinates Obtained by Inverse Iteration

 Displacement from previous Coordinates is:  0.412244
 ----------------------------------------------------------------
             Standard Nuclear Orientation (Angstroms)
    I     Atom           X                Y                Z
 ----------------------------------------------------------------
    1      H       1.5350035410     0.0000000000    -1.9081844147
    2      H      -1.5350035410     0.0000000000    -1.9081844147
    3      Br      1.8631011988     0.0000000000     0.4208428982
    4      Br     -1.8631011988     0.0000000000     0.4208428982
    5      C       0.7921619580     0.0000000000    -0.9412299121
    6      C      -0.7921619580     0.0000000000    -0.9412299121
 ----------------------------------------------------------------
 Molecular Point Group                 C2v   NOp =  4
 Largest Abelian Subgroup              C2v   NOp =  4
 Nuclear Repulsion Energy =   421.3824532987 hartrees
 There are       42 alpha and       42 beta electrons
 Applying Cartesian multipole field
    Component          Value
    ---------          -----
     (2,0,0)        1.00000E-11
     (0,2,0)        2.00000E-11
     (0,0,2)       -3.00000E-11
 Nucleus-field energy     =     0.0000000059 hartrees
 Requested basis set is 6-311++G(d,p)
 There are 60 shells and 154 basis functions
 A cutoff of  1.0D-11 yielded   1570 shell pairs
 There are     10733 function pairs (     11885 Cartesian)
 Smallest overlap matrix eigenvalue = 1.07E-04
 Guess MOs from SCF MO coefficient file

 -----------------------------------------------------------------------
  General SCF calculation program by
  Eric Jon Sundstrom, Paul Horn, Yuezhi Mao, Dmitri Zuev, Alec White,
  David Stuck, Shaama M.S., Shane Yost, Joonho Lee, David Small,
  Daniel Levine, Susi Lehtola, Hugh Burton, Evgeny Epifanovsky
 -----------------------------------------------------------------------
 Exchange:     0.2000 Hartree-Fock + 0.0800 Slater + 0.7200 B88
 Correlation:  0.1900 VWN1RPA + 0.8100 LYP
 Using SG-1 standard quadrature grid
 using 4 threads for integral computing
 -------------------------------------------------------
 OpenMP Integral computing Module                
 Release: version 2.0, May 2017, Q-Chem Inc. Pleasanton 
 -------------------------------------------------------
 -------------------------------------------------------
 OpenMP BLAS3 based DFT computing Module                
 Release: version 1.0, May 2013, Q-Chem Inc. Pittsburgh 
 -------------------------------------------------------
 A restricted SCF calculation will be
 performed using DIIS
 SCF converges when DIIS error is below 1.0e-08
 ---------------------------------------
  Cycle       Energy         DIIS error
 ---------------------------------------
    1   -5225.5965531993      1.10e-03  
    2   -5225.6009420155      4.18e-04  
    3   -5225.6008007386      4.62e-04  
    4   -5225.6014676951      8.59e-05  
    5   -5225.6014882127      1.39e-05  
    6   -5225.6014884790      3.75e-06  
    7   -5225.6014885063      5.77e-07  
    8   -5225.6014885069      1.73e-07  
    9   -5225.6014885069      2.86e-08  
   10   -5225.6014885070      6.99e-09  Convergence criterion met
 ---------------------------------------
 SCF time:   CPU 24.74s  wall 7.00s 
 SCF   energy in the final basis set =    -5225.6014885070
 Total energy in the final basis set =    -5225.6014885070

 --------------------------------------------------------------
             Orbital Energies (a.u.) and Symmetries
 --------------------------------------------------------------

 Alpha MOs, Restricted
 -- Occupied --                  
-482.85 -482.85  -62.51  -62.51  -56.33  -56.33  -56.32  -56.32
  1 B1    1 A1    2 B1    2 A1    3 B1    3 A1    1 A2    1 B2                 
-56.322 -56.322 -10.268 -10.268  -8.716  -8.716  -6.547  -6.547
  4 A1    4 B1    5 A1    5 B1    6 B1    6 A1    7 B1    7 A1                 
 -6.536  -6.536  -6.534  -6.534  -2.659  -2.659  -2.655  -2.655
  2 A2    2 B2    8 B1    8 A1    9 B1    9 A1    3 A2    3 B2                 
 -2.654  -2.654  -2.645  -2.645  -2.645  -2.645  -0.880  -0.854
 10 B1   10 A1    4 B2    4 A2   11 B1   11 A1   12 A1   12 B1                 
 -0.670  -0.573  -0.479  -0.445  -0.405  -0.381  -0.344  -0.303
 13 A1   13 B1   14 A1   15 A1   14 B1    5 B2    5 A2   15 B1                 
 -0.298  -0.224
 16 A1    6 B2                                                                 
 -- Virtual --                   
 -0.066  -0.014  -0.007   0.004   0.017   0.034   0.049   0.064
  6 A2   17 A1   16 B1   18 A1   17 B1   19 A1    7 B2   20 A1                 
  0.071   0.075   0.082   0.084   0.094   0.095   0.107   0.119
  7 A2   18 B1   21 A1   19 B1    8 B2   22 A1   20 B1   23 A1                 
  0.128   0.138   0.153   0.157   0.186   0.195   0.223   0.267
  8 A2   21 B1   22 B1   24 A1   25 A1   23 B1   24 B1   25 B1                 
  0.370   0.404   0.411   0.418   0.427   0.431   0.445   0.475
 26 A1    9 B2   27 A1   26 B1    9 A2   28 A1   27 B1   29 A1                 
  0.517   0.520   0.526   0.539   0.541   0.549   0.559   0.568
 10 B2   30 A1   28 B1   11 B2   10 A2   11 A2   29 B1   31 A1                 
  0.584   0.638   0.646   0.667   0.676   0.724   0.769   0.828
 12 B2   30 B1   32 A1   12 A2   31 B1   32 B1   33 A1   33 B1                 
  0.870   0.929   0.995   1.015   1.030   1.307   1.339   1.343
 34 A1   35 A1   13 B2   34 B1   35 B1   13 A2   36 A1   14 B2                 
  1.386   1.613   1.664   1.667   1.679   1.755   1.825   1.922
 37 A1   36 B1   15 B2   38 A1   14 A2   37 B1   39 A1   15 A2                 
  1.974   1.998   2.017   2.047   2.054   2.099   2.109   2.174
 16 B2   38 B1   16 A2   39 B1   40 A1   40 B1   41 A1   42 A1                 
  2.258   2.541   2.627   2.649   2.755   2.785   2.907   3.155
 41 B1   42 B1   43 A1   17 B2   43 B1   17 A2   44 A1   44 B1                 
  3.173   3.812   3.982   3.988   3.993   4.022   4.063   4.095
 45 A1   45 B1   18 B2   18 A2   46 A1   46 B1   19 B2   19 A2                 
  4.140   4.216   4.293   4.359   6.588   6.739   7.526   7.543
 47 A1   47 B1   48 A1   48 B1   49 A1   49 B1   20 B2   20 A2                 
  7.574   7.584   7.635   7.683  23.454  23.546  47.862  47.985
 50 A1   50 B1   51 A1   51 B1   52 A1   52 B1   53 A1   53 B1                 
289.727 289.745 289.772 289.790 289.858 289.9031020.6441020.797
 21 B2   21 A2   54 A1   54 B1   55 A1   55 B1   56 A1   56 B1                 

 Beta MOs, Restricted
 -- Occupied --                  
-482.85 -482.85  -62.51  -62.51  -56.33  -56.33  -56.32  -56.32
  1 B1    1 A1    2 B1    2 A1    3 B1    3 A1    1 A2    1 B2                 
-56.322 -56.322 -10.268 -10.268  -8.716  -8.716  -6.547  -6.547
  4 A1    4 B1    5 A1    5 B1    6 B1    6 A1    7 B1    7 A1                 
 -6.536  -6.536  -6.534  -6.534  -2.659  -2.659  -2.655  -2.655
  2 A2    2 B2    8 B1    8 A1    9 B1    9 A1    3 A2    3 B2                 
 -2.654  -2.654  -2.645  -2.645  -2.645  -2.645  -0.880  -0.854
 10 B1   10 A1    4 B2    4 A2   11 B1   11 A1   12 A1   12 B1                 
 -0.670  -0.573  -0.479  -0.445  -0.405  -0.381  -0.344  -0.303
 13 A1   13 B1   14 A1   15 A1   14 B1    5 B2    5 A2   15 B1                 
 -0.298  -0.224
 16 A1    6 B2                                                                 
 -- Virtual --                   
 -0.066  -0.014  -0.007   0.004   0.017   0.034   0.049   0.064
  6 A2   17 A1   16 B1   18 A1   17 B1   19 A1    7 B2   20 A1                 
  0.071   0.075   0.082   0.084   0.094   0.095   0.107   0.119
  7 A2   18 B1   21 A1   19 B1    8 B2   22 A1   20 B1   23 A1                 
  0.128   0.138   0.153   0.157   0.186   0.195   0.223   0.267
  8 A2   21 B1   22 B1   24 A1   25 A1   23 B1   24 B1   25 B1                 
  0.370   0.404   0.411   0.418   0.427   0.431   0.445   0.475
 26 A1    9 B2   27 A1   26 B1    9 A2   28 A1   27 B1   29 A1                 
  0.517   0.520   0.526   0.539   0.541   0.549   0.559   0.568
 10 B2   30 A1   28 B1   11 B2   10 A2   11 A2   29 B1   31 A1                 
  0.584   0.638   0.646   0.667   0.676   0.724   0.769   0.828
 12 B2   30 B1   32 A1   12 A2   31 B1   32 B1   33 A1   33 B1                 
  0.870   0.929   0.995   1.015   1.030   1.307   1.339   1.343
 34 A1   35 A1   13 B2   34 B1   35 B1   13 A2   36 A1   14 B2                 
  1.386   1.613   1.664   1.667   1.679   1.755   1.825   1.922
 37 A1   36 B1   15 B2   38 A1   14 A2   37 B1   39 A1   15 A2                 
  1.974   1.998   2.017   2.047   2.054   2.099   2.109   2.174
 16 B2   38 B1   16 A2   39 B1   40 A1   40 B1   41 A1   42 A1                 
  2.258   2.541   2.627   2.649   2.755   2.785   2.907   3.155
 41 B1   42 B1   43 A1   17 B2   43 B1   17 A2   44 A1   44 B1                 
  3.173   3.812   3.982   3.988   3.993   4.022   4.063   4.095
 45 A1   45 B1   18 B2   18 A2   46 A1   46 B1   19 B2   19 A2                 
  4.140   4.216   4.293   4.359   6.588   6.739   7.526   7.543
 47 A1   47 B1   48 A1   48 B1   49 A1   49 B1   20 B2   20 A2                 
  7.574   7.584   7.635   7.683  23.454  23.546  47.862  47.985
 50 A1   50 B1   51 A1   51 B1   52 A1   52 B1   53 A1   53 B1                 
289.727 289.745 289.772 289.790 289.858 289.9031020.6441020.797
 21 B2   21 A2   54 A1   54 B1   55 A1   55 B1   56 A1   56 B1                 
 --------------------------------------------------------------

          Ground-State Mulliken Net Atomic Charges

     Atom                 Charge (a.u.)
  ----------------------------------------
      1 H                     0.199413
      2 H                     0.199413
      3 Br                    0.019438
      4 Br                    0.019438
      5 C                    -0.218852
      6 C                    -0.218850
  ----------------------------------------
  Sum of atomic charges =    -0.000000

 -----------------------------------------------------------------
                    Cartesian Multipole Moments
 -----------------------------------------------------------------
    Charge (ESU x 10^10)
                -0.0000
    Dipole Moment (Debye)
         X      -0.0000      Y      -0.0000      Z      -0.9237
       Tot       0.9237
    Quadrupole Moments (Debye-Ang)
        XX     -46.0011     XY      -0.0000     YY     -51.2547
        XZ       0.0000     YZ       0.0000     ZZ     -46.1357
    Octopole Moments (Debye-Ang^2)
       XXX      -0.0000    XXY      -0.0000    XYY      -0.0000
       YYY       0.0000    XXZ      -2.0787    XYZ      -0.0000
       YYZ      -0.1970    XZZ      -0.0000    YZZ      -0.0000
       ZZZ      -9.2308
    Hexadecapole Moments (Debye-Ang^3)
      XXXX    -856.8420   XXXY      -0.0000   XXYY    -160.3490
      XYYY      -0.0000   YYYY     -63.8169   XXXZ       0.0000
      XXYZ      -0.0000   XYYZ       0.0000   YYYZ      -0.0000
      XXZZ    -150.9803   XYZZ       0.0000   YYZZ     -45.9738
      XZZZ       0.0000   YZZZ       0.0000   ZZZZ    -177.9914
 -----------------------------------------------------------------
 Calculating analytic gradient of the SCF energy
 Gradient of SCF Energy
            1           2           3           4           5           6
    1   0.0595110  -0.0595111  -0.0379010   0.0379009   0.1236240  -0.1236238
    2  -0.0000000  -0.0000000  -0.0000000   0.0000000  -0.0000000   0.0000000
    3  -0.0350387  -0.0350388  -0.0759757  -0.0759756   0.1110144   0.1110144
 Max gradient component =       1.236E-01
 RMS gradient           =       6.632E-02
 Gradient time:  CPU 7.51 s  wall 1.98 s
 Geometry Optimization Parameters
   NAtoms,    NIC,     NZ,  NCons,   NDum,   NFix, NCnnct, MaxDiis
        6      27       0       0       0       0       0       0

 Cartesian Hessian Update
 Hessian Updated using BFGS Update


** GEOMETRY OPTIMIZATION IN DELOCALIZED INTERNAL COORDINATES **
   Searching for a Minimum

   Optimization Cycle:   6

                       Coordinates (Angstroms)
     ATOM                X               Y               Z
      1  H         1.5350035410    0.0000000000   -1.9081844147
      2  H        -1.5350035410    0.0000000000   -1.9081844147
      3  Br        1.8631011988    0.0000000000    0.4208428982
      4  Br       -1.8631011988    0.0000000000    0.4208428982
      5  C         0.7921619580    0.0000000000   -0.9412299121
      6  C        -0.7921619580    0.0000000000   -0.9412299121
   Point Group: c2v   Number of degrees of freedom:     5


   Energy is  -5225.601488507

 Hessian Updated using BFGS Update

  5 Hessian modes will be used to form the next step
  Hessian Eigenvalues:
     0.074524    0.144676    0.181561    0.242668    0.951469

 Minimum Search - Taking Simple RFO Step
 Searching for Lamda that Minimizes Along All modes
 Value Taken    Lamda =  -0.16567556
 Calculated Step too Large.  Step scaled by  0.373490
 Step Taken.  Stepsize is  0.300000

                             Maximum     Tolerance    Cnvgd?
         Gradient           0.143421      0.000300      NO
         Displacement       0.199044      0.001200      NO
         Energy change     -0.067231      0.000001      NO


 New Cartesian Coordinates Obtained by Inverse Iteration

 Displacement from previous Coordinates is:  0.400863
 ----------------------------------------------------------------
             Standard Nuclear Orientation (Angstroms)
    I     Atom           X                Y                Z
 ----------------------------------------------------------------
    1      H       1.4205408411     0.0000000000    -1.9074051338
    2      H      -1.4205408411     0.0000000000    -1.9074051338
    3      Br      1.7989618113     0.0000000000     0.4397750424
    4      Br     -1.7989618113     0.0000000000     0.4397750424
    5      C       0.7248131132     0.0000000000    -0.9609413372
    6      C      -0.7248131132     0.0000000000    -0.9609413372
 ----------------------------------------------------------------
 Molecular Point Group                 C2v   NOp =  4
 Largest Abelian Subgroup              C2v   NOp =  4
 Nuclear Repulsion Energy =   429.4020954872 hartrees
 There are       42 alpha and       42 beta electrons
 Applying Cartesian multipole field
    Component          Value
    ---------          -----
     (2,0,0)        1.00000E-11
     (0,2,0)        2.00000E-11
     (0,0,2)       -3.00000E-11
 Nucleus-field energy     =     0.0000000050 hartrees
 Requested basis set is 6-311++G(d,p)
 There are 60 shells and 154 basis functions
 A cutoff of  1.0D-11 yielded   1576 shell pairs
 There are     10791 function pairs (     11951 Cartesian)
 Smallest overlap matrix eigenvalue = 7.68E-05
 Guess MOs from SCF MO coefficient file

 -----------------------------------------------------------------------
  General SCF calculation program by
  Eric Jon Sundstrom, Paul Horn, Yuezhi Mao, Dmitri Zuev, Alec White,
  David Stuck, Shaama M.S., Shane Yost, Joonho Lee, David Small,
  Daniel Levine, Susi Lehtola, Hugh Burton, Evgeny Epifanovsky
 -----------------------------------------------------------------------
 Exchange:     0.2000 Hartree-Fock + 0.0800 Slater + 0.7200 B88
 Correlation:  0.1900 VWN1RPA + 0.8100 LYP
 Using SG-1 standard quadrature grid
 using 4 threads for integral computing
 -------------------------------------------------------
 OpenMP Integral computing Module                
 Release: version 2.0, May 2017, Q-Chem Inc. Pleasanton 
 -------------------------------------------------------
 -------------------------------------------------------
 OpenMP BLAS3 based DFT computing Module                
 Release: version 1.0, May 2013, Q-Chem Inc. Pittsburgh 
 -------------------------------------------------------
 A restricted SCF calculation will be
 performed using DIIS
 SCF converges when DIIS error is below 1.0e-08
 ---------------------------------------
  Cycle       Energy         DIIS error
 ---------------------------------------
    1   -5225.6497044968      1.28e-03  
    2   -5225.6546431626      5.59e-04  
    3   -5225.6546007372      5.56e-04  
    4   -5225.6555575365      9.93e-05  
    5   -5225.6555841547      1.45e-05  
    6   -5225.6555844361      3.98e-06  
    7   -5225.6555844661      6.28e-07  
    8   -5225.6555844668      1.58e-07  
    9   -5225.6555844670      5.63e-08  
   10   -5225.6555844670      4.48e-08  
   11   -5225.6555844669      4.10e-09  Convergence criterion met
 ---------------------------------------
 SCF time:   CPU 27.62s  wall 7.00s 
 SCF   energy in the final basis set =    -5225.6555844669
 Total energy in the final basis set =    -5225.6555844669

 --------------------------------------------------------------
             Orbital Energies (a.u.) and Symmetries
 --------------------------------------------------------------

 Alpha MOs, Restricted
 -- Occupied --                  
-482.85 -482.85  -62.50  -62.50  -56.32  -56.32  -56.32  -56.32
  1 B1    1 A1    2 B1    2 A1    3 B1    3 A1    1 A2    1 B2                 
-56.318 -56.318 -10.257 -10.257  -8.712  -8.712  -6.543  -6.543
  4 A1    4 B1    5 A1    5 B1    6 B1    6 A1    7 B1    7 A1                 
 -6.531  -6.531  -6.530  -6.530  -2.654  -2.654  -2.651  -2.651
  2 A2    2 B2    8 B1    8 A1    9 B1    9 A1    3 A2    3 B2                 
 -2.650  -2.650  -2.641  -2.641  -2.641  -2.641  -0.880  -0.842
 10 B1   10 A1   11 B1   11 A1    4 B2    4 A2   12 A1   12 B1                 
 -0.700  -0.573  -0.495  -0.452  -0.398  -0.384  -0.336  -0.305
 13 A1   13 B1   14 A1   15 A1   14 B1    5 B2    5 A2   16 A1                 
 -0.299  -0.239
 15 B1    6 B2                                                                 
 -- Virtual --                   
 -0.050  -0.012  -0.003   0.001   0.020   0.033   0.050   0.065
  6 A2   17 A1   18 A1   16 B1   17 B1   19 A1    7 B2   20 A1                 
  0.073   0.079   0.084   0.090   0.091   0.092   0.110   0.117
  7 A2   18 B1   21 A1   22 A1    8 B2   19 B1   20 B1   23 A1                 
  0.130   0.142   0.155   0.158   0.190   0.209   0.258   0.280
  8 A2   21 B1   24 A1   22 B1   25 A1   23 B1   24 B1   25 B1                 
  0.373   0.406   0.409   0.413   0.421   0.430   0.461   0.475
 26 A1    9 B2   27 A1   28 A1   26 B1    9 A2   27 B1   29 A1                 
  0.502   0.520   0.530   0.541   0.543   0.557   0.574   0.575
 10 B2   30 A1   28 B1   10 A2   11 B2   11 A2   31 A1   29 B1                 
  0.590   0.642   0.669   0.670   0.697   0.735   0.759   0.836
 12 B2   32 A1   30 B1   12 A2   31 B1   32 B1   33 A1   33 B1                 
  0.879   0.912   0.999   1.008   1.027   1.313   1.324   1.366
 34 A1   35 A1   13 B2   34 B1   35 B1   14 B2   13 A2   36 A1                 
  1.450   1.634   1.657   1.681   1.736   1.778   1.875   1.978
 37 A1   38 A1   36 B1   15 B2   14 A2   37 B1   39 A1   16 B2                 
  1.995   2.012   2.027   2.063   2.084   2.141   2.172   2.245
 15 A2   38 B1   16 A2   39 B1   40 A1   41 A1   40 B1   42 A1                 
  2.303   2.634   2.645   2.656   2.741   2.818   2.990   3.191
 41 B1   43 A1   42 B1   17 B2   43 B1   17 A2   44 A1   44 B1                 
  3.244   3.894   3.985   3.994   3.996   4.035   4.063   4.098
 45 A1   45 B1   18 B2   18 A2   46 A1   46 B1   19 B2   19 A2                 
  4.154   4.220   4.307   4.377   6.574   6.736   7.532   7.548
 47 A1   47 B1   48 A1   48 B1   49 A1   49 B1   20 B2   20 A2                 
  7.580   7.583   7.649   7.694  23.474  23.792  47.851  47.984
 50 B1   50 A1   51 A1   51 B1   52 A1   52 B1   53 A1   53 B1                 
289.731 289.749 289.782 289.784 289.872 289.9131020.6291020.795
 21 B2   21 A2   54 A1   54 B1   55 A1   55 B1   56 A1   56 B1                 

 Beta MOs, Restricted
 -- Occupied --                  
-482.85 -482.85  -62.50  -62.50  -56.32  -56.32  -56.32  -56.32
  1 B1    1 A1    2 B1    2 A1    3 B1    3 A1    1 A2    1 B2                 
-56.318 -56.318 -10.257 -10.257  -8.712  -8.712  -6.543  -6.543
  4 A1    4 B1    5 A1    5 B1    6 B1    6 A1    7 B1    7 A1                 
 -6.531  -6.531  -6.530  -6.530  -2.654  -2.654  -2.651  -2.651
  2 A2    2 B2    8 B1    8 A1    9 B1    9 A1    3 A2    3 B2                 
 -2.650  -2.650  -2.641  -2.641  -2.641  -2.641  -0.880  -0.842
 10 B1   10 A1   11 B1   11 A1    4 B2    4 A2   12 A1   12 B1                 
 -0.700  -0.573  -0.495  -0.452  -0.398  -0.384  -0.336  -0.305
 13 A1   13 B1   14 A1   15 A1   14 B1    5 B2    5 A2   16 A1                 
 -0.299  -0.239
 15 B1    6 B2                                                                 
 -- Virtual --                   
 -0.050  -0.012  -0.003   0.001   0.020   0.033   0.050   0.065
  6 A2   17 A1   18 A1   16 B1   17 B1   19 A1    7 B2   20 A1                 
  0.073   0.079   0.084   0.090   0.091   0.092   0.110   0.117
  7 A2   18 B1   21 A1   22 A1    8 B2   19 B1   20 B1   23 A1                 
  0.130   0.142   0.155   0.158   0.190   0.209   0.258   0.280
  8 A2   21 B1   24 A1   22 B1   25 A1   23 B1   24 B1   25 B1                 
  0.373   0.406   0.409   0.413   0.421   0.430   0.461   0.475
 26 A1    9 B2   27 A1   28 A1   26 B1    9 A2   27 B1   29 A1                 
  0.502   0.520   0.530   0.541   0.543   0.557   0.574   0.575
 10 B2   30 A1   28 B1   10 A2   11 B2   11 A2   31 A1   29 B1                 
  0.590   0.642   0.669   0.670   0.697   0.735   0.759   0.836
 12 B2   32 A1   30 B1   12 A2   31 B1   32 B1   33 A1   33 B1                 
  0.879   0.912   0.999   1.008   1.027   1.313   1.324   1.366
 34 A1   35 A1   13 B2   34 B1   35 B1   14 B2   13 A2   36 A1                 
  1.450   1.634   1.657   1.681   1.736   1.778   1.875   1.978
 37 A1   38 A1   36 B1   15 B2   14 A2   37 B1   39 A1   16 B2                 
  1.995   2.012   2.027   2.063   2.084   2.141   2.172   2.245
 15 A2   38 B1   16 A2   39 B1   40 A1   41 A1   40 B1   42 A1                 
  2.303   2.634   2.645   2.656   2.741   2.818   2.990   3.191
 41 B1   43 A1   42 B1   17 B2   43 B1   17 A2   44 A1   44 B1                 
  3.244   3.894   3.985   3.994   3.996   4.035   4.063   4.098
 45 A1   45 B1   18 B2   18 A2   46 A1   46 B1   19 B2   19 A2                 
  4.154   4.220   4.307   4.377   6.574   6.736   7.532   7.548
 47 A1   47 B1   48 A1   48 B1   49 A1   49 B1   20 B2   20 A2                 
  7.580   7.583   7.649   7.694  23.474  23.792  47.851  47.984
 50 B1   50 A1   51 A1   51 B1   52 A1   52 B1   53 A1   53 B1                 
289.731 289.749 289.782 289.784 289.872 289.9131020.6291020.795
 21 B2   21 A2   54 A1   54 B1   55 A1   55 B1   56 A1   56 B1                 
 --------------------------------------------------------------

          Ground-State Mulliken Net Atomic Charges

     Atom                 Charge (a.u.)
  ----------------------------------------
      1 H                     0.207525
      2 H                     0.207525
      3 Br                   -0.020190
      4 Br                   -0.020190
      5 C                    -0.187335
      6 C                    -0.187335
  ----------------------------------------
  Sum of atomic charges =     0.000000

 -----------------------------------------------------------------
                    Cartesian Multipole Moments
 -----------------------------------------------------------------
    Charge (ESU x 10^10)
                 0.0000
    Dipole Moment (Debye)
         X       0.0000      Y       0.0000      Z      -1.2191
       Tot       1.2191
    Quadrupole Moments (Debye-Ang)
        XX     -47.1452     XY       0.0000     YY     -50.9759
        XZ      -0.0000     YZ       0.0000     ZZ     -45.3855
    Octopole Moments (Debye-Ang^2)
       XXX       0.0000    XXY       0.0000    XYY       0.0000
       YYY      -0.0000    XXZ      -2.0462    XYZ      -0.0000
       YYZ      -1.4555    XZZ       0.0000    YZZ      -0.0000
       ZZZ     -12.2488
    Hexadecapole Moments (Debye-Ang^3)
      XXXX    -806.6683   XXXY       0.0000   XXYY    -150.5341
      XYYY       0.0000   YYYY     -62.9829   XXXZ      -0.0000
      XXYZ       0.0000   XYYZ      -0.0000   YYYZ       0.0000
      XXZZ    -143.2177   XYZZ       0.0000   YYZZ     -45.7727
      XZZZ      -0.0000   YZZZ       0.0000   ZZZZ    -177.9804
 -----------------------------------------------------------------
 Calculating analytic gradient of the SCF energy
 Gradient of SCF Energy
            1           2           3           4           5           6
    1   0.0451683  -0.0451683  -0.0305749   0.0305749   0.0840153  -0.0840153
    2  -0.0000000   0.0000000  -0.0000000   0.0000000   0.0000000  -0.0000000
    3  -0.0277019  -0.0277019  -0.0584601  -0.0584601   0.0861620   0.0861620
 Max gradient component =       8.616E-02
 RMS gradient           =       4.904E-02
 Gradient time:  CPU 7.58 s  wall 1.99 s
 Geometry Optimization Parameters
   NAtoms,    NIC,     NZ,  NCons,   NDum,   NFix, NCnnct, MaxDiis
        6      27       0       0       0       0       0       0

 Cartesian Hessian Update
 Hessian Updated using BFGS Update


** GEOMETRY OPTIMIZATION IN DELOCALIZED INTERNAL COORDINATES **
   Searching for a Minimum

   Optimization Cycle:   7

                       Coordinates (Angstroms)
     ATOM                X               Y               Z
      1  H         1.4205408411    0.0000000000   -1.9074051338
      2  H        -1.4205408411    0.0000000000   -1.9074051338
      3  Br        1.7989618113    0.0000000000    0.4397750424
      4  Br       -1.7989618113    0.0000000000    0.4397750424
      5  C         0.7248131132    0.0000000000   -0.9609413372
      6  C        -0.7248131132    0.0000000000   -0.9609413372
   Point Group: c2v   Number of degrees of freedom:     5


   Energy is  -5225.655584467

 Hessian Updated using BFGS Update

  5 Hessian modes will be used to form the next step
  Hessian Eigenvalues:
     0.137421    0.174689    0.184175    0.251930    0.876668

 Minimum Search - Taking Simple RFO Step
 Searching for Lamda that Minimizes Along All modes
 Value Taken    Lamda =  -0.08184205
 Calculated Step too Large.  Step scaled by  0.556426
 Step Taken.  Stepsize is  0.300000

                             Maximum     Tolerance    Cnvgd?
         Gradient           0.110324      0.000300      NO
         Displacement       0.181234      0.001200      NO
         Energy change     -0.054096      0.000001      NO


 New Cartesian Coordinates Obtained by Inverse Iteration

 Displacement from previous Coordinates is:  0.382034
 ----------------------------------------------------------------
             Standard Nuclear Orientation (Angstroms)
    I     Atom           X                Y                Z
 ----------------------------------------------------------------
    1      H       1.2971060755     0.0000000000    -1.8990861495
    2      H      -1.2971060755     0.0000000000    -1.8990861495
    3      Br      1.7638443301     0.0000000000     0.4517622508
    4      Br     -1.7638443301     0.0000000000     0.4517622508
    5      C       0.6670159842     0.0000000000    -0.9812475299
    6      C      -0.6670159842     0.0000000000    -0.9812475299
 ----------------------------------------------------------------
 Molecular Point Group                 C2v   NOp =  4
 Largest Abelian Subgroup              C2v   NOp =  4
 Nuclear Repulsion Energy =   433.8522017629 hartrees
 There are       42 alpha and       42 beta electrons
 Applying Cartesian multipole field
    Component          Value
    ---------          -----
     (2,0,0)        1.00000E-11
     (0,2,0)        2.00000E-11
     (0,0,2)       -3.00000E-11
 Nucleus-field energy     =     0.0000000045 hartrees
 Requested basis set is 6-311++G(d,p)
 There are 60 shells and 154 basis functions
 A cutoff of  1.0D-11 yielded   1578 shell pairs
 There are     10797 function pairs (     11957 Cartesian)
 Smallest overlap matrix eigenvalue = 5.37E-05
 Guess MOs from SCF MO coefficient file

 -----------------------------------------------------------------------
  General SCF calculation program by
  Eric Jon Sundstrom, Paul Horn, Yuezhi Mao, Dmitri Zuev, Alec White,
  David Stuck, Shaama M.S., Shane Yost, Joonho Lee, David Small,
  Daniel Levine, Susi Lehtola, Hugh Burton, Evgeny Epifanovsky
 -----------------------------------------------------------------------
 Exchange:     0.2000 Hartree-Fock + 0.0800 Slater + 0.7200 B88
 Correlation:  0.1900 VWN1RPA + 0.8100 LYP
 Using SG-1 standard quadrature grid
 using 4 threads for integral computing
 -------------------------------------------------------
 OpenMP Integral computing Module                
 Release: version 2.0, May 2017, Q-Chem Inc. Pleasanton 
 -------------------------------------------------------
 -------------------------------------------------------
 OpenMP BLAS3 based DFT computing Module                
 Release: version 1.0, May 2013, Q-Chem Inc. Pittsburgh 
 -------------------------------------------------------
 A restricted SCF calculation will be
 performed using DIIS
 SCF converges when DIIS error is below 1.0e-08
 ---------------------------------------
  Cycle       Energy         DIIS error
 ---------------------------------------
    1   -5225.6803938302      1.45e-03  
    2   -5225.6857408279      6.42e-04  
    3   -5225.6857900850      6.08e-04  
    4   -5225.6869267409      1.14e-04  
    5   -5225.6869598553      1.41e-05  
    6   -5225.6869600966      3.67e-06  
    7   -5225.6869601218      6.93e-07  
    8   -5225.6869601228      1.33e-07  
    9   -5225.6869601227      2.28e-08  
   10   -5225.6869601228      4.65e-09  Convergence criterion met
 ---------------------------------------
 SCF time:   CPU 25.25s  wall 7.00s 
 SCF   energy in the final basis set =    -5225.6869601228
 Total energy in the final basis set =    -5225.6869601228

 --------------------------------------------------------------
             Orbital Energies (a.u.) and Symmetries
 --------------------------------------------------------------

 Alpha MOs, Restricted
 -- Occupied --                  
-482.85 -482.85  -62.50  -62.50  -56.32  -56.32  -56.32  -56.32
  1 B1    1 A1    2 B1    2 A1    3 B1    3 A1    1 A2    1 B2                 
-56.315 -56.315 -10.244 -10.243  -8.708  -8.708  -6.540  -6.540
  4 A1    4 B1    5 A1    5 B1    6 B1    6 A1    7 B1    7 A1                 
 -6.527  -6.527  -6.526  -6.526  -2.651  -2.651  -2.647  -2.647
  2 A2    2 B2    8 B1    8 A1    9 B1    9 A1    3 A2    3 B2                 
 -2.647  -2.647  -2.637  -2.637  -2.637  -2.637  -0.882  -0.829
 10 B1   10 A1   11 B1   11 A1    4 B2    4 A2   12 A1   12 B1                 
 -0.728  -0.577  -0.514  -0.457  -0.392  -0.388  -0.328  -0.310
 13 A1   13 B1   14 A1   15 A1   14 B1    5 B2    5 A2   16 A1                 
 -0.295  -0.253
 15 B1    6 B2                                                                 
 -- Virtual --                   
 -0.033  -0.015  -0.011   0.006   0.021   0.032   0.050   0.066
  6 A2   17 A1   18 A1   16 B1   17 B1   19 A1    7 B2   20 A1                 
  0.074   0.079   0.080   0.088   0.095   0.097   0.112   0.117
  7 A2   21 A1   18 B1    8 B2   22 A1   19 B1   20 B1   23 A1                 
  0.134   0.143   0.153   0.163   0.196   0.213   0.291   0.302
  8 A2   21 B1   24 A1   22 B1   25 A1   23 B1   24 B1   25 B1                 
  0.373   0.399   0.408   0.412   0.422   0.433   0.474   0.476
 26 A1   27 A1    9 B2   28 A1   26 B1    9 A2   27 B1   29 A1                 
  0.487   0.523   0.542   0.548   0.554   0.563   0.580   0.591
 10 B2   30 A1   10 A2   11 B2   28 B1   11 A2   31 A1   29 B1                 
  0.594   0.638   0.675   0.676   0.746   0.751   0.754   0.847
 12 B2   32 A1   12 A2   30 B1   31 B1   32 B1   33 A1   33 B1                 
  0.881   0.894   0.998   1.013   1.031   1.291   1.334   1.394
 34 A1   35 A1   34 B1   13 B2   35 B1   14 B2   13 A2   36 A1                 
  1.516   1.627   1.684   1.718   1.799   1.800   1.899   1.982
 37 A1   38 A1   36 B1   15 B2   14 A2   37 B1   39 A1   16 B2                 
  2.019   2.034   2.075   2.091   2.099   2.177   2.251   2.351
 38 B1   15 A2   16 A2   39 B1   40 A1   41 A1   40 B1   42 A1                 
  2.368   2.630   2.669   2.675   2.772   2.847   3.023   3.234
 41 B1   43 A1   17 B2   42 B1   43 B1   17 A2   44 A1   44 B1                 
  3.403   3.935   3.989   3.998   3.998   4.043   4.061   4.098
 45 A1   45 B1   18 B2   46 A1   18 A2   46 B1   19 B2   19 A2                 
  4.164   4.220   4.321   4.396   6.560   6.724   7.536   7.552
 47 A1   47 B1   48 A1   48 B1   49 A1   49 B1   20 B2   20 A2                 
  7.579   7.587   7.657   7.703  23.506  24.172  47.841  47.977
 50 B1   50 A1   51 A1   51 B1   52 A1   52 B1   53 A1   53 B1                 
289.734 289.752 289.781 289.786 289.881 289.9221020.6151020.785
 21 B2   21 A2   54 B1   54 A1   55 A1   55 B1   56 A1   56 B1                 

 Beta MOs, Restricted
 -- Occupied --                  
-482.85 -482.85  -62.50  -62.50  -56.32  -56.32  -56.32  -56.32
  1 B1    1 A1    2 B1    2 A1    3 B1    3 A1    1 A2    1 B2                 
-56.315 -56.315 -10.244 -10.243  -8.708  -8.708  -6.540  -6.540
  4 A1    4 B1    5 A1    5 B1    6 B1    6 A1    7 B1    7 A1                 
 -6.527  -6.527  -6.526  -6.526  -2.651  -2.651  -2.647  -2.647
  2 A2    2 B2    8 B1    8 A1    9 B1    9 A1    3 A2    3 B2                 
 -2.647  -2.647  -2.637  -2.637  -2.637  -2.637  -0.882  -0.829
 10 B1   10 A1   11 B1   11 A1    4 B2    4 A2   12 A1   12 B1                 
 -0.728  -0.577  -0.514  -0.457  -0.392  -0.388  -0.328  -0.310
 13 A1   13 B1   14 A1   15 A1   14 B1    5 B2    5 A2   16 A1                 
 -0.295  -0.253
 15 B1    6 B2                                                                 
 -- Virtual --                   
 -0.033  -0.015  -0.011   0.006   0.021   0.032   0.050   0.066
  6 A2   17 A1   18 A1   16 B1   17 B1   19 A1    7 B2   20 A1                 
  0.074   0.079   0.080   0.088   0.095   0.097   0.112   0.117
  7 A2   21 A1   18 B1    8 B2   22 A1   19 B1   20 B1   23 A1                 
  0.134   0.143   0.153   0.163   0.196   0.213   0.291   0.302
  8 A2   21 B1   24 A1   22 B1   25 A1   23 B1   24 B1   25 B1                 
  0.373   0.399   0.408   0.412   0.422   0.433   0.474   0.476
 26 A1   27 A1    9 B2   28 A1   26 B1    9 A2   27 B1   29 A1                 
  0.487   0.523   0.542   0.548   0.554   0.563   0.580   0.591
 10 B2   30 A1   10 A2   11 B2   28 B1   11 A2   31 A1   29 B1                 
  0.594   0.638   0.675   0.676   0.746   0.751   0.754   0.847
 12 B2   32 A1   12 A2   30 B1   31 B1   32 B1   33 A1   33 B1                 
  0.881   0.894   0.998   1.013   1.031   1.291   1.334   1.394
 34 A1   35 A1   34 B1   13 B2   35 B1   14 B2   13 A2   36 A1                 
  1.516   1.627   1.684   1.718   1.799   1.800   1.899   1.982
 37 A1   38 A1   36 B1   15 B2   14 A2   37 B1   39 A1   16 B2                 
  2.019   2.034   2.075   2.091   2.099   2.177   2.251   2.351
 38 B1   15 A2   16 A2   39 B1   40 A1   41 A1   40 B1   42 A1                 
  2.368   2.630   2.669   2.675   2.772   2.847   3.023   3.234
 41 B1   43 A1   17 B2   42 B1   43 B1   17 A2   44 A1   44 B1                 
  3.403   3.935   3.989   3.998   3.998   4.043   4.061   4.098
 45 A1   45 B1   18 B2   46 A1   18 A2   46 B1   19 B2   19 A2                 
  4.164   4.220   4.321   4.396   6.560   6.724   7.536   7.552
 47 A1   47 B1   48 A1   48 B1   49 A1   49 B1   20 B2   20 A2                 
  7.579   7.587   7.657   7.703  23.506  24.172  47.841  47.977
 50 B1   50 A1   51 A1   51 B1   52 A1   52 B1   53 A1   53 B1                 
289.734 289.752 289.781 289.786 289.881 289.9221020.6151020.785
 21 B2   21 A2   54 B1   54 A1   55 A1   55 B1   56 A1   56 B1                 
 --------------------------------------------------------------

          Ground-State Mulliken Net Atomic Charges

     Atom                 Charge (a.u.)
  ----------------------------------------
      1 H                     0.213490
      2 H                     0.213490
      3 Br                   -0.055576
      4 Br                   -0.055576
      5 C                    -0.157914
      6 C                    -0.157914
  ----------------------------------------
  Sum of atomic charges =     0.000000

 -----------------------------------------------------------------
                    Cartesian Multipole Moments
 -----------------------------------------------------------------
    Charge (ESU x 10^10)
                 0.0000
    Dipole Moment (Debye)
         X       0.0000      Y      -0.0000      Z      -1.4969
       Tot       1.4969
    Quadrupole Moments (Debye-Ang)
        XX     -48.1397     XY       0.0000     YY     -50.6854
        XZ      -0.0000     YZ       0.0000     ZZ     -44.6430
    Octopole Moments (Debye-Ang^2)
       XXX      -0.0000    XXY       0.0000    XYY       0.0000
       YYY       0.0000    XXZ      -1.6076    XYZ       0.0000
       YYZ      -2.5135    XZZ      -0.0000    YZZ       0.0000
       ZZZ     -14.7880
    Hexadecapole Moments (Debye-Ang^3)
      XXXX    -779.0822   XXXY       0.0000   XXYY    -145.0059
      XYYY      -0.0000   YYYY     -62.2614   XXXZ      -0.0000
      XXYZ       0.0000   XYYZ      -0.0000   YYYZ       0.0000
      XXZZ    -139.6347   XYZZ      -0.0000   YYZZ     -45.2219
      XZZZ      -0.0000   YZZZ      -0.0000   ZZZZ    -176.2600
 -----------------------------------------------------------------
 Calculating analytic gradient of the SCF energy
 Gradient of SCF Energy
            1           2           3           4           5           6
    1   0.0216086  -0.0216086  -0.0225579   0.0225579   0.0074815  -0.0074815
    2   0.0000000  -0.0000000   0.0000000   0.0000000   0.0000000  -0.0000000
    3  -0.0089188  -0.0089188  -0.0396042  -0.0396042   0.0485230   0.0485230
 Max gradient component =       4.852E-02
 RMS gradient           =       2.365E-02
 Gradient time:  CPU 7.70 s  wall 2.02 s
 Geometry Optimization Parameters
   NAtoms,    NIC,     NZ,  NCons,   NDum,   NFix, NCnnct, MaxDiis
        6      27       0       0       0       0       0       0

 Cartesian Hessian Update
 Hessian Updated using BFGS Update


** GEOMETRY OPTIMIZATION IN DELOCALIZED INTERNAL COORDINATES **
   Searching for a Minimum

   Optimization Cycle:   8

                       Coordinates (Angstroms)
     ATOM                X               Y               Z
      1  H         1.2971060755    0.0000000000   -1.8990861495
      2  H        -1.2971060755    0.0000000000   -1.8990861495
      3  Br        1.7638443301    0.0000000000    0.4517622508
      4  Br       -1.7638443301    0.0000000000    0.4517622508
      5  C         0.6670159842    0.0000000000   -0.9812475299
      6  C        -0.6670159842    0.0000000000   -0.9812475299
   Point Group: c2v   Number of degrees of freedom:     5


   Energy is  -5225.686960123

 Hessian Updated using BFGS Update

  5 Hessian modes will be used to form the next step
  Hessian Eigenvalues:
     0.132303    0.171769    0.236825    0.374042    0.838493

 Minimum Search - Taking Simple RFO Step
 Searching for Lamda that Minimizes Along All modes
 Value Taken    Lamda =  -0.01500436
 Step Taken.  Stepsize is  0.246218

                             Maximum     Tolerance    Cnvgd?
         Gradient           0.062191      0.000300      NO
         Displacement       0.199874      0.001200      NO
         Energy change     -0.031376      0.000001      NO


 New Cartesian Coordinates Obtained by Inverse Iteration

 Displacement from previous Coordinates is:  0.253860
 ----------------------------------------------------------------
             Standard Nuclear Orientation (Angstroms)
    I     Atom           X                Y                Z
 ----------------------------------------------------------------
    1      H       1.2087760054     0.0000000000    -1.8877459256
    2      H      -1.2087760054     0.0000000000    -1.8877459256
    3      Br      1.7875967849     0.0000000000     0.4612531504
    4      Br     -1.7875967849     0.0000000000     0.4612531504
    5      C       0.6649579951     0.0000000000    -1.0020786533
    6      C      -0.6649579951     0.0000000000    -1.0020786533
 ----------------------------------------------------------------
 Molecular Point Group                 C2v   NOp =  4
 Largest Abelian Subgroup              C2v   NOp =  4
 Nuclear Repulsion Energy =   428.4015589442 hartrees
 There are       42 alpha and       42 beta electrons
 Applying Cartesian multipole field
    Component          Value
    ---------          -----
     (2,0,0)        1.00000E-11
     (0,2,0)        2.00000E-11
     (0,0,2)       -3.00000E-11
 Nucleus-field energy     =     0.0000000046 hartrees
 Requested basis set is 6-311++G(d,p)
 There are 60 shells and 154 basis functions
 A cutoff of  1.0D-11 yielded   1580 shell pairs
 There are     10827 function pairs (     11993 Cartesian)
 Smallest overlap matrix eigenvalue = 5.64E-05
 Guess MOs from SCF MO coefficient file

 -----------------------------------------------------------------------
  General SCF calculation program by
  Eric Jon Sundstrom, Paul Horn, Yuezhi Mao, Dmitri Zuev, Alec White,
  David Stuck, Shaama M.S., Shane Yost, Joonho Lee, David Small,
  Daniel Levine, Susi Lehtola, Hugh Burton, Evgeny Epifanovsky
 -----------------------------------------------------------------------
 Exchange:     0.2000 Hartree-Fock + 0.0800 Slater + 0.7200 B88
 Correlation:  0.1900 VWN1RPA + 0.8100 LYP
 Using SG-1 standard quadrature grid
 using 4 threads for integral computing
 -------------------------------------------------------
 OpenMP Integral computing Module                
 Release: version 2.0, May 2017, Q-Chem Inc. Pleasanton 
 -------------------------------------------------------
 -------------------------------------------------------
 OpenMP BLAS3 based DFT computing Module                
 Release: version 1.0, May 2013, Q-Chem Inc. Pittsburgh 
 -------------------------------------------------------
 A restricted SCF calculation will be
 performed using DIIS
 SCF converges when DIIS error is below 1.0e-08
 ---------------------------------------
  Cycle       Energy         DIIS error
 ---------------------------------------
    1   -5225.6896068797      9.79e-04  
    2   -5225.6923498556      2.13e-04  
    3   -5225.6924088228      1.48e-04  
    4   -5225.6924630268      7.74e-05  
    5   -5225.6924800516      8.44e-06  
    6   -5225.6924802016      1.65e-06  
    7   -5225.6924802078      8.71e-07  
    8   -5225.6924802093      5.88e-08  
    9   -5225.6924802093      2.23e-08  
   10   -5225.6924802093      2.52e-09  Convergence criterion met
 ---------------------------------------
 SCF time:   CPU 25.19s  wall 7.00s 
 SCF   energy in the final basis set =    -5225.6924802093
 Total energy in the final basis set =    -5225.6924802093

 --------------------------------------------------------------
             Orbital Energies (a.u.) and Symmetries
 --------------------------------------------------------------

 Alpha MOs, Restricted
 -- Occupied --                  
-482.85 -482.85  -62.50  -62.50  -56.32  -56.32  -56.32  -56.32
  1 B1    1 A1    2 B1    2 A1    3 B1    3 A1    1 A2    1 B2                 
-56.315 -56.315 -10.241 -10.240  -8.708  -8.708  -6.539  -6.539
  4 A1    4 B1    5 A1    5 B1    6 B1    6 A1    7 B1    7 A1                 
 -6.527  -6.527  -6.526  -6.526  -2.650  -2.650  -2.647  -2.647
  2 A2    2 B2    8 B1    8 A1    9 B1    9 A1    3 A2    3 B2                 
 -2.646  -2.646  -2.636  -2.636  -2.636  -2.636  -0.876  -0.822
 10 B1   10 A1   11 B1   11 A1    4 B2    4 A2   12 A1   12 B1                 
 -0.737  -0.590  -0.523  -0.455  -0.396  -0.384  -0.325  -0.312
 13 A1   13 B1   14 A1   15 A1   14 B1    5 B2    5 A2   16 A1                 
 -0.297  -0.258
 15 B1    6 B2                                                                 
 -- Virtual --                   
 -0.034  -0.025  -0.009   0.007   0.021   0.033   0.051   0.066
  6 A2   17 A1   18 A1   16 B1   17 B1   19 A1    7 B2   20 A1                 
  0.074   0.076   0.079   0.087   0.097   0.100   0.111   0.122
  7 A2   21 A1   18 B1    8 B2   19 B1   22 A1   20 B1   23 A1                 
  0.134   0.142   0.152   0.165   0.202   0.214   0.293   0.317
  8 A2   21 B1   24 A1   22 B1   25 A1   23 B1   24 B1   25 B1                 
  0.373   0.400   0.410   0.414   0.418   0.435   0.473   0.481
 26 A1   27 A1    9 B2   28 A1   26 B1    9 A2   27 B1   29 A1                 
  0.484   0.529   0.537   0.550   0.562   0.567   0.579   0.596
 10 B2   30 A1   10 A2   11 B2   11 A2   28 B1   31 A1   12 B2                 
  0.599   0.644   0.667   0.678   0.747   0.759   0.768   0.838
 29 B1   32 A1   30 B1   12 A2   31 B1   33 A1   32 B1   33 B1                 
  0.868   0.875   0.979   1.017   1.041   1.274   1.326   1.428
 34 A1   35 A1   34 B1   13 B2   35 B1   14 B2   13 A2   36 A1                 
  1.523   1.637   1.677   1.770   1.800   1.825   1.909   1.981
 37 A1   38 A1   36 B1   15 B2   37 B1   14 A2   39 A1   16 B2                 
  2.018   2.039   2.085   2.103   2.105   2.190   2.275   2.400
 38 B1   15 A2   39 B1   16 A2   40 A1   41 A1   40 B1   41 B1                 
  2.412   2.627   2.643   2.671   2.844   2.852   3.019   3.268
 42 A1   42 B1   43 A1   17 B2   43 B1   17 A2   44 A1   44 B1                 
  3.461   3.990   3.998   3.999   4.025   4.056   4.078   4.091
 45 A1   18 B2   18 A2   46 A1   45 B1   19 B2   46 B1   19 A2                 
  4.162   4.208   4.326   4.407   6.547   6.700   7.536   7.553
 47 A1   47 B1   48 A1   48 B1   49 A1   49 B1   20 B2   20 A2                 
  7.578   7.584   7.657   7.701  23.610  24.217  47.831  47.958
 50 B1   50 A1   51 A1   51 B1   52 A1   52 B1   53 A1   53 B1                 
289.733 289.752 289.779 289.781 289.879 289.9211020.6021020.761
 21 B2   21 A2   54 B1   54 A1   55 A1   55 B1   56 A1   56 B1                 

 Beta MOs, Restricted
 -- Occupied --                  
-482.85 -482.85  -62.50  -62.50  -56.32  -56.32  -56.32  -56.32
  1 B1    1 A1    2 B1    2 A1    3 B1    3 A1    1 A2    1 B2                 
-56.315 -56.315 -10.241 -10.240  -8.708  -8.708  -6.539  -6.539
  4 A1    4 B1    5 A1    5 B1    6 B1    6 A1    7 B1    7 A1                 
 -6.527  -6.527  -6.526  -6.526  -2.650  -2.650  -2.647  -2.647
  2 A2    2 B2    8 B1    8 A1    9 B1    9 A1    3 A2    3 B2                 
 -2.646  -2.646  -2.636  -2.636  -2.636  -2.636  -0.876  -0.822
 10 B1   10 A1   11 B1   11 A1    4 B2    4 A2   12 A1   12 B1                 
 -0.737  -0.590  -0.523  -0.455  -0.396  -0.384  -0.325  -0.312
 13 A1   13 B1   14 A1   15 A1   14 B1    5 B2    5 A2   16 A1                 
 -0.297  -0.258
 15 B1    6 B2                                                                 
 -- Virtual --                   
 -0.034  -0.025  -0.009   0.007   0.021   0.033   0.051   0.066
  6 A2   17 A1   18 A1   16 B1   17 B1   19 A1    7 B2   20 A1                 
  0.074   0.076   0.079   0.087   0.097   0.100   0.111   0.122
  7 A2   21 A1   18 B1    8 B2   19 B1   22 A1   20 B1   23 A1                 
  0.134   0.142   0.152   0.165   0.202   0.214   0.293   0.317
  8 A2   21 B1   24 A1   22 B1   25 A1   23 B1   24 B1   25 B1                 
  0.373   0.400   0.410   0.414   0.418   0.435   0.473   0.481
 26 A1   27 A1    9 B2   28 A1   26 B1    9 A2   27 B1   29 A1                 
  0.484   0.529   0.537   0.550   0.562   0.567   0.579   0.596
 10 B2   30 A1   10 A2   11 B2   11 A2   28 B1   31 A1   12 B2                 
  0.599   0.644   0.667   0.678   0.747   0.759   0.768   0.838
 29 B1   32 A1   30 B1   12 A2   31 B1   33 A1   32 B1   33 B1                 
  0.868   0.875   0.979   1.017   1.041   1.274   1.326   1.428
 34 A1   35 A1   34 B1   13 B2   35 B1   14 B2   13 A2   36 A1                 
  1.523   1.637   1.677   1.770   1.800   1.825   1.909   1.981
 37 A1   38 A1   36 B1   15 B2   37 B1   14 A2   39 A1   16 B2                 
  2.018   2.039   2.085   2.103   2.105   2.190   2.275   2.400
 38 B1   15 A2   39 B1   16 A2   40 A1   41 A1   40 B1   41 B1                 
  2.412   2.627   2.643   2.671   2.844   2.852   3.019   3.268
 42 A1   42 B1   43 A1   17 B2   43 B1   17 A2   44 A1   44 B1                 
  3.461   3.990   3.998   3.999   4.025   4.056   4.078   4.091
 45 A1   18 B2   18 A2   46 A1   45 B1   19 B2   46 B1   19 A2                 
  4.162   4.208   4.326   4.407   6.547   6.700   7.536   7.553
 47 A1   47 B1   48 A1   48 B1   49 A1   49 B1   20 B2   20 A2                 
  7.578   7.584   7.657   7.701  23.610  24.217  47.831  47.958
 50 B1   50 A1   51 A1   51 B1   52 A1   52 B1   53 A1   53 B1                 
289.733 289.752 289.779 289.781 289.879 289.9211020.6021020.761
 21 B2   21 A2   54 B1   54 A1   55 A1   55 B1   56 A1   56 B1                 
 --------------------------------------------------------------

          Ground-State Mulliken Net Atomic Charges

     Atom                 Charge (a.u.)
  ----------------------------------------
      1 H                     0.214731
      2 H                     0.214731
      3 Br                   -0.068990
      4 Br                   -0.068990
      5 C                    -0.145741
      6 C                    -0.145741
  ----------------------------------------
  Sum of atomic charges =     0.000000

 -----------------------------------------------------------------
                    Cartesian Multipole Moments
 -----------------------------------------------------------------
    Charge (ESU x 10^10)
                 0.0000
    Dipole Moment (Debye)
         X       0.0000      Y       0.0000      Z      -1.5955
       Tot       1.5955
    Quadrupole Moments (Debye-Ang)
        XX     -48.6137     XY      -0.0000     YY     -50.6735
        XZ      -0.0000     YZ       0.0000     ZZ     -44.1533
    Octopole Moments (Debye-Ang^2)
       XXX      -0.0000    XXY       0.0000    XYY       0.0000
       YYY       0.0000    XXZ      -0.8705    XYZ      -0.0000
       YYZ      -2.9657    XZZ       0.0000    YZZ       0.0000
       ZZZ     -16.4136
    Hexadecapole Moments (Debye-Ang^3)
      XXXX    -798.2911   XXXY      -0.0000   XXYY    -148.0526
      XYYY       0.0000   YYYY     -62.4115   XXXZ      -0.0000
      XXYZ       0.0000   XYYZ      -0.0000   YYYZ      -0.0000
      XXZZ    -143.5048   XYZZ      -0.0000   YYZZ     -45.2516
      XZZZ      -0.0000   YZZZ       0.0000   ZZZZ    -175.4508
 -----------------------------------------------------------------
 Calculating analytic gradient of the SCF energy
 Gradient of SCF Energy
            1           2           3           4           5           6
    1  -0.0130254   0.0130254  -0.0105807   0.0105807   0.0256568  -0.0256568
    2   0.0000000   0.0000000  -0.0000000   0.0000000  -0.0000000  -0.0000000
    3   0.0306862   0.0306862  -0.0195956  -0.0195956  -0.0110906  -0.0110906
 Max gradient component =       3.069E-02
 RMS gradient           =       1.629E-02
 Gradient time:  CPU 7.65 s  wall 2.01 s
 Geometry Optimization Parameters
   NAtoms,    NIC,     NZ,  NCons,   NDum,   NFix, NCnnct, MaxDiis
        6      27       0       0       0       0       0       0

 Cartesian Hessian Update
 Hessian Updated using BFGS Update


** GEOMETRY OPTIMIZATION IN DELOCALIZED INTERNAL COORDINATES **
   Searching for a Minimum

   Optimization Cycle:   9

                       Coordinates (Angstroms)
     ATOM                X               Y               Z
      1  H         1.2087760054    0.0000000000   -1.8877459256
      2  H        -1.2087760054    0.0000000000   -1.8877459256
      3  Br        1.7875967849    0.0000000000    0.4612531504
      4  Br       -1.7875967849    0.0000000000    0.4612531504
      5  C         0.6649579951    0.0000000000   -1.0020786533
      6  C        -0.6649579951    0.0000000000   -1.0020786533
   Point Group: c2v   Number of degrees of freedom:     5


   Energy is  -5225.692480209

 Hessian Updated using BFGS Update

  5 Hessian modes will be used to form the next step
  Hessian Eigenvalues:
     0.147147    0.235969    0.267937    0.356514    0.719949

 Minimum Search - Taking Simple RFO Step
 Searching for Lamda that Minimizes Along All modes
 Value Taken    Lamda =  -0.00872522
 Step Taken.  Stepsize is  0.174503

                             Maximum     Tolerance    Cnvgd?
         Gradient           0.046093      0.000300      NO
         Displacement       0.108978      0.001200      NO
         Energy change     -0.005520      0.000001      NO


 New Cartesian Coordinates Obtained by Inverse Iteration

 Displacement from previous Coordinates is:  0.206419
 ----------------------------------------------------------------
             Standard Nuclear Orientation (Angstroms)
    I     Atom           X                Y                Z
 ----------------------------------------------------------------
    1      H       1.1817458700     0.0000000000    -1.9374301535
    2      H      -1.1817458700     0.0000000000    -1.9374301535
    3      Br      1.7635985023     0.0000000000     0.5039306661
    4      Br     -1.7635985023     0.0000000000     0.5039306661
    5      C       0.6470606775     0.0000000000    -0.9950719412
    6      C      -0.6470606775     0.0000000000    -0.9950719412
 ----------------------------------------------------------------
 Molecular Point Group                 C2v   NOp =  4
 Largest Abelian Subgroup              C2v   NOp =  4
 Nuclear Repulsion Energy =   429.3199328517 hartrees
 There are       42 alpha and       42 beta electrons
 Applying Cartesian multipole field
    Component          Value
    ---------          -----
     (2,0,0)        1.00000E-11
     (0,2,0)        2.00000E-11
     (0,0,2)       -3.00000E-11
 Nucleus-field energy     =     0.0000000041 hartrees
 Requested basis set is 6-311++G(d,p)
 There are 60 shells and 154 basis functions
 A cutoff of  1.0D-11 yielded   1580 shell pairs
 There are     10827 function pairs (     11993 Cartesian)
 Smallest overlap matrix eigenvalue = 4.95E-05
 Guess MOs from SCF MO coefficient file

 -----------------------------------------------------------------------
  General SCF calculation program by
  Eric Jon Sundstrom, Paul Horn, Yuezhi Mao, Dmitri Zuev, Alec White,
  David Stuck, Shaama M.S., Shane Yost, Joonho Lee, David Small,
  Daniel Levine, Susi Lehtola, Hugh Burton, Evgeny Epifanovsky
 -----------------------------------------------------------------------
 Exchange:     0.2000 Hartree-Fock + 0.0800 Slater + 0.7200 B88
 Correlation:  0.1900 VWN1RPA + 0.8100 LYP
 Using SG-1 standard quadrature grid
 using 4 threads for integral computing
 -------------------------------------------------------
 OpenMP Integral computing Module                
 Release: version 2.0, May 2017, Q-Chem Inc. Pleasanton 
 -------------------------------------------------------
 -------------------------------------------------------
 OpenMP BLAS3 based DFT computing Module                
 Release: version 1.0, May 2013, Q-Chem Inc. Pittsburgh 
 -------------------------------------------------------
 A restricted SCF calculation will be
 performed using DIIS
 SCF converges when DIIS error is below 1.0e-08
 ---------------------------------------
  Cycle       Energy         DIIS error
 ---------------------------------------
    1   -5225.6937611534      7.67e-04  
    2   -5225.6954601674      1.76e-04  
    3   -5225.6954812978      1.48e-04  
    4   -5225.6955440506      6.56e-05  
    5   -5225.6955563733      8.34e-06  
    6   -5225.6955565843      8.01e-07  
    7   -5225.6955565866      4.64e-07  
    8   -5225.6955565871      9.05e-08  
    9   -5225.6955565871      2.44e-08  
   10   -5225.6955565871      2.68e-09  Convergence criterion met
 ---------------------------------------
 SCF time:   CPU 25.16s  wall 7.00s 
 SCF   energy in the final basis set =    -5225.6955565871
 Total energy in the final basis set =    -5225.6955565871

 --------------------------------------------------------------
             Orbital Energies (a.u.) and Symmetries
 --------------------------------------------------------------

 Alpha MOs, Restricted
 -- Occupied --                  
-482.85 -482.85  -62.50  -62.50  -56.32  -56.32  -56.31  -56.31
  1 B1    1 A1    2 B1    2 A1    3 B1    3 A1    1 A2    1 B2                 
-56.315 -56.315 -10.242 -10.241  -8.707  -8.707  -6.539  -6.539
  4 A1    4 B1    5 A1    5 B1    6 B1    6 A1    7 B1    7 A1                 
 -6.526  -6.526  -6.525  -6.525  -2.650  -2.650  -2.646  -2.646
  2 A2    2 B2    8 B1    8 A1    9 B1    9 A1    3 A2    3 B2                 
 -2.646  -2.646  -2.635  -2.635  -2.635  -2.635  -0.875  -0.814
 10 B1   10 A1   11 B1   11 A1    4 B2    4 A2   12 A1   12 B1                 
 -0.744  -0.577  -0.519  -0.454  -0.389  -0.385  -0.322  -0.314
 13 A1   13 B1   14 A1   15 A1   14 B1    5 B2    5 A2   16 A1                 
 -0.295  -0.263
 15 B1    6 B2                                                                 
 -- Virtual --                   
 -0.033  -0.027  -0.011   0.002   0.021   0.030   0.051   0.066
 17 A1    6 A2   18 A1   16 B1   17 B1   19 A1    7 B2   20 A1                 
  0.074   0.075   0.077   0.085   0.097   0.099   0.109   0.115
 21 A1    7 A2   18 B1    8 B2   19 B1   22 A1   20 B1   23 A1                 
  0.135   0.141   0.150   0.164   0.198   0.212   0.296   0.319
  8 A2   21 B1   24 A1   22 B1   25 A1   23 B1   24 B1   25 B1                 
  0.375   0.398   0.410   0.411   0.416   0.436   0.471   0.476
 26 A1   27 A1    9 B2   28 A1   26 B1    9 A2   27 B1   29 A1                 
  0.478   0.519   0.536   0.552   0.565   0.572   0.583   0.595
 10 B2   30 A1   10 A2   11 B2   11 A2   28 B1   31 A1   29 B1                 
  0.595   0.627   0.677   0.678   0.747   0.759   0.778   0.839
 12 B2   32 A1   30 B1   12 A2   31 B1   33 A1   32 B1   33 B1                 
  0.852   0.870   0.968   1.022   1.033   1.266   1.317   1.411
 34 A1   35 A1   34 B1   13 B2   35 B1   14 B2   13 A2   36 A1                 
  1.527   1.645   1.658   1.739   1.784   1.840   1.880   1.982
 37 A1   36 B1   38 A1   15 B2   37 B1   14 A2   39 A1   16 B2                 
  2.017   2.043   2.078   2.096   2.105   2.190   2.295   2.384
 38 B1   15 A2   16 A2   40 A1   39 B1   41 A1   40 B1   41 B1                 
  2.385   2.620   2.646   2.669   2.753   2.858   3.010   3.270
 42 A1   43 A1   42 B1   17 B2   43 B1   17 A2   44 A1   44 B1                 
  3.483   3.957   3.990   3.998   3.999   4.044   4.053   4.088
 45 A1   45 B1   18 B2   46 A1   18 A2   46 B1   19 B2   19 A2                 
  4.158   4.198   4.331   4.412   6.536   6.697   7.537   7.554
 47 A1   47 B1   48 A1   48 B1   49 A1   49 B1   20 B2   20 A2                 
  7.574   7.586   7.660   7.701  23.517  24.329  47.823  47.958
 50 B1   50 A1   51 A1   51 B1   52 A1   52 B1   53 A1   53 B1                 
289.734 289.752 289.773 289.782 289.882 289.9211020.5921020.760
 21 B2   21 A2   54 B1   54 A1   55 A1   55 B1   56 A1   56 B1                 

 Beta MOs, Restricted
 -- Occupied --                  
-482.85 -482.85  -62.50  -62.50  -56.32  -56.32  -56.31  -56.31
  1 B1    1 A1    2 B1    2 A1    3 B1    3 A1    1 A2    1 B2                 
-56.315 -56.315 -10.242 -10.241  -8.707  -8.707  -6.539  -6.539
  4 A1    4 B1    5 A1    5 B1    6 B1    6 A1    7 B1    7 A1                 
 -6.526  -6.526  -6.525  -6.525  -2.650  -2.650  -2.646  -2.646
  2 A2    2 B2    8 B1    8 A1    9 B1    9 A1    3 A2    3 B2                 
 -2.646  -2.646  -2.635  -2.635  -2.635  -2.635  -0.875  -0.814
 10 B1   10 A1   11 B1   11 A1    4 B2    4 A2   12 A1   12 B1                 
 -0.744  -0.577  -0.519  -0.454  -0.389  -0.385  -0.322  -0.314
 13 A1   13 B1   14 A1   15 A1   14 B1    5 B2    5 A2   16 A1                 
 -0.295  -0.263
 15 B1    6 B2                                                                 
 -- Virtual --                   
 -0.033  -0.027  -0.011   0.002   0.021   0.030   0.051   0.066
 17 A1    6 A2   18 A1   16 B1   17 B1   19 A1    7 B2   20 A1                 
  0.074   0.075   0.077   0.085   0.097   0.099   0.109   0.115
 21 A1    7 A2   18 B1    8 B2   19 B1   22 A1   20 B1   23 A1                 
  0.135   0.141   0.150   0.164   0.198   0.212   0.296   0.319
  8 A2   21 B1   24 A1   22 B1   25 A1   23 B1   24 B1   25 B1                 
  0.375   0.398   0.410   0.411   0.416   0.436   0.471   0.476
 26 A1   27 A1    9 B2   28 A1   26 B1    9 A2   27 B1   29 A1                 
  0.478   0.519   0.536   0.552   0.565   0.572   0.583   0.595
 10 B2   30 A1   10 A2   11 B2   11 A2   28 B1   31 A1   29 B1                 
  0.595   0.627   0.677   0.678   0.747   0.759   0.778   0.839
 12 B2   32 A1   30 B1   12 A2   31 B1   33 A1   32 B1   33 B1                 
  0.852   0.870   0.968   1.022   1.033   1.266   1.317   1.411
 34 A1   35 A1   34 B1   13 B2   35 B1   14 B2   13 A2   36 A1                 
  1.527   1.645   1.658   1.739   1.784   1.840   1.880   1.982
 37 A1   36 B1   38 A1   15 B2   37 B1   14 A2   39 A1   16 B2                 
  2.017   2.043   2.078   2.096   2.105   2.190   2.295   2.384
 38 B1   15 A2   16 A2   40 A1   39 B1   41 A1   40 B1   41 B1                 
  2.385   2.620   2.646   2.669   2.753   2.858   3.010   3.270
 42 A1   43 A1   42 B1   17 B2   43 B1   17 A2   44 A1   44 B1                 
  3.483   3.957   3.990   3.998   3.999   4.044   4.053   4.088
 45 A1   45 B1   18 B2   46 A1   18 A2   46 B1   19 B2   19 A2                 
  4.158   4.198   4.331   4.412   6.536   6.697   7.537   7.554
 47 A1   47 B1   48 A1   48 B1   49 A1   49 B1   20 B2   20 A2                 
  7.574   7.586   7.660   7.701  23.517  24.329  47.823  47.958
 50 B1   50 A1   51 A1   51 B1   52 A1   52 B1   53 A1   53 B1                 
289.734 289.752 289.773 289.782 289.882 289.9211020.5921020.760
 21 B2   21 A2   54 B1   54 A1   55 A1   55 B1   56 A1   56 B1                 
 --------------------------------------------------------------

          Ground-State Mulliken Net Atomic Charges

     Atom                 Charge (a.u.)
  ----------------------------------------
      1 H                     0.212923
      2 H                     0.212923
      3 Br                   -0.086162
      4 Br                   -0.086162
      5 C                    -0.126762
      6 C                    -0.126762
  ----------------------------------------
  Sum of atomic charges =     0.000000

 -----------------------------------------------------------------
                    Cartesian Multipole Moments
 -----------------------------------------------------------------
    Charge (ESU x 10^10)
                 0.0000
    Dipole Moment (Debye)
         X       0.0000      Y      -0.0000      Z      -1.6822
       Tot       1.6822
    Quadrupole Moments (Debye-Ang)
        XX     -49.0598     XY       0.0000     YY     -50.7552
        XZ      -0.0000     YZ       0.0000     ZZ     -43.7547
    Octopole Moments (Debye-Ang^2)
       XXX      -0.0000    XXY       0.0000    XYY       0.0000
       YYY       0.0000    XXZ      -2.2401    XYZ      -0.0000
       YYZ      -4.5713    XZZ      -0.0000    YZZ      -0.0000
       ZZZ     -21.4037
    Hexadecapole Moments (Debye-Ang^3)
      XXXX    -782.3541   XXXY       0.0000   XXYY    -145.0137
      XYYY       0.0000   YYYY     -62.5037   XXXZ      -0.0000
      XXYZ       0.0000   XYYZ      -0.0000   YYYZ       0.0000
      XXZZ    -141.6389   XYZZ       0.0000   YYZZ     -47.0356
      XZZZ      -0.0000   YZZZ       0.0000   ZZZZ    -182.3253
 -----------------------------------------------------------------
 Calculating analytic gradient of the SCF energy
 Gradient of SCF Energy
            1           2           3           4           5           6
    1  -0.0013377   0.0013377  -0.0065934   0.0065934  -0.0357073   0.0357073
    2   0.0000000   0.0000000   0.0000000  -0.0000000  -0.0000000   0.0000000
    3  -0.0013475  -0.0013475  -0.0078473  -0.0078473   0.0091948   0.0091948
 Max gradient component =       3.571E-02
 RMS gradient           =       1.277E-02
 Gradient time:  CPU 7.66 s  wall 2.02 s
 Geometry Optimization Parameters
   NAtoms,    NIC,     NZ,  NCons,   NDum,   NFix, NCnnct, MaxDiis
        6      27       0       0       0       0       0       0

 Cartesian Hessian Update
 Hessian Updated using BFGS Update


** GEOMETRY OPTIMIZATION IN DELOCALIZED INTERNAL COORDINATES **
   Searching for a Minimum

   Optimization Cycle:  10

                       Coordinates (Angstroms)
     ATOM                X               Y               Z
      1  H         1.1817458700    0.0000000000   -1.9374301535
      2  H        -1.1817458700    0.0000000000   -1.9374301535
      3  Br        1.7635985023    0.0000000000    0.5039306661
      4  Br       -1.7635985023    0.0000000000    0.5039306661
      5  C         0.6470606775    0.0000000000   -0.9950719412
      6  C        -0.6470606775    0.0000000000   -0.9950719412
   Point Group: c2v   Number of degrees of freedom:     5


   Energy is  -5225.695556587

 Hessian Updated using BFGS Update

  5 Hessian modes will be used to form the next step
  Hessian Eigenvalues:
     0.154628    0.231901    0.328702    0.386422    0.689377

 Minimum Search - Taking Simple RFO Step
 Searching for Lamda that Minimizes Along All modes
 Value Taken    Lamda =  -0.00327146
 Step Taken.  Stepsize is  0.073386

                             Maximum     Tolerance    Cnvgd?
         Gradient           0.030097      0.000300      NO
         Displacement       0.045456      0.001200      NO
         Energy change     -0.003076      0.000001      NO


 New Cartesian Coordinates Obtained by Inverse Iteration

 Displacement from previous Coordinates is:  0.094013
 ----------------------------------------------------------------
             Standard Nuclear Orientation (Angstroms)
    I     Atom           X                Y                Z
 ----------------------------------------------------------------
    1      H       1.2067798992     0.0000000000    -1.9417865811
    2      H      -1.2067798992     0.0000000000    -1.9417865811
    3      Br      1.7771801409     0.0000000000     0.5111453027
    4      Br     -1.7771801409     0.0000000000     0.5111453027
    5      C       0.6656927782     0.0000000000    -0.9979301502
    6      C      -0.6656927782     0.0000000000    -0.9979301502
 ----------------------------------------------------------------
 Molecular Point Group                 C2v   NOp =  4
 Largest Abelian Subgroup              C2v   NOp =  4
 Nuclear Repulsion Energy =   426.0585281756 hartrees
 There are       42 alpha and       42 beta electrons
 Applying Cartesian multipole field
    Component          Value
    ---------          -----
     (2,0,0)        1.00000E-11
     (0,2,0)        2.00000E-11
     (0,0,2)       -3.00000E-11
 Nucleus-field energy     =     0.0000000041 hartrees
 Requested basis set is 6-311++G(d,p)
 There are 60 shells and 154 basis functions
 A cutoff of  1.0D-11 yielded   1576 shell pairs
 There are     10791 function pairs (     11951 Cartesian)
 Smallest overlap matrix eigenvalue = 5.92E-05
 Guess MOs from SCF MO coefficient file

 -----------------------------------------------------------------------
  General SCF calculation program by
  Eric Jon Sundstrom, Paul Horn, Yuezhi Mao, Dmitri Zuev, Alec White,
  David Stuck, Shaama M.S., Shane Yost, Joonho Lee, David Small,
  Daniel Levine, Susi Lehtola, Hugh Burton, Evgeny Epifanovsky
 -----------------------------------------------------------------------
 Exchange:     0.2000 Hartree-Fock + 0.0800 Slater + 0.7200 B88
 Correlation:  0.1900 VWN1RPA + 0.8100 LYP
 Using SG-1 standard quadrature grid
 using 4 threads for integral computing
 -------------------------------------------------------
 OpenMP Integral computing Module                
 Release: version 2.0, May 2017, Q-Chem Inc. Pleasanton 
 -------------------------------------------------------
 -------------------------------------------------------
 OpenMP BLAS3 based DFT computing Module                
 Release: version 1.0, May 2013, Q-Chem Inc. Pittsburgh 
 -------------------------------------------------------
 A restricted SCF calculation will be
 performed using DIIS
 SCF converges when DIIS error is below 1.0e-08
 ---------------------------------------
  Cycle       Energy         DIIS error
 ---------------------------------------
    1   -5225.6964992375      4.61e-04  
    2   -5225.6968453111      2.51e-04  
    3   -5225.6968717659      2.27e-04  
    4   -5225.6970351710      2.98e-05  
    5   -5225.6970372198      5.09e-06  
    6   -5225.6970372597      1.19e-06  
    7   -5225.6970372627      1.61e-07  
    8   -5225.6970372627      3.77e-08  
    9   -5225.6970372627      4.46e-09  Convergence criterion met
 ---------------------------------------
 SCF time:   CPU 22.52s  wall 6.00s 
 SCF   energy in the final basis set =    -5225.6970372627
 Total energy in the final basis set =    -5225.6970372627

 --------------------------------------------------------------
             Orbital Energies (a.u.) and Symmetries
 --------------------------------------------------------------

 Alpha MOs, Restricted
 -- Occupied --                  
-482.85 -482.85  -62.50  -62.50  -56.32  -56.32  -56.32  -56.32
  1 B1    1 A1    2 B1    2 A1    3 B1    3 A1    1 A2    1 B2                 
-56.315 -56.315 -10.248 -10.247  -8.708  -8.708  -6.539  -6.539
  4 A1    4 B1    5 A1    5 B1    6 B1    6 A1    7 B1    7 A1                 
 -6.527  -6.527  -6.526  -6.526  -2.650  -2.650  -2.647  -2.647
  2 A2    2 B2    8 B1    8 A1    9 B1    9 A1    3 A2    3 B2                 
 -2.646  -2.646  -2.636  -2.636  -2.636  -2.636  -0.869  -0.814
 10 B1   10 A1   11 B1   11 A1    4 B2    4 A2   12 A1   12 B1                 
 -0.738  -0.579  -0.513  -0.451  -0.392  -0.380  -0.322  -0.313
 13 A1   13 B1   14 A1   15 A1   14 B1    5 B2    5 A2   16 A1                 
 -0.296  -0.261
 15 B1    6 B2                                                                 
 -- Virtual --                   
 -0.035  -0.033  -0.011  -0.001   0.021   0.031   0.051   0.066
  6 A2   17 A1   18 A1   16 B1   17 B1   19 A1    7 B2   20 A1                 
  0.074   0.075   0.076   0.086   0.096   0.099   0.108   0.116
  7 A2   21 A1   18 B1    8 B2   19 B1   22 A1   20 B1   23 A1                 
  0.133   0.140   0.149   0.162   0.196   0.211   0.292   0.312
  8 A2   21 B1   24 A1   22 B1   25 A1   23 B1   24 B1   25 B1                 
  0.375   0.400   0.411   0.411   0.414   0.436   0.469   0.474
 26 A1   27 A1    9 B2   28 A1   26 B1    9 A2   27 B1   29 A1                 
  0.481   0.520   0.533   0.552   0.561   0.563   0.581   0.592
 10 B2   30 A1   10 A2   11 B2   28 B1   11 A2   31 A1   29 B1                 
  0.596   0.629   0.671   0.675   0.739   0.761   0.764   0.832
 12 B2   32 A1   30 B1   12 A2   31 B1   33 A1   32 B1   33 B1                 
  0.849   0.865   0.962   1.017   1.029   1.262   1.310   1.411
 34 A1   35 A1   34 B1   13 B2   35 B1   14 B2   13 A2   36 A1                 
  1.522   1.637   1.640   1.737   1.773   1.821   1.874   1.980
 37 A1   38 A1   36 B1   15 B2   37 B1   14 A2   39 A1   16 B2                 
  2.015   2.036   2.062   2.084   2.093   2.184   2.283   2.354
 38 B1   15 A2   16 A2   39 B1   40 A1   41 A1   40 B1   41 B1                 
  2.373   2.619   2.646   2.664   2.737   2.848   3.000   3.258
 42 A1   43 A1   42 B1   17 B2   43 B1   17 A2   44 A1   44 B1                 
  3.426   3.968   3.989   3.998   3.998   4.043   4.052   4.085
 45 A1   45 B1   18 B2   46 A1   18 A2   46 B1   19 B2   19 A2                 
  4.153   4.194   4.329   4.408   6.532   6.690   7.536   7.553
 47 A1   47 B1   48 A1   48 B1   49 A1   49 B1   20 B2   20 A2                 
  7.573   7.585   7.658   7.697  23.528  24.176  47.820  47.952
 50 B1   50 A1   51 A1   51 B1   52 A1   52 B1   53 A1   53 B1                 
289.732 289.751 289.772 289.780 289.879 289.9171020.5891020.753
 21 B2   21 A2   54 B1   54 A1   55 A1   55 B1   56 A1   56 B1                 

 Beta MOs, Restricted
 -- Occupied --                  
-482.85 -482.85  -62.50  -62.50  -56.32  -56.32  -56.32  -56.32
  1 B1    1 A1    2 B1    2 A1    3 B1    3 A1    1 A2    1 B2                 
-56.315 -56.315 -10.248 -10.247  -8.708  -8.708  -6.539  -6.539
  4 A1    4 B1    5 A1    5 B1    6 B1    6 A1    7 B1    7 A1                 
 -6.527  -6.527  -6.526  -6.526  -2.650  -2.650  -2.647  -2.647
  2 A2    2 B2    8 B1    8 A1    9 B1    9 A1    3 A2    3 B2                 
 -2.646  -2.646  -2.636  -2.636  -2.636  -2.636  -0.869  -0.814
 10 B1   10 A1   11 B1   11 A1    4 B2    4 A2   12 A1   12 B1                 
 -0.738  -0.579  -0.513  -0.451  -0.392  -0.380  -0.322  -0.313
 13 A1   13 B1   14 A1   15 A1   14 B1    5 B2    5 A2   16 A1                 
 -0.296  -0.261
 15 B1    6 B2                                                                 
 -- Virtual --                   
 -0.035  -0.033  -0.011  -0.001   0.021   0.031   0.051   0.066
  6 A2   17 A1   18 A1   16 B1   17 B1   19 A1    7 B2   20 A1                 
  0.074   0.075   0.076   0.086   0.096   0.099   0.108   0.116
  7 A2   21 A1   18 B1    8 B2   19 B1   22 A1   20 B1   23 A1                 
  0.133   0.140   0.149   0.162   0.196   0.211   0.292   0.312
  8 A2   21 B1   24 A1   22 B1   25 A1   23 B1   24 B1   25 B1                 
  0.375   0.400   0.411   0.411   0.414   0.436   0.469   0.474
 26 A1   27 A1    9 B2   28 A1   26 B1    9 A2   27 B1   29 A1                 
  0.481   0.520   0.533   0.552   0.561   0.563   0.581   0.592
 10 B2   30 A1   10 A2   11 B2   28 B1   11 A2   31 A1   29 B1                 
  0.596   0.629   0.671   0.675   0.739   0.761   0.764   0.832
 12 B2   32 A1   30 B1   12 A2   31 B1   33 A1   32 B1   33 B1                 
  0.849   0.865   0.962   1.017   1.029   1.262   1.310   1.411
 34 A1   35 A1   34 B1   13 B2   35 B1   14 B2   13 A2   36 A1                 
  1.522   1.637   1.640   1.737   1.773   1.821   1.874   1.980
 37 A1   38 A1   36 B1   15 B2   37 B1   14 A2   39 A1   16 B2                 
  2.015   2.036   2.062   2.084   2.093   2.184   2.283   2.354
 38 B1   15 A2   16 A2   39 B1   40 A1   41 A1   40 B1   41 B1                 
  2.373   2.619   2.646   2.664   2.737   2.848   3.000   3.258
 42 A1   43 A1   42 B1   17 B2   43 B1   17 A2   44 A1   44 B1                 
  3.426   3.968   3.989   3.998   3.998   4.043   4.052   4.085
 45 A1   45 B1   18 B2   46 A1   18 A2   46 B1   19 B2   19 A2                 
  4.153   4.194   4.329   4.408   6.532   6.690   7.536   7.553
 47 A1   47 B1   48 A1   48 B1   49 A1   49 B1   20 B2   20 A2                 
  7.573   7.585   7.658   7.697  23.528  24.176  47.820  47.952
 50 B1   50 A1   51 A1   51 B1   52 A1   52 B1   53 A1   53 B1                 
289.732 289.751 289.772 289.780 289.879 289.9171020.5891020.753
 21 B2   21 A2   54 B1   54 A1   55 A1   55 B1   56 A1   56 B1                 
 --------------------------------------------------------------

          Ground-State Mulliken Net Atomic Charges

     Atom                 Charge (a.u.)
  ----------------------------------------
      1 H                     0.214079
      2 H                     0.214079
      3 Br                   -0.081307
      4 Br                   -0.081307
      5 C                    -0.132772
      6 C                    -0.132772
  ----------------------------------------
  Sum of atomic charges =     0.000000

 -----------------------------------------------------------------
                    Cartesian Multipole Moments
 -----------------------------------------------------------------
    Charge (ESU x 10^10)
                 0.0000
    Dipole Moment (Debye)
         X      -0.0000      Y      -0.0000      Z      -1.6462
       Tot       1.6462
    Quadrupole Moments (Debye-Ang)
        XX     -48.9328     XY       0.0000     YY     -50.9048
        XZ       0.0000     YZ       0.0000     ZZ     -43.7879
    Octopole Moments (Debye-Ang^2)
       XXX       0.0000    XXY       0.0000    XYY      -0.0000
       YYY      -0.0000    XXZ      -2.5145    XYZ      -0.0000
       YYZ      -4.5862    XZZ       0.0000    YZZ      -0.0000
       ZZZ     -21.7973
    Hexadecapole Moments (Debye-Ang^3)
      XXXX    -794.3938   XXXY       0.0000   XXYY    -147.1873
      XYYY       0.0000   YYYY     -62.9029   XXXZ       0.0000
      XXYZ       0.0000   XYYZ       0.0000   YYYZ       0.0000
      XXZZ    -143.3319   XYZZ       0.0000   YYZZ     -47.7065
      XZZZ       0.0000   YZZZ       0.0000   ZZZZ    -184.6890
 -----------------------------------------------------------------
 Calculating analytic gradient of the SCF energy
 Gradient of SCF Energy
            1           2           3           4           5           6
    1   0.0013417  -0.0013417  -0.0037552   0.0037552   0.0060916  -0.0060916
    2  -0.0000000   0.0000000  -0.0000000   0.0000000   0.0000000  -0.0000000
    3  -0.0037183  -0.0037183  -0.0049754  -0.0049754   0.0086938   0.0086938
 Max gradient component =       8.694E-03
 RMS gradient           =       4.310E-03
 Gradient time:  CPU 7.59 s  wall 2.01 s
 Geometry Optimization Parameters
   NAtoms,    NIC,     NZ,  NCons,   NDum,   NFix, NCnnct, MaxDiis
        6      27       0       0       0       0       0       0

 Cartesian Hessian Update
 Hessian Updated using BFGS Update


** GEOMETRY OPTIMIZATION IN DELOCALIZED INTERNAL COORDINATES **
   Searching for a Minimum

   Optimization Cycle:  11

                       Coordinates (Angstroms)
     ATOM                X               Y               Z
      1  H         1.2067798992    0.0000000000   -1.9417865811
      2  H        -1.2067798992    0.0000000000   -1.9417865811
      3  Br        1.7771801409    0.0000000000    0.5111453027
      4  Br       -1.7771801409    0.0000000000    0.5111453027
      5  C         0.6656927782    0.0000000000   -0.9979301502
      6  C        -0.6656927782    0.0000000000   -0.9979301502
   Point Group: c2v   Number of degrees of freedom:     5


   Energy is  -5225.697037263

 Hessian Updated using BFGS Update

  5 Hessian modes will be used to form the next step
  Hessian Eigenvalues:
     0.154713    0.232361    0.360879    0.379524    0.679419

 Minimum Search - Taking Simple RFO Step
 Searching for Lamda that Minimizes Along All modes
 Value Taken    Lamda =  -0.00033355
 Step Taken.  Stepsize is  0.030625

                             Maximum     Tolerance    Cnvgd?
         Gradient           0.010148      0.000300      NO
         Displacement       0.028699      0.001200      NO
         Energy change     -0.001481      0.000001      NO


 New Cartesian Coordinates Obtained by Inverse Iteration

 Displacement from previous Coordinates is:  0.019098
 ----------------------------------------------------------------
             Standard Nuclear Orientation (Angstroms)
    I     Atom           X                Y                Z
 ----------------------------------------------------------------
    1      H       1.2069193610     0.0000000000    -1.9395237739
    2      H      -1.2069193610     0.0000000000    -1.9395237739
    3      Br      1.7793019818     0.0000000000     0.5142844521
    4      Br     -1.7793019818     0.0000000000     0.5142844521
    5      C       0.6641468068     0.0000000000    -1.0033321068
    6      C      -0.6641468068     0.0000000000    -1.0033321068
 ----------------------------------------------------------------
 Molecular Point Group                 C2v   NOp =  4
 Largest Abelian Subgroup              C2v   NOp =  4
 Nuclear Repulsion Energy =   425.1947989111 hartrees
 There are       42 alpha and       42 beta electrons
 Applying Cartesian multipole field
    Component          Value
    ---------          -----
     (2,0,0)        1.00000E-11
     (0,2,0)        2.00000E-11
     (0,0,2)       -3.00000E-11
 Nucleus-field energy     =     0.0000000041 hartrees
 Requested basis set is 6-311++G(d,p)
 There are 60 shells and 154 basis functions
 A cutoff of  1.0D-11 yielded   1576 shell pairs
 There are     10791 function pairs (     11951 Cartesian)
 Smallest overlap matrix eigenvalue = 5.88E-05
 Guess MOs from SCF MO coefficient file

 -----------------------------------------------------------------------
  General SCF calculation program by
  Eric Jon Sundstrom, Paul Horn, Yuezhi Mao, Dmitri Zuev, Alec White,
  David Stuck, Shaama M.S., Shane Yost, Joonho Lee, David Small,
  Daniel Levine, Susi Lehtola, Hugh Burton, Evgeny Epifanovsky
 -----------------------------------------------------------------------
 Exchange:     0.2000 Hartree-Fock + 0.0800 Slater + 0.7200 B88
 Correlation:  0.1900 VWN1RPA + 0.8100 LYP
 Using SG-1 standard quadrature grid
 using 4 threads for integral computing
 -------------------------------------------------------
 OpenMP Integral computing Module                
 Release: version 2.0, May 2017, Q-Chem Inc. Pleasanton 
 -------------------------------------------------------
 -------------------------------------------------------
 OpenMP BLAS3 based DFT computing Module                
 Release: version 1.0, May 2013, Q-Chem Inc. Pittsburgh 
 -------------------------------------------------------
 A restricted SCF calculation will be
 performed using DIIS
 SCF converges when DIIS error is below 1.0e-08
 ---------------------------------------
  Cycle       Energy         DIIS error
 ---------------------------------------
    1   -5225.6972039757      1.22e-04  
    2   -5225.6972582753      2.49e-05  
    3   -5225.6972592336      1.57e-05  
    4   -5225.6972598787      6.31e-06  
    5   -5225.6972600048      1.66e-06  
    6   -5225.6972600129      5.20e-07  
    7   -5225.6972600131      5.10e-08  
    8   -5225.6972600131      7.55e-09  Convergence criterion met
 ---------------------------------------
 SCF time:   CPU 19.92s  wall 5.00s 
 SCF   energy in the final basis set =    -5225.6972600131
 Total energy in the final basis set =    -5225.6972600131

 --------------------------------------------------------------
             Orbital Energies (a.u.) and Symmetries
 --------------------------------------------------------------

 Alpha MOs, Restricted
 -- Occupied --                  
-482.85 -482.85  -62.50  -62.50  -56.32  -56.32  -56.32  -56.32
  1 B1    1 A1    2 B1    2 A1    3 B1    3 A1    1 A2    1 B2                 
-56.315 -56.315 -10.248 -10.247  -8.708  -8.708  -6.539  -6.539
  4 A1    4 B1    5 A1    5 B1    6 B1    6 A1    7 B1    7 A1                 
 -6.526  -6.526  -6.525  -6.525  -2.650  -2.650  -2.647  -2.647
  2 A2    2 B2    8 B1    8 A1    9 B1    9 A1    3 A2    3 B2                 
 -2.646  -2.646  -2.636  -2.636  -2.636  -2.636  -0.868  -0.813
 10 B1   10 A1   11 B1   11 A1    4 B2    4 A2   12 A1   12 B1                 
 -0.739  -0.581  -0.514  -0.451  -0.391  -0.380  -0.322  -0.314
 13 A1   13 B1   14 A1   15 A1   14 B1    5 B2    5 A2   16 A1                 
 -0.296  -0.262
 15 B1    6 B2                                                                 
 -- Virtual --                   
 -0.036  -0.035  -0.011  -0.001   0.021   0.031   0.051   0.066
 17 A1    6 A2   18 A1   16 B1   17 B1   19 A1    7 B2   20 A1                 
  0.074   0.075   0.076   0.086   0.096   0.099   0.108   0.117
 21 A1    7 A2   18 B1    8 B2   19 B1   22 A1   20 B1   23 A1                 
  0.133   0.140   0.149   0.162   0.197   0.211   0.293   0.312
  8 A2   21 B1   24 A1   22 B1   25 A1   23 B1   24 B1   25 B1                 
  0.375   0.400   0.410   0.411   0.413   0.437   0.468   0.474
 26 A1   27 A1   28 A1    9 B2   26 B1    9 A2   27 B1   29 A1                 
  0.480   0.521   0.532   0.552   0.562   0.564   0.581   0.593
 10 B2   30 A1   10 A2   11 B2   28 B1   11 A2   31 A1   29 B1                 
  0.596   0.629   0.668   0.676   0.738   0.761   0.766   0.832
 12 B2   32 A1   30 B1   12 A2   31 B1   33 A1   32 B1   33 B1                 
  0.845   0.864   0.959   1.016   1.030   1.259   1.309   1.413
 34 A1   35 A1   34 B1   13 B2   35 B1   14 B2   13 A2   36 A1                 
  1.519   1.634   1.640   1.740   1.775   1.821   1.877   1.980
 37 A1   38 A1   36 B1   15 B2   37 B1   14 A2   39 A1   16 B2                 
  2.015   2.036   2.068   2.082   2.094   2.185   2.285   2.357
 38 B1   15 A2   16 A2   39 B1   40 A1   41 A1   40 B1   41 B1                 
  2.380   2.618   2.642   2.664   2.748   2.848   2.997   3.253
 42 A1   43 A1   42 B1   17 B2   43 B1   17 A2   44 A1   44 B1                 
  3.433   3.976   3.990   3.998   3.998   4.043   4.051   4.084
 45 A1   45 B1   18 B2   46 A1   18 A2   46 B1   19 B2   19 A2                 
  4.152   4.192   4.330   4.409   6.528   6.685   7.536   7.553
 47 A1   47 B1   48 A1   48 B1   49 A1   49 B1   20 B2   20 A2                 
  7.573   7.585   7.658   7.696  23.534  24.189  47.818  47.948
 50 B1   50 A1   51 A1   51 B1   52 A1   52 B1   53 A1   53 B1                 
289.732 289.751 289.772 289.780 289.879 289.9161020.5851020.748
 21 B2   21 A2   54 B1   54 A1   55 A1   55 B1   56 A1   56 B1                 

 Beta MOs, Restricted
 -- Occupied --                  
-482.85 -482.85  -62.50  -62.50  -56.32  -56.32  -56.32  -56.32
  1 B1    1 A1    2 B1    2 A1    3 B1    3 A1    1 A2    1 B2                 
-56.315 -56.315 -10.248 -10.247  -8.708  -8.708  -6.539  -6.539
  4 A1    4 B1    5 A1    5 B1    6 B1    6 A1    7 B1    7 A1                 
 -6.526  -6.526  -6.525  -6.525  -2.650  -2.650  -2.647  -2.647
  2 A2    2 B2    8 B1    8 A1    9 B1    9 A1    3 A2    3 B2                 
 -2.646  -2.646  -2.636  -2.636  -2.636  -2.636  -0.868  -0.813
 10 B1   10 A1   11 B1   11 A1    4 B2    4 A2   12 A1   12 B1                 
 -0.739  -0.581  -0.514  -0.451  -0.391  -0.380  -0.322  -0.314
 13 A1   13 B1   14 A1   15 A1   14 B1    5 B2    5 A2   16 A1                 
 -0.296  -0.262
 15 B1    6 B2                                                                 
 -- Virtual --                   
 -0.036  -0.035  -0.011  -0.001   0.021   0.031   0.051   0.066
 17 A1    6 A2   18 A1   16 B1   17 B1   19 A1    7 B2   20 A1                 
  0.074   0.075   0.076   0.086   0.096   0.099   0.108   0.117
 21 A1    7 A2   18 B1    8 B2   19 B1   22 A1   20 B1   23 A1                 
  0.133   0.140   0.149   0.162   0.197   0.211   0.293   0.312
  8 A2   21 B1   24 A1   22 B1   25 A1   23 B1   24 B1   25 B1                 
  0.375   0.400   0.410   0.411   0.413   0.437   0.468   0.474
 26 A1   27 A1   28 A1    9 B2   26 B1    9 A2   27 B1   29 A1                 
  0.480   0.521   0.532   0.552   0.562   0.564   0.581   0.593
 10 B2   30 A1   10 A2   11 B2   28 B1   11 A2   31 A1   29 B1                 
  0.596   0.629   0.668   0.676   0.738   0.761   0.766   0.832
 12 B2   32 A1   30 B1   12 A2   31 B1   33 A1   32 B1   33 B1                 
  0.845   0.864   0.959   1.016   1.030   1.259   1.309   1.413
 34 A1   35 A1   34 B1   13 B2   35 B1   14 B2   13 A2   36 A1                 
  1.519   1.634   1.640   1.740   1.775   1.821   1.877   1.980
 37 A1   38 A1   36 B1   15 B2   37 B1   14 A2   39 A1   16 B2                 
  2.015   2.036   2.068   2.082   2.094   2.185   2.285   2.357
 38 B1   15 A2   16 A2   39 B1   40 A1   41 A1   40 B1   41 B1                 
  2.380   2.618   2.642   2.664   2.748   2.848   2.997   3.253
 42 A1   43 A1   42 B1   17 B2   43 B1   17 A2   44 A1   44 B1                 
  3.433   3.976   3.990   3.998   3.998   4.043   4.051   4.084
 45 A1   45 B1   18 B2   46 A1   18 A2   46 B1   19 B2   19 A2                 
  4.152   4.192   4.330   4.409   6.528   6.685   7.536   7.553
 47 A1   47 B1   48 A1   48 B1   49 A1   49 B1   20 B2   20 A2                 
  7.573   7.585   7.658   7.696  23.534  24.189  47.818  47.948
 50 B1   50 A1   51 A1   51 B1   52 A1   52 B1   53 A1   53 B1                 
289.732 289.751 289.772 289.780 289.879 289.9161020.5851020.748
 21 B2   21 A2   54 B1   54 A1   55 A1   55 B1   56 A1   56 B1                 
 --------------------------------------------------------------

          Ground-State Mulliken Net Atomic Charges

     Atom                 Charge (a.u.)
  ----------------------------------------
      1 H                     0.215389
      2 H                     0.215389
      3 Br                   -0.083132
      4 Br                   -0.083132
      5 C                    -0.132258
      6 C                    -0.132258
  ----------------------------------------
  Sum of atomic charges =     0.000000

 -----------------------------------------------------------------
                    Cartesian Multipole Moments
 -----------------------------------------------------------------
    Charge (ESU x 10^10)
                 0.0000
    Dipole Moment (Debye)
         X      -0.0000      Y       0.0000      Z      -1.6762
       Tot       1.6762
    Quadrupole Moments (Debye-Ang)
        XX     -48.9780     XY       0.0000     YY     -50.9170
        XZ       0.0000     YZ      -0.0000     ZZ     -43.7338
    Octopole Moments (Debye-Ang^2)
       XXX       0.0000    XXY       0.0000    XYY      -0.0000
       YYY       0.0000    XXZ      -2.5997    XYZ      -0.0000
       YYZ      -4.6935    XZZ       0.0000    YZZ       0.0000
       ZZZ     -22.0871
    Hexadecapole Moments (Debye-Ang^3)
      XXXX    -796.4237   XXXY      -0.0000   XXYY    -147.5391
      XYYY       0.0000   YYYY     -62.9485   XXXZ       0.0000
      XXYZ       0.0000   XYYZ       0.0000   YYYZ      -0.0000
      XXZZ    -143.6392   XYZZ      -0.0000   YYZZ     -47.8657
      XZZZ       0.0000   YZZZ      -0.0000   ZZZZ    -185.5918
 -----------------------------------------------------------------
 Calculating analytic gradient of the SCF energy
 Gradient of SCF Energy
            1           2           3           4           5           6
    1  -0.0005518   0.0005518  -0.0016727   0.0016727   0.0033507  -0.0033507
    2  -0.0000000  -0.0000000   0.0000000  -0.0000000   0.0000000   0.0000000
    3  -0.0003853  -0.0003853  -0.0021156  -0.0021156   0.0025009   0.0025009
 Max gradient component =       3.351E-03
 RMS gradient           =       1.674E-03
 Gradient time:  CPU 7.54 s  wall 1.98 s
 Geometry Optimization Parameters
   NAtoms,    NIC,     NZ,  NCons,   NDum,   NFix, NCnnct, MaxDiis
        6      27       0       0       0       0       0       0

 Cartesian Hessian Update
 Hessian Updated using BFGS Update


** GEOMETRY OPTIMIZATION IN DELOCALIZED INTERNAL COORDINATES **
   Searching for a Minimum

   Optimization Cycle:  12

                       Coordinates (Angstroms)
     ATOM                X               Y               Z
      1  H         1.2069193610    0.0000000000   -1.9395237739
      2  H        -1.2069193610    0.0000000000   -1.9395237739
      3  Br        1.7793019818    0.0000000000    0.5142844521
      4  Br       -1.7793019818    0.0000000000    0.5142844521
      5  C         0.6641468068    0.0000000000   -1.0033321068
      6  C        -0.6641468068    0.0000000000   -1.0033321068
   Point Group: c2v   Number of degrees of freedom:     5


   Energy is  -5225.697260013

 Hessian Updated using BFGS Update

  5 Hessian modes will be used to form the next step
  Hessian Eigenvalues:
     0.136048    0.229174    0.248721    0.423652    0.674651

 Minimum Search - Taking Simple RFO Step
 Searching for Lamda that Minimizes Along All modes
 Value Taken    Lamda =  -0.00009101
 Step Taken.  Stepsize is  0.022680

                             Maximum     Tolerance    Cnvgd?
         Gradient           0.002905      0.000300      NO
         Displacement       0.015948      0.001200      NO
         Energy change     -0.000223      0.000001      NO


 New Cartesian Coordinates Obtained by Inverse Iteration

 Displacement from previous Coordinates is:  0.020566
 ----------------------------------------------------------------
             Standard Nuclear Orientation (Angstroms)
    I     Atom           X                Y                Z
 ----------------------------------------------------------------
    1      H       1.2124354605     0.0000000000    -1.9387081078
    2      H      -1.2124354605     0.0000000000    -1.9387081078
    3      Br      1.7796154845     0.0000000000     0.5175400102
    4      Br     -1.7796154845     0.0000000000     0.5175400102
    5      C       0.6632200700     0.0000000000    -1.0074033309
    6      C      -0.6632200700     0.0000000000    -1.0074033309
 ----------------------------------------------------------------
 Molecular Point Group                 C2v   NOp =  4
 Largest Abelian Subgroup              C2v   NOp =  4
 Nuclear Repulsion Energy =   424.6575427362 hartrees
 There are       42 alpha and       42 beta electrons
 Applying Cartesian multipole field
    Component          Value
    ---------          -----
     (2,0,0)        1.00000E-11
     (0,2,0)        2.00000E-11
     (0,0,2)       -3.00000E-11
 Nucleus-field energy     =     0.0000000041 hartrees
 Requested basis set is 6-311++G(d,p)
 There are 60 shells and 154 basis functions
 A cutoff of  1.0D-11 yielded   1576 shell pairs
 There are     10791 function pairs (     11951 Cartesian)
 Smallest overlap matrix eigenvalue = 5.86E-05
 Guess MOs from SCF MO coefficient file

 -----------------------------------------------------------------------
  General SCF calculation program by
  Eric Jon Sundstrom, Paul Horn, Yuezhi Mao, Dmitri Zuev, Alec White,
  David Stuck, Shaama M.S., Shane Yost, Joonho Lee, David Small,
  Daniel Levine, Susi Lehtola, Hugh Burton, Evgeny Epifanovsky
 -----------------------------------------------------------------------
 Exchange:     0.2000 Hartree-Fock + 0.0800 Slater + 0.7200 B88
 Correlation:  0.1900 VWN1RPA + 0.8100 LYP
 Using SG-1 standard quadrature grid
 using 4 threads for integral computing
 -------------------------------------------------------
 OpenMP Integral computing Module                
 Release: version 2.0, May 2017, Q-Chem Inc. Pleasanton 
 -------------------------------------------------------
 -------------------------------------------------------
 OpenMP BLAS3 based DFT computing Module                
 Release: version 1.0, May 2013, Q-Chem Inc. Pittsburgh 
 -------------------------------------------------------
 A restricted SCF calculation will be
 performed using DIIS
 SCF converges when DIIS error is below 1.0e-08
 ---------------------------------------
  Cycle       Energy         DIIS error
 ---------------------------------------
    1   -5225.6972815452      8.54e-05  
    2   -5225.6973100064      2.07e-05  
    3   -5225.6973087487      2.85e-05  
    4   -5225.6973114528      4.40e-06  
    5   -5225.6973115019      1.07e-06  
    6   -5225.6973115034      2.65e-07  
    7   -5225.6973115036      3.37e-08  
    8   -5225.6973115036      3.46e-09  Convergence criterion met
 ---------------------------------------
 SCF time:   CPU 19.94s  wall 6.00s 
 SCF   energy in the final basis set =    -5225.6973115036
 Total energy in the final basis set =    -5225.6973115036

 --------------------------------------------------------------
             Orbital Energies (a.u.) and Symmetries
 --------------------------------------------------------------

 Alpha MOs, Restricted
 -- Occupied --                  
-482.85 -482.85  -62.50  -62.50  -56.32  -56.32  -56.32  -56.32
  1 B1    1 A1    2 B1    2 A1    3 B1    3 A1    1 A2    1 B2                 
-56.315 -56.315 -10.249 -10.248  -8.707  -8.707  -6.539  -6.539
  4 A1    4 B1    5 A1    5 B1    6 B1    6 A1    7 B1    7 A1                 
 -6.526  -6.526  -6.525  -6.525  -2.650  -2.650  -2.646  -2.646
  2 A2    2 B2    8 B1    8 A1    9 B1    9 A1    3 A2    3 B2                 
 -2.646  -2.646  -2.635  -2.635  -2.635  -2.635  -0.867  -0.812
 10 B1   10 A1   11 B1   11 A1    4 B2    4 A2   12 A1   12 B1                 
 -0.740  -0.581  -0.515  -0.450  -0.390  -0.379  -0.321  -0.314
 13 A1   13 B1   14 A1   15 A1   14 B1    5 B2    5 A2   16 A1                 
 -0.295  -0.263
 15 B1    6 B2                                                                 
 -- Virtual --                   
 -0.038  -0.035  -0.011  -0.002   0.021   0.031   0.052   0.066
 17 A1    6 A2   18 A1   16 B1   17 B1   19 A1    7 B2   20 A1                 
  0.074   0.075   0.075   0.086   0.096   0.098   0.108   0.117
 21 A1    7 A2   18 B1    8 B2   19 B1   22 A1   20 B1   23 A1                 
  0.133   0.139   0.149   0.162   0.197   0.211   0.295   0.312
  8 A2   21 B1   24 A1   22 B1   25 A1   23 B1   24 B1   25 B1                 
  0.375   0.400   0.410   0.411   0.412   0.437   0.468   0.474
 26 A1   27 A1   28 A1    9 B2   26 B1    9 A2   27 B1   29 A1                 
  0.480   0.521   0.531   0.553   0.561   0.564   0.581   0.594
 10 B2   30 A1   10 A2   11 B2   28 B1   11 A2   31 A1   29 B1                 
  0.596   0.629   0.667   0.676   0.737   0.761   0.768   0.832
 12 B2   32 A1   30 B1   12 A2   31 B1   33 A1   32 B1   33 B1                 
  0.842   0.863   0.957   1.016   1.030   1.257   1.308   1.412
 34 A1   35 A1   34 B1   13 B2   35 B1   14 B2   13 A2   36 A1                 
  1.517   1.629   1.641   1.740   1.777   1.820   1.878   1.980
 37 A1   38 A1   36 B1   15 B2   37 B1   14 A2   39 A1   16 B2                 
  2.014   2.036   2.071   2.079   2.094   2.185   2.286   2.356
 38 B1   15 A2   16 A2   39 B1   40 A1   41 A1   40 B1   41 B1                 
  2.381   2.618   2.641   2.664   2.754   2.848   2.994   3.246
 42 A1   43 A1   42 B1   17 B2   43 B1   17 A2   44 A1   44 B1                 
  3.435   3.977   3.990   3.998   3.998   4.043   4.050   4.083
 45 A1   45 B1   18 B2   46 A1   18 A2   46 B1   19 B2   19 A2                 
  4.151   4.192   4.331   4.409   6.525   6.681   7.536   7.553
 47 A1   47 B1   48 A1   48 B1   49 A1   49 B1   20 B2   20 A2                 
  7.573   7.585   7.658   7.695  23.534  24.196  47.816  47.946
 50 B1   50 A1   51 A1   51 B1   52 A1   52 B1   53 A1   53 B1                 
289.732 289.751 289.771 289.780 289.880 289.9151020.5831020.744
 21 B2   21 A2   54 B1   54 A1   55 A1   55 B1   56 A1   56 B1                 

 Beta MOs, Restricted
 -- Occupied --                  
-482.85 -482.85  -62.50  -62.50  -56.32  -56.32  -56.32  -56.32
  1 B1    1 A1    2 B1    2 A1    3 B1    3 A1    1 A2    1 B2                 
-56.315 -56.315 -10.249 -10.248  -8.707  -8.707  -6.539  -6.539
  4 A1    4 B1    5 A1    5 B1    6 B1    6 A1    7 B1    7 A1                 
 -6.526  -6.526  -6.525  -6.525  -2.650  -2.650  -2.646  -2.646
  2 A2    2 B2    8 B1    8 A1    9 B1    9 A1    3 A2    3 B2                 
 -2.646  -2.646  -2.635  -2.635  -2.635  -2.635  -0.867  -0.812
 10 B1   10 A1   11 B1   11 A1    4 B2    4 A2   12 A1   12 B1                 
 -0.740  -0.581  -0.515  -0.450  -0.390  -0.379  -0.321  -0.314
 13 A1   13 B1   14 A1   15 A1   14 B1    5 B2    5 A2   16 A1                 
 -0.295  -0.263
 15 B1    6 B2                                                                 
 -- Virtual --                   
 -0.038  -0.035  -0.011  -0.002   0.021   0.031   0.052   0.066
 17 A1    6 A2   18 A1   16 B1   17 B1   19 A1    7 B2   20 A1                 
  0.074   0.075   0.075   0.086   0.096   0.098   0.108   0.117
 21 A1    7 A2   18 B1    8 B2   19 B1   22 A1   20 B1   23 A1                 
  0.133   0.139   0.149   0.162   0.197   0.211   0.295   0.312
  8 A2   21 B1   24 A1   22 B1   25 A1   23 B1   24 B1   25 B1                 
  0.375   0.400   0.410   0.411   0.412   0.437   0.468   0.474
 26 A1   27 A1   28 A1    9 B2   26 B1    9 A2   27 B1   29 A1                 
  0.480   0.521   0.531   0.553   0.561   0.564   0.581   0.594
 10 B2   30 A1   10 A2   11 B2   28 B1   11 A2   31 A1   29 B1                 
  0.596   0.629   0.667   0.676   0.737   0.761   0.768   0.832
 12 B2   32 A1   30 B1   12 A2   31 B1   33 A1   32 B1   33 B1                 
  0.842   0.863   0.957   1.016   1.030   1.257   1.308   1.412
 34 A1   35 A1   34 B1   13 B2   35 B1   14 B2   13 A2   36 A1                 
  1.517   1.629   1.641   1.740   1.777   1.820   1.878   1.980
 37 A1   38 A1   36 B1   15 B2   37 B1   14 A2   39 A1   16 B2                 
  2.014   2.036   2.071   2.079   2.094   2.185   2.286   2.356
 38 B1   15 A2   16 A2   39 B1   40 A1   41 A1   40 B1   41 B1                 
  2.381   2.618   2.641   2.664   2.754   2.848   2.994   3.246
 42 A1   43 A1   42 B1   17 B2   43 B1   17 A2   44 A1   44 B1                 
  3.435   3.977   3.990   3.998   3.998   4.043   4.050   4.083
 45 A1   45 B1   18 B2   46 A1   18 A2   46 B1   19 B2   19 A2                 
  4.151   4.192   4.331   4.409   6.525   6.681   7.536   7.553
 47 A1   47 B1   48 A1   48 B1   49 A1   49 B1   20 B2   20 A2                 
  7.573   7.585   7.658   7.695  23.534  24.196  47.816  47.946
 50 B1   50 A1   51 A1   51 B1   52 A1   52 B1   53 A1   53 B1                 
289.732 289.751 289.771 289.780 289.880 289.9151020.5831020.744
 21 B2   21 A2   54 B1   54 A1   55 A1   55 B1   56 A1   56 B1                 
 --------------------------------------------------------------

          Ground-State Mulliken Net Atomic Charges

     Atom                 Charge (a.u.)
  ----------------------------------------
      1 H                     0.216560
      2 H                     0.216560
      3 Br                   -0.084227
      4 Br                   -0.084227
      5 C                    -0.132333
      6 C                    -0.132333
  ----------------------------------------
  Sum of atomic charges =     0.000000

 -----------------------------------------------------------------
                    Cartesian Multipole Moments
 -----------------------------------------------------------------
    Charge (ESU x 10^10)
                 0.0000
    Dipole Moment (Debye)
         X      -0.0000      Y      -0.0000      Z      -1.6992
       Tot       1.6992
    Quadrupole Moments (Debye-Ang)
        XX     -48.9982     XY      -0.0000     YY     -50.9345
        XZ       0.0000     YZ      -0.0000     ZZ     -43.7017
    Octopole Moments (Debye-Ang^2)
       XXX       0.0000    XXY      -0.0000    XYY      -0.0000
       YYY      -0.0000    XXZ      -2.7533    XYZ      -0.0000
       YYZ      -4.7912    XZZ       0.0000    YZZ       0.0000
       ZZZ     -22.3525
    Hexadecapole Moments (Debye-Ang^3)
      XXXX    -797.1078   XXXY      -0.0000   XXYY    -147.6653
      XYYY      -0.0000   YYYY     -62.9969   XXXZ       0.0000
      XXYZ       0.0000   XYYZ       0.0000   YYYZ      -0.0000
      XXZZ    -143.6835   XYZZ       0.0000   YYZZ     -48.0607
      XZZZ       0.0000   YZZZ      -0.0000   ZZZZ    -186.6427
 -----------------------------------------------------------------
 Calculating analytic gradient of the SCF energy
 Gradient of SCF Energy
            1           2           3           4           5           6
    1  -0.0004777   0.0004777  -0.0002398   0.0002398   0.0006138  -0.0006138
    2  -0.0000000   0.0000000  -0.0000000   0.0000000   0.0000000  -0.0000000
    3   0.0003177   0.0003177  -0.0002152  -0.0002152  -0.0001025  -0.0001025
 Max gradient component =       6.138E-04
 RMS gradient           =       3.019E-04
 Gradient time:  CPU 7.51 s  wall 1.98 s
 Geometry Optimization Parameters
   NAtoms,    NIC,     NZ,  NCons,   NDum,   NFix, NCnnct, MaxDiis
        6      27       0       0       0       0       0       0

 Cartesian Hessian Update
 Hessian Updated using BFGS Update


** GEOMETRY OPTIMIZATION IN DELOCALIZED INTERNAL COORDINATES **
   Searching for a Minimum

   Optimization Cycle:  13

                       Coordinates (Angstroms)
     ATOM                X               Y               Z
      1  H         1.2124354605    0.0000000000   -1.9387081078
      2  H        -1.2124354605    0.0000000000   -1.9387081078
      3  Br        1.7796154845    0.0000000000    0.5175400102
      4  Br       -1.7796154845    0.0000000000    0.5175400102
      5  C         0.6632200700    0.0000000000   -1.0074033309
      6  C        -0.6632200700    0.0000000000   -1.0074033309
   Point Group: c2v   Number of degrees of freedom:     5


   Energy is  -5225.697311504

 Hessian Updated using BFGS Update

  5 Hessian modes will be used to form the next step
  Hessian Eigenvalues:
     0.116134    0.230566    0.247270    0.425457    0.679817

 Minimum Search - Taking Simple RFO Step
 Searching for Lamda that Minimizes Along All modes
 Value Taken    Lamda =  -0.00000448
 Step Taken.  Stepsize is  0.005343

                             Maximum     Tolerance    Cnvgd?
         Gradient           0.000619      0.000300      NO
         Displacement       0.003348      0.001200      NO
         Energy change     -0.000051      0.000001      NO


 New Cartesian Coordinates Obtained by Inverse Iteration

 Displacement from previous Coordinates is:  0.006613
 ----------------------------------------------------------------
             Standard Nuclear Orientation (Angstroms)
    I     Atom           X                Y                Z
 ----------------------------------------------------------------
    1      H       1.2147613937     0.0000000000    -1.9385704575
    2      H      -1.2147613937     0.0000000000    -1.9385704575
    3      Br      1.7797291290     0.0000000000     0.5180482724
    4      Br     -1.7797291290     0.0000000000     0.5180482724
    5      C       0.6631447911     0.0000000000    -1.0080492435
    6      C      -0.6631447911     0.0000000000    -1.0080492435
 ----------------------------------------------------------------
 Molecular Point Group                 C2v   NOp =  4
 Largest Abelian Subgroup              C2v   NOp =  4
 Nuclear Repulsion Energy =   424.5551745075 hartrees
 There are       42 alpha and       42 beta electrons
 Applying Cartesian multipole field
    Component          Value
    ---------          -----
     (2,0,0)        1.00000E-11
     (0,2,0)        2.00000E-11
     (0,0,2)       -3.00000E-11
 Nucleus-field energy     =     0.0000000041 hartrees
 Requested basis set is 6-311++G(d,p)
 There are 60 shells and 154 basis functions
 A cutoff of  1.0D-11 yielded   1576 shell pairs
 There are     10791 function pairs (     11951 Cartesian)
 Smallest overlap matrix eigenvalue = 5.86E-05
 Guess MOs from SCF MO coefficient file

 -----------------------------------------------------------------------
  General SCF calculation program by
  Eric Jon Sundstrom, Paul Horn, Yuezhi Mao, Dmitri Zuev, Alec White,
  David Stuck, Shaama M.S., Shane Yost, Joonho Lee, David Small,
  Daniel Levine, Susi Lehtola, Hugh Burton, Evgeny Epifanovsky
 -----------------------------------------------------------------------
 Exchange:     0.2000 Hartree-Fock + 0.0800 Slater + 0.7200 B88
 Correlation:  0.1900 VWN1RPA + 0.8100 LYP
 Using SG-1 standard quadrature grid
 using 4 threads for integral computing
 -------------------------------------------------------
 OpenMP Integral computing Module                
 Release: version 2.0, May 2017, Q-Chem Inc. Pleasanton 
 -------------------------------------------------------
 -------------------------------------------------------
 OpenMP BLAS3 based DFT computing Module                
 Release: version 1.0, May 2013, Q-Chem Inc. Pittsburgh 
 -------------------------------------------------------
 A restricted SCF calculation will be
 performed using DIIS
 SCF converges when DIIS error is below 1.0e-08
 ---------------------------------------
  Cycle       Energy         DIIS error
 ---------------------------------------
    1   -5225.6973128046      1.80e-05  
    2   -5225.6973139028      5.95e-06  
    3   -5225.6973137812      8.68e-06  
    4   -5225.6973140332      6.68e-07  
    5   -5225.6973140337      2.40e-07  
    6   -5225.6973140338      2.06e-08  
    7   -5225.6973140338      5.44e-09  Convergence criterion met
 ---------------------------------------
 SCF time:   CPU 17.47s  wall 4.00s 
 SCF   energy in the final basis set =    -5225.6973140338
 Total energy in the final basis set =    -5225.6973140338

 --------------------------------------------------------------
             Orbital Energies (a.u.) and Symmetries
 --------------------------------------------------------------

 Alpha MOs, Restricted
 -- Occupied --                  
-482.85 -482.85  -62.50  -62.50  -56.32  -56.32  -56.32  -56.32
  1 B1    1 A1    2 B1    2 A1    3 B1    3 A1    1 A2    1 B2                 
-56.315 -56.315 -10.249 -10.248  -8.707  -8.707  -6.539  -6.539
  4 A1    4 B1    5 A1    5 B1    6 B1    6 A1    7 B1    7 A1                 
 -6.526  -6.526  -6.525  -6.525  -2.650  -2.650  -2.646  -2.646
  2 A2    2 B2    8 B1    8 A1    9 B1    9 A1    3 A2    3 B2                 
 -2.646  -2.646  -2.635  -2.635  -2.635  -2.635  -0.867  -0.811
 10 B1   10 A1   11 B1   11 A1    4 B2    4 A2   12 A1   12 B1                 
 -0.740  -0.581  -0.515  -0.450  -0.390  -0.379  -0.321  -0.314
 13 A1   13 B1   14 A1   15 A1   14 B1    5 B2    5 A2   16 A1                 
 -0.295  -0.263
 15 B1    6 B2                                                                 
 -- Virtual --                   
 -0.039  -0.035  -0.011  -0.003   0.021   0.031   0.052   0.066
 17 A1    6 A2   18 A1   16 B1   17 B1   19 A1    7 B2   20 A1                 
  0.074   0.075   0.075   0.086   0.096   0.098   0.108   0.117
 21 A1    7 A2   18 B1    8 B2   19 B1   22 A1   20 B1   23 A1                 
  0.133   0.139   0.149   0.162   0.197   0.211   0.295   0.312
  8 A2   21 B1   24 A1   22 B1   25 A1   23 B1   24 B1   25 B1                 
  0.375   0.400   0.410   0.411   0.412   0.437   0.468   0.473
 26 A1   27 A1   28 A1    9 B2   26 B1    9 A2   27 B1   29 A1                 
  0.480   0.521   0.531   0.553   0.561   0.564   0.581   0.594
 10 B2   30 A1   10 A2   11 B2   28 B1   11 A2   31 A1   29 B1                 
  0.596   0.629   0.666   0.676   0.737   0.761   0.768   0.832
 12 B2   32 A1   30 B1   12 A2   31 B1   33 A1   32 B1   33 B1                 
  0.842   0.862   0.956   1.015   1.030   1.257   1.308   1.412
 34 A1   35 A1   34 B1   13 B2   35 B1   14 B2   13 A2   36 A1                 
  1.517   1.628   1.641   1.739   1.777   1.819   1.878   1.980
 37 A1   38 A1   36 B1   15 B2   37 B1   14 A2   39 A1   16 B2                 
  2.014   2.036   2.072   2.079   2.094   2.185   2.286   2.356
 38 B1   15 A2   16 A2   39 B1   40 A1   41 A1   40 B1   41 B1                 
  2.381   2.618   2.642   2.664   2.754   2.847   2.993   3.244
 42 A1   43 A1   42 B1   17 B2   43 B1   17 A2   44 A1   44 B1                 
  3.435   3.977   3.990   3.998   3.998   4.043   4.050   4.083
 45 A1   45 B1   18 B2   46 A1   18 A2   46 B1   19 B2   19 A2                 
  4.151   4.192   4.331   4.409   6.525   6.681   7.537   7.553
 47 A1   47 B1   48 A1   48 B1   49 A1   49 B1   20 B2   20 A2                 
  7.573   7.585   7.659   7.694  23.533  24.196  47.816  47.945
 50 B1   50 A1   51 A1   51 B1   52 A1   52 B1   53 A1   53 B1                 
289.732 289.751 289.771 289.780 289.880 289.9151020.5821020.744
 21 B2   21 A2   54 B1   54 A1   55 A1   55 B1   56 A1   56 B1                 

 Beta MOs, Restricted
 -- Occupied --                  
-482.85 -482.85  -62.50  -62.50  -56.32  -56.32  -56.32  -56.32
  1 B1    1 A1    2 B1    2 A1    3 B1    3 A1    1 A2    1 B2                 
-56.315 -56.315 -10.249 -10.248  -8.707  -8.707  -6.539  -6.539
  4 A1    4 B1    5 A1    5 B1    6 B1    6 A1    7 B1    7 A1                 
 -6.526  -6.526  -6.525  -6.525  -2.650  -2.650  -2.646  -2.646
  2 A2    2 B2    8 B1    8 A1    9 B1    9 A1    3 A2    3 B2                 
 -2.646  -2.646  -2.635  -2.635  -2.635  -2.635  -0.867  -0.811
 10 B1   10 A1   11 B1   11 A1    4 B2    4 A2   12 A1   12 B1                 
 -0.740  -0.581  -0.515  -0.450  -0.390  -0.379  -0.321  -0.314
 13 A1   13 B1   14 A1   15 A1   14 B1    5 B2    5 A2   16 A1                 
 -0.295  -0.263
 15 B1    6 B2                                                                 
 -- Virtual --                   
 -0.039  -0.035  -0.011  -0.003   0.021   0.031   0.052   0.066
 17 A1    6 A2   18 A1   16 B1   17 B1   19 A1    7 B2   20 A1                 
  0.074   0.075   0.075   0.086   0.096   0.098   0.108   0.117
 21 A1    7 A2   18 B1    8 B2   19 B1   22 A1   20 B1   23 A1                 
  0.133   0.139   0.149   0.162   0.197   0.211   0.295   0.312
  8 A2   21 B1   24 A1   22 B1   25 A1   23 B1   24 B1   25 B1                 
  0.375   0.400   0.410   0.411   0.412   0.437   0.468   0.473
 26 A1   27 A1   28 A1    9 B2   26 B1    9 A2   27 B1   29 A1                 
  0.480   0.521   0.531   0.553   0.561   0.564   0.581   0.594
 10 B2   30 A1   10 A2   11 B2   28 B1   11 A2   31 A1   29 B1                 
  0.596   0.629   0.666   0.676   0.737   0.761   0.768   0.832
 12 B2   32 A1   30 B1   12 A2   31 B1   33 A1   32 B1   33 B1                 
  0.842   0.862   0.956   1.015   1.030   1.257   1.308   1.412
 34 A1   35 A1   34 B1   13 B2   35 B1   14 B2   13 A2   36 A1                 
  1.517   1.628   1.641   1.739   1.777   1.819   1.878   1.980
 37 A1   38 A1   36 B1   15 B2   37 B1   14 A2   39 A1   16 B2                 
  2.014   2.036   2.072   2.079   2.094   2.185   2.286   2.356
 38 B1   15 A2   16 A2   39 B1   40 A1   41 A1   40 B1   41 B1                 
  2.381   2.618   2.642   2.664   2.754   2.847   2.993   3.244
 42 A1   43 A1   42 B1   17 B2   43 B1   17 A2   44 A1   44 B1                 
  3.435   3.977   3.990   3.998   3.998   4.043   4.050   4.083
 45 A1   45 B1   18 B2   46 A1   18 A2   46 B1   19 B2   19 A2                 
  4.151   4.192   4.331   4.409   6.525   6.681   7.537   7.553
 47 A1   47 B1   48 A1   48 B1   49 A1   49 B1   20 B2   20 A2                 
  7.573   7.585   7.659   7.694  23.533  24.196  47.816  47.945
 50 B1   50 A1   51 A1   51 B1   52 A1   52 B1   53 A1   53 B1                 
289.732 289.751 289.771 289.780 289.880 289.9151020.5821020.744
 21 B2   21 A2   54 B1   54 A1   55 A1   55 B1   56 A1   56 B1                 
 --------------------------------------------------------------

          Ground-State Mulliken Net Atomic Charges

     Atom                 Charge (a.u.)
  ----------------------------------------
      1 H                     0.216815
      2 H                     0.216815
      3 Br                   -0.084307
      4 Br                   -0.084307
      5 C                    -0.132509
      6 C                    -0.132509
  ----------------------------------------
  Sum of atomic charges =     0.000000

 -----------------------------------------------------------------
                    Cartesian Multipole Moments
 -----------------------------------------------------------------
    Charge (ESU x 10^10)
                 0.0000
    Dipole Moment (Debye)
         X       0.0000      Y      -0.0000      Z      -1.7031
       Tot       1.7031
    Quadrupole Moments (Debye-Ang)
        XX     -48.9957     XY       0.0000     YY     -50.9392
        XZ      -0.0000     YZ      -0.0000     ZZ     -43.7010
    Octopole Moments (Debye-Ang^2)
       XXX      -0.0000    XXY      -0.0000    XYY       0.0000
       YYY       0.0000    XXZ      -2.7900    XYZ       0.0000
       YYZ      -4.8031    XZZ      -0.0000    YZZ       0.0000
       ZZZ     -22.3840
    Hexadecapole Moments (Debye-Ang^3)
      XXXX    -797.2708   XXXY       0.0000   XXYY    -147.7017
      XYYY       0.0000   YYYY     -63.0080   XXXZ      -0.0000
      XXYZ      -0.0000   XYYZ      -0.0000   YYYZ      -0.0000
      XXZZ    -143.6824   XYZZ       0.0000   YYZZ     -48.0991
      XZZZ      -0.0000   YZZZ      -0.0000   ZZZZ    -186.8590
 -----------------------------------------------------------------
 Calculating analytic gradient of the SCF energy
 Gradient of SCF Energy
            1           2           3           4           5           6
    1  -0.0001013   0.0001013  -0.0000047   0.0000047   0.0000483  -0.0000483
    2  -0.0000000  -0.0000000   0.0000000  -0.0000000   0.0000000  -0.0000000
    3   0.0000718   0.0000718   0.0000249   0.0000249  -0.0000967  -0.0000967
 Max gradient component =       1.013E-04
 RMS gradient           =       5.553E-05
 Gradient time:  CPU 7.50 s  wall 1.98 s
 Geometry Optimization Parameters
   NAtoms,    NIC,     NZ,  NCons,   NDum,   NFix, NCnnct, MaxDiis
        6      27       0       0       0       0       0       0

 Cartesian Hessian Update
 Hessian Updated using BFGS Update


** GEOMETRY OPTIMIZATION IN DELOCALIZED INTERNAL COORDINATES **
   Searching for a Minimum

   Optimization Cycle:  14

                       Coordinates (Angstroms)
     ATOM                X               Y               Z
      1  H         1.2147613937    0.0000000000   -1.9385704575
      2  H        -1.2147613937    0.0000000000   -1.9385704575
      3  Br        1.7797291290    0.0000000000    0.5180482724
      4  Br       -1.7797291290    0.0000000000    0.5180482724
      5  C         0.6631447911    0.0000000000   -1.0080492435
      6  C        -0.6631447911    0.0000000000   -1.0080492435
   Point Group: c2v   Number of degrees of freedom:     5


   Energy is  -5225.697314034

 Hessian Updated using BFGS Update

  5 Hessian modes will be used to form the next step
  Hessian Eigenvalues:
     0.106846    0.231610    0.256431    0.388701    0.675161

 Minimum Search - Taking Simple RFO Step
 Searching for Lamda that Minimizes Along All modes
 Value Taken    Lamda =   0.00000000
 Step Taken.  Stepsize is  0.000911

                             Maximum     Tolerance    Cnvgd?
         Gradient           0.000129      0.000300     YES
         Displacement       0.000647      0.001200     YES
         Energy change     -0.000003      0.000001      NO


                       Distance Matrix (Angstroms)
             H (  1)   H (  2)   Br(  3)   Br(  4)   C (  5)
   H (  2)  2.429523
   Br(  3)  2.520747  3.873235
   Br(  4)  3.873235  2.520747  3.559458
   C (  5)  1.081735  2.095806  1.890961  2.880383
   C (  6)  2.095806  1.081735  2.880383  1.890961  1.326290

 Final energy is   -5225.6973140337914     


 ******************************
 **  OPTIMIZATION CONVERGED  **
 ******************************

                       Coordinates (Angstroms)
     ATOM                X               Y               Z
      1  H         1.2147613937    0.0000000000   -1.9385704575
      2  H        -1.2147613937    0.0000000000   -1.9385704575
      3  Br        1.7797291290    0.0000000000    0.5180482724
      4  Br       -1.7797291290    0.0000000000    0.5180482724
      5  C         0.6631447911    0.0000000000   -1.0080492435
      6  C        -0.6631447911    0.0000000000   -1.0080492435

Z-matrix Print:
$molecule
0 1
Br
C  1 1.890961
H  2 1.081735 1 113.148935
C  2 1.326290 1 126.191437 3 -180.000000 0
H  4 1.081735 2 120.659627 1 -180.000000 0
Br 4 1.890961 2 126.191437 1 -0.000000 0
$end


 --------------------------------------------------------------
             Orbital Energies (a.u.) and Symmetries
 --------------------------------------------------------------

 Alpha MOs, Restricted
 -- Occupied --                  
-482.85 -482.85  -62.50  -62.50  -56.32  -56.32  -56.32  -56.32
  1 B1    1 A1    2 B1    2 A1    3 B1    3 A1    1 A2    1 B2                 
-56.315 -56.315 -10.249 -10.248  -8.707  -8.707  -6.539  -6.539
  4 A1    4 B1    5 A1    5 B1    6 B1    6 A1    7 B1    7 A1                 
 -6.526  -6.526  -6.525  -6.525  -2.650  -2.650  -2.646  -2.646
  2 A2    2 B2    8 B1    8 A1    9 B1    9 A1    3 A2    3 B2                 
 -2.646  -2.646  -2.635  -2.635  -2.635  -2.635  -0.867  -0.811
 10 B1   10 A1   11 B1   11 A1    4 B2    4 A2   12 A1   12 B1                 
 -0.740  -0.581  -0.515  -0.450  -0.390  -0.379  -0.321  -0.314
 13 A1   13 B1   14 A1   15 A1   14 B1    5 B2    5 A2   16 A1                 
 -0.295  -0.263
 15 B1    6 B2                                                                 
 -- Virtual --                   
 -0.039  -0.035  -0.011  -0.003   0.021   0.031   0.052   0.066
 17 A1    6 A2   18 A1   16 B1   17 B1   19 A1    7 B2   20 A1                 
  0.074   0.075   0.075   0.086   0.096   0.098   0.108   0.117
 21 A1    7 A2   18 B1    8 B2   19 B1   22 A1   20 B1   23 A1                 
  0.133   0.139   0.149   0.162   0.197   0.211   0.295   0.312
  8 A2   21 B1   24 A1   22 B1   25 A1   23 B1   24 B1   25 B1                 
  0.375   0.400   0.410   0.411   0.412   0.437   0.468   0.473
 26 A1   27 A1   28 A1    9 B2   26 B1    9 A2   27 B1   29 A1                 
  0.480   0.521   0.531   0.553   0.561   0.564   0.581   0.594
 10 B2   30 A1   10 A2   11 B2   28 B1   11 A2   31 A1   29 B1                 
  0.596   0.629   0.666   0.676   0.737   0.761   0.768   0.832
 12 B2   32 A1   30 B1   12 A2   31 B1   33 A1   32 B1   33 B1                 
  0.842   0.862   0.956   1.015   1.030   1.257   1.308   1.412
 34 A1   35 A1   34 B1   13 B2   35 B1   14 B2   13 A2   36 A1                 
  1.517   1.628   1.641   1.739   1.777   1.819   1.878   1.980
 37 A1   38 A1   36 B1   15 B2   37 B1   14 A2   39 A1   16 B2                 
  2.014   2.036   2.072   2.079   2.094   2.185   2.286   2.356
 38 B1   15 A2   16 A2   39 B1   40 A1   41 A1   40 B1   41 B1                 
  2.381   2.618   2.642   2.664   2.754   2.847   2.993   3.244
 42 A1   43 A1   42 B1   17 B2   43 B1   17 A2   44 A1   44 B1                 
  3.435   3.977   3.990   3.998   3.998   4.043   4.050   4.083
 45 A1   45 B1   18 B2   46 A1   18 A2   46 B1   19 B2   19 A2                 
  4.151   4.192   4.331   4.409   6.525   6.681   7.537   7.553
 47 A1   47 B1   48 A1   48 B1   49 A1   49 B1   20 B2   20 A2                 
  7.573   7.585   7.659   7.694  23.533  24.196  47.816  47.945
 50 B1   50 A1   51 A1   51 B1   52 A1   52 B1   53 A1   53 B1                 
289.732 289.751 289.771 289.780 289.880 289.9151020.5821020.744
 21 B2   21 A2   54 B1   54 A1   55 A1   55 B1   56 A1   56 B1                 

 Beta MOs, Restricted
 -- Occupied --                  
-482.85 -482.85  -62.50  -62.50  -56.32  -56.32  -56.32  -56.32
  1 B1    1 A1    2 B1    2 A1    3 B1    3 A1    1 A2    1 B2                 
-56.315 -56.315 -10.249 -10.248  -8.707  -8.707  -6.539  -6.539
  4 A1    4 B1    5 A1    5 B1    6 B1    6 A1    7 B1    7 A1                 
 -6.526  -6.526  -6.525  -6.525  -2.650  -2.650  -2.646  -2.646
  2 A2    2 B2    8 B1    8 A1    9 B1    9 A1    3 A2    3 B2                 
 -2.646  -2.646  -2.635  -2.635  -2.635  -2.635  -0.867  -0.811
 10 B1   10 A1   11 B1   11 A1    4 B2    4 A2   12 A1   12 B1                 
 -0.740  -0.581  -0.515  -0.450  -0.390  -0.379  -0.321  -0.314
 13 A1   13 B1   14 A1   15 A1   14 B1    5 B2    5 A2   16 A1                 
 -0.295  -0.263
 15 B1    6 B2                                                                 
 -- Virtual --                   
 -0.039  -0.035  -0.011  -0.003   0.021   0.031   0.052   0.066
 17 A1    6 A2   18 A1   16 B1   17 B1   19 A1    7 B2   20 A1                 
  0.074   0.075   0.075   0.086   0.096   0.098   0.108   0.117
 21 A1    7 A2   18 B1    8 B2   19 B1   22 A1   20 B1   23 A1                 
  0.133   0.139   0.149   0.162   0.197   0.211   0.295   0.312
  8 A2   21 B1   24 A1   22 B1   25 A1   23 B1   24 B1   25 B1                 
  0.375   0.400   0.410   0.411   0.412   0.437   0.468   0.473
 26 A1   27 A1   28 A1    9 B2   26 B1    9 A2   27 B1   29 A1                 
  0.480   0.521   0.531   0.553   0.561   0.564   0.581   0.594
 10 B2   30 A1   10 A2   11 B2   28 B1   11 A2   31 A1   29 B1                 
  0.596   0.629   0.666   0.676   0.737   0.761   0.768   0.832
 12 B2   32 A1   30 B1   12 A2   31 B1   33 A1   32 B1   33 B1                 
  0.842   0.862   0.956   1.015   1.030   1.257   1.308   1.412
 34 A1   35 A1   34 B1   13 B2   35 B1   14 B2   13 A2   36 A1                 
  1.517   1.628   1.641   1.739   1.777   1.819   1.878   1.980
 37 A1   38 A1   36 B1   15 B2   37 B1   14 A2   39 A1   16 B2                 
  2.014   2.036   2.072   2.079   2.094   2.185   2.286   2.356
 38 B1   15 A2   16 A2   39 B1   40 A1   41 A1   40 B1   41 B1                 
  2.381   2.618   2.642   2.664   2.754   2.847   2.993   3.244
 42 A1   43 A1   42 B1   17 B2   43 B1   17 A2   44 A1   44 B1                 
  3.435   3.977   3.990   3.998   3.998   4.043   4.050   4.083
 45 A1   45 B1   18 B2   46 A1   18 A2   46 B1   19 B2   19 A2                 
  4.151   4.192   4.331   4.409   6.525   6.681   7.537   7.553
 47 A1   47 B1   48 A1   48 B1   49 A1   49 B1   20 B2   20 A2                 
  7.573   7.585   7.659   7.694  23.533  24.196  47.816  47.945
 50 B1   50 A1   51 A1   51 B1   52 A1   52 B1   53 A1   53 B1                 
289.732 289.751 289.771 289.780 289.880 289.9151020.5821020.744
 21 B2   21 A2   54 B1   54 A1   55 A1   55 B1   56 A1   56 B1                 
 --------------------------------------------------------------

          Ground-State Mulliken Net Atomic Charges

     Atom                 Charge (a.u.)
  ----------------------------------------
      1 H                     0.216815
      2 H                     0.216815
      3 Br                   -0.084307
      4 Br                   -0.084307
      5 C                    -0.132509
      6 C                    -0.132509
  ----------------------------------------
  Sum of atomic charges =     0.000000

 -----------------------------------------------------------------
                    Cartesian Multipole Moments
 -----------------------------------------------------------------
    Charge (ESU x 10^10)
                 0.0000
    Dipole Moment (Debye)
         X       0.0000      Y      -0.0000      Z      -1.7031
       Tot       1.7031
    Quadrupole Moments (Debye-Ang)
        XX     -48.9957     XY       0.0000     YY     -50.9392
        XZ      -0.0000     YZ      -0.0000     ZZ     -43.7010
    Octopole Moments (Debye-Ang^2)
       XXX      -0.0000    XXY      -0.0000    XYY       0.0000
       YYY       0.0000    XXZ      -2.7900    XYZ       0.0000
       YYZ      -4.8031    XZZ      -0.0000    YZZ       0.0000
       ZZZ     -22.3840
    Hexadecapole Moments (Debye-Ang^3)
      XXXX    -797.2708   XXXY       0.0000   XXYY    -147.7017
      XYYY       0.0000   YYYY     -63.0080   XXXZ      -0.0000
      XXYZ      -0.0000   XYYZ      -0.0000   YYYZ      -0.0000
      XXZZ    -143.6824   XYZZ       0.0000   YYZZ     -48.0991
      XZZZ      -0.0000   YZZZ      -0.0000   ZZZZ    -186.8590
 -----------------------------------------------------------------
Archival summary:
1\1\TWL01\OPT\ProcedureUnspecified\BasisUnspecified\r222\taweetha\TueAug2808:41:222018TueAug2808:41:222018\0\\#,OPT,ProcedureUnspecified,BasisUnspecified,\\0,1\Br\C,1,1.89096\H,2,1.08173,1,113.149\C,2,1.32629,1,126.191,3,-180,0\H,4,1.08173,2,120.66,1,-180,0\Br,4,1.89096,2,126.191,1,-0,0\\\@

 Total job time:  116.27s(wall), 435.07s(cpu) 
 Tue Aug 28 08:41:22 2018

        *************************************************************
        *                                                           *
        *  Thank you very much for using Q-Chem.  Have a nice day.  *
        *                                                           *
        *************************************************************


 
User input: 2 of 2 
 
Q-Chem Developer Version!
                  Welcome to Q-Chem
     A Quantum Leap Into The Future Of Chemistry


 Q-Chem 5.1, Q-Chem, Inc., Pleasanton, CA (2018)

 Yihan Shao,  Zhengting Gan,  E. Epifanovsky,  A. T. B. Gilbert,  M. Wormit,  
 J. Kussmann,  A. W. Lange,  A. Behn,  Jia Deng,  Xintian Feng,  D. Ghosh,  
 M. Goldey,  P. R. Horn,  L. D. Jacobson,  I. Kaliman,  T. Kus,  A. Landau,  
 Jie Liu,  E. I. Proynov,  R. M. Richard,  R. P. Steele,  E. J. Sundstrom,  
 H. L. Woodcock III,  P. M. Zimmerman,  D. Zuev,  B. Albrecht,  E. Alguire,  
 S. A. Baeppler,  D. Barton,  Z. Benda,  Y. A. Bernard,  E. J. Berquist,  
 K. B. Bravaya,  H. Burton,  D. Casanova,  Chun-Min Chang,  Yunqing Chen,  
 A. Chien,  K. D. Closser,  M. P. Coons,  S. Coriani,  S. Dasgupta,  
 A. L. Dempwolff,  M. Diedenhofen,  Hainam Do,  R. G. Edgar,  Po-Tung Fang,  
 S. Faraji,  S. Fatehi,  Qingguo Feng,  K. D. Fenk,  J. Fosso-Tande,  
 Qinghui Ge,  A. Ghysels,  G. Gidofalvi,  J. Gomes,  J. Gonthier,  A. Gunina,  
 D. Hait,  M. W. D. Hanson-Heine,  P. H. P. Harbach,  A. W. Hauser,  
 J. E. Herr,  E. G. Hohenstein,  Z. C. Holden,  Kerwin Hui,  B. C. Huynh,  
 T.-C. Jagau,  Hyunjun Ji,  B. Kaduk,  K. Khistyaev,  Jaehoon Kim,  
 P. Klunzinger,  K. Koh,  D. Kosenkov,  L. Koulias,  T. Kowalczyk,  
 C. M. Krauter,  A. Kunitsa,  Ka Un Lao,  A. Laurent,  K. V. Lawler,  
 Joonho Lee,  D. Lefrancois,  S. Lehtola,  D. S. Levine,  Yi-Pei Li,  
 You-Sheng Lin,  Fenglai Liu,  E. Livshits,  A. Luenser,  P. Manohar,  
 E. Mansoor,  S. F. Manzer,  Shan-Ping Mao,  Yuezhi Mao,  N. Mardirossian,  
 A. V. Marenich,  T. Markovich,  L. A. Martinez-Martinez,  S. A. Maurer,  
 N. J. Mayhall,  S. C. McKenzie,  J.-M. Mewes,  A. F. Morrison,  
 J. W. Mullinax,  K. Nanda,  T. S. Nguyen-Beck,  R. Olivares-Amaya,  
 J. A. Parkhill,  T. M. Perrine,  F. Plasser,  P. Pokhilko,  S. Prager,  
 A. Prociuk,  E. Ramos,  D. R. Rehn,  F. Rob,  M. Schneider,  N. Sergueev,  
 S. M. Sharada,  S. Sharma,  D. W. Small,  T. Stauch,  T. Stein,  
 Yu-Chuan Su,  A. J. W. Thom,  A. Tkatchenko,  T. Tsuchimochi,  N. M. Tubman,  
 L. Vogt,  M. L. Vidal,  O. Vydrov,  M. A. Watson,  J. Wenzel,  
 M. de Wergifosse,  T. A. Wesolowski,  A. White,  J. Witte,  A. Yamada,  
 Jun Yang,  K. Yao,  S. Yeganeh,  S. R. Yost,  Zhi-Qiang You,  A. Zech,  
 Igor Ying Zhang,  Xing Zhang,  Yan Zhao,  Ying Zhu,  B. R. Brooks,  
 G. K. L. Chan,  C. J. Cramer,  M. S. Gordon,  W. J. Hehre,  A. Klamt,  
 M. W. Schmidt,  C. D. Sherrill,  D. G. Truhlar,  A. Aspuru-Guzik,  R. Baer,  
 A. T. Bell,  N. A. Besley,  Jeng-Da Chai,  A. E. DePrince, III,  
 R. A. DiStasio Jr.,  A. Dreuw,  B. D. Dunietz,  T. R. Furlani,  
 Chao-Ping Hsu,  Yousung Jung,  Jing Kong,  D. S. Lambrecht,  WanZhen Liang,  
 C. Ochsenfeld,  V. A. Rassolov,  L. V. Slipchenko,  J. E. Subotnik,  
 T. Van Voorhis,  J. M. Herbert,  A. I. Krylov,  P. M. W. Gill,  M. Head-Gordon

 Contributors to earlier versions of Q-Chem not listed above: 
 R. D. Adamson,  B. Austin,  J. Baker,  G. J. O. Beran,  K. Brandhorst,  
 S. T. Brown,  E. F. C. Byrd,  A. K. Chakraborty,  C.-L. Cheng,  
 Siu Hung Chien,  D. M. Chipman,  D. L. Crittenden,  H. Dachsel,  
 R. J. Doerksen,  A. D. Dutoi,  L. Fusti-Molnar,  W. A. Goddard III,  
 A. Golubeva-Zadorozhnaya,  S. R. Gwaltney,  G. Hawkins,  A. Heyden,  
 S. Hirata,  G. Kedziora,  F. J. Keil,  C. Kelley,  Jihan Kim,  R. A. King,  
 R. Z. Khaliullin,  P. P. Korambath,  W. Kurlancheek,  A. M. Lee,  M. S. Lee,  
 S. V. Levchenko,  Ching Yeh Lin,  D. Liotard,  R. C. Lochan,  I. Lotan,  
 P. E. Maslen,  N. Nair,  D. P. O'Neill,  D. Neuhauser,  E. Neuscamman,  
 C. M. Oana,  R. Olson,  B. Peters,  R. Peverati,  P. A. Pieniazek,  
 Y. M. Rhee,  J. Ritchie,  M. A. Rohrdanz,  E. Rosta,  N. J. Russ,  
 H. F. Schaefer III,  N. E. Schultz,  N. Shenvi,  A. C. Simmonett,  A. Sodt,  
 D. Stuck,  K. S. Thanthiriwatte,  V. Vanovschi,  Tao Wang,  A. Warshel,  
 C. F. Williams,  Q. Wu,  X. Xu,  W. Zhang

 Please cite Q-Chem as follows:
 Y. Shao et al., Mol. Phys. 113, 184-215 (2015)
 DOI: 10.1080/00268976.2014.952696

 Q-Chem 5.1.1 for Intel X86 EM64T Linux

 Parts of Q-Chem use Armadillo 8.300.2 (Tropical Shenanigans).
 http://arma.sourceforge.net/

 Q-Chem begins on Tue Aug 28 08:41:22 2018  

Host: 
0

     Scratch files written to /scratch/taweetham/qchem16347//
The previous job contains 0 fragments, simply inherited here
Input Ideriv = 2
Curr. Ideriv = -1
Max.  Ideriv = 2

Checking the input file for inconsistencies... 	...done.

--------------------------------------------------------------
User input:
--------------------------------------------------------------

$molecule
read
$end

$rem
   SCF_GUESS 	READ
   JOB_TYPE 	FREQUENCY
   BASIS 	6-311++G**
   EXCHANGE 	B3LYP
   MEM_TOTAL	7500	
$end


--------------------------------------------------------------
 ----------------------------------------------------------------
             Standard Nuclear Orientation (Angstroms)
    I     Atom           X                Y                Z
 ----------------------------------------------------------------
    1      H       1.2147613937     0.0000000000     2.1801138769
    2      H      -1.2147613937     0.0000000000     2.1801138769
    3      Br      1.7797291290     0.0000000000    -0.2765048530
    4      Br     -1.7797291290     0.0000000000    -0.2765048530
    5      C       0.6631447911     0.0000000000     1.2495926629
    6      C      -0.6631447911     0.0000000000     1.2495926629
 ----------------------------------------------------------------
 Molecular Point Group                 C2v   NOp =  4
 Largest Abelian Subgroup              C2v   NOp =  4
 Nuclear Repulsion Energy =   424.5551745075 hartrees
 There are       42 alpha and       42 beta electrons
 Requested basis set is 6-311++G(d,p)
 There are 60 shells and 154 basis functions

 Total QAlloc Memory Limit   7500 MB
 Mega-Array Size       188 MB
 MEM_STATIC part       192 MB

                       Distance Matrix (Angstroms)
             H (  1)   H (  2)   Br(  3)   Br(  4)   C (  5)
   H (  2)  2.429523
   Br(  3)  2.520747  3.873235
   Br(  4)  3.873235  2.520747  3.559458
   C (  5)  1.081735  2.095806  1.890961  2.880383
   C (  6)  2.095806  1.081735  2.880383  1.890961  1.326290

 A cutoff of  1.0D-11 yielded   1576 shell pairs
 There are     10791 function pairs (     11951 Cartesian)

 -------------------------------------------------------
 OpenMP Integral Computing Module                       
 Release: version 1.0, May 2013, Q-Chem Inc. Pittsburgh 
 -------------------------------------------------------
 Integral Job Info:
 Integral job number is                      11
 Integral operator is                         1
 short-range coefficients                     0
 long-range coefficients              100000000
 Omega coefficients                           0
 if combine SR and LR in K                    0
 Integral screening is                        0
 Integral computing path is                   2
 max size of driver memory is            800000
 size of driver memory is                593474
 size of scratch memory is             29623520
 max col of scratch BK array               1296
 max len of scratch array in speh3          155
 max len of scratch index in speh4           18
 max int batch size is                      520
 min int batch size is                       52
 fixed nKL is                                45
 max L of basis functions is                  2
 order of int derivative is                   0
 number of shells is                         60
 number of basis is                         162
 number of cartesian basis is               162
 number of contracted shell pairs          1576
 number of primitive shell pairs           4101
 maxK2 (contraction) of shell pair           36
 max number of K2 of shell pair               1
 max number of CS2 of shell pair            169
 max number of PS2 of shell pair            372
 mem total for path MDJ                  526822
 -------------------------------------------------------
 Smallest overlap matrix eigenvalue = 5.86E-05
 Guess MOs from SCF MO coefficient file

 -----------------------------------------------------------------------
  General SCF calculation program by
  Eric Jon Sundstrom, Paul Horn, Yuezhi Mao, Dmitri Zuev, Alec White,
  David Stuck, Shaama M.S., Shane Yost, Joonho Lee, David Small,
  Daniel Levine, Susi Lehtola, Hugh Burton, Evgeny Epifanovsky
 -----------------------------------------------------------------------
 Exchange:     0.2000 Hartree-Fock + 0.0800 Slater + 0.7200 B88
 Correlation:  0.1900 VWN1RPA + 0.8100 LYP
 Using SG-1 standard quadrature grid
 using 4 threads for integral computing
 -------------------------------------------------------
 OpenMP Integral computing Module                
 Release: version 2.0, May 2017, Q-Chem Inc. Pleasanton 
 -------------------------------------------------------
 -------------------------------------------------------
 OpenMP BLAS3 based DFT computing Module                
 Release: version 1.0, May 2013, Q-Chem Inc. Pittsburgh 
 -------------------------------------------------------
 A restricted SCF calculation will be
 performed using DIIS
 SCF converges when DIIS error is below 1.0e-08
 ---------------------------------------
  Cycle       Energy         DIIS error
 ---------------------------------------
    1   -5223.6568014598      1.61e-02  
    2   -5225.4802035825      8.00e-03  
    3   -5225.5667612607      7.04e-03  
    4   -5225.6865646892      1.93e-03  
    5   -5225.6964298913      5.18e-04  
    6   -5225.6972368677      1.63e-04  
    7   -5225.6973131655      1.62e-05  
    8   -5225.6973139959      3.55e-06  
    9   -5225.6973140316      7.14e-07  
   10   -5225.6973140336      1.20e-07  
   11   -5225.6973140332      3.06e-08  
   12   -5225.6973140332      4.27e-09  Convergence criterion met
 ---------------------------------------
 SCF time:   CPU 20.18s  wall 6.00s 
 SCF   energy in the final basis set =    -5225.6973140332
 Total energy in the final basis set =    -5225.6973140332

 --------------------------------------------------------------
             Orbital Energies (a.u.) and Symmetries
 --------------------------------------------------------------

 Alpha MOs, Restricted
 -- Occupied --                  
-482.85 -482.85  -62.50  -62.50  -56.32  -56.32  -56.32  -56.32
  1 B1    1 A1    2 B1    2 A1    3 B1    3 A1    1 A2    1 B2                 
-56.315 -56.315 -10.249 -10.248  -8.707  -8.707  -6.539  -6.539
  4 A1    4 B1    5 A1    5 B1    6 B1    6 A1    7 B1    7 A1                 
 -6.526  -6.526  -6.525  -6.525  -2.650  -2.650  -2.646  -2.646
  2 A2    2 B2    8 B1    8 A1    9 B1    9 A1    3 A2    3 B2                 
 -2.646  -2.646  -2.635  -2.635  -2.635  -2.635  -0.867  -0.811
 10 B1   10 A1   11 B1   11 A1    4 B2    4 A2   12 A1   12 B1                 
 -0.740  -0.581  -0.515  -0.450  -0.390  -0.379  -0.321  -0.314
 13 A1   13 B1   14 A1   15 A1   14 B1    5 B2    5 A2   16 A1                 
 -0.295  -0.263
 15 B1    6 B2                                                                 
 -- Virtual --                   
 -0.039  -0.035  -0.011  -0.003   0.021   0.031   0.052   0.066
 17 A1    6 A2   18 A1   16 B1   17 B1   19 A1    7 B2   20 A1                 
  0.074   0.075   0.075   0.086   0.096   0.098   0.108   0.117
 21 A1    7 A2   18 B1    8 B2   19 B1   22 A1   20 B1   23 A1                 
  0.133   0.139   0.149   0.162   0.197   0.211   0.295   0.312
  8 A2   21 B1   24 A1   22 B1   25 A1   23 B1   24 B1   25 B1                 
  0.375   0.400   0.410   0.411   0.412   0.437   0.468   0.473
 26 A1   27 A1   28 A1    9 B2   26 B1    9 A2   27 B1   29 A1                 
  0.480   0.521   0.531   0.553   0.561   0.564   0.581   0.594
 10 B2   30 A1   10 A2   11 B2   28 B1   11 A2   31 A1   29 B1                 
  0.596   0.629   0.666   0.676   0.737   0.761   0.768   0.832
 12 B2   32 A1   30 B1   12 A2   31 B1   33 A1   32 B1   33 B1                 
  0.842   0.862   0.956   1.015   1.030   1.257   1.308   1.412
 34 A1   35 A1   34 B1   13 B2   35 B1   14 B2   13 A2   36 A1                 
  1.517   1.628   1.641   1.739   1.777   1.819   1.878   1.980
 37 A1   38 A1   36 B1   15 B2   37 B1   14 A2   39 A1   16 B2                 
  2.014   2.036   2.072   2.079   2.094   2.185   2.286   2.356
 38 B1   15 A2   16 A2   39 B1   40 A1   41 A1   40 B1   41 B1                 
  2.381   2.618   2.642   2.664   2.754   2.847   2.993   3.244
 42 A1   43 A1   42 B1   17 B2   43 B1   17 A2   44 A1   44 B1                 
  3.435   3.977   3.990   3.998   3.998   4.043   4.050   4.083
 45 A1   45 B1   18 B2   46 A1   18 A2   46 B1   19 B2   19 A2                 
  4.151   4.192   4.331   4.409   6.525   6.681   7.537   7.553
 47 A1   47 B1   48 A1   48 B1   49 A1   49 B1   20 B2   20 A2                 
  7.573   7.585   7.659   7.694  23.533  24.196  47.816  47.945
 50 B1   50 A1   51 A1   51 B1   52 A1   52 B1   53 A1   53 B1                 
289.732 289.751 289.771 289.780 289.880 289.9151020.5821020.744
 21 B2   21 A2   54 B1   54 A1   55 A1   55 B1   56 A1   56 B1                 

 Beta MOs, Restricted
 -- Occupied --                  
-482.85 -482.85  -62.50  -62.50  -56.32  -56.32  -56.32  -56.32
  1 B1    1 A1    2 B1    2 A1    3 B1    3 A1    1 A2    1 B2                 
-56.315 -56.315 -10.249 -10.248  -8.707  -8.707  -6.539  -6.539
  4 A1    4 B1    5 A1    5 B1    6 B1    6 A1    7 B1    7 A1                 
 -6.526  -6.526  -6.525  -6.525  -2.650  -2.650  -2.646  -2.646
  2 A2    2 B2    8 B1    8 A1    9 B1    9 A1    3 A2    3 B2                 
 -2.646  -2.646  -2.635  -2.635  -2.635  -2.635  -0.867  -0.811
 10 B1   10 A1   11 B1   11 A1    4 B2    4 A2   12 A1   12 B1                 
 -0.740  -0.581  -0.515  -0.450  -0.390  -0.379  -0.321  -0.314
 13 A1   13 B1   14 A1   15 A1   14 B1    5 B2    5 A2   16 A1                 
 -0.295  -0.263
 15 B1    6 B2                                                                 
 -- Virtual --                   
 -0.039  -0.035  -0.011  -0.003   0.021   0.031   0.052   0.066
 17 A1    6 A2   18 A1   16 B1   17 B1   19 A1    7 B2   20 A1                 
  0.074   0.075   0.075   0.086   0.096   0.098   0.108   0.117
 21 A1    7 A2   18 B1    8 B2   19 B1   22 A1   20 B1   23 A1                 
  0.133   0.139   0.149   0.162   0.197   0.211   0.295   0.312
  8 A2   21 B1   24 A1   22 B1   25 A1   23 B1   24 B1   25 B1                 
  0.375   0.400   0.410   0.411   0.412   0.437   0.468   0.473
 26 A1   27 A1   28 A1    9 B2   26 B1    9 A2   27 B1   29 A1                 
  0.480   0.521   0.531   0.553   0.561   0.564   0.581   0.594
 10 B2   30 A1   10 A2   11 B2   28 B1   11 A2   31 A1   29 B1                 
  0.596   0.629   0.666   0.676   0.737   0.761   0.768   0.832
 12 B2   32 A1   30 B1   12 A2   31 B1   33 A1   32 B1   33 B1                 
  0.842   0.862   0.956   1.015   1.030   1.257   1.308   1.412
 34 A1   35 A1   34 B1   13 B2   35 B1   14 B2   13 A2   36 A1                 
  1.517   1.628   1.641   1.739   1.777   1.819   1.878   1.980
 37 A1   38 A1   36 B1   15 B2   37 B1   14 A2   39 A1   16 B2                 
  2.014   2.036   2.072   2.079   2.094   2.185   2.286   2.356
 38 B1   15 A2   16 A2   39 B1   40 A1   41 A1   40 B1   41 B1                 
  2.381   2.618   2.642   2.664   2.754   2.847   2.993   3.244
 42 A1   43 A1   42 B1   17 B2   43 B1   17 A2   44 A1   44 B1                 
  3.435   3.977   3.990   3.998   3.998   4.043   4.050   4.083
 45 A1   45 B1   18 B2   46 A1   18 A2   46 B1   19 B2   19 A2                 
  4.151   4.192   4.331   4.409   6.525   6.681   7.537   7.553
 47 A1   47 B1   48 A1   48 B1   49 A1   49 B1   20 B2   20 A2                 
  7.573   7.585   7.659   7.694  23.533  24.196  47.816  47.945
 50 B1   50 A1   51 A1   51 B1   52 A1   52 B1   53 A1   53 B1                 
289.732 289.751 289.771 289.780 289.880 289.9151020.5821020.744
 21 B2   21 A2   54 B1   54 A1   55 A1   55 B1   56 A1   56 B1                 
 --------------------------------------------------------------

          Ground-State Mulliken Net Atomic Charges

     Atom                 Charge (a.u.)
  ----------------------------------------
      1 H                     0.216815
      2 H                     0.216815
      3 Br                   -0.084307
      4 Br                   -0.084307
      5 C                    -0.132509
      6 C                    -0.132509
  ----------------------------------------
  Sum of atomic charges =     0.000000

 -----------------------------------------------------------------
                    Cartesian Multipole Moments
 -----------------------------------------------------------------
    Charge (ESU x 10^10)
                 0.0000
    Dipole Moment (Debye)
         X       0.0000      Y      -0.0000      Z       1.7031
       Tot       1.7031
    Quadrupole Moments (Debye-Ang)
        XX     -48.9957     XY      -0.0000     YY     -50.9392
        XZ       0.0000     YZ      -0.0000     ZZ     -42.8783
    Octopole Moments (Debye-Ang^2)
       XXX       0.0000    XXY       0.0000    XYY       0.0000
       YYY       0.0000    XXZ      -9.0446    XYZ      -0.0000
       YYZ      -7.5009    XZZ       0.0000    YZZ       0.0000
       ZZZ      -8.9849
    Hexadecapole Moments (Debye-Ang^3)
      XXXX    -797.2708   XXXY      -0.0000   XXYY    -147.7017
      XYYY      -0.0000   YYYY     -63.0080   XXXZ       0.0000
      XXYZ      -0.0000   XYYZ       0.0000   YYYZ       0.0000
      XXZZ    -145.1932   XYZZ      -0.0000   YYZZ     -48.7507
      XZZZ       0.0000   YZZZ       0.0000   ZZZZ    -180.4340
 -----------------------------------------------------------------
 Calculating MO derivatives via CPSCF
 D1JvT checksum  = 252648 17274.4973431036
 D1KAT checksum  = 561888 884.4739764061
   1         3          18      0.130093    0.042283
   2         3          18      0.014800    0.005043
   3         3          18      0.002035    0.000724
   4         3          18      0.000172    0.000073
   5        19           2      0.000007    0.000004
   6        21           0      0.000000    0.000000    Roots Converged
 Time for AOints: 8.3 s (CPU) 2.1 s (wall)
 ------------------------------------------------------------------------------
                     AOints        : Timing summary (seconds)
 ------------------------------------------------------------------------------
     job step          cpu (% of tot)      sys (% of tot)     wall (% of tot)
 ------------------------------------------------------------------------------
  cpscf_lag         0.4798E+02 (33.3)   0.5000E-05 (25.0)   0.1233E+02 (32.9)
  iterzp            0.8774E+02 (60.9)   0.1300E-04 (65.0)   0.2287E+02 (61.1)
  make_fx           0.0000E+00 ( 0.0)   0.0000E+00 ( 0.0)   0.0000E+00 ( 0.0)
  AOints            0.8259E+01 ( 5.7)   0.1000E-05 ( 5.0)   0.2096E+01 ( 5.6)
 ------------------------------------------------------------------------------
   Grand Totals     0.1441E+03          0.2000E-04          0.3744E+02
 ------------------------------------------------------------------------------
 Calculating analytic Hessian of the SCF energy
 Polarizability Matrix (a.u.)
            1           2           3
    1 -84.2063988  -0.0000000  -0.0000000
    2  -0.0000000 -40.1495666   0.0000000
    3  -0.0000000   0.0000000 -60.1276860

 Direct stationary perturbation theory relativistic correction:

 rels  =      33.603165145016
 relv  =    -113.732535243624
 rel2e =      17.935061553670
 E_rel =     -62.194308544939

 Hessian of the SCF Energy
            1           2           3           4           5           6
    1   0.1391119  -0.0000000   0.1377533   0.0002309  -0.0000000   0.0000948
    2  -0.0000000   0.0200677   0.0000000  -0.0000000  -0.0056285  -0.0000000
    3   0.1377533   0.0000000   0.2769072  -0.0000948  -0.0000000   0.0009494
    4   0.0002309  -0.0000000  -0.0000948   0.1391119   0.0000000  -0.1377533
    5  -0.0000000  -0.0056285  -0.0000000   0.0000000   0.0200677   0.0000000
    6   0.0000948  -0.0000000   0.0009494  -0.1377533   0.0000000   0.2769072
    7   0.0001748  -0.0000000   0.0008444  -0.0031596   0.0000000  -0.0020757
    8   0.0000000   0.0023148  -0.0000000   0.0000000   0.0066509   0.0000000
    9   0.0215800  -0.0000000  -0.0169790   0.0005646   0.0000000   0.0025241
   10  -0.0031596  -0.0000000   0.0020757   0.0001748   0.0000000  -0.0008444
   11  -0.0000000   0.0066509   0.0000000  -0.0000000   0.0023148  -0.0000000
   12  -0.0005646   0.0000000   0.0025241  -0.0215800   0.0000000  -0.0169790
   13  -0.1245035   0.0000000  -0.1428644  -0.0118544  -0.0000000  -0.0022857
   14  -0.0000000  -0.0295840   0.0000000  -0.0000000   0.0061791  -0.0000000
   15  -0.1345366   0.0000000  -0.2653394   0.0243269   0.0000000   0.0019377
   16  -0.0118544   0.0000000   0.0022857  -0.1245035  -0.0000000   0.1428644
   17   0.0000000   0.0061791  -0.0000000   0.0000000  -0.0295840   0.0000000
   18  -0.0243269  -0.0000000   0.0019377   0.1345366  -0.0000000  -0.2653394
            7           8           9          10          11          12
    1   0.0001748   0.0000000   0.0215800  -0.0031596  -0.0000000  -0.0005646
    2  -0.0000000   0.0023148  -0.0000000  -0.0000000   0.0066509   0.0000000
    3   0.0008444  -0.0000000  -0.0169790   0.0020757   0.0000000   0.0025241
    4  -0.0031596   0.0000000   0.0005646   0.0001748  -0.0000000  -0.0215800
    5   0.0000000   0.0066509   0.0000000   0.0000000   0.0023148   0.0000000
    6  -0.0020757   0.0000000   0.0025241  -0.0008444  -0.0000000  -0.0169790
    7   0.0930745   0.0000000  -0.0894986  -0.0018335  -0.0000000   0.0019967
    8   0.0000000   0.0090278   0.0000000   0.0000000  -0.0030164  -0.0000000
    9  -0.0894986   0.0000000   0.1471722  -0.0019967  -0.0000000   0.0033959
   10  -0.0018335   0.0000000  -0.0019967   0.0930745  -0.0000000   0.0894986
   11  -0.0000000  -0.0030164  -0.0000000  -0.0000000   0.0090278   0.0000000
   12   0.0019967  -0.0000000   0.0033959   0.0894986   0.0000000   0.1471722
   13  -0.0672870  -0.0000000   0.0552319  -0.0209691   0.0000000  -0.0141189
   14  -0.0000000  -0.0192498  -0.0000000  -0.0000000   0.0042726   0.0000000
   15   0.0572058  -0.0000000  -0.1208506  -0.0315275  -0.0000000  -0.0152626
   16  -0.0209691  -0.0000000   0.0141189  -0.0672870   0.0000000  -0.0552319
   17   0.0000000   0.0042726   0.0000000   0.0000000  -0.0192498  -0.0000000
   18   0.0315275   0.0000000  -0.0152626  -0.0572058   0.0000000  -0.1208506
           13          14          15          16          17          18
    1  -0.1245035  -0.0000000  -0.1345366  -0.0118544   0.0000000  -0.0243269
    2   0.0000000  -0.0295840   0.0000000   0.0000000   0.0061791  -0.0000000
    3  -0.1428644   0.0000000  -0.2653394   0.0022857  -0.0000000   0.0019377
    4  -0.0118544  -0.0000000   0.0243269  -0.1245035   0.0000000   0.1345366
    5  -0.0000000   0.0061791   0.0000000  -0.0000000  -0.0295840  -0.0000000
    6  -0.0022857  -0.0000000   0.0019377   0.1428644   0.0000000  -0.2653394
    7  -0.0672870  -0.0000000   0.0572058  -0.0209691   0.0000000   0.0315275
    8  -0.0000000  -0.0192498  -0.0000000  -0.0000000   0.0042726   0.0000000
    9   0.0552319  -0.0000000  -0.1208506   0.0141189   0.0000000  -0.0152626
   10  -0.0209691  -0.0000000  -0.0315275  -0.0672870   0.0000000  -0.0572058
   11   0.0000000   0.0042726  -0.0000000   0.0000000  -0.0192498   0.0000000
   12  -0.0141189   0.0000000  -0.0152626  -0.0552319  -0.0000000  -0.1208506
   13   0.7666724   0.0000000   0.0942842  -0.5420583  -0.0000000   0.0097529
   14   0.0000000   0.0830423   0.0000000  -0.0000000  -0.0446602  -0.0000000
   15   0.0942842   0.0000000   0.4782212  -0.0097529  -0.0000000  -0.0787063
   16  -0.5420583  -0.0000000  -0.0097529   0.7666724   0.0000000  -0.0942842
   17  -0.0000000  -0.0446602  -0.0000000   0.0000000   0.0830423   0.0000000
   18   0.0097529  -0.0000000  -0.0787063  -0.0942842   0.0000000   0.4782212
 Gradient time:  CPU 212.56 s  wall 55.38 s
 **********************************************************************
 **                                                                  **
 **                       VIBRATIONAL ANALYSIS                       **
 **                       --------------------                       **
 **                                                                  **
 **        VIBRATIONAL FREQUENCIES (CM**-1) AND NORMAL MODES         **
 **     FORCE CONSTANTS (mDYN/ANGSTROM) AND REDUCED MASSES (AMU)     **
 **                  INFRARED INTENSITIES (KM/MOL)                   **
 **                                                                  **
 **********************************************************************


 Mode:                 1                      2                      3
 Frequency:       108.44                 382.44                 473.02
 Force Cnst:      0.3688                 0.3258                 1.1328
 Red. Mass:      53.2271                 3.7810                 8.5932
 IR Active:          YES                    NO                     YES
 IR Intens:        0.018                  0.000                  2.743
 Raman Active:       YES                    YES                    YES
               X      Y      Z        X      Y      Z        X      Y      Z
 H         -0.178  0.000 -0.209    0.000 -0.615  0.000    0.429  0.000  0.188
 H          0.178 -0.000 -0.209    0.000  0.615 -0.000    0.429 -0.000 -0.188
 Br         0.564 -0.000  0.052   -0.000  0.025  0.000   -0.082 -0.000  0.063
 Br        -0.564  0.000  0.052   -0.000 -0.025 -0.000   -0.082  0.000 -0.063
 C          0.005  0.000 -0.322    0.000 -0.349  0.000    0.500  0.000  0.141
 C         -0.005 -0.000 -0.322    0.000  0.349 -0.000    0.500 -0.000 -0.141
 TransDip  -0.000 -0.000 -0.004   -0.000 -0.000 -0.000    0.053 -0.000 -0.000

 Mode:                 4                      5                      6
 Frequency:       588.10                 681.31                 764.82
 Force Cnst:      1.7205                 0.3309                 1.3708
 Red. Mass:       8.4431                 1.2098                 3.9775
 IR Active:          YES                    YES                    YES
 IR Intens:        8.473                 68.824                 77.376
 Raman Active:       YES                    YES                    YES
               X      Y      Z        X      Y      Z        X      Y      Z
 H          0.271  0.000  0.387    0.000  0.701 -0.000    0.327 -0.000 -0.516
 H         -0.271  0.000  0.387    0.000  0.701  0.000    0.327  0.000  0.516
 Br         0.055 -0.000 -0.083   -0.000  0.005  0.000   -0.012  0.000  0.036
 Br        -0.055  0.000 -0.083   -0.000  0.005 -0.000   -0.012 -0.000 -0.036
 C          0.034  0.000  0.516    0.000 -0.095 -0.000    0.048 -0.000 -0.350
 C         -0.034 -0.000  0.516    0.000 -0.095  0.000    0.048  0.000  0.350
 TransDip  -0.000  0.000  0.093    0.000  0.266 -0.000    0.282 -0.000 -0.000

 Mode:                 7                      8                      9
 Frequency:       901.49                1184.17                1285.72
 Force Cnst:      0.5956                 0.8463                 1.1988
 Red. Mass:       1.2438                 1.0244                 1.2308
 IR Active:          NO                     YES                    YES
 IR Intens:        0.000                  1.595                 51.538
 Raman Active:       YES                    YES                    YES
               X      Y      Z        X      Y      Z        X      Y      Z
 H         -0.000 -0.699  0.000   -0.609  0.000  0.359    0.616 -0.000 -0.332
 H         -0.000  0.699 -0.000    0.609  0.000  0.359    0.616  0.000  0.332
 Br         0.000  0.000 -0.000   -0.000  0.000 -0.005    0.001  0.000  0.002
 Br         0.000 -0.000  0.000    0.000  0.000 -0.005    0.001 -0.000 -0.002
 C          0.000  0.104  0.000   -0.024 -0.000  0.001   -0.058  0.000  0.083
 C          0.000 -0.104 -0.000    0.024 -0.000  0.001   -0.058 -0.000 -0.083
 TransDip  -0.000  0.000  0.000   -0.000  0.000 -0.040   -0.230 -0.000 -0.000

 Mode:                10                     11                     12
 Frequency:      1626.29                3197.92                3219.60
 Force Cnst:     12.8688                 6.5327                 6.7163
 Red. Mass:       8.2583                 1.0842                 1.0997
 IR Active:          YES                    YES                    YES
 IR Intens:       39.156                 17.711                  0.095
 Raman Active:       YES                    YES                    YES
               X      Y      Z        X      Y      Z        X      Y      Z
 H         -0.033 -0.000  0.411   -0.369 -0.000 -0.600    0.371  0.000  0.599
 H          0.033  0.000  0.411   -0.369  0.000  0.600   -0.371  0.000  0.599
 Br        -0.004 -0.000  0.003   -0.000  0.000  0.000   -0.000  0.000  0.000
 Br         0.004  0.000  0.003   -0.000  0.000 -0.000    0.000 -0.000  0.000
 C          0.571  0.000 -0.056    0.031  0.000  0.050   -0.039 -0.000 -0.051
 C         -0.571 -0.000 -0.056    0.031 -0.000 -0.050    0.039  0.000 -0.051
 TransDip   0.000  0.000 -0.200   -0.135  0.000 -0.000    0.000  0.000 -0.010

 STANDARD THERMODYNAMIC QUANTITIES AT   298.15 K  AND     1.00 ATM

   This Molecule has  0 Imaginary Frequencies
   Zero point vibrational energy:       20.605 kcal/mol

   Atom    1 Element H  Has Mass    1.00783
   Atom    2 Element H  Has Mass    1.00783
   Atom    3 Element Br Has Mass   78.91830
   Atom    4 Element Br Has Mass   78.91830
   Atom    5 Element C  Has Mass   12.00000
   Atom    6 Element C  Has Mass   12.00000
   Molecular Mass:   183.852260 amu
   Principal axes and moments of inertia in amu*Bohr^2:
                             1           2           3
    Eigenvalues --      209.46789  1833.62022  2043.08810
          X               1.00000    -0.00000    -0.00000
          Y               0.00000    -0.00000     1.00000
          Z               0.00000     1.00000     0.00000
   Rotational Symmetry Number is   2
   The Molecule is an Asymmetric Top
   Translational Enthalpy:        0.889 kcal/mol
   Rotational Enthalpy:           0.889 kcal/mol
   Vibrational Enthalpy:         21.705 kcal/mol
   gas constant (RT):             0.592 kcal/mol
   Translational Entropy:        41.533  cal/mol.K
   Rotational Entropy:           26.775  cal/mol.K
   Vibrational Entropy:           6.312  cal/mol.K

   Total Enthalpy:               24.075 kcal/mol
   Total Entropy:                74.620  cal/mol.K

 ======================================================================

 STANDARD THERMODYNAMIC QUANTITIES FOR ANHARMONIC VIBRATION -- TOSH

   Zero point vibrational energy: ************ kcal/mol

   Vibrational Enthalpy:       Infinity kcal/mol
   Vibrational Entropy:             NaN  cal/mol.K

   Total Enthalpy:             Infinity kcal/mol
   Total Entropy:                   NaN  cal/mol.K

 ======================================================================

 STANDARD THERMODYNAMIC QUANTITIES FOR ANHARMONIC VIBRATION -- VPT2

   Zero point vibrational energy: ************ kcal/mol

   Vibrational Enthalpy:       Infinity kcal/mol
   Vibrational Entropy:             NaN  cal/mol.K

   Total Enthalpy:             Infinity kcal/mol
   Total Entropy:                   NaN  cal/mol.K

 ======================================================================

Archival summary:
1\1\TWL01\FREQ\ProcedureUnspecified\BasisUnspecified\r222\taweetha\TueAug2808:42:232018TueAug2808:42:232018\0\\#,FREQ,ProcedureUnspecified,BasisUnspecified,\\0,1\Br\C,1,1.89096\H,2,1.08173,1,113.149\C,2,1.32629,1,126.191,3,-180,0\H,4,1.08173,2,120.66,1,-180,0\Br,4,1.89096,2,126.191,1,-0,0\\\@

 Total job time:  60.97s(wall), 232.88s(cpu) 
 Tue Aug 28 08:42:23 2018

        *************************************************************
        *                                                           *
        *  Thank you very much for using Q-Chem.  Have a nice day.  *
        *                                                           *
        *************************************************************
