# Supplementary material for: Geometric and energetic data from ab initio calculations of haloethene, haloimine, halomethylenephosphine, haloiminophosphine, halodiazene, halodiphosphene and halocyclopropane
Source: Data Brief. 2019 Nov 2;27:104738. doi: 10.1016/j.dib.2019.104738 (PMC6861602; doi:10.1016/j.dib.2019.104738)
Supplement: Multimedia component 2 [file mmc2.zip › CC/B3LYP/HBrCCHI.out]

Q-Chem Developer Version!
                  Welcome to Q-Chem
     A Quantum Leap Into The Future Of Chemistry


 Q-Chem 5.1, Q-Chem, Inc., Pleasanton, CA (2018)

 Yihan Shao,  Zhengting Gan,  E. Epifanovsky,  A. T. B. Gilbert,  M. Wormit,  
 J. Kussmann,  A. W. Lange,  A. Behn,  Jia Deng,  Xintian Feng,  D. Ghosh,  
 M. Goldey,  P. R. Horn,  L. D. Jacobson,  I. Kaliman,  T. Kus,  A. Landau,  
 Jie Liu,  E. I. Proynov,  R. M. Richard,  R. P. Steele,  E. J. Sundstrom,  
 H. L. Woodcock III,  P. M. Zimmerman,  D. Zuev,  B. Albrecht,  E. Alguire,  
 S. A. Baeppler,  D. Barton,  Z. Benda,  Y. A. Bernard,  E. J. Berquist,  
 K. B. Bravaya,  H. Burton,  D. Casanova,  Chun-Min Chang,  Yunqing Chen,  
 A. Chien,  K. D. Closser,  M. P. Coons,  S. Coriani,  S. Dasgupta,  
 A. L. Dempwolff,  M. Diedenhofen,  Hainam Do,  R. G. Edgar,  Po-Tung Fang,  
 S. Faraji,  S. Fatehi,  Qingguo Feng,  K. D. Fenk,  J. Fosso-Tande,  
 Qinghui Ge,  A. Ghysels,  G. Gidofalvi,  J. Gomes,  J. Gonthier,  A. Gunina,  
 D. Hait,  M. W. D. Hanson-Heine,  P. H. P. Harbach,  A. W. Hauser,  
 J. E. Herr,  E. G. Hohenstein,  Z. C. Holden,  Kerwin Hui,  B. C. Huynh,  
 T.-C. Jagau,  Hyunjun Ji,  B. Kaduk,  K. Khistyaev,  Jaehoon Kim,  
 P. Klunzinger,  K. Koh,  D. Kosenkov,  L. Koulias,  T. Kowalczyk,  
 C. M. Krauter,  A. Kunitsa,  Ka Un Lao,  A. Laurent,  K. V. Lawler,  
 Joonho Lee,  D. Lefrancois,  S. Lehtola,  D. S. Levine,  Yi-Pei Li,  
 You-Sheng Lin,  Fenglai Liu,  E. Livshits,  A. Luenser,  P. Manohar,  
 E. Mansoor,  S. F. Manzer,  Shan-Ping Mao,  Yuezhi Mao,  N. Mardirossian,  
 A. V. Marenich,  T. Markovich,  L. A. Martinez-Martinez,  S. A. Maurer,  
 N. J. Mayhall,  S. C. McKenzie,  J.-M. Mewes,  A. F. Morrison,  
 J. W. Mullinax,  K. Nanda,  T. S. Nguyen-Beck,  R. Olivares-Amaya,  
 J. A. Parkhill,  T. M. Perrine,  F. Plasser,  P. Pokhilko,  S. Prager,  
 A. Prociuk,  E. Ramos,  D. R. Rehn,  F. Rob,  M. Schneider,  N. Sergueev,  
 S. M. Sharada,  S. Sharma,  D. W. Small,  T. Stauch,  T. Stein,  
 Yu-Chuan Su,  A. J. W. Thom,  A. Tkatchenko,  T. Tsuchimochi,  N. M. Tubman,  
 L. Vogt,  M. L. Vidal,  O. Vydrov,  M. A. Watson,  J. Wenzel,  
 M. de Wergifosse,  T. A. Wesolowski,  A. White,  J. Witte,  A. Yamada,  
 Jun Yang,  K. Yao,  S. Yeganeh,  S. R. Yost,  Zhi-Qiang You,  A. Zech,  
 Igor Ying Zhang,  Xing Zhang,  Yan Zhao,  Ying Zhu,  B. R. Brooks,  
 G. K. L. Chan,  C. J. Cramer,  M. S. Gordon,  W. J. Hehre,  A. Klamt,  
 M. W. Schmidt,  C. D. Sherrill,  D. G. Truhlar,  A. Aspuru-Guzik,  R. Baer,  
 A. T. Bell,  N. A. Besley,  Jeng-Da Chai,  A. E. DePrince, III,  
 R. A. DiStasio Jr.,  A. Dreuw,  B. D. Dunietz,  T. R. Furlani,  
 Chao-Ping Hsu,  Yousung Jung,  Jing Kong,  D. S. Lambrecht,  WanZhen Liang,  
 C. Ochsenfeld,  V. A. Rassolov,  L. V. Slipchenko,  J. E. Subotnik,  
 T. Van Voorhis,  J. M. Herbert,  A. I. Krylov,  P. M. W. Gill,  M. Head-Gordon

 Contributors to earlier versions of Q-Chem not listed above: 
 R. D. Adamson,  B. Austin,  J. Baker,  G. J. O. Beran,  K. Brandhorst,  
 S. T. Brown,  E. F. C. Byrd,  A. K. Chakraborty,  C.-L. Cheng,  
 Siu Hung Chien,  D. M. Chipman,  D. L. Crittenden,  H. Dachsel,  
 R. J. Doerksen,  A. D. Dutoi,  L. Fusti-Molnar,  W. A. Goddard III,  
 A. Golubeva-Zadorozhnaya,  S. R. Gwaltney,  G. Hawkins,  A. Heyden,  
 S. Hirata,  G. Kedziora,  F. J. Keil,  C. Kelley,  Jihan Kim,  R. A. King,  
 R. Z. Khaliullin,  P. P. Korambath,  W. Kurlancheek,  A. M. Lee,  M. S. Lee,  
 S. V. Levchenko,  Ching Yeh Lin,  D. Liotard,  R. C. Lochan,  I. Lotan,  
 P. E. Maslen,  N. Nair,  D. P. O'Neill,  D. Neuhauser,  E. Neuscamman,  
 C. M. Oana,  R. Olson,  B. Peters,  R. Peverati,  P. A. Pieniazek,  
 Y. M. Rhee,  J. Ritchie,  M. A. Rohrdanz,  E. Rosta,  N. J. Russ,  
 H. F. Schaefer III,  N. E. Schultz,  N. Shenvi,  A. C. Simmonett,  A. Sodt,  
 D. Stuck,  K. S. Thanthiriwatte,  V. Vanovschi,  Tao Wang,  A. Warshel,  
 C. F. Williams,  Q. Wu,  X. Xu,  W. Zhang

 Please cite Q-Chem as follows:
 Y. Shao et al., Mol. Phys. 113, 184-215 (2015)
 DOI: 10.1080/00268976.2014.952696

 Q-Chem 5.1.1 for Intel X86 EM64T Linux

 Parts of Q-Chem use Armadillo 8.300.2 (Tropical Shenanigans).
 http://arma.sourceforge.net/

 Q-Chem begins on Tue Aug 28 08:42:23 2018  

Host: 
0

     Scratch files written to /scratch/taweetham/qchem16423//
Input Ideriv = 2
Curr. Ideriv = -1
Max.  Ideriv = 2

Checking the input file for inconsistencies... 	...done.

--------------------------------------------------------------
User input:
--------------------------------------------------------------
inp/HHBrI.inp
$molecule
0	1
H	-2.0	1.0	0.0
H	2.0	1.0	0.0
Br	-2.0	-1.0	0.0
I	2.0	-1.0	0.0
C	-1.0	0.0	0.0
C	1.0	0.0	0.0
$end
$rem
   JOB_TYPE		OPTIMIZATION
   BASIS		6-311++G**
   EXCHANGE		B3LYP
$end

--------------------------------------------------------------
 ----------------------------------------------------------------
             Standard Nuclear Orientation (Angstroms)
    I     Atom           X                Y                Z
 ----------------------------------------------------------------
    1      H       2.3830589327     1.8040280607     0.0000000000
    2      H      -1.6163955674     1.8700863826     0.0000000000
    3      Br      2.3500297717    -0.1956991893    -0.0000000000
    4      I      -1.6494247283    -0.1296408675     0.0000000000
    5      C       1.3666807272     0.8206790162     0.0000000000
    6      C      -0.6330465229     0.8537081771     0.0000000000
 ----------------------------------------------------------------
 Molecular Point Group                 Cs    NOp =  2
 Largest Abelian Subgroup              Cs    NOp =  2
 Nuclear Repulsion Energy =   581.1837171355 hartrees
 There are       51 alpha and       51 beta electrons
 Requested basis set is 6-311++G(d,p)
 There are 65 shells and 168 basis functions

 Total QAlloc Memory Limit   2000 MB
 Mega-Array Size       188 MB
 MEM_STATIC part       192 MB
 A cutoff of  1.0D-11 yielded   1784 shell pairs
 There are     12335 function pairs (     13850 Cartesian)

 -------------------------------------------------------
 OpenMP Integral Computing Module                       
 Release: version 1.0, May 2013, Q-Chem Inc. Pittsburgh 
 -------------------------------------------------------
 Integral Job Info:
 Integral job number is                      11
 Integral operator is                         1
 short-range coefficients                     0
 long-range coefficients              100000000
 Omega coefficients                           0
 if combine SR and LR in K                    0
 Integral screening is                        0
 Integral computing path is                   2
 max size of driver memory is            800000
 size of driver memory is                593474
 size of scratch memory is             29623520
 max col of scratch BK array               1296
 max len of scratch array in speh3          155
 max len of scratch index in speh4           18
 max int batch size is                      520
 min int batch size is                       52
 fixed nKL is                                45
 max L of basis functions is                  2
 order of int derivative is                   0
 number of shells is                         65
 number of basis is                         178
 number of cartesian basis is               178
 number of contracted shell pairs          1784
 number of primitive shell pairs           3973
 maxK2 (contraction) of shell pair           36
 max number of K2 of shell pair               1
 max number of CS2 of shell pair            244
 max number of PS2 of shell pair            244
 mem total for path MDJ                  524908
 -------------------------------------------------------
 Smallest overlap matrix eigenvalue = 2.83E-04

 Scale SEOQF with 1.000000e-01/1.000000e-01/1.000000e-01

 Standard Electronic Orientation quadrupole field applied
 Nucleus-field energy     =     0.0000000141 hartrees
 Guess from superposition of atomic densities
 Warning:  Energy on first SCF cycle will be non-variational
 SAD guess density has 102.000000 electrons

 -----------------------------------------------------------------------
  General SCF calculation program by
  Eric Jon Sundstrom, Paul Horn, Yuezhi Mao, Dmitri Zuev, Alec White,
  David Stuck, Shaama M.S., Shane Yost, Joonho Lee, David Small,
  Daniel Levine, Susi Lehtola, Hugh Burton, Evgeny Epifanovsky
 -----------------------------------------------------------------------
 Exchange:     0.2000 Hartree-Fock + 0.0800 Slater + 0.7200 B88
 Correlation:  0.1900 VWN1RPA + 0.8100 LYP
 Using SG-1 standard quadrature grid
 using 4 threads for integral computing
 -------------------------------------------------------
 OpenMP Integral computing Module                
 Release: version 2.0, May 2017, Q-Chem Inc. Pleasanton 
 -------------------------------------------------------
 -------------------------------------------------------
 OpenMP BLAS3 based DFT computing Module                
 Release: version 1.0, May 2013, Q-Chem Inc. Pittsburgh 
 -------------------------------------------------------
 A restricted SCF calculation will be
 performed using DIIS
 SCF converges when DIIS error is below 1.0e-08
 ---------------------------------------
  Cycle       Energy         DIIS error
 ---------------------------------------
    1   -9572.8093430444      8.33e-02  
    2   -9569.8865315127      8.64e-03  
    3   -9568.9144620410      1.61e-02  
    4   -9569.9314056261      6.21e-03  
    5   -9570.0396537314      4.36e-03  
    6   -9570.1345372291      8.32e-04  
    7   -9570.1372038248      3.90e-04  
    8   -9570.1379592745      1.00e-04  
    9   -9570.1379858691      3.47e-05  
   10   -9570.1379907643      1.30e-05  
   11   -9570.1379912178      6.94e-06  
   12   -9570.1379914676      1.42e-06  
   13   -9570.1379914769      1.75e-07  
   14   -9570.1379914769      3.48e-08  
   15   -9570.1379914770      1.37e-08  
   16   -9570.1379914770      5.85e-09  Convergence criterion met
 ---------------------------------------
 SCF time:   CPU 41.32s  wall 11.00s 
 SCF   energy in the final basis set =    -9570.1379914770
 Total energy in the final basis set =    -9570.1379914770

 --------------------------------------------------------------
             Orbital Energies (a.u.) and Symmetries
 --------------------------------------------------------------

 Alpha MOs, Restricted
 -- Occupied --                  
******* -482.87 -176.32 -165.72 -165.72 -165.72  -62.53  -56.35
  1 A'    2 A'    3 A'    1 A"    4 A'    5 A'    6 A'    7 A'                 
-56.345 -56.344 -35.825 -31.314 -31.313 -31.313 -22.965 -22.965
  2 A"    8 A'    9 A'    3 A"   10 A'   11 A'   12 A'    4 A"                 
-22.964 -22.964 -22.964 -10.248 -10.243  -8.745  -6.575  -6.566
  5 A"   13 A'   14 A'   15 A'   16 A'   17 A'   18 A'    6 A"                 
 -6.564  -6.390  -4.806  -4.789  -4.787  -2.691  -2.684  -2.683
 19 A'   20 A'   21 A'    7 A"   22 A'   23 A'    8 A"   24 A'                 
 -2.676  -2.676  -2.095  -2.069  -2.069  -2.053  -2.053  -0.977
  9 A"   25 A'   26 A'   10 A"   27 A'   28 A'   11 A"   29 A'                 
 -0.881  -0.581  -0.510  -0.500  -0.454  -0.429  -0.402  -0.391
 30 A'   31 A'   32 A'   33 A'   34 A'   12 A"   13 A"   35 A'                 
 -0.263  -0.219  -0.157
 36 A'   37 A'   14 A"                                                         
 -- Virtual --                   
 -0.080  -0.056  -0.045  -0.012   0.018   0.034   0.043   0.045
 15 A"   38 A'   39 A'   40 A'   41 A'   42 A'   16 A"   43 A'                 
  0.065   0.074   0.078   0.082   0.086   0.113   0.116   0.147
 44 A'   45 A'   17 A"   46 A'   47 A'   18 A"   48 A'   49 A'                 
  0.164   0.171   0.194   0.201   0.264   0.298   0.352   0.353
 50 A'   51 A'   52 A'   53 A'   19 A"   54 A'   55 A'   20 A"                 
  0.379   0.388   0.399   0.417   0.459   0.481   0.488   0.498
 56 A'   21 A"   57 A'   58 A'   59 A'   22 A"   60 A'   61 A'                 
  0.507   0.521   0.522   0.543   0.561   0.587   0.588   0.659
 23 A"   24 A"   62 A'   63 A'   64 A'   25 A"   65 A'   66 A'                 
  0.661   0.703   0.729   0.747   0.807   0.972   1.010   1.061
 26 A"   67 A'   68 A'   69 A'   70 A'   71 A'   72 A'   27 A"                 
  1.197   1.231   1.268   1.305   1.317   1.368   1.386   1.455
 73 A'   28 A"   74 A'   29 A"   75 A'   76 A'   77 A'   78 A'                 
  1.483   1.563   1.564   1.613   1.644   1.711   1.746   1.799
 30 A"   31 A"   79 A'   32 A"   80 A'   33 A"   81 A'   82 A'                 
  1.934   1.948   2.000   2.029   2.165   2.244   2.563   2.637
 83 A'   34 A"   84 A'   85 A'   86 A'   87 A'   88 A'   35 A"                 
  2.658   2.715   2.878   3.039   3.118   3.311   3.928   3.959
 89 A'   36 A"   90 A'   91 A'   92 A'   93 A'   37 A"   38 A"                 
  3.976   4.003   4.016   4.066   4.171   4.250   4.389   4.447
 94 A'   95 A'   39 A"   40 A"   96 A'   97 A'   98 A'   99 A'                 
  4.630   6.004   6.100   6.182   6.773   7.496   7.583   7.708
100 A'   41 A"  101 A'  102 A'  103 A'   42 A"  104 A'  105 A'                 
 23.559  23.596  27.920  28.342  28.399  28.424  28.511  28.532
106 A'  107 A'  108 A'   43 A"  109 A'  110 A'   44 A"  111 A'                 
 28.563  28.646  28.924  48.037 127.891 127.945 128.003 151.723
 45 A"  112 A'  113 A'  114 A'   46 A"  115 A'  116 A'  117 A'                 
289.713 289.793 289.9551020.8891901.900
 47 A"  118 A'  119 A'  120 A'  121 A'                                         

 Beta MOs, Restricted
 -- Occupied --                  
******* -482.87 -176.32 -165.72 -165.72 -165.72  -62.53  -56.35
  1 A'    2 A'    3 A'    1 A"    4 A'    5 A'    6 A'    7 A'                 
-56.345 -56.344 -35.825 -31.314 -31.313 -31.313 -22.965 -22.965
  2 A"    8 A'    9 A'    3 A"   10 A'   11 A'   12 A'    4 A"                 
-22.964 -22.964 -22.964 -10.248 -10.243  -8.745  -6.575  -6.566
  5 A"   13 A'   14 A'   15 A'   16 A'   17 A'   18 A'    6 A"                 
 -6.564  -6.390  -4.806  -4.789  -4.787  -2.691  -2.684  -2.683
 19 A'   20 A'   21 A'    7 A"   22 A'   23 A'    8 A"   24 A'                 
 -2.676  -2.676  -2.095  -2.069  -2.069  -2.053  -2.053  -0.977
  9 A"   25 A'   26 A'   10 A"   27 A'   28 A'   11 A"   29 A'                 
 -0.881  -0.581  -0.510  -0.500  -0.454  -0.429  -0.402  -0.391
 30 A'   31 A'   32 A'   33 A'   34 A'   12 A"   13 A"   35 A'                 
 -0.263  -0.219  -0.157
 36 A'   37 A'   14 A"                                                         
 -- Virtual --                   
 -0.080  -0.056  -0.045  -0.012   0.018   0.034   0.043   0.045
 15 A"   38 A'   39 A'   40 A'   41 A'   42 A'   16 A"   43 A'                 
  0.065   0.074   0.078   0.082   0.086   0.113   0.116   0.147
 44 A'   45 A'   17 A"   46 A'   47 A'   18 A"   48 A'   49 A'                 
  0.164   0.171   0.194   0.201   0.264   0.298   0.352   0.353
 50 A'   51 A'   52 A'   53 A'   19 A"   54 A'   55 A'   20 A"                 
  0.379   0.388   0.399   0.417   0.459   0.481   0.488   0.498
 56 A'   21 A"   57 A'   58 A'   59 A'   22 A"   60 A'   61 A'                 
  0.507   0.521   0.522   0.543   0.561   0.587   0.588   0.659
 23 A"   24 A"   62 A'   63 A'   64 A'   25 A"   65 A'   66 A'                 
  0.661   0.703   0.729   0.747   0.807   0.972   1.010   1.061
 26 A"   67 A'   68 A'   69 A'   70 A'   71 A'   72 A'   27 A"                 
  1.197   1.231   1.268   1.305   1.317   1.368   1.386   1.455
 73 A'   28 A"   74 A'   29 A"   75 A'   76 A'   77 A'   78 A'                 
  1.483   1.563   1.564   1.613   1.644   1.711   1.746   1.799
 30 A"   31 A"   79 A'   32 A"   80 A'   33 A"   81 A'   82 A'                 
  1.934   1.948   2.000   2.029   2.165   2.244   2.563   2.637
 83 A'   34 A"   84 A'   85 A'   86 A'   87 A'   88 A'   35 A"                 
  2.658   2.715   2.878   3.039   3.118   3.311   3.928   3.959
 89 A'   36 A"   90 A'   91 A'   92 A'   93 A'   37 A"   38 A"                 
  3.976   4.003   4.016   4.066   4.171   4.250   4.389   4.447
 94 A'   95 A'   39 A"   40 A"   96 A'   97 A'   98 A'   99 A'                 
  4.630   6.004   6.100   6.182   6.773   7.496   7.583   7.708
100 A'   41 A"  101 A'  102 A'  103 A'   42 A"  104 A'  105 A'                 
 23.559  23.596  27.920  28.342  28.399  28.424  28.511  28.532
106 A'  107 A'  108 A'   43 A"  109 A'  110 A'   44 A"  111 A'                 
 28.563  28.646  28.924  48.037 127.891 127.945 128.003 151.723
 45 A"  112 A'  113 A'  114 A'   46 A"  115 A'  116 A'  117 A'                 
289.713 289.793 289.9551020.8891901.900
 47 A"  118 A'  119 A'  120 A'  121 A'                                         
 --------------------------------------------------------------

          Ground-State Mulliken Net Atomic Charges

     Atom                 Charge (a.u.)
  ----------------------------------------
      1 H                     0.090503
      2 H                     0.083147
      3 Br                    0.286463
      4 I                     0.648306
      5 C                    -0.328397
      6 C                    -0.780023
  ----------------------------------------
  Sum of atomic charges =     0.000000

 -----------------------------------------------------------------
                    Cartesian Multipole Moments
 -----------------------------------------------------------------
    Charge (ESU x 10^10)
                 0.0000
    Dipole Moment (Debye)
         X       0.0738      Y      -0.0164      Z      -0.0000
       Tot       0.0756
    Quadrupole Moments (Debye-Ang)
        XX     -50.9848     XY      -1.3947     YY     -61.6057
        XZ      -0.0000     YZ       0.0000     ZZ     -59.9261
    Octopole Moments (Debye-Ang^2)
       XXX       7.6510    XXY       2.5747    XYY      -3.8975
       YYY     -19.4719    XXZ       0.0000    XYZ       0.0000
       YYZ       0.0000    XZZ      -1.8879    YZZ      -6.4581
       ZZZ       0.0000
    Hexadecapole Moments (Debye-Ang^3)
      XXXX   -1174.8646   XXXY      -2.0325   XXYY    -216.4064
      XYYY     -14.0318   YYYY    -194.4488   XXXZ      -0.0000
      XXYZ       0.0000   XYYZ      -0.0000   YYYZ       0.0000
      XXZZ    -223.4219   XYZZ      -3.7818   YYZZ     -47.0367
      XZZZ      -0.0000   YZZZ       0.0000   ZZZZ     -78.6346
 -----------------------------------------------------------------
 Calculating analytic gradient of the SCF energy
 Gradient of SCF Energy
            1           2           3           4           5           6
    1   0.0985617  -0.1091454  -0.3780695   0.8123694   0.3843598  -0.8080761
    2  -0.0008030  -0.0110766   0.4953332   0.8998076  -0.5029702  -0.8802909
    3  -0.0000000  -0.0000000  -0.0000000  -0.0000000   0.0000000   0.0000000
 Max gradient component =       8.998E-01
 RMS gradient           =       4.539E-01
 Gradient time:  CPU 8.92 s  wall 2.33 s
 Geometry Optimization Parameters
   NAtoms,    NIC,     NZ,  NCons,   NDum,   NFix, NCnnct, MaxDiis
        6      32       0       0       0       0       0       0


** GEOMETRY OPTIMIZATION IN DELOCALIZED INTERNAL COORDINATES **
   Searching for a Minimum

   Optimization Cycle:   1

                       Coordinates (Angstroms)
     ATOM                X               Y               Z
      1  H         2.3830589327    1.8040280607    0.0000000000
      2  H        -1.6163955674    1.8700863826    0.0000000000
      3  Br        2.3500297717   -0.1956991893    0.0000000000
      4  I        -1.6494247283   -0.1296408675    0.0000000000
      5  C         1.3666807272    0.8206790162    0.0000000000
      6  C        -0.6330465229    0.8537081771    0.0000000000
   Point Group: cs    Number of degrees of freedom:     9


   Energy is  -9570.137991477


 Attempting to Generate Delocalized Internal Coordinates

 ** Taking Steepest Descent Step **
 Calculated Step too Large.  Step scaled by  0.241666
 Step Taken.  Stepsize is  0.300000

                             Maximum     Tolerance    Cnvgd?
         Gradient           0.882374      0.000300      NO
         Displacement       0.213240      0.001200      NO
         Energy change     *********      0.000001      NO


 New Cartesian Coordinates Obtained by Inverse Iteration

 Displacement from previous Coordinates is:  0.243029
 ----------------------------------------------------------------
             Standard Nuclear Orientation (Angstroms)
    I     Atom           X                Y                Z
 ----------------------------------------------------------------
    1      H       2.3715716555     1.8375084694     0.0000000000
    2      H      -1.5938818240     1.8657328630     0.0000000000
    3      Br      2.3946506168    -0.2439250066     0.0000000000
    4      I      -1.7347986809    -0.1641066541     0.0000000000
    5      C       1.3748227264     0.8469899108     0.0000000000
    6      C      -0.6114618808     0.8809619972     0.0000000000
 ----------------------------------------------------------------
 Molecular Point Group                 Cs    NOp =  2
 Largest Abelian Subgroup              Cs    NOp =  2
 Nuclear Repulsion Energy =   557.0623763273 hartrees
 There are       51 alpha and       51 beta electrons
 Applying Cartesian multipole field
    Component          Value
    ---------          -----
     (2,0,0)        1.00000E-11
     (0,2,0)        2.00000E-11
     (0,0,2)       -3.00000E-11
 Nucleus-field energy     =     0.0000000150 hartrees
 Requested basis set is 6-311++G(d,p)
 There are 65 shells and 168 basis functions
 A cutoff of  1.0D-11 yielded   1779 shell pairs
 There are     12291 function pairs (     13802 Cartesian)
 Smallest overlap matrix eigenvalue = 2.96E-04
 Guess MOs from SCF MO coefficient file

 -----------------------------------------------------------------------
  General SCF calculation program by
  Eric Jon Sundstrom, Paul Horn, Yuezhi Mao, Dmitri Zuev, Alec White,
  David Stuck, Shaama M.S., Shane Yost, Joonho Lee, David Small,
  Daniel Levine, Susi Lehtola, Hugh Burton, Evgeny Epifanovsky
 -----------------------------------------------------------------------
 Exchange:     0.2000 Hartree-Fock + 0.0800 Slater + 0.7200 B88
 Correlation:  0.1900 VWN1RPA + 0.8100 LYP
 Using SG-1 standard quadrature grid
 using 4 threads for integral computing
 -------------------------------------------------------
 OpenMP Integral computing Module                
 Release: version 2.0, May 2017, Q-Chem Inc. Pleasanton 
 -------------------------------------------------------
 -------------------------------------------------------
 OpenMP BLAS3 based DFT computing Module                
 Release: version 1.0, May 2013, Q-Chem Inc. Pittsburgh 
 -------------------------------------------------------
 A restricted SCF calculation will be
 performed using DIIS
 SCF converges when DIIS error is below 1.0e-08
 ---------------------------------------
  Cycle       Energy         DIIS error
 ---------------------------------------
    1   -9570.4176064279      2.42e-03  
    2   -9570.4120560093      2.43e-03  
    3   -9570.4084659530      2.38e-03  
    4   -9570.4093128949      2.20e-03  
    5   -9570.4332404354      1.55e-04  
    6   -9570.4333071677      5.43e-05  
    7   -9570.4333174273      1.63e-05  
    8   -9570.4333184361      2.64e-06  
    9   -9570.4333184534      7.03e-07  
   10   -9570.4333184543      4.69e-07  
   11   -9570.4333184554      7.96e-08  
   12   -9570.4333184556      2.49e-08  
   13   -9570.4333184555      7.28e-09  Convergence criterion met
 ---------------------------------------
 SCF time:   CPU 32.69s  wall 8.00s 
 SCF   energy in the final basis set =    -9570.4333184555
 Total energy in the final basis set =    -9570.4333184555

 --------------------------------------------------------------
             Orbital Energies (a.u.) and Symmetries
 --------------------------------------------------------------

 Alpha MOs, Restricted
 -- Occupied --                  
******* -482.87 -176.32 -165.72 -165.72 -165.72  -62.52  -56.34
  1 A'    2 A'    3 A'    1 A"    4 A'    5 A'    6 A'    7 A'                 
-56.341 -56.340 -35.821 -31.311 -31.311 -31.310 -22.962 -22.962
  2 A"    8 A'    9 A'   10 A'    3 A"   11 A'   12 A'    4 A"                 
-22.961 -22.961 -22.961 -10.259 -10.241  -8.739  -6.569  -6.559
 13 A'    5 A"   14 A'   15 A'   16 A'   17 A'   18 A'    6 A"                 
 -6.557  -6.381  -4.793  -4.781  -4.779  -2.683  -2.678  -2.676
 19 A'   20 A'   21 A'    7 A"   22 A'   23 A'    8 A"   24 A'                 
 -2.669  -2.669  -2.074  -2.058  -2.057  -2.046  -2.045  -0.947
  9 A"   25 A'   26 A'   10 A"   27 A'   11 A"   28 A'   29 A'                 
 -0.857  -0.586  -0.518  -0.479  -0.438  -0.409  -0.395  -0.378
 30 A'   31 A'   32 A'   33 A'   34 A'   12 A"   35 A'   13 A"                 
 -0.273  -0.229  -0.167
 36 A'   37 A'   14 A"                                                         
 -- Virtual --                   
 -0.084  -0.059  -0.040  -0.006   0.020   0.034   0.046   0.048
 15 A"   38 A'   39 A'   40 A'   41 A'   42 A'   16 A"   43 A'                 
  0.062   0.074   0.079   0.081   0.091   0.114   0.118   0.148
 44 A'   45 A'   46 A'   17 A"   47 A'   18 A"   48 A'   49 A'                 
  0.162   0.168   0.181   0.203   0.256   0.289   0.335   0.360
 50 A'   51 A'   52 A'   53 A'   19 A"   54 A'   55 A'   20 A"                 
  0.380   0.394   0.399   0.419   0.449   0.477   0.488   0.502
 56 A'   21 A"   57 A'   58 A'   59 A'   60 A'   22 A"   61 A'                 
  0.506   0.510   0.520   0.536   0.564   0.574   0.578   0.640
 23 A"   62 A'   24 A"   63 A'   64 A'   65 A'   25 A"   66 A'                 
  0.647   0.706   0.715   0.754   0.805   0.929   1.010   1.054
 26 A"   67 A'   68 A'   69 A'   70 A'   71 A'   72 A'   27 A"                 
  1.131   1.230   1.268   1.302   1.310   1.332   1.372   1.459
 73 A'   28 A"   74 A'   75 A'   29 A"   76 A'   77 A'   78 A'                 
  1.462   1.568   1.582   1.600   1.652   1.714   1.737   1.804
 30 A"   79 A'   31 A"   32 A"   80 A'   33 A"   81 A'   82 A'                 
  1.959   1.961   2.015   2.038   2.129   2.245   2.571   2.643
 83 A'   34 A"   84 A'   85 A'   86 A'   87 A'   88 A'   35 A"                 
  2.663   2.711   2.850   2.991   3.109   3.305   3.936   3.964
 89 A'   36 A"   90 A'   91 A'   92 A'   93 A'   37 A"   38 A"                 
  3.978   3.999   4.007   4.068   4.139   4.216   4.336   4.444
 94 A'   95 A'   39 A"   40 A"   96 A'   97 A'   98 A'   99 A'                 
  4.495   5.999   6.085   6.177   6.752   7.504   7.577   7.670
100 A'   41 A"  101 A'  102 A'  103 A'   42 A"  104 A'  105 A'                 
 23.437  23.492  27.901  28.340  28.395  28.417  28.515  28.534
106 A'  107 A'  108 A'   43 A"  109 A'  110 A'   44 A"  111 A'                 
 28.556  28.623  28.833  48.010 127.887 127.934 128.000 151.702
 45 A"  112 A'  113 A'  114 A'   46 A"  115 A'  116 A'  117 A'                 
289.717 289.783 289.9071020.8461901.874
 47 A"  118 A'  119 A'  120 A'  121 A'                                         

 Beta MOs, Restricted
 -- Occupied --                  
******* -482.87 -176.32 -165.72 -165.72 -165.72  -62.52  -56.34
  1 A'    2 A'    3 A'    1 A"    4 A'    5 A'    6 A'    7 A'                 
-56.341 -56.340 -35.821 -31.311 -31.311 -31.310 -22.962 -22.962
  2 A"    8 A'    9 A'   10 A'    3 A"   11 A'   12 A'    4 A"                 
-22.961 -22.961 -22.961 -10.259 -10.241  -8.739  -6.569  -6.559
 13 A'    5 A"   14 A'   15 A'   16 A'   17 A'   18 A'    6 A"                 
 -6.557  -6.381  -4.793  -4.781  -4.779  -2.683  -2.678  -2.676
 19 A'   20 A'   21 A'    7 A"   22 A'   23 A'    8 A"   24 A'                 
 -2.669  -2.669  -2.074  -2.058  -2.057  -2.046  -2.045  -0.947
  9 A"   25 A'   26 A'   10 A"   27 A'   11 A"   28 A'   29 A'                 
 -0.857  -0.586  -0.518  -0.479  -0.438  -0.409  -0.395  -0.378
 30 A'   31 A'   32 A'   33 A'   34 A'   12 A"   35 A'   13 A"                 
 -0.273  -0.229  -0.167
 36 A'   37 A'   14 A"                                                         
 -- Virtual --                   
 -0.084  -0.059  -0.040  -0.006   0.020   0.034   0.046   0.048
 15 A"   38 A'   39 A'   40 A'   41 A'   42 A'   16 A"   43 A'                 
  0.062   0.074   0.079   0.081   0.091   0.114   0.118   0.148
 44 A'   45 A'   46 A'   17 A"   47 A'   18 A"   48 A'   49 A'                 
  0.162   0.168   0.181   0.203   0.256   0.289   0.335   0.360
 50 A'   51 A'   52 A'   53 A'   19 A"   54 A'   55 A'   20 A"                 
  0.380   0.394   0.399   0.419   0.449   0.477   0.488   0.502
 56 A'   21 A"   57 A'   58 A'   59 A'   60 A'   22 A"   61 A'                 
  0.506   0.510   0.520   0.536   0.564   0.574   0.578   0.640
 23 A"   62 A'   24 A"   63 A'   64 A'   65 A'   25 A"   66 A'                 
  0.647   0.706   0.715   0.754   0.805   0.929   1.010   1.054
 26 A"   67 A'   68 A'   69 A'   70 A'   71 A'   72 A'   27 A"                 
  1.131   1.230   1.268   1.302   1.310   1.332   1.372   1.459
 73 A'   28 A"   74 A'   75 A'   29 A"   76 A'   77 A'   78 A'                 
  1.462   1.568   1.582   1.600   1.652   1.714   1.737   1.804
 30 A"   79 A'   31 A"   32 A"   80 A'   33 A"   81 A'   82 A'                 
  1.959   1.961   2.015   2.038   2.129   2.245   2.571   2.643
 83 A'   34 A"   84 A'   85 A'   86 A'   87 A'   88 A'   35 A"                 
  2.663   2.711   2.850   2.991   3.109   3.305   3.936   3.964
 89 A'   36 A"   90 A'   91 A'   92 A'   93 A'   37 A"   38 A"                 
  3.978   3.999   4.007   4.068   4.139   4.216   4.336   4.444
 94 A'   95 A'   39 A"   40 A"   96 A'   97 A'   98 A'   99 A'                 
  4.495   5.999   6.085   6.177   6.752   7.504   7.577   7.670
100 A'   41 A"  101 A'  102 A'  103 A'   42 A"  104 A'  105 A'                 
 23.437  23.492  27.901  28.340  28.395  28.417  28.515  28.534
106 A'  107 A'  108 A'   43 A"  109 A'  110 A'   44 A"  111 A'                 
 28.556  28.623  28.833  48.010 127.887 127.934 128.000 151.702
 45 A"  112 A'  113 A'  114 A'   46 A"  115 A'  116 A'  117 A'                 
289.717 289.783 289.9071020.8461901.874
 47 A"  118 A'  119 A'  120 A'  121 A'                                         
 --------------------------------------------------------------

          Ground-State Mulliken Net Atomic Charges

     Atom                 Charge (a.u.)
  ----------------------------------------
      1 H                     0.118536
      2 H                     0.114397
      3 Br                    0.225670
      4 I                     0.499322
      5 C                    -0.308099
      6 C                    -0.649825
  ----------------------------------------
  Sum of atomic charges =     0.000000

 -----------------------------------------------------------------
                    Cartesian Multipole Moments
 -----------------------------------------------------------------
    Charge (ESU x 10^10)
                 0.0000
    Dipole Moment (Debye)
         X       0.0299      Y      -0.0798      Z       0.0000
       Tot       0.0852
    Quadrupole Moments (Debye-Ang)
        XX     -50.8406     XY      -1.0211     YY     -60.8098
        XZ       0.0000     YZ       0.0000     ZZ     -60.4849
    Octopole Moments (Debye-Ang^2)
       XXX      10.7335    XXY       2.2071    XYY      -1.4517
       YYY     -13.7137    XXZ       0.0000    XYZ      -0.0000
       YYZ       0.0000    XZZ      -0.5667    YZZ      -5.6847
       ZZZ       0.0000
    Hexadecapole Moments (Debye-Ang^3)
      XXXX   -1238.5009   XXXY      -0.4299   XXYY    -225.1624
      XYYY     -13.1235   YYYY    -194.1202   XXXZ       0.0000
      XXYZ       0.0000   XYYZ      -0.0000   YYYZ       0.0000
      XXZZ    -235.1153   XYZZ      -3.9039   YYZZ     -48.0929
      XZZZ       0.0000   YZZZ       0.0000   ZZZZ     -79.3440
 -----------------------------------------------------------------
 Calculating analytic gradient of the SCF energy
 Gradient of SCF Energy
            1           2           3           4           5           6
    1   0.0962923  -0.1080513  -0.2331463   0.4730848   0.2536279  -0.4818073
    2   0.0131351  -0.0025551   0.3330487   0.5382209  -0.3518757  -0.5299739
    3   0.0000000  -0.0000000   0.0000000  -0.0000000  -0.0000000   0.0000000
 Max gradient component =       5.382E-01
 RMS gradient           =       2.790E-01
 Gradient time:  CPU 8.53 s  wall 2.23 s
 Geometry Optimization Parameters
   NAtoms,    NIC,     NZ,  NCons,   NDum,   NFix, NCnnct, MaxDiis
        6      32       0       0       0       0       0       0


** GEOMETRY OPTIMIZATION IN DELOCALIZED INTERNAL COORDINATES **
   Searching for a Minimum

   Optimization Cycle:   2

                       Coordinates (Angstroms)
     ATOM                X               Y               Z
      1  H         2.3715716555    1.8375084694    0.0000000000
      2  H        -1.5938818240    1.8657328630    0.0000000000
      3  Br        2.3946506168   -0.2439250066    0.0000000000
      4  I        -1.7347986809   -0.1641066541    0.0000000000
      5  C         1.3748227264    0.8469899108    0.0000000000
      6  C        -0.6114618808    0.8809619972    0.0000000000
   Point Group: cs    Number of degrees of freedom:     9


   Energy is  -9570.433318456

 Hessian Updated using BFGS Update

 ** Taking Steepest Descent Step **
 Calculated Step too Large.  Step scaled by  0.393727
 Step Taken.  Stepsize is  0.300000

                             Maximum     Tolerance    Cnvgd?
         Gradient           0.569542      0.000300      NO
         Displacement       0.224244      0.001200      NO
         Energy change     -0.295327      0.000001      NO


 New Cartesian Coordinates Obtained by Inverse Iteration

 Displacement from previous Coordinates is:  0.238570
 ----------------------------------------------------------------
             Standard Nuclear Orientation (Angstroms)
    I     Atom           X                Y                Z
 ----------------------------------------------------------------
    1      H       2.3432729789     1.8742036414     0.0000000000
    2      H      -1.5588903527     1.8602238454     0.0000000000
    3      Br      2.4285031288    -0.2996398147     0.0000000000
    4      I      -1.8044199360    -0.1969089081     0.0000000000
    5      C       1.3771947145     0.8761694752     0.0000000000
    6      C      -0.5847579205     0.9091133405     0.0000000000
 ----------------------------------------------------------------
 Molecular Point Group                 Cs    NOp =  2
 Largest Abelian Subgroup              Cs    NOp =  2
 Nuclear Repulsion Energy =   537.5424439274 hartrees
 There are       51 alpha and       51 beta electrons
 Applying Cartesian multipole field
    Component          Value
    ---------          -----
     (2,0,0)        1.00000E-11
     (0,2,0)        2.00000E-11
     (0,0,2)       -3.00000E-11
 Nucleus-field energy     =     0.0000000158 hartrees
 Requested basis set is 6-311++G(d,p)
 There are 65 shells and 168 basis functions
 A cutoff of  1.0D-11 yielded   1777 shell pairs
 There are     12263 function pairs (     13771 Cartesian)
 Smallest overlap matrix eigenvalue = 2.97E-04
 Guess MOs from SCF MO coefficient file

 -----------------------------------------------------------------------
  General SCF calculation program by
  Eric Jon Sundstrom, Paul Horn, Yuezhi Mao, Dmitri Zuev, Alec White,
  David Stuck, Shaama M.S., Shane Yost, Joonho Lee, David Small,
  Daniel Levine, Susi Lehtola, Hugh Burton, Evgeny Epifanovsky
 -----------------------------------------------------------------------
 Exchange:     0.2000 Hartree-Fock + 0.0800 Slater + 0.7200 B88
 Correlation:  0.1900 VWN1RPA + 0.8100 LYP
 Using SG-1 standard quadrature grid
 using 4 threads for integral computing
 -------------------------------------------------------
 OpenMP Integral computing Module                
 Release: version 2.0, May 2017, Q-Chem Inc. Pleasanton 
 -------------------------------------------------------
 -------------------------------------------------------
 OpenMP BLAS3 based DFT computing Module                
 Release: version 1.0, May 2013, Q-Chem Inc. Pittsburgh 
 -------------------------------------------------------
 A restricted SCF calculation will be
 performed using DIIS
 SCF converges when DIIS error is below 1.0e-08
 ---------------------------------------
  Cycle       Energy         DIIS error
 ---------------------------------------
    1   -9570.6041116186      1.86e-03  
    2   -9570.6047714035      1.73e-03  
    3   -9570.6037095460      1.68e-03  
    4   -9570.6046850775      1.51e-03  
    5   -9570.6155562728      1.10e-04  
    6   -9570.6155976424      3.41e-05  
    7   -9570.6156013009      9.63e-06  
    8   -9570.6156016373      2.29e-06  
    9   -9570.6156016493      6.32e-07  
   10   -9570.6156016503      3.27e-07  
   11   -9570.6156016508      8.32e-08  
   12   -9570.6156016508      2.18e-08  
   13   -9570.6156016508      3.41e-09  Convergence criterion met
 ---------------------------------------
 SCF time:   CPU 31.99s  wall 8.00s 
 SCF   energy in the final basis set =    -9570.6156016508
 Total energy in the final basis set =    -9570.6156016508

 --------------------------------------------------------------
             Orbital Energies (a.u.) and Symmetries
 --------------------------------------------------------------

 Alpha MOs, Restricted
 -- Occupied --                  
******* -482.87 -176.32 -165.72 -165.72 -165.72  -62.52  -56.34
  1 A'    2 A'    3 A'    4 A'    1 A"    5 A'    6 A'    7 A'                 
-56.338 -56.337 -35.821 -31.311 -31.310 -31.309 -22.962 -22.962
  2 A"    8 A'    9 A'   10 A'    3 A"   11 A'   12 A'    4 A"                 
-22.961 -22.960 -22.960 -10.270 -10.249  -8.733  -6.563  -6.554
 13 A'    5 A"   14 A'   15 A'   16 A'   17 A'   18 A'    6 A"                 
 -6.552  -6.377  -4.788  -4.777  -4.775  -2.676  -2.672  -2.671
 19 A'   20 A'   21 A'    7 A"   22 A'   23 A'    8 A"   24 A'                 
 -2.663  -2.663  -2.062  -2.052  -2.051  -2.041  -2.041  -0.917
  9 A"   25 A'   26 A'   10 A"   27 A'   11 A"   28 A'   29 A'                 
 -0.831  -0.592  -0.527  -0.464  -0.425  -0.397  -0.392  -0.359
 30 A'   31 A'   32 A'   33 A'   34 A'   35 A'   12 A"   13 A"                 
 -0.283  -0.240  -0.178
 36 A'   37 A'   14 A"                                                         
 -- Virtual --                   
 -0.089  -0.064  -0.033   0.000   0.022   0.032   0.049   0.052
 15 A"   38 A'   39 A'   40 A'   41 A'   42 A'   16 A"   43 A'                 
  0.058   0.074   0.079   0.083   0.097   0.114   0.118   0.144
 44 A'   45 A'   46 A'   17 A"   47 A'   18 A"   48 A'   49 A'                 
  0.157   0.162   0.174   0.205   0.249   0.280   0.314   0.365
 50 A'   51 A'   52 A'   53 A'   19 A"   54 A'   55 A'   20 A"                 
  0.380   0.400   0.401   0.420   0.438   0.462   0.469   0.498
 56 A'   57 A'   21 A"   58 A'   59 A'   60 A'   22 A"   61 A'                 
  0.513   0.514   0.530   0.531   0.548   0.564   0.577   0.624
 62 A'   23 A"   24 A"   63 A'   64 A'   25 A"   65 A'   66 A'                 
  0.642   0.692   0.719   0.766   0.800   0.877   1.005   1.044
 26 A"   67 A'   68 A'   69 A'   70 A'   71 A'   72 A'   27 A"                 
  1.066   1.229   1.263   1.280   1.310   1.318   1.375   1.439
 73 A'   28 A"   74 A'   75 A'   29 A"   76 A'   77 A'   30 A"                 
  1.466   1.576   1.586   1.602   1.663   1.724   1.727   1.806
 78 A'   31 A"   79 A'   32 A"   80 A'   81 A'   33 A"   82 A'                 
  1.974   2.002   2.034   2.041   2.095   2.262   2.576   2.645
 34 A"   83 A'   84 A'   85 A'   86 A'   87 A'   88 A'   35 A"                 
  2.672   2.709   2.813   2.973   3.102   3.326   3.939   3.968
 89 A'   36 A"   90 A'   91 A'   92 A'   93 A'   37 A"   38 A"                 
  3.978   3.994   4.005   4.073   4.113   4.191   4.289   4.371
 94 A'   95 A'   39 A"   40 A"   96 A'   97 A'   98 A'   99 A'                 
  4.453   5.993   6.069   6.165   6.718   7.512   7.572   7.642
100 A'   41 A"  101 A'  102 A'  103 A'   42 A"  104 A'  105 A'                 
 23.377  23.424  27.894  28.336  28.387  28.419  28.517  28.533
106 A'  107 A'  108 A'   43 A"  109 A'  110 A'   44 A"  111 A'                 
 28.553  28.607  28.758  47.972 127.881 127.923 127.988 151.692
 45 A"  112 A'  113 A'  114 A'   46 A"  115 A'  116 A'  117 A'                 
289.721 289.776 289.8721020.7911901.862
 47 A"  118 A'  119 A'  120 A'  121 A'                                         

 Beta MOs, Restricted
 -- Occupied --                  
******* -482.87 -176.32 -165.72 -165.72 -165.72  -62.52  -56.34
  1 A'    2 A'    3 A'    4 A'    1 A"    5 A'    6 A'    7 A'                 
-56.338 -56.337 -35.821 -31.311 -31.310 -31.309 -22.962 -22.962
  2 A"    8 A'    9 A'   10 A'    3 A"   11 A'   12 A'    4 A"                 
-22.961 -22.960 -22.960 -10.270 -10.249  -8.733  -6.563  -6.554
 13 A'    5 A"   14 A'   15 A'   16 A'   17 A'   18 A'    6 A"                 
 -6.552  -6.377  -4.788  -4.777  -4.775  -2.676  -2.672  -2.671
 19 A'   20 A'   21 A'    7 A"   22 A'   23 A'    8 A"   24 A'                 
 -2.663  -2.663  -2.062  -2.052  -2.051  -2.041  -2.041  -0.917
  9 A"   25 A'   26 A'   10 A"   27 A'   11 A"   28 A'   29 A'                 
 -0.831  -0.592  -0.527  -0.464  -0.425  -0.397  -0.392  -0.359
 30 A'   31 A'   32 A'   33 A'   34 A'   35 A'   12 A"   13 A"                 
 -0.283  -0.240  -0.178
 36 A'   37 A'   14 A"                                                         
 -- Virtual --                   
 -0.089  -0.064  -0.033   0.000   0.022   0.032   0.049   0.052
 15 A"   38 A'   39 A'   40 A'   41 A'   42 A'   16 A"   43 A'                 
  0.058   0.074   0.079   0.083   0.097   0.114   0.118   0.144
 44 A'   45 A'   46 A'   17 A"   47 A'   18 A"   48 A'   49 A'                 
  0.157   0.162   0.174   0.205   0.249   0.280   0.314   0.365
 50 A'   51 A'   52 A'   53 A'   19 A"   54 A'   55 A'   20 A"                 
  0.380   0.400   0.401   0.420   0.438   0.462   0.469   0.498
 56 A'   57 A'   21 A"   58 A'   59 A'   60 A'   22 A"   61 A'                 
  0.513   0.514   0.530   0.531   0.548   0.564   0.577   0.624
 62 A'   23 A"   24 A"   63 A'   64 A'   25 A"   65 A'   66 A'                 
  0.642   0.692   0.719   0.766   0.800   0.877   1.005   1.044
 26 A"   67 A'   68 A'   69 A'   70 A'   71 A'   72 A'   27 A"                 
  1.066   1.229   1.263   1.280   1.310   1.318   1.375   1.439
 73 A'   28 A"   74 A'   75 A'   29 A"   76 A'   77 A'   30 A"                 
  1.466   1.576   1.586   1.602   1.663   1.724   1.727   1.806
 78 A'   31 A"   79 A'   32 A"   80 A'   81 A'   33 A"   82 A'                 
  1.974   2.002   2.034   2.041   2.095   2.262   2.576   2.645
 34 A"   83 A'   84 A'   85 A'   86 A'   87 A'   88 A'   35 A"                 
  2.672   2.709   2.813   2.973   3.102   3.326   3.939   3.968
 89 A'   36 A"   90 A'   91 A'   92 A'   93 A'   37 A"   38 A"                 
  3.978   3.994   4.005   4.073   4.113   4.191   4.289   4.371
 94 A'   95 A'   39 A"   40 A"   96 A'   97 A'   98 A'   99 A'                 
  4.453   5.993   6.069   6.165   6.718   7.512   7.572   7.642
100 A'   41 A"  101 A'  102 A'  103 A'   42 A"  104 A'  105 A'                 
 23.377  23.424  27.894  28.336  28.387  28.419  28.517  28.533
106 A'  107 A'  108 A'   43 A"  109 A'  110 A'   44 A"  111 A'                 
 28.553  28.607  28.758  47.972 127.881 127.923 127.988 151.692
 45 A"  112 A'  113 A'  114 A'   46 A"  115 A'  116 A'  117 A'                 
289.721 289.776 289.8721020.7911901.862
 47 A"  118 A'  119 A'  120 A'  121 A'                                         
 --------------------------------------------------------------

          Ground-State Mulliken Net Atomic Charges

     Atom                 Charge (a.u.)
  ----------------------------------------
      1 H                     0.143632
      2 H                     0.138963
      3 Br                    0.158233
      4 I                     0.382460
      5 C                    -0.280346
      6 C                    -0.542941
  ----------------------------------------
  Sum of atomic charges =     0.000000

 -----------------------------------------------------------------
                    Cartesian Multipole Moments
 -----------------------------------------------------------------
    Charge (ESU x 10^10)
                 0.0000
    Dipole Moment (Debye)
         X      -0.0443      Y      -0.0467      Z      -0.0000
       Tot       0.0644
    Quadrupole Moments (Debye-Ang)
        XX     -51.0458     XY      -0.6014     YY     -60.0068
        XZ      -0.0000     YZ      -0.0000     ZZ     -61.0251
    Octopole Moments (Debye-Ang^2)
       XXX      12.2373    XXY       1.9273    XYY       0.9840
       YYY      -7.7151    XXZ       0.0000    XYZ       0.0000
       YYZ      -0.0000    XZZ       0.4478    YZZ      -4.5729
       ZZZ      -0.0000
    Hexadecapole Moments (Debye-Ang^3)
      XXXX   -1293.3183   XXXY       1.8747   XXYY    -232.6623
      XYYY     -10.4570   YYYY    -195.9946   XXXZ      -0.0000
      XXYZ      -0.0000   XYYZ       0.0000   YYYZ      -0.0000
      XXZZ    -245.3311   XYZZ      -3.5946   YYZZ     -49.4404
      XZZZ      -0.0000   YZZZ      -0.0000   ZZZZ     -80.3971
 -----------------------------------------------------------------
 Calculating analytic gradient of the SCF energy
 Gradient of SCF Energy
            1           2           3           4           5           6
    1   0.0923676  -0.1057535  -0.1347102   0.2772837   0.1701984  -0.2993860
    2   0.0261240   0.0022129   0.2175562   0.3310035  -0.2477105  -0.3291860
    3   0.0000000   0.0000000   0.0000000   0.0000000  -0.0000000  -0.0000000
 Max gradient component =       3.310E-01
 RMS gradient           =       1.765E-01
 Gradient time:  CPU 8.30 s  wall 2.18 s
 Geometry Optimization Parameters
   NAtoms,    NIC,     NZ,  NCons,   NDum,   NFix, NCnnct, MaxDiis
        6      32       0       0       0       0       0       0


** GEOMETRY OPTIMIZATION IN DELOCALIZED INTERNAL COORDINATES **
   Searching for a Minimum

   Optimization Cycle:   3

                       Coordinates (Angstroms)
     ATOM                X               Y               Z
      1  H         2.3432729789    1.8742036414    0.0000000000
      2  H        -1.5588903527    1.8602238454    0.0000000000
      3  Br        2.4285031288   -0.2996398147    0.0000000000
      4  I        -1.8044199360   -0.1969089081    0.0000000000
      5  C         1.3771947145    0.8761694752    0.0000000000
      6  C        -0.5847579205    0.9091133405    0.0000000000
   Point Group: cs    Number of degrees of freedom:     9


   Energy is  -9570.615601651

 Hessian Updated using BFGS Update

 ** Taking Steepest Descent Step **
 Calculated Step too Large.  Step scaled by  0.616866
 Step Taken.  Stepsize is  0.300000

                             Maximum     Tolerance    Cnvgd?
         Gradient           0.376682      0.000300      NO
         Displacement       0.232362      0.001200      NO
         Energy change     -0.182283      0.000001      NO


 New Cartesian Coordinates Obtained by Inverse Iteration

 Displacement from previous Coordinates is:  0.247881
 ----------------------------------------------------------------
             Standard Nuclear Orientation (Angstroms)
    I     Atom           X                Y                Z
 ----------------------------------------------------------------
    1      H       2.2917099791     1.9112126063     0.0000000000
    2      H      -1.5029552149     1.8536466392     0.0000000000
    3      Br      2.4429271593    -0.3584820920     0.0000000000
    4      I      -1.8516899664    -0.2286762716     0.0000000000
    5      C       1.3705809555     0.9080254449     0.0000000000
    6      C      -0.5496702996     0.9374352529     0.0000000000
 ----------------------------------------------------------------
 Molecular Point Group                 Cs    NOp =  2
 Largest Abelian Subgroup              Cs    NOp =  2
 Nuclear Repulsion Energy =   523.4642285534 hartrees
 There are       51 alpha and       51 beta electrons
 Applying Cartesian multipole field
    Component          Value
    ---------          -----
     (2,0,0)        1.00000E-11
     (0,2,0)        2.00000E-11
     (0,0,2)       -3.00000E-11
 Nucleus-field energy     =     0.0000000164 hartrees
 Requested basis set is 6-311++G(d,p)
 There are 65 shells and 168 basis functions
 A cutoff of  1.0D-11 yielded   1775 shell pairs
 There are     12241 function pairs (     13746 Cartesian)
 Smallest overlap matrix eigenvalue = 2.98E-04
 Guess MOs from SCF MO coefficient file

 -----------------------------------------------------------------------
  General SCF calculation program by
  Eric Jon Sundstrom, Paul Horn, Yuezhi Mao, Dmitri Zuev, Alec White,
  David Stuck, Shaama M.S., Shane Yost, Joonho Lee, David Small,
  Daniel Levine, Susi Lehtola, Hugh Burton, Evgeny Epifanovsky
 -----------------------------------------------------------------------
 Exchange:     0.2000 Hartree-Fock + 0.0800 Slater + 0.7200 B88
 Correlation:  0.1900 VWN1RPA + 0.8100 LYP
 Using SG-1 standard quadrature grid
 using 4 threads for integral computing
 -------------------------------------------------------
 OpenMP Integral computing Module                
 Release: version 2.0, May 2017, Q-Chem Inc. Pleasanton 
 -------------------------------------------------------
 -------------------------------------------------------
 OpenMP BLAS3 based DFT computing Module                
 Release: version 1.0, May 2013, Q-Chem Inc. Pittsburgh 
 -------------------------------------------------------
 A restricted SCF calculation will be
 performed using DIIS
 SCF converges when DIIS error is below 1.0e-08
 ---------------------------------------
  Cycle       Energy         DIIS error
 ---------------------------------------
    1   -9570.7267588315      1.45e-03  
    2   -9570.7304430983      1.14e-03  
    3   -9570.7283345162      1.30e-03  
    4   -9570.7310306293      9.50e-04  
    5   -9570.7351644369      8.58e-05  
    6   -9570.7351929060      2.15e-05  
    7   -9570.7351942321      5.87e-06  
    8   -9570.7351943425      1.85e-06  
    9   -9570.7351943504      5.33e-07  
   10   -9570.7351943513      2.21e-07  
   11   -9570.7351943515      5.94e-08  
   12   -9570.7351943516      1.69e-08  
   13   -9570.7351943514      1.76e-09  Convergence criterion met
 ---------------------------------------
 SCF time:   CPU 31.63s  wall 8.00s 
 SCF   energy in the final basis set =    -9570.7351943514
 Total energy in the final basis set =    -9570.7351943514

 --------------------------------------------------------------
             Orbital Energies (a.u.) and Symmetries
 --------------------------------------------------------------

 Alpha MOs, Restricted
 -- Occupied --                  
******* -482.86 -176.32 -165.73 -165.72 -165.72  -62.52  -56.34
  1 A'    2 A'    3 A'    4 A'    1 A"    5 A'    6 A'    7 A'                 
-56.334 -56.333 -35.821 -31.312 -31.309 -31.308 -22.963 -22.962
  2 A"    8 A'    9 A'   10 A'    3 A"   11 A'   12 A'    4 A"                 
-22.961 -22.960 -22.960 -10.280 -10.258  -8.728  -6.558  -6.548
 13 A'    5 A"   14 A'   15 A'   16 A'   17 A'   18 A'    6 A"                 
 -6.546  -6.374  -4.785  -4.774  -4.772  -2.671  -2.667  -2.666
 19 A'   20 A'   21 A'    7 A"   22 A'   23 A'    8 A"   24 A'                 
 -2.657  -2.657  -2.056  -2.048  -2.047  -2.038  -2.038  -0.889
  9 A"   25 A'   26 A'   10 A"   27 A'   11 A"   28 A'   29 A'                 
 -0.807  -0.600  -0.535  -0.454  -0.418  -0.393  -0.377  -0.345
 30 A'   31 A'   32 A'   33 A'   34 A'   35 A'   12 A"   13 A"                 
 -0.293  -0.251  -0.190
 36 A'   37 A'   14 A"                                                         
 -- Virtual --                   
 -0.092  -0.066  -0.027   0.005   0.019   0.030   0.051   0.053
 15 A"   38 A'   39 A'   40 A'   41 A'   42 A'   16 A"   43 A'                 
  0.060   0.073   0.079   0.085   0.106   0.113   0.116   0.134
 44 A'   45 A'   46 A'   17 A"   47 A'   18 A"   48 A'   49 A'                 
  0.153   0.159   0.172   0.207   0.243   0.271   0.295   0.370
 50 A'   51 A'   52 A'   53 A'   19 A"   54 A'   55 A'   20 A"                 
  0.380   0.402   0.407   0.417   0.432   0.449   0.450   0.490
 56 A'   57 A'   21 A"   58 A'   59 A'   60 A'   22 A"   61 A'                 
  0.523   0.524   0.527   0.528   0.538   0.549   0.586   0.616
 62 A'   23 A"   63 A'   64 A'   24 A"   25 A"   65 A'   66 A'                 
  0.641   0.682   0.724   0.779   0.793   0.830   0.993   1.016
 26 A"   67 A'   68 A'   69 A'   70 A'   71 A'   72 A'   73 A'                 
  1.031   1.229   1.234   1.285   1.306   1.330   1.381   1.412
 27 A"   28 A"   74 A'   75 A'   29 A"   76 A'   77 A'   30 A"                 
  1.479   1.560   1.614   1.619   1.677   1.706   1.755   1.809
 78 A'   31 A"   79 A'   32 A"   80 A'   81 A'   33 A"   82 A'                 
  1.982   2.029   2.045   2.063   2.091   2.297   2.582   2.643
 34 A"   83 A'   84 A'   85 A'   86 A'   87 A'   88 A'   35 A"                 
  2.687   2.710   2.782   2.965   3.100   3.377   3.942   3.973
 89 A'   36 A"   90 A'   91 A'   92 A'   93 A'   37 A"   38 A"                 
  3.976   3.992   4.007   4.074   4.095   4.178   4.251   4.316
 94 A'   95 A'   39 A"   40 A"   96 A'   97 A'   98 A'   99 A'                 
  4.446   5.989   6.055   6.148   6.675   7.521   7.570   7.627
100 A'   41 A"  101 A'  102 A'  103 A'   42 A"  104 A'  105 A'                 
 23.357  23.386  27.886  28.332  28.379  28.415  28.517  28.532
106 A'  107 A'  108 A'   43 A"  109 A'  110 A'   44 A"  111 A'                 
 28.552  28.596  28.708  47.931 127.877 127.914 127.971 151.683
 45 A"  112 A'  113 A'  114 A'   46 A"  115 A'  116 A'  117 A'                 
289.725 289.773 289.8541020.7351901.851
 47 A"  118 A'  119 A'  120 A'  121 A'                                         

 Beta MOs, Restricted
 -- Occupied --                  
******* -482.86 -176.32 -165.73 -165.72 -165.72  -62.52  -56.34
  1 A'    2 A'    3 A'    4 A'    1 A"    5 A'    6 A'    7 A'                 
-56.334 -56.333 -35.821 -31.312 -31.309 -31.308 -22.963 -22.962
  2 A"    8 A'    9 A'   10 A'    3 A"   11 A'   12 A'    4 A"                 
-22.961 -22.960 -22.960 -10.280 -10.258  -8.728  -6.558  -6.548
 13 A'    5 A"   14 A'   15 A'   16 A'   17 A'   18 A'    6 A"                 
 -6.546  -6.374  -4.785  -4.774  -4.772  -2.671  -2.667  -2.666
 19 A'   20 A'   21 A'    7 A"   22 A'   23 A'    8 A"   24 A'                 
 -2.657  -2.657  -2.056  -2.048  -2.047  -2.038  -2.038  -0.889
  9 A"   25 A'   26 A'   10 A"   27 A'   11 A"   28 A'   29 A'                 
 -0.807  -0.600  -0.535  -0.454  -0.418  -0.393  -0.377  -0.345
 30 A'   31 A'   32 A'   33 A'   34 A'   35 A'   12 A"   13 A"                 
 -0.293  -0.251  -0.190
 36 A'   37 A'   14 A"                                                         
 -- Virtual --                   
 -0.092  -0.066  -0.027   0.005   0.019   0.030   0.051   0.053
 15 A"   38 A'   39 A'   40 A'   41 A'   42 A'   16 A"   43 A'                 
  0.060   0.073   0.079   0.085   0.106   0.113   0.116   0.134
 44 A'   45 A'   46 A'   17 A"   47 A'   18 A"   48 A'   49 A'                 
  0.153   0.159   0.172   0.207   0.243   0.271   0.295   0.370
 50 A'   51 A'   52 A'   53 A'   19 A"   54 A'   55 A'   20 A"                 
  0.380   0.402   0.407   0.417   0.432   0.449   0.450   0.490
 56 A'   57 A'   21 A"   58 A'   59 A'   60 A'   22 A"   61 A'                 
  0.523   0.524   0.527   0.528   0.538   0.549   0.586   0.616
 62 A'   23 A"   63 A'   64 A'   24 A"   25 A"   65 A'   66 A'                 
  0.641   0.682   0.724   0.779   0.793   0.830   0.993   1.016
 26 A"   67 A'   68 A'   69 A'   70 A'   71 A'   72 A'   73 A'                 
  1.031   1.229   1.234   1.285   1.306   1.330   1.381   1.412
 27 A"   28 A"   74 A'   75 A'   29 A"   76 A'   77 A'   30 A"                 
  1.479   1.560   1.614   1.619   1.677   1.706   1.755   1.809
 78 A'   31 A"   79 A'   32 A"   80 A'   81 A'   33 A"   82 A'                 
  1.982   2.029   2.045   2.063   2.091   2.297   2.582   2.643
 34 A"   83 A'   84 A'   85 A'   86 A'   87 A'   88 A'   35 A"                 
  2.687   2.710   2.782   2.965   3.100   3.377   3.942   3.973
 89 A'   36 A"   90 A'   91 A'   92 A'   93 A'   37 A"   38 A"                 
  3.976   3.992   4.007   4.074   4.095   4.178   4.251   4.316
 94 A'   95 A'   39 A"   40 A"   96 A'   97 A'   98 A'   99 A'                 
  4.446   5.989   6.055   6.148   6.675   7.521   7.570   7.627
100 A'   41 A"  101 A'  102 A'  103 A'   42 A"  104 A'  105 A'                 
 23.357  23.386  27.886  28.332  28.379  28.415  28.517  28.532
106 A'  107 A'  108 A'   43 A"  109 A'  110 A'   44 A"  111 A'                 
 28.552  28.596  28.708  47.931 127.877 127.914 127.971 151.683
 45 A"  112 A'  113 A'  114 A'   46 A"  115 A'  116 A'  117 A'                 
289.725 289.773 289.8541020.7351901.851
 47 A"  118 A'  119 A'  120 A'  121 A'                                         
 --------------------------------------------------------------

          Ground-State Mulliken Net Atomic Charges

     Atom                 Charge (a.u.)
  ----------------------------------------
      1 H                     0.165238
      2 H                     0.158631
      3 Br                    0.095825
      4 I                     0.293819
      5 C                    -0.250850
      6 C                    -0.462663
  ----------------------------------------
  Sum of atomic charges =     0.000000

 -----------------------------------------------------------------
                    Cartesian Multipole Moments
 -----------------------------------------------------------------
    Charge (ESU x 10^10)
                 0.0000
    Dipole Moment (Debye)
         X      -0.1267      Y       0.1031      Z       0.0000
       Tot       0.1634
    Quadrupole Moments (Debye-Ang)
        XX     -51.6700     XY      -0.1569     YY     -59.1194
        XZ       0.0000     YZ      -0.0000     ZZ     -61.4751
    Octopole Moments (Debye-Ang^2)
       XXX      12.3480    XXY       1.8135    XYY       3.1848
       YYY      -1.4333    XXZ       0.0000    XYZ       0.0000
       YYZ      -0.0000    XZZ       1.1962    YZZ      -3.1498
       ZZZ      -0.0000
    Hexadecapole Moments (Debye-Ang^3)
      XXXX   -1330.6047   XXXY       4.4506   XXYY    -236.9306
      XYYY      -7.0720   YYYY    -199.2073   XXXZ       0.0000
      XXYZ       0.0000   XYYZ       0.0000   YYYZ      -0.0000
      XXZZ    -251.9787   XYZZ      -3.0531   YYZZ     -50.9377
      XZZZ       0.0000   YZZZ      -0.0000   ZZZZ     -81.4584
 -----------------------------------------------------------------
 Calculating analytic gradient of the SCF energy
 Gradient of SCF Energy
            1           2           3           4           5           6
    1   0.0866226  -0.1016967  -0.0669383   0.1576936   0.1192591  -0.1949402
    2   0.0367885   0.0041507   0.1293186   0.2112454  -0.1689685  -0.2125346
    3   0.0000000   0.0000000  -0.0000000   0.0000000   0.0000000  -0.0000000
 Max gradient component =       2.125E-01
 RMS gradient           =       1.145E-01
 Gradient time:  CPU 8.15 s  wall 2.14 s
 Geometry Optimization Parameters
   NAtoms,    NIC,     NZ,  NCons,   NDum,   NFix, NCnnct, MaxDiis
        6      32       0       0       0       0       0       0

 Cartesian Hessian Update
 Hessian Updated using BFGS Update


** GEOMETRY OPTIMIZATION IN DELOCALIZED INTERNAL COORDINATES **
   Searching for a Minimum

   Optimization Cycle:   4

                       Coordinates (Angstroms)
     ATOM                X               Y               Z
      1  H         2.2917099791    1.9112126063    0.0000000000
      2  H        -1.5029552149    1.8536466392    0.0000000000
      3  Br        2.4429271593   -0.3584820920    0.0000000000
      4  I        -1.8516899664   -0.2286762716    0.0000000000
      5  C         1.3705809555    0.9080254449    0.0000000000
      6  C        -0.5496702996    0.9374352529    0.0000000000
   Point Group: cs    Number of degrees of freedom:     9


   Energy is  -9570.735194351

 Hessian Updated using BFGS Update

  9 Hessian modes will be used to form the next step
  Hessian Eigenvalues:
     0.084583    0.088350    0.136759    0.144268    0.162470    0.207445
     0.221365    0.734142    1.096225

 Minimum Search - Taking Simple RFO Step
 Searching for Lamda that Minimizes Along All modes
 Value Taken    Lamda =  -0.22385902
 Calculated Step too Large.  Step scaled by  0.396664
 Step Taken.  Stepsize is  0.300000

                             Maximum     Tolerance    Cnvgd?
         Gradient           0.250534      0.000300      NO
         Displacement       0.197235      0.001200      NO
         Energy change     -0.119593      0.000001      NO


 New Cartesian Coordinates Obtained by Inverse Iteration

 Displacement from previous Coordinates is:  0.382435
 ----------------------------------------------------------------
             Standard Nuclear Orientation (Angstroms)
    I     Atom           X                Y                Z
 ----------------------------------------------------------------
    1      H       2.1776380197     1.9217652855     0.0000000000
    2      H      -1.3876979484     1.8523628252     0.0000000000
    3      Br      2.3829950983    -0.3907045099     0.0000000000
    4      I      -1.8059237857    -0.2562672136     0.0000000000
    5      C       1.3236942893     0.9338236511     0.0000000000
    6      C      -0.4898030603     0.9621815413     0.0000000000
 ----------------------------------------------------------------
 Molecular Point Group                 Cs    NOp =  2
 Largest Abelian Subgroup              Cs    NOp =  2
 Nuclear Repulsion Energy =   528.0660794137 hartrees
 There are       51 alpha and       51 beta electrons
 Applying Cartesian multipole field
    Component          Value
    ---------          -----
     (2,0,0)        1.00000E-11
     (0,2,0)        2.00000E-11
     (0,0,2)       -3.00000E-11
 Nucleus-field energy     =     0.0000000158 hartrees
 Requested basis set is 6-311++G(d,p)
 There are 65 shells and 168 basis functions
 A cutoff of  1.0D-11 yielded   1781 shell pairs
 There are     12288 function pairs (     13800 Cartesian)
 Smallest overlap matrix eigenvalue = 2.56E-04
 Guess MOs from SCF MO coefficient file

 -----------------------------------------------------------------------
  General SCF calculation program by
  Eric Jon Sundstrom, Paul Horn, Yuezhi Mao, Dmitri Zuev, Alec White,
  David Stuck, Shaama M.S., Shane Yost, Joonho Lee, David Small,
  Daniel Levine, Susi Lehtola, Hugh Burton, Evgeny Epifanovsky
 -----------------------------------------------------------------------
 Exchange:     0.2000 Hartree-Fock + 0.0800 Slater + 0.7200 B88
 Correlation:  0.1900 VWN1RPA + 0.8100 LYP
 Using SG-1 standard quadrature grid
 using 4 threads for integral computing
 -------------------------------------------------------
 OpenMP Integral computing Module                
 Release: version 2.0, May 2017, Q-Chem Inc. Pleasanton 
 -------------------------------------------------------
 -------------------------------------------------------
 OpenMP BLAS3 based DFT computing Module                
 Release: version 1.0, May 2013, Q-Chem Inc. Pittsburgh 
 -------------------------------------------------------
 A restricted SCF calculation will be
 performed using DIIS
 SCF converges when DIIS error is below 1.0e-08
 ---------------------------------------
  Cycle       Energy         DIIS error
 ---------------------------------------
    1   -9570.8156379296      9.26e-04  
    2   -9570.8197235301      2.93e-04  
    3   -9570.8176134694      7.55e-04  
    4   -9570.8199360838      1.73e-04  
    5   -9570.8200649114      1.91e-05  
    6   -9570.8200655157      9.90e-06  
    7   -9570.8200658181      4.06e-06  
    8   -9570.8200658767      8.55e-07  
    9   -9570.8200658787      2.90e-07  
   10   -9570.8200658790      5.91e-08  
   11   -9570.8200658792      1.63e-08  
   12   -9570.8200658790      5.47e-09  Convergence criterion met
 ---------------------------------------
 SCF time:   CPU 29.64s  wall 8.00s 
 SCF   energy in the final basis set =    -9570.8200658790
 Total energy in the final basis set =    -9570.8200658790

 --------------------------------------------------------------
             Orbital Energies (a.u.) and Symmetries
 --------------------------------------------------------------

 Alpha MOs, Restricted
 -- Occupied --                  
******* -482.86 -176.32 -165.72 -165.72 -165.72  -62.51  -56.33
  1 A'    2 A'    3 A'    4 A'    1 A"    5 A'    6 A'    7 A'                 
-56.330 -56.330 -35.818 -31.309 -31.306 -31.305 -22.960 -22.959
  2 A"    8 A'    9 A'   10 A'    3 A"   11 A'   12 A'    4 A"                 
-22.959 -22.956 -22.956 -10.280 -10.258  -8.724  -6.554  -6.544
 13 A'    5 A"   14 A'   15 A'   16 A'   17 A'   18 A'    6 A"                 
 -6.542  -6.370  -4.781  -4.770  -4.768  -2.666  -2.663  -2.662
 19 A'   20 A'   21 A'    7 A"   22 A'   23 A'    8 A"   24 A'                 
 -2.653  -2.653  -2.051  -2.044  -2.043  -2.033  -2.033  -0.878
  9 A"   25 A'   26 A'   10 A"   27 A'   11 A"   28 A'   29 A'                 
 -0.797  -0.613  -0.542  -0.460  -0.422  -0.391  -0.373  -0.338
 30 A'   31 A'   32 A'   33 A'   34 A'   35 A'   12 A"   13 A"                 
 -0.298  -0.258  -0.200
 36 A'   37 A'   14 A"                                                         
 -- Virtual --                   
 -0.087  -0.046  -0.021   0.009   0.018   0.031   0.052   0.058
 15 A"   38 A'   39 A'   40 A'   41 A'   42 A'   16 A"   43 A'                 
  0.069   0.074   0.083   0.085   0.111   0.113   0.117   0.130
 44 A'   45 A'   46 A'   17 A"   18 A"   47 A'   48 A'   49 A'                 
  0.152   0.158   0.172   0.216   0.242   0.271   0.290   0.375
 50 A'   51 A'   52 A'   53 A'   19 A"   54 A'   55 A'   20 A"                 
  0.383   0.403   0.410   0.413   0.438   0.440   0.443   0.488
 56 A'   57 A'   21 A"   58 A'   59 A'   60 A'   22 A"   61 A'                 
  0.514   0.528   0.531   0.538   0.541   0.550   0.597   0.617
 62 A'   23 A"   63 A'   24 A"   64 A'   25 A"   65 A'   66 A'                 
  0.640   0.680   0.730   0.778   0.795   0.813   0.984   1.006
 26 A"   67 A'   68 A'   69 A'   70 A'   71 A'   72 A'   73 A'                 
  1.011   1.233   1.240   1.301   1.309   1.354   1.382   1.400
 27 A"   74 A'   28 A"   75 A'   29 A"   76 A'   30 A"   77 A'                 
  1.522   1.577   1.642   1.651   1.690   1.716   1.818   1.852
 78 A'   31 A"   32 A"   79 A'   80 A'   81 A'   33 A"   82 A'                 
  1.986   2.028   2.064   2.096   2.135   2.383   2.592   2.638
 34 A"   83 A'   84 A'   85 A'   86 A'   87 A'   88 A'   35 A"                 
  2.714   2.724   2.778   2.979   3.122   3.527   3.945   3.977
 89 A'   36 A"   90 A'   91 A'   92 A'   93 A'   37 A"   38 A"                 
  3.977   3.994   4.011   4.077   4.095   4.182   4.240   4.317
 94 A'   95 A'   39 A"   40 A"   96 A'   97 A'   98 A'   99 A'                 
  4.446   5.991   6.056   6.142   6.659   7.526   7.573   7.631
100 A'   41 A"  101 A'  102 A'  103 A'   42 A"  104 A'  105 A'                 
 23.387  23.400  27.884  28.334  28.381  28.415  28.521  28.534
106 A'  107 A'  108 A'   43 A"  109 A'  110 A'   44 A"  111 A'                 
 28.555  28.596  28.696  47.917 127.879 127.915 127.966 151.681
 45 A"  112 A'  113 A'  114 A'   46 A"  115 A'  116 A'  117 A'                 
289.728 289.774 289.8571020.7151901.848
 47 A"  118 A'  119 A'  120 A'  121 A'                                         

 Beta MOs, Restricted
 -- Occupied --                  
******* -482.86 -176.32 -165.72 -165.72 -165.72  -62.51  -56.33
  1 A'    2 A'    3 A'    4 A'    1 A"    5 A'    6 A'    7 A'                 
-56.330 -56.330 -35.818 -31.309 -31.306 -31.305 -22.960 -22.959
  2 A"    8 A'    9 A'   10 A'    3 A"   11 A'   12 A'    4 A"                 
-22.959 -22.956 -22.956 -10.280 -10.258  -8.724  -6.554  -6.544
 13 A'    5 A"   14 A'   15 A'   16 A'   17 A'   18 A'    6 A"                 
 -6.542  -6.370  -4.781  -4.770  -4.768  -2.666  -2.663  -2.662
 19 A'   20 A'   21 A'    7 A"   22 A'   23 A'    8 A"   24 A'                 
 -2.653  -2.653  -2.051  -2.044  -2.043  -2.033  -2.033  -0.878
  9 A"   25 A'   26 A'   10 A"   27 A'   11 A"   28 A'   29 A'                 
 -0.797  -0.613  -0.542  -0.460  -0.422  -0.391  -0.373  -0.338
 30 A'   31 A'   32 A'   33 A'   34 A'   35 A'   12 A"   13 A"                 
 -0.298  -0.258  -0.200
 36 A'   37 A'   14 A"                                                         
 -- Virtual --                   
 -0.087  -0.046  -0.021   0.009   0.018   0.031   0.052   0.058
 15 A"   38 A'   39 A'   40 A'   41 A'   42 A'   16 A"   43 A'                 
  0.069   0.074   0.083   0.085   0.111   0.113   0.117   0.130
 44 A'   45 A'   46 A'   17 A"   18 A"   47 A'   48 A'   49 A'                 
  0.152   0.158   0.172   0.216   0.242   0.271   0.290   0.375
 50 A'   51 A'   52 A'   53 A'   19 A"   54 A'   55 A'   20 A"                 
  0.383   0.403   0.410   0.413   0.438   0.440   0.443   0.488
 56 A'   57 A'   21 A"   58 A'   59 A'   60 A'   22 A"   61 A'                 
  0.514   0.528   0.531   0.538   0.541   0.550   0.597   0.617
 62 A'   23 A"   63 A'   24 A"   64 A'   25 A"   65 A'   66 A'                 
  0.640   0.680   0.730   0.778   0.795   0.813   0.984   1.006
 26 A"   67 A'   68 A'   69 A'   70 A'   71 A'   72 A'   73 A'                 
  1.011   1.233   1.240   1.301   1.309   1.354   1.382   1.400
 27 A"   74 A'   28 A"   75 A'   29 A"   76 A'   30 A"   77 A'                 
  1.522   1.577   1.642   1.651   1.690   1.716   1.818   1.852
 78 A'   31 A"   32 A"   79 A'   80 A'   81 A'   33 A"   82 A'                 
  1.986   2.028   2.064   2.096   2.135   2.383   2.592   2.638
 34 A"   83 A'   84 A'   85 A'   86 A'   87 A'   88 A'   35 A"                 
  2.714   2.724   2.778   2.979   3.122   3.527   3.945   3.977
 89 A'   36 A"   90 A'   91 A'   92 A'   93 A'   37 A"   38 A"                 
  3.977   3.994   4.011   4.077   4.095   4.182   4.240   4.317
 94 A'   95 A'   39 A"   40 A"   96 A'   97 A'   98 A'   99 A'                 
  4.446   5.991   6.056   6.142   6.659   7.526   7.573   7.631
100 A'   41 A"  101 A'  102 A'  103 A'   42 A"  104 A'  105 A'                 
 23.387  23.400  27.884  28.334  28.381  28.415  28.521  28.534
106 A'  107 A'  108 A'   43 A"  109 A'  110 A'   44 A"  111 A'                 
 28.555  28.596  28.696  47.917 127.879 127.915 127.966 151.681
 45 A"  112 A'  113 A'  114 A'   46 A"  115 A'  116 A'  117 A'                 
289.728 289.774 289.8571020.7151901.848
 47 A"  118 A'  119 A'  120 A'  121 A'                                         
 --------------------------------------------------------------

          Ground-State Mulliken Net Atomic Charges

     Atom                 Charge (a.u.)
  ----------------------------------------
      1 H                     0.180025
      2 H                     0.175096
      3 Br                    0.055726
      4 I                     0.245831
      5 C                    -0.221043
      6 C                    -0.435635
  ----------------------------------------
  Sum of atomic charges =     0.000000

 -----------------------------------------------------------------
                    Cartesian Multipole Moments
 -----------------------------------------------------------------
    Charge (ESU x 10^10)
                 0.0000
    Dipole Moment (Debye)
         X      -0.1140      Y       0.3695      Z       0.0000
       Tot       0.3866
    Quadrupole Moments (Debye-Ang)
        XX     -53.0221     XY       0.1605     YY     -58.2031
        XZ      -0.0000     YZ       0.0000     ZZ     -61.4768
    Octopole Moments (Debye-Ang^2)
       XXX       9.9663    XXY       1.5301    XYY       3.5004
       YYY       3.5629    XXZ       0.0000    XYZ       0.0000
       YYZ       0.0000    XZZ       1.0737    YZZ      -1.7019
       ZZZ       0.0000
    Hexadecapole Moments (Debye-Ang^3)
      XXXX   -1278.6420   XXXY       4.1138   XXYY    -225.9150
      XYYY      -6.4361   YYYY    -199.9297   XXXZ      -0.0000
      XXYZ       0.0000   XYYZ       0.0000   YYYZ       0.0000
      XXZZ    -240.8357   XYZZ      -3.0240   YYZZ     -51.5187
      XZZZ      -0.0000   YZZZ       0.0000   ZZZZ     -81.4344
 -----------------------------------------------------------------
 Calculating analytic gradient of the SCF energy
 Gradient of SCF Energy
            1           2           3           4           5           6
    1   0.0784493  -0.0936875  -0.0465272   0.1141885   0.1194230  -0.1718461
    2   0.0398980   0.0038299   0.0998950   0.1671285  -0.1431415  -0.1676099
    3   0.0000000  -0.0000000  -0.0000000   0.0000000   0.0000000  -0.0000000
 Max gradient component =       1.718E-01
 RMS gradient           =       9.488E-02
 Gradient time:  CPU 8.25 s  wall 2.16 s
 Geometry Optimization Parameters
   NAtoms,    NIC,     NZ,  NCons,   NDum,   NFix, NCnnct, MaxDiis
        6      32       0       0       0       0       0       0

 Cartesian Hessian Update
 Hessian Updated using BFGS Update


** GEOMETRY OPTIMIZATION IN DELOCALIZED INTERNAL COORDINATES **
   Searching for a Minimum

   Optimization Cycle:   5

                       Coordinates (Angstroms)
     ATOM                X               Y               Z
      1  H         2.1776380197    1.9217652855    0.0000000000
      2  H        -1.3876979484    1.8523628252    0.0000000000
      3  Br        2.3829950983   -0.3907045099    0.0000000000
      4  I        -1.8059237857   -0.2562672136    0.0000000000
      5  C         1.3236942893    0.9338236511    0.0000000000
      6  C        -0.4898030603    0.9621815413    0.0000000000
   Point Group: cs    Number of degrees of freedom:     9


   Energy is  -9570.820065879

 Hessian Updated using BFGS Update

  9 Hessian modes will be used to form the next step
  Hessian Eigenvalues:
     0.032082    0.088510    0.138049    0.144817    0.166545    0.208662
     0.222297    0.965975    1.100008

 Minimum Search - Taking Simple RFO Step
 Searching for Lamda that Minimizes Along All modes
 Value Taken    Lamda =  -0.23522209
 Calculated Step too Large.  Step scaled by  0.331044
 Step Taken.  Stepsize is  0.300000

                             Maximum     Tolerance    Cnvgd?
         Gradient           0.202660      0.000300      NO
         Displacement       0.205337      0.001200      NO
         Energy change     -0.084872      0.000001      NO


 New Cartesian Coordinates Obtained by Inverse Iteration

 Displacement from previous Coordinates is:  0.393959
 ----------------------------------------------------------------
             Standard Nuclear Orientation (Angstroms)
    I     Atom           X                Y                Z
 ----------------------------------------------------------------
    1      H       2.0650591815     1.9258659170     0.0000000000
    2      H      -1.2718605706     1.8505048532     0.0000000000
    3      Br      2.3149612282    -0.4143617272     0.0000000000
    4      I      -1.7494721481    -0.2801824071     0.0000000000
    5      C       1.2672948480     0.9580036459     0.0000000000
    6      C      -0.4250799261     0.9833312980     0.0000000000
 ----------------------------------------------------------------
 Molecular Point Group                 Cs    NOp =  2
 Largest Abelian Subgroup              Cs    NOp =  2
 Nuclear Repulsion Energy =   535.7946486844 hartrees
 There are       51 alpha and       51 beta electrons
 Applying Cartesian multipole field
    Component          Value
    ---------          -----
     (2,0,0)        1.00000E-11
     (0,2,0)        2.00000E-11
     (0,0,2)       -3.00000E-11
 Nucleus-field energy     =     0.0000000151 hartrees
 Requested basis set is 6-311++G(d,p)
 There are 65 shells and 168 basis functions
 A cutoff of  1.0D-11 yielded   1789 shell pairs
 There are     12353 function pairs (     13868 Cartesian)
 Smallest overlap matrix eigenvalue = 1.99E-04
 Guess MOs from SCF MO coefficient file

 -----------------------------------------------------------------------
  General SCF calculation program by
  Eric Jon Sundstrom, Paul Horn, Yuezhi Mao, Dmitri Zuev, Alec White,
  David Stuck, Shaama M.S., Shane Yost, Joonho Lee, David Small,
  Daniel Levine, Susi Lehtola, Hugh Burton, Evgeny Epifanovsky
 -----------------------------------------------------------------------
 Exchange:     0.2000 Hartree-Fock + 0.0800 Slater + 0.7200 B88
 Correlation:  0.1900 VWN1RPA + 0.8100 LYP
 Using SG-1 standard quadrature grid
 using 4 threads for integral computing
 -------------------------------------------------------
 OpenMP Integral computing Module                
 Release: version 2.0, May 2017, Q-Chem Inc. Pleasanton 
 -------------------------------------------------------
 -------------------------------------------------------
 OpenMP BLAS3 based DFT computing Module                
 Release: version 1.0, May 2013, Q-Chem Inc. Pittsburgh 
 -------------------------------------------------------
 A restricted SCF calculation will be
 performed using DIIS
 SCF converges when DIIS error is below 1.0e-08
 ---------------------------------------
  Cycle       Energy         DIIS error
 ---------------------------------------
    1   -9570.8907837901      9.56e-04  
    2   -9570.8948168810      3.12e-04  
    3   -9570.8940974846      5.15e-04  
    4   -9570.8950409076      1.94e-04  
    5   -9570.8951827869      6.38e-05  
    6   -9570.8951985686      1.18e-05  
    7   -9570.8951989558      2.00e-06  
    8   -9570.8951989654      4.25e-07  
    9   -9570.8951989658      1.45e-07  
   10   -9570.8951989658      3.13e-08  
   11   -9570.8951989659      1.07e-08  
   12   -9570.8951989659      2.64e-09  Convergence criterion met
 ---------------------------------------
 SCF time:   CPU 30.07s  wall 9.00s 
 SCF   energy in the final basis set =    -9570.8951989659
 Total energy in the final basis set =    -9570.8951989659

 --------------------------------------------------------------
             Orbital Energies (a.u.) and Symmetries
 --------------------------------------------------------------

 Alpha MOs, Restricted
 -- Occupied --                  
******* -482.86 -176.32 -165.72 -165.72 -165.72  -62.51  -56.33
  1 A'    2 A'    3 A'    4 A'    1 A"    5 A'    6 A'    7 A'                 
-56.327 -56.326 -35.815 -31.306 -31.303 -31.302 -22.957 -22.956
  2 A"    8 A'    9 A'   10 A'    3 A"   11 A'   12 A'    4 A"                 
-22.956 -22.953 -22.953 -10.277 -10.255  -8.720  -6.551  -6.540
 13 A'    5 A"   14 A'   15 A'   16 A'   17 A'   18 A'    6 A"                 
 -6.538  -6.366  -4.777  -4.766  -4.764  -2.662  -2.659  -2.658
 19 A'   20 A'   21 A'    7 A"   22 A'   23 A'    8 A"   24 A'                 
 -2.649  -2.649  -2.047  -2.041  -2.039  -2.029  -2.029  -0.870
 25 A'    9 A"   26 A'   10 A"   27 A'   11 A"   28 A'   29 A'                 
 -0.790  -0.629  -0.547  -0.472  -0.428  -0.387  -0.371  -0.331
 30 A'   31 A'   32 A'   33 A'   34 A'   35 A'   12 A"   13 A"                 
 -0.301  -0.263  -0.211
 36 A'   37 A'   14 A"                                                         
 -- Virtual --                   
 -0.080  -0.028  -0.016   0.007   0.021   0.033   0.053   0.065
 15 A"   38 A'   39 A'   40 A'   41 A'   42 A'   16 A"   43 A'                 
  0.075   0.080   0.084   0.090   0.110   0.112   0.127   0.129
 44 A'   45 A'   17 A"   46 A'   18 A"   47 A'   48 A'   49 A'                 
  0.151   0.161   0.174   0.225   0.242   0.276   0.289   0.380
 50 A'   51 A'   52 A'   53 A'   19 A"   54 A'   55 A'   20 A"                 
  0.387   0.401   0.412   0.412   0.431   0.439   0.442   0.487
 56 A'   57 A'   21 A"   58 A'   59 A'   22 A"   60 A'   61 A'                 
  0.507   0.531   0.535   0.537   0.557   0.561   0.610   0.620
 62 A'   23 A"   24 A"   63 A'   25 A"   64 A'   65 A'   66 A'                 
  0.640   0.681   0.734   0.766   0.798   0.816   0.973   0.995
 26 A"   67 A'   68 A'   69 A'   70 A'   71 A'   72 A'   27 A"                 
  1.001   1.250   1.256   1.312   1.315   1.357   1.368   1.423
 73 A'   28 A"   74 A'   29 A"   75 A'   30 A"   76 A'   77 A'                 
  1.564   1.607   1.641   1.662   1.716   1.772   1.888   1.915
 78 A'   31 A"   79 A'   32 A"   80 A'   81 A'   33 A"   82 A'                 
  1.990   2.032   2.078   2.145   2.179   2.485   2.595   2.635
 34 A"   83 A'   84 A'   85 A'   86 A'   87 A'   88 A'   35 A"                 
  2.731   2.748   2.797   3.006   3.144   3.693   3.948   3.977
 89 A'   36 A"   90 A'   91 A'   92 A'   93 A'   37 A"   94 A'                 
  3.981   4.000   4.014   4.079   4.099   4.185   4.236   4.326
 38 A"   95 A'   39 A"   40 A"   96 A'   97 A'   98 A'   99 A'                 
  4.447   5.993   6.059   6.138   6.650   7.531   7.576   7.639
100 A'   41 A"  101 A'  102 A'  103 A'   42 A"  104 A'  105 A'                 
 23.430  23.452  27.884  28.337  28.383  28.416  28.524  28.536
106 A'  107 A'  108 A'   43 A"  109 A'  110 A'   44 A"  111 A'                 
 28.558  28.599  28.692  47.908 127.882 127.917 127.963 151.680
 45 A"  112 A'  113 A'  114 A'   46 A"  115 A'  116 A'  117 A'                 
289.732 289.776 289.8641020.7021901.846
 47 A"  118 A'  119 A'  120 A'  121 A'                                         

 Beta MOs, Restricted
 -- Occupied --                  
******* -482.86 -176.32 -165.72 -165.72 -165.72  -62.51  -56.33
  1 A'    2 A'    3 A'    4 A'    1 A"    5 A'    6 A'    7 A'                 
-56.327 -56.326 -35.815 -31.306 -31.303 -31.302 -22.957 -22.956
  2 A"    8 A'    9 A'   10 A'    3 A"   11 A'   12 A'    4 A"                 
-22.956 -22.953 -22.953 -10.277 -10.255  -8.720  -6.551  -6.540
 13 A'    5 A"   14 A'   15 A'   16 A'   17 A'   18 A'    6 A"                 
 -6.538  -6.366  -4.777  -4.766  -4.764  -2.662  -2.659  -2.658
 19 A'   20 A'   21 A'    7 A"   22 A'   23 A'    8 A"   24 A'                 
 -2.649  -2.649  -2.047  -2.041  -2.039  -2.029  -2.029  -0.870
 25 A'    9 A"   26 A'   10 A"   27 A'   11 A"   28 A'   29 A'                 
 -0.790  -0.629  -0.547  -0.472  -0.428  -0.387  -0.371  -0.331
 30 A'   31 A'   32 A'   33 A'   34 A'   35 A'   12 A"   13 A"                 
 -0.301  -0.263  -0.211
 36 A'   37 A'   14 A"                                                         
 -- Virtual --                   
 -0.080  -0.028  -0.016   0.007   0.021   0.033   0.053   0.065
 15 A"   38 A'   39 A'   40 A'   41 A'   42 A'   16 A"   43 A'                 
  0.075   0.080   0.084   0.090   0.110   0.112   0.127   0.129
 44 A'   45 A'   17 A"   46 A'   18 A"   47 A'   48 A'   49 A'                 
  0.151   0.161   0.174   0.225   0.242   0.276   0.289   0.380
 50 A'   51 A'   52 A'   53 A'   19 A"   54 A'   55 A'   20 A"                 
  0.387   0.401   0.412   0.412   0.431   0.439   0.442   0.487
 56 A'   57 A'   21 A"   58 A'   59 A'   22 A"   60 A'   61 A'                 
  0.507   0.531   0.535   0.537   0.557   0.561   0.610   0.620
 62 A'   23 A"   24 A"   63 A'   25 A"   64 A'   65 A'   66 A'                 
  0.640   0.681   0.734   0.766   0.798   0.816   0.973   0.995
 26 A"   67 A'   68 A'   69 A'   70 A'   71 A'   72 A'   27 A"                 
  1.001   1.250   1.256   1.312   1.315   1.357   1.368   1.423
 73 A'   28 A"   74 A'   29 A"   75 A'   30 A"   76 A'   77 A'                 
  1.564   1.607   1.641   1.662   1.716   1.772   1.888   1.915
 78 A'   31 A"   79 A'   32 A"   80 A'   81 A'   33 A"   82 A'                 
  1.990   2.032   2.078   2.145   2.179   2.485   2.595   2.635
 34 A"   83 A'   84 A'   85 A'   86 A'   87 A'   88 A'   35 A"                 
  2.731   2.748   2.797   3.006   3.144   3.693   3.948   3.977
 89 A'   36 A"   90 A'   91 A'   92 A'   93 A'   37 A"   94 A'                 
  3.981   4.000   4.014   4.079   4.099   4.185   4.236   4.326
 38 A"   95 A'   39 A"   40 A"   96 A'   97 A'   98 A'   99 A'                 
  4.447   5.993   6.059   6.138   6.650   7.531   7.576   7.639
100 A'   41 A"  101 A'  102 A'  103 A'   42 A"  104 A'  105 A'                 
 23.430  23.452  27.884  28.337  28.383  28.416  28.524  28.536
106 A'  107 A'  108 A'   43 A"  109 A'  110 A'   44 A"  111 A'                 
 28.558  28.599  28.692  47.908 127.882 127.917 127.963 151.680
 45 A"  112 A'  113 A'  114 A'   46 A"  115 A'  116 A'  117 A'                 
289.732 289.776 289.8641020.7021901.846
 47 A"  118 A'  119 A'  120 A'  121 A'                                         
 --------------------------------------------------------------

          Ground-State Mulliken Net Atomic Charges

     Atom                 Charge (a.u.)
  ----------------------------------------
      1 H                     0.190074
      2 H                     0.189492
      3 Br                    0.019366
      4 I                     0.207325
      5 C                    -0.188793
      6 C                    -0.417464
  ----------------------------------------
  Sum of atomic charges =    -0.000000

 -----------------------------------------------------------------
                    Cartesian Multipole Moments
 -----------------------------------------------------------------
    Charge (ESU x 10^10)
                -0.0000
    Dipole Moment (Debye)
         X      -0.1032      Y       0.6365      Z      -0.0000
       Tot       0.6448
    Quadrupole Moments (Debye-Ang)
        XX     -54.3380     XY       0.4262     YY     -57.3826
        XZ       0.0000     YZ       0.0000     ZZ     -61.3820
    Octopole Moments (Debye-Ang^2)
       XXX       7.3695    XXY       1.3612    XYY       3.4500
       YYY       7.7090    XXZ       0.0000    XYZ      -0.0000
       YYZ       0.0000    XZZ       0.8909    YZZ      -0.3195
       ZZZ      -0.0000
    Hexadecapole Moments (Debye-Ang^3)
      XXXX   -1216.3034   XXXY       3.1745   XXYY    -214.1512
      XYYY      -6.5623   YYYY    -200.4833   XXXZ       0.0000
      XXYZ       0.0000   XYYZ      -0.0000   YYYZ       0.0000
      XXZZ    -228.1051   XYZZ      -3.0913   YYZZ     -51.8003
      XZZZ       0.0000   YZZZ       0.0000   ZZZZ     -81.1648
 -----------------------------------------------------------------
 Calculating analytic gradient of the SCF energy
 Gradient of SCF Energy
            1           2           3           4           5           6
    1   0.0682507  -0.0827775  -0.0351746   0.0892371   0.1230034  -0.1625392
    2   0.0384653   0.0005184   0.0795840   0.1377487  -0.1214492  -0.1348673
    3   0.0000000   0.0000000  -0.0000000  -0.0000000  -0.0000000   0.0000000
 Max gradient component =       1.625E-01
 RMS gradient           =       8.232E-02
 Gradient time:  CPU 8.31 s  wall 2.18 s
 Geometry Optimization Parameters
   NAtoms,    NIC,     NZ,  NCons,   NDum,   NFix, NCnnct, MaxDiis
        6      32       0       0       0       0       0       0

 Cartesian Hessian Update
 Hessian Updated using BFGS Update


** GEOMETRY OPTIMIZATION IN DELOCALIZED INTERNAL COORDINATES **
   Searching for a Minimum

   Optimization Cycle:   6

                       Coordinates (Angstroms)
     ATOM                X               Y               Z
      1  H         2.0650591815    1.9258659170    0.0000000000
      2  H        -1.2718605706    1.8505048532    0.0000000000
      3  Br        2.3149612282   -0.4143617272    0.0000000000
      4  I        -1.7494721481   -0.2801824071    0.0000000000
      5  C         1.2672948480    0.9580036459    0.0000000000
      6  C        -0.4250799261    0.9833312980    0.0000000000
   Point Group: cs    Number of degrees of freedom:     9


   Energy is  -9570.895198966

 Hessian Updated using BFGS Update

  9 Hessian modes will be used to form the next step
  Hessian Eigenvalues:
     0.036151    0.088494    0.140611    0.152624    0.174951    0.211770
     0.231606    0.928714    1.100661

 Minimum Search - Taking Simple RFO Step
 Searching for Lamda that Minimizes Along All modes
 Value Taken    Lamda =  -0.21149025
 Calculated Step too Large.  Step scaled by  0.333659
 Step Taken.  Stepsize is  0.300000

                             Maximum     Tolerance    Cnvgd?
         Gradient           0.166410      0.000300      NO
         Displacement       0.203549      0.001200      NO
         Energy change     -0.075133      0.000001      NO


 New Cartesian Coordinates Obtained by Inverse Iteration

 Displacement from previous Coordinates is:  0.389939
 ----------------------------------------------------------------
             Standard Nuclear Orientation (Angstroms)
    I     Atom           X                Y                Z
 ----------------------------------------------------------------
    1      H       1.9539806376     1.9275785072     0.0000000000
    2      H      -1.1575638942     1.8503395139     0.0000000000
    3      Br      2.2501556698    -0.4319957270     0.0000000000
    4      I      -1.6941855236    -0.3003205582     0.0000000000
    5      C       1.2051864805     0.9780732024     0.0000000000
    6      C      -0.3566707570     0.9994866414     0.0000000000
 ----------------------------------------------------------------
 Molecular Point Group                 Cs    NOp =  2
 Largest Abelian Subgroup              Cs    NOp =  2
 Nuclear Repulsion Energy =   544.5106472845 hartrees
 There are       51 alpha and       51 beta electrons
 Applying Cartesian multipole field
    Component          Value
    ---------          -----
     (2,0,0)        1.00000E-11
     (0,2,0)        2.00000E-11
     (0,0,2)       -3.00000E-11
 Nucleus-field energy     =     0.0000000144 hartrees
 Requested basis set is 6-311++G(d,p)
 There are 65 shells and 168 basis functions
 A cutoff of  1.0D-11 yielded   1794 shell pairs
 There are     12375 function pairs (     13890 Cartesian)
 Smallest overlap matrix eigenvalue = 1.40E-04
 Guess MOs from SCF MO coefficient file

 -----------------------------------------------------------------------
  General SCF calculation program by
  Eric Jon Sundstrom, Paul Horn, Yuezhi Mao, Dmitri Zuev, Alec White,
  David Stuck, Shaama M.S., Shane Yost, Joonho Lee, David Small,
  Daniel Levine, Susi Lehtola, Hugh Burton, Evgeny Epifanovsky
 -----------------------------------------------------------------------
 Exchange:     0.2000 Hartree-Fock + 0.0800 Slater + 0.7200 B88
 Correlation:  0.1900 VWN1RPA + 0.8100 LYP
 Using SG-1 standard quadrature grid
 using 4 threads for integral computing
 -------------------------------------------------------
 OpenMP Integral computing Module                
 Release: version 2.0, May 2017, Q-Chem Inc. Pleasanton 
 -------------------------------------------------------
 -------------------------------------------------------
 OpenMP BLAS3 based DFT computing Module                
 Release: version 1.0, May 2013, Q-Chem Inc. Pittsburgh 
 -------------------------------------------------------
 A restricted SCF calculation will be
 performed using DIIS
 SCF converges when DIIS error is below 1.0e-08
 ---------------------------------------
  Cycle       Energy         DIIS error
 ---------------------------------------
    1   -9570.9568518413      1.07e-03  
    2   -9570.9611581457      4.08e-04  
    3   -9570.9607266099      5.14e-04  
    4   -9570.9617070684      1.37e-04  
    5   -9570.9617614862      7.09e-05  
    6   -9570.9617808161      1.09e-05  
    7   -9570.9617811634      1.90e-06  
    8   -9570.9617811724      3.76e-07  
    9   -9570.9617811729      9.07e-08  
   10   -9570.9617811728      2.72e-08  
   11   -9570.9617811730      5.93e-09  Convergence criterion met
 ---------------------------------------
 SCF time:   CPU 27.99s  wall 7.00s 
 SCF   energy in the final basis set =    -9570.9617811730
 Total energy in the final basis set =    -9570.9617811730

 --------------------------------------------------------------
             Orbital Energies (a.u.) and Symmetries
 --------------------------------------------------------------

 Alpha MOs, Restricted
 -- Occupied --                  
******* -482.85 -176.31 -165.72 -165.72 -165.72  -62.51  -56.33
  1 A'    2 A'    3 A'    4 A'    1 A"    5 A'    6 A'    7 A'                 
-56.323 -56.322 -35.812 -31.304 -31.300 -31.299 -22.954 -22.953
  2 A"    8 A'    9 A'   10 A'    3 A"   11 A'   12 A'    4 A"                 
-22.953 -22.950 -22.950 -10.270 -10.249  -8.716  -6.547  -6.535
 13 A'    5 A"   14 A'   15 A'   16 A'   17 A'   18 A'    6 A"                 
 -6.534  -6.363  -4.774  -4.762  -4.761  -2.658  -2.655  -2.654
 19 A'   20 A'   21 A'    7 A"   22 A'   23 A'    8 A"   24 A'                 
 -2.645  -2.644  -2.043  -2.037  -2.036  -2.026  -2.025  -0.865
 25 A'    9 A"   26 A'   10 A"   27 A'   11 A"   28 A'   29 A'                 
 -0.786  -0.649  -0.551  -0.485  -0.434  -0.382  -0.372  -0.325
 30 A'   31 A'   32 A'   33 A'   34 A'   35 A'   12 A"   13 A"                 
 -0.302  -0.267  -0.223
 36 A'   37 A'   14 A"                                                         
 -- Virtual --                   
 -0.068  -0.020  -0.011   0.001   0.023   0.034   0.054   0.070
 15 A"   38 A'   39 A'   40 A'   41 A'   42 A'   16 A"   43 A'                 
  0.077   0.083   0.085   0.097   0.109   0.114   0.130   0.138
 44 A'   17 A"   45 A'   46 A'   18 A"   47 A'   48 A'   49 A'                 
  0.151   0.168   0.182   0.232   0.243   0.288   0.293   0.384
 50 A'   51 A'   52 A'   53 A'   19 A"   54 A'   55 A'   20 A"                 
  0.388   0.399   0.413   0.413   0.429   0.435   0.445   0.485
 56 A'   57 A'   21 A"   58 A'   59 A'   22 A"   60 A'   61 A'                 
  0.507   0.527   0.538   0.544   0.565   0.581   0.621   0.631
 62 A'   23 A"   24 A"   63 A'   25 A"   64 A'   65 A'   66 A'                 
  0.642   0.685   0.733   0.760   0.791   0.831   0.963   0.989
 26 A"   67 A'   68 A'   69 A'   70 A'   71 A'   72 A'   27 A"                 
  0.999   1.253   1.296   1.309   1.327   1.349   1.376   1.446
 73 A'   28 A"   74 A'   29 A"   75 A'   30 A"   76 A'   77 A'                 
  1.584   1.630   1.648   1.683   1.753   1.843   1.961   1.984
 78 A'   79 A'   31 A"   32 A"   80 A'   81 A'   33 A"   82 A'                 
  1.996   2.048   2.098   2.203   2.228   2.585   2.606   2.638
 34 A"   83 A'   84 A'   85 A'   86 A'   87 A'   88 A'   35 A"                 
  2.734   2.779   2.842   3.050   3.177   3.835   3.952   3.979
 89 A'   36 A"   90 A'   91 A'   92 A'   93 A'   37 A"   94 A'                 
  3.985   4.009   4.017   4.081   4.104   4.187   4.237   4.338
 38 A"   95 A'   39 A"   40 A"   96 A'   97 A'   98 A'   99 A'                 
  4.448   5.996   6.061   6.136   6.643   7.535   7.579   7.649
100 A'   41 A"  101 A'  102 A'  103 A'   42 A"  104 A'  105 A'                 
 23.462  23.588  27.883  28.340  28.385  28.416  28.527  28.538
106 A'  107 A'  108 A'   43 A"  109 A'  110 A'   44 A"  111 A'                 
 28.560  28.602  28.692  47.903 127.885 127.920 127.961 151.679
 45 A"  112 A'  113 A'  114 A'   46 A"  115 A'  116 A'  117 A'                 
289.736 289.778 289.8731020.6941901.845
 47 A"  118 A'  119 A'  120 A'  121 A'                                         

 Beta MOs, Restricted
 -- Occupied --                  
******* -482.85 -176.31 -165.72 -165.72 -165.72  -62.51  -56.33
  1 A'    2 A'    3 A'    4 A'    1 A"    5 A'    6 A'    7 A'                 
-56.323 -56.322 -35.812 -31.304 -31.300 -31.299 -22.954 -22.953
  2 A"    8 A'    9 A'   10 A'    3 A"   11 A'   12 A'    4 A"                 
-22.953 -22.950 -22.950 -10.270 -10.249  -8.716  -6.547  -6.535
 13 A'    5 A"   14 A'   15 A'   16 A'   17 A'   18 A'    6 A"                 
 -6.534  -6.363  -4.774  -4.762  -4.761  -2.658  -2.655  -2.654
 19 A'   20 A'   21 A'    7 A"   22 A'   23 A'    8 A"   24 A'                 
 -2.645  -2.644  -2.043  -2.037  -2.036  -2.026  -2.025  -0.865
 25 A'    9 A"   26 A'   10 A"   27 A'   11 A"   28 A'   29 A'                 
 -0.786  -0.649  -0.551  -0.485  -0.434  -0.382  -0.372  -0.325
 30 A'   31 A'   32 A'   33 A'   34 A'   35 A'   12 A"   13 A"                 
 -0.302  -0.267  -0.223
 36 A'   37 A'   14 A"                                                         
 -- Virtual --                   
 -0.068  -0.020  -0.011   0.001   0.023   0.034   0.054   0.070
 15 A"   38 A'   39 A'   40 A'   41 A'   42 A'   16 A"   43 A'                 
  0.077   0.083   0.085   0.097   0.109   0.114   0.130   0.138
 44 A'   17 A"   45 A'   46 A'   18 A"   47 A'   48 A'   49 A'                 
  0.151   0.168   0.182   0.232   0.243   0.288   0.293   0.384
 50 A'   51 A'   52 A'   53 A'   19 A"   54 A'   55 A'   20 A"                 
  0.388   0.399   0.413   0.413   0.429   0.435   0.445   0.485
 56 A'   57 A'   21 A"   58 A'   59 A'   22 A"   60 A'   61 A'                 
  0.507   0.527   0.538   0.544   0.565   0.581   0.621   0.631
 62 A'   23 A"   24 A"   63 A'   25 A"   64 A'   65 A'   66 A'                 
  0.642   0.685   0.733   0.760   0.791   0.831   0.963   0.989
 26 A"   67 A'   68 A'   69 A'   70 A'   71 A'   72 A'   27 A"                 
  0.999   1.253   1.296   1.309   1.327   1.349   1.376   1.446
 73 A'   28 A"   74 A'   29 A"   75 A'   30 A"   76 A'   77 A'                 
  1.584   1.630   1.648   1.683   1.753   1.843   1.961   1.984
 78 A'   79 A'   31 A"   32 A"   80 A'   81 A'   33 A"   82 A'                 
  1.996   2.048   2.098   2.203   2.228   2.585   2.606   2.638
 34 A"   83 A'   84 A'   85 A'   86 A'   87 A'   88 A'   35 A"                 
  2.734   2.779   2.842   3.050   3.177   3.835   3.952   3.979
 89 A'   36 A"   90 A'   91 A'   92 A'   93 A'   37 A"   94 A'                 
  3.985   4.009   4.017   4.081   4.104   4.187   4.237   4.338
 38 A"   95 A'   39 A"   40 A"   96 A'   97 A'   98 A'   99 A'                 
  4.448   5.996   6.061   6.136   6.643   7.535   7.579   7.649
100 A'   41 A"  101 A'  102 A'  103 A'   42 A"  104 A'  105 A'                 
 23.462  23.588  27.883  28.340  28.385  28.416  28.527  28.538
106 A'  107 A'  108 A'   43 A"  109 A'  110 A'   44 A"  111 A'                 
 28.560  28.602  28.692  47.903 127.885 127.920 127.961 151.679
 45 A"  112 A'  113 A'  114 A'   46 A"  115 A'  116 A'  117 A'                 
289.736 289.778 289.8731020.6941901.845
 47 A"  118 A'  119 A'  120 A'  121 A'                                         
 --------------------------------------------------------------

          Ground-State Mulliken Net Atomic Charges

     Atom                 Charge (a.u.)
  ----------------------------------------
      1 H                     0.196027
      2 H                     0.200969
      3 Br                   -0.014847
      4 I                     0.173692
      5 C                    -0.153985
      6 C                    -0.401857
  ----------------------------------------
  Sum of atomic charges =     0.000000

 -----------------------------------------------------------------
                    Cartesian Multipole Moments
 -----------------------------------------------------------------
    Charge (ESU x 10^10)
                -0.0000
    Dipole Moment (Debye)
         X      -0.0979      Y       0.9029      Z       0.0000
       Tot       0.9082
    Quadrupole Moments (Debye-Ang)
        XX     -55.5537     XY       0.6607     YY     -56.6297
        XZ       0.0000     YZ      -0.0000     ZZ     -61.2218
    Octopole Moments (Debye-Ang^2)
       XXX       4.8410    XXY       1.2462    XYY       3.2707
       YYY      11.3103    XXZ       0.0000    XYZ       0.0000
       YYZ       0.0000    XZZ       0.7391    YZZ       1.0248
       ZZZ       0.0000
    Hexadecapole Moments (Debye-Ang^3)
      XXXX   -1155.8788   XXXY       2.0543   XXYY    -203.6313
      XYYY      -6.8711   YYYY    -200.4239   XXXZ       0.0000
      XXYZ      -0.0000   XYYZ       0.0000   YYYZ      -0.0000
      XXZZ    -216.1509   XYZZ      -3.1248   YYZZ     -51.7680
      XZZZ       0.0000   YZZZ       0.0000   ZZZZ     -80.7438
 -----------------------------------------------------------------
 Calculating analytic gradient of the SCF energy
 Gradient of SCF Energy
            1           2           3           4           5           6
    1   0.0562106  -0.0697947  -0.0283998   0.0736900   0.1141995  -0.1459057
    2   0.0340287  -0.0043848   0.0633318   0.1161088  -0.1002692  -0.1088153
    3  -0.0000000  -0.0000000   0.0000000   0.0000000   0.0000000  -0.0000000
 Max gradient component =       1.459E-01
 RMS gradient           =       7.038E-02
 Gradient time:  CPU 8.49 s  wall 2.23 s
 Geometry Optimization Parameters
   NAtoms,    NIC,     NZ,  NCons,   NDum,   NFix, NCnnct, MaxDiis
        6      32       0       0       0       0       0       0

 Cartesian Hessian Update
 Hessian Updated using BFGS Update


** GEOMETRY OPTIMIZATION IN DELOCALIZED INTERNAL COORDINATES **
   Searching for a Minimum

   Optimization Cycle:   7

                       Coordinates (Angstroms)
     ATOM                X               Y               Z
      1  H         1.9539806376    1.9275785072    0.0000000000
      2  H        -1.1575638942    1.8503395139    0.0000000000
      3  Br        2.2501556698   -0.4319957270    0.0000000000
      4  I        -1.6941855236   -0.3003205582    0.0000000000
      5  C         1.2051864805    0.9780732024    0.0000000000
      6  C        -0.3566707570    0.9994866414    0.0000000000
   Point Group: cs    Number of degrees of freedom:     9


   Energy is  -9570.961781173

 Hessian Updated using BFGS Update

  9 Hessian modes will be used to form the next step
  Hessian Eigenvalues:
     0.076608    0.092982    0.140577    0.152560    0.175361    0.211861
     0.238558    0.816854    1.099239

 Minimum Search - Taking Simple RFO Step
 Searching for Lamda that Minimizes Along All modes
 Value Taken    Lamda =  -0.16116709
 Calculated Step too Large.  Step scaled by  0.379930
 Step Taken.  Stepsize is  0.300000

                             Maximum     Tolerance    Cnvgd?
         Gradient           0.135097      0.000300      NO
         Displacement       0.195399      0.001200      NO
         Energy change     -0.066582      0.000001      NO


 New Cartesian Coordinates Obtained by Inverse Iteration

 Displacement from previous Coordinates is:  0.377609
 ----------------------------------------------------------------
             Standard Nuclear Orientation (Angstroms)
    I     Atom           X                Y                Z
 ----------------------------------------------------------------
    1      H       1.8439717814     1.9261785828     0.0000000000
    2      H      -1.0444927194     1.8545125591     0.0000000000
    3      Br      2.1950965794    -0.4450410793     0.0000000000
    4      I      -1.6459188956    -0.3199031983     0.0000000000
    5      C       1.1412896925     0.9946889690     0.0000000000
    6      C      -0.2890438253     1.0127257463     0.0000000000
 ----------------------------------------------------------------
 Molecular Point Group                 Cs    NOp =  2
 Largest Abelian Subgroup              Cs    NOp =  2
 Nuclear Repulsion Energy =   552.7098437290 hartrees
 There are       51 alpha and       51 beta electrons
 Applying Cartesian multipole field
    Component          Value
    ---------          -----
     (2,0,0)        1.00000E-11
     (0,2,0)        2.00000E-11
     (0,0,2)       -3.00000E-11
 Nucleus-field energy     =     0.0000000139 hartrees
 Requested basis set is 6-311++G(d,p)
 There are 65 shells and 168 basis functions
 A cutoff of  1.0D-11 yielded   1799 shell pairs
 There are     12406 function pairs (     13926 Cartesian)
 Smallest overlap matrix eigenvalue = 9.05E-05
 Guess MOs from SCF MO coefficient file

 -----------------------------------------------------------------------
  General SCF calculation program by
  Eric Jon Sundstrom, Paul Horn, Yuezhi Mao, Dmitri Zuev, Alec White,
  David Stuck, Shaama M.S., Shane Yost, Joonho Lee, David Small,
  Daniel Levine, Susi Lehtola, Hugh Burton, Evgeny Epifanovsky
 -----------------------------------------------------------------------
 Exchange:     0.2000 Hartree-Fock + 0.0800 Slater + 0.7200 B88
 Correlation:  0.1900 VWN1RPA + 0.8100 LYP
 Using SG-1 standard quadrature grid
 using 4 threads for integral computing
 -------------------------------------------------------
 OpenMP Integral computing Module                
 Release: version 2.0, May 2017, Q-Chem Inc. Pleasanton 
 -------------------------------------------------------
 -------------------------------------------------------
 OpenMP BLAS3 based DFT computing Module                
 Release: version 1.0, May 2013, Q-Chem Inc. Pittsburgh 
 -------------------------------------------------------
 A restricted SCF calculation will be
 performed using DIIS
 SCF converges when DIIS error is below 1.0e-08
 ---------------------------------------
  Cycle       Energy         DIIS error
 ---------------------------------------
    1   -9571.0090494862      1.25e-03  
    2   -9571.0139570609      5.23e-04  
    3   -9571.0136634583      5.72e-04  
    4   -9571.0148957935      1.11e-04  
    5   -9571.0149336269      4.52e-05  
    6   -9571.0149404362      1.46e-05  
    7   -9571.0149411740      1.81e-06  
    8   -9571.0149411826      3.78e-07  
    9   -9571.0149411829      8.85e-08  
   10   -9571.0149411829      2.77e-08  
   11   -9571.0149411829      6.17e-09  Convergence criterion met
 ---------------------------------------
 SCF time:   CPU 28.41s  wall 7.00s 
 SCF   energy in the final basis set =    -9571.0149411829
 Total energy in the final basis set =    -9571.0149411829

 --------------------------------------------------------------
             Orbital Energies (a.u.) and Symmetries
 --------------------------------------------------------------

 Alpha MOs, Restricted
 -- Occupied --                  
******* -482.85 -176.31 -165.71 -165.71 -165.71  -62.50  -56.32
  1 A'    2 A'    3 A'    4 A'    1 A"    5 A'    6 A'    7 A'                 
-56.319 -56.318 -35.809 -31.301 -31.297 -31.296 -22.952 -22.951
  2 A"    8 A'    9 A'   10 A'    3 A"   11 A'   12 A'    4 A"                 
-22.950 -22.947 -22.947 -10.259 -10.240  -8.712  -6.543  -6.531
 13 A'    5 A"   14 A'   15 A'   16 A'   17 A'   18 A'    6 A"                 
 -6.530  -6.360  -4.771  -4.759  -4.758  -2.654  -2.651  -2.650
 19 A'   20 A'   21 A'    7 A"   22 A'   23 A'    8 A"   24 A'                 
 -2.640  -2.640  -2.040  -2.034  -2.033  -2.022  -2.022  -0.864
 25 A'    9 A"   26 A'   10 A"   27 A'   11 A"   28 A'   29 A'                 
 -0.785  -0.669  -0.554  -0.501  -0.440  -0.376  -0.376  -0.319
 30 A'   31 A'   32 A'   33 A'   34 A'   12 A"   35 A'   13 A"                 
 -0.304  -0.269  -0.236
 36 A'   37 A'   14 A"                                                         
 -- Virtual --                   
 -0.052  -0.020  -0.008  -0.003   0.025   0.035   0.054   0.072
 15 A"   38 A'   39 A'   40 A'   41 A'   42 A'   16 A"   43 A'                 
  0.079   0.082   0.087   0.099   0.109   0.117   0.131   0.143
 44 A'   17 A"   45 A'   46 A'   18 A"   47 A'   48 A'   49 A'                 
  0.153   0.174   0.202   0.234   0.244   0.298   0.313   0.378
 50 A'   51 A'   52 A'   53 A'   19 A"   54 A'   55 A'   56 A'                 
  0.387   0.405   0.414   0.414   0.432   0.441   0.448   0.484
 20 A"   57 A'   21 A"   58 A'   22 A"   59 A'   60 A'   61 A'                 
  0.514   0.523   0.541   0.552   0.570   0.594   0.621   0.645
 62 A'   23 A"   24 A"   63 A'   25 A"   64 A'   65 A'   26 A"                 
  0.665   0.692   0.727   0.764   0.787   0.845   0.954   0.994
 66 A'   67 A'   68 A'   69 A'   70 A'   71 A'   72 A'   27 A"                 
  0.999   1.247   1.304   1.333   1.351   1.357   1.384   1.472
 73 A'   28 A"   29 A"   74 A'   75 A'   30 A"   76 A'   77 A'                 
  1.572   1.654   1.685   1.726   1.789   1.899   1.999   2.033
 78 A'   79 A'   31 A"   32 A"   80 A'   81 A'   33 A"   82 A'                 
  2.039   2.081   2.137   2.267   2.294   2.597   2.648   2.700
 34 A"   83 A'   84 A'   85 A'   86 A'   87 A'   35 A"   88 A'                 
  2.721   2.815   2.892   3.111   3.262   3.906   3.955   3.980
 89 A'   36 A"   90 A'   91 A'   92 A'   93 A'   37 A"   94 A'                 
  3.990   4.017   4.020   4.083   4.110   4.189   4.239   4.352
 38 A"   95 A'   39 A"   40 A"   96 A'   97 A'   98 A'   99 A'                 
  4.449   5.999   6.062   6.132   6.637   7.540   7.581   7.658
100 A'   41 A"  101 A'  102 A'  103 A'   42 A"  104 A'  105 A'                 
 23.483  23.860  27.882  28.343  28.387  28.415  28.530  28.540
106 A'  107 A'  108 A'   43 A"  109 A'  110 A'   44 A"  111 A'                 
 28.563  28.605  28.694  47.899 127.887 127.921 127.960 151.677
 45 A"  112 A'  113 A'  114 A'   46 A"  115 A'  116 A'  117 A'                 
289.739 289.780 289.8821020.6891901.842
 47 A"  118 A'  119 A'  120 A'  121 A'                                         

 Beta MOs, Restricted
 -- Occupied --                  
******* -482.85 -176.31 -165.71 -165.71 -165.71  -62.50  -56.32
  1 A'    2 A'    3 A'    4 A'    1 A"    5 A'    6 A'    7 A'                 
-56.319 -56.318 -35.809 -31.301 -31.297 -31.296 -22.952 -22.951
  2 A"    8 A'    9 A'   10 A'    3 A"   11 A'   12 A'    4 A"                 
-22.950 -22.947 -22.947 -10.259 -10.240  -8.712  -6.543  -6.531
 13 A'    5 A"   14 A'   15 A'   16 A'   17 A'   18 A'    6 A"                 
 -6.530  -6.360  -4.771  -4.759  -4.758  -2.654  -2.651  -2.650
 19 A'   20 A'   21 A'    7 A"   22 A'   23 A'    8 A"   24 A'                 
 -2.640  -2.640  -2.040  -2.034  -2.033  -2.022  -2.022  -0.864
 25 A'    9 A"   26 A'   10 A"   27 A'   11 A"   28 A'   29 A'                 
 -0.785  -0.669  -0.554  -0.501  -0.440  -0.376  -0.376  -0.319
 30 A'   31 A'   32 A'   33 A'   34 A'   12 A"   35 A'   13 A"                 
 -0.304  -0.269  -0.236
 36 A'   37 A'   14 A"                                                         
 -- Virtual --                   
 -0.052  -0.020  -0.008  -0.003   0.025   0.035   0.054   0.072
 15 A"   38 A'   39 A'   40 A'   41 A'   42 A'   16 A"   43 A'                 
  0.079   0.082   0.087   0.099   0.109   0.117   0.131   0.143
 44 A'   17 A"   45 A'   46 A'   18 A"   47 A'   48 A'   49 A'                 
  0.153   0.174   0.202   0.234   0.244   0.298   0.313   0.378
 50 A'   51 A'   52 A'   53 A'   19 A"   54 A'   55 A'   56 A'                 
  0.387   0.405   0.414   0.414   0.432   0.441   0.448   0.484
 20 A"   57 A'   21 A"   58 A'   22 A"   59 A'   60 A'   61 A'                 
  0.514   0.523   0.541   0.552   0.570   0.594   0.621   0.645
 62 A'   23 A"   24 A"   63 A'   25 A"   64 A'   65 A'   26 A"                 
  0.665   0.692   0.727   0.764   0.787   0.845   0.954   0.994
 66 A'   67 A'   68 A'   69 A'   70 A'   71 A'   72 A'   27 A"                 
  0.999   1.247   1.304   1.333   1.351   1.357   1.384   1.472
 73 A'   28 A"   29 A"   74 A'   75 A'   30 A"   76 A'   77 A'                 
  1.572   1.654   1.685   1.726   1.789   1.899   1.999   2.033
 78 A'   79 A'   31 A"   32 A"   80 A'   81 A'   33 A"   82 A'                 
  2.039   2.081   2.137   2.267   2.294   2.597   2.648   2.700
 34 A"   83 A'   84 A'   85 A'   86 A'   87 A'   35 A"   88 A'                 
  2.721   2.815   2.892   3.111   3.262   3.906   3.955   3.980
 89 A'   36 A"   90 A'   91 A'   92 A'   93 A'   37 A"   94 A'                 
  3.990   4.017   4.020   4.083   4.110   4.189   4.239   4.352
 38 A"   95 A'   39 A"   40 A"   96 A'   97 A'   98 A'   99 A'                 
  4.449   5.999   6.062   6.132   6.637   7.540   7.581   7.658
100 A'   41 A"  101 A'  102 A'  103 A'   42 A"  104 A'  105 A'                 
 23.483  23.860  27.882  28.343  28.387  28.415  28.530  28.540
106 A'  107 A'  108 A'   43 A"  109 A'  110 A'   44 A"  111 A'                 
 28.563  28.605  28.694  47.899 127.887 127.921 127.960 151.677
 45 A"  112 A'  113 A'  114 A'   46 A"  115 A'  116 A'  117 A'                 
289.739 289.780 289.8821020.6891901.842
 47 A"  118 A'  119 A'  120 A'  121 A'                                         
 --------------------------------------------------------------

          Ground-State Mulliken Net Atomic Charges

     Atom                 Charge (a.u.)
  ----------------------------------------
      1 H                     0.199176
      2 H                     0.209120
      3 Br                   -0.047151
      4 I                     0.143738
      5 C                    -0.118205
      6 C                    -0.386677
  ----------------------------------------
  Sum of atomic charges =     0.000000

 -----------------------------------------------------------------
                    Cartesian Multipole Moments
 -----------------------------------------------------------------
    Charge (ESU x 10^10)
                 0.0000
    Dipole Moment (Debye)
         X      -0.1009      Y       1.1629      Z       0.0000
       Tot       1.1673
    Quadrupole Moments (Debye-Ang)
        XX     -56.6476     XY       0.8795     YY     -55.9026
        XZ      -0.0000     YZ       0.0000     ZZ     -61.0165
    Octopole Moments (Debye-Ang^2)
       XXX       2.5439    XXY       1.1735    XYY       3.0343
       YYY      14.7629    XXZ       0.0000    XYZ      -0.0000
       YYZ       0.0000    XZZ       0.6444    YZZ       2.3937
       ZZZ       0.0000
    Hexadecapole Moments (Debye-Ang^3)
      XXXX   -1104.0106   XXXY       0.5590   XXYY    -195.2257
      XYYY      -7.4514   YYYY    -199.8532   XXXZ      -0.0000
      XXYZ       0.0000   XYYZ      -0.0000   YYYZ       0.0000
      XXZZ    -206.0968   XYZZ      -3.2071   YYZZ     -51.5330
      XZZZ      -0.0000   YZZZ       0.0000   ZZZZ     -80.2675
 -----------------------------------------------------------------
 Calculating analytic gradient of the SCF energy
 Gradient of SCF Energy
            1           2           3           4           5           6
    1   0.0417291  -0.0542812  -0.0237574   0.0617495   0.0725670  -0.0980071
    2   0.0261994  -0.0101762   0.0493342   0.0969200  -0.0774698  -0.0848076
    3   0.0000000   0.0000000  -0.0000000  -0.0000000  -0.0000000   0.0000000
 Max gradient component =       9.801E-02
 RMS gradient           =       5.257E-02
 Gradient time:  CPU 8.69 s  wall 2.27 s
 Geometry Optimization Parameters
   NAtoms,    NIC,     NZ,  NCons,   NDum,   NFix, NCnnct, MaxDiis
        6      32       0       0       0       0       0       0

 Cartesian Hessian Update
 Hessian Updated using BFGS Update


** GEOMETRY OPTIMIZATION IN DELOCALIZED INTERNAL COORDINATES **
   Searching for a Minimum

   Optimization Cycle:   8

                       Coordinates (Angstroms)
     ATOM                X               Y               Z
      1  H         1.8439717814    1.9261785828    0.0000000000
      2  H        -1.0444927194    1.8545125591    0.0000000000
      3  Br        2.1950965794   -0.4450410793    0.0000000000
      4  I        -1.6459188956   -0.3199031983    0.0000000000
      5  C         1.1412896925    0.9946889690    0.0000000000
      6  C        -0.2890438253    1.0127257463    0.0000000000
   Point Group: cs    Number of degrees of freedom:     9


   Energy is  -9571.014941183

 Hessian Updated using BFGS Update

  9 Hessian modes will be used to form the next step
  Hessian Eigenvalues:
     0.084812    0.139199    0.147010    0.168177    0.200599    0.211668
     0.246646    0.755861    1.099031

 Minimum Search - Taking Simple RFO Step
 Searching for Lamda that Minimizes Along All modes
 Value Taken    Lamda =  -0.08051816
 Calculated Step too Large.  Step scaled by  0.545976
 Step Taken.  Stepsize is  0.300000

                             Maximum     Tolerance    Cnvgd?
         Gradient           0.104199      0.000300      NO
         Displacement       0.169245      0.001200      NO
         Energy change     -0.053160      0.000001      NO


 New Cartesian Coordinates Obtained by Inverse Iteration

 Displacement from previous Coordinates is:  0.347049
 ----------------------------------------------------------------
             Standard Nuclear Orientation (Angstroms)
    I     Atom           X                Y                Z
 ----------------------------------------------------------------
    1      H       1.7343166791     1.9163194125     0.0000000000
    2      H      -0.9288656773     1.8713885868     0.0000000000
    3      Br      2.1658491940    -0.4549333742     0.0000000000
    4      I      -1.6194292212    -0.3489465792     0.0000000000
    5      C       1.0900025331     1.0117492574     0.0000000000
    6      C      -0.2409708946     1.0275842763     0.0000000000
 ----------------------------------------------------------------
 Molecular Point Group                 Cs    NOp =  2
 Largest Abelian Subgroup              Cs    NOp =  2
 Nuclear Repulsion Energy =   556.1748357070 hartrees
 There are       51 alpha and       51 beta electrons
 Applying Cartesian multipole field
    Component          Value
    ---------          -----
     (2,0,0)        1.00000E-11
     (0,2,0)        2.00000E-11
     (0,0,2)       -3.00000E-11
 Nucleus-field energy     =     0.0000000136 hartrees
 Requested basis set is 6-311++G(d,p)
 There are 65 shells and 168 basis functions
 A cutoff of  1.0D-11 yielded   1800 shell pairs
 There are     12409 function pairs (     13929 Cartesian)
 Smallest overlap matrix eigenvalue = 6.40E-05
 Guess MOs from SCF MO coefficient file

 -----------------------------------------------------------------------
  General SCF calculation program by
  Eric Jon Sundstrom, Paul Horn, Yuezhi Mao, Dmitri Zuev, Alec White,
  David Stuck, Shaama M.S., Shane Yost, Joonho Lee, David Small,
  Daniel Levine, Susi Lehtola, Hugh Burton, Evgeny Epifanovsky
 -----------------------------------------------------------------------
 Exchange:     0.2000 Hartree-Fock + 0.0800 Slater + 0.7200 B88
 Correlation:  0.1900 VWN1RPA + 0.8100 LYP
 Using SG-1 standard quadrature grid
 using 4 threads for integral computing
 -------------------------------------------------------
 OpenMP Integral computing Module                
 Release: version 2.0, May 2017, Q-Chem Inc. Pleasanton 
 -------------------------------------------------------
 -------------------------------------------------------
 OpenMP BLAS3 based DFT computing Module                
 Release: version 1.0, May 2013, Q-Chem Inc. Pittsburgh 
 -------------------------------------------------------
 A restricted SCF calculation will be
 performed using DIIS
 SCF converges when DIIS error is below 1.0e-08
 ---------------------------------------
  Cycle       Energy         DIIS error
 ---------------------------------------
    1   -9571.0415791437      1.26e-03  
    2   -9571.0461156380      5.07e-04  
    3   -9571.0459352626      5.30e-04  
    4   -9571.0469817090      1.05e-04  
    5   -9571.0470188758      2.14e-05  
    6   -9571.0470196439      1.41e-05  
    7   -9571.0470203557      1.55e-06  
    8   -9571.0470203623      3.02e-07  
    9   -9571.0470203627      8.17e-08  
   10   -9571.0470203627      2.02e-08  
   11   -9571.0470203627      5.55e-09  Convergence criterion met
 ---------------------------------------
 SCF time:   CPU 28.52s  wall 7.00s 
 SCF   energy in the final basis set =    -9571.0470203627
 Total energy in the final basis set =    -9571.0470203627

 --------------------------------------------------------------
             Orbital Energies (a.u.) and Symmetries
 --------------------------------------------------------------

 Alpha MOs, Restricted
 -- Occupied --                  
******* -482.85 -176.31 -165.71 -165.71 -165.71  -62.50  -56.32
  1 A'    2 A'    3 A'    4 A'    1 A"    5 A'    6 A'    7 A'                 
-56.316 -56.315 -35.807 -31.299 -31.295 -31.294 -22.950 -22.949
  2 A"    8 A'    9 A'   10 A'    3 A"   11 A'   12 A'    4 A"                 
-22.949 -22.945 -22.945 -10.247 -10.230  -8.708  -6.540  -6.527
 13 A'    5 A"   14 A'   15 A'   16 A'   17 A'   18 A'    6 A"                 
 -6.526  -6.358  -4.769  -4.756  -4.755  -2.651  -2.647  -2.647
 19 A'   20 A'   21 A'    7 A"   22 A'   23 A'    8 A"   24 A'                 
 -2.637  -2.637  -2.037  -2.031  -2.031  -2.019  -2.019  -0.865
 25 A'    9 A"   26 A'   10 A"   27 A'   11 A"   28 A'   29 A'                 
 -0.784  -0.681  -0.559  -0.516  -0.444  -0.380  -0.370  -0.313
 30 A'   31 A'   32 A'   33 A'   34 A'   12 A"   35 A'   13 A"                 
 -0.305  -0.271  -0.247
 36 A'   37 A'   14 A"                                                         
 -- Virtual --                   
 -0.037  -0.027  -0.010  -0.001   0.026   0.036   0.054   0.073
 15 A"   38 A'   39 A'   40 A'   41 A'   42 A'   16 A"   43 A'                 
  0.080   0.081   0.088   0.101   0.111   0.120   0.132   0.144
 44 A'   17 A"   45 A'   46 A'   18 A"   47 A'   48 A'   49 A'                 
  0.155   0.178   0.219   0.231   0.245   0.306   0.331   0.370
 50 A'   51 A'   52 A'   53 A'   19 A"   54 A'   55 A'   56 A'                 
  0.389   0.405   0.412   0.419   0.430   0.446   0.459   0.481
 20 A"   57 A'   21 A"   58 A'   22 A"   59 A'   60 A'   61 A'                 
  0.518   0.533   0.546   0.560   0.573   0.600   0.620   0.650
 23 A"   62 A'   24 A"   63 A'   25 A"   64 A'   65 A'   26 A"                 
  0.694   0.707   0.720   0.770   0.793   0.854   0.939   1.006
 66 A'   67 A'   68 A'   69 A'   70 A'   71 A'   72 A'   27 A"                 
  1.006   1.236   1.302   1.351   1.366   1.381   1.404   1.493
 73 A'   28 A"   29 A"   74 A'   30 A"   75 A'   76 A'   77 A'                 
  1.578   1.678   1.723   1.785   1.816   1.932   2.006   2.051
 78 A'   79 A'   31 A"   32 A"   80 A'   81 A'   33 A"   82 A'                 
  2.102   2.113   2.192   2.341   2.377   2.605   2.660   2.669
 34 A"   83 A'   84 A'   85 A'   86 A'   87 A'   35 A"   88 A'                 
  2.783   2.841   2.921   3.161   3.405   3.943   3.958   3.980
 89 A'   36 A"   90 A'   91 A'   92 A'   93 A'   37 A"   94 A'                 
  3.993   4.020   4.022   4.083   4.112   4.190   4.237   4.366
 38 A"   39 A"   95 A'   40 A"   96 A'   97 A'   98 A'   99 A'                 
  4.446   6.001   6.059   6.122   6.627   7.543   7.583   7.666
100 A'   41 A"  101 A'  102 A'  103 A'   42 A"  104 A'  105 A'                 
 23.513  24.196  27.874  28.344  28.386  28.410  28.532  28.542
106 A'  107 A'  108 A'   43 A"  109 A'  110 A'   44 A"  111 A'                 
 28.564  28.606  28.695  47.893 127.889 127.921 127.955 151.670
 45 A"  112 A'  113 A'  114 A'   46 A"  115 A'  116 A'  117 A'                 
289.742 289.781 289.8901020.6791901.834
 47 A"  118 A'  119 A'  120 A'  121 A'                                         

 Beta MOs, Restricted
 -- Occupied --                  
******* -482.85 -176.31 -165.71 -165.71 -165.71  -62.50  -56.32
  1 A'    2 A'    3 A'    4 A'    1 A"    5 A'    6 A'    7 A'                 
-56.316 -56.315 -35.807 -31.299 -31.295 -31.294 -22.950 -22.949
  2 A"    8 A'    9 A'   10 A'    3 A"   11 A'   12 A'    4 A"                 
-22.949 -22.945 -22.945 -10.247 -10.230  -8.708  -6.540  -6.527
 13 A'    5 A"   14 A'   15 A'   16 A'   17 A'   18 A'    6 A"                 
 -6.526  -6.358  -4.769  -4.756  -4.755  -2.651  -2.647  -2.647
 19 A'   20 A'   21 A'    7 A"   22 A'   23 A'    8 A"   24 A'                 
 -2.637  -2.637  -2.037  -2.031  -2.031  -2.019  -2.019  -0.865
 25 A'    9 A"   26 A'   10 A"   27 A'   11 A"   28 A'   29 A'                 
 -0.784  -0.681  -0.559  -0.516  -0.444  -0.380  -0.370  -0.313
 30 A'   31 A'   32 A'   33 A'   34 A'   12 A"   35 A'   13 A"                 
 -0.305  -0.271  -0.247
 36 A'   37 A'   14 A"                                                         
 -- Virtual --                   
 -0.037  -0.027  -0.010  -0.001   0.026   0.036   0.054   0.073
 15 A"   38 A'   39 A'   40 A'   41 A'   42 A'   16 A"   43 A'                 
  0.080   0.081   0.088   0.101   0.111   0.120   0.132   0.144
 44 A'   17 A"   45 A'   46 A'   18 A"   47 A'   48 A'   49 A'                 
  0.155   0.178   0.219   0.231   0.245   0.306   0.331   0.370
 50 A'   51 A'   52 A'   53 A'   19 A"   54 A'   55 A'   56 A'                 
  0.389   0.405   0.412   0.419   0.430   0.446   0.459   0.481
 20 A"   57 A'   21 A"   58 A'   22 A"   59 A'   60 A'   61 A'                 
  0.518   0.533   0.546   0.560   0.573   0.600   0.620   0.650
 23 A"   62 A'   24 A"   63 A'   25 A"   64 A'   65 A'   26 A"                 
  0.694   0.707   0.720   0.770   0.793   0.854   0.939   1.006
 66 A'   67 A'   68 A'   69 A'   70 A'   71 A'   72 A'   27 A"                 
  1.006   1.236   1.302   1.351   1.366   1.381   1.404   1.493
 73 A'   28 A"   29 A"   74 A'   30 A"   75 A'   76 A'   77 A'                 
  1.578   1.678   1.723   1.785   1.816   1.932   2.006   2.051
 78 A'   79 A'   31 A"   32 A"   80 A'   81 A'   33 A"   82 A'                 
  2.102   2.113   2.192   2.341   2.377   2.605   2.660   2.669
 34 A"   83 A'   84 A'   85 A'   86 A'   87 A'   35 A"   88 A'                 
  2.783   2.841   2.921   3.161   3.405   3.943   3.958   3.980
 89 A'   36 A"   90 A'   91 A'   92 A'   93 A'   37 A"   94 A'                 
  3.993   4.020   4.022   4.083   4.112   4.190   4.237   4.366
 38 A"   39 A"   95 A'   40 A"   96 A'   97 A'   98 A'   99 A'                 
  4.446   6.001   6.059   6.122   6.627   7.543   7.583   7.666
100 A'   41 A"  101 A'  102 A'  103 A'   42 A"  104 A'  105 A'                 
 23.513  24.196  27.874  28.344  28.386  28.410  28.532  28.542
106 A'  107 A'  108 A'   43 A"  109 A'  110 A'   44 A"  111 A'                 
 28.564  28.606  28.695  47.893 127.889 127.921 127.955 151.670
 45 A"  112 A'  113 A'  114 A'   46 A"  115 A'  116 A'  117 A'                 
289.742 289.781 289.8901020.6791901.834
 47 A"  118 A'  119 A'  120 A'  121 A'                                         
 --------------------------------------------------------------

          Ground-State Mulliken Net Atomic Charges

     Atom                 Charge (a.u.)
  ----------------------------------------
      1 H                     0.201947
      2 H                     0.211004
      3 Br                   -0.074709
      4 I                     0.119455
      5 C                    -0.087890
      6 C                    -0.369806
  ----------------------------------------
  Sum of atomic charges =     0.000000

 -----------------------------------------------------------------
                    Cartesian Multipole Moments
 -----------------------------------------------------------------
    Charge (ESU x 10^10)
                 0.0000
    Dipole Moment (Debye)
         X      -0.1146      Y       1.3811      Z       0.0000
       Tot       1.3859
    Quadrupole Moments (Debye-Ang)
        XX     -57.5607     XY       1.1019     YY     -55.1375
        XZ       0.0000     YZ       0.0000     ZZ     -60.8532
    Octopole Moments (Debye-Ang^2)
       XXX       0.9797    XXY       1.1892    XYY       2.8472
       YYY      18.8769    XXZ       0.0000    XYZ       0.0000
       YYZ       0.0000    XZZ       0.6844    YZZ       3.8984
       ZZZ       0.0000
    Hexadecapole Moments (Debye-Ang^3)
      XXXX   -1076.7122   XXXY      -2.4432   XXYY    -191.3053
      XYYY      -9.2479   YYYY    -199.7752   XXXZ       0.0000
      XXYZ       0.0000   XYYZ      -0.0000   YYYZ       0.0000
      XXZZ    -200.6247   XYZZ      -3.7773   YYZZ     -51.5414
      XZZZ       0.0000   YZZZ       0.0000   ZZZZ     -80.0139
 -----------------------------------------------------------------
 Calculating analytic gradient of the SCF energy
 Gradient of SCF Energy
            1           2           3           4           5           6
    1   0.0195915  -0.0312432  -0.0176290   0.0460414   0.0054902  -0.0222510
    2   0.0080850  -0.0193798   0.0340354   0.0729436  -0.0427431  -0.0529411
    3   0.0000000   0.0000000  -0.0000000  -0.0000000  -0.0000000   0.0000000
 Max gradient component =       7.294E-02
 RMS gradient           =       2.969E-02
 Gradient time:  CPU 8.76 s  wall 2.29 s
 Geometry Optimization Parameters
   NAtoms,    NIC,     NZ,  NCons,   NDum,   NFix, NCnnct, MaxDiis
        6      32       0       0       0       0       0       0

 Cartesian Hessian Update
 Hessian Updated using BFGS Update


** GEOMETRY OPTIMIZATION IN DELOCALIZED INTERNAL COORDINATES **
   Searching for a Minimum

   Optimization Cycle:   9

                       Coordinates (Angstroms)
     ATOM                X               Y               Z
      1  H         1.7343166791    1.9163194125    0.0000000000
      2  H        -0.9288656773    1.8713885868    0.0000000000
      3  Br        2.1658491940   -0.4549333742    0.0000000000
      4  I        -1.6194292212   -0.3489465792    0.0000000000
      5  C         1.0900025331    1.0117492574    0.0000000000
      6  C        -0.2409708946    1.0275842763    0.0000000000
   Point Group: cs    Number of degrees of freedom:     9


   Energy is  -9571.047020363

 Hessian Updated using BFGS Update

  9 Hessian modes will be used to form the next step
  Hessian Eigenvalues:
     0.078498    0.138086    0.142952    0.166313    0.210758    0.230641
     0.381178    0.738283    1.098964

 Minimum Search - Taking Simple RFO Step
 Searching for Lamda that Minimizes Along All modes
 Value Taken    Lamda =  -0.02789099
 Calculated Step too Large.  Step scaled by  0.700833
 Step Taken.  Stepsize is  0.300000

                             Maximum     Tolerance    Cnvgd?
         Gradient           0.060853      0.000300      NO
         Displacement       0.206062      0.001200      NO
         Energy change     -0.032079      0.000001      NO


 New Cartesian Coordinates Obtained by Inverse Iteration

 Displacement from previous Coordinates is:  0.237890
 ----------------------------------------------------------------
             Standard Nuclear Orientation (Angstroms)
    I     Atom           X                Y                Z
 ----------------------------------------------------------------
    1      H       1.6700082264     1.9108177227     0.0000000000
    2      H      -0.8481978846     1.9126314826     0.0000000000
    3      Br      2.1656485596    -0.4707752376     0.0000000000
    4      I      -1.6199935487    -0.3998323852     0.0000000000
    5      C       1.0783776949     1.0263831767     0.0000000000
    6      C      -0.2449404347     1.0439368205     0.0000000000
 ----------------------------------------------------------------
 Molecular Point Group                 Cs    NOp =  2
 Largest Abelian Subgroup              Cs    NOp =  2
 Nuclear Repulsion Energy =   552.3975035073 hartrees
 There are       51 alpha and       51 beta electrons
 Applying Cartesian multipole field
    Component          Value
    ---------          -----
     (2,0,0)        1.00000E-11
     (0,2,0)        2.00000E-11
     (0,0,2)       -3.00000E-11
 Nucleus-field energy     =     0.0000000138 hartrees
 Requested basis set is 6-311++G(d,p)
 There are 65 shells and 168 basis functions
 A cutoff of  1.0D-11 yielded   1801 shell pairs
 There are     12424 function pairs (     13947 Cartesian)
 Smallest overlap matrix eigenvalue = 6.76E-05
 Guess MOs from SCF MO coefficient file

 -----------------------------------------------------------------------
  General SCF calculation program by
  Eric Jon Sundstrom, Paul Horn, Yuezhi Mao, Dmitri Zuev, Alec White,
  David Stuck, Shaama M.S., Shane Yost, Joonho Lee, David Small,
  Daniel Levine, Susi Lehtola, Hugh Burton, Evgeny Epifanovsky
 -----------------------------------------------------------------------
 Exchange:     0.2000 Hartree-Fock + 0.0800 Slater + 0.7200 B88
 Correlation:  0.1900 VWN1RPA + 0.8100 LYP
 Using SG-1 standard quadrature grid
 using 4 threads for integral computing
 -------------------------------------------------------
 OpenMP Integral computing Module                
 Release: version 2.0, May 2017, Q-Chem Inc. Pleasanton 
 -------------------------------------------------------
 -------------------------------------------------------
 OpenMP BLAS3 based DFT computing Module                
 Release: version 1.0, May 2013, Q-Chem Inc. Pittsburgh 
 -------------------------------------------------------
 A restricted SCF calculation will be
 performed using DIIS
 SCF converges when DIIS error is below 1.0e-08
 ---------------------------------------
  Cycle       Energy         DIIS error
 ---------------------------------------
    1   -9571.0593730385      6.98e-04  
    2   -9571.0611646713      1.89e-04  
    3   -9571.0611022342      2.28e-04  
    4   -9571.0612764935      6.31e-05  
    5   -9571.0612903069      6.85e-06  
    6   -9571.0612904311      2.42e-06  
    7   -9571.0612904486      1.49e-06  
    8   -9571.0612904571      2.53e-07  
    9   -9571.0612904572      3.66e-08  
   10   -9571.0612904574      1.71e-08  
   11   -9571.0612904574      2.65e-09  Convergence criterion met
 ---------------------------------------
 SCF time:   CPU 28.37s  wall 7.00s 
 SCF   energy in the final basis set =    -9571.0612904574
 Total energy in the final basis set =    -9571.0612904574

 --------------------------------------------------------------
             Orbital Energies (a.u.) and Symmetries
 --------------------------------------------------------------

 Alpha MOs, Restricted
 -- Occupied --                  
******* -482.85 -176.31 -165.71 -165.71 -165.71  -62.50  -56.32
  1 A'    2 A'    3 A'    4 A'    1 A"    5 A'    6 A'    7 A'                 
-56.315 -56.315 -35.807 -31.299 -31.294 -31.294 -22.950 -22.949
  2 A"    8 A'    9 A'   10 A'    3 A"   11 A'   12 A'    4 A"                 
-22.949 -22.945 -22.945 -10.244 -10.230  -8.707  -6.539  -6.526
 13 A'    5 A"   14 A'   15 A'   16 A'   17 A'   18 A'    6 A"                 
 -6.525  -6.357  -4.769  -4.755  -4.754  -2.650  -2.646  -2.646
 19 A'   20 A'   21 A'    7 A"   22 A'   23 A'    8 A"   24 A'                 
 -2.636  -2.636  -2.036  -2.031  -2.030  -2.018  -2.018  -0.861
 25 A'    9 A"   26 A'   10 A"   27 A'   11 A"   28 A'   29 A'                 
 -0.779  -0.681  -0.566  -0.519  -0.442  -0.377  -0.372  -0.310
 30 A'   31 A'   32 A'   33 A'   34 A'   12 A"   35 A'   13 A"                 
 -0.306  -0.273  -0.250
 36 A'   37 A'   14 A"                                                         
 -- Virtual --                   
 -0.036  -0.035  -0.010  -0.002   0.026   0.036   0.055   0.073
 15 A"   38 A'   39 A'   40 A'   41 A'   42 A'   16 A"   43 A'                 
  0.079   0.081   0.091   0.104   0.112   0.122   0.132   0.143
 44 A'   17 A"   45 A'   46 A'   18 A"   47 A'   48 A'   49 A'                 
  0.154   0.178   0.221   0.226   0.243   0.310   0.335   0.370
 50 A'   51 A'   52 A'   53 A'   19 A"   54 A'   55 A'   56 A'                 
  0.390   0.402   0.410   0.421   0.430   0.444   0.462   0.478
 20 A"   57 A'   21 A"   58 A'   22 A"   59 A'   60 A'   61 A'                 
  0.514   0.543   0.548   0.568   0.574   0.602   0.617   0.651
 23 A"   62 A'   24 A"   63 A'   25 A"   64 A'   65 A'   26 A"                 
  0.697   0.712   0.716   0.766   0.792   0.845   0.922   1.009
 66 A'   67 A'   68 A'   69 A'   70 A'   71 A'   72 A'   73 A'                 
  1.011   1.224   1.297   1.363   1.365   1.380   1.436   1.492
 27 A"   28 A"   29 A"   74 A'   30 A"   75 A'   76 A'   77 A'                 
  1.594   1.681   1.753   1.811   1.812   1.940   2.008   2.057
 78 A'   79 A'   31 A"   32 A"   80 A'   81 A'   33 A"   82 A'                 
  2.107   2.110   2.215   2.360   2.407   2.620   2.631   2.662
 83 A'   34 A"   84 A'   85 A'   86 A'   87 A'   88 A'   35 A"                 
  2.805   2.844   2.930   3.192   3.446   3.958   3.972   3.994
 89 A'   36 A"   90 A'   91 A'   92 A'   37 A"   93 A'   38 A"                 
  4.006   4.018   4.032   4.078   4.108   4.186   4.234   4.371
 94 A'   39 A"   95 A'   40 A"   96 A'   97 A'   98 A'   99 A'                 
  4.433   6.000   6.053   6.109   6.614   7.544   7.582   7.667
100 A'   41 A"  101 A'  102 A'  103 A'   42 A"  104 A'  105 A'                 
 23.566  24.232  27.859  28.343  28.382  28.402  28.532  28.541
106 A'  107 A'  108 A'   43 A"  109 A'  110 A'   44 A"  111 A'                 
 28.561  28.604  28.693  47.883 127.888 127.918 127.948 151.657
 45 A"  112 A'  113 A'  114 A'   46 A"  115 A'  116 A'  117 A'                 
289.742 289.779 289.8901020.6661901.820
 47 A"  118 A'  119 A'  120 A'  121 A'                                         

 Beta MOs, Restricted
 -- Occupied --                  
******* -482.85 -176.31 -165.71 -165.71 -165.71  -62.50  -56.32
  1 A'    2 A'    3 A'    4 A'    1 A"    5 A'    6 A'    7 A'                 
-56.315 -56.315 -35.807 -31.299 -31.294 -31.294 -22.950 -22.949
  2 A"    8 A'    9 A'   10 A'    3 A"   11 A'   12 A'    4 A"                 
-22.949 -22.945 -22.945 -10.244 -10.230  -8.707  -6.539  -6.526
 13 A'    5 A"   14 A'   15 A'   16 A'   17 A'   18 A'    6 A"                 
 -6.525  -6.357  -4.769  -4.755  -4.754  -2.650  -2.646  -2.646
 19 A'   20 A'   21 A'    7 A"   22 A'   23 A'    8 A"   24 A'                 
 -2.636  -2.636  -2.036  -2.031  -2.030  -2.018  -2.018  -0.861
 25 A'    9 A"   26 A'   10 A"   27 A'   11 A"   28 A'   29 A'                 
 -0.779  -0.681  -0.566  -0.519  -0.442  -0.377  -0.372  -0.310
 30 A'   31 A'   32 A'   33 A'   34 A'   12 A"   35 A'   13 A"                 
 -0.306  -0.273  -0.250
 36 A'   37 A'   14 A"                                                         
 -- Virtual --                   
 -0.036  -0.035  -0.010  -0.002   0.026   0.036   0.055   0.073
 15 A"   38 A'   39 A'   40 A'   41 A'   42 A'   16 A"   43 A'                 
  0.079   0.081   0.091   0.104   0.112   0.122   0.132   0.143
 44 A'   17 A"   45 A'   46 A'   18 A"   47 A'   48 A'   49 A'                 
  0.154   0.178   0.221   0.226   0.243   0.310   0.335   0.370
 50 A'   51 A'   52 A'   53 A'   19 A"   54 A'   55 A'   56 A'                 
  0.390   0.402   0.410   0.421   0.430   0.444   0.462   0.478
 20 A"   57 A'   21 A"   58 A'   22 A"   59 A'   60 A'   61 A'                 
  0.514   0.543   0.548   0.568   0.574   0.602   0.617   0.651
 23 A"   62 A'   24 A"   63 A'   25 A"   64 A'   65 A'   26 A"                 
  0.697   0.712   0.716   0.766   0.792   0.845   0.922   1.009
 66 A'   67 A'   68 A'   69 A'   70 A'   71 A'   72 A'   73 A'                 
  1.011   1.224   1.297   1.363   1.365   1.380   1.436   1.492
 27 A"   28 A"   29 A"   74 A'   30 A"   75 A'   76 A'   77 A'                 
  1.594   1.681   1.753   1.811   1.812   1.940   2.008   2.057
 78 A'   79 A'   31 A"   32 A"   80 A'   81 A'   33 A"   82 A'                 
  2.107   2.110   2.215   2.360   2.407   2.620   2.631   2.662
 83 A'   34 A"   84 A'   85 A'   86 A'   87 A'   88 A'   35 A"                 
  2.805   2.844   2.930   3.192   3.446   3.958   3.972   3.994
 89 A'   36 A"   90 A'   91 A'   92 A'   37 A"   93 A'   38 A"                 
  4.006   4.018   4.032   4.078   4.108   4.186   4.234   4.371
 94 A'   39 A"   95 A'   40 A"   96 A'   97 A'   98 A'   99 A'                 
  4.433   6.000   6.053   6.109   6.614   7.544   7.582   7.667
100 A'   41 A"  101 A'  102 A'  103 A'   42 A"  104 A'  105 A'                 
 23.566  24.232  27.859  28.343  28.382  28.402  28.532  28.541
106 A'  107 A'  108 A'   43 A"  109 A'  110 A'   44 A"  111 A'                 
 28.561  28.604  28.693  47.883 127.888 127.918 127.948 151.657
 45 A"  112 A'  113 A'  114 A'   46 A"  115 A'  116 A'  117 A'                 
289.742 289.779 289.8901020.6661901.820
 47 A"  118 A'  119 A'  120 A'  121 A'                                         
 --------------------------------------------------------------

          Ground-State Mulliken Net Atomic Charges

     Atom                 Charge (a.u.)
  ----------------------------------------
      1 H                     0.203817
      2 H                     0.202645
      3 Br                   -0.085814
      4 I                     0.109525
      5 C                    -0.076935
      6 C                    -0.353238
  ----------------------------------------
  Sum of atomic charges =     0.000000

 -----------------------------------------------------------------
                    Cartesian Multipole Moments
 -----------------------------------------------------------------
    Charge (ESU x 10^10)
                 0.0000
    Dipole Moment (Debye)
         X      -0.1224      Y       1.4443      Z       0.0000
       Tot       1.4495
    Quadrupole Moments (Debye-Ang)
        XX     -58.0377     XY       1.2801     YY     -54.5109
        XZ       0.0000     YZ      -0.0000     ZZ     -60.9255
    Octopole Moments (Debye-Ang^2)
       XXX       0.9549    XXY       1.9407    XYY       2.7210
       YYY      24.2731    XXZ       0.0000    XYZ       0.0000
       YYZ       0.0000    XZZ       0.8345    YZZ       5.6190
       ZZZ       0.0000
    Hexadecapole Moments (Debye-Ang^3)
      XXXX   -1079.6247   XXXY      -7.4683   XXYY    -192.1764
      XYYY     -13.1397   YYYY    -204.8005   XXXZ       0.0000
      XXYZ      -0.0000   XYYZ       0.0000   YYYZ      -0.0000
      XXZZ    -200.6400   XYZZ      -5.3102   YYZZ     -52.9647
      XZZZ      -0.0000   YZZZ      -0.0000   ZZZZ     -80.3580
 -----------------------------------------------------------------
 Calculating analytic gradient of the SCF energy
 Gradient of SCF Energy
            1           2           3           4           5           6
    1  -0.0022306  -0.0084828  -0.0095184   0.0267621   0.0094797  -0.0160100
    2  -0.0139986  -0.0275382   0.0188609   0.0464735  -0.0046640  -0.0191337
    3   0.0000000  -0.0000000   0.0000000  -0.0000000  -0.0000000   0.0000000
 Max gradient component =       4.647E-02
 RMS gradient           =       1.681E-02
 Gradient time:  CPU 8.68 s  wall 2.27 s
 Geometry Optimization Parameters
   NAtoms,    NIC,     NZ,  NCons,   NDum,   NFix, NCnnct, MaxDiis
        6      32       0       0       0       0       0       0

 Cartesian Hessian Update
 Hessian Updated using BFGS Update


** GEOMETRY OPTIMIZATION IN DELOCALIZED INTERNAL COORDINATES **
   Searching for a Minimum

   Optimization Cycle:  10

                       Coordinates (Angstroms)
     ATOM                X               Y               Z
      1  H         1.6700082264    1.9108177227    0.0000000000
      2  H        -0.8481978846    1.9126314826    0.0000000000
      3  Br        2.1656485596   -0.4707752376    0.0000000000
      4  I        -1.6199935487   -0.3998323852    0.0000000000
      5  C         1.0783776949    1.0263831767    0.0000000000
      6  C        -0.2449404347    1.0439368205    0.0000000000
   Point Group: cs    Number of degrees of freedom:     9


   Energy is  -9571.061290457

 Hessian Updated using BFGS Update

  9 Hessian modes will be used to form the next step
  Hessian Eigenvalues:
     0.050092    0.139626    0.162733    0.208218    0.217717    0.230913
     0.416230    0.682980    1.098578

 Minimum Search - Taking Simple RFO Step
 Searching for Lamda that Minimizes Along All modes
 Value Taken    Lamda =  -0.01751395
 Calculated Step too Large.  Step scaled by  0.627559
 Step Taken.  Stepsize is  0.300000

                             Maximum     Tolerance    Cnvgd?
         Gradient           0.023986      0.000300      NO
         Displacement       0.213766      0.001200      NO
         Energy change     -0.014270      0.000001      NO


 New Cartesian Coordinates Obtained by Inverse Iteration

 Displacement from previous Coordinates is:  0.234381
 ----------------------------------------------------------------
             Standard Nuclear Orientation (Angstroms)
    I     Atom           X                Y                Z
 ----------------------------------------------------------------
    1      H       1.6482076260     1.9473676477     0.0000000000
    2      H      -0.8006921029     1.9703279795     0.0000000000
    3      Br      2.1342201935    -0.5099656654     0.0000000000
    4      I      -1.5970198943    -0.4671007744     0.0000000000
    5      C       1.0606113537     1.0293676006     0.0000000000
    6      C      -0.2444245630     1.0531647917     0.0000000000
 ----------------------------------------------------------------
 Molecular Point Group                 Cs    NOp =  2
 Largest Abelian Subgroup              Cs    NOp =  2
 Nuclear Repulsion Energy =   552.9998562996 hartrees
 There are       51 alpha and       51 beta electrons
 Applying Cartesian multipole field
    Component          Value
    ---------          -----
     (2,0,0)        1.00000E-11
     (0,2,0)        2.00000E-11
     (0,0,2)       -3.00000E-11
 Nucleus-field energy     =     0.0000000138 hartrees
 Requested basis set is 6-311++G(d,p)
 There are 65 shells and 168 basis functions
 A cutoff of  1.0D-11 yielded   1803 shell pairs
 There are     12436 function pairs (     13959 Cartesian)
 Smallest overlap matrix eigenvalue = 6.71E-05
 Guess MOs from SCF MO coefficient file

 -----------------------------------------------------------------------
  General SCF calculation program by
  Eric Jon Sundstrom, Paul Horn, Yuezhi Mao, Dmitri Zuev, Alec White,
  David Stuck, Shaama M.S., Shane Yost, Joonho Lee, David Small,
  Daniel Levine, Susi Lehtola, Hugh Burton, Evgeny Epifanovsky
 -----------------------------------------------------------------------
 Exchange:     0.2000 Hartree-Fock + 0.0800 Slater + 0.7200 B88
 Correlation:  0.1900 VWN1RPA + 0.8100 LYP
 Using SG-1 standard quadrature grid
 using 4 threads for integral computing
 -------------------------------------------------------
 OpenMP Integral computing Module                
 Release: version 2.0, May 2017, Q-Chem Inc. Pleasanton 
 -------------------------------------------------------
 -------------------------------------------------------
 OpenMP BLAS3 based DFT computing Module                
 Release: version 1.0, May 2013, Q-Chem Inc. Pittsburgh 
 -------------------------------------------------------
 A restricted SCF calculation will be
 performed using DIIS
 SCF converges when DIIS error is below 1.0e-08
 ---------------------------------------
  Cycle       Energy         DIIS error
 ---------------------------------------
    1   -9571.0668772741      6.03e-04  
    2   -9571.0682844080      1.96e-04  
    3   -9571.0682496233      2.16e-04  
    4   -9571.0684278846      5.56e-05  
    5   -9571.0684386318      1.12e-05  
    6   -9571.0684390198      5.22e-06  
    7   -9571.0684391121      1.31e-06  
    8   -9571.0684391186      2.54e-07  
    9   -9571.0684391188      5.99e-08  
   10   -9571.0684391189      1.75e-08  
   11   -9571.0684391189      3.60e-09  Convergence criterion met
 ---------------------------------------
 SCF time:   CPU 28.24s  wall 7.00s 
 SCF   energy in the final basis set =    -9571.0684391189
 Total energy in the final basis set =    -9571.0684391189

 --------------------------------------------------------------
             Orbital Energies (a.u.) and Symmetries
 --------------------------------------------------------------

 Alpha MOs, Restricted
 -- Occupied --                  
******* -482.84 -176.31 -165.71 -165.71 -165.71  -62.50  -56.32
  1 A'    2 A'    3 A'    4 A'    1 A"    5 A'    6 A'    7 A'                 
-56.314 -56.314 -35.807 -31.299 -31.294 -31.294 -22.950 -22.949
  2 A"    8 A'    9 A'   10 A'    3 A"   11 A'   12 A'    4 A"                 
-22.949 -22.945 -22.945 -10.246 -10.232  -8.706  -6.538  -6.525
 13 A'    5 A"   14 A'   15 A'   16 A'   17 A'   18 A'    6 A"                 
 -6.524  -6.356  -4.768  -4.755  -4.754  -2.649  -2.646  -2.645
 19 A'   20 A'   21 A'    7 A"   22 A'   23 A'    8 A"   24 A'                 
 -2.635  -2.635  -2.035  -2.030  -2.029  -2.018  -2.018  -0.858
 25 A'    9 A"   26 A'   10 A"   27 A'   11 A"   28 A'   29 A'                 
 -0.776  -0.677  -0.563  -0.515  -0.440  -0.376  -0.369  -0.307
 30 A'   31 A'   32 A'   33 A'   34 A'   12 A"   35 A'   36 A'                 
 -0.306  -0.273  -0.254
 13 A"   37 A'   14 A"                                                         
 -- Virtual --                   
 -0.043  -0.033  -0.011  -0.006   0.026   0.035   0.055   0.073
 38 A'   15 A"   39 A'   40 A'   41 A'   42 A'   16 A"   43 A'                 
  0.077   0.081   0.089   0.104   0.112   0.119   0.131   0.141
 44 A'   17 A"   45 A'   46 A'   18 A"   47 A'   48 A'   49 A'                 
  0.152   0.176   0.209   0.234   0.242   0.307   0.339   0.366
 50 A'   51 A'   52 A'   53 A'   19 A"   54 A'   55 A'   56 A'                 
  0.389   0.397   0.408   0.420   0.431   0.442   0.467   0.472
 20 A"   57 A'   21 A"   58 A'   22 A"   59 A'   60 A'   61 A'                 
  0.511   0.541   0.550   0.574   0.575   0.595   0.622   0.651
 23 A"   62 A'   24 A"   63 A'   25 A"   64 A'   65 A'   26 A"                 
  0.689   0.699   0.717   0.758   0.798   0.841   0.909   1.002
 66 A'   67 A'   68 A'   69 A'   70 A'   71 A'   72 A'   73 A'                 
  1.015   1.215   1.291   1.359   1.362   1.376   1.434   1.498
 27 A"   28 A"   29 A"   74 A'   30 A"   75 A'   76 A'   77 A'                 
  1.614   1.670   1.741   1.793   1.828   1.927   2.009   2.056
 78 A'   79 A'   31 A"   80 A'   32 A"   81 A'   33 A"   82 A'                 
  2.089   2.107   2.227   2.348   2.387   2.616   2.635   2.661
 34 A"   83 A'   84 A'   85 A'   86 A'   87 A'   88 A'   35 A"                 
  2.748   2.847   2.928   3.206   3.465   3.959   3.960   3.975
 89 A'   36 A"   90 A'   91 A'   92 A'   37 A"   93 A'   94 A'                 
  3.995   4.014   4.027   4.074   4.104   4.178   4.237   4.374
 38 A"   39 A"   95 A'   40 A"   96 A'   97 A'   98 A'   99 A'                 
  4.418   6.000   6.051   6.100   6.605   7.545   7.582   7.667
100 A'   41 A"  101 A'  102 A'  103 A'   42 A"  104 A'  105 A'                 
 23.522  24.284  27.847  28.343  28.380  28.397  28.533  28.542
106 A'  107 A'  108 A'   43 A"  109 A'  110 A'   44 A"  111 A'                 
 28.559  28.601  28.693  47.877 127.887 127.916 127.944 151.645
 45 A"  112 A'  113 A'  114 A'   46 A"  115 A'  116 A'  117 A'                 
289.742 289.778 289.8911020.6581901.808
 47 A"  118 A'  119 A'  120 A'  121 A'                                         

 Beta MOs, Restricted
 -- Occupied --                  
******* -482.84 -176.31 -165.71 -165.71 -165.71  -62.50  -56.32
  1 A'    2 A'    3 A'    4 A'    1 A"    5 A'    6 A'    7 A'                 
-56.314 -56.314 -35.807 -31.299 -31.294 -31.294 -22.950 -22.949
  2 A"    8 A'    9 A'   10 A'    3 A"   11 A'   12 A'    4 A"                 
-22.949 -22.945 -22.945 -10.246 -10.232  -8.706  -6.538  -6.525
 13 A'    5 A"   14 A'   15 A'   16 A'   17 A'   18 A'    6 A"                 
 -6.524  -6.356  -4.768  -4.755  -4.754  -2.649  -2.646  -2.645
 19 A'   20 A'   21 A'    7 A"   22 A'   23 A'    8 A"   24 A'                 
 -2.635  -2.635  -2.035  -2.030  -2.029  -2.018  -2.018  -0.858
 25 A'    9 A"   26 A'   10 A"   27 A'   11 A"   28 A'   29 A'                 
 -0.776  -0.677  -0.563  -0.515  -0.440  -0.376  -0.369  -0.307
 30 A'   31 A'   32 A'   33 A'   34 A'   12 A"   35 A'   36 A'                 
 -0.306  -0.273  -0.254
 13 A"   37 A'   14 A"                                                         
 -- Virtual --                   
 -0.043  -0.033  -0.011  -0.006   0.026   0.035   0.055   0.073
 38 A'   15 A"   39 A'   40 A'   41 A'   42 A'   16 A"   43 A'                 
  0.077   0.081   0.089   0.104   0.112   0.119   0.131   0.141
 44 A'   17 A"   45 A'   46 A'   18 A"   47 A'   48 A'   49 A'                 
  0.152   0.176   0.209   0.234   0.242   0.307   0.339   0.366
 50 A'   51 A'   52 A'   53 A'   19 A"   54 A'   55 A'   56 A'                 
  0.389   0.397   0.408   0.420   0.431   0.442   0.467   0.472
 20 A"   57 A'   21 A"   58 A'   22 A"   59 A'   60 A'   61 A'                 
  0.511   0.541   0.550   0.574   0.575   0.595   0.622   0.651
 23 A"   62 A'   24 A"   63 A'   25 A"   64 A'   65 A'   26 A"                 
  0.689   0.699   0.717   0.758   0.798   0.841   0.909   1.002
 66 A'   67 A'   68 A'   69 A'   70 A'   71 A'   72 A'   73 A'                 
  1.015   1.215   1.291   1.359   1.362   1.376   1.434   1.498
 27 A"   28 A"   29 A"   74 A'   30 A"   75 A'   76 A'   77 A'                 
  1.614   1.670   1.741   1.793   1.828   1.927   2.009   2.056
 78 A'   79 A'   31 A"   80 A'   32 A"   81 A'   33 A"   82 A'                 
  2.089   2.107   2.227   2.348   2.387   2.616   2.635   2.661
 34 A"   83 A'   84 A'   85 A'   86 A'   87 A'   88 A'   35 A"                 
  2.748   2.847   2.928   3.206   3.465   3.959   3.960   3.975
 89 A'   36 A"   90 A'   91 A'   92 A'   37 A"   93 A'   94 A'                 
  3.995   4.014   4.027   4.074   4.104   4.178   4.237   4.374
 38 A"   39 A"   95 A'   40 A"   96 A'   97 A'   98 A'   99 A'                 
  4.418   6.000   6.051   6.100   6.605   7.545   7.582   7.667
100 A'   41 A"  101 A'  102 A'  103 A'   42 A"  104 A'  105 A'                 
 23.522  24.284  27.847  28.343  28.380  28.397  28.533  28.542
106 A'  107 A'  108 A'   43 A"  109 A'  110 A'   44 A"  111 A'                 
 28.559  28.601  28.693  47.877 127.887 127.916 127.944 151.645
 45 A"  112 A'  113 A'  114 A'   46 A"  115 A'  116 A'  117 A'                 
289.742 289.778 289.8911020.6581901.808
 47 A"  118 A'  119 A'  120 A'  121 A'                                         
 --------------------------------------------------------------

          Ground-State Mulliken Net Atomic Charges

     Atom                 Charge (a.u.)
  ----------------------------------------
      1 H                     0.203098
      2 H                     0.192049
      3 Br                   -0.097562
      4 I                     0.100848
      5 C                    -0.064991
      6 C                    -0.333442
  ----------------------------------------
  Sum of atomic charges =     0.000000

 -----------------------------------------------------------------
                    Cartesian Multipole Moments
 -----------------------------------------------------------------
    Charge (ESU x 10^10)
                 0.0000
    Dipole Moment (Debye)
         X      -0.1139      Y       1.5001      Z       0.0000
       Tot       1.5045
    Quadrupole Moments (Debye-Ang)
        XX     -58.5232     XY       1.4412     YY     -53.9242
        XZ       0.0000     YZ       0.0000     ZZ     -61.0620
    Octopole Moments (Debye-Ang^2)
       XXX       0.8946    XXY       4.1728    XYY       2.5193
       YYY      31.8829    XXZ       0.0000    XYZ       0.0000
       YYZ       0.0000    XZZ       0.8344    YZZ       8.1482
       ZZZ       0.0000
    Hexadecapole Moments (Debye-Ang^3)
      XXXX   -1057.5689   XXXY     -11.6712   XXYY    -188.9968
      XYYY     -16.5082   YYYY    -216.6106   XXXZ       0.0000
      XXYZ       0.0000   XYYZ       0.0000   YYYZ       0.0000
      XXZZ    -196.2265   XYZZ      -6.8156   YYZZ     -55.8152
      XZZZ       0.0000   YZZZ       0.0000   ZZZZ     -80.7129
 -----------------------------------------------------------------
 Calculating analytic gradient of the SCF energy
 Gradient of SCF Energy
            1           2           3           4           5           6
    1   0.0032680  -0.0050468  -0.0049534   0.0125350  -0.0242320   0.0184292
    2   0.0038918  -0.0112754   0.0066863   0.0220634  -0.0091123  -0.0122538
    3   0.0000000  -0.0000000   0.0000000   0.0000000  -0.0000000  -0.0000000
 Max gradient component =       2.423E-02
 RMS gradient           =       1.068E-02
 Gradient time:  CPU 8.62 s  wall 2.26 s
 Geometry Optimization Parameters
   NAtoms,    NIC,     NZ,  NCons,   NDum,   NFix, NCnnct, MaxDiis
        6      32       0       0       0       0       0       0

 Cartesian Hessian Update
 Hessian Updated using BFGS Update


** GEOMETRY OPTIMIZATION IN DELOCALIZED INTERNAL COORDINATES **
   Searching for a Minimum

   Optimization Cycle:  11

                       Coordinates (Angstroms)
     ATOM                X               Y               Z
      1  H         1.6482076260    1.9473676477    0.0000000000
      2  H        -0.8006921029    1.9703279795    0.0000000000
      3  Br        2.1342201935   -0.5099656654    0.0000000000
      4  I        -1.5970198943   -0.4671007744    0.0000000000
      5  C         1.0606113537    1.0293676006    0.0000000000
      6  C        -0.2444245630    1.0531647917    0.0000000000
   Point Group: cs    Number of degrees of freedom:     9


   Energy is  -9571.068439119

 Hessian Updated using BFGS Update

  9 Hessian modes will be used to form the next step
  Hessian Eigenvalues:
     0.047980    0.143242    0.165257    0.209366    0.229826    0.306754
     0.452723    0.635497    1.098672

 Minimum Search - Taking Simple RFO Step
 Searching for Lamda that Minimizes Along All modes
 Value Taken    Lamda =  -0.00648252
 Calculated Step too Large.  Step scaled by  0.980774
 Step Taken.  Stepsize is  0.300000

                             Maximum     Tolerance    Cnvgd?
         Gradient           0.017878      0.000300      NO
         Displacement       0.247364      0.001200      NO
         Energy change     -0.007149      0.000001      NO


 New Cartesian Coordinates Obtained by Inverse Iteration

 Displacement from previous Coordinates is:  0.190154
 ----------------------------------------------------------------
             Standard Nuclear Orientation (Angstroms)
    I     Atom           X                Y                Z
 ----------------------------------------------------------------
    1      H       1.6312054571     1.9393921371     0.0000000000
    2      H      -0.7693659739     2.0313530850     0.0000000000
    3      Br      2.1446529223    -0.5269266555     0.0000000000
    4      I      -1.5973651355    -0.5255286530     0.0000000000
    5      C       1.0665561496     1.0355081072     0.0000000000
    6      C      -0.2747808067     1.0693635590     0.0000000000
 ----------------------------------------------------------------
 Molecular Point Group                 Cs    NOp =  2
 Largest Abelian Subgroup              Cs    NOp =  2
 Nuclear Repulsion Energy =   547.7599614104 hartrees
 There are       51 alpha and       51 beta electrons
 Applying Cartesian multipole field
    Component          Value
    ---------          -----
     (2,0,0)        1.00000E-11
     (0,2,0)        2.00000E-11
     (0,0,2)       -3.00000E-11
 Nucleus-field energy     =     0.0000000142 hartrees
 Requested basis set is 6-311++G(d,p)
 There are 65 shells and 168 basis functions
 A cutoff of  1.0D-11 yielded   1794 shell pairs
 There are     12411 function pairs (     13931 Cartesian)
 Smallest overlap matrix eigenvalue = 8.27E-05
 Guess MOs from SCF MO coefficient file

 -----------------------------------------------------------------------
  General SCF calculation program by
  Eric Jon Sundstrom, Paul Horn, Yuezhi Mao, Dmitri Zuev, Alec White,
  David Stuck, Shaama M.S., Shane Yost, Joonho Lee, David Small,
  Daniel Levine, Susi Lehtola, Hugh Burton, Evgeny Epifanovsky
 -----------------------------------------------------------------------
 Exchange:     0.2000 Hartree-Fock + 0.0800 Slater + 0.7200 B88
 Correlation:  0.1900 VWN1RPA + 0.8100 LYP
 Using SG-1 standard quadrature grid
 using 4 threads for integral computing
 -------------------------------------------------------
 OpenMP Integral computing Module                
 Release: version 2.0, May 2017, Q-Chem Inc. Pleasanton 
 -------------------------------------------------------
 -------------------------------------------------------
 OpenMP BLAS3 based DFT computing Module                
 Release: version 1.0, May 2013, Q-Chem Inc. Pittsburgh 
 -------------------------------------------------------
 A restricted SCF calculation will be
 performed using DIIS
 SCF converges when DIIS error is below 1.0e-08
 ---------------------------------------
  Cycle       Energy         DIIS error
 ---------------------------------------
    1   -9571.0694261187      6.52e-04  
    2   -9571.0705050469      3.38e-04  
    3   -9571.0703640733      3.87e-04  
    4   -9571.0709429747      4.27e-05  
    5   -9571.0709475963      2.16e-05  
    6   -9571.0709493631      5.06e-06  
    7   -9571.0709494365      1.17e-06  
    8   -9571.0709494398      1.21e-07  
    9   -9571.0709494398      5.00e-08  
   10   -9571.0709494398      1.63e-08  
   11   -9571.0709494398      2.46e-09  Convergence criterion met
 ---------------------------------------
 SCF time:   CPU 28.03s  wall 8.00s 
 SCF   energy in the final basis set =    -9571.0709494398
 Total energy in the final basis set =    -9571.0709494398

 --------------------------------------------------------------
             Orbital Energies (a.u.) and Symmetries
 --------------------------------------------------------------

 Alpha MOs, Restricted
 -- Occupied --                  
******* -482.85 -176.31 -165.71 -165.71 -165.71  -62.50  -56.32
  1 A'    2 A'    3 A'    4 A'    1 A"    5 A'    6 A'    7 A'                 
-56.315 -56.315 -35.808 -31.301 -31.295 -31.295 -22.951 -22.950
  2 A"    8 A'    9 A'   10 A'    3 A"   11 A'   12 A'    4 A"                 
-22.950 -22.946 -22.946 -10.249 -10.239  -8.707  -6.538  -6.526
 13 A'   14 A'    5 A"   15 A'   16 A'   17 A'   18 A'    6 A"                 
 -6.525  -6.357  -4.770  -4.755  -4.755  -2.649  -2.646  -2.645
 19 A'   20 A'   21 A'    7 A"   22 A'   23 A'    8 A"   24 A'                 
 -2.635  -2.635  -2.036  -2.031  -2.030  -2.018  -2.018  -0.850
 25 A'    9 A"   26 A'   10 A"   27 A'   11 A"   28 A'   29 A'                 
 -0.770  -0.673  -0.567  -0.509  -0.435  -0.373  -0.369  -0.308
 30 A'   31 A'   32 A'   33 A'   34 A'   35 A'   12 A"   36 A'                 
 -0.305  -0.274  -0.254
 13 A"   37 A'   14 A"                                                         
 -- Virtual --                   
 -0.050  -0.040  -0.012  -0.007   0.025   0.034   0.055   0.073
 38 A'   15 A"   39 A'   40 A'   41 A'   42 A'   16 A"   43 A'                 
  0.075   0.081   0.090   0.105   0.113   0.121   0.130   0.139
 44 A'   17 A"   45 A'   46 A'   18 A"   47 A'   48 A'   49 A'                 
  0.151   0.173   0.204   0.235   0.239   0.305   0.334   0.366
 50 A'   51 A'   52 A'   53 A'   19 A"   54 A'   55 A'   56 A'                 
  0.388   0.395   0.405   0.413   0.431   0.441   0.465   0.472
 20 A"   57 A'   21 A"   58 A'   22 A"   59 A'   60 A'   61 A'                 
  0.508   0.541   0.551   0.574   0.578   0.590   0.615   0.650
 23 A"   62 A'   24 A"   25 A"   63 A'   64 A'   65 A'   26 A"                 
  0.669   0.691   0.715   0.756   0.791   0.827   0.894   1.002
 66 A'   67 A'   68 A'   69 A'   70 A'   71 A'   72 A'   73 A'                 
  1.014   1.201   1.284   1.351   1.354   1.370   1.431   1.500
 27 A"   28 A"   29 A"   74 A'   30 A"   75 A'   76 A'   77 A'                 
  1.615   1.656   1.748   1.774   1.826   1.917   2.006   2.055
 78 A'   79 A'   31 A"   80 A'   32 A"   81 A'   33 A"   82 A'                 
  2.063   2.082   2.222   2.319   2.384   2.614   2.621   2.656
 34 A"   83 A'   84 A'   85 A'   86 A'   87 A'   88 A'   35 A"                 
  2.725   2.839   2.923   3.215   3.419   3.958   3.971   3.990
 89 A'   36 A"   90 A'   91 A'   92 A'   37 A"   93 A'   94 A'                 
  3.995   4.010   4.027   4.069   4.095   4.170   4.235   4.372
 38 A"   39 A"   95 A'   40 A"   96 A'   97 A'   98 A'   99 A'                 
  4.402   5.998   6.046   6.092   6.594   7.544   7.581   7.664
100 A'   41 A"  101 A'  102 A'  103 A'   42 A"  104 A'  105 A'                 
 23.549  24.142  27.836  28.340  28.376  28.393  28.532  28.541
106 A'  107 A'  108 A'   43 A"  109 A'  110 A'   44 A"  111 A'                 
 28.555  28.594  28.689  47.869 127.884 127.912 127.940 151.635
 45 A"  112 A'  113 A'  114 A'   46 A"  115 A'  116 A'  117 A'                 
289.741 289.776 289.8881020.6491901.797
 47 A"  118 A'  119 A'  120 A'  121 A'                                         

 Beta MOs, Restricted
 -- Occupied --                  
******* -482.85 -176.31 -165.71 -165.71 -165.71  -62.50  -56.32
  1 A'    2 A'    3 A'    4 A'    1 A"    5 A'    6 A'    7 A'                 
-56.315 -56.315 -35.808 -31.301 -31.295 -31.295 -22.951 -22.950
  2 A"    8 A'    9 A'   10 A'    3 A"   11 A'   12 A'    4 A"                 
-22.950 -22.946 -22.946 -10.249 -10.239  -8.707  -6.538  -6.526
 13 A'   14 A'    5 A"   15 A'   16 A'   17 A'   18 A'    6 A"                 
 -6.525  -6.357  -4.770  -4.755  -4.755  -2.649  -2.646  -2.645
 19 A'   20 A'   21 A'    7 A"   22 A'   23 A'    8 A"   24 A'                 
 -2.635  -2.635  -2.036  -2.031  -2.030  -2.018  -2.018  -0.850
 25 A'    9 A"   26 A'   10 A"   27 A'   11 A"   28 A'   29 A'                 
 -0.770  -0.673  -0.567  -0.509  -0.435  -0.373  -0.369  -0.308
 30 A'   31 A'   32 A'   33 A'   34 A'   35 A'   12 A"   36 A'                 
 -0.305  -0.274  -0.254
 13 A"   37 A'   14 A"                                                         
 -- Virtual --                   
 -0.050  -0.040  -0.012  -0.007   0.025   0.034   0.055   0.073
 38 A'   15 A"   39 A'   40 A'   41 A'   42 A'   16 A"   43 A'                 
  0.075   0.081   0.090   0.105   0.113   0.121   0.130   0.139
 44 A'   17 A"   45 A'   46 A'   18 A"   47 A'   48 A'   49 A'                 
  0.151   0.173   0.204   0.235   0.239   0.305   0.334   0.366
 50 A'   51 A'   52 A'   53 A'   19 A"   54 A'   55 A'   56 A'                 
  0.388   0.395   0.405   0.413   0.431   0.441   0.465   0.472
 20 A"   57 A'   21 A"   58 A'   22 A"   59 A'   60 A'   61 A'                 
  0.508   0.541   0.551   0.574   0.578   0.590   0.615   0.650
 23 A"   62 A'   24 A"   25 A"   63 A'   64 A'   65 A'   26 A"                 
  0.669   0.691   0.715   0.756   0.791   0.827   0.894   1.002
 66 A'   67 A'   68 A'   69 A'   70 A'   71 A'   72 A'   73 A'                 
  1.014   1.201   1.284   1.351   1.354   1.370   1.431   1.500
 27 A"   28 A"   29 A"   74 A'   30 A"   75 A'   76 A'   77 A'                 
  1.615   1.656   1.748   1.774   1.826   1.917   2.006   2.055
 78 A'   79 A'   31 A"   80 A'   32 A"   81 A'   33 A"   82 A'                 
  2.063   2.082   2.222   2.319   2.384   2.614   2.621   2.656
 34 A"   83 A'   84 A'   85 A'   86 A'   87 A'   88 A'   35 A"                 
  2.725   2.839   2.923   3.215   3.419   3.958   3.971   3.990
 89 A'   36 A"   90 A'   91 A'   92 A'   37 A"   93 A'   94 A'                 
  3.995   4.010   4.027   4.069   4.095   4.170   4.235   4.372
 38 A"   39 A"   95 A'   40 A"   96 A'   97 A'   98 A'   99 A'                 
  4.402   5.998   6.046   6.092   6.594   7.544   7.581   7.664
100 A'   41 A"  101 A'  102 A'  103 A'   42 A"  104 A'  105 A'                 
 23.549  24.142  27.836  28.340  28.376  28.393  28.532  28.541
106 A'  107 A'  108 A'   43 A"  109 A'  110 A'   44 A"  111 A'                 
 28.555  28.594  28.689  47.869 127.884 127.912 127.940 151.635
 45 A"  112 A'  113 A'  114 A'   46 A"  115 A'  116 A'  117 A'                 
289.741 289.776 289.8881020.6491901.797
 47 A"  118 A'  119 A'  120 A'  121 A'                                         
 --------------------------------------------------------------

          Ground-State Mulliken Net Atomic Charges

     Atom                 Charge (a.u.)
  ----------------------------------------
      1 H                     0.205777
      2 H                     0.181722
      3 Br                   -0.097287
      4 I                     0.099285
      5 C                    -0.077528
      6 C                    -0.311968
  ----------------------------------------
  Sum of atomic charges =     0.000000

 -----------------------------------------------------------------
                    Cartesian Multipole Moments
 -----------------------------------------------------------------
    Charge (ESU x 10^10)
                 0.0000
    Dipole Moment (Debye)
         X      -0.1151      Y       1.4681      Z       0.0000
       Tot       1.4726
    Quadrupole Moments (Debye-Ang)
        XX     -58.7336     XY       1.5356     YY     -53.5282
        XZ      -0.0000     YZ      -0.0000     ZZ     -61.2698
    Octopole Moments (Debye-Ang^2)
       XXX       1.1489    XXY       5.5423    XYY       2.0266
       YYY      37.1391    XXZ       0.0000    XYZ       0.0000
       YYZ       0.0000    XZZ       0.7557    YZZ       9.7939
       ZZZ       0.0000
    Hexadecapole Moments (Debye-Ang^3)
      XXXX   -1066.2179   XXXY     -17.2617   XXYY    -191.1889
      XYYY     -20.6783   YYYY    -226.9521   XXXZ      -0.0000
      XXYZ      -0.0000   XYYZ      -0.0000   YYYZ      -0.0000
      XXZZ    -197.3958   XYZZ      -8.5564   YYZZ     -58.4247
      XZZZ      -0.0000   YZZZ      -0.0000   ZZZZ     -81.3052
 -----------------------------------------------------------------
 Calculating analytic gradient of the SCF energy
 Gradient of SCF Energy
            1           2           3           4           5           6
    1  -0.0073452   0.0000726   0.0011970   0.0029227   0.0215195  -0.0183667
    2  -0.0092525  -0.0009682  -0.0025714   0.0055227   0.0119705  -0.0047011
    3   0.0000000   0.0000000  -0.0000000  -0.0000000  -0.0000000   0.0000000
 Max gradient component =       2.152E-02
 RMS gradient           =       8.005E-03
 Gradient time:  CPU 8.52 s  wall 2.23 s
 Geometry Optimization Parameters
   NAtoms,    NIC,     NZ,  NCons,   NDum,   NFix, NCnnct, MaxDiis
        6      32       0       0       0       0       0       0

 Cartesian Hessian Update
 Hessian Updated using BFGS Update


** GEOMETRY OPTIMIZATION IN DELOCALIZED INTERNAL COORDINATES **
   Searching for a Minimum

   Optimization Cycle:  12

                       Coordinates (Angstroms)
     ATOM                X               Y               Z
      1  H         1.6312054571    1.9393921371    0.0000000000
      2  H        -0.7693659739    2.0313530850    0.0000000000
      3  Br        2.1446529223   -0.5269266555    0.0000000000
      4  I        -1.5973651355   -0.5255286530    0.0000000000
      5  C         1.0665561496    1.0355081072    0.0000000000
      6  C        -0.2747808067    1.0693635590    0.0000000000
   Point Group: cs    Number of degrees of freedom:     9


   Energy is  -9571.070949440

 Hessian Updated using BFGS Update

  9 Hessian modes will be used to form the next step
  Hessian Eigenvalues:
     0.046516    0.144046    0.166135    0.208644    0.230515    0.358298
     0.465318    0.709254    1.098402

 Minimum Search - Taking Simple RFO Step
 Searching for Lamda that Minimizes Along All modes
 Value Taken    Lamda =  -0.00093001
 Step Taken.  Stepsize is  0.059867

                             Maximum     Tolerance    Cnvgd?
         Gradient           0.014569      0.000300      NO
         Displacement       0.040311      0.001200      NO
         Energy change     -0.002510      0.000001      NO


 New Cartesian Coordinates Obtained by Inverse Iteration

 Displacement from previous Coordinates is:  0.051647
 ----------------------------------------------------------------
             Standard Nuclear Orientation (Angstroms)
    I     Atom           X                Y                Z
 ----------------------------------------------------------------
    1      H       1.6402787378     1.9493005945     0.0000000000
    2      H      -0.7618595591     2.0344580065     0.0000000000
    3      Br      2.1331787347    -0.5308124487     0.0000000000
    4      I      -1.5904792354    -0.5377865656     0.0000000000
    5      C       1.0548026547     1.0345308930     0.0000000000
    6      C      -0.2750187197     1.0734711000     0.0000000000
 ----------------------------------------------------------------
 Molecular Point Group                 Cs    NOp =  2
 Largest Abelian Subgroup              Cs    NOp =  2
 Nuclear Repulsion Energy =   548.8880665295 hartrees
 There are       51 alpha and       51 beta electrons
 Applying Cartesian multipole field
    Component          Value
    ---------          -----
     (2,0,0)        1.00000E-11
     (0,2,0)        2.00000E-11
     (0,0,2)       -3.00000E-11
 Nucleus-field energy     =     0.0000000142 hartrees
 Requested basis set is 6-311++G(d,p)
 There are 65 shells and 168 basis functions
 A cutoff of  1.0D-11 yielded   1793 shell pairs
 There are     12410 function pairs (     13930 Cartesian)
 Smallest overlap matrix eigenvalue = 7.92E-05
 Guess MOs from SCF MO coefficient file

 -----------------------------------------------------------------------
  General SCF calculation program by
  Eric Jon Sundstrom, Paul Horn, Yuezhi Mao, Dmitri Zuev, Alec White,
  David Stuck, Shaama M.S., Shane Yost, Joonho Lee, David Small,
  Daniel Levine, Susi Lehtola, Hugh Burton, Evgeny Epifanovsky
 -----------------------------------------------------------------------
 Exchange:     0.2000 Hartree-Fock + 0.0800 Slater + 0.7200 B88
 Correlation:  0.1900 VWN1RPA + 0.8100 LYP
 Using SG-1 standard quadrature grid
 using 4 threads for integral computing
 -------------------------------------------------------
 OpenMP Integral computing Module                
 Release: version 2.0, May 2017, Q-Chem Inc. Pleasanton 
 -------------------------------------------------------
 -------------------------------------------------------
 OpenMP BLAS3 based DFT computing Module                
 Release: version 1.0, May 2013, Q-Chem Inc. Pittsburgh 
 -------------------------------------------------------
 A restricted SCF calculation will be
 performed using DIIS
 SCF converges when DIIS error is below 1.0e-08
 ---------------------------------------
  Cycle       Energy         DIIS error
 ---------------------------------------
    1   -9571.0712442670      2.16e-04  
    2   -9571.0714041987      6.13e-05  
    3   -9571.0713955086      7.80e-05  
    4   -9571.0714160460      1.90e-05  
    5   -9571.0714173689      2.93e-06  
    6   -9571.0714174016      7.34e-07  
    7   -9571.0714174024      3.09e-07  
    8   -9571.0714174027      1.25e-07  
    9   -9571.0714174028      2.05e-08  
   10   -9571.0714174028      5.57e-09  Convergence criterion met
 ---------------------------------------
 SCF time:   CPU 25.49s  wall 7.00s 
 SCF   energy in the final basis set =    -9571.0714174028
 Total energy in the final basis set =    -9571.0714174028

 --------------------------------------------------------------
             Orbital Energies (a.u.) and Symmetries
 --------------------------------------------------------------

 Alpha MOs, Restricted
 -- Occupied --                  
******* -482.85 -176.31 -165.71 -165.71 -165.71  -62.50  -56.32
  1 A'    2 A'    3 A'    4 A'    1 A"    5 A'    6 A'    7 A'                 
-56.315 -56.314 -35.808 -31.301 -31.295 -31.295 -22.951 -22.950
  2 A"    8 A'    9 A'   10 A'    3 A"   11 A'   12 A'    4 A"                 
-22.950 -22.946 -22.946 -10.250 -10.238  -8.706  -6.538  -6.525
 13 A'   14 A'    5 A"   15 A'   16 A'   17 A'   18 A'    6 A"                 
 -6.524  -6.357  -4.769  -4.755  -4.754  -2.649  -2.646  -2.645
 19 A'   20 A'   21 A'    7 A"   22 A'   23 A'    8 A"   24 A'                 
 -2.635  -2.634  -2.035  -2.031  -2.030  -2.018  -2.018  -0.851
 25 A'    9 A"   26 A'   10 A"   27 A'   11 A"   28 A'   29 A'                 
 -0.771  -0.672  -0.565  -0.509  -0.435  -0.372  -0.370  -0.308
 30 A'   31 A'   32 A'   33 A'   34 A'   35 A'   12 A"   36 A'                 
 -0.304  -0.274  -0.255
 13 A"   37 A'   14 A"                                                         
 -- Virtual --                   
 -0.052  -0.038  -0.012  -0.008   0.025   0.034   0.055   0.073
 38 A'   15 A"   39 A'   40 A'   41 A'   42 A'   16 A"   43 A'                 
  0.075   0.081   0.089   0.105   0.113   0.119   0.129   0.138
 44 A'   17 A"   45 A'   46 A'   18 A"   47 A'   48 A'   49 A'                 
  0.150   0.173   0.202   0.237   0.239   0.304   0.336   0.364
 50 A'   51 A'   52 A'   53 A'   19 A"   54 A'   55 A'   56 A'                 
  0.388   0.394   0.405   0.412   0.432   0.442   0.466   0.472
 20 A"   57 A'   21 A"   58 A'   22 A"   59 A'   60 A'   61 A'                 
  0.508   0.540   0.552   0.574   0.579   0.589   0.617   0.651
 23 A"   62 A'   24 A"   25 A"   63 A'   64 A'   65 A'   26 A"                 
  0.667   0.691   0.717   0.753   0.792   0.829   0.893   1.001
 66 A'   67 A'   68 A'   69 A'   70 A'   71 A'   72 A'   73 A'                 
  1.015   1.200   1.284   1.348   1.354   1.369   1.426   1.501
 27 A"   28 A"   29 A"   74 A'   30 A"   75 A'   76 A'   77 A'                 
  1.617   1.658   1.741   1.774   1.829   1.914   2.008   2.056
 78 A'   79 A'   31 A"   80 A'   32 A"   81 A'   33 A"   82 A'                 
  2.063   2.085   2.226   2.317   2.381   2.612   2.629   2.657
 34 A"   83 A'   84 A'   85 A'   86 A'   87 A'   88 A'   35 A"                 
  2.714   2.841   2.924   3.211   3.430   3.958   3.968   3.975
 89 A'   36 A"   90 A'   91 A'   92 A'   37 A"   93 A'   94 A'                 
  3.995   4.009   4.027   4.070   4.094   4.170   4.236   4.373
 38 A"   39 A"   95 A'   40 A"   96 A'   97 A'   98 A'   99 A'                 
  4.400   5.998   6.046   6.091   6.594   7.545   7.582   7.664
100 A'   41 A"  101 A'  102 A'  103 A'   42 A"  104 A'  105 A'                 
 23.531  24.179  27.834  28.340  28.376  28.392  28.532  28.542
106 A'  107 A'  108 A'   43 A"  109 A'  110 A'   44 A"  111 A'                 
 28.555  28.594  28.689  47.869 127.884 127.912 127.939 151.634
 45 A"  112 A'  113 A'  114 A'   46 A"  115 A'  116 A'  117 A'                 
289.741 289.777 289.8881020.6481901.796
 47 A"  118 A'  119 A'  120 A'  121 A'                                         

 Beta MOs, Restricted
 -- Occupied --                  
******* -482.85 -176.31 -165.71 -165.71 -165.71  -62.50  -56.32
  1 A'    2 A'    3 A'    4 A'    1 A"    5 A'    6 A'    7 A'                 
-56.315 -56.314 -35.808 -31.301 -31.295 -31.295 -22.951 -22.950
  2 A"    8 A'    9 A'   10 A'    3 A"   11 A'   12 A'    4 A"                 
-22.950 -22.946 -22.946 -10.250 -10.238  -8.706  -6.538  -6.525
 13 A'   14 A'    5 A"   15 A'   16 A'   17 A'   18 A'    6 A"                 
 -6.524  -6.357  -4.769  -4.755  -4.754  -2.649  -2.646  -2.645
 19 A'   20 A'   21 A'    7 A"   22 A'   23 A'    8 A"   24 A'                 
 -2.635  -2.634  -2.035  -2.031  -2.030  -2.018  -2.018  -0.851
 25 A'    9 A"   26 A'   10 A"   27 A'   11 A"   28 A'   29 A'                 
 -0.771  -0.672  -0.565  -0.509  -0.435  -0.372  -0.370  -0.308
 30 A'   31 A'   32 A'   33 A'   34 A'   35 A'   12 A"   36 A'                 
 -0.304  -0.274  -0.255
 13 A"   37 A'   14 A"                                                         
 -- Virtual --                   
 -0.052  -0.038  -0.012  -0.008   0.025   0.034   0.055   0.073
 38 A'   15 A"   39 A'   40 A'   41 A'   42 A'   16 A"   43 A'                 
  0.075   0.081   0.089   0.105   0.113   0.119   0.129   0.138
 44 A'   17 A"   45 A'   46 A'   18 A"   47 A'   48 A'   49 A'                 
  0.150   0.173   0.202   0.237   0.239   0.304   0.336   0.364
 50 A'   51 A'   52 A'   53 A'   19 A"   54 A'   55 A'   56 A'                 
  0.388   0.394   0.405   0.412   0.432   0.442   0.466   0.472
 20 A"   57 A'   21 A"   58 A'   22 A"   59 A'   60 A'   61 A'                 
  0.508   0.540   0.552   0.574   0.579   0.589   0.617   0.651
 23 A"   62 A'   24 A"   25 A"   63 A'   64 A'   65 A'   26 A"                 
  0.667   0.691   0.717   0.753   0.792   0.829   0.893   1.001
 66 A'   67 A'   68 A'   69 A'   70 A'   71 A'   72 A'   73 A'                 
  1.015   1.200   1.284   1.348   1.354   1.369   1.426   1.501
 27 A"   28 A"   29 A"   74 A'   30 A"   75 A'   76 A'   77 A'                 
  1.617   1.658   1.741   1.774   1.829   1.914   2.008   2.056
 78 A'   79 A'   31 A"   80 A'   32 A"   81 A'   33 A"   82 A'                 
  2.063   2.085   2.226   2.317   2.381   2.612   2.629   2.657
 34 A"   83 A'   84 A'   85 A'   86 A'   87 A'   88 A'   35 A"                 
  2.714   2.841   2.924   3.211   3.430   3.958   3.968   3.975
 89 A'   36 A"   90 A'   91 A'   92 A'   37 A"   93 A'   94 A'                 
  3.995   4.009   4.027   4.070   4.094   4.170   4.236   4.373
 38 A"   39 A"   95 A'   40 A"   96 A'   97 A'   98 A'   99 A'                 
  4.400   5.998   6.046   6.091   6.594   7.545   7.582   7.664
100 A'   41 A"  101 A'  102 A'  103 A'   42 A"  104 A'  105 A'                 
 23.531  24.179  27.834  28.340  28.376  28.392  28.532  28.542
106 A'  107 A'  108 A'   43 A"  109 A'  110 A'   44 A"  111 A'                 
 28.555  28.594  28.689  47.869 127.884 127.912 127.939 151.634
 45 A"  112 A'  113 A'  114 A'   46 A"  115 A'  116 A'  117 A'                 
289.741 289.777 289.8881020.6481901.796
 47 A"  118 A'  119 A'  120 A'  121 A'                                         
 --------------------------------------------------------------

          Ground-State Mulliken Net Atomic Charges

     Atom                 Charge (a.u.)
  ----------------------------------------
      1 H                     0.205216
      2 H                     0.181219
      3 Br                   -0.098835
      4 I                     0.095884
      5 C                    -0.072003
      6 C                    -0.311480
  ----------------------------------------
  Sum of atomic charges =     0.000000

 -----------------------------------------------------------------
                    Cartesian Multipole Moments
 -----------------------------------------------------------------
    Charge (ESU x 10^10)
                 0.0000
    Dipole Moment (Debye)
         X      -0.0962      Y       1.4907      Z      -0.0000
       Tot       1.4938
    Quadrupole Moments (Debye-Ang)
        XX     -58.8158     XY       1.5672     YY     -53.4449
        XZ       0.0000     YZ       0.0000     ZZ     -61.2759
    Octopole Moments (Debye-Ang^2)
       XXX       1.5629    XXY       6.0385    XYY       2.0469
       YYY      38.3085    XXZ      -0.0000    XYZ       0.0000
       YYZ       0.0000    XZZ       0.8326    YZZ      10.2259
       ZZZ      -0.0000
    Hexadecapole Moments (Debye-Ang^3)
      XXXX   -1057.6269   XXXY     -18.3651   XXYY    -189.9510
      XYYY     -21.5061   YYYY    -229.4507   XXXZ       0.0000
      XXYZ       0.0000   XYYZ       0.0000   YYYZ       0.0000
      XXZZ    -195.8563   XYZZ      -8.9830   YYZZ     -58.9425
      XZZZ       0.0000   YZZZ       0.0000   ZZZZ     -81.3082
 -----------------------------------------------------------------
 Calculating analytic gradient of the SCF energy
 Gradient of SCF Energy
            1           2           3           4           5           6
    1   0.0008706   0.0027667   0.0013363   0.0025111   0.0010614  -0.0085460
    2   0.0024913  -0.0030320  -0.0028189   0.0038721   0.0008547  -0.0013672
    3   0.0000000  -0.0000000   0.0000000  -0.0000000   0.0000000  -0.0000000
 Max gradient component =       8.546E-03
 RMS gradient           =       2.704E-03
 Gradient time:  CPU 8.44 s  wall 2.21 s
 Geometry Optimization Parameters
   NAtoms,    NIC,     NZ,  NCons,   NDum,   NFix, NCnnct, MaxDiis
        6      32       0       0       0       0       0       0

 Cartesian Hessian Update
 Hessian Updated using BFGS Update


** GEOMETRY OPTIMIZATION IN DELOCALIZED INTERNAL COORDINATES **
   Searching for a Minimum

   Optimization Cycle:  13

                       Coordinates (Angstroms)
     ATOM                X               Y               Z
      1  H         1.6402787378    1.9493005945    0.0000000000
      2  H        -0.7618595591    2.0344580065    0.0000000000
      3  Br        2.1331787347   -0.5308124487    0.0000000000
      4  I        -1.5904792354   -0.5377865656    0.0000000000
      5  C         1.0548026547    1.0345308930    0.0000000000
      6  C        -0.2750187197    1.0734711000    0.0000000000
   Point Group: cs    Number of degrees of freedom:     9


   Energy is  -9571.071417403

 Hessian Updated using BFGS Update

  9 Hessian modes will be used to form the next step
  Hessian Eigenvalues:
     0.043951    0.154129    0.175791    0.203194    0.229896    0.389897
     0.438161    0.664705    1.087654

 Minimum Search - Taking Simple RFO Step
 Searching for Lamda that Minimizes Along All modes
 Value Taken    Lamda =  -0.00023898
 Step Taken.  Stepsize is  0.041239

                             Maximum     Tolerance    Cnvgd?
         Gradient           0.004053      0.000300      NO
         Displacement       0.025284      0.001200      NO
         Energy change     -0.000468      0.000001      NO


 New Cartesian Coordinates Obtained by Inverse Iteration

 Displacement from previous Coordinates is:  0.043377
 ----------------------------------------------------------------
             Standard Nuclear Orientation (Angstroms)
    I     Atom           X                Y                Z
 ----------------------------------------------------------------
    1      H       1.6428580409     1.9408500684     0.0000000000
    2      H      -0.7700722917     2.0460546049     0.0000000000
    3      Br      2.1276847193    -0.5318183565     0.0000000000
    4      I      -1.5797548543    -0.5449365264     0.0000000000
    5      C       1.0511182570     1.0352010709     0.0000000000
    6      C      -0.2709312582     1.0778107184     0.0000000000
 ----------------------------------------------------------------
 Molecular Point Group                 Cs    NOp =  2
 Largest Abelian Subgroup              Cs    NOp =  2
 Nuclear Repulsion Energy =   550.0979990187 hartrees
 There are       51 alpha and       51 beta electrons
 Applying Cartesian multipole field
    Component          Value
    ---------          -----
     (2,0,0)        1.00000E-11
     (0,2,0)        2.00000E-11
     (0,0,2)       -3.00000E-11
 Nucleus-field energy     =     0.0000000141 hartrees
 Requested basis set is 6-311++G(d,p)
 There are 65 shells and 168 basis functions
 A cutoff of  1.0D-11 yielded   1792 shell pairs
 There are     12409 function pairs (     13929 Cartesian)
 Smallest overlap matrix eigenvalue = 7.70E-05
 Guess MOs from SCF MO coefficient file

 -----------------------------------------------------------------------
  General SCF calculation program by
  Eric Jon Sundstrom, Paul Horn, Yuezhi Mao, Dmitri Zuev, Alec White,
  David Stuck, Shaama M.S., Shane Yost, Joonho Lee, David Small,
  Daniel Levine, Susi Lehtola, Hugh Burton, Evgeny Epifanovsky
 -----------------------------------------------------------------------
 Exchange:     0.2000 Hartree-Fock + 0.0800 Slater + 0.7200 B88
 Correlation:  0.1900 VWN1RPA + 0.8100 LYP
 Using SG-1 standard quadrature grid
 using 4 threads for integral computing
 -------------------------------------------------------
 OpenMP Integral computing Module                
 Release: version 2.0, May 2017, Q-Chem Inc. Pleasanton 
 -------------------------------------------------------
 -------------------------------------------------------
 OpenMP BLAS3 based DFT computing Module                
 Release: version 1.0, May 2013, Q-Chem Inc. Pittsburgh 
 -------------------------------------------------------
 A restricted SCF calculation will be
 performed using DIIS
 SCF converges when DIIS error is below 1.0e-08
 ---------------------------------------
  Cycle       Energy         DIIS error
 ---------------------------------------
    1   -9571.0713978459      1.44e-04  
    2   -9571.0714580163      6.37e-05  
    3   -9571.0714476549      8.37e-05  
    4   -9571.0714726136      8.29e-06  
    5   -9571.0714728353      2.88e-06  
    6   -9571.0714728614      1.15e-06  
    7   -9571.0714728670      2.55e-07  
    8   -9571.0714728671      5.14e-08  
    9   -9571.0714728671      1.01e-08  
   10   -9571.0714728670      2.66e-09  Convergence criterion met
 ---------------------------------------
 SCF time:   CPU 25.54s  wall 7.00s 
 SCF   energy in the final basis set =    -9571.0714728670
 Total energy in the final basis set =    -9571.0714728670

 --------------------------------------------------------------
             Orbital Energies (a.u.) and Symmetries
 --------------------------------------------------------------

 Alpha MOs, Restricted
 -- Occupied --                  
******* -482.84 -176.31 -165.71 -165.71 -165.71  -62.50  -56.32
  1 A'    2 A'    3 A'    4 A'    1 A"    5 A'    6 A'    7 A'                 
-56.314 -56.314 -35.807 -31.300 -31.295 -31.294 -22.951 -22.949
  2 A"    8 A'    9 A'   10 A'    3 A"   11 A'   12 A'    4 A"                 
-22.949 -22.945 -22.945 -10.249 -10.239  -8.706  -6.538  -6.525
 13 A'   14 A'    5 A"   15 A'   16 A'   17 A'   18 A'    6 A"                 
 -6.524  -6.357  -4.769  -4.755  -4.754  -2.649  -2.645  -2.645
 19 A'   20 A'   21 A'    7 A"   22 A'   23 A'    8 A"   24 A'                 
 -2.634  -2.634  -2.035  -2.030  -2.030  -2.017  -2.017  -0.852
 25 A'    9 A"   26 A'   10 A"   27 A'   11 A"   28 A'   29 A'                 
 -0.771  -0.671  -0.565  -0.510  -0.435  -0.371  -0.370  -0.308
 30 A'   31 A'   32 A'   33 A'   34 A'   12 A"   35 A'   36 A'                 
 -0.304  -0.273  -0.256
 13 A"   37 A'   14 A"                                                         
 -- Virtual --                   
 -0.053  -0.036  -0.013  -0.008   0.025   0.034   0.055   0.073
 38 A'   15 A"   39 A'   40 A'   41 A'   42 A'   16 A"   43 A'                 
  0.075   0.080   0.089   0.104   0.113   0.119   0.129   0.138
 44 A'   17 A"   45 A'   46 A'   18 A"   47 A'   48 A'   49 A'                 
  0.150   0.173   0.202   0.238   0.240   0.304   0.337   0.362
 50 A'   51 A'   52 A'   53 A'   19 A"   54 A'   55 A'   56 A'                 
  0.387   0.394   0.405   0.411   0.432   0.442   0.466   0.472
 20 A"   57 A'   21 A"   58 A'   22 A"   59 A'   60 A'   61 A'                 
  0.508   0.541   0.552   0.574   0.578   0.588   0.618   0.651
 23 A"   62 A'   24 A"   25 A"   63 A'   64 A'   65 A'   26 A"                 
  0.666   0.691   0.718   0.754   0.794   0.831   0.893   1.002
 66 A'   67 A'   68 A'   69 A'   70 A'   71 A'   72 A'   73 A'                 
  1.015   1.200   1.285   1.346   1.354   1.367   1.425   1.502
 27 A"   28 A"   29 A"   74 A'   30 A"   75 A'   76 A'   77 A'                 
  1.617   1.659   1.738   1.776   1.829   1.913   2.008   2.056
 78 A'   79 A'   31 A"   80 A'   32 A"   81 A'   33 A"   82 A'                 
  2.067   2.087   2.227   2.323   2.378   2.615   2.630   2.658
 34 A"   83 A'   84 A'   85 A'   86 A'   87 A'   88 A'   35 A"                 
  2.714   2.842   2.925   3.207   3.438   3.959   3.959   3.974
 89 A'   36 A"   90 A'   91 A'   92 A'   37 A"   93 A'   94 A'                 
  3.995   4.009   4.027   4.070   4.093   4.171   4.236   4.373
 38 A"   39 A"   95 A'   40 A"   96 A'   97 A'   98 A'   99 A'                 
  4.399   5.998   6.046   6.089   6.594   7.545   7.583   7.665
100 A'   41 A"  101 A'  102 A'  103 A'   42 A"  104 A'  105 A'                 
 23.521  24.206  27.834  28.340  28.377  28.392  28.532  28.542
106 A'  107 A'  108 A'   43 A"  109 A'  110 A'   44 A"  111 A'                 
 28.555  28.594  28.689  47.869 127.885 127.913 127.939 151.634
 45 A"  112 A'  113 A'  114 A'   46 A"  115 A'  116 A'  117 A'                 
289.741 289.778 289.8881020.6491901.795
 47 A"  118 A'  119 A'  120 A'  121 A'                                         

 Beta MOs, Restricted
 -- Occupied --                  
******* -482.84 -176.31 -165.71 -165.71 -165.71  -62.50  -56.32
  1 A'    2 A'    3 A'    4 A'    1 A"    5 A'    6 A'    7 A'                 
-56.314 -56.314 -35.807 -31.300 -31.295 -31.294 -22.951 -22.949
  2 A"    8 A'    9 A'   10 A'    3 A"   11 A'   12 A'    4 A"                 
-22.949 -22.945 -22.945 -10.249 -10.239  -8.706  -6.538  -6.525
 13 A'   14 A'    5 A"   15 A'   16 A'   17 A'   18 A'    6 A"                 
 -6.524  -6.357  -4.769  -4.755  -4.754  -2.649  -2.645  -2.645
 19 A'   20 A'   21 A'    7 A"   22 A'   23 A'    8 A"   24 A'                 
 -2.634  -2.634  -2.035  -2.030  -2.030  -2.017  -2.017  -0.852
 25 A'    9 A"   26 A'   10 A"   27 A'   11 A"   28 A'   29 A'                 
 -0.771  -0.671  -0.565  -0.510  -0.435  -0.371  -0.370  -0.308
 30 A'   31 A'   32 A'   33 A'   34 A'   12 A"   35 A'   36 A'                 
 -0.304  -0.273  -0.256
 13 A"   37 A'   14 A"                                                         
 -- Virtual --                   
 -0.053  -0.036  -0.013  -0.008   0.025   0.034   0.055   0.073
 38 A'   15 A"   39 A'   40 A'   41 A'   42 A'   16 A"   43 A'                 
  0.075   0.080   0.089   0.104   0.113   0.119   0.129   0.138
 44 A'   17 A"   45 A'   46 A'   18 A"   47 A'   48 A'   49 A'                 
  0.150   0.173   0.202   0.238   0.240   0.304   0.337   0.362
 50 A'   51 A'   52 A'   53 A'   19 A"   54 A'   55 A'   56 A'                 
  0.387   0.394   0.405   0.411   0.432   0.442   0.466   0.472
 20 A"   57 A'   21 A"   58 A'   22 A"   59 A'   60 A'   61 A'                 
  0.508   0.541   0.552   0.574   0.578   0.588   0.618   0.651
 23 A"   62 A'   24 A"   25 A"   63 A'   64 A'   65 A'   26 A"                 
  0.666   0.691   0.718   0.754   0.794   0.831   0.893   1.002
 66 A'   67 A'   68 A'   69 A'   70 A'   71 A'   72 A'   73 A'                 
  1.015   1.200   1.285   1.346   1.354   1.367   1.425   1.502
 27 A"   28 A"   29 A"   74 A'   30 A"   75 A'   76 A'   77 A'                 
  1.617   1.659   1.738   1.776   1.829   1.913   2.008   2.056
 78 A'   79 A'   31 A"   80 A'   32 A"   81 A'   33 A"   82 A'                 
  2.067   2.087   2.227   2.323   2.378   2.615   2.630   2.658
 34 A"   83 A'   84 A'   85 A'   86 A'   87 A'   88 A'   35 A"                 
  2.714   2.842   2.925   3.207   3.438   3.959   3.959   3.974
 89 A'   36 A"   90 A'   91 A'   92 A'   37 A"   93 A'   94 A'                 
  3.995   4.009   4.027   4.070   4.093   4.171   4.236   4.373
 38 A"   39 A"   95 A'   40 A"   96 A'   97 A'   98 A'   99 A'                 
  4.399   5.998   6.046   6.089   6.594   7.545   7.583   7.665
100 A'   41 A"  101 A'  102 A'  103 A'   42 A"  104 A'  105 A'                 
 23.521  24.206  27.834  28.340  28.377  28.392  28.532  28.542
106 A'  107 A'  108 A'   43 A"  109 A'  110 A'   44 A"  111 A'                 
 28.555  28.594  28.689  47.869 127.885 127.913 127.939 151.634
 45 A"  112 A'  113 A'  114 A'   46 A"  115 A'  116 A'  117 A'                 
289.741 289.778 289.8881020.6491901.795
 47 A"  118 A'  119 A'  120 A'  121 A'                                         
 --------------------------------------------------------------

          Ground-State Mulliken Net Atomic Charges

     Atom                 Charge (a.u.)
  ----------------------------------------
      1 H                     0.205960
      2 H                     0.181597
      3 Br                   -0.098913
      4 I                     0.093708
      5 C                    -0.072183
      6 C                    -0.310169
  ----------------------------------------
  Sum of atomic charges =     0.000000

 -----------------------------------------------------------------
                    Cartesian Multipole Moments
 -----------------------------------------------------------------
    Charge (ESU x 10^10)
                 0.0000
    Dipole Moment (Debye)
         X      -0.0836      Y       1.5083      Z      -0.0000
       Tot       1.5106
    Quadrupole Moments (Debye-Ang)
        XX     -58.8595     XY       1.5442     YY     -53.4053
        XZ      -0.0000     YZ      -0.0000     ZZ     -61.2727
    Octopole Moments (Debye-Ang^2)
       XXX       1.2009    XXY       6.3698    XYY       1.7457
       YYY      38.8512    XXZ      -0.0000    XYZ      -0.0000
       YYZ      -0.0000    XZZ       0.6773    YZZ      10.4505
       ZZZ      -0.0000
    Hexadecapole Moments (Debye-Ang^3)
      XXXX   -1049.8706   XXXY     -18.9470   XXYY    -188.7862
      XYYY     -22.0231   YYYY    -231.0653   XXXZ      -0.0000
      XXYZ      -0.0000   XYYZ      -0.0000   YYYZ      -0.0000
      XXZZ    -194.4397   XYZZ      -9.0976   YYZZ     -59.2421
      XZZZ      -0.0000   YZZZ      -0.0000   ZZZZ     -81.2965
 -----------------------------------------------------------------
 Calculating analytic gradient of the SCF energy
 Gradient of SCF Energy
            1           2           3           4           5           6
    1  -0.0002823  -0.0013290   0.0011206   0.0025880  -0.0059825   0.0038852
    2  -0.0002104   0.0041475  -0.0023722   0.0034200   0.0024400  -0.0074249
    3  -0.0000000   0.0000000  -0.0000000  -0.0000000   0.0000000  -0.0000000
 Max gradient component =       7.425E-03
 RMS gradient           =       2.947E-03
 Gradient time:  CPU 8.55 s  wall 2.24 s
 Geometry Optimization Parameters
   NAtoms,    NIC,     NZ,  NCons,   NDum,   NFix, NCnnct, MaxDiis
        6      32       0       0       0       0       0       0

 Cartesian Hessian Update
 Hessian Updated using BFGS Update


** GEOMETRY OPTIMIZATION IN DELOCALIZED INTERNAL COORDINATES **
   Searching for a Minimum

   Optimization Cycle:  14

                       Coordinates (Angstroms)
     ATOM                X               Y               Z
      1  H         1.6428580409    1.9408500684    0.0000000000
      2  H        -0.7700722917    2.0460546049    0.0000000000
      3  Br        2.1276847193   -0.5318183565    0.0000000000
      4  I        -1.5797548543   -0.5449365264    0.0000000000
      5  C         1.0511182570    1.0352010709    0.0000000000
      6  C        -0.2709312582    1.0778107184    0.0000000000
   Point Group: cs    Number of degrees of freedom:     9


   Energy is  -9571.071472867

 Hessian Updated using BFGS Update

  9 Hessian modes will be used to form the next step
  Hessian Eigenvalues:
     0.042227    0.141213    0.191469    0.229688    0.307851    0.379897
     0.435109    0.745214    1.059366

 Minimum Search - Taking Simple RFO Step
 Searching for Lamda that Minimizes Along All modes
 Value Taken    Lamda =  -0.00009886
 Step Taken.  Stepsize is  0.014666

                             Maximum     Tolerance    Cnvgd?
         Gradient           0.005029      0.000300      NO
         Displacement       0.008847      0.001200      NO
         Energy change     -0.000055      0.000001      NO


 New Cartesian Coordinates Obtained by Inverse Iteration

 Displacement from previous Coordinates is:  0.012163
 ----------------------------------------------------------------
             Standard Nuclear Orientation (Angstroms)
    I     Atom           X                Y                Z
 ----------------------------------------------------------------
    1      H       1.6464032432     1.9402741640     0.0000000000
    2      H      -0.7695782724     2.0443329195     0.0000000000
    3      Br      2.1265515447    -0.5311441498     0.0000000000
    4      I      -1.5802131269    -0.5473848886     0.0000000000
    5      C       1.0513953409     1.0363470143     0.0000000000
    6      C      -0.2736561165     1.0807365203     0.0000000000
 ----------------------------------------------------------------
 Molecular Point Group                 Cs    NOp =  2
 Largest Abelian Subgroup              Cs    NOp =  2
 Nuclear Repulsion Energy =   549.9496807850 hartrees
 There are       51 alpha and       51 beta electrons
 Applying Cartesian multipole field
    Component          Value
    ---------          -----
     (2,0,0)        1.00000E-11
     (0,2,0)        2.00000E-11
     (0,0,2)       -3.00000E-11
 Nucleus-field energy     =     0.0000000141 hartrees
 Requested basis set is 6-311++G(d,p)
 There are 65 shells and 168 basis functions
 A cutoff of  1.0D-11 yielded   1792 shell pairs
 There are     12409 function pairs (     13929 Cartesian)
 Smallest overlap matrix eigenvalue = 7.82E-05
 Guess MOs from SCF MO coefficient file

 -----------------------------------------------------------------------
  General SCF calculation program by
  Eric Jon Sundstrom, Paul Horn, Yuezhi Mao, Dmitri Zuev, Alec White,
  David Stuck, Shaama M.S., Shane Yost, Joonho Lee, David Small,
  Daniel Levine, Susi Lehtola, Hugh Burton, Evgeny Epifanovsky
 -----------------------------------------------------------------------
 Exchange:     0.2000 Hartree-Fock + 0.0800 Slater + 0.7200 B88
 Correlation:  0.1900 VWN1RPA + 0.8100 LYP
 Using SG-1 standard quadrature grid
 using 4 threads for integral computing
 -------------------------------------------------------
 OpenMP Integral computing Module                
 Release: version 2.0, May 2017, Q-Chem Inc. Pleasanton 
 -------------------------------------------------------
 -------------------------------------------------------
 OpenMP BLAS3 based DFT computing Module                
 Release: version 1.0, May 2013, Q-Chem Inc. Pittsburgh 
 -------------------------------------------------------
 A restricted SCF calculation will be
 performed using DIIS
 SCF converges when DIIS error is below 1.0e-08
 ---------------------------------------
  Cycle       Energy         DIIS error
 ---------------------------------------
    1   -9571.0715256044      5.97e-05  
    2   -9571.0715376815      1.52e-05  
    3   -9571.0715370911      1.91e-05  
    4   -9571.0715384501      3.63e-06  
    5   -9571.0715385007      6.42e-07  
    6   -9571.0715385013      3.81e-07  
    7   -9571.0715385019      8.94e-08  
    8   -9571.0715385020      2.15e-08  
    9   -9571.0715385020      5.37e-09  Convergence criterion met
 ---------------------------------------
 SCF time:   CPU 22.98s  wall 7.00s 
 SCF   energy in the final basis set =    -9571.0715385020
 Total energy in the final basis set =    -9571.0715385020

 --------------------------------------------------------------
             Orbital Energies (a.u.) and Symmetries
 --------------------------------------------------------------

 Alpha MOs, Restricted
 -- Occupied --                  
******* -482.84 -176.31 -165.71 -165.71 -165.71  -62.50  -56.32
  1 A'    2 A'    3 A'    4 A'    1 A"    5 A'    6 A'    7 A'                 
-56.314 -56.314 -35.807 -31.300 -31.294 -31.294 -22.951 -22.949
  2 A"    8 A'    9 A'   10 A'    3 A"   11 A'   12 A'    4 A"                 
-22.949 -22.945 -22.945 -10.249 -10.239  -8.706  -6.538  -6.525
 13 A'   14 A'    5 A"   15 A'   16 A'   17 A'   18 A'    6 A"                 
 -6.524  -6.357  -4.769  -4.755  -4.754  -2.649  -2.645  -2.645
 19 A'   20 A'   21 A'    7 A"   22 A'   23 A'    8 A"   24 A'                 
 -2.635  -2.634  -2.035  -2.030  -2.030  -2.017  -2.017  -0.852
 25 A'    9 A"   26 A'   10 A"   27 A'   11 A"   28 A'   29 A'                 
 -0.771  -0.671  -0.566  -0.510  -0.435  -0.371  -0.370  -0.308
 30 A'   31 A'   32 A'   33 A'   34 A'   35 A'   12 A"   36 A'                 
 -0.304  -0.273  -0.256
 13 A"   37 A'   14 A"                                                         
 -- Virtual --                   
 -0.053  -0.037  -0.013  -0.008   0.025   0.034   0.055   0.073
 38 A'   15 A"   39 A'   40 A'   41 A'   42 A'   16 A"   43 A'                 
  0.075   0.080   0.089   0.105   0.113   0.120   0.129   0.138
 44 A'   17 A"   45 A'   46 A'   18 A"   47 A'   48 A'   49 A'                 
  0.150   0.174   0.202   0.238   0.239   0.304   0.336   0.362
 50 A'   51 A'   52 A'   53 A'   19 A"   54 A'   55 A'   56 A'                 
  0.387   0.394   0.405   0.411   0.432   0.442   0.467   0.472
 20 A"   57 A'   21 A"   58 A'   22 A"   59 A'   60 A'   61 A'                 
  0.508   0.540   0.552   0.574   0.579   0.589   0.617   0.650
 23 A"   62 A'   24 A"   25 A"   63 A'   64 A'   65 A'   26 A"                 
  0.666   0.691   0.718   0.754   0.793   0.831   0.893   1.002
 66 A'   67 A'   68 A'   69 A'   70 A'   71 A'   72 A'   73 A'                 
  1.015   1.200   1.285   1.346   1.354   1.367   1.425   1.502
 27 A"   28 A"   29 A"   74 A'   30 A"   75 A'   76 A'   77 A'                 
  1.615   1.660   1.740   1.777   1.828   1.914   2.008   2.056
 78 A'   79 A'   31 A"   80 A'   32 A"   81 A'   33 A"   82 A'                 
  2.068   2.085   2.226   2.322   2.380   2.614   2.629   2.657
 34 A"   83 A'   84 A'   85 A'   86 A'   87 A'   88 A'   35 A"                 
  2.718   2.841   2.924   3.206   3.435   3.959   3.965   3.975
 89 A'   36 A"   90 A'   91 A'   92 A'   37 A"   93 A'   94 A'                 
  3.995   4.009   4.027   4.070   4.093   4.171   4.236   4.373
 38 A"   39 A"   95 A'   40 A"   96 A'   97 A'   98 A'   99 A'                 
  4.398   5.998   6.046   6.088   6.594   7.545   7.583   7.664
100 A'   41 A"  101 A'  102 A'  103 A'   42 A"  104 A'  105 A'                 
 23.526  24.196  27.833  28.340  28.376  28.391  28.532  28.542
106 A'  107 A'  108 A'   43 A"  109 A'  110 A'   44 A"  111 A'                 
 28.555  28.594  28.688  47.869 127.885 127.912 127.939 151.633
 45 A"  112 A'  113 A'  114 A'   46 A"  115 A'  116 A'  117 A'                 
289.741 289.778 289.8881020.6481901.795
 47 A"  118 A'  119 A'  120 A'  121 A'                                         

 Beta MOs, Restricted
 -- Occupied --                  
******* -482.84 -176.31 -165.71 -165.71 -165.71  -62.50  -56.32
  1 A'    2 A'    3 A'    4 A'    1 A"    5 A'    6 A'    7 A'                 
-56.314 -56.314 -35.807 -31.300 -31.294 -31.294 -22.951 -22.949
  2 A"    8 A'    9 A'   10 A'    3 A"   11 A'   12 A'    4 A"                 
-22.949 -22.945 -22.945 -10.249 -10.239  -8.706  -6.538  -6.525
 13 A'   14 A'    5 A"   15 A'   16 A'   17 A'   18 A'    6 A"                 
 -6.524  -6.357  -4.769  -4.755  -4.754  -2.649  -2.645  -2.645
 19 A'   20 A'   21 A'    7 A"   22 A'   23 A'    8 A"   24 A'                 
 -2.635  -2.634  -2.035  -2.030  -2.030  -2.017  -2.017  -0.852
 25 A'    9 A"   26 A'   10 A"   27 A'   11 A"   28 A'   29 A'                 
 -0.771  -0.671  -0.566  -0.510  -0.435  -0.371  -0.370  -0.308
 30 A'   31 A'   32 A'   33 A'   34 A'   35 A'   12 A"   36 A'                 
 -0.304  -0.273  -0.256
 13 A"   37 A'   14 A"                                                         
 -- Virtual --                   
 -0.053  -0.037  -0.013  -0.008   0.025   0.034   0.055   0.073
 38 A'   15 A"   39 A'   40 A'   41 A'   42 A'   16 A"   43 A'                 
  0.075   0.080   0.089   0.105   0.113   0.120   0.129   0.138
 44 A'   17 A"   45 A'   46 A'   18 A"   47 A'   48 A'   49 A'                 
  0.150   0.174   0.202   0.238   0.239   0.304   0.336   0.362
 50 A'   51 A'   52 A'   53 A'   19 A"   54 A'   55 A'   56 A'                 
  0.387   0.394   0.405   0.411   0.432   0.442   0.467   0.472
 20 A"   57 A'   21 A"   58 A'   22 A"   59 A'   60 A'   61 A'                 
  0.508   0.540   0.552   0.574   0.579   0.589   0.617   0.650
 23 A"   62 A'   24 A"   25 A"   63 A'   64 A'   65 A'   26 A"                 
  0.666   0.691   0.718   0.754   0.793   0.831   0.893   1.002
 66 A'   67 A'   68 A'   69 A'   70 A'   71 A'   72 A'   73 A'                 
  1.015   1.200   1.285   1.346   1.354   1.367   1.425   1.502
 27 A"   28 A"   29 A"   74 A'   30 A"   75 A'   76 A'   77 A'                 
  1.615   1.660   1.740   1.777   1.828   1.914   2.008   2.056
 78 A'   79 A'   31 A"   80 A'   32 A"   81 A'   33 A"   82 A'                 
  2.068   2.085   2.226   2.322   2.380   2.614   2.629   2.657
 34 A"   83 A'   84 A'   85 A'   86 A'   87 A'   88 A'   35 A"                 
  2.718   2.841   2.924   3.206   3.435   3.959   3.965   3.975
 89 A'   36 A"   90 A'   91 A'   92 A'   37 A"   93 A'   94 A'                 
  3.995   4.009   4.027   4.070   4.093   4.171   4.236   4.373
 38 A"   39 A"   95 A'   40 A"   96 A'   97 A'   98 A'   99 A'                 
  4.398   5.998   6.046   6.088   6.594   7.545   7.583   7.664
100 A'   41 A"  101 A'  102 A'  103 A'   42 A"  104 A'  105 A'                 
 23.526  24.196  27.833  28.340  28.376  28.391  28.532  28.542
106 A'  107 A'  108 A'   43 A"  109 A'  110 A'   44 A"  111 A'                 
 28.555  28.594  28.688  47.869 127.885 127.912 127.939 151.633
 45 A"  112 A'  113 A'  114 A'   46 A"  115 A'  116 A'  117 A'                 
289.741 289.778 289.8881020.6481901.795
 47 A"  118 A'  119 A'  120 A'  121 A'                                         
 --------------------------------------------------------------

          Ground-State Mulliken Net Atomic Charges

     Atom                 Charge (a.u.)
  ----------------------------------------
      1 H                     0.206031
      2 H                     0.181969
      3 Br                   -0.097906
      4 I                     0.092984
      5 C                    -0.071882
      6 C                    -0.311195
  ----------------------------------------
  Sum of atomic charges =     0.000000

 -----------------------------------------------------------------
                    Cartesian Multipole Moments
 -----------------------------------------------------------------
    Charge (ESU x 10^10)
                 0.0000
    Dipole Moment (Debye)
         X      -0.0745      Y       1.5056      Z      -0.0000
       Tot       1.5075
    Quadrupole Moments (Debye-Ang)
        XX     -58.8520     XY       1.5473     YY     -53.3956
        XZ       0.0000     YZ       0.0000     ZZ     -61.2815
    Octopole Moments (Debye-Ang^2)
       XXX       1.4368    XXY       6.4307    XYY       1.7755
       YYY      38.9256    XXZ      -0.0000    XYZ       0.0000
       YYZ       0.0000    XZZ       0.7275    YZZ      10.4814
       ZZZ      -0.0000
    Hexadecapole Moments (Debye-Ang^3)
      XXXX   -1049.7676   XXXY     -19.3765   XXYY    -188.7725
      XYYY     -22.4161   YYYY    -231.5713   XXXZ       0.0000
      XXYZ       0.0000   XYYZ      -0.0000   YYYZ       0.0000
      XXZZ    -194.4138   XYZZ      -9.2669   YYZZ     -59.3468
      XZZZ       0.0000   YZZZ       0.0000   ZZZZ     -81.3301
 -----------------------------------------------------------------
 Calculating analytic gradient of the SCF energy
 Gradient of SCF Energy
            1           2           3           4           5           6
    1   0.0001751   0.0005281   0.0011842   0.0021999  -0.0029222  -0.0011651
    2  -0.0002035   0.0009815  -0.0022615   0.0028376   0.0022411  -0.0035952
    3   0.0000000  -0.0000000   0.0000000   0.0000000  -0.0000000   0.0000000
 Max gradient component =       3.595E-03
 RMS gradient           =       1.643E-03
 Gradient time:  CPU 8.46 s  wall 2.21 s
 Geometry Optimization Parameters
   NAtoms,    NIC,     NZ,  NCons,   NDum,   NFix, NCnnct, MaxDiis
        6      32       0       0       0       0       0       0

 Cartesian Hessian Update
 Hessian Updated using BFGS Update


** GEOMETRY OPTIMIZATION IN DELOCALIZED INTERNAL COORDINATES **
   Searching for a Minimum

   Optimization Cycle:  15

                       Coordinates (Angstroms)
     ATOM                X               Y               Z
      1  H         1.6464032432    1.9402741640    0.0000000000
      2  H        -0.7695782724    2.0443329195    0.0000000000
      3  Br        2.1265515447   -0.5311441498    0.0000000000
      4  I        -1.5802131269   -0.5473848886    0.0000000000
      5  C         1.0513953409    1.0363470143    0.0000000000
      6  C        -0.2736561165    1.0807365203    0.0000000000
   Point Group: cs    Number of degrees of freedom:     9


   Energy is  -9571.071538502

 Hessian Updated using BFGS Update

  9 Hessian modes will be used to form the next step
  Hessian Eigenvalues:
     0.041419    0.132260    0.186412    0.229700    0.330561    0.376500
     0.449350    0.621892    0.869745

 Minimum Search - Taking Simple RFO Step
 Searching for Lamda that Minimizes Along All modes
 Value Taken    Lamda =  -0.00004420
 Step Taken.  Stepsize is  0.013688

                             Maximum     Tolerance    Cnvgd?
         Gradient           0.002852      0.000300      NO
         Displacement       0.009287      0.001200      NO
         Energy change     -0.000066      0.000001      NO


 New Cartesian Coordinates Obtained by Inverse Iteration

 Displacement from previous Coordinates is:  0.012978
 ----------------------------------------------------------------
             Standard Nuclear Orientation (Angstroms)
    I     Atom           X                Y                Z
 ----------------------------------------------------------------
    1      H       1.6500433665     1.9387937642     0.0000000000
    2      H      -0.7713639864     2.0447720056     0.0000000000
    3      Br      2.1248021296    -0.5305653260     0.0000000000
    4      I      -1.5799696437    -0.5509146859     0.0000000000
    5      C       1.0518561742     1.0370036777     0.0000000000
    6      C      -0.2744654272     1.0840721441     0.0000000000
 ----------------------------------------------------------------
 Molecular Point Group                 Cs    NOp =  2
 Largest Abelian Subgroup              Cs    NOp =  2
 Nuclear Repulsion Energy =   549.8720683127 hartrees
 There are       51 alpha and       51 beta electrons
 Applying Cartesian multipole field
    Component          Value
    ---------          -----
     (2,0,0)        1.00000E-11
     (0,2,0)        2.00000E-11
     (0,0,2)       -3.00000E-11
 Nucleus-field energy     =     0.0000000141 hartrees
 Requested basis set is 6-311++G(d,p)
 There are 65 shells and 168 basis functions
 A cutoff of  1.0D-11 yielded   1792 shell pairs
 There are     12409 function pairs (     13929 Cartesian)
 Smallest overlap matrix eigenvalue = 7.89E-05
 Guess MOs from SCF MO coefficient file

 -----------------------------------------------------------------------
  General SCF calculation program by
  Eric Jon Sundstrom, Paul Horn, Yuezhi Mao, Dmitri Zuev, Alec White,
  David Stuck, Shaama M.S., Shane Yost, Joonho Lee, David Small,
  Daniel Levine, Susi Lehtola, Hugh Burton, Evgeny Epifanovsky
 -----------------------------------------------------------------------
 Exchange:     0.2000 Hartree-Fock + 0.0800 Slater + 0.7200 B88
 Correlation:  0.1900 VWN1RPA + 0.8100 LYP
 Using SG-1 standard quadrature grid
 using 4 threads for integral computing
 -------------------------------------------------------
 OpenMP Integral computing Module                
 Release: version 2.0, May 2017, Q-Chem Inc. Pleasanton 
 -------------------------------------------------------
 -------------------------------------------------------
 OpenMP BLAS3 based DFT computing Module                
 Release: version 1.0, May 2013, Q-Chem Inc. Pittsburgh 
 -------------------------------------------------------
 A restricted SCF calculation will be
 performed using DIIS
 SCF converges when DIIS error is below 1.0e-08
 ---------------------------------------
  Cycle       Energy         DIIS error
 ---------------------------------------
    1   -9571.0715617995      4.70e-05  
    2   -9571.0715697781      1.98e-05  
    3   -9571.0715683362      2.79e-05  
    4   -9571.0715712404      2.32e-06  
    5   -9571.0715712553      1.27e-06  
    6   -9571.0715712606      3.67e-07  
    7   -9571.0715712612      9.75e-08  
    8   -9571.0715712612      1.58e-08  
    9   -9571.0715712612      2.82e-09  Convergence criterion met
 ---------------------------------------
 SCF time:   CPU 22.97s  wall 6.00s 
 SCF   energy in the final basis set =    -9571.0715712612
 Total energy in the final basis set =    -9571.0715712612

 --------------------------------------------------------------
             Orbital Energies (a.u.) and Symmetries
 --------------------------------------------------------------

 Alpha MOs, Restricted
 -- Occupied --                  
******* -482.85 -176.31 -165.71 -165.71 -165.71  -62.50  -56.32
  1 A'    2 A'    3 A'    4 A'    1 A"    5 A'    6 A'    7 A'                 
-56.315 -56.314 -35.807 -31.300 -31.294 -31.294 -22.951 -22.949
  2 A"    8 A'    9 A'   10 A'    3 A"   11 A'   12 A'    4 A"                 
-22.949 -22.945 -22.945 -10.250 -10.239  -8.707  -6.538  -6.525
 13 A'   14 A'    5 A"   15 A'   16 A'   17 A'   18 A'    6 A"                 
 -6.525  -6.356  -4.769  -4.754  -4.754  -2.649  -2.646  -2.645
 19 A'   20 A'   21 A'    7 A"   22 A'   23 A'    8 A"   24 A'                 
 -2.635  -2.635  -2.035  -2.030  -2.030  -2.017  -2.017  -0.852
 25 A'    9 A"   26 A'   10 A"   27 A'   11 A"   28 A'   29 A'                 
 -0.770  -0.670  -0.566  -0.510  -0.435  -0.370  -0.370  -0.308
 30 A'   31 A'   32 A'   33 A'   34 A'   35 A'   12 A"   36 A'                 
 -0.304  -0.273  -0.256
 13 A"   37 A'   14 A"                                                         
 -- Virtual --                   
 -0.054  -0.037  -0.012  -0.008   0.025   0.034   0.055   0.073
 38 A'   15 A"   39 A'   40 A'   41 A'   42 A'   16 A"   43 A'                 
  0.075   0.080   0.089   0.105   0.113   0.120   0.129   0.138
 44 A'   17 A"   45 A'   46 A'   18 A"   47 A'   48 A'   49 A'                 
  0.150   0.174   0.202   0.238   0.239   0.304   0.335   0.362
 50 A'   51 A'   52 A'   53 A'   19 A"   54 A'   55 A'   56 A'                 
  0.387   0.394   0.405   0.411   0.432   0.442   0.467   0.472
 20 A"   57 A'   21 A"   58 A'   22 A"   59 A'   60 A'   61 A'                 
  0.508   0.540   0.552   0.574   0.579   0.589   0.617   0.650
 23 A"   62 A'   24 A"   25 A"   63 A'   64 A'   65 A'   26 A"                 
  0.665   0.690   0.719   0.753   0.792   0.831   0.893   1.002
 66 A'   67 A'   68 A'   69 A'   70 A'   71 A'   72 A'   73 A'                 
  1.015   1.199   1.285   1.345   1.354   1.367   1.425   1.502
 27 A"   28 A"   29 A"   74 A'   30 A"   75 A'   76 A'   77 A'                 
  1.614   1.660   1.740   1.778   1.827   1.914   2.008   2.056
 78 A'   79 A'   31 A"   80 A'   32 A"   81 A'   33 A"   82 A'                 
  2.069   2.084   2.225   2.322   2.381   2.614   2.628   2.657
 34 A"   83 A'   84 A'   85 A'   86 A'   87 A'   88 A'   35 A"                 
  2.721   2.841   2.924   3.205   3.434   3.959   3.967   3.975
 89 A'   36 A"   90 A'   91 A'   92 A'   37 A"   93 A'   94 A'                 
  3.995   4.008   4.027   4.070   4.092   4.171   4.236   4.373
 38 A"   39 A"   95 A'   40 A"   96 A'   97 A'   98 A'   99 A'                 
  4.396   5.998   6.046   6.087   6.594   7.544   7.583   7.664
100 A'   41 A"  101 A'  102 A'  103 A'   42 A"  104 A'  105 A'                 
 23.528  24.191  27.832  28.340  28.376  28.391  28.533  28.543
106 A'  107 A'  108 A'   43 A"  109 A'  110 A'   44 A"  111 A'                 
 28.555  28.593  28.688  47.869 127.885 127.912 127.938 151.632
 45 A"  112 A'  113 A'  114 A'   46 A"  115 A'  116 A'  117 A'                 
289.741 289.778 289.8881020.6491901.794
 47 A"  118 A'  119 A'  120 A'  121 A'                                         

 Beta MOs, Restricted
 -- Occupied --                  
******* -482.85 -176.31 -165.71 -165.71 -165.71  -62.50  -56.32
  1 A'    2 A'    3 A'    4 A'    1 A"    5 A'    6 A'    7 A'                 
-56.315 -56.314 -35.807 -31.300 -31.294 -31.294 -22.951 -22.949
  2 A"    8 A'    9 A'   10 A'    3 A"   11 A'   12 A'    4 A"                 
-22.949 -22.945 -22.945 -10.250 -10.239  -8.707  -6.538  -6.525
 13 A'   14 A'    5 A"   15 A'   16 A'   17 A'   18 A'    6 A"                 
 -6.525  -6.356  -4.769  -4.754  -4.754  -2.649  -2.646  -2.645
 19 A'   20 A'   21 A'    7 A"   22 A'   23 A'    8 A"   24 A'                 
 -2.635  -2.635  -2.035  -2.030  -2.030  -2.017  -2.017  -0.852
 25 A'    9 A"   26 A'   10 A"   27 A'   11 A"   28 A'   29 A'                 
 -0.770  -0.670  -0.566  -0.510  -0.435  -0.370  -0.370  -0.308
 30 A'   31 A'   32 A'   33 A'   34 A'   35 A'   12 A"   36 A'                 
 -0.304  -0.273  -0.256
 13 A"   37 A'   14 A"                                                         
 -- Virtual --                   
 -0.054  -0.037  -0.012  -0.008   0.025   0.034   0.055   0.073
 38 A'   15 A"   39 A'   40 A'   41 A'   42 A'   16 A"   43 A'                 
  0.075   0.080   0.089   0.105   0.113   0.120   0.129   0.138
 44 A'   17 A"   45 A'   46 A'   18 A"   47 A'   48 A'   49 A'                 
  0.150   0.174   0.202   0.238   0.239   0.304   0.335   0.362
 50 A'   51 A'   52 A'   53 A'   19 A"   54 A'   55 A'   56 A'                 
  0.387   0.394   0.405   0.411   0.432   0.442   0.467   0.472
 20 A"   57 A'   21 A"   58 A'   22 A"   59 A'   60 A'   61 A'                 
  0.508   0.540   0.552   0.574   0.579   0.589   0.617   0.650
 23 A"   62 A'   24 A"   25 A"   63 A'   64 A'   65 A'   26 A"                 
  0.665   0.690   0.719   0.753   0.792   0.831   0.893   1.002
 66 A'   67 A'   68 A'   69 A'   70 A'   71 A'   72 A'   73 A'                 
  1.015   1.199   1.285   1.345   1.354   1.367   1.425   1.502
 27 A"   28 A"   29 A"   74 A'   30 A"   75 A'   76 A'   77 A'                 
  1.614   1.660   1.740   1.778   1.827   1.914   2.008   2.056
 78 A'   79 A'   31 A"   80 A'   32 A"   81 A'   33 A"   82 A'                 
  2.069   2.084   2.225   2.322   2.381   2.614   2.628   2.657
 34 A"   83 A'   84 A'   85 A'   86 A'   87 A'   88 A'   35 A"                 
  2.721   2.841   2.924   3.205   3.434   3.959   3.967   3.975
 89 A'   36 A"   90 A'   91 A'   92 A'   37 A"   93 A'   94 A'                 
  3.995   4.008   4.027   4.070   4.092   4.171   4.236   4.373
 38 A"   39 A"   95 A'   40 A"   96 A'   97 A'   98 A'   99 A'                 
  4.396   5.998   6.046   6.087   6.594   7.544   7.583   7.664
100 A'   41 A"  101 A'  102 A'  103 A'   42 A"  104 A'  105 A'                 
 23.528  24.191  27.832  28.340  28.376  28.391  28.533  28.543
106 A'  107 A'  108 A'   43 A"  109 A'  110 A'   44 A"  111 A'                 
 28.555  28.593  28.688  47.869 127.885 127.912 127.938 151.632
 45 A"  112 A'  113 A'  114 A'   46 A"  115 A'  116 A'  117 A'                 
289.741 289.778 289.8881020.6491901.794
 47 A"  118 A'  119 A'  120 A'  121 A'                                         
 --------------------------------------------------------------

          Ground-State Mulliken Net Atomic Charges

     Atom                 Charge (a.u.)
  ----------------------------------------
      1 H                     0.206117
      2 H                     0.182522
      3 Br                   -0.096678
      4 I                     0.091406
      5 C                    -0.072029
      6 C                    -0.311337
  ----------------------------------------
  Sum of atomic charges =     0.000000

 -----------------------------------------------------------------
                    Cartesian Multipole Moments
 -----------------------------------------------------------------
    Charge (ESU x 10^10)
                 0.0000
    Dipole Moment (Debye)
         X      -0.0588      Y       1.5064      Z      -0.0000
       Tot       1.5075
    Quadrupole Moments (Debye-Ang)
        XX     -58.8444     XY       1.5408     YY     -53.3840
        XZ      -0.0000     YZ      -0.0000     ZZ     -61.2912
    Octopole Moments (Debye-Ang^2)
       XXX       1.6678    XXY       6.5344    XYY       1.7809
       YYY      39.0973    XXZ      -0.0000    XYZ      -0.0000
       YYZ      -0.0000    XZZ       0.7777    YZZ      10.5481
       ZZZ      -0.0000
    Hexadecapole Moments (Debye-Ang^3)
      XXXX   -1049.0091   XXXY     -19.9516   XXYY    -188.6754
      XYYY     -22.9836   YYYY    -232.3246   XXXZ      -0.0000
      XXYZ      -0.0000   XYYZ      -0.0000   YYYZ      -0.0000
      XXZZ    -194.2775   XYZZ      -9.4748   YYZZ     -59.4967
      XZZZ      -0.0000   YZZZ      -0.0000   ZZZZ     -81.3644
 -----------------------------------------------------------------
 Calculating analytic gradient of the SCF energy
 Gradient of SCF Energy
            1           2           3           4           5           6
    1   0.0004254   0.0011045   0.0010461   0.0016005  -0.0013173  -0.0028592
    2  -0.0004152  -0.0002353  -0.0018796   0.0020603   0.0018246  -0.0013548
    3  -0.0000000   0.0000000  -0.0000000   0.0000000   0.0000000  -0.0000000
 Max gradient component =       2.859E-03
 RMS gradient           =       1.250E-03
 Gradient time:  CPU 8.49 s  wall 2.22 s
 Geometry Optimization Parameters
   NAtoms,    NIC,     NZ,  NCons,   NDum,   NFix, NCnnct, MaxDiis
        6      32       0       0       0       0       0       0

 Cartesian Hessian Update
 Hessian Updated using BFGS Update


** GEOMETRY OPTIMIZATION IN DELOCALIZED INTERNAL COORDINATES **
   Searching for a Minimum

   Optimization Cycle:  16

                       Coordinates (Angstroms)
     ATOM                X               Y               Z
      1  H         1.6500433665    1.9387937642    0.0000000000
      2  H        -0.7713639864    2.0447720056    0.0000000000
      3  Br        2.1248021296   -0.5305653260    0.0000000000
      4  I        -1.5799696437   -0.5509146859    0.0000000000
      5  C         1.0518561742    1.0370036777    0.0000000000
      6  C        -0.2744654272    1.0840721441    0.0000000000
   Point Group: cs    Number of degrees of freedom:     9


   Energy is  -9571.071571261

 Hessian Updated using BFGS Update

  9 Hessian modes will be used to form the next step
  Hessian Eigenvalues:
     0.040041    0.108926    0.166413    0.229610    0.295611    0.375313
     0.420507    0.543876    0.866926

 Minimum Search - Taking Simple RFO Step
 Searching for Lamda that Minimizes Along All modes
 Value Taken    Lamda =  -0.00004529
 Step Taken.  Stepsize is  0.018211

                             Maximum     Tolerance    Cnvgd?
         Gradient           0.002120      0.000300      NO
         Displacement       0.012260      0.001200      NO
         Energy change     -0.000033      0.000001      NO


 New Cartesian Coordinates Obtained by Inverse Iteration

 Displacement from previous Coordinates is:  0.014560
 ----------------------------------------------------------------
             Standard Nuclear Orientation (Angstroms)
    I     Atom           X                Y                Z
 ----------------------------------------------------------------
    1      H       1.6534702580     1.9377905978     0.0000000000
    2      H      -0.7742417200     2.0454813000     0.0000000000
    3      Br      2.1226164833    -0.5298490963     0.0000000000
    4      I      -1.5808302962    -0.5549894702     0.0000000000
    5      C       1.0533887472     1.0372098100     0.0000000000
    6      C      -0.2735008593     1.0875184384     0.0000000000
 ----------------------------------------------------------------
 Molecular Point Group                 Cs    NOp =  2
 Largest Abelian Subgroup              Cs    NOp =  2
 Nuclear Repulsion Energy =   549.6860154847 hartrees
 There are       51 alpha and       51 beta electrons
 Applying Cartesian multipole field
    Component          Value
    ---------          -----
     (2,0,0)        1.00000E-11
     (0,2,0)        2.00000E-11
     (0,0,2)       -3.00000E-11
 Nucleus-field energy     =     0.0000000141 hartrees
 Requested basis set is 6-311++G(d,p)
 There are 65 shells and 168 basis functions
 A cutoff of  1.0D-11 yielded   1791 shell pairs
 There are     12408 function pairs (     13928 Cartesian)
 Smallest overlap matrix eigenvalue = 7.93E-05
 Guess MOs from SCF MO coefficient file

 -----------------------------------------------------------------------
  General SCF calculation program by
  Eric Jon Sundstrom, Paul Horn, Yuezhi Mao, Dmitri Zuev, Alec White,
  David Stuck, Shaama M.S., Shane Yost, Joonho Lee, David Small,
  Daniel Levine, Susi Lehtola, Hugh Burton, Evgeny Epifanovsky
 -----------------------------------------------------------------------
 Exchange:     0.2000 Hartree-Fock + 0.0800 Slater + 0.7200 B88
 Correlation:  0.1900 VWN1RPA + 0.8100 LYP
 Using SG-1 standard quadrature grid
 using 4 threads for integral computing
 -------------------------------------------------------
 OpenMP Integral computing Module                
 Release: version 2.0, May 2017, Q-Chem Inc. Pleasanton 
 -------------------------------------------------------
 -------------------------------------------------------
 OpenMP BLAS3 based DFT computing Module                
 Release: version 1.0, May 2013, Q-Chem Inc. Pittsburgh 
 -------------------------------------------------------
 A restricted SCF calculation will be
 performed using DIIS
 SCF converges when DIIS error is below 1.0e-08
 ---------------------------------------
  Cycle       Energy         DIIS error
 ---------------------------------------
    1   -9571.0715881843      5.60e-05  
    2   -9571.0715980121      3.42e-05  
    3   -9571.0715971626      3.73e-05  
    4   -9571.0716022568      2.95e-06  
    5   -9571.0716022885      1.35e-06  
    6   -9571.0716022934      4.32e-07  
    7   -9571.0716022940      1.65e-07  
    8   -9571.0716022941      1.45e-08  
    9   -9571.0716022940      3.63e-09  Convergence criterion met
 ---------------------------------------
 SCF time:   CPU 22.96s  wall 7.00s 
 SCF   energy in the final basis set =    -9571.0716022940
 Total energy in the final basis set =    -9571.0716022940

 --------------------------------------------------------------
             Orbital Energies (a.u.) and Symmetries
 --------------------------------------------------------------

 Alpha MOs, Restricted
 -- Occupied --                  
******* -482.85 -176.31 -165.71 -165.71 -165.71  -62.50  -56.32
  1 A'    2 A'    3 A'    4 A'    1 A"    5 A'    6 A'    7 A'                 
-56.315 -56.315 -35.807 -31.300 -31.294 -31.294 -22.950 -22.949
  2 A"    8 A'    9 A'   10 A'    3 A"   11 A'   12 A'    4 A"                 
-22.949 -22.945 -22.945 -10.250 -10.239  -8.707  -6.538  -6.526
 13 A'   14 A'    5 A"   15 A'   16 A'   17 A'   18 A'    6 A"                 
 -6.525  -6.356  -4.768  -4.754  -4.753  -2.649  -2.646  -2.645
 19 A'   20 A'   21 A'    7 A"   22 A'   23 A'    8 A"   24 A'                 
 -2.635  -2.635  -2.034  -2.030  -2.029  -2.017  -2.017  -0.852
 25 A'    9 A"   26 A'   10 A"   27 A'   11 A"   28 A'   29 A'                 
 -0.770  -0.670  -0.567  -0.510  -0.435  -0.370  -0.370  -0.309
 30 A'   31 A'   32 A'   33 A'   34 A'   12 A"   35 A'   36 A'                 
 -0.303  -0.273  -0.256
 13 A"   37 A'   14 A"                                                         
 -- Virtual --                   
 -0.055  -0.037  -0.012  -0.008   0.025   0.034   0.055   0.073
 38 A'   15 A"   39 A'   40 A'   41 A'   42 A'   16 A"   43 A'                 
  0.075   0.080   0.089   0.105   0.113   0.120   0.129   0.139
 44 A'   17 A"   45 A'   46 A'   18 A"   47 A'   48 A'   49 A'                 
  0.150   0.174   0.201   0.238   0.239   0.303   0.335   0.361
 50 A'   51 A'   52 A'   53 A'   19 A"   54 A'   55 A'   56 A'                 
  0.387   0.394   0.405   0.411   0.431   0.441   0.466   0.472
 20 A"   57 A'   21 A"   58 A'   22 A"   59 A'   60 A'   61 A'                 
  0.508   0.539   0.551   0.574   0.579   0.589   0.616   0.650
 23 A"   62 A'   24 A"   25 A"   63 A'   64 A'   65 A'   26 A"                 
  0.665   0.690   0.720   0.753   0.792   0.831   0.894   1.002
 66 A'   67 A'   68 A'   69 A'   70 A'   71 A'   72 A'   73 A'                 
  1.014   1.199   1.285   1.344   1.354   1.366   1.425   1.503
 27 A"   28 A"   29 A"   74 A'   30 A"   75 A'   76 A'   77 A'                 
  1.612   1.661   1.741   1.779   1.825   1.914   2.008   2.056
 78 A'   79 A'   31 A"   80 A'   32 A"   81 A'   33 A"   82 A'                 
  2.070   2.083   2.224   2.322   2.381   2.614   2.628   2.657
 34 A"   83 A'   84 A'   85 A'   86 A'   87 A'   88 A'   35 A"                 
  2.723   2.840   2.922   3.204   3.433   3.959   3.968   3.975
 89 A'   36 A"   90 A'   91 A'   92 A'   37 A"   93 A'   94 A'                 
  3.995   4.008   4.027   4.070   4.091   4.172   4.235   4.372
 38 A"   39 A"   95 A'   40 A"   96 A'   97 A'   98 A'   99 A'                 
  4.394   5.998   6.046   6.085   6.595   7.544   7.583   7.664
100 A'   41 A"  101 A'  102 A'  103 A'   42 A"  104 A'  105 A'                 
 23.529  24.188  27.831  28.340  28.376  28.390  28.533  28.543
106 A'  107 A'  108 A'   43 A"  109 A'  110 A'   44 A"  111 A'                 
 28.555  28.593  28.687  47.869 127.885 127.912 127.937 151.631
 45 A"  112 A'  113 A'  114 A'   46 A"  115 A'  116 A'  117 A'                 
289.741 289.778 289.8881020.6491901.792
 47 A"  118 A'  119 A'  120 A'  121 A'                                         

 Beta MOs, Restricted
 -- Occupied --                  
******* -482.85 -176.31 -165.71 -165.71 -165.71  -62.50  -56.32
  1 A'    2 A'    3 A'    4 A'    1 A"    5 A'    6 A'    7 A'                 
-56.315 -56.315 -35.807 -31.300 -31.294 -31.294 -22.950 -22.949
  2 A"    8 A'    9 A'   10 A'    3 A"   11 A'   12 A'    4 A"                 
-22.949 -22.945 -22.945 -10.250 -10.239  -8.707  -6.538  -6.526
 13 A'   14 A'    5 A"   15 A'   16 A'   17 A'   18 A'    6 A"                 
 -6.525  -6.356  -4.768  -4.754  -4.753  -2.649  -2.646  -2.645
 19 A'   20 A'   21 A'    7 A"   22 A'   23 A'    8 A"   24 A'                 
 -2.635  -2.635  -2.034  -2.030  -2.029  -2.017  -2.017  -0.852
 25 A'    9 A"   26 A'   10 A"   27 A'   11 A"   28 A'   29 A'                 
 -0.770  -0.670  -0.567  -0.510  -0.435  -0.370  -0.370  -0.309
 30 A'   31 A'   32 A'   33 A'   34 A'   12 A"   35 A'   36 A'                 
 -0.303  -0.273  -0.256
 13 A"   37 A'   14 A"                                                         
 -- Virtual --                   
 -0.055  -0.037  -0.012  -0.008   0.025   0.034   0.055   0.073
 38 A'   15 A"   39 A'   40 A'   41 A'   42 A'   16 A"   43 A'                 
  0.075   0.080   0.089   0.105   0.113   0.120   0.129   0.139
 44 A'   17 A"   45 A'   46 A'   18 A"   47 A'   48 A'   49 A'                 
  0.150   0.174   0.201   0.238   0.239   0.303   0.335   0.361
 50 A'   51 A'   52 A'   53 A'   19 A"   54 A'   55 A'   56 A'                 
  0.387   0.394   0.405   0.411   0.431   0.441   0.466   0.472
 20 A"   57 A'   21 A"   58 A'   22 A"   59 A'   60 A'   61 A'                 
  0.508   0.539   0.551   0.574   0.579   0.589   0.616   0.650
 23 A"   62 A'   24 A"   25 A"   63 A'   64 A'   65 A'   26 A"                 
  0.665   0.690   0.720   0.753   0.792   0.831   0.894   1.002
 66 A'   67 A'   68 A'   69 A'   70 A'   71 A'   72 A'   73 A'                 
  1.014   1.199   1.285   1.344   1.354   1.366   1.425   1.503
 27 A"   28 A"   29 A"   74 A'   30 A"   75 A'   76 A'   77 A'                 
  1.612   1.661   1.741   1.779   1.825   1.914   2.008   2.056
 78 A'   79 A'   31 A"   80 A'   32 A"   81 A'   33 A"   82 A'                 
  2.070   2.083   2.224   2.322   2.381   2.614   2.628   2.657
 34 A"   83 A'   84 A'   85 A'   86 A'   87 A'   88 A'   35 A"                 
  2.723   2.840   2.922   3.204   3.433   3.959   3.968   3.975
 89 A'   36 A"   90 A'   91 A'   92 A'   37 A"   93 A'   94 A'                 
  3.995   4.008   4.027   4.070   4.091   4.172   4.235   4.372
 38 A"   39 A"   95 A'   40 A"   96 A'   97 A'   98 A'   99 A'                 
  4.394   5.998   6.046   6.085   6.595   7.544   7.583   7.664
100 A'   41 A"  101 A'  102 A'  103 A'   42 A"  104 A'  105 A'                 
 23.529  24.188  27.831  28.340  28.376  28.390  28.533  28.543
106 A'  107 A'  108 A'   43 A"  109 A'  110 A'   44 A"  111 A'                 
 28.555  28.593  28.687  47.869 127.885 127.912 127.937 151.631
 45 A"  112 A'  113 A'  114 A'   46 A"  115 A'  116 A'  117 A'                 
289.741 289.778 289.8881020.6491901.792
 47 A"  118 A'  119 A'  120 A'  121 A'                                         
 --------------------------------------------------------------

          Ground-State Mulliken Net Atomic Charges

     Atom                 Charge (a.u.)
  ----------------------------------------
      1 H                     0.206089
      2 H                     0.183305
      3 Br                   -0.095025
      4 I                     0.088906
      5 C                    -0.072686
      6 C                    -0.310590
  ----------------------------------------
  Sum of atomic charges =     0.000000

 -----------------------------------------------------------------
                    Cartesian Multipole Moments
 -----------------------------------------------------------------
    Charge (ESU x 10^10)
                 0.0000
    Dipole Moment (Debye)
         X      -0.0348      Y       1.5085      Z      -0.0000
       Tot       1.5090
    Quadrupole Moments (Debye-Ang)
        XX     -58.8298     XY       1.5277     YY     -53.3739
        XZ       0.0000     YZ      -0.0000     ZZ     -61.3028
    Octopole Moments (Debye-Ang^2)
       XXX       2.0014    XXY       6.6454    XYY       1.8255
       YYY      39.3188    XXZ       0.0000    XYZ       0.0000
       YYZ      -0.0000    XZZ       0.8710    YZZ      10.6296
       ZZZ       0.0000
    Hexadecapole Moments (Debye-Ang^3)
      XXXX   -1048.5984   XXXY     -20.6890   XXYY    -188.6480
      XYYY     -23.7733   YYYY    -233.1858   XXXZ      -0.0000
      XXYZ       0.0000   XYYZ      -0.0000   YYYZ      -0.0000
      XXZZ    -194.2118   XYZZ      -9.7478   YYZZ     -59.6667
      XZZZ      -0.0000   YZZZ      -0.0000   ZZZZ     -81.4046
 -----------------------------------------------------------------
 Calculating analytic gradient of the SCF energy
 Gradient of SCF Energy
            1           2           3           4           5           6
    1   0.0005471   0.0010219   0.0005987   0.0006186   0.0000294  -0.0028157
    2  -0.0005318  -0.0006284  -0.0011663   0.0010103   0.0009468   0.0003694
    3   0.0000000   0.0000000   0.0000000  -0.0000000  -0.0000000   0.0000000
 Max gradient component =       2.816E-03
 RMS gradient           =       8.852E-04
 Gradient time:  CPU 8.44 s  wall 2.21 s
 Geometry Optimization Parameters
   NAtoms,    NIC,     NZ,  NCons,   NDum,   NFix, NCnnct, MaxDiis
        6      32       0       0       0       0       0       0

 Cartesian Hessian Update
 Hessian Updated using BFGS Update


** GEOMETRY OPTIMIZATION IN DELOCALIZED INTERNAL COORDINATES **
   Searching for a Minimum

   Optimization Cycle:  17

                       Coordinates (Angstroms)
     ATOM                X               Y               Z
      1  H         1.6534702580    1.9377905978    0.0000000000
      2  H        -0.7742417200    2.0454813000    0.0000000000
      3  Br        2.1226164833   -0.5298490963    0.0000000000
      4  I        -1.5808302962   -0.5549894702    0.0000000000
      5  C         1.0533887472    1.0372098100    0.0000000000
      6  C        -0.2735008593    1.0875184384    0.0000000000
   Point Group: cs    Number of degrees of freedom:     9


   Energy is  -9571.071602294

 Hessian Updated using BFGS Update

  9 Hessian modes will be used to form the next step
  Hessian Eigenvalues:
     0.040592    0.089984    0.153757    0.228933    0.254098    0.374289
     0.393650    0.566275    0.842092

 Minimum Search - Taking Simple RFO Step
 Searching for Lamda that Minimizes Along All modes
 Value Taken    Lamda =  -0.00002188
 Step Taken.  Stepsize is  0.012832

                             Maximum     Tolerance    Cnvgd?
         Gradient           0.001516      0.000300      NO
         Displacement       0.007360      0.001200      NO
         Energy change     -0.000031      0.000001      NO


 New Cartesian Coordinates Obtained by Inverse Iteration

 Displacement from previous Coordinates is:  0.008331
 ----------------------------------------------------------------
             Standard Nuclear Orientation (Angstroms)
    I     Atom           X                Y                Z
 ----------------------------------------------------------------
    1      H       1.6539818482     1.9384217677     0.0000000000
    2      H      -0.7756792204     2.0454570914     0.0000000000
    3      Br      2.1213030488    -0.5294817801     0.0000000000
    4      I      -1.5825252748    -0.5566871730     0.0000000000
    5      C       1.0551184370     1.0368716226     0.0000000000
    6      C      -0.2712962259     1.0885800510     0.0000000000
 ----------------------------------------------------------------
 Molecular Point Group                 Cs    NOp =  2
 Largest Abelian Subgroup              Cs    NOp =  2
 Nuclear Repulsion Energy =   549.5129408036 hartrees
 There are       51 alpha and       51 beta electrons
 Applying Cartesian multipole field
    Component          Value
    ---------          -----
     (2,0,0)        1.00000E-11
     (0,2,0)        2.00000E-11
     (0,0,2)       -3.00000E-11
 Nucleus-field energy     =     0.0000000141 hartrees
 Requested basis set is 6-311++G(d,p)
 There are 65 shells and 168 basis functions
 A cutoff of  1.0D-11 yielded   1791 shell pairs
 There are     12408 function pairs (     13928 Cartesian)
 Smallest overlap matrix eigenvalue = 7.92E-05
 Guess MOs from SCF MO coefficient file

 -----------------------------------------------------------------------
  General SCF calculation program by
  Eric Jon Sundstrom, Paul Horn, Yuezhi Mao, Dmitri Zuev, Alec White,
  David Stuck, Shaama M.S., Shane Yost, Joonho Lee, David Small,
  Daniel Levine, Susi Lehtola, Hugh Burton, Evgeny Epifanovsky
 -----------------------------------------------------------------------
 Exchange:     0.2000 Hartree-Fock + 0.0800 Slater + 0.7200 B88
 Correlation:  0.1900 VWN1RPA + 0.8100 LYP
 Using SG-1 standard quadrature grid
 using 4 threads for integral computing
 -------------------------------------------------------
 OpenMP Integral computing Module                
 Release: version 2.0, May 2017, Q-Chem Inc. Pleasanton 
 -------------------------------------------------------
 -------------------------------------------------------
 OpenMP BLAS3 based DFT computing Module                
 Release: version 1.0, May 2013, Q-Chem Inc. Pittsburgh 
 -------------------------------------------------------
 A restricted SCF calculation will be
 performed using DIIS
 SCF converges when DIIS error is below 1.0e-08
 ---------------------------------------
  Cycle       Energy         DIIS error
 ---------------------------------------
    1   -9571.0716096358      3.69e-05  
    2   -9571.0716137781      2.57e-05  
    3   -9571.0716140203      2.40e-05  
    4   -9571.0716160952      2.30e-06  
    5   -9571.0716161187      8.57e-07  
    6   -9571.0716161198      1.96e-07  
    7   -9571.0716161200      1.20e-07  
    8   -9571.0716161199      1.89e-08  
    9   -9571.0716161200      4.68e-09  Convergence criterion met
 ---------------------------------------
 SCF time:   CPU 22.95s  wall 6.00s 
 SCF   energy in the final basis set =    -9571.0716161200
 Total energy in the final basis set =    -9571.0716161200

 --------------------------------------------------------------
             Orbital Energies (a.u.) and Symmetries
 --------------------------------------------------------------

 Alpha MOs, Restricted
 -- Occupied --                  
******* -482.85 -176.31 -165.71 -165.71 -165.71  -62.50  -56.32
  1 A'    2 A'    3 A'    4 A'    1 A"    5 A'    6 A'    7 A'                 
-56.315 -56.315 -35.807 -31.300 -31.294 -31.294 -22.950 -22.949
  2 A"    8 A'    9 A'   10 A'    3 A"   11 A'   12 A'    4 A"                 
-22.949 -22.945 -22.945 -10.250 -10.240  -8.707  -6.539  -6.526
 13 A'   14 A'    5 A"   15 A'   16 A'   17 A'   18 A'    6 A"                 
 -6.525  -6.356  -4.768  -4.754  -4.753  -2.649  -2.646  -2.645
 19 A'   20 A'   21 A'    7 A"   22 A'   23 A'    8 A"   24 A'                 
 -2.635  -2.635  -2.034  -2.030  -2.029  -2.017  -2.017  -0.852
 25 A'    9 A"   26 A'   10 A"   27 A'   11 A"   28 A'   29 A'                 
 -0.770  -0.669  -0.567  -0.510  -0.435  -0.370  -0.370  -0.309
 30 A'   31 A'   32 A'   33 A'   34 A'   12 A"   35 A'   36 A'                 
 -0.303  -0.273  -0.256
 13 A"   37 A'   14 A"                                                         
 -- Virtual --                   
 -0.055  -0.037  -0.012  -0.008   0.025   0.034   0.055   0.073
 38 A'   15 A"   39 A'   40 A'   41 A'   42 A'   16 A"   43 A'                 
  0.076   0.080   0.089   0.105   0.113   0.120   0.129   0.139
 44 A'   17 A"   45 A'   46 A'   18 A"   47 A'   48 A'   49 A'                 
  0.150   0.174   0.201   0.238   0.239   0.303   0.335   0.361
 50 A'   51 A'   52 A'   53 A'   19 A"   54 A'   55 A'   56 A'                 
  0.387   0.394   0.405   0.411   0.431   0.441   0.467   0.472
 20 A"   57 A'   21 A"   58 A'   22 A"   59 A'   60 A'   61 A'                 
  0.508   0.539   0.551   0.574   0.579   0.589   0.616   0.650
 23 A"   62 A'   24 A"   25 A"   63 A'   64 A'   65 A'   26 A"                 
  0.664   0.689   0.720   0.753   0.792   0.831   0.895   1.002
 66 A'   67 A'   68 A'   69 A'   70 A'   71 A'   72 A'   73 A'                 
  1.014   1.199   1.285   1.344   1.354   1.366   1.425   1.503
 27 A"   28 A"   29 A"   74 A'   30 A"   75 A'   76 A'   77 A'                 
  1.612   1.660   1.740   1.779   1.825   1.914   2.008   2.056
 78 A'   79 A'   31 A"   80 A'   32 A"   81 A'   33 A"   82 A'                 
  2.070   2.084   2.223   2.323   2.380   2.614   2.629   2.658
 34 A"   83 A'   84 A'   85 A'   86 A'   87 A'   88 A'   35 A"                 
  2.724   2.840   2.922   3.204   3.433   3.959   3.968   3.975
 89 A'   36 A"   90 A'   91 A'   92 A'   37 A"   93 A'   94 A'                 
  3.995   4.008   4.027   4.070   4.091   4.172   4.235   4.372
 38 A"   39 A"   95 A'   40 A"   96 A'   97 A'   98 A'   99 A'                 
  4.393   5.998   6.045   6.083   6.596   7.544   7.583   7.664
100 A'   41 A"  101 A'  102 A'  103 A'   42 A"  104 A'  105 A'                 
 23.528  24.189  27.830  28.340  28.376  28.389  28.533  28.543
106 A'  107 A'  108 A'   43 A"  109 A'  110 A'   44 A"  111 A'                 
 28.555  28.593  28.687  47.870 127.885 127.912 127.937 151.630
 45 A"  112 A'  113 A'  114 A'   46 A"  115 A'  116 A'  117 A'                 
289.741 289.778 289.8881020.6501901.792
 47 A"  118 A'  119 A'  120 A'  121 A'                                         

 Beta MOs, Restricted
 -- Occupied --                  
******* -482.85 -176.31 -165.71 -165.71 -165.71  -62.50  -56.32
  1 A'    2 A'    3 A'    4 A'    1 A"    5 A'    6 A'    7 A'                 
-56.315 -56.315 -35.807 -31.300 -31.294 -31.294 -22.950 -22.949
  2 A"    8 A'    9 A'   10 A'    3 A"   11 A'   12 A'    4 A"                 
-22.949 -22.945 -22.945 -10.250 -10.240  -8.707  -6.539  -6.526
 13 A'   14 A'    5 A"   15 A'   16 A'   17 A'   18 A'    6 A"                 
 -6.525  -6.356  -4.768  -4.754  -4.753  -2.649  -2.646  -2.645
 19 A'   20 A'   21 A'    7 A"   22 A'   23 A'    8 A"   24 A'                 
 -2.635  -2.635  -2.034  -2.030  -2.029  -2.017  -2.017  -0.852
 25 A'    9 A"   26 A'   10 A"   27 A'   11 A"   28 A'   29 A'                 
 -0.770  -0.669  -0.567  -0.510  -0.435  -0.370  -0.370  -0.309
 30 A'   31 A'   32 A'   33 A'   34 A'   12 A"   35 A'   36 A'                 
 -0.303  -0.273  -0.256
 13 A"   37 A'   14 A"                                                         
 -- Virtual --                   
 -0.055  -0.037  -0.012  -0.008   0.025   0.034   0.055   0.073
 38 A'   15 A"   39 A'   40 A'   41 A'   42 A'   16 A"   43 A'                 
  0.076   0.080   0.089   0.105   0.113   0.120   0.129   0.139
 44 A'   17 A"   45 A'   46 A'   18 A"   47 A'   48 A'   49 A'                 
  0.150   0.174   0.201   0.238   0.239   0.303   0.335   0.361
 50 A'   51 A'   52 A'   53 A'   19 A"   54 A'   55 A'   56 A'                 
  0.387   0.394   0.405   0.411   0.431   0.441   0.467   0.472
 20 A"   57 A'   21 A"   58 A'   22 A"   59 A'   60 A'   61 A'                 
  0.508   0.539   0.551   0.574   0.579   0.589   0.616   0.650
 23 A"   62 A'   24 A"   25 A"   63 A'   64 A'   65 A'   26 A"                 
  0.664   0.689   0.720   0.753   0.792   0.831   0.895   1.002
 66 A'   67 A'   68 A'   69 A'   70 A'   71 A'   72 A'   73 A'                 
  1.014   1.199   1.285   1.344   1.354   1.366   1.425   1.503
 27 A"   28 A"   29 A"   74 A'   30 A"   75 A'   76 A'   77 A'                 
  1.612   1.660   1.740   1.779   1.825   1.914   2.008   2.056
 78 A'   79 A'   31 A"   80 A'   32 A"   81 A'   33 A"   82 A'                 
  2.070   2.084   2.223   2.323   2.380   2.614   2.629   2.658
 34 A"   83 A'   84 A'   85 A'   86 A'   87 A'   88 A'   35 A"                 
  2.724   2.840   2.922   3.204   3.433   3.959   3.968   3.975
 89 A'   36 A"   90 A'   91 A'   92 A'   37 A"   93 A'   94 A'                 
  3.995   4.008   4.027   4.070   4.091   4.172   4.235   4.372
 38 A"   39 A"   95 A'   40 A"   96 A'   97 A'   98 A'   99 A'                 
  4.393   5.998   6.045   6.083   6.596   7.544   7.583   7.664
100 A'   41 A"  101 A'  102 A'  103 A'   42 A"  104 A'  105 A'                 
 23.528  24.189  27.830  28.340  28.376  28.389  28.533  28.543
106 A'  107 A'  108 A'   43 A"  109 A'  110 A'   44 A"  111 A'                 
 28.555  28.593  28.687  47.870 127.885 127.912 127.937 151.630
 45 A"  112 A'  113 A'  114 A'   46 A"  115 A'  116 A'  117 A'                 
289.741 289.778 289.8881020.6501901.792
 47 A"  118 A'  119 A'  120 A'  121 A'                                         
 --------------------------------------------------------------

          Ground-State Mulliken Net Atomic Charges

     Atom                 Charge (a.u.)
  ----------------------------------------
      1 H                     0.205925
      2 H                     0.183770
      3 Br                   -0.094082
      4 I                     0.087171
      5 C                    -0.073377
      6 C                    -0.309407
  ----------------------------------------
  Sum of atomic charges =     0.000000

 -----------------------------------------------------------------
                    Cartesian Multipole Moments
 -----------------------------------------------------------------
    Charge (ESU x 10^10)
                 0.0000
    Dipole Moment (Debye)
         X      -0.0187      Y       1.5103      Z      -0.0000
       Tot       1.5104
    Quadrupole Moments (Debye-Ang)
        XX     -58.8185     XY       1.5185     YY     -53.3717
        XZ      -0.0000     YZ      -0.0000     ZZ     -61.3077
    Octopole Moments (Debye-Ang^2)
       XXX       2.2304    XXY       6.6800    XYY       1.8967
       YYY      39.4317    XXZ       0.0000    XYZ       0.0000
       YYZ       0.0000    XZZ       0.9547    YZZ      10.6674
       ZZZ      -0.0000
    Hexadecapole Moments (Debye-Ang^3)
      XXXX   -1048.9023   XXXY     -21.0819   XXYY    -188.7206
      XYYY     -24.2515   YYYY    -233.5213   XXXZ      -0.0000
      XXYZ      -0.0000   XYYZ       0.0000   YYYZ      -0.0000
      XXZZ    -194.2747   XYZZ      -9.9043   YYZZ     -59.7321
      XZZZ      -0.0000   YZZZ      -0.0000   ZZZZ     -81.4221
 -----------------------------------------------------------------
 Calculating analytic gradient of the SCF energy
 Gradient of SCF Energy
            1           2           3           4           5           6
    1   0.0004240   0.0005202   0.0000859  -0.0001251   0.0003138  -0.0012189
    2  -0.0004157  -0.0002364  -0.0005918   0.0003870   0.0001990   0.0006579
    3  -0.0000000  -0.0000000  -0.0000000  -0.0000000   0.0000000   0.0000000
 Max gradient component =       1.219E-03
 RMS gradient           =       4.255E-04
 Gradient time:  CPU 8.45 s  wall 2.21 s
 Geometry Optimization Parameters
   NAtoms,    NIC,     NZ,  NCons,   NDum,   NFix, NCnnct, MaxDiis
        6      32       0       0       0       0       0       0

 Cartesian Hessian Update
 Hessian Updated using BFGS Update


** GEOMETRY OPTIMIZATION IN DELOCALIZED INTERNAL COORDINATES **
   Searching for a Minimum

   Optimization Cycle:  18

                       Coordinates (Angstroms)
     ATOM                X               Y               Z
      1  H         1.6539818482    1.9384217677    0.0000000000
      2  H        -0.7756792204    2.0454570914    0.0000000000
      3  Br        2.1213030488   -0.5294817801    0.0000000000
      4  I        -1.5825252748   -0.5566871730    0.0000000000
      5  C         1.0551184370    1.0368716226    0.0000000000
      6  C        -0.2712962259    1.0885800510    0.0000000000
   Point Group: cs    Number of degrees of freedom:     9


   Energy is  -9571.071616120

 Hessian Updated using BFGS Update

  9 Hessian modes will be used to form the next step
  Hessian Eigenvalues:
     0.041448    0.088097    0.141526    0.224740    0.241738    0.368764
     0.382141    0.566080    0.752784

 Minimum Search - Taking Simple RFO Step
 Searching for Lamda that Minimizes Along All modes
 Value Taken    Lamda =  -0.00000414
 Step Taken.  Stepsize is  0.004901

                             Maximum     Tolerance    Cnvgd?
         Gradient           0.000668      0.000300      NO
         Displacement       0.003707      0.001200      NO
         Energy change     -0.000014      0.000001      NO


 New Cartesian Coordinates Obtained by Inverse Iteration

 Displacement from previous Coordinates is:  0.004435
 ----------------------------------------------------------------
             Standard Nuclear Orientation (Angstroms)
    I     Atom           X                Y                Z
 ----------------------------------------------------------------
    1      H       1.6529851521     1.9393695229     0.0000000000
    2      H      -0.7755151216     2.0451208138     0.0000000000
    3      Br      2.1209482080    -0.5295037466     0.0000000000
    4      I      -1.5833871721    -0.5564856636     0.0000000000
    5      C       1.0558786403     1.0365590204     0.0000000000
    6      C      -0.2700070937     1.0881016328     0.0000000000
 ----------------------------------------------------------------
 Molecular Point Group                 Cs    NOp =  2
 Largest Abelian Subgroup              Cs    NOp =  2
 Nuclear Repulsion Energy =   549.4769589016 hartrees
 There are       51 alpha and       51 beta electrons
 Applying Cartesian multipole field
    Component          Value
    ---------          -----
     (2,0,0)        1.00000E-11
     (0,2,0)        2.00000E-11
     (0,0,2)       -3.00000E-11
 Nucleus-field energy     =     0.0000000141 hartrees
 Requested basis set is 6-311++G(d,p)
 There are 65 shells and 168 basis functions
 A cutoff of  1.0D-11 yielded   1791 shell pairs
 There are     12408 function pairs (     13928 Cartesian)
 Smallest overlap matrix eigenvalue = 7.90E-05
 Guess MOs from SCF MO coefficient file

 -----------------------------------------------------------------------
  General SCF calculation program by
  Eric Jon Sundstrom, Paul Horn, Yuezhi Mao, Dmitri Zuev, Alec White,
  David Stuck, Shaama M.S., Shane Yost, Joonho Lee, David Small,
  Daniel Levine, Susi Lehtola, Hugh Burton, Evgeny Epifanovsky
 -----------------------------------------------------------------------
 Exchange:     0.2000 Hartree-Fock + 0.0800 Slater + 0.7200 B88
 Correlation:  0.1900 VWN1RPA + 0.8100 LYP
 Using SG-1 standard quadrature grid
 using 4 threads for integral computing
 -------------------------------------------------------
 OpenMP Integral computing Module                
 Release: version 2.0, May 2017, Q-Chem Inc. Pleasanton 
 -------------------------------------------------------
 -------------------------------------------------------
 OpenMP BLAS3 based DFT computing Module                
 Release: version 1.0, May 2013, Q-Chem Inc. Pittsburgh 
 -------------------------------------------------------
 A restricted SCF calculation will be
 performed using DIIS
 SCF converges when DIIS error is below 1.0e-08
 ---------------------------------------
  Cycle       Energy         DIIS error
 ---------------------------------------
    1   -9571.0716174344      1.51e-05  
    2   -9571.0716183270      7.37e-06  
    3   -9571.0716182212      9.12e-06  
    4   -9571.0716185092      1.09e-06  
    5   -9571.0716185141      4.04e-07  
    6   -9571.0716185144      1.25e-07  
    7   -9571.0716185147      5.91e-08  
    8   -9571.0716185147      1.02e-08  
    9   -9571.0716185145      2.51e-09  Convergence criterion met
 ---------------------------------------
 SCF time:   CPU 22.95s  wall 6.00s 
 SCF   energy in the final basis set =    -9571.0716185145
 Total energy in the final basis set =    -9571.0716185145

 --------------------------------------------------------------
             Orbital Energies (a.u.) and Symmetries
 --------------------------------------------------------------

 Alpha MOs, Restricted
 -- Occupied --                  
******* -482.85 -176.31 -165.71 -165.71 -165.71  -62.50  -56.32
  1 A'    2 A'    3 A'    4 A'    1 A"    5 A'    6 A'    7 A'                 
-56.315 -56.315 -35.807 -31.300 -31.294 -31.293 -22.950 -22.949
  2 A"    8 A'    9 A'   10 A'    3 A"   11 A'   12 A'    4 A"                 
-22.949 -22.945 -22.945 -10.250 -10.240  -8.707  -6.539  -6.526
 13 A'   14 A'    5 A"   15 A'   16 A'   17 A'   18 A'    6 A"                 
 -6.525  -6.356  -4.768  -4.754  -4.753  -2.650  -2.646  -2.646
 19 A'   20 A'   21 A'    7 A"   22 A'   23 A'    8 A"   24 A'                 
 -2.635  -2.635  -2.034  -2.029  -2.029  -2.017  -2.017  -0.853
 25 A'    9 A"   26 A'   10 A"   27 A'   11 A"   28 A'   29 A'                 
 -0.770  -0.669  -0.567  -0.510  -0.435  -0.371  -0.369  -0.309
 30 A'   31 A'   32 A'   33 A'   34 A'   12 A"   35 A'   36 A'                 
 -0.303  -0.273  -0.256
 13 A"   37 A'   14 A"                                                         
 -- Virtual --                   
 -0.056  -0.037  -0.012  -0.008   0.025   0.034   0.055   0.073
 38 A'   15 A"   39 A'   40 A'   41 A'   42 A'   16 A"   43 A'                 
  0.076   0.080   0.089   0.105   0.113   0.120   0.129   0.139
 44 A'   17 A"   45 A'   46 A'   18 A"   47 A'   48 A'   49 A'                 
  0.150   0.174   0.201   0.238   0.239   0.303   0.335   0.362
 50 A'   51 A'   52 A'   53 A'   19 A"   54 A'   55 A'   56 A'                 
  0.387   0.394   0.405   0.411   0.431   0.441   0.467   0.472
 20 A"   57 A'   21 A"   58 A'   22 A"   59 A'   60 A'   61 A'                 
  0.508   0.538   0.551   0.574   0.578   0.589   0.616   0.649
 23 A"   62 A'   24 A"   25 A"   63 A'   64 A'   65 A'   26 A"                 
  0.665   0.689   0.720   0.754   0.792   0.831   0.895   1.002
 66 A'   67 A'   68 A'   69 A'   70 A'   71 A'   72 A'   73 A'                 
  1.014   1.199   1.285   1.344   1.354   1.366   1.425   1.503
 27 A"   28 A"   29 A"   74 A'   30 A"   75 A'   76 A'   77 A'                 
  1.613   1.660   1.740   1.779   1.825   1.914   2.008   2.056
 78 A'   79 A'   31 A"   80 A'   32 A"   81 A'   33 A"   82 A'                 
  2.070   2.085   2.223   2.324   2.380   2.614   2.629   2.658
 34 A"   83 A'   84 A'   85 A'   86 A'   87 A'   88 A'   35 A"                 
  2.723   2.840   2.922   3.204   3.434   3.959   3.967   3.975
 89 A'   36 A"   90 A'   91 A'   92 A'   37 A"   93 A'   94 A'                 
  3.995   4.008   4.027   4.070   4.091   4.172   4.235   4.372
 38 A"   39 A"   95 A'   40 A"   96 A'   97 A'   98 A'   99 A'                 
  4.392   5.998   6.046   6.083   6.596   7.544   7.583   7.664
100 A'   41 A"  101 A'  102 A'  103 A'   42 A"  104 A'  105 A'                 
 23.528  24.191  27.830  28.340  28.376  28.389  28.533  28.543
106 A'  107 A'  108 A'   43 A"  109 A'  110 A'   44 A"  111 A'                 
 28.555  28.593  28.687  47.870 127.885 127.912 127.937 151.630
 45 A"  112 A'  113 A'  114 A'   46 A"  115 A'  116 A'  117 A'                 
289.741 289.778 289.8881020.6501901.791
 47 A"  118 A'  119 A'  120 A'  121 A'                                         

 Beta MOs, Restricted
 -- Occupied --                  
******* -482.85 -176.31 -165.71 -165.71 -165.71  -62.50  -56.32
  1 A'    2 A'    3 A'    4 A'    1 A"    5 A'    6 A'    7 A'                 
-56.315 -56.315 -35.807 -31.300 -31.294 -31.293 -22.950 -22.949
  2 A"    8 A'    9 A'   10 A'    3 A"   11 A'   12 A'    4 A"                 
-22.949 -22.945 -22.945 -10.250 -10.240  -8.707  -6.539  -6.526
 13 A'   14 A'    5 A"   15 A'   16 A'   17 A'   18 A'    6 A"                 
 -6.525  -6.356  -4.768  -4.754  -4.753  -2.650  -2.646  -2.646
 19 A'   20 A'   21 A'    7 A"   22 A'   23 A'    8 A"   24 A'                 
 -2.635  -2.635  -2.034  -2.029  -2.029  -2.017  -2.017  -0.853
 25 A'    9 A"   26 A'   10 A"   27 A'   11 A"   28 A'   29 A'                 
 -0.770  -0.669  -0.567  -0.510  -0.435  -0.371  -0.369  -0.309
 30 A'   31 A'   32 A'   33 A'   34 A'   12 A"   35 A'   36 A'                 
 -0.303  -0.273  -0.256
 13 A"   37 A'   14 A"                                                         
 -- Virtual --                   
 -0.056  -0.037  -0.012  -0.008   0.025   0.034   0.055   0.073
 38 A'   15 A"   39 A'   40 A'   41 A'   42 A'   16 A"   43 A'                 
  0.076   0.080   0.089   0.105   0.113   0.120   0.129   0.139
 44 A'   17 A"   45 A'   46 A'   18 A"   47 A'   48 A'   49 A'                 
  0.150   0.174   0.201   0.238   0.239   0.303   0.335   0.362
 50 A'   51 A'   52 A'   53 A'   19 A"   54 A'   55 A'   56 A'                 
  0.387   0.394   0.405   0.411   0.431   0.441   0.467   0.472
 20 A"   57 A'   21 A"   58 A'   22 A"   59 A'   60 A'   61 A'                 
  0.508   0.538   0.551   0.574   0.578   0.589   0.616   0.649
 23 A"   62 A'   24 A"   25 A"   63 A'   64 A'   65 A'   26 A"                 
  0.665   0.689   0.720   0.754   0.792   0.831   0.895   1.002
 66 A'   67 A'   68 A'   69 A'   70 A'   71 A'   72 A'   73 A'                 
  1.014   1.199   1.285   1.344   1.354   1.366   1.425   1.503
 27 A"   28 A"   29 A"   74 A'   30 A"   75 A'   76 A'   77 A'                 
  1.613   1.660   1.740   1.779   1.825   1.914   2.008   2.056
 78 A'   79 A'   31 A"   80 A'   32 A"   81 A'   33 A"   82 A'                 
  2.070   2.085   2.223   2.324   2.380   2.614   2.629   2.658
 34 A"   83 A'   84 A'   85 A'   86 A'   87 A'   88 A'   35 A"                 
  2.723   2.840   2.922   3.204   3.434   3.959   3.967   3.975
 89 A'   36 A"   90 A'   91 A'   92 A'   37 A"   93 A'   94 A'                 
  3.995   4.008   4.027   4.070   4.091   4.172   4.235   4.372
 38 A"   39 A"   95 A'   40 A"   96 A'   97 A'   98 A'   99 A'                 
  4.392   5.998   6.046   6.083   6.596   7.544   7.583   7.664
100 A'   41 A"  101 A'  102 A'  103 A'   42 A"  104 A'  105 A'                 
 23.528  24.191  27.830  28.340  28.376  28.389  28.533  28.543
106 A'  107 A'  108 A'   43 A"  109 A'  110 A'   44 A"  111 A'                 
 28.555  28.593  28.687  47.870 127.885 127.912 127.937 151.630
 45 A"  112 A'  113 A'  114 A'   46 A"  115 A'  116 A'  117 A'                 
289.741 289.778 289.8881020.6501901.791
 47 A"  118 A'  119 A'  120 A'  121 A'                                         
 --------------------------------------------------------------

          Ground-State Mulliken Net Atomic Charges

     Atom                 Charge (a.u.)
  ----------------------------------------
      1 H                     0.205801
      2 H                     0.183812
      3 Br                   -0.093987
      4 I                     0.086798
      5 C                    -0.073631
      6 C                    -0.308793
  ----------------------------------------
  Sum of atomic charges =     0.000000

 -----------------------------------------------------------------
                    Cartesian Multipole Moments
 -----------------------------------------------------------------
    Charge (ESU x 10^10)
                 0.0000
    Dipole Moment (Debye)
         X      -0.0153      Y       1.5105      Z      -0.0000
       Tot       1.5106
    Quadrupole Moments (Debye-Ang)
        XX     -58.8161     XY       1.5168     YY     -53.3731
        XZ       0.0000     YZ      -0.0000     ZZ     -61.3069
    Octopole Moments (Debye-Ang^2)
       XXX       2.2796    XXY       6.6663    XYY       1.9354
       YYY      39.4378    XXZ      -0.0000    XYZ       0.0000
       YYZ       0.0000    XZZ       0.9836    YZZ      10.6669
       ZZZ      -0.0000
    Hexadecapole Moments (Debye-Ang^3)
      XXXX   -1049.1634   XXXY     -21.1050   XXYY    -188.7669
      XYYY     -24.3185   YYYY    -233.4557   XXXZ       0.0000
      XXYZ      -0.0000   XYYZ       0.0000   YYYZ       0.0000
      XXZZ    -194.3230   XYZZ      -9.9218   YYZZ     -59.7193
      XZZZ       0.0000   YZZZ       0.0000   ZZZZ     -81.4200
 -----------------------------------------------------------------
 Calculating analytic gradient of the SCF energy
 Gradient of SCF Energy
            1           2           3           4           5           6
    1   0.0002690   0.0002337  -0.0001598  -0.0003246   0.0000892  -0.0001074
    2  -0.0002791   0.0001230  -0.0004168   0.0002956  -0.0000407   0.0003180
    3  -0.0000000  -0.0000000  -0.0000000  -0.0000000   0.0000000  -0.0000000
 Max gradient component =       4.168E-04
 RMS gradient           =       2.020E-04
 Gradient time:  CPU 8.46 s  wall 2.22 s
 Geometry Optimization Parameters
   NAtoms,    NIC,     NZ,  NCons,   NDum,   NFix, NCnnct, MaxDiis
        6      32       0       0       0       0       0       0

 Cartesian Hessian Update
 Hessian Updated using BFGS Update


** GEOMETRY OPTIMIZATION IN DELOCALIZED INTERNAL COORDINATES **
   Searching for a Minimum

   Optimization Cycle:  19

                       Coordinates (Angstroms)
     ATOM                X               Y               Z
      1  H         1.6529851521    1.9393695229    0.0000000000
      2  H        -0.7755151216    2.0451208138    0.0000000000
      3  Br        2.1209482080   -0.5295037466    0.0000000000
      4  I        -1.5833871721   -0.5564856636    0.0000000000
      5  C         1.0558786403    1.0365590204    0.0000000000
      6  C        -0.2700070937    1.0881016328    0.0000000000
   Point Group: cs    Number of degrees of freedom:     9


   Energy is  -9571.071618514

 Hessian Updated using BFGS Update

  9 Hessian modes will be used to form the next step
  Hessian Eigenvalues:
     0.040867    0.096605    0.125150    0.222630    0.245398    0.363562
     0.380019    0.565830    0.674923

 Minimum Search - Taking Simple RFO Step
 Searching for Lamda that Minimizes Along All modes
 Value Taken    Lamda =   0.00000000
 Step Taken.  Stepsize is  0.001395

                             Maximum     Tolerance    Cnvgd?
         Gradient           0.000224      0.000300     YES
         Displacement       0.000735      0.001200     YES
         Energy change     -0.000002      0.000001      NO


                       Distance Matrix (Angstroms)
             H (  1)   H (  2)   Br(  3)   I (  4)   C (  5)
   H (  2)  2.430802
   Br(  3)  2.512832  3.875331
   I (  4)  4.086979  2.724154  3.704434
   C (  5)  1.082406  2.090741  1.893918  3.082777
   C (  6)  2.102987  1.082323  2.886748  2.104670  1.326887

 Final energy is   -9571.0716185144920     


 ******************************
 **  OPTIMIZATION CONVERGED  **
 ******************************

                       Coordinates (Angstroms)
     ATOM                X               Y               Z
      1  H         1.6529851521    1.9393695229    0.0000000000
      2  H        -0.7755151216    2.0451208138    0.0000000000
      3  Br        2.1209482080   -0.5295037466    0.0000000000
      4  I        -1.5833871721   -0.5564856636    0.0000000000
      5  C         1.0558786403    1.0365590204    0.0000000000
      6  C        -0.2700070937    1.0881016328    0.0000000000

Z-matrix Print:
$molecule
0 1
I 
C  1 2.104670
H  2 1.082323 1 113.545361
C  2 1.326887 1 126.384932 3 -180.000000 0
H  4 1.082406 2 121.253904 1 -180.000000 0
Br 4 1.893918 2 126.445578 1 -0.000000 0
$end


 --------------------------------------------------------------
             Orbital Energies (a.u.) and Symmetries
 --------------------------------------------------------------

 Alpha MOs, Restricted
 -- Occupied --                  
******* -482.85 -176.31 -165.71 -165.71 -165.71  -62.50  -56.32
  1 A'    2 A'    3 A'    4 A'    1 A"    5 A'    6 A'    7 A'                 
-56.315 -56.315 -35.807 -31.300 -31.294 -31.293 -22.950 -22.949
  2 A"    8 A'    9 A'   10 A'    3 A"   11 A'   12 A'    4 A"                 
-22.949 -22.945 -22.945 -10.250 -10.240  -8.707  -6.539  -6.526
 13 A'   14 A'    5 A"   15 A'   16 A'   17 A'   18 A'    6 A"                 
 -6.525  -6.356  -4.768  -4.754  -4.753  -2.650  -2.646  -2.646
 19 A'   20 A'   21 A'    7 A"   22 A'   23 A'    8 A"   24 A'                 
 -2.635  -2.635  -2.034  -2.029  -2.029  -2.017  -2.017  -0.853
 25 A'    9 A"   26 A'   10 A"   27 A'   11 A"   28 A'   29 A'                 
 -0.770  -0.669  -0.567  -0.510  -0.435  -0.371  -0.369  -0.309
 30 A'   31 A'   32 A'   33 A'   34 A'   12 A"   35 A'   36 A'                 
 -0.303  -0.273  -0.256
 13 A"   37 A'   14 A"                                                         
 -- Virtual --                   
 -0.056  -0.037  -0.012  -0.008   0.025   0.034   0.055   0.073
 38 A'   15 A"   39 A'   40 A'   41 A'   42 A'   16 A"   43 A'                 
  0.076   0.080   0.089   0.105   0.113   0.120   0.129   0.139
 44 A'   17 A"   45 A'   46 A'   18 A"   47 A'   48 A'   49 A'                 
  0.150   0.174   0.201   0.238   0.239   0.303   0.335   0.362
 50 A'   51 A'   52 A'   53 A'   19 A"   54 A'   55 A'   56 A'                 
  0.387   0.394   0.405   0.411   0.431   0.441   0.467   0.472
 20 A"   57 A'   21 A"   58 A'   22 A"   59 A'   60 A'   61 A'                 
  0.508   0.538   0.551   0.574   0.578   0.589   0.616   0.649
 23 A"   62 A'   24 A"   25 A"   63 A'   64 A'   65 A'   26 A"                 
  0.665   0.689   0.720   0.754   0.792   0.831   0.895   1.002
 66 A'   67 A'   68 A'   69 A'   70 A'   71 A'   72 A'   73 A'                 
  1.014   1.199   1.285   1.344   1.354   1.366   1.425   1.503
 27 A"   28 A"   29 A"   74 A'   30 A"   75 A'   76 A'   77 A'                 
  1.613   1.660   1.740   1.779   1.825   1.914   2.008   2.056
 78 A'   79 A'   31 A"   80 A'   32 A"   81 A'   33 A"   82 A'                 
  2.070   2.085   2.223   2.324   2.380   2.614   2.629   2.658
 34 A"   83 A'   84 A'   85 A'   86 A'   87 A'   88 A'   35 A"                 
  2.723   2.840   2.922   3.204   3.434   3.959   3.967   3.975
 89 A'   36 A"   90 A'   91 A'   92 A'   37 A"   93 A'   94 A'                 
  3.995   4.008   4.027   4.070   4.091   4.172   4.235   4.372
 38 A"   39 A"   95 A'   40 A"   96 A'   97 A'   98 A'   99 A'                 
  4.392   5.998   6.046   6.083   6.596   7.544   7.583   7.664
100 A'   41 A"  101 A'  102 A'  103 A'   42 A"  104 A'  105 A'                 
 23.528  24.191  27.830  28.340  28.376  28.389  28.533  28.543
106 A'  107 A'  108 A'   43 A"  109 A'  110 A'   44 A"  111 A'                 
 28.555  28.593  28.687  47.870 127.885 127.912 127.937 151.630
 45 A"  112 A'  113 A'  114 A'   46 A"  115 A'  116 A'  117 A'                 
289.741 289.778 289.8881020.6501901.791
 47 A"  118 A'  119 A'  120 A'  121 A'                                         

 Beta MOs, Restricted
 -- Occupied --                  
******* -482.85 -176.31 -165.71 -165.71 -165.71  -62.50  -56.32
  1 A'    2 A'    3 A'    4 A'    1 A"    5 A'    6 A'    7 A'                 
-56.315 -56.315 -35.807 -31.300 -31.294 -31.293 -22.950 -22.949
  2 A"    8 A'    9 A'   10 A'    3 A"   11 A'   12 A'    4 A"                 
-22.949 -22.945 -22.945 -10.250 -10.240  -8.707  -6.539  -6.526
 13 A'   14 A'    5 A"   15 A'   16 A'   17 A'   18 A'    6 A"                 
 -6.525  -6.356  -4.768  -4.754  -4.753  -2.650  -2.646  -2.646
 19 A'   20 A'   21 A'    7 A"   22 A'   23 A'    8 A"   24 A'                 
 -2.635  -2.635  -2.034  -2.029  -2.029  -2.017  -2.017  -0.853
 25 A'    9 A"   26 A'   10 A"   27 A'   11 A"   28 A'   29 A'                 
 -0.770  -0.669  -0.567  -0.510  -0.435  -0.371  -0.369  -0.309
 30 A'   31 A'   32 A'   33 A'   34 A'   12 A"   35 A'   36 A'                 
 -0.303  -0.273  -0.256
 13 A"   37 A'   14 A"                                                         
 -- Virtual --                   
 -0.056  -0.037  -0.012  -0.008   0.025   0.034   0.055   0.073
 38 A'   15 A"   39 A'   40 A'   41 A'   42 A'   16 A"   43 A'                 
  0.076   0.080   0.089   0.105   0.113   0.120   0.129   0.139
 44 A'   17 A"   45 A'   46 A'   18 A"   47 A'   48 A'   49 A'                 
  0.150   0.174   0.201   0.238   0.239   0.303   0.335   0.362
 50 A'   51 A'   52 A'   53 A'   19 A"   54 A'   55 A'   56 A'                 
  0.387   0.394   0.405   0.411   0.431   0.441   0.467   0.472
 20 A"   57 A'   21 A"   58 A'   22 A"   59 A'   60 A'   61 A'                 
  0.508   0.538   0.551   0.574   0.578   0.589   0.616   0.649
 23 A"   62 A'   24 A"   25 A"   63 A'   64 A'   65 A'   26 A"                 
  0.665   0.689   0.720   0.754   0.792   0.831   0.895   1.002
 66 A'   67 A'   68 A'   69 A'   70 A'   71 A'   72 A'   73 A'                 
  1.014   1.199   1.285   1.344   1.354   1.366   1.425   1.503
 27 A"   28 A"   29 A"   74 A'   30 A"   75 A'   76 A'   77 A'                 
  1.613   1.660   1.740   1.779   1.825   1.914   2.008   2.056
 78 A'   79 A'   31 A"   80 A'   32 A"   81 A'   33 A"   82 A'                 
  2.070   2.085   2.223   2.324   2.380   2.614   2.629   2.658
 34 A"   83 A'   84 A'   85 A'   86 A'   87 A'   88 A'   35 A"                 
  2.723   2.840   2.922   3.204   3.434   3.959   3.967   3.975
 89 A'   36 A"   90 A'   91 A'   92 A'   37 A"   93 A'   94 A'                 
  3.995   4.008   4.027   4.070   4.091   4.172   4.235   4.372
 38 A"   39 A"   95 A'   40 A"   96 A'   97 A'   98 A'   99 A'                 
  4.392   5.998   6.046   6.083   6.596   7.544   7.583   7.664
100 A'   41 A"  101 A'  102 A'  103 A'   42 A"  104 A'  105 A'                 
 23.528  24.191  27.830  28.340  28.376  28.389  28.533  28.543
106 A'  107 A'  108 A'   43 A"  109 A'  110 A'   44 A"  111 A'                 
 28.555  28.593  28.687  47.870 127.885 127.912 127.937 151.630
 45 A"  112 A'  113 A'  114 A'   46 A"  115 A'  116 A'  117 A'                 
289.741 289.778 289.8881020.6501901.791
 47 A"  118 A'  119 A'  120 A'  121 A'                                         
 --------------------------------------------------------------

          Ground-State Mulliken Net Atomic Charges

     Atom                 Charge (a.u.)
  ----------------------------------------
      1 H                     0.205801
      2 H                     0.183812
      3 Br                   -0.093987
      4 I                     0.086798
      5 C                    -0.073631
      6 C                    -0.308793
  ----------------------------------------
  Sum of atomic charges =     0.000000

 -----------------------------------------------------------------
                    Cartesian Multipole Moments
 -----------------------------------------------------------------
    Charge (ESU x 10^10)
                 0.0000
    Dipole Moment (Debye)
         X      -0.0153      Y       1.5105      Z      -0.0000
       Tot       1.5106
    Quadrupole Moments (Debye-Ang)
        XX     -58.8161     XY       1.5168     YY     -53.3731
        XZ       0.0000     YZ      -0.0000     ZZ     -61.3069
    Octopole Moments (Debye-Ang^2)
       XXX       2.2796    XXY       6.6663    XYY       1.9354
       YYY      39.4378    XXZ      -0.0000    XYZ       0.0000
       YYZ       0.0000    XZZ       0.9836    YZZ      10.6669
       ZZZ      -0.0000
    Hexadecapole Moments (Debye-Ang^3)
      XXXX   -1049.1634   XXXY     -21.1050   XXYY    -188.7669
      XYYY     -24.3185   YYYY    -233.4557   XXXZ       0.0000
      XXYZ      -0.0000   XYYZ       0.0000   YYYZ       0.0000
      XXZZ    -194.3230   XYZZ      -9.9218   YYZZ     -59.7193
      XZZZ       0.0000   YZZZ       0.0000   ZZZZ     -81.4200
 -----------------------------------------------------------------
Archival summary:
1\1\TWL01\OPT\ProcedureUnspecified\BasisUnspecified\1r122\taweetha\TueAug2808:45:302018TueAug2808:45:302018\0\\#,OPT,ProcedureUnspecified,BasisUnspecified,\\0,1\I\C,1,2.10467\H,2,1.08232,1,113.545\C,2,1.32689,1,126.385,3,-180,0\H,4,1.08241,2,121.254,1,-180,0\Br,4,1.89392,2,126.446,1,-0,0\\\@

 Total job time:  186.40s(wall), 696.51s(cpu) 
 Tue Aug 28 08:45:30 2018

        *************************************************************
        *                                                           *
        *  Thank you very much for using Q-Chem.  Have a nice day.  *
        *                                                           *
        *************************************************************


 
User input: 2 of 2 
 
Q-Chem Developer Version!
                  Welcome to Q-Chem
     A Quantum Leap Into The Future Of Chemistry


 Q-Chem 5.1, Q-Chem, Inc., Pleasanton, CA (2018)

 Yihan Shao,  Zhengting Gan,  E. Epifanovsky,  A. T. B. Gilbert,  M. Wormit,  
 J. Kussmann,  A. W. Lange,  A. Behn,  Jia Deng,  Xintian Feng,  D. Ghosh,  
 M. Goldey,  P. R. Horn,  L. D. Jacobson,  I. Kaliman,  T. Kus,  A. Landau,  
 Jie Liu,  E. I. Proynov,  R. M. Richard,  R. P. Steele,  E. J. Sundstrom,  
 H. L. Woodcock III,  P. M. Zimmerman,  D. Zuev,  B. Albrecht,  E. Alguire,  
 S. A. Baeppler,  D. Barton,  Z. Benda,  Y. A. Bernard,  E. J. Berquist,  
 K. B. Bravaya,  H. Burton,  D. Casanova,  Chun-Min Chang,  Yunqing Chen,  
 A. Chien,  K. D. Closser,  M. P. Coons,  S. Coriani,  S. Dasgupta,  
 A. L. Dempwolff,  M. Diedenhofen,  Hainam Do,  R. G. Edgar,  Po-Tung Fang,  
 S. Faraji,  S. Fatehi,  Qingguo Feng,  K. D. Fenk,  J. Fosso-Tande,  
 Qinghui Ge,  A. Ghysels,  G. Gidofalvi,  J. Gomes,  J. Gonthier,  A. Gunina,  
 D. Hait,  M. W. D. Hanson-Heine,  P. H. P. Harbach,  A. W. Hauser,  
 J. E. Herr,  E. G. Hohenstein,  Z. C. Holden,  Kerwin Hui,  B. C. Huynh,  
 T.-C. Jagau,  Hyunjun Ji,  B. Kaduk,  K. Khistyaev,  Jaehoon Kim,  
 P. Klunzinger,  K. Koh,  D. Kosenkov,  L. Koulias,  T. Kowalczyk,  
 C. M. Krauter,  A. Kunitsa,  Ka Un Lao,  A. Laurent,  K. V. Lawler,  
 Joonho Lee,  D. Lefrancois,  S. Lehtola,  D. S. Levine,  Yi-Pei Li,  
 You-Sheng Lin,  Fenglai Liu,  E. Livshits,  A. Luenser,  P. Manohar,  
 E. Mansoor,  S. F. Manzer,  Shan-Ping Mao,  Yuezhi Mao,  N. Mardirossian,  
 A. V. Marenich,  T. Markovich,  L. A. Martinez-Martinez,  S. A. Maurer,  
 N. J. Mayhall,  S. C. McKenzie,  J.-M. Mewes,  A. F. Morrison,  
 J. W. Mullinax,  K. Nanda,  T. S. Nguyen-Beck,  R. Olivares-Amaya,  
 J. A. Parkhill,  T. M. Perrine,  F. Plasser,  P. Pokhilko,  S. Prager,  
 A. Prociuk,  E. Ramos,  D. R. Rehn,  F. Rob,  M. Schneider,  N. Sergueev,  
 S. M. Sharada,  S. Sharma,  D. W. Small,  T. Stauch,  T. Stein,  
 Yu-Chuan Su,  A. J. W. Thom,  A. Tkatchenko,  T. Tsuchimochi,  N. M. Tubman,  
 L. Vogt,  M. L. Vidal,  O. Vydrov,  M. A. Watson,  J. Wenzel,  
 M. de Wergifosse,  T. A. Wesolowski,  A. White,  J. Witte,  A. Yamada,  
 Jun Yang,  K. Yao,  S. Yeganeh,  S. R. Yost,  Zhi-Qiang You,  A. Zech,  
 Igor Ying Zhang,  Xing Zhang,  Yan Zhao,  Ying Zhu,  B. R. Brooks,  
 G. K. L. Chan,  C. J. Cramer,  M. S. Gordon,  W. J. Hehre,  A. Klamt,  
 M. W. Schmidt,  C. D. Sherrill,  D. G. Truhlar,  A. Aspuru-Guzik,  R. Baer,  
 A. T. Bell,  N. A. Besley,  Jeng-Da Chai,  A. E. DePrince, III,  
 R. A. DiStasio Jr.,  A. Dreuw,  B. D. Dunietz,  T. R. Furlani,  
 Chao-Ping Hsu,  Yousung Jung,  Jing Kong,  D. S. Lambrecht,  WanZhen Liang,  
 C. Ochsenfeld,  V. A. Rassolov,  L. V. Slipchenko,  J. E. Subotnik,  
 T. Van Voorhis,  J. M. Herbert,  A. I. Krylov,  P. M. W. Gill,  M. Head-Gordon

 Contributors to earlier versions of Q-Chem not listed above: 
 R. D. Adamson,  B. Austin,  J. Baker,  G. J. O. Beran,  K. Brandhorst,  
 S. T. Brown,  E. F. C. Byrd,  A. K. Chakraborty,  C.-L. Cheng,  
 Siu Hung Chien,  D. M. Chipman,  D. L. Crittenden,  H. Dachsel,  
 R. J. Doerksen,  A. D. Dutoi,  L. Fusti-Molnar,  W. A. Goddard III,  
 A. Golubeva-Zadorozhnaya,  S. R. Gwaltney,  G. Hawkins,  A. Heyden,  
 S. Hirata,  G. Kedziora,  F. J. Keil,  C. Kelley,  Jihan Kim,  R. A. King,  
 R. Z. Khaliullin,  P. P. Korambath,  W. Kurlancheek,  A. M. Lee,  M. S. Lee,  
 S. V. Levchenko,  Ching Yeh Lin,  D. Liotard,  R. C. Lochan,  I. Lotan,  
 P. E. Maslen,  N. Nair,  D. P. O'Neill,  D. Neuhauser,  E. Neuscamman,  
 C. M. Oana,  R. Olson,  B. Peters,  R. Peverati,  P. A. Pieniazek,  
 Y. M. Rhee,  J. Ritchie,  M. A. Rohrdanz,  E. Rosta,  N. J. Russ,  
 H. F. Schaefer III,  N. E. Schultz,  N. Shenvi,  A. C. Simmonett,  A. Sodt,  
 D. Stuck,  K. S. Thanthiriwatte,  V. Vanovschi,  Tao Wang,  A. Warshel,  
 C. F. Williams,  Q. Wu,  X. Xu,  W. Zhang

 Please cite Q-Chem as follows:
 Y. Shao et al., Mol. Phys. 113, 184-215 (2015)
 DOI: 10.1080/00268976.2014.952696

 Q-Chem 5.1.1 for Intel X86 EM64T Linux

 Parts of Q-Chem use Armadillo 8.300.2 (Tropical Shenanigans).
 http://arma.sourceforge.net/

 Q-Chem begins on Tue Aug 28 08:45:30 2018  

Host: 
0

     Scratch files written to /scratch/taweetham/qchem16423//
The previous job contains 0 fragments, simply inherited here
Input Ideriv = 2
Curr. Ideriv = -1
Max.  Ideriv = 2

Checking the input file for inconsistencies... 	...done.

--------------------------------------------------------------
User input:
--------------------------------------------------------------

$molecule
read
$end

$rem
   SCF_GUESS 	READ
   JOB_TYPE 	FREQUENCY
   BASIS 	6-311++G**
   EXCHANGE 	B3LYP
   MEM_TOTAL	7500	
$end


--------------------------------------------------------------
 ----------------------------------------------------------------
             Standard Nuclear Orientation (Angstroms)
    I     Atom           X                Y                Z
 ----------------------------------------------------------------
    1      H       1.7983097890    -2.1628741782     0.0000000000
    2      H      -0.6223842809    -2.3843174774     0.0000000000
    3      Br      2.1480027469     0.3255067167    -0.0000000000
    4      I      -1.5534047270     0.1758025279     0.0000000000
    5      C       1.1588286675    -1.2895661655     0.0000000000
    6      C      -0.1630905210    -1.4042800694     0.0000000000
 ----------------------------------------------------------------
 Molecular Point Group                 Cs    NOp =  2
 Largest Abelian Subgroup              Cs    NOp =  2
 Nuclear Repulsion Energy =   549.4769589016 hartrees
 There are       51 alpha and       51 beta electrons
 Requested basis set is 6-311++G(d,p)
 There are 65 shells and 168 basis functions

 Total QAlloc Memory Limit   7500 MB
 Mega-Array Size       188 MB
 MEM_STATIC part       192 MB

                       Distance Matrix (Angstroms)
             H (  1)   H (  2)   Br(  3)   I (  4)   C (  5)
   H (  2)  2.430802
   Br(  3)  2.512832  3.875331
   I (  4)  4.086979  2.724154  3.704434
   C (  5)  1.082406  2.090741  1.893918  3.082777
   C (  6)  2.102987  1.082323  2.886748  2.104670  1.326887

 A cutoff of  1.0D-11 yielded   1791 shell pairs
 There are     12408 function pairs (     13928 Cartesian)

 -------------------------------------------------------
 OpenMP Integral Computing Module                       
 Release: version 1.0, May 2013, Q-Chem Inc. Pittsburgh 
 -------------------------------------------------------
 Integral Job Info:
 Integral job number is                      11
 Integral operator is                         1
 short-range coefficients                     0
 long-range coefficients              100000000
 Omega coefficients                           0
 if combine SR and LR in K                    0
 Integral screening is                        0
 Integral computing path is                   2
 max size of driver memory is            800000
 size of driver memory is                593474
 size of scratch memory is             29623520
 max col of scratch BK array               1296
 max len of scratch array in speh3          155
 max len of scratch index in speh4           18
 max int batch size is                      520
 min int batch size is                       52
 fixed nKL is                                45
 max L of basis functions is                  2
 order of int derivative is                   0
 number of shells is                         65
 number of basis is                         178
 number of cartesian basis is               178
 number of contracted shell pairs          1791
 number of primitive shell pairs           3987
 maxK2 (contraction) of shell pair           36
 max number of K2 of shell pair               1
 max number of CS2 of shell pair            250
 max number of PS2 of shell pair            250
 mem total for path MDJ                  525116
 -------------------------------------------------------
 Smallest overlap matrix eigenvalue = 7.90E-05
 Guess MOs from SCF MO coefficient file

 -----------------------------------------------------------------------
  General SCF calculation program by
  Eric Jon Sundstrom, Paul Horn, Yuezhi Mao, Dmitri Zuev, Alec White,
  David Stuck, Shaama M.S., Shane Yost, Joonho Lee, David Small,
  Daniel Levine, Susi Lehtola, Hugh Burton, Evgeny Epifanovsky
 -----------------------------------------------------------------------
 Exchange:     0.2000 Hartree-Fock + 0.0800 Slater + 0.7200 B88
 Correlation:  0.1900 VWN1RPA + 0.8100 LYP
 Using SG-1 standard quadrature grid
 using 4 threads for integral computing
 -------------------------------------------------------
 OpenMP Integral computing Module                
 Release: version 2.0, May 2017, Q-Chem Inc. Pleasanton 
 -------------------------------------------------------
 -------------------------------------------------------
 OpenMP BLAS3 based DFT computing Module                
 Release: version 1.0, May 2013, Q-Chem Inc. Pittsburgh 
 -------------------------------------------------------
 A restricted SCF calculation will be
 performed using DIIS
 SCF converges when DIIS error is below 1.0e-08
 ---------------------------------------
  Cycle       Energy         DIIS error
 ---------------------------------------
    1   -9569.2058671240      1.41e-02  
    2   -9570.9159369371      6.38e-03  
    3   -9571.0020721316      4.99e-03  
    4   -9571.0621218234      1.67e-03  
    5   -9571.0703950960      4.89e-04  
    6   -9571.0713125977      1.29e-04  
    7   -9571.0713625757      4.73e-05  
    8   -9571.0713692245      1.67e-05  
    9   -9571.0713701953      3.47e-06  
   10   -9571.0713702213      5.43e-07  
   11   -9571.0713702222      1.37e-07  
   12   -9571.0713702222      2.69e-08  
   13   -9571.0713702223      7.16e-09  Convergence criterion met
 ---------------------------------------
 SCF time:   CPU 34.23s  wall 9.00s 
 SCF   energy in the final basis set =    -9571.0713702223
 Total energy in the final basis set =    -9571.0713702223

 --------------------------------------------------------------
             Orbital Energies (a.u.) and Symmetries
 --------------------------------------------------------------

 Alpha MOs, Restricted
 -- Occupied --                  
******* -482.85 -176.31 -165.71 -165.71 -165.71  -62.50  -56.32
  1 A'    2 A'    3 A'    4 A'    1 A"    5 A'    6 A'    7 A'                 
-56.315 -56.315 -35.807 -31.300 -31.294 -31.294 -22.950 -22.949
  2 A"    8 A'    9 A'   10 A'    3 A"   11 A'   12 A'    4 A"                 
-22.949 -22.945 -22.945 -10.250 -10.240  -8.707  -6.539  -6.526
 13 A'    5 A"   14 A'   15 A'   16 A'   17 A'   18 A'    6 A"                 
 -6.525  -6.356  -4.768  -4.754  -4.753  -2.650  -2.646  -2.645
 19 A'   20 A'   21 A'    7 A"   22 A'   23 A'    8 A"   24 A'                 
 -2.635  -2.635  -2.034  -2.029  -2.029  -2.017  -2.017  -0.853
 25 A'    9 A"   26 A'   10 A"   27 A'   11 A"   28 A'   29 A'                 
 -0.770  -0.669  -0.567  -0.510  -0.435  -0.371  -0.369  -0.309
 30 A'   31 A'   32 A'   33 A'   34 A'   12 A"   35 A'   36 A'                 
 -0.303  -0.273  -0.256
 13 A"   37 A'   14 A"                                                         
 -- Virtual --                   
 -0.056  -0.037  -0.012  -0.008   0.025   0.034   0.055   0.073
 38 A'   15 A"   39 A'   40 A'   41 A'   42 A'   16 A"   43 A'                 
  0.076   0.080   0.089   0.105   0.113   0.120   0.129   0.139
 44 A'   17 A"   45 A'   46 A'   18 A"   47 A'   48 A'   49 A'                 
  0.150   0.174   0.201   0.238   0.239   0.303   0.335   0.362
 50 A'   51 A'   52 A'   53 A'   19 A"   54 A'   55 A'   56 A'                 
  0.387   0.394   0.405   0.411   0.431   0.441   0.467   0.472
 20 A"   57 A'   21 A"   58 A'   22 A"   59 A'   60 A'   61 A'                 
  0.508   0.538   0.551   0.574   0.578   0.589   0.616   0.649
 23 A"   62 A'   24 A"   25 A"   63 A'   64 A'   65 A'   26 A"                 
  0.664   0.689   0.720   0.754   0.792   0.831   0.895   1.002
 66 A'   67 A'   68 A'   69 A'   70 A'   71 A'   72 A'   73 A'                 
  1.014   1.199   1.285   1.344   1.354   1.366   1.424   1.503
 27 A"   28 A"   29 A"   74 A'   30 A"   75 A'   76 A'   77 A'                 
  1.613   1.660   1.740   1.779   1.825   1.914   2.008   2.056
 78 A'   79 A'   31 A"   80 A'   32 A"   81 A'   33 A"   82 A'                 
  2.070   2.085   2.222   2.324   2.380   2.614   2.629   2.658
 34 A"   83 A'   84 A'   85 A'   86 A'   87 A'   88 A'   35 A"                 
  2.723   2.840   2.922   3.204   3.434   3.959   3.967   3.975
 89 A'   36 A"   90 A'   91 A'   92 A'   37 A"   93 A'   94 A'                 
  3.995   4.007   4.027   4.070   4.091   4.172   4.235   4.372
 38 A"   39 A"   95 A'   40 A"   96 A'   97 A'   98 A'   99 A'                 
  4.392   5.998   6.045   6.083   6.596   7.544   7.583   7.664
100 A'   41 A"  101 A'  102 A'  103 A'   42 A"  104 A'  105 A'                 
 23.528  24.191  27.830  28.340  28.376  28.389  28.533  28.543
106 A'  107 A'  108 A'   43 A"  109 A'  110 A'   44 A"  111 A'                 
 28.555  28.593  28.687  47.870 127.885 127.912 127.937 151.630
 45 A"  112 A'  113 A'  114 A'   46 A"  115 A'  116 A'  117 A'                 
289.741 289.778 289.8881020.6501901.791
 47 A"  118 A'  119 A'  120 A'  121 A'                                         

 Beta MOs, Restricted
 -- Occupied --                  
******* -482.85 -176.31 -165.71 -165.71 -165.71  -62.50  -56.32
  1 A'    2 A'    3 A'    4 A'    1 A"    5 A'    6 A'    7 A'                 
-56.315 -56.315 -35.807 -31.300 -31.294 -31.294 -22.950 -22.949
  2 A"    8 A'    9 A'   10 A'    3 A"   11 A'   12 A'    4 A"                 
-22.949 -22.945 -22.945 -10.250 -10.240  -8.707  -6.539  -6.526
 13 A'    5 A"   14 A'   15 A'   16 A'   17 A'   18 A'    6 A"                 
 -6.525  -6.356  -4.768  -4.754  -4.753  -2.650  -2.646  -2.645
 19 A'   20 A'   21 A'    7 A"   22 A'   23 A'    8 A"   24 A'                 
 -2.635  -2.635  -2.034  -2.029  -2.029  -2.017  -2.017  -0.853
 25 A'    9 A"   26 A'   10 A"   27 A'   11 A"   28 A'   29 A'                 
 -0.770  -0.669  -0.567  -0.510  -0.435  -0.371  -0.369  -0.309
 30 A'   31 A'   32 A'   33 A'   34 A'   12 A"   35 A'   36 A'                 
 -0.303  -0.273  -0.256
 13 A"   37 A'   14 A"                                                         
 -- Virtual --                   
 -0.056  -0.037  -0.012  -0.008   0.025   0.034   0.055   0.073
 38 A'   15 A"   39 A'   40 A'   41 A'   42 A'   16 A"   43 A'                 
  0.076   0.080   0.089   0.105   0.113   0.120   0.129   0.139
 44 A'   17 A"   45 A'   46 A'   18 A"   47 A'   48 A'   49 A'                 
  0.150   0.174   0.201   0.238   0.239   0.303   0.335   0.362
 50 A'   51 A'   52 A'   53 A'   19 A"   54 A'   55 A'   56 A'                 
  0.387   0.394   0.405   0.411   0.431   0.441   0.467   0.472
 20 A"   57 A'   21 A"   58 A'   22 A"   59 A'   60 A'   61 A'                 
  0.508   0.538   0.551   0.574   0.578   0.589   0.616   0.649
 23 A"   62 A'   24 A"   25 A"   63 A'   64 A'   65 A'   26 A"                 
  0.664   0.689   0.720   0.754   0.792   0.831   0.895   1.002
 66 A'   67 A'   68 A'   69 A'   70 A'   71 A'   72 A'   73 A'                 
  1.014   1.199   1.285   1.344   1.354   1.366   1.424   1.503
 27 A"   28 A"   29 A"   74 A'   30 A"   75 A'   76 A'   77 A'                 
  1.613   1.660   1.740   1.779   1.825   1.914   2.008   2.056
 78 A'   79 A'   31 A"   80 A'   32 A"   81 A'   33 A"   82 A'                 
  2.070   2.085   2.222   2.324   2.380   2.614   2.629   2.658
 34 A"   83 A'   84 A'   85 A'   86 A'   87 A'   88 A'   35 A"                 
  2.723   2.840   2.922   3.204   3.434   3.959   3.967   3.975
 89 A'   36 A"   90 A'   91 A'   92 A'   37 A"   93 A'   94 A'                 
  3.995   4.007   4.027   4.070   4.091   4.172   4.235   4.372
 38 A"   39 A"   95 A'   40 A"   96 A'   97 A'   98 A'   99 A'                 
  4.392   5.998   6.045   6.083   6.596   7.544   7.583   7.664
100 A'   41 A"  101 A'  102 A'  103 A'   42 A"  104 A'  105 A'                 
 23.528  24.191  27.830  28.340  28.376  28.389  28.533  28.543
106 A'  107 A'  108 A'   43 A"  109 A'  110 A'   44 A"  111 A'                 
 28.555  28.593  28.687  47.870 127.885 127.912 127.937 151.630
 45 A"  112 A'  113 A'  114 A'   46 A"  115 A'  116 A'  117 A'                 
289.741 289.778 289.8881020.6501901.791
 47 A"  118 A'  119 A'  120 A'  121 A'                                         
 --------------------------------------------------------------

          Ground-State Mulliken Net Atomic Charges

     Atom                 Charge (a.u.)
  ----------------------------------------
      1 H                     0.205840
      2 H                     0.183758
      3 Br                   -0.093991
      4 I                     0.086467
      5 C                    -0.073973
      6 C                    -0.308102
  ----------------------------------------
  Sum of atomic charges =     0.000000

 -----------------------------------------------------------------
                    Cartesian Multipole Moments
 -----------------------------------------------------------------
    Charge (ESU x 10^10)
                 0.0000
    Dipole Moment (Debye)
         X       0.0572      Y      -1.5096      Z       0.0000
       Tot       1.5107
    Quadrupole Moments (Debye-Ang)
        XX     -58.6579     XY      -1.8694     YY     -52.6112
        XZ       0.0000     YZ      -0.0000     ZZ     -61.3075
    Octopole Moments (Debye-Ang^2)
       XXX      -6.3782    XXY      10.8875    XYY       1.3749
       YYY       9.4117    XXZ       0.0000    XYZ      -0.0000
       YYZ       0.0000    XZZ      -1.8617    YZZ       8.0632
       ZZZ       0.0000
    Hexadecapole Moments (Debye-Ang^3)
      XXXX   -1051.4260   XXXY      -1.1439   XXYY    -190.4230
      XYYY       5.4401   YYYY    -212.3602   XXXZ       0.0000
      XXYZ      -0.0000   XYYZ       0.0000   YYYZ      -0.0000
      XXZZ    -194.9917   XYZZ       3.4510   YYZZ     -58.3059
      XZZZ       0.0000   YZZZ      -0.0000   ZZZZ     -81.4200
 -----------------------------------------------------------------
 Calculating MO derivatives via CPSCF
 D1JvT checksum  = 295632 18938.4899180602
 D1KAT checksum  = 681408 839.6642569450
   1         3          18      0.122265    0.038281
   2         3          18      0.013247    0.004632
   3         3          18      0.001798    0.000710
   4         5          16      0.000165    0.000079
   5        19           2      0.000010    0.000006
   6        21           0      0.000000    0.000000    Roots Converged
 Time for AOints: 10.7 s (CPU) 2.7 s (wall)
 ------------------------------------------------------------------------------
                     AOints        : Timing summary (seconds)
 ------------------------------------------------------------------------------
     job step          cpu (% of tot)      sys (% of tot)     wall (% of tot)
 ------------------------------------------------------------------------------
  cpscf_lag         0.5724E+02 (34.3)   0.1100E-04 (42.3)   0.1472E+02 (33.8)
  iterzp            0.9895E+02 (59.2)   0.1400E-04 (53.8)   0.2592E+02 (59.5)
  make_fx           0.0000E+00 ( 0.0)   0.0000E+00 ( 0.0)   0.0000E+00 ( 0.0)
  AOints            0.1074E+02 ( 6.4)   0.1000E-05 ( 3.8)   0.2728E+01 ( 6.3)
 ------------------------------------------------------------------------------
   Grand Totals     0.1671E+03          0.2600E-04          0.4355E+02
 ------------------------------------------------------------------------------
 Calculating analytic Hessian of the SCF energy
 Polarizability Matrix (a.u.)
            1           2           3
    1 -98.0877257   1.2925085   0.0000000
    2   1.2925085 -69.2134658  -0.0000000
    3   0.0000000  -0.0000000 -47.7159136

 Direct stationary perturbation theory relativistic correction:

 rels  =     113.760308330521
 relv  =    -378.340370224956
 rel2e =      50.769624918882
 E_rel =    -213.810436975553

 Hessian of the SCF Energy
            1           2           3           4           5           6
    1   0.1655912  -0.1472492   0.0000000   0.0002686  -0.0001503  -0.0000000
    2  -0.1472492   0.2485262  -0.0000000  -0.0000216   0.0010691   0.0000000
    3   0.0000000  -0.0000000   0.0199255  -0.0000000   0.0000000  -0.0058323
    4   0.0002686  -0.0000216  -0.0000000   0.1106255   0.1230333   0.0000000
    5  -0.0001503   0.0010691   0.0000000   0.1230333   0.2991276  -0.0000000
    6  -0.0000000   0.0000000  -0.0058323   0.0000000  -0.0000000   0.0199631
    7   0.0018579   0.0005039  -0.0000000  -0.0032714   0.0013378   0.0000000
    8  -0.0201173  -0.0195204  -0.0000000  -0.0011783   0.0026400   0.0000000
    9  -0.0000000   0.0000000   0.0025413   0.0000000  -0.0000000   0.0069577
   10  -0.0024216  -0.0022287  -0.0000000  -0.0023345   0.0016939   0.0000000
   11   0.0001633   0.0020787   0.0000000   0.0197398  -0.0108919  -0.0000000
   12  -0.0000000  -0.0000000   0.0055220  -0.0000000   0.0000000   0.0016288
   13  -0.1505326   0.1528117   0.0000000  -0.0103921   0.0020687  -0.0000000
   14   0.1452071  -0.2361345   0.0000000  -0.0257817  -0.0006599  -0.0000000
   15   0.0000000   0.0000000  -0.0302016  -0.0000000   0.0000000   0.0050943
   16  -0.0147634  -0.0038161   0.0000000  -0.0948961  -0.1279835  -0.0000000
   17   0.0221464   0.0039808  -0.0000000  -0.1157916  -0.2912849   0.0000000
   18   0.0000000   0.0000000   0.0080452   0.0000000  -0.0000000  -0.0278115
            7           8           9          10          11          12
    1   0.0018579  -0.0201173  -0.0000000  -0.0024216   0.0001633  -0.0000000
    2   0.0005039  -0.0195204   0.0000000  -0.0022287   0.0020787  -0.0000000
    3  -0.0000000  -0.0000000   0.0025413  -0.0000000   0.0000000   0.0055220
    4  -0.0032714  -0.0011783   0.0000000  -0.0023345   0.0197398  -0.0000000
    5   0.0013378   0.0026400  -0.0000000   0.0016939  -0.0108919   0.0000000
    6   0.0000000   0.0000000   0.0069577   0.0000000  -0.0000000   0.0016288
    7   0.0790059   0.0819275   0.0000000  -0.0025022  -0.0025202  -0.0000000
    8   0.0819275   0.1572211   0.0000000   0.0020655   0.0024282  -0.0000000
    9   0.0000000   0.0000000   0.0094139   0.0000000  -0.0000000  -0.0023302
   10  -0.0025022   0.0020655   0.0000000   0.0835457  -0.0580861  -0.0000000
   11  -0.0025202   0.0024282  -0.0000000  -0.0580861   0.0614392   0.0000000
   12  -0.0000000  -0.0000000  -0.0023302  -0.0000000   0.0000000   0.0058181
   13  -0.0567135  -0.0471735  -0.0000000  -0.0220167   0.0124237   0.0000000
   14  -0.0499504  -0.1246740  -0.0000000   0.0249816  -0.0103642   0.0000000
   15  -0.0000000  -0.0000000  -0.0197397  -0.0000000   0.0000000   0.0032915
   16  -0.0183767  -0.0155240  -0.0000000  -0.0542707   0.0282795   0.0000000
   17  -0.0312987  -0.0180950   0.0000000   0.0315737  -0.0446900  -0.0000000
   18   0.0000000   0.0000000   0.0031570   0.0000000  -0.0000000  -0.0139302
           13          14          15          16          17          18
    1  -0.1505326   0.1452071   0.0000000  -0.0147634   0.0221464   0.0000000
    2   0.1528117  -0.2361345   0.0000000  -0.0038161   0.0039808   0.0000000
    3   0.0000000   0.0000000  -0.0302016   0.0000000  -0.0000000   0.0080452
    4  -0.0103921  -0.0257817  -0.0000000  -0.0948961  -0.1157916   0.0000000
    5   0.0020687  -0.0006599   0.0000000  -0.1279835  -0.2912849  -0.0000000
    6  -0.0000000  -0.0000000   0.0050943  -0.0000000   0.0000000  -0.0278115
    7  -0.0567135  -0.0499504  -0.0000000  -0.0183767  -0.0312987   0.0000000
    8  -0.0471735  -0.1246740  -0.0000000  -0.0155240  -0.0180950   0.0000000
    9  -0.0000000  -0.0000000  -0.0197397  -0.0000000   0.0000000   0.0031570
   10  -0.0220167   0.0249816  -0.0000000  -0.0542707   0.0315737   0.0000000
   11   0.0124237  -0.0103642   0.0000000   0.0282795  -0.0446900  -0.0000000
   12   0.0000000   0.0000000   0.0032915   0.0000000  -0.0000000  -0.0139302
   13   0.7733573  -0.0699201   0.0000000  -0.5337023  -0.0502105  -0.0000000
   14  -0.0699201   0.4517931  -0.0000000  -0.0245365  -0.0799606   0.0000000
   15   0.0000000  -0.0000000   0.0838403  -0.0000000   0.0000000  -0.0422848
   16  -0.5337023  -0.0245365  -0.0000000   0.7160093   0.1435807   0.0000000
   17  -0.0502105  -0.0799606   0.0000000   0.1435807   0.4300496  -0.0000000
   18  -0.0000000   0.0000000  -0.0422848   0.0000000  -0.0000000   0.0728244
 Gradient time:  CPU 242.84 s  wall 63.51 s
 **********************************************************************
 **                                                                  **
 **                       VIBRATIONAL ANALYSIS                       **
 **                       --------------------                       **
 **                                                                  **
 **        VIBRATIONAL FREQUENCIES (CM**-1) AND NORMAL MODES         **
 **     FORCE CONSTANTS (mDYN/ANGSTROM) AND REDUCED MASSES (AMU)     **
 **                  INFRARED INTENSITIES (KM/MOL)                   **
 **                                                                  **
 **********************************************************************


 Mode:                 1                      2                      3
 Frequency:        91.07                 364.24                 416.53
 Force Cnst:      0.2705                 0.2997                 0.8066
 Red. Mass:      55.3678                 3.8339                 7.8903
 IR Active:          YES                    YES                    YES
 IR Intens:        0.163                  1.065                  3.733
 Raman Active:       YES                    YES                    YES
               X      Y      Z        X      Y      Z        X      Y      Z
 H         -0.147  0.145  0.000    0.000 -0.000 -0.705    0.561 -0.185  0.000
 H          0.178  0.332 -0.000    0.000  0.000  0.501    0.302 -0.183 -0.000
 Br         0.630 -0.040  0.000   -0.000 -0.000  0.025   -0.032 -0.018 -0.000
 I         -0.401 -0.045 -0.000   -0.000  0.000 -0.015   -0.070  0.062  0.000
 C          0.059  0.298 -0.000    0.000 -0.000 -0.349    0.449 -0.258  0.000
 C          0.041  0.400  0.000    0.000  0.000  0.358    0.432 -0.247 -0.000
 TransDip  -0.013  0.003 -0.000   -0.000  0.000 -0.033    0.057 -0.023  0.000

 Mode:                 4                      5                      6
 Frequency:       491.62                 671.92                 711.63
 Force Cnst:      1.1773                 0.3206                 1.2538
 Red. Mass:       8.2676                 1.2054                 4.2021
 IR Active:          YES                    YES                    YES
 IR Intens:        3.446                 68.855                 71.818
 Raman Active:       YES                    YES                    YES
               X      Y      Z        X      Y      Z        X      Y      Z
 H         -0.023  0.026  0.000   -0.000 -0.000  0.658    0.153  0.577 -0.000
 H          0.253  0.618 -0.000   -0.000  0.000  0.741    0.458 -0.403  0.000
 Br        -0.086 -0.095 -0.000    0.000  0.000  0.006   -0.016 -0.054  0.000
 I          0.008 -0.024  0.000    0.000 -0.000  0.003   -0.001  0.010 -0.000
 C          0.231  0.208  0.000    0.000 -0.000 -0.105   -0.006  0.459 -0.000
 C          0.231  0.621 -0.000   -0.000  0.000 -0.082    0.073 -0.226  0.000
 TransDip  -0.026  0.053  0.000   -0.000 -0.000  0.266    0.265  0.059  0.000

 Mode:                 7                      8                      9
 Frequency:       900.17                1161.24                1264.02
 Force Cnst:      0.5880                 0.8187                 1.1342
 Red. Mass:       1.2316                 1.0304                 1.2048
 IR Active:          YES                    YES                    YES
 IR Intens:        0.003                  7.658                 60.859
 Raman Active:       YES                    YES                    YES
               X      Y      Z        X      Y      Z        X      Y      Z
 H          0.000  0.000  0.718   -0.468 -0.355 -0.000    0.687  0.462 -0.000
 H          0.000 -0.000 -0.681    0.736 -0.333  0.000    0.500 -0.215  0.000
 Br        -0.000 -0.000 -0.000   -0.000  0.005  0.000    0.001 -0.002 -0.000
 I         -0.000  0.000  0.000   -0.000  0.002 -0.000    0.000  0.001  0.000
 C          0.000  0.000 -0.103   -0.027 -0.023  0.000   -0.036 -0.084  0.000
 C         -0.000 -0.000  0.099    0.007  0.023 -0.000   -0.071  0.068 -0.000
 TransDip   0.000  0.000  0.002   -0.071  0.053  0.000   -0.250  0.006  0.000

 Mode:                10                     11                     12
 Frequency:      1607.95                3188.15                3210.44
 Force Cnst:     12.8115                 6.4893                 6.6757
 Red. Mass:       8.4102                 1.0836                 1.0993
 IR Active:          YES                    YES                    YES
 IR Intens:       39.246                 17.437                  0.006
 Raman Active:       YES                    YES                    YES
               X      Y      Z        X      Y      Z        X      Y      Z
 H          0.007 -0.426  0.000    0.416 -0.552  0.000   -0.433  0.571 -0.000
 H         -0.009 -0.381  0.000    0.315  0.644 -0.000    0.306  0.620 -0.000
 Br        -0.004 -0.003 -0.000    0.000  0.000  0.000    0.000  0.000 -0.000
 I          0.002 -0.001  0.000    0.000 -0.000 -0.000   -0.000  0.000  0.000
 C          0.579  0.107  0.000   -0.035  0.046 -0.000    0.045 -0.048  0.000
 C         -0.572 -0.012 -0.000   -0.027 -0.053  0.000   -0.034 -0.053 -0.000
 TransDip   0.040  0.197  0.000    0.133  0.016  0.000    0.000 -0.002 -0.000

 STANDARD THERMODYNAMIC QUANTITIES AT   298.15 K  AND     1.00 ATM

   This Molecule has  0 Imaginary Frequencies
   Zero point vibrational energy:       20.127 kcal/mol

   Atom    1 Element H  Has Mass    1.00783
   Atom    2 Element H  Has Mass    1.00783
   Atom    3 Element Br Has Mass   78.91830
   Atom    4 Element I  Has Mass  126.90440
   Atom    5 Element C  Has Mass   12.00000
   Atom    6 Element C  Has Mass   12.00000
   Molecular Mass:   231.838360 amu
   Principal axes and moments of inertia in amu*Bohr^2:
                             1           2           3
    Eigenvalues --      234.96381  2462.42993  2697.39374
          X               0.99998    -0.00578     0.00000
          Y               0.00578     0.99998     0.00000
          Z              -0.00000    -0.00000     1.00000
   Rotational Symmetry Number is   1
   The Molecule is an Asymmetric Top
   Translational Enthalpy:        0.889 kcal/mol
   Rotational Enthalpy:           0.889 kcal/mol
   Vibrational Enthalpy:         21.347 kcal/mol
   gas constant (RT):             0.592 kcal/mol
   Translational Entropy:        42.224  cal/mol.K
   Rotational Entropy:           28.836  cal/mol.K
   Vibrational Entropy:           7.185  cal/mol.K

   Total Enthalpy:               23.717 kcal/mol
   Total Entropy:                78.245  cal/mol.K

 ======================================================================

 STANDARD THERMODYNAMIC QUANTITIES FOR ANHARMONIC VIBRATION -- TOSH

   Zero point vibrational energy: ************ kcal/mol

   Vibrational Enthalpy:       Infinity kcal/mol
   Vibrational Entropy:             NaN  cal/mol.K

   Total Enthalpy:             Infinity kcal/mol
   Total Entropy:                   NaN  cal/mol.K

 ======================================================================

 STANDARD THERMODYNAMIC QUANTITIES FOR ANHARMONIC VIBRATION -- VPT2

   Zero point vibrational energy: ************ kcal/mol

   Vibrational Enthalpy:       Infinity kcal/mol
   Vibrational Entropy:             NaN  cal/mol.K

   Total Enthalpy:             Infinity kcal/mol
   Total Entropy:                   NaN  cal/mol.K

 ======================================================================

Archival summary:
1\1\TWL01\FREQ\ProcedureUnspecified\BasisUnspecified\1r122\taweetha\TueAug2808:46:422018TueAug2808:46:422018\0\\#,FREQ,ProcedureUnspecified,BasisUnspecified,\\0,1\I\C,1,2.10467\H,2,1.08232,1,113.545\C,2,1.32689,1,126.385,3,-180,0\H,4,1.08241,2,121.254,1,180,0\Br,4,1.89392,2,126.446,1,-0,0\\\@

 Total job time:  72.70s(wall), 277.22s(cpu) 
 Tue Aug 28 08:46:42 2018

        *************************************************************
        *                                                           *
        *  Thank you very much for using Q-Chem.  Have a nice day.  *
        *                                                           *
        *************************************************************
