# Supplementary material for: Geometric and energetic data from ab initio calculations of haloethene, haloimine, halomethylenephosphine, haloiminophosphine, halodiazene, halodiphosphene and halocyclopropane
Source: Data Brief. 2019 Nov 2;27:104738. doi: 10.1016/j.dib.2019.104738 (PMC6861602; doi:10.1016/j.dib.2019.104738)
Supplement: Multimedia component 2 [file mmc2.zip › CC/B3LYP/HClCCClH.out]

Q-Chem Developer Version!
                  Welcome to Q-Chem
     A Quantum Leap Into The Future Of Chemistry


 Q-Chem 5.1, Q-Chem, Inc., Pleasanton, CA (2018)

 Yihan Shao,  Zhengting Gan,  E. Epifanovsky,  A. T. B. Gilbert,  M. Wormit,  
 J. Kussmann,  A. W. Lange,  A. Behn,  Jia Deng,  Xintian Feng,  D. Ghosh,  
 M. Goldey,  P. R. Horn,  L. D. Jacobson,  I. Kaliman,  T. Kus,  A. Landau,  
 Jie Liu,  E. I. Proynov,  R. M. Richard,  R. P. Steele,  E. J. Sundstrom,  
 H. L. Woodcock III,  P. M. Zimmerman,  D. Zuev,  B. Albrecht,  E. Alguire,  
 S. A. Baeppler,  D. Barton,  Z. Benda,  Y. A. Bernard,  E. J. Berquist,  
 K. B. Bravaya,  H. Burton,  D. Casanova,  Chun-Min Chang,  Yunqing Chen,  
 A. Chien,  K. D. Closser,  M. P. Coons,  S. Coriani,  S. Dasgupta,  
 A. L. Dempwolff,  M. Diedenhofen,  Hainam Do,  R. G. Edgar,  Po-Tung Fang,  
 S. Faraji,  S. Fatehi,  Qingguo Feng,  K. D. Fenk,  J. Fosso-Tande,  
 Qinghui Ge,  A. Ghysels,  G. Gidofalvi,  J. Gomes,  J. Gonthier,  A. Gunina,  
 D. Hait,  M. W. D. Hanson-Heine,  P. H. P. Harbach,  A. W. Hauser,  
 J. E. Herr,  E. G. Hohenstein,  Z. C. Holden,  Kerwin Hui,  B. C. Huynh,  
 T.-C. Jagau,  Hyunjun Ji,  B. Kaduk,  K. Khistyaev,  Jaehoon Kim,  
 P. Klunzinger,  K. Koh,  D. Kosenkov,  L. Koulias,  T. Kowalczyk,  
 C. M. Krauter,  A. Kunitsa,  Ka Un Lao,  A. Laurent,  K. V. Lawler,  
 Joonho Lee,  D. Lefrancois,  S. Lehtola,  D. S. Levine,  Yi-Pei Li,  
 You-Sheng Lin,  Fenglai Liu,  E. Livshits,  A. Luenser,  P. Manohar,  
 E. Mansoor,  S. F. Manzer,  Shan-Ping Mao,  Yuezhi Mao,  N. Mardirossian,  
 A. V. Marenich,  T. Markovich,  L. A. Martinez-Martinez,  S. A. Maurer,  
 N. J. Mayhall,  S. C. McKenzie,  J.-M. Mewes,  A. F. Morrison,  
 J. W. Mullinax,  K. Nanda,  T. S. Nguyen-Beck,  R. Olivares-Amaya,  
 J. A. Parkhill,  T. M. Perrine,  F. Plasser,  P. Pokhilko,  S. Prager,  
 A. Prociuk,  E. Ramos,  D. R. Rehn,  F. Rob,  M. Schneider,  N. Sergueev,  
 S. M. Sharada,  S. Sharma,  D. W. Small,  T. Stauch,  T. Stein,  
 Yu-Chuan Su,  A. J. W. Thom,  A. Tkatchenko,  T. Tsuchimochi,  N. M. Tubman,  
 L. Vogt,  M. L. Vidal,  O. Vydrov,  M. A. Watson,  J. Wenzel,  
 M. de Wergifosse,  T. A. Wesolowski,  A. White,  J. Witte,  A. Yamada,  
 Jun Yang,  K. Yao,  S. Yeganeh,  S. R. Yost,  Zhi-Qiang You,  A. Zech,  
 Igor Ying Zhang,  Xing Zhang,  Yan Zhao,  Ying Zhu,  B. R. Brooks,  
 G. K. L. Chan,  C. J. Cramer,  M. S. Gordon,  W. J. Hehre,  A. Klamt,  
 M. W. Schmidt,  C. D. Sherrill,  D. G. Truhlar,  A. Aspuru-Guzik,  R. Baer,  
 A. T. Bell,  N. A. Besley,  Jeng-Da Chai,  A. E. DePrince, III,  
 R. A. DiStasio Jr.,  A. Dreuw,  B. D. Dunietz,  T. R. Furlani,  
 Chao-Ping Hsu,  Yousung Jung,  Jing Kong,  D. S. Lambrecht,  WanZhen Liang,  
 C. Ochsenfeld,  V. A. Rassolov,  L. V. Slipchenko,  J. E. Subotnik,  
 T. Van Voorhis,  J. M. Herbert,  A. I. Krylov,  P. M. W. Gill,  M. Head-Gordon

 Contributors to earlier versions of Q-Chem not listed above: 
 R. D. Adamson,  B. Austin,  J. Baker,  G. J. O. Beran,  K. Brandhorst,  
 S. T. Brown,  E. F. C. Byrd,  A. K. Chakraborty,  C.-L. Cheng,  
 Siu Hung Chien,  D. M. Chipman,  D. L. Crittenden,  H. Dachsel,  
 R. J. Doerksen,  A. D. Dutoi,  L. Fusti-Molnar,  W. A. Goddard III,  
 A. Golubeva-Zadorozhnaya,  S. R. Gwaltney,  G. Hawkins,  A. Heyden,  
 S. Hirata,  G. Kedziora,  F. J. Keil,  C. Kelley,  Jihan Kim,  R. A. King,  
 R. Z. Khaliullin,  P. P. Korambath,  W. Kurlancheek,  A. M. Lee,  M. S. Lee,  
 S. V. Levchenko,  Ching Yeh Lin,  D. Liotard,  R. C. Lochan,  I. Lotan,  
 P. E. Maslen,  N. Nair,  D. P. O'Neill,  D. Neuhauser,  E. Neuscamman,  
 C. M. Oana,  R. Olson,  B. Peters,  R. Peverati,  P. A. Pieniazek,  
 Y. M. Rhee,  J. Ritchie,  M. A. Rohrdanz,  E. Rosta,  N. J. Russ,  
 H. F. Schaefer III,  N. E. Schultz,  N. Shenvi,  A. C. Simmonett,  A. Sodt,  
 D. Stuck,  K. S. Thanthiriwatte,  V. Vanovschi,  Tao Wang,  A. Warshel,  
 C. F. Williams,  Q. Wu,  X. Xu,  W. Zhang

 Please cite Q-Chem as follows:
 Y. Shao et al., Mol. Phys. 113, 184-215 (2015)
 DOI: 10.1080/00268976.2014.952696

 Q-Chem 5.1.1 for Intel X86 EM64T Linux

 Parts of Q-Chem use Armadillo 8.300.2 (Tropical Shenanigans).
 http://arma.sourceforge.net/

 Q-Chem begins on Tue Aug 28 21:41:10 2018  

Host: 
0

     Scratch files written to /scratch/taweetham/qchem25808//
Input Ideriv = 2
Curr. Ideriv = -1
Max.  Ideriv = 2

Checking the input file for inconsistencies... 	...done.

--------------------------------------------------------------
User input:
--------------------------------------------------------------
HClClH.inp
$molecule
0 1
Cl
C  1 1.744607
H  2 1.080634 1 114.101631
C  2 1.324805 1 121.546574 3 -180.000000 0
H  4 1.080634 2 124.351795 1 -0.000000 0
Cl 4 1.744607 2 121.546574 1 -180.000000 0
$end

$rem
   JOB_TYPE		OPTIMIZATION
   BASIS		6-311++G**
   EXCHANGE		B3LYP
$end

--------------------------------------------------------------
 ----------------------------------------------------------------
             Standard Nuclear Orientation (Angstroms)
    I     Atom           X                Y                Z
 ----------------------------------------------------------------
    1      Cl      2.1654508360    -0.0498698316    -0.0000000000
    2      C       0.4920497731     0.4434682545     0.0000000000
    3      H       0.3477176529     1.5144202054     0.0000000000
    4      C      -0.4920497731    -0.4434682545     0.0000000000
    5      H      -0.3477176529    -1.5144202054     0.0000000000
    6      Cl     -2.1654508360     0.0498698316    -0.0000000000
 ----------------------------------------------------------------
 Molecular Point Group                 C2h   NOp =  4
 Largest Abelian Subgroup              C2h   NOp =  4
 Nuclear Repulsion Energy =   174.4584478139 hartrees
 There are       24 alpha and       24 beta electrons
 Requested basis set is 6-311++G(d,p)
 There are 48 shells and 118 basis functions

 Total QAlloc Memory Limit   2000 MB
 Mega-Array Size       188 MB
 MEM_STATIC part       192 MB
 A cutoff of  1.0D-11 yielded   1073 shell pairs
 There are      6758 function pairs (      7234 Cartesian)
 Smallest overlap matrix eigenvalue = 5.19E-05

 Scale SEOQF with 1.000000e-01/1.000000e-01/1.000000e-01

 Standard Electronic Orientation quadrupole field applied
 Nucleus-field energy     =     0.0000000063 hartrees
 Guess from superposition of atomic densities
 Warning:  Energy on first SCF cycle will be non-variational
 SAD guess density has 48.000000 electrons

 -----------------------------------------------------------------------
  General SCF calculation program by
  Eric Jon Sundstrom, Paul Horn, Yuezhi Mao, Dmitri Zuev, Alec White,
  David Stuck, Shaama M.S., Shane Yost, Joonho Lee, David Small,
  Daniel Levine, Susi Lehtola, Hugh Burton, Evgeny Epifanovsky
 -----------------------------------------------------------------------
 Exchange:     0.2000 Hartree-Fock + 0.0800 Slater + 0.7200 B88
 Correlation:  0.1900 VWN1RPA + 0.8100 LYP
 Using SG-1 standard quadrature grid
 A restricted SCF calculation will be
 performed using DIIS
 SCF converges when DIIS error is below 1.0e-08
 ---------------------------------------
  Cycle       Energy         DIIS error
 ---------------------------------------
    1    -998.4347570125      4.78e-02  
    2    -997.8358509336      3.62e-03  
    3    -997.8326029485      3.80e-03  
    4    -997.8577703216      9.31e-04  
    5    -997.8593089916      1.30e-04  
    6    -997.8593323200      2.65e-05  
    7    -997.8593333514      5.36e-06  
    8    -997.8593334003      4.83e-07  
    9    -997.8593334004      1.26e-07  
   10    -997.8593334004      1.78e-08  
   11    -997.8593334010      2.35e-09  Convergence criterion met
 ---------------------------------------
 SCF time:   CPU 7.10s  wall 7.00s 
 SCF   energy in the final basis set =     -997.8593334010
 Total energy in the final basis set =     -997.8593334010

 --------------------------------------------------------------
             Orbital Energies (a.u.) and Symmetries
 --------------------------------------------------------------

 Alpha MOs, Restricted
 -- Occupied --                  
-101.57 -101.57  -10.26  -10.25   -9.49   -9.49   -7.25   -7.25
  1 Ag    1 Bu    2 Ag    2 Bu    3 Bu    3 Ag    4 Bu    4 Ag                 
 -7.243  -7.243  -7.243  -7.243  -0.910  -0.874  -0.748  -0.607
  1 Bg    1 Au    5 Bu    5 Ag    6 Ag    6 Bu    7 Ag    7 Bu                 
 -0.500  -0.495  -0.419  -0.404  -0.359  -0.336  -0.333  -0.269
  8 Bu    8 Ag    9 Ag    2 Au    2 Bg    9 Bu   10 Ag    3 Au                 
 -- Virtual --                   
 -0.037  -0.019  -0.004   0.010   0.025   0.040   0.054   0.078
  3 Bg   10 Bu   11 Ag   11 Bu   12 Ag   12 Bu    4 Au   13 Ag                 
  0.081   0.087   0.093   0.094   0.102   0.113   0.123   0.130
 14 Ag    4 Bg   15 Ag   13 Bu    5 Bg   14 Bu    5 Au   15 Bu                 
  0.138   0.151   0.157   0.192   0.194   0.240   0.281   0.298
 16 Ag   16 Bu   17 Ag   18 Ag   17 Bu   18 Bu   19 Ag   19 Bu                 
  0.410   0.434   0.440   0.450   0.451   0.453   0.460   0.491
 20 Bu   20 Ag   21 Ag   22 Ag    6 Bg    6 Au   21 Bu   22 Bu                 
  0.536   0.562   0.589   0.606   0.675   0.716   0.756   0.776
  7 Au    7 Bg   23 Bu   23 Ag   24 Bu   24 Ag   25 Ag    8 Bg                 
  0.787   0.813   0.842   0.852   0.863   0.911   0.917   0.935
  8 Au   25 Bu    9 Au    9 Bg   26 Ag   26 Bu   27 Bu   27 Ag                 
  1.021   1.047   1.053   1.084   1.133   1.234   1.423   1.508
 28 Ag   10 Au   28 Bu   29 Ag   29 Bu   10 Bg   11 Au   30 Bu                 
  1.520   1.550   1.646   1.704   1.850   1.951   1.986   2.017
 30 Ag   31 Ag   11 Bg   31 Bu   32 Ag   12 Au   32 Bu   12 Bg                 
  2.127   2.190   2.240   2.267   2.285   2.304   2.446   2.460
 33 Ag   33 Bu   13 Bg   13 Au   34 Bu   34 Ag   35 Ag   35 Bu                 
  2.518   2.637   2.669   2.676   2.832   2.877   3.194   3.226
 36 Bu   36 Ag   37 Bu   14 Au   14 Bg   37 Ag   38 Bu   38 Ag                 
  3.498   3.920   9.692   9.758  23.533  24.167  25.778  25.815
 39 Ag   39 Bu   40 Ag   40 Bu   41 Ag   41 Bu   15 Bg   15 Au                 
 25.842  25.933  26.307  26.398 215.671 215.744
 42 Ag   42 Bu   43 Bu   43 Ag   44 Ag   44 Bu                                 

 Beta MOs, Restricted
 -- Occupied --                  
-101.57 -101.57  -10.26  -10.25   -9.49   -9.49   -7.25   -7.25
  1 Ag    1 Bu    2 Ag    2 Bu    3 Bu    3 Ag    4 Bu    4 Ag                 
 -7.243  -7.243  -7.243  -7.243  -0.910  -0.874  -0.748  -0.607
  1 Bg    1 Au    5 Bu    5 Ag    6 Ag    6 Bu    7 Ag    7 Bu                 
 -0.500  -0.495  -0.419  -0.404  -0.359  -0.336  -0.333  -0.269
  8 Bu    8 Ag    9 Ag    2 Au    2 Bg    9 Bu   10 Ag    3 Au                 
 -- Virtual --                   
 -0.037  -0.019  -0.004   0.010   0.025   0.040   0.054   0.078
  3 Bg   10 Bu   11 Ag   11 Bu   12 Ag   12 Bu    4 Au   13 Ag                 
  0.081   0.087   0.093   0.094   0.102   0.113   0.123   0.130
 14 Ag    4 Bg   15 Ag   13 Bu    5 Bg   14 Bu    5 Au   15 Bu                 
  0.138   0.151   0.157   0.192   0.194   0.240   0.281   0.298
 16 Ag   16 Bu   17 Ag   18 Ag   17 Bu   18 Bu   19 Ag   19 Bu                 
  0.410   0.434   0.440   0.450   0.451   0.453   0.460   0.491
 20 Bu   20 Ag   21 Ag   22 Ag    6 Bg    6 Au   21 Bu   22 Bu                 
  0.536   0.562   0.589   0.606   0.675   0.716   0.756   0.776
  7 Au    7 Bg   23 Bu   23 Ag   24 Bu   24 Ag   25 Ag    8 Bg                 
  0.787   0.813   0.842   0.852   0.863   0.911   0.917   0.935
  8 Au   25 Bu    9 Au    9 Bg   26 Ag   26 Bu   27 Bu   27 Ag                 
  1.021   1.047   1.053   1.084   1.133   1.234   1.423   1.508
 28 Ag   10 Au   28 Bu   29 Ag   29 Bu   10 Bg   11 Au   30 Bu                 
  1.520   1.550   1.646   1.704   1.850   1.951   1.986   2.017
 30 Ag   31 Ag   11 Bg   31 Bu   32 Ag   12 Au   32 Bu   12 Bg                 
  2.127   2.190   2.240   2.267   2.285   2.304   2.446   2.460
 33 Ag   33 Bu   13 Bg   13 Au   34 Bu   34 Ag   35 Ag   35 Bu                 
  2.518   2.637   2.669   2.676   2.832   2.877   3.194   3.226
 36 Bu   36 Ag   37 Bu   14 Au   14 Bg   37 Ag   38 Bu   38 Ag                 
  3.498   3.920   9.692   9.758  23.533  24.167  25.778  25.815
 39 Ag   39 Bu   40 Ag   40 Bu   41 Ag   41 Bu   15 Bg   15 Au                 
 25.842  25.933  26.307  26.398 215.671 215.744
 42 Ag   42 Bu   43 Bu   43 Ag   44 Ag   44 Bu                                 
 --------------------------------------------------------------

          Ground-State Mulliken Net Atomic Charges

     Atom                 Charge (a.u.)
  ----------------------------------------
      1 Cl                    0.189023
      2 C                    -0.372556
      3 H                     0.183533
      4 C                    -0.372556
      5 H                     0.183533
      6 Cl                    0.189023
  ----------------------------------------
  Sum of atomic charges =    -0.000000

 -----------------------------------------------------------------
                    Cartesian Multipole Moments
 -----------------------------------------------------------------
    Charge (ESU x 10^10)
                -0.0000
    Dipole Moment (Debye)
         X       0.0000      Y       0.0000      Z       0.0000
       Tot       0.0000
    Quadrupole Moments (Debye-Ang)
        XX     -40.4557     XY       0.2935     YY     -34.6379
        XZ       0.0000     YZ       0.0000     ZZ     -39.1004
    Octopole Moments (Debye-Ang^2)
       XXX       0.0000    XXY      -0.0000    XYY       0.0000
       YYY       0.0000    XXZ       0.0000    XYZ       0.0000
       YYZ       0.0000    XZZ      -0.0000    YZZ       0.0000
       ZZZ       0.0000
    Hexadecapole Moments (Debye-Ang^3)
      XXXX    -739.7082   XXXY     -13.6115   XXYY    -143.7169
      XYYY       1.8237   YYYY     -64.8375   XXXZ       0.0000
      XXYZ      -0.0000   XYYZ       0.0000   YYYZ       0.0000
      XXZZ    -140.9325   XYZZ      -0.2102   YYZZ     -20.5599
      XZZZ       0.0000   YZZZ       0.0000   ZZZZ     -46.1436
 -----------------------------------------------------------------
 Calculating analytic gradient of the SCF energy
 Gradient of SCF Energy
            1           2           3           4           5           6
    1  -0.0001077   0.0001335   0.0000183  -0.0001335  -0.0000183   0.0001077
    2  -0.0000311   0.0000703   0.0001899  -0.0000703  -0.0001899   0.0000311
    3   0.0000000   0.0000000   0.0000000  -0.0000000   0.0000000  -0.0000000
 Max gradient component =       1.899E-04
 RMS gradient           =       8.927E-05
 Gradient time:  CPU 2.77 s  wall 2.79 s
 Geometry Optimization Parameters
   NAtoms,    NIC,     NZ,  NCons,   NDum,   NFix, NCnnct, MaxDiis
        6      27       6       0       0       0       0       0


** GEOMETRY OPTIMIZATION IN DELOCALIZED INTERNAL COORDINATES **
   Searching for a Minimum

   Optimization Cycle:   1

                       Coordinates (Angstroms)
     ATOM                X               Y               Z
      1  Cl        2.1654508360   -0.0498698316    0.0000000000
      2  C         0.4920497731    0.4434682545    0.0000000000
      3  H         0.3477176529    1.5144202054    0.0000000000
      4  C        -0.4920497731   -0.4434682545    0.0000000000
      5  H        -0.3477176529   -1.5144202054    0.0000000000
      6  Cl       -2.1654508360    0.0498698316    0.0000000000
   Point Group: c2h   Number of degrees of freedom:     5


   Energy is   -997.859333401


 Attempting to Generate Delocalized Internal Coordinates

  5 Hessian modes will be used to form the next step
  Hessian Eigenvalues:
     0.160000    0.220000    0.310155    0.359178    0.607497

 Minimum Search - Taking Simple RFO Step
 Searching for Lamda that Minimizes Along All modes
 Value Taken    Lamda =   0.00000000
 Step Taken.  Stepsize is  0.001378

                             Maximum     Tolerance    Cnvgd?
         Gradient           0.000403      0.000300      NO
         Displacement       0.001352      0.001200      NO
         Energy change     *********      0.000001      NO


 New Cartesian Coordinates Obtained by Inverse Iteration

 Displacement from previous Coordinates is:  0.001793
 ----------------------------------------------------------------
             Standard Nuclear Orientation (Angstroms)
    I     Atom           X                Y                Z
 ----------------------------------------------------------------
    1      Cl      2.1658005987    -0.0497644465     0.0000000000
    2      C       0.4921297616     0.4432553500     0.0000000000
    3      H       0.3476695363     1.5139074747     0.0000000000
    4      C      -0.4921297616    -0.4432553500     0.0000000000
    5      H      -0.3476695363    -1.5139074747     0.0000000000
    6      Cl     -2.1658005987     0.0497644465     0.0000000000
 ----------------------------------------------------------------
 Molecular Point Group                 C2h   NOp =  4
 Largest Abelian Subgroup              C2h   NOp =  4
 Nuclear Repulsion Energy =   174.4451786442 hartrees
 There are       24 alpha and       24 beta electrons
 Applying Cartesian multipole field
    Component          Value
    ---------          -----
     (2,0,0)        1.00000E-11
     (0,2,0)        2.00000E-11
     (0,0,2)       -3.00000E-11
 Nucleus-field energy     =     0.0000000063 hartrees
 Requested basis set is 6-311++G(d,p)
 There are 48 shells and 118 basis functions
 A cutoff of  1.0D-11 yielded   1073 shell pairs
 There are      6758 function pairs (      7234 Cartesian)
 Smallest overlap matrix eigenvalue = 5.19E-05
 Guess MOs from SCF MO coefficient file

 -----------------------------------------------------------------------
  General SCF calculation program by
  Eric Jon Sundstrom, Paul Horn, Yuezhi Mao, Dmitri Zuev, Alec White,
  David Stuck, Shaama M.S., Shane Yost, Joonho Lee, David Small,
  Daniel Levine, Susi Lehtola, Hugh Burton, Evgeny Epifanovsky
 -----------------------------------------------------------------------
 Exchange:     0.2000 Hartree-Fock + 0.0800 Slater + 0.7200 B88
 Correlation:  0.1900 VWN1RPA + 0.8100 LYP
 Using SG-1 standard quadrature grid
 A restricted SCF calculation will be
 performed using DIIS
 SCF converges when DIIS error is below 1.0e-08
 ---------------------------------------
  Cycle       Energy         DIIS error
 ---------------------------------------
    1    -997.8593335565      7.32e-06  
    2    -997.8593336630      1.78e-06  
    3    -997.8593336627      1.85e-06  
    4    -997.8593336687      3.69e-07  
    5    -997.8593336689      4.54e-08  
    6    -997.8593336689      7.98e-09  Convergence criterion met
 ---------------------------------------
 SCF time:   CPU 5.45s  wall 5.00s 
 SCF   energy in the final basis set =     -997.8593336689
 Total energy in the final basis set =     -997.8593336689

 --------------------------------------------------------------
             Orbital Energies (a.u.) and Symmetries
 --------------------------------------------------------------

 Alpha MOs, Restricted
 -- Occupied --                  
-101.57 -101.57  -10.26  -10.25   -9.49   -9.49   -7.25   -7.25
  1 Ag    1 Bu    2 Ag    2 Bu    3 Bu    3 Ag    4 Bu    4 Ag                 
 -7.243  -7.243  -7.243  -7.243  -0.910  -0.874  -0.748  -0.607
  1 Bg    1 Au    5 Bu    5 Ag    6 Ag    6 Bu    7 Ag    7 Bu                 
 -0.500  -0.495  -0.419  -0.404  -0.359  -0.336  -0.333  -0.269
  8 Bu    8 Ag    9 Ag    2 Au    2 Bg    9 Bu   10 Ag    3 Au                 
 -- Virtual --                   
 -0.037  -0.019  -0.004   0.010   0.024   0.040   0.054   0.078
  3 Bg   10 Bu   11 Ag   11 Bu   12 Ag   12 Bu    4 Au   13 Ag                 
  0.081   0.087   0.093   0.094   0.102   0.113   0.123   0.130
 14 Ag    4 Bg   15 Ag   13 Bu    5 Bg   14 Bu    5 Au   15 Bu                 
  0.138   0.151   0.157   0.192   0.194   0.240   0.281   0.298
 16 Ag   16 Bu   17 Ag   18 Ag   17 Bu   18 Bu   19 Ag   19 Bu                 
  0.410   0.434   0.440   0.450   0.451   0.453   0.460   0.491
 20 Bu   20 Ag   21 Ag   22 Ag    6 Bg    6 Au   21 Bu   22 Bu                 
  0.536   0.562   0.589   0.606   0.675   0.717   0.756   0.776
  7 Au    7 Bg   23 Bu   23 Ag   24 Bu   24 Ag   25 Ag    8 Bg                 
  0.787   0.813   0.842   0.852   0.863   0.911   0.916   0.935
  8 Au   25 Bu    9 Au    9 Bg   26 Ag   26 Bu   27 Bu   27 Ag                 
  1.021   1.048   1.053   1.084   1.133   1.234   1.423   1.508
 28 Ag   10 Au   28 Bu   29 Ag   29 Bu   10 Bg   11 Au   30 Bu                 
  1.520   1.550   1.646   1.704   1.850   1.952   1.986   2.017
 30 Ag   31 Ag   11 Bg   31 Bu   32 Ag   12 Au   32 Bu   12 Bg                 
  2.127   2.190   2.240   2.267   2.285   2.304   2.446   2.460
 33 Ag   33 Bu   13 Bg   13 Au   34 Bu   34 Ag   35 Ag   35 Bu                 
  2.518   2.637   2.670   2.676   2.832   2.877   3.194   3.226
 36 Bu   36 Ag   37 Bu   14 Au   14 Bg   37 Ag   38 Bu   38 Ag                 
  3.499   3.921   9.692   9.758  23.533  24.168  25.778  25.815
 39 Ag   39 Bu   40 Ag   40 Bu   41 Ag   41 Bu   15 Bg   15 Au                 
 25.842  25.933  26.307  26.398 215.671 215.744
 42 Ag   42 Bu   43 Bu   43 Ag   44 Ag   44 Bu                                 

 Beta MOs, Restricted
 -- Occupied --                  
-101.57 -101.57  -10.26  -10.25   -9.49   -9.49   -7.25   -7.25
  1 Ag    1 Bu    2 Ag    2 Bu    3 Bu    3 Ag    4 Bu    4 Ag                 
 -7.243  -7.243  -7.243  -7.243  -0.910  -0.874  -0.748  -0.607
  1 Bg    1 Au    5 Bu    5 Ag    6 Ag    6 Bu    7 Ag    7 Bu                 
 -0.500  -0.495  -0.419  -0.404  -0.359  -0.336  -0.333  -0.269
  8 Bu    8 Ag    9 Ag    2 Au    2 Bg    9 Bu   10 Ag    3 Au                 
 -- Virtual --                   
 -0.037  -0.019  -0.004   0.010   0.024   0.040   0.054   0.078
  3 Bg   10 Bu   11 Ag   11 Bu   12 Ag   12 Bu    4 Au   13 Ag                 
  0.081   0.087   0.093   0.094   0.102   0.113   0.123   0.130
 14 Ag    4 Bg   15 Ag   13 Bu    5 Bg   14 Bu    5 Au   15 Bu                 
  0.138   0.151   0.157   0.192   0.194   0.240   0.281   0.298
 16 Ag   16 Bu   17 Ag   18 Ag   17 Bu   18 Bu   19 Ag   19 Bu                 
  0.410   0.434   0.440   0.450   0.451   0.453   0.460   0.491
 20 Bu   20 Ag   21 Ag   22 Ag    6 Bg    6 Au   21 Bu   22 Bu                 
  0.536   0.562   0.589   0.606   0.675   0.717   0.756   0.776
  7 Au    7 Bg   23 Bu   23 Ag   24 Bu   24 Ag   25 Ag    8 Bg                 
  0.787   0.813   0.842   0.852   0.863   0.911   0.916   0.935
  8 Au   25 Bu    9 Au    9 Bg   26 Ag   26 Bu   27 Bu   27 Ag                 
  1.021   1.048   1.053   1.084   1.133   1.234   1.423   1.508
 28 Ag   10 Au   28 Bu   29 Ag   29 Bu   10 Bg   11 Au   30 Bu                 
  1.520   1.550   1.646   1.704   1.850   1.952   1.986   2.017
 30 Ag   31 Ag   11 Bg   31 Bu   32 Ag   12 Au   32 Bu   12 Bg                 
  2.127   2.190   2.240   2.267   2.285   2.304   2.446   2.460
 33 Ag   33 Bu   13 Bg   13 Au   34 Bu   34 Ag   35 Ag   35 Bu                 
  2.518   2.637   2.670   2.676   2.832   2.877   3.194   3.226
 36 Bu   36 Ag   37 Bu   14 Au   14 Bg   37 Ag   38 Bu   38 Ag                 
  3.499   3.921   9.692   9.758  23.533  24.168  25.778  25.815
 39 Ag   39 Bu   40 Ag   40 Bu   41 Ag   41 Bu   15 Bg   15 Au                 
 25.842  25.933  26.307  26.398 215.671 215.744
 42 Ag   42 Bu   43 Bu   43 Ag   44 Ag   44 Bu                                 
 --------------------------------------------------------------

          Ground-State Mulliken Net Atomic Charges

     Atom                 Charge (a.u.)
  ----------------------------------------
      1 Cl                    0.189005
      2 C                    -0.372446
      3 H                     0.183441
      4 C                    -0.372446
      5 H                     0.183441
      6 Cl                    0.189005
  ----------------------------------------
  Sum of atomic charges =    -0.000000

 -----------------------------------------------------------------
                    Cartesian Multipole Moments
 -----------------------------------------------------------------
    Charge (ESU x 10^10)
                -0.0000
    Dipole Moment (Debye)
         X      -0.0000      Y      -0.0000      Z       0.0000
       Tot       0.0000
    Quadrupole Moments (Debye-Ang)
        XX     -40.4528     XY       0.2931     YY     -34.6416
        XZ      -0.0000     YZ       0.0000     ZZ     -39.0997
    Octopole Moments (Debye-Ang^2)
       XXX      -0.0000    XXY      -0.0000    XYY       0.0000
       YYY      -0.0000    XXZ       0.0000    XYZ      -0.0000
       YYZ       0.0000    XZZ      -0.0000    YZZ       0.0000
       ZZZ       0.0000
    Hexadecapole Moments (Debye-Ang^3)
      XXXX    -739.8837   XXXY     -13.6146   XXYY    -143.7566
      XYYY       1.8073   YYYY     -64.8266   XXXZ       0.0000
      XXYZ       0.0000   XYYZ       0.0000   YYYZ       0.0000
      XXZZ    -140.9715   XYZZ      -0.2142   YYZZ     -20.5544
      XZZZ       0.0000   YZZZ       0.0000   ZZZZ     -46.1422
 -----------------------------------------------------------------
 Calculating analytic gradient of the SCF energy
 Gradient of SCF Energy
            1           2           3           4           5           6
    1   0.0000009   0.0000174   0.0000051  -0.0000174  -0.0000051  -0.0000009
    2  -0.0000241   0.0000293  -0.0000174  -0.0000293   0.0000174   0.0000241
    3   0.0000000   0.0000000   0.0000000   0.0000000   0.0000000  -0.0000000
 Max gradient component =       2.927E-05
 RMS gradient           =       1.516E-05
 Gradient time:  CPU 2.76 s  wall 2.76 s
 Geometry Optimization Parameters
   NAtoms,    NIC,     NZ,  NCons,   NDum,   NFix, NCnnct, MaxDiis
        6      27       6       0       0       0       0       0

 Cartesian Hessian Update
 Hessian Updated using BFGS Update


** GEOMETRY OPTIMIZATION IN DELOCALIZED INTERNAL COORDINATES **
   Searching for a Minimum

   Optimization Cycle:   2

                       Coordinates (Angstroms)
     ATOM                X               Y               Z
      1  Cl        2.1658005987   -0.0497644465    0.0000000000
      2  C         0.4921297616    0.4432553500    0.0000000000
      3  H         0.3476695363    1.5139074747    0.0000000000
      4  C        -0.4921297616   -0.4432553500    0.0000000000
      5  H        -0.3476695363   -1.5139074747    0.0000000000
      6  Cl       -2.1658005987    0.0497644465    0.0000000000
   Point Group: c2h   Number of degrees of freedom:     5


   Energy is   -997.859333669

 Hessian Updated using BFGS Update

  5 Hessian modes will be used to form the next step
  Hessian Eigenvalues:
     0.163518    0.208916    0.311622    0.378563    0.597791

 Minimum Search - Taking Simple RFO Step
 Searching for Lamda that Minimizes Along All modes
 Value Taken    Lamda =   0.00000000
 Step Taken.  Stepsize is  0.000139

                             Maximum     Tolerance    Cnvgd?
         Gradient           0.000030      0.000300     YES
         Displacement       0.000096      0.001200     YES
         Energy change     -0.000000      0.000001     YES


                       Distance Matrix (Angstroms)
             Cl(  1)   C (  2)   H (  3)   C (  4)   H (  5)
   C (  2)  1.744776
   H (  3)  2.398056  1.080354
   C (  4)  2.686899  1.324639  2.129730
   H (  5)  2.908822  2.129730  3.106632  1.080354
   Cl(  6)  4.332745  2.686899  2.908822  1.744776  2.398056

 Final energy is   -997.85933366893721     


 ******************************
 **  OPTIMIZATION CONVERGED  **
 ******************************

                       Coordinates (Angstroms)
     ATOM                X               Y               Z
      1  Cl        2.1658005987   -0.0497644465    0.0000000000
      2  C         0.4921297616    0.4432553500    0.0000000000
      3  H         0.3476695363    1.5139074747    0.0000000000
      4  C        -0.4921297616   -0.4432553500    0.0000000000
      5  H        -0.3476695363   -1.5139074747    0.0000000000
      6  Cl       -2.1658005987    0.0497644465    0.0000000000

Z-matrix Print:
$molecule
0 1
Cl
C  1 1.744776
H  2 1.080354 1 114.097957
C  2 1.324639 1 121.577419 3 -180.000000 0
H  4 1.080354 2 124.324624 1 -0.000000 0
Cl 4 1.744776 2 121.577419 1 -180.000000 0
$end


 --------------------------------------------------------------
             Orbital Energies (a.u.) and Symmetries
 --------------------------------------------------------------

 Alpha MOs, Restricted
 -- Occupied --                  
-101.57 -101.57  -10.26  -10.25   -9.49   -9.49   -7.25   -7.25
  1 Ag    1 Bu    2 Ag    2 Bu    3 Bu    3 Ag    4 Bu    4 Ag                 
 -7.243  -7.243  -7.243  -7.243  -0.910  -0.874  -0.748  -0.607
  1 Bg    1 Au    5 Bu    5 Ag    6 Ag    6 Bu    7 Ag    7 Bu                 
 -0.500  -0.495  -0.419  -0.404  -0.359  -0.336  -0.333  -0.269
  8 Bu    8 Ag    9 Ag    2 Au    2 Bg    9 Bu   10 Ag    3 Au                 
 -- Virtual --                   
 -0.037  -0.019  -0.004   0.010   0.024   0.040   0.054   0.078
  3 Bg   10 Bu   11 Ag   11 Bu   12 Ag   12 Bu    4 Au   13 Ag                 
  0.081   0.087   0.093   0.094   0.102   0.113   0.123   0.130
 14 Ag    4 Bg   15 Ag   13 Bu    5 Bg   14 Bu    5 Au   15 Bu                 
  0.138   0.151   0.157   0.192   0.194   0.240   0.281   0.298
 16 Ag   16 Bu   17 Ag   18 Ag   17 Bu   18 Bu   19 Ag   19 Bu                 
  0.410   0.434   0.440   0.450   0.451   0.453   0.460   0.491
 20 Bu   20 Ag   21 Ag   22 Ag    6 Bg    6 Au   21 Bu   22 Bu                 
  0.536   0.562   0.589   0.606   0.675   0.717   0.756   0.776
  7 Au    7 Bg   23 Bu   23 Ag   24 Bu   24 Ag   25 Ag    8 Bg                 
  0.787   0.813   0.842   0.852   0.863   0.911   0.916   0.935
  8 Au   25 Bu    9 Au    9 Bg   26 Ag   26 Bu   27 Bu   27 Ag                 
  1.021   1.048   1.053   1.084   1.133   1.234   1.423   1.508
 28 Ag   10 Au   28 Bu   29 Ag   29 Bu   10 Bg   11 Au   30 Bu                 
  1.520   1.550   1.646   1.704   1.850   1.952   1.986   2.017
 30 Ag   31 Ag   11 Bg   31 Bu   32 Ag   12 Au   32 Bu   12 Bg                 
  2.127   2.190   2.240   2.267   2.285   2.304   2.446   2.460
 33 Ag   33 Bu   13 Bg   13 Au   34 Bu   34 Ag   35 Ag   35 Bu                 
  2.518   2.637   2.670   2.676   2.832   2.877   3.194   3.226
 36 Bu   36 Ag   37 Bu   14 Au   14 Bg   37 Ag   38 Bu   38 Ag                 
  3.499   3.921   9.692   9.758  23.533  24.168  25.778  25.815
 39 Ag   39 Bu   40 Ag   40 Bu   41 Ag   41 Bu   15 Bg   15 Au                 
 25.842  25.933  26.307  26.398 215.671 215.744
 42 Ag   42 Bu   43 Bu   43 Ag   44 Ag   44 Bu                                 

 Beta MOs, Restricted
 -- Occupied --                  
-101.57 -101.57  -10.26  -10.25   -9.49   -9.49   -7.25   -7.25
  1 Ag    1 Bu    2 Ag    2 Bu    3 Bu    3 Ag    4 Bu    4 Ag                 
 -7.243  -7.243  -7.243  -7.243  -0.910  -0.874  -0.748  -0.607
  1 Bg    1 Au    5 Bu    5 Ag    6 Ag    6 Bu    7 Ag    7 Bu                 
 -0.500  -0.495  -0.419  -0.404  -0.359  -0.336  -0.333  -0.269
  8 Bu    8 Ag    9 Ag    2 Au    2 Bg    9 Bu   10 Ag    3 Au                 
 -- Virtual --                   
 -0.037  -0.019  -0.004   0.010   0.024   0.040   0.054   0.078
  3 Bg   10 Bu   11 Ag   11 Bu   12 Ag   12 Bu    4 Au   13 Ag                 
  0.081   0.087   0.093   0.094   0.102   0.113   0.123   0.130
 14 Ag    4 Bg   15 Ag   13 Bu    5 Bg   14 Bu    5 Au   15 Bu                 
  0.138   0.151   0.157   0.192   0.194   0.240   0.281   0.298
 16 Ag   16 Bu   17 Ag   18 Ag   17 Bu   18 Bu   19 Ag   19 Bu                 
  0.410   0.434   0.440   0.450   0.451   0.453   0.460   0.491
 20 Bu   20 Ag   21 Ag   22 Ag    6 Bg    6 Au   21 Bu   22 Bu                 
  0.536   0.562   0.589   0.606   0.675   0.717   0.756   0.776
  7 Au    7 Bg   23 Bu   23 Ag   24 Bu   24 Ag   25 Ag    8 Bg                 
  0.787   0.813   0.842   0.852   0.863   0.911   0.916   0.935
  8 Au   25 Bu    9 Au    9 Bg   26 Ag   26 Bu   27 Bu   27 Ag                 
  1.021   1.048   1.053   1.084   1.133   1.234   1.423   1.508
 28 Ag   10 Au   28 Bu   29 Ag   29 Bu   10 Bg   11 Au   30 Bu                 
  1.520   1.550   1.646   1.704   1.850   1.952   1.986   2.017
 30 Ag   31 Ag   11 Bg   31 Bu   32 Ag   12 Au   32 Bu   12 Bg                 
  2.127   2.190   2.240   2.267   2.285   2.304   2.446   2.460
 33 Ag   33 Bu   13 Bg   13 Au   34 Bu   34 Ag   35 Ag   35 Bu                 
  2.518   2.637   2.670   2.676   2.832   2.877   3.194   3.226
 36 Bu   36 Ag   37 Bu   14 Au   14 Bg   37 Ag   38 Bu   38 Ag                 
  3.499   3.921   9.692   9.758  23.533  24.168  25.778  25.815
 39 Ag   39 Bu   40 Ag   40 Bu   41 Ag   41 Bu   15 Bg   15 Au                 
 25.842  25.933  26.307  26.398 215.671 215.744
 42 Ag   42 Bu   43 Bu   43 Ag   44 Ag   44 Bu                                 
 --------------------------------------------------------------

          Ground-State Mulliken Net Atomic Charges

     Atom                 Charge (a.u.)
  ----------------------------------------
      1 Cl                    0.189005
      2 C                    -0.372446
      3 H                     0.183441
      4 C                    -0.372446
      5 H                     0.183441
      6 Cl                    0.189005
  ----------------------------------------
  Sum of atomic charges =    -0.000000

 -----------------------------------------------------------------
                    Cartesian Multipole Moments
 -----------------------------------------------------------------
    Charge (ESU x 10^10)
                -0.0000
    Dipole Moment (Debye)
         X      -0.0000      Y      -0.0000      Z       0.0000
       Tot       0.0000
    Quadrupole Moments (Debye-Ang)
        XX     -40.4528     XY       0.2931     YY     -34.6416
        XZ      -0.0000     YZ       0.0000     ZZ     -39.0997
    Octopole Moments (Debye-Ang^2)
       XXX      -0.0000    XXY      -0.0000    XYY       0.0000
       YYY      -0.0000    XXZ       0.0000    XYZ      -0.0000
       YYZ       0.0000    XZZ      -0.0000    YZZ       0.0000
       ZZZ       0.0000
    Hexadecapole Moments (Debye-Ang^3)
      XXXX    -739.8837   XXXY     -13.6146   XXYY    -143.7566
      XYYY       1.8073   YYYY     -64.8266   XXXZ       0.0000
      XXYZ       0.0000   XYYZ       0.0000   YYYZ       0.0000
      XXZZ    -140.9715   XYZZ      -0.2142   YYZZ     -20.5544
      XZZZ       0.0000   YZZZ       0.0000   ZZZZ     -46.1422
 -----------------------------------------------------------------
Archival summary:
1\1\TWL01\OPT\ProcedureUnspecified\BasisUnspecified\l222\taweetha\TueAug2821:41:282018TueAug2821:41:282018\0\\#,OPT,ProcedureUnspecified,BasisUnspecified,\\0,1\Cl\C,1,1.74478\H,2,1.08035,1,114.098\C,2,1.32464,1,121.577,3,-180,0\H,4,1.08035,2,124.325,1,-0,0\Cl,4,1.74478,2,121.577,1,-180,0\\\@

 Total job time:  18.24s(wall), 18.19s(cpu) 
 Tue Aug 28 21:41:28 2018

        *************************************************************
        *                                                           *
        *  Thank you very much for using Q-Chem.  Have a nice day.  *
        *                                                           *
        *************************************************************


 
User input: 2 of 2 
 
Q-Chem Developer Version!
                  Welcome to Q-Chem
     A Quantum Leap Into The Future Of Chemistry


 Q-Chem 5.1, Q-Chem, Inc., Pleasanton, CA (2018)

 Yihan Shao,  Zhengting Gan,  E. Epifanovsky,  A. T. B. Gilbert,  M. Wormit,  
 J. Kussmann,  A. W. Lange,  A. Behn,  Jia Deng,  Xintian Feng,  D. Ghosh,  
 M. Goldey,  P. R. Horn,  L. D. Jacobson,  I. Kaliman,  T. Kus,  A. Landau,  
 Jie Liu,  E. I. Proynov,  R. M. Richard,  R. P. Steele,  E. J. Sundstrom,  
 H. L. Woodcock III,  P. M. Zimmerman,  D. Zuev,  B. Albrecht,  E. Alguire,  
 S. A. Baeppler,  D. Barton,  Z. Benda,  Y. A. Bernard,  E. J. Berquist,  
 K. B. Bravaya,  H. Burton,  D. Casanova,  Chun-Min Chang,  Yunqing Chen,  
 A. Chien,  K. D. Closser,  M. P. Coons,  S. Coriani,  S. Dasgupta,  
 A. L. Dempwolff,  M. Diedenhofen,  Hainam Do,  R. G. Edgar,  Po-Tung Fang,  
 S. Faraji,  S. Fatehi,  Qingguo Feng,  K. D. Fenk,  J. Fosso-Tande,  
 Qinghui Ge,  A. Ghysels,  G. Gidofalvi,  J. Gomes,  J. Gonthier,  A. Gunina,  
 D. Hait,  M. W. D. Hanson-Heine,  P. H. P. Harbach,  A. W. Hauser,  
 J. E. Herr,  E. G. Hohenstein,  Z. C. Holden,  Kerwin Hui,  B. C. Huynh,  
 T.-C. Jagau,  Hyunjun Ji,  B. Kaduk,  K. Khistyaev,  Jaehoon Kim,  
 P. Klunzinger,  K. Koh,  D. Kosenkov,  L. Koulias,  T. Kowalczyk,  
 C. M. Krauter,  A. Kunitsa,  Ka Un Lao,  A. Laurent,  K. V. Lawler,  
 Joonho Lee,  D. Lefrancois,  S. Lehtola,  D. S. Levine,  Yi-Pei Li,  
 You-Sheng Lin,  Fenglai Liu,  E. Livshits,  A. Luenser,  P. Manohar,  
 E. Mansoor,  S. F. Manzer,  Shan-Ping Mao,  Yuezhi Mao,  N. Mardirossian,  
 A. V. Marenich,  T. Markovich,  L. A. Martinez-Martinez,  S. A. Maurer,  
 N. J. Mayhall,  S. C. McKenzie,  J.-M. Mewes,  A. F. Morrison,  
 J. W. Mullinax,  K. Nanda,  T. S. Nguyen-Beck,  R. Olivares-Amaya,  
 J. A. Parkhill,  T. M. Perrine,  F. Plasser,  P. Pokhilko,  S. Prager,  
 A. Prociuk,  E. Ramos,  D. R. Rehn,  F. Rob,  M. Schneider,  N. Sergueev,  
 S. M. Sharada,  S. Sharma,  D. W. Small,  T. Stauch,  T. Stein,  
 Yu-Chuan Su,  A. J. W. Thom,  A. Tkatchenko,  T. Tsuchimochi,  N. M. Tubman,  
 L. Vogt,  M. L. Vidal,  O. Vydrov,  M. A. Watson,  J. Wenzel,  
 M. de Wergifosse,  T. A. Wesolowski,  A. White,  J. Witte,  A. Yamada,  
 Jun Yang,  K. Yao,  S. Yeganeh,  S. R. Yost,  Zhi-Qiang You,  A. Zech,  
 Igor Ying Zhang,  Xing Zhang,  Yan Zhao,  Ying Zhu,  B. R. Brooks,  
 G. K. L. Chan,  C. J. Cramer,  M. S. Gordon,  W. J. Hehre,  A. Klamt,  
 M. W. Schmidt,  C. D. Sherrill,  D. G. Truhlar,  A. Aspuru-Guzik,  R. Baer,  
 A. T. Bell,  N. A. Besley,  Jeng-Da Chai,  A. E. DePrince, III,  
 R. A. DiStasio Jr.,  A. Dreuw,  B. D. Dunietz,  T. R. Furlani,  
 Chao-Ping Hsu,  Yousung Jung,  Jing Kong,  D. S. Lambrecht,  WanZhen Liang,  
 C. Ochsenfeld,  V. A. Rassolov,  L. V. Slipchenko,  J. E. Subotnik,  
 T. Van Voorhis,  J. M. Herbert,  A. I. Krylov,  P. M. W. Gill,  M. Head-Gordon

 Contributors to earlier versions of Q-Chem not listed above: 
 R. D. Adamson,  B. Austin,  J. Baker,  G. J. O. Beran,  K. Brandhorst,  
 S. T. Brown,  E. F. C. Byrd,  A. K. Chakraborty,  C.-L. Cheng,  
 Siu Hung Chien,  D. M. Chipman,  D. L. Crittenden,  H. Dachsel,  
 R. J. Doerksen,  A. D. Dutoi,  L. Fusti-Molnar,  W. A. Goddard III,  
 A. Golubeva-Zadorozhnaya,  S. R. Gwaltney,  G. Hawkins,  A. Heyden,  
 S. Hirata,  G. Kedziora,  F. J. Keil,  C. Kelley,  Jihan Kim,  R. A. King,  
 R. Z. Khaliullin,  P. P. Korambath,  W. Kurlancheek,  A. M. Lee,  M. S. Lee,  
 S. V. Levchenko,  Ching Yeh Lin,  D. Liotard,  R. C. Lochan,  I. Lotan,  
 P. E. Maslen,  N. Nair,  D. P. O'Neill,  D. Neuhauser,  E. Neuscamman,  
 C. M. Oana,  R. Olson,  B. Peters,  R. Peverati,  P. A. Pieniazek,  
 Y. M. Rhee,  J. Ritchie,  M. A. Rohrdanz,  E. Rosta,  N. J. Russ,  
 H. F. Schaefer III,  N. E. Schultz,  N. Shenvi,  A. C. Simmonett,  A. Sodt,  
 D. Stuck,  K. S. Thanthiriwatte,  V. Vanovschi,  Tao Wang,  A. Warshel,  
 C. F. Williams,  Q. Wu,  X. Xu,  W. Zhang

 Please cite Q-Chem as follows:
 Y. Shao et al., Mol. Phys. 113, 184-215 (2015)
 DOI: 10.1080/00268976.2014.952696

 Q-Chem 5.1.1 for Intel X86 EM64T Linux

 Parts of Q-Chem use Armadillo 8.300.2 (Tropical Shenanigans).
 http://arma.sourceforge.net/

 Q-Chem begins on Tue Aug 28 21:41:28 2018  

Host: 
0

     Scratch files written to /scratch/taweetham/qchem25808//
The previous job contains 0 fragments, simply inherited here
Input Ideriv = 2
Curr. Ideriv = -1
Max.  Ideriv = 2

Checking the input file for inconsistencies... 	...done.

--------------------------------------------------------------
User input:
--------------------------------------------------------------

$molecule
read
$end

$rem
   SCF_GUESS 	READ
   JOB_TYPE 	FREQUENCY
   BASIS 	6-311++G**
   EXCHANGE 	B3LYP	
   SET_ITER 100

   SET_CONV 5
$end


--------------------------------------------------------------
 ----------------------------------------------------------------
             Standard Nuclear Orientation (Angstroms)
    I     Atom           X                Y                Z
 ----------------------------------------------------------------
    1      Cl      2.1657987316    -0.0498456373     0.0000000000
    2      C       0.4921463778     0.4432369009    -0.0000000000
    3      H       0.3477262889     1.5138944404    -0.0000000000
    4      C      -0.4921463778    -0.4432369009     0.0000000000
    5      H      -0.3477262889    -1.5138944404     0.0000000000
    6      Cl     -2.1657987316     0.0498456373    -0.0000000000
 ----------------------------------------------------------------
 Molecular Point Group                 C2h   NOp =  4
 Largest Abelian Subgroup              C2h   NOp =  4
 Nuclear Repulsion Energy =   174.4451786442 hartrees
 There are       24 alpha and       24 beta electrons
 Requested basis set is 6-311++G(d,p)
 There are 48 shells and 118 basis functions

 Total QAlloc Memory Limit   2000 MB
 Mega-Array Size       188 MB
 MEM_STATIC part       192 MB

                       Distance Matrix (Angstroms)
             Cl(  1)   C (  2)   H (  3)   C (  4)   H (  5)
   C (  2)  1.744776
   H (  3)  2.398056  1.080354
   C (  4)  2.686899  1.324639  2.129730
   H (  5)  2.908822  2.129730  3.106632  1.080354
   Cl(  6)  4.332745  2.686899  2.908822  1.744776  2.398056

 A cutoff of  1.0D-11 yielded   1073 shell pairs
 There are      6758 function pairs (      7234 Cartesian)
 Smallest overlap matrix eigenvalue = 5.19E-05
 Guess MOs from SCF MO coefficient file

 -----------------------------------------------------------------------
  General SCF calculation program by
  Eric Jon Sundstrom, Paul Horn, Yuezhi Mao, Dmitri Zuev, Alec White,
  David Stuck, Shaama M.S., Shane Yost, Joonho Lee, David Small,
  Daniel Levine, Susi Lehtola, Hugh Burton, Evgeny Epifanovsky
 -----------------------------------------------------------------------
 Exchange:     0.2000 Hartree-Fock + 0.0800 Slater + 0.7200 B88
 Correlation:  0.1900 VWN1RPA + 0.8100 LYP
 Using SG-1 standard quadrature grid
 A restricted SCF calculation will be
 performed using DIIS
 SCF converges when DIIS error is below 1.0e-08
 ---------------------------------------
  Cycle       Energy         DIIS error
 ---------------------------------------
    1    -997.8593336587      8.19e-07  
    2    -997.8593336609      7.13e-08  
    3    -997.8593336608      2.82e-08  
    4    -997.8593336609      7.26e-09  Convergence criterion met
 ---------------------------------------
 SCF time:   CPU 2.70s  wall 3.00s 
 SCF   energy in the final basis set =     -997.8593336609
 Total energy in the final basis set =     -997.8593336609

 --------------------------------------------------------------
             Orbital Energies (a.u.) and Symmetries
 --------------------------------------------------------------

 Alpha MOs, Restricted
 -- Occupied --                  
-101.57 -101.57  -10.26  -10.25   -9.49   -9.49   -7.25   -7.25
  1 Ag    1 Bu    2 Ag    2 Bu    3 Bu    3 Ag    4 Bu    4 Ag                 
 -7.243  -7.243  -7.243  -7.243  -0.910  -0.874  -0.748  -0.607
  1 Bg    1 Au    5 Bu    5 Ag    6 Ag    6 Bu    7 Ag    7 Bu                 
 -0.500  -0.495  -0.419  -0.404  -0.359  -0.336  -0.333  -0.269
  8 Bu    8 Ag    9 Ag    2 Au    2 Bg    9 Bu   10 Ag    3 Au                 
 -- Virtual --                   
 -0.037  -0.019  -0.004   0.010   0.024   0.040   0.054   0.078
  3 Bg   10 Bu   11 Ag   11 Bu   12 Ag   12 Bu    4 Au   13 Ag                 
  0.081   0.087   0.093   0.094   0.102   0.113   0.123   0.130
 14 Ag    4 Bg   15 Ag   13 Bu    5 Bg   14 Bu    5 Au   15 Bu                 
  0.138   0.151   0.157   0.192   0.194   0.240   0.281   0.298
 16 Ag   16 Bu   17 Ag   18 Ag   17 Bu   18 Bu   19 Ag   19 Bu                 
  0.410   0.434   0.440   0.450   0.451   0.453   0.460   0.491
 20 Bu   20 Ag   21 Ag   22 Ag    6 Bg    6 Au   21 Bu   22 Bu                 
  0.536   0.562   0.589   0.606   0.675   0.717   0.756   0.776
  7 Au    7 Bg   23 Bu   23 Ag   24 Bu   24 Ag   25 Ag    8 Bg                 
  0.787   0.813   0.842   0.852   0.863   0.911   0.916   0.935
  8 Au   25 Bu    9 Au    9 Bg   26 Ag   26 Bu   27 Bu   27 Ag                 
  1.021   1.048   1.053   1.084   1.133   1.234   1.423   1.508
 28 Ag   10 Au   28 Bu   29 Ag   29 Bu   10 Bg   11 Au   30 Bu                 
  1.520   1.550   1.646   1.704   1.850   1.952   1.986   2.017
 30 Ag   31 Ag   11 Bg   31 Bu   32 Ag   12 Au   32 Bu   12 Bg                 
  2.127   2.190   2.240   2.267   2.285   2.304   2.446   2.460
 33 Ag   33 Bu   13 Bg   13 Au   34 Bu   34 Ag   35 Ag   35 Bu                 
  2.518   2.637   2.670   2.676   2.832   2.877   3.194   3.226
 36 Bu   36 Ag   37 Bu   14 Au   14 Bg   37 Ag   38 Bu   38 Ag                 
  3.499   3.921   9.692   9.758  23.533  24.168  25.778  25.815
 39 Ag   39 Bu   40 Ag   40 Bu   41 Ag   41 Bu   15 Bg   15 Au                 
 25.842  25.933  26.307  26.398 215.671 215.744
 42 Ag   42 Bu   43 Bu   43 Ag   44 Ag   44 Bu                                 

 Beta MOs, Restricted
 -- Occupied --                  
-101.57 -101.57  -10.26  -10.25   -9.49   -9.49   -7.25   -7.25
  1 Ag    1 Bu    2 Ag    2 Bu    3 Bu    3 Ag    4 Bu    4 Ag                 
 -7.243  -7.243  -7.243  -7.243  -0.910  -0.874  -0.748  -0.607
  1 Bg    1 Au    5 Bu    5 Ag    6 Ag    6 Bu    7 Ag    7 Bu                 
 -0.500  -0.495  -0.419  -0.404  -0.359  -0.336  -0.333  -0.269
  8 Bu    8 Ag    9 Ag    2 Au    2 Bg    9 Bu   10 Ag    3 Au                 
 -- Virtual --                   
 -0.037  -0.019  -0.004   0.010   0.024   0.040   0.054   0.078
  3 Bg   10 Bu   11 Ag   11 Bu   12 Ag   12 Bu    4 Au   13 Ag                 
  0.081   0.087   0.093   0.094   0.102   0.113   0.123   0.130
 14 Ag    4 Bg   15 Ag   13 Bu    5 Bg   14 Bu    5 Au   15 Bu                 
  0.138   0.151   0.157   0.192   0.194   0.240   0.281   0.298
 16 Ag   16 Bu   17 Ag   18 Ag   17 Bu   18 Bu   19 Ag   19 Bu                 
  0.410   0.434   0.440   0.450   0.451   0.453   0.460   0.491
 20 Bu   20 Ag   21 Ag   22 Ag    6 Bg    6 Au   21 Bu   22 Bu                 
  0.536   0.562   0.589   0.606   0.675   0.717   0.756   0.776
  7 Au    7 Bg   23 Bu   23 Ag   24 Bu   24 Ag   25 Ag    8 Bg                 
  0.787   0.813   0.842   0.852   0.863   0.911   0.916   0.935
  8 Au   25 Bu    9 Au    9 Bg   26 Ag   26 Bu   27 Bu   27 Ag                 
  1.021   1.048   1.053   1.084   1.133   1.234   1.423   1.508
 28 Ag   10 Au   28 Bu   29 Ag   29 Bu   10 Bg   11 Au   30 Bu                 
  1.520   1.550   1.646   1.704   1.850   1.952   1.986   2.017
 30 Ag   31 Ag   11 Bg   31 Bu   32 Ag   12 Au   32 Bu   12 Bg                 
  2.127   2.190   2.240   2.267   2.285   2.304   2.446   2.460
 33 Ag   33 Bu   13 Bg   13 Au   34 Bu   34 Ag   35 Ag   35 Bu                 
  2.518   2.637   2.670   2.676   2.832   2.877   3.194   3.226
 36 Bu   36 Ag   37 Bu   14 Au   14 Bg   37 Ag   38 Bu   38 Ag                 
  3.499   3.921   9.692   9.758  23.533  24.168  25.778  25.815
 39 Ag   39 Bu   40 Ag   40 Bu   41 Ag   41 Bu   15 Bg   15 Au                 
 25.842  25.933  26.307  26.398 215.671 215.744
 42 Ag   42 Bu   43 Bu   43 Ag   44 Ag   44 Bu                                 
 --------------------------------------------------------------

          Ground-State Mulliken Net Atomic Charges

     Atom                 Charge (a.u.)
  ----------------------------------------
      1 Cl                    0.189005
      2 C                    -0.372446
      3 H                     0.183441
      4 C                    -0.372446
      5 H                     0.183441
      6 Cl                    0.189005
  ----------------------------------------
  Sum of atomic charges =    -0.000000

 -----------------------------------------------------------------
                    Cartesian Multipole Moments
 -----------------------------------------------------------------
    Charge (ESU x 10^10)
                -0.0000
    Dipole Moment (Debye)
         X       0.0000      Y      -0.0000      Z       0.0000
       Tot       0.0000
    Quadrupole Moments (Debye-Ang)
        XX     -40.4527     XY       0.2933     YY     -34.6416
        XZ      -0.0000     YZ       0.0000     ZZ     -39.0997
    Octopole Moments (Debye-Ang^2)
       XXX      -0.0000    XXY      -0.0000    XYY       0.0000
       YYY      -0.0000    XXZ       0.0000    XYZ       0.0000
       YYZ       0.0000    XZZ      -0.0000    YZZ      -0.0000
       ZZZ       0.0000
    Hexadecapole Moments (Debye-Ang^3)
      XXXX    -739.8857   XXXY     -13.6030   XXYY    -143.7554
      XYYY       1.8210   YYYY     -64.8268   XXXZ      -0.0000
      XXYZ       0.0000   XYYZ      -0.0000   YYYZ       0.0000
      XXZZ    -140.9715   XYZZ      -0.2097   YYZZ     -20.5543
      XZZZ      -0.0000   YZZZ       0.0000   ZZZZ     -46.1422
 -----------------------------------------------------------------
 Calculating MO derivatives via CPSCF
   1         3          18      0.166462    0.049969
   2         3          18      0.019780    0.005924
   3         3          18      0.001555    0.000568
   4        19           2      0.000058    0.000040
   5        21           0      0.000000    0.000000    Roots Converged
 Time for AOints: 3.0 s (CPU) 3.0 s (wall)
 ------------------------------------------------------------------------------
                     AOints        : Timing summary (seconds)
 ------------------------------------------------------------------------------
     job step          cpu (% of tot)      sys (% of tot)     wall (% of tot)
 ------------------------------------------------------------------------------
  cpscf_lag         0.3999E+02 (54.9)   0.8800E-04 (21.5)   0.4002E+02 (54.9)
  iterzp            0.2980E+02 (40.9)   0.3210E-03 (78.5)   0.2981E+02 (40.9)
  make_fx           0.0000E+00 ( 0.0)   0.0000E+00 ( 0.0)   0.0000E+00 ( 0.0)
  AOints            0.2973E+01 ( 4.1)   0.0000E+00 ( 0.0)   0.2975E+01 ( 4.1)
 ------------------------------------------------------------------------------
   Grand Totals     0.7283E+02          0.4090E-03          0.7287E+02
 ------------------------------------------------------------------------------
 Calculating analytic Hessian of the SCF energy
 Polarizability Matrix (a.u.)
            1           2           3
    1 -77.9281475  -1.6803487  -0.0000000
    2  -1.6803487 -38.9897791  -0.0000000
    3  -0.0000000  -0.0000000 -29.6776884

 Direct stationary perturbation theory relativistic correction:

 rels  =       1.569565588872
 relv  =      -5.628780002554
 rel2e =       1.239816292367
 E_rel =      -2.819398121316

 Hessian of the SCF Energy
            1           2           3           4           5           6
    1   0.2183929  -0.0508980   0.0000000  -0.1555320   0.0407943  -0.0000000
    2  -0.0508980   0.0433672  -0.0000000   0.0373487  -0.0547646   0.0000000
    3   0.0000000  -0.0000000   0.0095335  -0.0000000   0.0000000  -0.0189430
    4  -0.1555320   0.0373487  -0.0000000   0.5543466   0.1701197   0.0000000
    5   0.0407943  -0.0547646   0.0000000   0.1701197   0.7391961  -0.0000000
    6  -0.0000000   0.0000000  -0.0189430   0.0000000  -0.0000000   0.0897489
    7  -0.0180239   0.0251437  -0.0000000  -0.0477834   0.0371615   0.0000000
    8   0.0018388   0.0007421   0.0000000   0.0300970  -0.3500308   0.0000000
    9  -0.0000000   0.0000000   0.0030045  -0.0000000   0.0000000  -0.0348934
   10  -0.0401909  -0.0093604  -0.0000000  -0.3183642  -0.2340840  -0.0000000
   11   0.0100057   0.0093877  -0.0000000  -0.2340840  -0.3306860   0.0000000
   12   0.0000000  -0.0000000   0.0049503  -0.0000000   0.0000000  -0.0467321
   13   0.0008198  -0.0002553   0.0000000   0.0075240  -0.0239972   0.0000000
   14   0.0002378   0.0009539  -0.0000000   0.0058790  -0.0131024   0.0000000
   15  -0.0000000   0.0000000  -0.0043606  -0.0000000   0.0000000   0.0058694
   16  -0.0054660  -0.0019786   0.0000000  -0.0401909   0.0100057  -0.0000000
   17  -0.0019786   0.0003138   0.0000000  -0.0093604   0.0093877  -0.0000000
   18   0.0000000  -0.0000000   0.0058153   0.0000000  -0.0000000   0.0049503
            7           8           9          10          11          12
    1  -0.0180239   0.0018388  -0.0000000  -0.0401909   0.0100057   0.0000000
    2   0.0251437   0.0007421   0.0000000  -0.0093604   0.0093877  -0.0000000
    3  -0.0000000   0.0000000   0.0030045  -0.0000000  -0.0000000   0.0049503
    4  -0.0477834   0.0300970  -0.0000000  -0.3183642  -0.2340840  -0.0000000
    5   0.0371615  -0.3500308   0.0000000  -0.2340840  -0.3306860   0.0000000
    6   0.0000000   0.0000000  -0.0348934  -0.0000000   0.0000000  -0.0467321
    7   0.0607959  -0.0360428   0.0000000   0.0075240  -0.0239972  -0.0000000
    8  -0.0360428   0.3617590  -0.0000000   0.0058790  -0.0131024   0.0000000
    9   0.0000000  -0.0000000   0.0212623  -0.0000000  -0.0000000   0.0058694
   10   0.0075240   0.0058790  -0.0000000   0.5543466   0.1701197   0.0000000
   11  -0.0239972  -0.0131024  -0.0000000   0.1701197   0.7391961  -0.0000000
   12  -0.0000000   0.0000000   0.0058694   0.0000000  -0.0000000   0.0897489
   13  -0.0033324  -0.0020099  -0.0000000  -0.0477834   0.0371615  -0.0000000
   14  -0.0020099  -0.0003217   0.0000000   0.0300970  -0.3500308   0.0000000
   15   0.0000000   0.0000000   0.0091177   0.0000000  -0.0000000  -0.0348934
   16   0.0008198   0.0002378   0.0000000  -0.1555320   0.0407943  -0.0000000
   17  -0.0002553   0.0009539   0.0000000   0.0373487  -0.0547646   0.0000000
   18   0.0000000   0.0000000  -0.0043606  -0.0000000   0.0000000  -0.0189430
           13          14          15          16          17          18
    1   0.0008198   0.0002378  -0.0000000  -0.0054660  -0.0019786   0.0000000
    2  -0.0002553   0.0009539   0.0000000  -0.0019786   0.0003138  -0.0000000
    3   0.0000000  -0.0000000  -0.0043606   0.0000000   0.0000000   0.0058153
    4   0.0075240   0.0058790  -0.0000000  -0.0401909  -0.0093604   0.0000000
    5  -0.0239972  -0.0131024   0.0000000   0.0100057   0.0093877  -0.0000000
    6   0.0000000   0.0000000   0.0058694  -0.0000000  -0.0000000   0.0049503
    7  -0.0033324  -0.0020099   0.0000000   0.0008198  -0.0002553   0.0000000
    8  -0.0020099  -0.0003217   0.0000000   0.0002378   0.0009539   0.0000000
    9  -0.0000000   0.0000000   0.0091177   0.0000000   0.0000000  -0.0043606
   10  -0.0477834   0.0300970   0.0000000  -0.1555320   0.0373487  -0.0000000
   11   0.0371615  -0.3500308  -0.0000000   0.0407943  -0.0547646   0.0000000
   12  -0.0000000   0.0000000  -0.0348934  -0.0000000   0.0000000  -0.0189430
   13   0.0607959  -0.0360428  -0.0000000  -0.0180239   0.0251437  -0.0000000
   14  -0.0360428   0.3617590   0.0000000   0.0018388   0.0007421  -0.0000000
   15  -0.0000000   0.0000000   0.0212623   0.0000000   0.0000000   0.0030045
   16  -0.0180239   0.0018388   0.0000000   0.2183929  -0.0508980   0.0000000
   17   0.0251437   0.0007421   0.0000000  -0.0508980   0.0433672  -0.0000000
   18  -0.0000000  -0.0000000   0.0030045   0.0000000  -0.0000000   0.0095335
 Gradient time:  CPU 94.43 s  wall 94.48 s
 **********************************************************************
 **                                                                  **
 **                       VIBRATIONAL ANALYSIS                       **
 **                       --------------------                       **
 **                                                                  **
 **        VIBRATIONAL FREQUENCIES (CM**-1) AND NORMAL MODES         **
 **     FORCE CONSTANTS (mDYN/ANGSTROM) AND REDUCED MASSES (AMU)     **
 **                  INFRARED INTENSITIES (KM/MOL)                   **
 **                                                                  **
 **********************************************************************


 Mode:                 1                      2                      3
 Frequency:       206.82                 237.96                 347.14
 Force Cnst:      0.2117                 0.2186                 1.4622
 Red. Mass:       8.3985                 6.5513                20.5935
 IR Active:          YES                    YES                    NO 
 IR Intens:        0.160                  3.390                  0.000
 Raman Active:       NO                     NO                     YES
               X      Y      Z        X      Y      Z        X      Y      Z
 Cl         0.000  0.000 -0.180   -0.042 -0.153 -0.000    0.521  0.020 -0.000
 C         -0.000 -0.000  0.485    0.094  0.408  0.000    0.175 -0.146  0.000
 H         -0.000 -0.000  0.482    0.328  0.438  0.000    0.404 -0.114  0.000
 C         -0.000 -0.000  0.485    0.094  0.408  0.000   -0.175  0.146  0.000
 H         -0.000 -0.000  0.482    0.328  0.438  0.000   -0.404  0.114 -0.000
 Cl         0.000  0.000 -0.180   -0.042 -0.153 -0.000   -0.521 -0.020 -0.000
 TransDip  -0.000 -0.000  0.013   -0.019  0.056  0.000   -0.000 -0.000  0.000

 Mode:                 4                      5                      6
 Frequency:       789.06                 794.76                 838.29
 Force Cnst:      0.6685                 3.7954                 1.9414
 Red. Mass:       1.8225                10.1986                 4.6889
 IR Active:          NO                     YES                    NO 
 IR Intens:        0.000                146.496                  0.000
 Raman Active:       YES                    NO                     YES
               X      Y      Z        X      Y      Z        X      Y      Z
 Cl         0.000 -0.000 -0.012   -0.192  0.051 -0.000    0.072 -0.053  0.000
 C         -0.000  0.000  0.191    0.528 -0.134  0.000   -0.251  0.282 -0.000
 H         -0.000  0.000 -0.681    0.373 -0.157 -0.000   -0.537  0.247  0.000
 C         -0.000 -0.000 -0.191    0.528 -0.134 -0.000    0.251 -0.282  0.000
 H         -0.000  0.000  0.681    0.373 -0.157  0.000    0.537 -0.247 -0.000
 Cl         0.000 -0.000  0.012   -0.192  0.051  0.000   -0.072  0.053 -0.000
 TransDip  -0.000  0.000  0.000    0.387 -0.018 -0.000   -0.000  0.000 -0.000

 Mode:                 7                      8                      9
 Frequency:       927.41                1224.73                1303.11
 Force Cnst:      0.5493                 0.9693                 1.1782
 Red. Mass:       1.0839                 1.0967                 1.1776
 IR Active:          YES                    YES                    NO 
 IR Intens:       70.890                 19.594                  0.000
 Raman Active:       NO                     NO                     YES
               X      Y      Z        X      Y      Z        X      Y      Z
 Cl         0.000 -0.000 -0.000   -0.002  0.009  0.000    0.004 -0.005 -0.000
 C         -0.000 -0.000 -0.059   -0.053 -0.031 -0.000    0.018 -0.085  0.000
 H         -0.000 -0.000  0.705    0.702  0.057  0.000   -0.679 -0.176 -0.000
 C          0.000 -0.000 -0.059   -0.053 -0.031 -0.000   -0.018  0.085 -0.000
 H          0.000 -0.000  0.705    0.702  0.057  0.000    0.679  0.176 -0.000
 Cl        -0.000  0.000 -0.000   -0.002  0.009  0.000   -0.004  0.005  0.000
 TransDip   0.000 -0.000  0.270   -0.111  0.088  0.000    0.000  0.000 -0.000

 Mode:                10                     11                     12
 Frequency:      1644.15                3226.18                3229.50
 Force Cnst:     10.8518                 6.6600                 6.7779
 Red. Mass:       6.8134                 1.0860                 1.1030
 IR Active:          NO                     YES                    NO 
 IR Intens:        0.000                 15.801                  0.000
 Raman Active:       YES                    NO                     YES
               X      Y      Z        X      Y      Z        X      Y      Z
 Cl         0.009  0.003 -0.000   -0.000  0.000 -0.000   -0.000 -0.000 -0.000
 C         -0.420 -0.296 -0.000    0.007 -0.059  0.000    0.001  0.066 -0.000
 H          0.386 -0.295  0.000   -0.082  0.700 -0.000    0.083 -0.699  0.000
 C          0.420  0.296  0.000    0.007 -0.059 -0.000   -0.001 -0.066  0.000
 H         -0.386  0.295 -0.000   -0.082  0.700  0.000   -0.083  0.699  0.000
 Cl        -0.009 -0.003 -0.000   -0.000  0.000 -0.000    0.000  0.000 -0.000
 TransDip   0.000 -0.000  0.000    0.121  0.041 -0.000    0.000  0.000  0.000

 STANDARD THERMODYNAMIC QUANTITIES AT   298.15 K  AND     1.00 ATM

   This Molecule has  0 Imaginary Frequencies
   Zero point vibrational energy:       21.114 kcal/mol

   Atom    1 Element Cl Has Mass   34.96885
   Atom    2 Element C  Has Mass   12.00000
   Atom    3 Element H  Has Mass    1.00783
   Atom    4 Element C  Has Mass   12.00000
   Atom    5 Element H  Has Mass    1.00783
   Atom    6 Element Cl Has Mass   34.96885
   Molecular Mass:    95.953360 amu
   Principal axes and moments of inertia in amu*Bohr^2:
                             1           2           3
    Eigenvalues --       33.93791  1193.15424  1227.09215
          X               0.99999     0.00386     0.00000
          Y              -0.00386     0.99999     0.00000
          Z               0.00000    -0.00000     1.00000
   Rotational Symmetry Number is   2
   The Molecule is an Asymmetric Top
   Translational Enthalpy:        0.889 kcal/mol
   Rotational Enthalpy:           0.889 kcal/mol
   Vibrational Enthalpy:         22.196 kcal/mol
   gas constant (RT):             0.592 kcal/mol
   Translational Entropy:        39.595  cal/mol.K
   Rotational Entropy:           24.033  cal/mol.K
   Vibrational Entropy:           5.871  cal/mol.K

   Total Enthalpy:               24.566 kcal/mol
   Total Entropy:                69.499  cal/mol.K

 ======================================================================

 STANDARD THERMODYNAMIC QUANTITIES FOR ANHARMONIC VIBRATION -- TOSH

   Zero point vibrational energy: ************ kcal/mol

   Vibrational Enthalpy:       Infinity kcal/mol
   Vibrational Entropy:             NaN  cal/mol.K

   Total Enthalpy:             Infinity kcal/mol
   Total Entropy:                   NaN  cal/mol.K

 ======================================================================

 STANDARD THERMODYNAMIC QUANTITIES FOR ANHARMONIC VIBRATION -- VPT2

   Zero point vibrational energy: ************ kcal/mol

   Vibrational Enthalpy:       Infinity kcal/mol
   Vibrational Entropy:             NaN  cal/mol.K

   Total Enthalpy:             Infinity kcal/mol
   Total Entropy:                   NaN  cal/mol.K

 ======================================================================

Archival summary:
1\1\TWL01\FREQ\ProcedureUnspecified\BasisUnspecified\l222\taweetha\TueAug2821:43:062018TueAug2821:43:062018\0\\#,FREQ,ProcedureUnspecified,BasisUnspecified,\\0,1\Cl\C,1,1.74478\H,2,1.08035,1,114.098\C,2,1.32464,1,121.577,3,-180,0\H,4,1.08035,2,124.325,1,-0,0\Cl,4,1.74478,2,121.577,1,180,0\\\@

 Total job time:  97.24s(wall), 97.19s(cpu) 
 Tue Aug 28 21:43:06 2018

        *************************************************************
        *                                                           *
        *  Thank you very much for using Q-Chem.  Have a nice day.  *
        *                                                           *
        *************************************************************
