# Supplementary material for: Geometric and energetic data from ab initio calculations of haloethene, haloimine, halomethylenephosphine, haloiminophosphine, halodiazene, halodiphosphene and halocyclopropane
Source: Data Brief. 2019 Nov 2;27:104738. doi: 10.1016/j.dib.2019.104738 (PMC6861602; doi:10.1016/j.dib.2019.104738)
Supplement: Multimedia component 2 [file mmc2.zip › CC/B3LYP/HClCCFBr.out]

Q-Chem Developer Version!
                  Welcome to Q-Chem
     A Quantum Leap Into The Future Of Chemistry


 Q-Chem 5.1, Q-Chem, Inc., Pleasanton, CA (2018)

 Yihan Shao,  Zhengting Gan,  E. Epifanovsky,  A. T. B. Gilbert,  M. Wormit,  
 J. Kussmann,  A. W. Lange,  A. Behn,  Jia Deng,  Xintian Feng,  D. Ghosh,  
 M. Goldey,  P. R. Horn,  L. D. Jacobson,  I. Kaliman,  T. Kus,  A. Landau,  
 Jie Liu,  E. I. Proynov,  R. M. Richard,  R. P. Steele,  E. J. Sundstrom,  
 H. L. Woodcock III,  P. M. Zimmerman,  D. Zuev,  B. Albrecht,  E. Alguire,  
 S. A. Baeppler,  D. Barton,  Z. Benda,  Y. A. Bernard,  E. J. Berquist,  
 K. B. Bravaya,  H. Burton,  D. Casanova,  Chun-Min Chang,  Yunqing Chen,  
 A. Chien,  K. D. Closser,  M. P. Coons,  S. Coriani,  S. Dasgupta,  
 A. L. Dempwolff,  M. Diedenhofen,  Hainam Do,  R. G. Edgar,  Po-Tung Fang,  
 S. Faraji,  S. Fatehi,  Qingguo Feng,  K. D. Fenk,  J. Fosso-Tande,  
 Qinghui Ge,  A. Ghysels,  G. Gidofalvi,  J. Gomes,  J. Gonthier,  A. Gunina,  
 D. Hait,  M. W. D. Hanson-Heine,  P. H. P. Harbach,  A. W. Hauser,  
 J. E. Herr,  E. G. Hohenstein,  Z. C. Holden,  Kerwin Hui,  B. C. Huynh,  
 T.-C. Jagau,  Hyunjun Ji,  B. Kaduk,  K. Khistyaev,  Jaehoon Kim,  
 P. Klunzinger,  K. Koh,  D. Kosenkov,  L. Koulias,  T. Kowalczyk,  
 C. M. Krauter,  A. Kunitsa,  Ka Un Lao,  A. Laurent,  K. V. Lawler,  
 Joonho Lee,  D. Lefrancois,  S. Lehtola,  D. S. Levine,  Yi-Pei Li,  
 You-Sheng Lin,  Fenglai Liu,  E. Livshits,  A. Luenser,  P. Manohar,  
 E. Mansoor,  S. F. Manzer,  Shan-Ping Mao,  Yuezhi Mao,  N. Mardirossian,  
 A. V. Marenich,  T. Markovich,  L. A. Martinez-Martinez,  S. A. Maurer,  
 N. J. Mayhall,  S. C. McKenzie,  J.-M. Mewes,  A. F. Morrison,  
 J. W. Mullinax,  K. Nanda,  T. S. Nguyen-Beck,  R. Olivares-Amaya,  
 J. A. Parkhill,  T. M. Perrine,  F. Plasser,  P. Pokhilko,  S. Prager,  
 A. Prociuk,  E. Ramos,  D. R. Rehn,  F. Rob,  M. Schneider,  N. Sergueev,  
 S. M. Sharada,  S. Sharma,  D. W. Small,  T. Stauch,  T. Stein,  
 Yu-Chuan Su,  A. J. W. Thom,  A. Tkatchenko,  T. Tsuchimochi,  N. M. Tubman,  
 L. Vogt,  M. L. Vidal,  O. Vydrov,  M. A. Watson,  J. Wenzel,  
 M. de Wergifosse,  T. A. Wesolowski,  A. White,  J. Witte,  A. Yamada,  
 Jun Yang,  K. Yao,  S. Yeganeh,  S. R. Yost,  Zhi-Qiang You,  A. Zech,  
 Igor Ying Zhang,  Xing Zhang,  Yan Zhao,  Ying Zhu,  B. R. Brooks,  
 G. K. L. Chan,  C. J. Cramer,  M. S. Gordon,  W. J. Hehre,  A. Klamt,  
 M. W. Schmidt,  C. D. Sherrill,  D. G. Truhlar,  A. Aspuru-Guzik,  R. Baer,  
 A. T. Bell,  N. A. Besley,  Jeng-Da Chai,  A. E. DePrince, III,  
 R. A. DiStasio Jr.,  A. Dreuw,  B. D. Dunietz,  T. R. Furlani,  
 Chao-Ping Hsu,  Yousung Jung,  Jing Kong,  D. S. Lambrecht,  WanZhen Liang,  
 C. Ochsenfeld,  V. A. Rassolov,  L. V. Slipchenko,  J. E. Subotnik,  
 T. Van Voorhis,  J. M. Herbert,  A. I. Krylov,  P. M. W. Gill,  M. Head-Gordon

 Contributors to earlier versions of Q-Chem not listed above: 
 R. D. Adamson,  B. Austin,  J. Baker,  G. J. O. Beran,  K. Brandhorst,  
 S. T. Brown,  E. F. C. Byrd,  A. K. Chakraborty,  C.-L. Cheng,  
 Siu Hung Chien,  D. M. Chipman,  D. L. Crittenden,  H. Dachsel,  
 R. J. Doerksen,  A. D. Dutoi,  L. Fusti-Molnar,  W. A. Goddard III,  
 A. Golubeva-Zadorozhnaya,  S. R. Gwaltney,  G. Hawkins,  A. Heyden,  
 S. Hirata,  G. Kedziora,  F. J. Keil,  C. Kelley,  Jihan Kim,  R. A. King,  
 R. Z. Khaliullin,  P. P. Korambath,  W. Kurlancheek,  A. M. Lee,  M. S. Lee,  
 S. V. Levchenko,  Ching Yeh Lin,  D. Liotard,  R. C. Lochan,  I. Lotan,  
 P. E. Maslen,  N. Nair,  D. P. O'Neill,  D. Neuhauser,  E. Neuscamman,  
 C. M. Oana,  R. Olson,  B. Peters,  R. Peverati,  P. A. Pieniazek,  
 Y. M. Rhee,  J. Ritchie,  M. A. Rohrdanz,  E. Rosta,  N. J. Russ,  
 H. F. Schaefer III,  N. E. Schultz,  N. Shenvi,  A. C. Simmonett,  A. Sodt,  
 D. Stuck,  K. S. Thanthiriwatte,  V. Vanovschi,  Tao Wang,  A. Warshel,  
 C. F. Williams,  Q. Wu,  X. Xu,  W. Zhang

 Please cite Q-Chem as follows:
 Y. Shao et al., Mol. Phys. 113, 184-215 (2015)
 DOI: 10.1080/00268976.2014.952696

 Q-Chem 5.1.1 for Intel X86 EM64T Linux

 Parts of Q-Chem use Armadillo 8.300.2 (Tropical Shenanigans).
 http://arma.sourceforge.net/

 Q-Chem begins on Tue Aug 28 21:16:03 2018  

Host: 
0

     Scratch files written to /scratch/taweetham/qchem25064//
Input Ideriv = 2
Curr. Ideriv = -1
Max.  Ideriv = 2

Checking the input file for inconsistencies... 	...done.

--------------------------------------------------------------
User input:
--------------------------------------------------------------
HFClBr.inp
$molecule
0 1
Br
C  1 1.880432
C  2 1.328199 1 127.337347
H  3 1.081164 2 120.085964 1 -180.000000 0
F  2 1.340193 1 113.000857 3 -180.000000 0
Cl 3 1.728865 2 124.474137 1 -0.000000 0
$end

$rem
   JOB_TYPE		OPTIMIZATION
   BASIS		6-311++G**
   EXCHANGE		B3LYP
$end

--------------------------------------------------------------
 ----------------------------------------------------------------
             Standard Nuclear Orientation (Angstroms)
    I     Atom           X                Y                Z
 ----------------------------------------------------------------
    1      Br      1.1930590992    -0.5956769145    -0.0000000000
    2      C       0.0286365202     0.8808543463     0.0000000000
    3      C      -1.2993902597     0.8594661347     0.0000000000
    4      H      -1.8563707478     1.7861205097     0.0000000000
    5      F       0.6730310174     2.0559598774     0.0000000000
    6      Cl     -2.2549090849    -0.5813523698    -0.0000000000
 ----------------------------------------------------------------
 Molecular Point Group                 Cs    NOp =  2
 Largest Abelian Subgroup              Cs    NOp =  2
 Nuclear Repulsion Energy =   385.1909789533 hartrees
 There are       37 alpha and       37 beta electrons
 Requested basis set is 6-311++G(d,p)
 There are 55 shells and 151 basis functions

 Total QAlloc Memory Limit   2000 MB
 Mega-Array Size       188 MB
 MEM_STATIC part       192 MB
 A cutoff of  1.0D-11 yielded   1321 shell pairs
 There are     10542 function pairs (     11558 Cartesian)
 Smallest overlap matrix eigenvalue = 4.39E-05

 Scale SEOQF with 1.000000e-01/1.000000e-01/1.000000e-01

 Standard Electronic Orientation quadrupole field applied
 Nucleus-field energy     =     0.0000000104 hartrees
 Guess from superposition of atomic densities
 Warning:  Energy on first SCF cycle will be non-variational
 SAD guess density has 74.000000 electrons

 -----------------------------------------------------------------------
  General SCF calculation program by
  Eric Jon Sundstrom, Paul Horn, Yuezhi Mao, Dmitri Zuev, Alec White,
  David Stuck, Shaama M.S., Shane Yost, Joonho Lee, David Small,
  Daniel Levine, Susi Lehtola, Hugh Burton, Evgeny Epifanovsky
 -----------------------------------------------------------------------
 Exchange:     0.2000 Hartree-Fock + 0.0800 Slater + 0.7200 B88
 Correlation:  0.1900 VWN1RPA + 0.8100 LYP
 Using SG-1 standard quadrature grid
 A restricted SCF calculation will be
 performed using DIIS
 SCF converges when DIIS error is below 1.0e-08
 ---------------------------------------
  Cycle       Energy         DIIS error
 ---------------------------------------
    1   -3211.7907190006      4.46e-02  
    2   -3211.0005452689      4.30e-03  
    3   -3210.9503772624      5.99e-03  
    4   -3211.0329695995      1.21e-03  
    5   -3211.0366999959      4.00e-04  
    6   -3211.0370181660      1.08e-04  
    7   -3211.0370426811      2.25e-05  
    8   -3211.0370435131      7.07e-06  
    9   -3211.0370436025      2.14e-06  
   10   -3211.0370436145      6.69e-07  
   11   -3211.0370436155      1.20e-07  
   12   -3211.0370436156      2.66e-08  
   13   -3211.0370436156      4.59e-09  Convergence criterion met
 ---------------------------------------
 SCF time:   CPU 23.49s  wall 23.00s 
 SCF   energy in the final basis set =    -3211.0370436156
 Total energy in the final basis set =    -3211.0370436156

 --------------------------------------------------------------
             Orbital Energies (a.u.) and Symmetries
 --------------------------------------------------------------

 Alpha MOs, Restricted
 -- Occupied --                  
-482.86 -101.58  -62.52  -56.34  -56.33  -56.33  -24.73  -10.33
  1 A'    2 A'    3 A'    4 A'    1 A"    5 A'    6 A'    7 A'                 
-10.258  -9.495  -8.726  -7.260  -7.250  -7.249  -6.558  -6.544
  8 A'    9 A'   10 A'   11 A'    2 A"   12 A'   13 A'    3 A"                 
 -6.543  -2.668  -2.665  -2.664  -2.653  -2.653  -1.273  -0.909
 14 A'   15 A'    4 A"   16 A'    5 A"   17 A'   18 A'   19 A'                 
 -0.843  -0.763  -0.623  -0.555  -0.526  -0.511  -0.455  -0.417
 20 A'   21 A'   22 A'   23 A'   24 A'    6 A"   25 A'   26 A'                 
 -0.393  -0.344  -0.341  -0.321  -0.269
  7 A"   27 A'    8 A"   28 A'    9 A"                                         
 -- Virtual --                   
 -0.039  -0.032  -0.009   0.004   0.017   0.050   0.051   0.051
 29 A'   10 A"   30 A'   31 A'   32 A'   33 A'   11 A"   34 A'                 
  0.070   0.077   0.084   0.094   0.105   0.113   0.121   0.130
 35 A'   12 A"   36 A'   13 A"   37 A'   38 A'   39 A'   14 A"                 
  0.131   0.139   0.164   0.183   0.195   0.256   0.281   0.287
 40 A'   41 A'   42 A'   43 A'   44 A'   45 A'   15 A"   46 A'                 
  0.321   0.362   0.376   0.386   0.410   0.421   0.430   0.447
 47 A'   48 A'   49 A'   50 A'   16 A"   51 A'   52 A'   53 A'                 
  0.452   0.482   0.488   0.521   0.532   0.558   0.584   0.629
 17 A"   18 A"   54 A'   55 A'   19 A"   20 A"   56 A'   57 A'                 
  0.649   0.653   0.683   0.745   0.778   0.791   0.830   0.840
 58 A'   21 A"   59 A'   60 A'   61 A'   22 A"   62 A'   63 A'                 
  0.846   0.904   0.933   0.988   1.060   1.079   1.141   1.259
 23 A"   64 A'   65 A'   66 A'   67 A'   24 A"   68 A'   25 A"                 
  1.312   1.356   1.450   1.460   1.487   1.570   1.628   1.786
 26 A"   69 A'   70 A'   27 A"   71 A'   72 A'   73 A'   74 A'                 
  1.803   1.900   1.918   1.955   1.991   2.028   2.114   2.161
 28 A"   75 A'   76 A'   29 A"   30 A"   77 A'   78 A'   79 A'                 
  2.251   2.288   2.341   2.455   2.607   2.616   2.624   2.813
 31 A"   80 A'   81 A'   82 A'   83 A'   32 A"   84 A'   33 A"                 
  2.960   3.162   3.290   3.683   3.747   3.793   3.943   3.989
 85 A'   86 A'   87 A'   88 A'   34 A"   89 A'   35 A"   36 A"                 
  4.004   4.034   4.058   4.199   4.372   4.790   6.266   6.369
 90 A'   91 A'   37 A"   92 A'   93 A'   94 A'   38 A"   95 A'                 
  6.548   6.688   7.528   7.564   7.664   9.727  23.422  24.126
 96 A'   97 A'   39 A"   98 A'   99 A'  100 A'  101 A'  102 A'                 
 25.797  25.918  26.326  47.886  66.731 215.708 289.724 289.759
 40 A"  103 A'  104 A'  105 A'  106 A'  107 A'   41 A"  108 A'                 
289.8861020.675
109 A'  110 A'                                                                 

 Beta MOs, Restricted
 -- Occupied --                  
-482.86 -101.58  -62.52  -56.34  -56.33  -56.33  -24.73  -10.33
  1 A'    2 A'    3 A'    4 A'    1 A"    5 A'    6 A'    7 A'                 
-10.258  -9.495  -8.726  -7.260  -7.250  -7.249  -6.558  -6.544
  8 A'    9 A'   10 A'   11 A'    2 A"   12 A'   13 A'    3 A"                 
 -6.543  -2.668  -2.665  -2.664  -2.653  -2.653  -1.273  -0.909
 14 A'   15 A'    4 A"   16 A'    5 A"   17 A'   18 A'   19 A'                 
 -0.843  -0.763  -0.623  -0.555  -0.526  -0.511  -0.455  -0.417
 20 A'   21 A'   22 A'   23 A'   24 A'    6 A"   25 A'   26 A'                 
 -0.393  -0.344  -0.341  -0.321  -0.269
  7 A"   27 A'    8 A"   28 A'    9 A"                                         
 -- Virtual --                   
 -0.039  -0.032  -0.009   0.004   0.017   0.050   0.051   0.051
 29 A'   10 A"   30 A'   31 A'   32 A'   33 A'   11 A"   34 A'                 
  0.070   0.077   0.084   0.094   0.105   0.113   0.121   0.130
 35 A'   12 A"   36 A'   13 A"   37 A'   38 A'   39 A'   14 A"                 
  0.131   0.139   0.164   0.183   0.195   0.256   0.281   0.287
 40 A'   41 A'   42 A'   43 A'   44 A'   45 A'   15 A"   46 A'                 
  0.321   0.362   0.376   0.386   0.410   0.421   0.430   0.447
 47 A'   48 A'   49 A'   50 A'   16 A"   51 A'   52 A'   53 A'                 
  0.452   0.482   0.488   0.521   0.532   0.558   0.584   0.629
 17 A"   18 A"   54 A'   55 A'   19 A"   20 A"   56 A'   57 A'                 
  0.649   0.653   0.683   0.745   0.778   0.791   0.830   0.840
 58 A'   21 A"   59 A'   60 A'   61 A'   22 A"   62 A'   63 A'                 
  0.846   0.904   0.933   0.988   1.060   1.079   1.141   1.259
 23 A"   64 A'   65 A'   66 A'   67 A'   24 A"   68 A'   25 A"                 
  1.312   1.356   1.450   1.460   1.487   1.570   1.628   1.786
 26 A"   69 A'   70 A'   27 A"   71 A'   72 A'   73 A'   74 A'                 
  1.803   1.900   1.918   1.955   1.991   2.028   2.114   2.161
 28 A"   75 A'   76 A'   29 A"   30 A"   77 A'   78 A'   79 A'                 
  2.251   2.288   2.341   2.455   2.607   2.616   2.624   2.813
 31 A"   80 A'   81 A'   82 A'   83 A'   32 A"   84 A'   33 A"                 
  2.960   3.162   3.290   3.683   3.747   3.793   3.943   3.989
 85 A'   86 A'   87 A'   88 A'   34 A"   89 A'   35 A"   36 A"                 
  4.004   4.034   4.058   4.199   4.372   4.790   6.266   6.369
 90 A'   91 A'   37 A"   92 A'   93 A'   94 A'   38 A"   95 A'                 
  6.548   6.688   7.528   7.564   7.664   9.727  23.422  24.126
 96 A'   97 A'   39 A"   98 A'   99 A'  100 A'  101 A'  102 A'                 
 25.797  25.918  26.326  47.886  66.731 215.708 289.724 289.759
 40 A"  103 A'  104 A'  105 A'  106 A'  107 A'   41 A"  108 A'                 
289.8861020.675
109 A'  110 A'                                                                 
 --------------------------------------------------------------

          Ground-State Mulliken Net Atomic Charges

     Atom                 Charge (a.u.)
  ----------------------------------------
      1 Br                   -0.044394
      2 C                    -0.071979
      3 C                    -0.255217
      4 H                     0.220306
      5 F                    -0.056078
      6 Cl                    0.207363
  ----------------------------------------
  Sum of atomic charges =     0.000000

 -----------------------------------------------------------------
                    Cartesian Multipole Moments
 -----------------------------------------------------------------
    Charge (ESU x 10^10)
                 0.0000
    Dipole Moment (Debye)
         X      -0.4571      Y       0.1944      Z      -0.0000
       Tot       0.4967
    Quadrupole Moments (Debye-Ang)
        XX     -46.6676     XY      -3.8701     YY     -46.4223
        XZ       0.0000     YZ       0.0000     ZZ     -48.4186
    Octopole Moments (Debye-Ang^2)
       XXX      35.5129    XXY      -3.5610    XYY       5.6948
       YYY     -12.3664    XXZ      -0.0000    XYZ      -0.0000
       YYZ      -0.0000    XZZ      12.5825    YZZ      -2.2959
       ZZZ      -0.0000
    Hexadecapole Moments (Debye-Ang^3)
      XXXX    -669.8763   XXXY     -15.1242   XXYY    -142.1203
      XYYY     -20.7135   YYYY    -300.3244   XXXZ       0.0000
      XXYZ      -0.0000   XYYZ       0.0000   YYYZ      -0.0000
      XXZZ    -125.2121   XYZZ      -1.8950   YYZZ     -60.3057
      XZZZ       0.0000   YZZZ      -0.0000   ZZZZ     -55.1022
 -----------------------------------------------------------------
 Calculating analytic gradient of the SCF energy
 Gradient of SCF Energy
            1           2           3           4           5           6
    1  -0.0000840  -0.0002840  -0.0000630  -0.0000767   0.0005277  -0.0000201
    2   0.0001471   0.0000182   0.0002130   0.0000772  -0.0000563  -0.0003992
    3  -0.0000000  -0.0000000   0.0000000  -0.0000000   0.0000000  -0.0000000
 Max gradient component =       5.277E-04
 RMS gradient           =       1.844E-04
 Gradient time:  CPU 6.33 s  wall 6.33 s
 Geometry Optimization Parameters
   NAtoms,    NIC,     NZ,  NCons,   NDum,   NFix, NCnnct, MaxDiis
        6      27       6       0       0       0       0       0


** GEOMETRY OPTIMIZATION IN DELOCALIZED INTERNAL COORDINATES **
   Searching for a Minimum

   Optimization Cycle:   1

                       Coordinates (Angstroms)
     ATOM                X               Y               Z
      1  Br        1.1930590992   -0.5956769145    0.0000000000
      2  C         0.0286365202    0.8808543463    0.0000000000
      3  C        -1.2993902597    0.8594661347    0.0000000000
      4  H        -1.8563707478    1.7861205097    0.0000000000
      5  F         0.6730310174    2.0559598774    0.0000000000
      6  Cl       -2.2549090849   -0.5813523698    0.0000000000
   Point Group: cs    Number of degrees of freedom:     9


   Energy is  -3211.037043616


 Attempting to Generate Delocalized Internal Coordinates

  9 Hessian modes will be used to form the next step
  Hessian Eigenvalues:
     0.160000    0.206822    0.220000    0.250000    0.250000    0.326289
     0.358541    0.571617    0.599330

 Minimum Search - Taking Simple RFO Step
 Searching for Lamda that Minimizes Along All modes
 Value Taken    Lamda =  -0.00000589
 Step Taken.  Stepsize is  0.004893

                             Maximum     Tolerance    Cnvgd?
         Gradient           0.000771      0.000300      NO
         Displacement       0.003362      0.001200      NO
         Energy change     *********      0.000001      NO


 New Cartesian Coordinates Obtained by Inverse Iteration

 Displacement from previous Coordinates is:  0.010703
 ----------------------------------------------------------------
             Standard Nuclear Orientation (Angstroms)
    I     Atom           X                Y                Z
 ----------------------------------------------------------------
    1      Br      1.1955215775    -0.5957520903     0.0000000000
    2      C       0.0291034838     0.8797596622     0.0000000000
    3      C      -1.2987833604     0.8585160267     0.0000000000
    4      H      -1.8543498266     1.7858419600     0.0000000000
    5      F       0.6699202498     2.0566020300     0.0000000000
    6      Cl     -2.2573555796    -0.5795960047     0.0000000000
 ----------------------------------------------------------------
 Molecular Point Group                 Cs    NOp =  2
 Largest Abelian Subgroup              Cs    NOp =  2
 Nuclear Repulsion Energy =   385.0247517380 hartrees
 There are       37 alpha and       37 beta electrons
 Applying Cartesian multipole field
    Component          Value
    ---------          -----
     (2,0,0)        1.00000E-11
     (0,2,0)        2.00000E-11
     (0,0,2)       -3.00000E-11
 Nucleus-field energy     =     0.0000000104 hartrees
 Requested basis set is 6-311++G(d,p)
 There are 55 shells and 151 basis functions
 A cutoff of  1.0D-11 yielded   1321 shell pairs
 There are     10542 function pairs (     11558 Cartesian)
 Smallest overlap matrix eigenvalue = 4.38E-05
 Guess MOs from SCF MO coefficient file

 -----------------------------------------------------------------------
  General SCF calculation program by
  Eric Jon Sundstrom, Paul Horn, Yuezhi Mao, Dmitri Zuev, Alec White,
  David Stuck, Shaama M.S., Shane Yost, Joonho Lee, David Small,
  Daniel Levine, Susi Lehtola, Hugh Burton, Evgeny Epifanovsky
 -----------------------------------------------------------------------
 Exchange:     0.2000 Hartree-Fock + 0.0800 Slater + 0.7200 B88
 Correlation:  0.1900 VWN1RPA + 0.8100 LYP
 Using SG-1 standard quadrature grid
 A restricted SCF calculation will be
 performed using DIIS
 SCF converges when DIIS error is below 1.0e-08
 ---------------------------------------
  Cycle       Energy         DIIS error
 ---------------------------------------
    1   -3211.0370398377      3.98e-05  
    2   -3211.0370467341      6.44e-06  
    3   -3211.0370467691      5.43e-06  
    4   -3211.0370468202      3.01e-06  
    5   -3211.0370468448      4.82e-07  
    6   -3211.0370468454      1.21e-07  
    7   -3211.0370468454      5.60e-08  
    8   -3211.0370468454      1.06e-08  
    9   -3211.0370468454      2.26e-09  Convergence criterion met
 ---------------------------------------
 SCF time:   CPU 16.49s  wall 16.00s 
 SCF   energy in the final basis set =    -3211.0370468454
 Total energy in the final basis set =    -3211.0370468454

 --------------------------------------------------------------
             Orbital Energies (a.u.) and Symmetries
 --------------------------------------------------------------

 Alpha MOs, Restricted
 -- Occupied --                  
-482.86 -101.58  -62.52  -56.34  -56.33  -56.33  -24.73  -10.33
  1 A'    2 A'    3 A'    4 A'    1 A"    5 A'    6 A'    7 A'                 
-10.258  -9.495  -8.726  -7.260  -7.250  -7.249  -6.558  -6.544
  8 A'    9 A'   10 A'   11 A'    2 A"   12 A'   13 A'    3 A"                 
 -6.543  -2.669  -2.665  -2.664  -2.653  -2.653  -1.274  -0.909
 14 A'   15 A'    4 A"   16 A'    5 A"   17 A'   18 A'   19 A'                 
 -0.843  -0.763  -0.622  -0.555  -0.527  -0.511  -0.455  -0.417
 20 A'   21 A'   22 A'   23 A'   24 A'    6 A"   25 A'   26 A'                 
 -0.393  -0.344  -0.341  -0.321  -0.269
  7 A"   27 A'    8 A"   28 A'    9 A"                                         
 -- Virtual --                   
 -0.039  -0.032  -0.009   0.004   0.017   0.050   0.051   0.051
 29 A'   10 A"   30 A'   31 A'   32 A'   33 A'   11 A"   34 A'                 
  0.070   0.077   0.084   0.094   0.105   0.113   0.121   0.130
 35 A'   12 A"   36 A'   13 A"   37 A'   38 A'   39 A'   14 A"                 
  0.131   0.139   0.164   0.183   0.195   0.256   0.281   0.287
 40 A'   41 A'   42 A'   43 A'   44 A'   45 A'   15 A"   46 A'                 
  0.321   0.363   0.376   0.386   0.410   0.421   0.430   0.448
 47 A'   48 A'   49 A'   50 A'   16 A"   51 A'   52 A'   53 A'                 
  0.452   0.482   0.488   0.522   0.532   0.557   0.584   0.628
 17 A"   18 A"   54 A'   55 A'   19 A"   20 A"   56 A'   57 A'                 
  0.649   0.653   0.683   0.744   0.778   0.792   0.830   0.840
 58 A'   21 A"   59 A'   60 A'   61 A'   22 A"   62 A'   63 A'                 
  0.846   0.904   0.933   0.987   1.061   1.079   1.141   1.259
 23 A"   64 A'   65 A'   66 A'   67 A'   24 A"   68 A'   25 A"                 
  1.312   1.355   1.450   1.460   1.488   1.570   1.628   1.786
 26 A"   69 A'   70 A'   27 A"   71 A'   72 A'   73 A'   74 A'                 
  1.803   1.900   1.917   1.954   1.991   2.028   2.114   2.161
 28 A"   75 A'   76 A'   29 A"   30 A"   77 A'   78 A'   79 A'                 
  2.251   2.289   2.341   2.455   2.606   2.616   2.624   2.813
 31 A"   80 A'   81 A'   82 A'   83 A'   32 A"   84 A'   33 A"                 
  2.960   3.163   3.290   3.684   3.747   3.793   3.943   3.989
 85 A'   86 A'   87 A'   88 A'   34 A"   89 A'   35 A"   36 A"                 
  4.004   4.034   4.058   4.199   4.372   4.790   6.266   6.369
 90 A'   91 A'   37 A"   92 A'   93 A'   94 A'   38 A"   95 A'                 
  6.548   6.688   7.528   7.564   7.664   9.727  23.422  24.127
 96 A'   97 A'   39 A"   98 A'   99 A'  100 A'  101 A'  102 A'                 
 25.797  25.917  26.326  47.886  66.731 215.709 289.724 289.759
 40 A"  103 A'  104 A'  105 A'  106 A'  107 A'   41 A"  108 A'                 
289.8861020.675
109 A'  110 A'                                                                 

 Beta MOs, Restricted
 -- Occupied --                  
-482.86 -101.58  -62.52  -56.34  -56.33  -56.33  -24.73  -10.33
  1 A'    2 A'    3 A'    4 A'    1 A"    5 A'    6 A'    7 A'                 
-10.258  -9.495  -8.726  -7.260  -7.250  -7.249  -6.558  -6.544
  8 A'    9 A'   10 A'   11 A'    2 A"   12 A'   13 A'    3 A"                 
 -6.543  -2.669  -2.665  -2.664  -2.653  -2.653  -1.274  -0.909
 14 A'   15 A'    4 A"   16 A'    5 A"   17 A'   18 A'   19 A'                 
 -0.843  -0.763  -0.622  -0.555  -0.527  -0.511  -0.455  -0.417
 20 A'   21 A'   22 A'   23 A'   24 A'    6 A"   25 A'   26 A'                 
 -0.393  -0.344  -0.341  -0.321  -0.269
  7 A"   27 A'    8 A"   28 A'    9 A"                                         
 -- Virtual --                   
 -0.039  -0.032  -0.009   0.004   0.017   0.050   0.051   0.051
 29 A'   10 A"   30 A'   31 A'   32 A'   33 A'   11 A"   34 A'                 
  0.070   0.077   0.084   0.094   0.105   0.113   0.121   0.130
 35 A'   12 A"   36 A'   13 A"   37 A'   38 A'   39 A'   14 A"                 
  0.131   0.139   0.164   0.183   0.195   0.256   0.281   0.287
 40 A'   41 A'   42 A'   43 A'   44 A'   45 A'   15 A"   46 A'                 
  0.321   0.363   0.376   0.386   0.410   0.421   0.430   0.448
 47 A'   48 A'   49 A'   50 A'   16 A"   51 A'   52 A'   53 A'                 
  0.452   0.482   0.488   0.522   0.532   0.557   0.584   0.628
 17 A"   18 A"   54 A'   55 A'   19 A"   20 A"   56 A'   57 A'                 
  0.649   0.653   0.683   0.744   0.778   0.792   0.830   0.840
 58 A'   21 A"   59 A'   60 A'   61 A'   22 A"   62 A'   63 A'                 
  0.846   0.904   0.933   0.987   1.061   1.079   1.141   1.259
 23 A"   64 A'   65 A'   66 A'   67 A'   24 A"   68 A'   25 A"                 
  1.312   1.355   1.450   1.460   1.488   1.570   1.628   1.786
 26 A"   69 A'   70 A'   27 A"   71 A'   72 A'   73 A'   74 A'                 
  1.803   1.900   1.917   1.954   1.991   2.028   2.114   2.161
 28 A"   75 A'   76 A'   29 A"   30 A"   77 A'   78 A'   79 A'                 
  2.251   2.289   2.341   2.455   2.606   2.616   2.624   2.813
 31 A"   80 A'   81 A'   82 A'   83 A'   32 A"   84 A'   33 A"                 
  2.960   3.163   3.290   3.684   3.747   3.793   3.943   3.989
 85 A'   86 A'   87 A'   88 A'   34 A"   89 A'   35 A"   36 A"                 
  4.004   4.034   4.058   4.199   4.372   4.790   6.266   6.369
 90 A'   91 A'   37 A"   92 A'   93 A'   94 A'   38 A"   95 A'                 
  6.548   6.688   7.528   7.564   7.664   9.727  23.422  24.127
 96 A'   97 A'   39 A"   98 A'   99 A'  100 A'  101 A'  102 A'                 
 25.797  25.917  26.326  47.886  66.731 215.709 289.724 289.759
 40 A"  103 A'  104 A'  105 A'  106 A'  107 A'   41 A"  108 A'                 
289.8861020.675
109 A'  110 A'                                                                 
 --------------------------------------------------------------

          Ground-State Mulliken Net Atomic Charges

     Atom                 Charge (a.u.)
  ----------------------------------------
      1 Br                   -0.044203
      2 C                    -0.072641
      3 C                    -0.254978
      4 H                     0.220308
      5 F                    -0.055957
      6 Cl                    0.207471
  ----------------------------------------
  Sum of atomic charges =     0.000000

 -----------------------------------------------------------------
                    Cartesian Multipole Moments
 -----------------------------------------------------------------
    Charge (ESU x 10^10)
                 0.0000
    Dipole Moment (Debye)
         X      -0.4519      Y       0.1902      Z       0.0000
       Tot       0.4902
    Quadrupole Moments (Debye-Ang)
        XX     -46.6606     XY      -3.8638     YY     -46.4332
        XZ       0.0000     YZ      -0.0000     ZZ     -48.4169
    Octopole Moments (Debye-Ang^2)
       XXX      35.5059    XXY      -3.6033    XYY       5.7129
       YYY     -12.4069    XXZ       0.0000    XYZ      -0.0000
       YYZ       0.0000    XZZ      12.5726    YZZ      -2.3081
       ZZZ       0.0000
    Hexadecapole Moments (Debye-Ang^3)
      XXXX    -670.9992   XXXY     -14.8369   XXYY    -142.3085
      XYYY     -20.4935   YYYY    -300.2037   XXXZ       0.0000
      XXYZ       0.0000   XYYZ       0.0000   YYYZ       0.0000
      XXZZ    -125.4195   XYZZ      -1.8217   YYZZ     -60.2702
      XZZZ       0.0000   YZZZ      -0.0000   ZZZZ     -55.0977
 -----------------------------------------------------------------
 Calculating analytic gradient of the SCF energy
 Gradient of SCF Energy
            1           2           3           4           5           6
    1   0.0000984  -0.0001261   0.0001083  -0.0000384   0.0000091  -0.0000513
    2  -0.0001084   0.0000779   0.0002689  -0.0000414  -0.0000861  -0.0001109
    3   0.0000000   0.0000000  -0.0000000   0.0000000   0.0000000   0.0000000
 Max gradient component =       2.689E-04
 RMS gradient           =       9.222E-05
 Gradient time:  CPU 6.34 s  wall 6.34 s
 Geometry Optimization Parameters
   NAtoms,    NIC,     NZ,  NCons,   NDum,   NFix, NCnnct, MaxDiis
        6      27       6       0       0       0       0       0

 Cartesian Hessian Update
 Hessian Updated using BFGS Update


** GEOMETRY OPTIMIZATION IN DELOCALIZED INTERNAL COORDINATES **
   Searching for a Minimum

   Optimization Cycle:   2

                       Coordinates (Angstroms)
     ATOM                X               Y               Z
      1  Br        1.1955215775   -0.5957520903    0.0000000000
      2  C         0.0291034838    0.8797596622    0.0000000000
      3  C        -1.2987833604    0.8585160267    0.0000000000
      4  H        -1.8543498266    1.7858419600    0.0000000000
      5  F         0.6699202498    2.0566020300    0.0000000000
      6  Cl       -2.2573555796   -0.5795960047    0.0000000000
   Point Group: cs    Number of degrees of freedom:     9


   Energy is  -3211.037046845

 Hessian Updated using BFGS Update

  9 Hessian modes will be used to form the next step
  Hessian Eigenvalues:
     0.152428    0.184419    0.218910    0.247055    0.269064    0.320815
     0.359964    0.578820    0.602186

 Minimum Search - Taking Simple RFO Step
 Searching for Lamda that Minimizes Along All modes
 Value Taken    Lamda =   0.00000000
 Step Taken.  Stepsize is  0.001476

                             Maximum     Tolerance    Cnvgd?
         Gradient           0.000175      0.000300     YES
         Displacement       0.000704      0.001200     YES
         Energy change     -0.000003      0.000001      NO


                       Distance Matrix (Angstroms)
             Br(  1)   C (  2)   C (  3)   H (  4)   F (  5)
   C (  2)  1.880868
   C (  3)  2.887292  1.328057
   H (  4)  3.869587  2.090067  1.081012
   F (  5)  2.703930  1.340002  2.304605  2.538750
   Cl(  6)  3.452915  2.712492  1.728302  2.399523  3.939351

 Final energy is   -3211.0370468454080     


 ******************************
 **  OPTIMIZATION CONVERGED  **
 ******************************

                       Coordinates (Angstroms)
     ATOM                X               Y               Z
      1  Br        1.1955215775   -0.5957520903    0.0000000000
      2  C         0.0291034838    0.8797596622    0.0000000000
      3  C        -1.2987833604    0.8585160267    0.0000000000
      4  H        -1.8543498266    1.7858419600    0.0000000000
      5  F         0.6699202498    2.0566020300    0.0000000000
      6  Cl       -2.2573555796   -0.5795960047    0.0000000000

Z-matrix Print:
$molecule
0 1
Br
C  1 1.880868
C  2 1.328057 1 127.410449
H  3 1.081012 2 120.009531 1 -180.000000 0
F  2 1.340002 1 113.103735 3 -180.000000 0
Cl 3 1.728302 2 124.601946 1 -0.000000 0
$end


 --------------------------------------------------------------
             Orbital Energies (a.u.) and Symmetries
 --------------------------------------------------------------

 Alpha MOs, Restricted
 -- Occupied --                  
-482.86 -101.58  -62.52  -56.34  -56.33  -56.33  -24.73  -10.33
  1 A'    2 A'    3 A'    4 A'    1 A"    5 A'    6 A'    7 A'                 
-10.258  -9.495  -8.726  -7.260  -7.250  -7.249  -6.558  -6.544
  8 A'    9 A'   10 A'   11 A'    2 A"   12 A'   13 A'    3 A"                 
 -6.543  -2.669  -2.665  -2.664  -2.653  -2.653  -1.274  -0.909
 14 A'   15 A'    4 A"   16 A'    5 A"   17 A'   18 A'   19 A'                 
 -0.843  -0.763  -0.622  -0.555  -0.527  -0.511  -0.455  -0.417
 20 A'   21 A'   22 A'   23 A'   24 A'    6 A"   25 A'   26 A'                 
 -0.393  -0.344  -0.341  -0.321  -0.269
  7 A"   27 A'    8 A"   28 A'    9 A"                                         
 -- Virtual --                   
 -0.039  -0.032  -0.009   0.004   0.017   0.050   0.051   0.051
 29 A'   10 A"   30 A'   31 A'   32 A'   33 A'   11 A"   34 A'                 
  0.070   0.077   0.084   0.094   0.105   0.113   0.121   0.130
 35 A'   12 A"   36 A'   13 A"   37 A'   38 A'   39 A'   14 A"                 
  0.131   0.139   0.164   0.183   0.195   0.256   0.281   0.287
 40 A'   41 A'   42 A'   43 A'   44 A'   45 A'   15 A"   46 A'                 
  0.321   0.363   0.376   0.386   0.410   0.421   0.430   0.448
 47 A'   48 A'   49 A'   50 A'   16 A"   51 A'   52 A'   53 A'                 
  0.452   0.482   0.488   0.522   0.532   0.557   0.584   0.628
 17 A"   18 A"   54 A'   55 A'   19 A"   20 A"   56 A'   57 A'                 
  0.649   0.653   0.683   0.744   0.778   0.792   0.830   0.840
 58 A'   21 A"   59 A'   60 A'   61 A'   22 A"   62 A'   63 A'                 
  0.846   0.904   0.933   0.987   1.061   1.079   1.141   1.259
 23 A"   64 A'   65 A'   66 A'   67 A'   24 A"   68 A'   25 A"                 
  1.312   1.355   1.450   1.460   1.488   1.570   1.628   1.786
 26 A"   69 A'   70 A'   27 A"   71 A'   72 A'   73 A'   74 A'                 
  1.803   1.900   1.917   1.954   1.991   2.028   2.114   2.161
 28 A"   75 A'   76 A'   29 A"   30 A"   77 A'   78 A'   79 A'                 
  2.251   2.289   2.341   2.455   2.606   2.616   2.624   2.813
 31 A"   80 A'   81 A'   82 A'   83 A'   32 A"   84 A'   33 A"                 
  2.960   3.163   3.290   3.684   3.747   3.793   3.943   3.989
 85 A'   86 A'   87 A'   88 A'   34 A"   89 A'   35 A"   36 A"                 
  4.004   4.034   4.058   4.199   4.372   4.790   6.266   6.369
 90 A'   91 A'   37 A"   92 A'   93 A'   94 A'   38 A"   95 A'                 
  6.548   6.688   7.528   7.564   7.664   9.727  23.422  24.127
 96 A'   97 A'   39 A"   98 A'   99 A'  100 A'  101 A'  102 A'                 
 25.797  25.917  26.326  47.886  66.731 215.709 289.724 289.759
 40 A"  103 A'  104 A'  105 A'  106 A'  107 A'   41 A"  108 A'                 
289.8861020.675
109 A'  110 A'                                                                 

 Beta MOs, Restricted
 -- Occupied --                  
-482.86 -101.58  -62.52  -56.34  -56.33  -56.33  -24.73  -10.33
  1 A'    2 A'    3 A'    4 A'    1 A"    5 A'    6 A'    7 A'                 
-10.258  -9.495  -8.726  -7.260  -7.250  -7.249  -6.558  -6.544
  8 A'    9 A'   10 A'   11 A'    2 A"   12 A'   13 A'    3 A"                 
 -6.543  -2.669  -2.665  -2.664  -2.653  -2.653  -1.274  -0.909
 14 A'   15 A'    4 A"   16 A'    5 A"   17 A'   18 A'   19 A'                 
 -0.843  -0.763  -0.622  -0.555  -0.527  -0.511  -0.455  -0.417
 20 A'   21 A'   22 A'   23 A'   24 A'    6 A"   25 A'   26 A'                 
 -0.393  -0.344  -0.341  -0.321  -0.269
  7 A"   27 A'    8 A"   28 A'    9 A"                                         
 -- Virtual --                   
 -0.039  -0.032  -0.009   0.004   0.017   0.050   0.051   0.051
 29 A'   10 A"   30 A'   31 A'   32 A'   33 A'   11 A"   34 A'                 
  0.070   0.077   0.084   0.094   0.105   0.113   0.121   0.130
 35 A'   12 A"   36 A'   13 A"   37 A'   38 A'   39 A'   14 A"                 
  0.131   0.139   0.164   0.183   0.195   0.256   0.281   0.287
 40 A'   41 A'   42 A'   43 A'   44 A'   45 A'   15 A"   46 A'                 
  0.321   0.363   0.376   0.386   0.410   0.421   0.430   0.448
 47 A'   48 A'   49 A'   50 A'   16 A"   51 A'   52 A'   53 A'                 
  0.452   0.482   0.488   0.522   0.532   0.557   0.584   0.628
 17 A"   18 A"   54 A'   55 A'   19 A"   20 A"   56 A'   57 A'                 
  0.649   0.653   0.683   0.744   0.778   0.792   0.830   0.840
 58 A'   21 A"   59 A'   60 A'   61 A'   22 A"   62 A'   63 A'                 
  0.846   0.904   0.933   0.987   1.061   1.079   1.141   1.259
 23 A"   64 A'   65 A'   66 A'   67 A'   24 A"   68 A'   25 A"                 
  1.312   1.355   1.450   1.460   1.488   1.570   1.628   1.786
 26 A"   69 A'   70 A'   27 A"   71 A'   72 A'   73 A'   74 A'                 
  1.803   1.900   1.917   1.954   1.991   2.028   2.114   2.161
 28 A"   75 A'   76 A'   29 A"   30 A"   77 A'   78 A'   79 A'                 
  2.251   2.289   2.341   2.455   2.606   2.616   2.624   2.813
 31 A"   80 A'   81 A'   82 A'   83 A'   32 A"   84 A'   33 A"                 
  2.960   3.163   3.290   3.684   3.747   3.793   3.943   3.989
 85 A'   86 A'   87 A'   88 A'   34 A"   89 A'   35 A"   36 A"                 
  4.004   4.034   4.058   4.199   4.372   4.790   6.266   6.369
 90 A'   91 A'   37 A"   92 A'   93 A'   94 A'   38 A"   95 A'                 
  6.548   6.688   7.528   7.564   7.664   9.727  23.422  24.127
 96 A'   97 A'   39 A"   98 A'   99 A'  100 A'  101 A'  102 A'                 
 25.797  25.917  26.326  47.886  66.731 215.709 289.724 289.759
 40 A"  103 A'  104 A'  105 A'  106 A'  107 A'   41 A"  108 A'                 
289.8861020.675
109 A'  110 A'                                                                 
 --------------------------------------------------------------

          Ground-State Mulliken Net Atomic Charges

     Atom                 Charge (a.u.)
  ----------------------------------------
      1 Br                   -0.044203
      2 C                    -0.072641
      3 C                    -0.254978
      4 H                     0.220308
      5 F                    -0.055957
      6 Cl                    0.207471
  ----------------------------------------
  Sum of atomic charges =     0.000000

 -----------------------------------------------------------------
                    Cartesian Multipole Moments
 -----------------------------------------------------------------
    Charge (ESU x 10^10)
                 0.0000
    Dipole Moment (Debye)
         X      -0.4519      Y       0.1902      Z       0.0000
       Tot       0.4902
    Quadrupole Moments (Debye-Ang)
        XX     -46.6606     XY      -3.8638     YY     -46.4332
        XZ       0.0000     YZ      -0.0000     ZZ     -48.4169
    Octopole Moments (Debye-Ang^2)
       XXX      35.5059    XXY      -3.6033    XYY       5.7129
       YYY     -12.4069    XXZ       0.0000    XYZ      -0.0000
       YYZ       0.0000    XZZ      12.5726    YZZ      -2.3081
       ZZZ       0.0000
    Hexadecapole Moments (Debye-Ang^3)
      XXXX    -670.9992   XXXY     -14.8369   XXYY    -142.3085
      XYYY     -20.4935   YYYY    -300.2037   XXXZ       0.0000
      XXYZ       0.0000   XYYZ       0.0000   YYYZ       0.0000
      XXZZ    -125.4195   XYZZ      -1.8217   YYZZ     -60.2702
      XZZZ       0.0000   YZZZ      -0.0000   ZZZZ     -55.0977
 -----------------------------------------------------------------
Archival summary:
1\1\TWL01\OPT\ProcedureUnspecified\BasisUnspecified\r1l1121\taweetha\TueAug2821:16:562018TueAug2821:16:562018\0\\#,OPT,ProcedureUnspecified,BasisUnspecified,\\0,1\Br\C,1,1.88087\C,2,1.32806,1,127.41\H,3,1.08101,2,120.01,1,-180,0\F,2,1.34,1,113.104,3,-180,0\Cl,3,1.7283,2,124.602,1,-0,0\\\@

 Total job time:  52.84s(wall), 52.81s(cpu) 
 Tue Aug 28 21:16:56 2018

        *************************************************************
        *                                                           *
        *  Thank you very much for using Q-Chem.  Have a nice day.  *
        *                                                           *
        *************************************************************


 
User input: 2 of 2 
 
Q-Chem Developer Version!
                  Welcome to Q-Chem
     A Quantum Leap Into The Future Of Chemistry


 Q-Chem 5.1, Q-Chem, Inc., Pleasanton, CA (2018)

 Yihan Shao,  Zhengting Gan,  E. Epifanovsky,  A. T. B. Gilbert,  M. Wormit,  
 J. Kussmann,  A. W. Lange,  A. Behn,  Jia Deng,  Xintian Feng,  D. Ghosh,  
 M. Goldey,  P. R. Horn,  L. D. Jacobson,  I. Kaliman,  T. Kus,  A. Landau,  
 Jie Liu,  E. I. Proynov,  R. M. Richard,  R. P. Steele,  E. J. Sundstrom,  
 H. L. Woodcock III,  P. M. Zimmerman,  D. Zuev,  B. Albrecht,  E. Alguire,  
 S. A. Baeppler,  D. Barton,  Z. Benda,  Y. A. Bernard,  E. J. Berquist,  
 K. B. Bravaya,  H. Burton,  D. Casanova,  Chun-Min Chang,  Yunqing Chen,  
 A. Chien,  K. D. Closser,  M. P. Coons,  S. Coriani,  S. Dasgupta,  
 A. L. Dempwolff,  M. Diedenhofen,  Hainam Do,  R. G. Edgar,  Po-Tung Fang,  
 S. Faraji,  S. Fatehi,  Qingguo Feng,  K. D. Fenk,  J. Fosso-Tande,  
 Qinghui Ge,  A. Ghysels,  G. Gidofalvi,  J. Gomes,  J. Gonthier,  A. Gunina,  
 D. Hait,  M. W. D. Hanson-Heine,  P. H. P. Harbach,  A. W. Hauser,  
 J. E. Herr,  E. G. Hohenstein,  Z. C. Holden,  Kerwin Hui,  B. C. Huynh,  
 T.-C. Jagau,  Hyunjun Ji,  B. Kaduk,  K. Khistyaev,  Jaehoon Kim,  
 P. Klunzinger,  K. Koh,  D. Kosenkov,  L. Koulias,  T. Kowalczyk,  
 C. M. Krauter,  A. Kunitsa,  Ka Un Lao,  A. Laurent,  K. V. Lawler,  
 Joonho Lee,  D. Lefrancois,  S. Lehtola,  D. S. Levine,  Yi-Pei Li,  
 You-Sheng Lin,  Fenglai Liu,  E. Livshits,  A. Luenser,  P. Manohar,  
 E. Mansoor,  S. F. Manzer,  Shan-Ping Mao,  Yuezhi Mao,  N. Mardirossian,  
 A. V. Marenich,  T. Markovich,  L. A. Martinez-Martinez,  S. A. Maurer,  
 N. J. Mayhall,  S. C. McKenzie,  J.-M. Mewes,  A. F. Morrison,  
 J. W. Mullinax,  K. Nanda,  T. S. Nguyen-Beck,  R. Olivares-Amaya,  
 J. A. Parkhill,  T. M. Perrine,  F. Plasser,  P. Pokhilko,  S. Prager,  
 A. Prociuk,  E. Ramos,  D. R. Rehn,  F. Rob,  M. Schneider,  N. Sergueev,  
 S. M. Sharada,  S. Sharma,  D. W. Small,  T. Stauch,  T. Stein,  
 Yu-Chuan Su,  A. J. W. Thom,  A. Tkatchenko,  T. Tsuchimochi,  N. M. Tubman,  
 L. Vogt,  M. L. Vidal,  O. Vydrov,  M. A. Watson,  J. Wenzel,  
 M. de Wergifosse,  T. A. Wesolowski,  A. White,  J. Witte,  A. Yamada,  
 Jun Yang,  K. Yao,  S. Yeganeh,  S. R. Yost,  Zhi-Qiang You,  A. Zech,  
 Igor Ying Zhang,  Xing Zhang,  Yan Zhao,  Ying Zhu,  B. R. Brooks,  
 G. K. L. Chan,  C. J. Cramer,  M. S. Gordon,  W. J. Hehre,  A. Klamt,  
 M. W. Schmidt,  C. D. Sherrill,  D. G. Truhlar,  A. Aspuru-Guzik,  R. Baer,  
 A. T. Bell,  N. A. Besley,  Jeng-Da Chai,  A. E. DePrince, III,  
 R. A. DiStasio Jr.,  A. Dreuw,  B. D. Dunietz,  T. R. Furlani,  
 Chao-Ping Hsu,  Yousung Jung,  Jing Kong,  D. S. Lambrecht,  WanZhen Liang,  
 C. Ochsenfeld,  V. A. Rassolov,  L. V. Slipchenko,  J. E. Subotnik,  
 T. Van Voorhis,  J. M. Herbert,  A. I. Krylov,  P. M. W. Gill,  M. Head-Gordon

 Contributors to earlier versions of Q-Chem not listed above: 
 R. D. Adamson,  B. Austin,  J. Baker,  G. J. O. Beran,  K. Brandhorst,  
 S. T. Brown,  E. F. C. Byrd,  A. K. Chakraborty,  C.-L. Cheng,  
 Siu Hung Chien,  D. M. Chipman,  D. L. Crittenden,  H. Dachsel,  
 R. J. Doerksen,  A. D. Dutoi,  L. Fusti-Molnar,  W. A. Goddard III,  
 A. Golubeva-Zadorozhnaya,  S. R. Gwaltney,  G. Hawkins,  A. Heyden,  
 S. Hirata,  G. Kedziora,  F. J. Keil,  C. Kelley,  Jihan Kim,  R. A. King,  
 R. Z. Khaliullin,  P. P. Korambath,  W. Kurlancheek,  A. M. Lee,  M. S. Lee,  
 S. V. Levchenko,  Ching Yeh Lin,  D. Liotard,  R. C. Lochan,  I. Lotan,  
 P. E. Maslen,  N. Nair,  D. P. O'Neill,  D. Neuhauser,  E. Neuscamman,  
 C. M. Oana,  R. Olson,  B. Peters,  R. Peverati,  P. A. Pieniazek,  
 Y. M. Rhee,  J. Ritchie,  M. A. Rohrdanz,  E. Rosta,  N. J. Russ,  
 H. F. Schaefer III,  N. E. Schultz,  N. Shenvi,  A. C. Simmonett,  A. Sodt,  
 D. Stuck,  K. S. Thanthiriwatte,  V. Vanovschi,  Tao Wang,  A. Warshel,  
 C. F. Williams,  Q. Wu,  X. Xu,  W. Zhang

 Please cite Q-Chem as follows:
 Y. Shao et al., Mol. Phys. 113, 184-215 (2015)
 DOI: 10.1080/00268976.2014.952696

 Q-Chem 5.1.1 for Intel X86 EM64T Linux

 Parts of Q-Chem use Armadillo 8.300.2 (Tropical Shenanigans).
 http://arma.sourceforge.net/

 Q-Chem begins on Tue Aug 28 21:16:56 2018  

Host: 
0

     Scratch files written to /scratch/taweetham/qchem25064//
The previous job contains 0 fragments, simply inherited here
Input Ideriv = 2
Curr. Ideriv = -1
Max.  Ideriv = 2

Checking the input file for inconsistencies... 	...done.

--------------------------------------------------------------
User input:
--------------------------------------------------------------

$molecule
read
$end

$rem
   SCF_GUESS 	READ
   JOB_TYPE 	FREQUENCY
   BASIS 	6-311++G**
   EXCHANGE 	B3LYP	
   SET_ITER 100

   SET_CONV 5
$end


--------------------------------------------------------------
 ----------------------------------------------------------------
             Standard Nuclear Orientation (Angstroms)
    I     Atom           X                Y                Z
 ----------------------------------------------------------------
    1      Br      1.1961155139    -0.5941547334    -0.0000000000
    2      C       0.0273864195     0.8795271879    -0.0000000000
    3      C      -1.3004655007     0.8562025042     0.0000000000
    4      H      -1.8574845968     1.7826566107     0.0000000000
    5      F       0.6663580424     2.0573724032    -0.0000000000
    6      Cl     -2.2567827227    -0.5834100427     0.0000000000
 ----------------------------------------------------------------
 Molecular Point Group                 Cs    NOp =  2
 Largest Abelian Subgroup              Cs    NOp =  2
 Nuclear Repulsion Energy =   385.0247517380 hartrees
 There are       37 alpha and       37 beta electrons
 Requested basis set is 6-311++G(d,p)
 There are 55 shells and 151 basis functions

 Total QAlloc Memory Limit   2000 MB
 Mega-Array Size       188 MB
 MEM_STATIC part       192 MB

                       Distance Matrix (Angstroms)
             Br(  1)   C (  2)   C (  3)   H (  4)   F (  5)
   C (  2)  1.880868
   C (  3)  2.887292  1.328057
   H (  4)  3.869587  2.090067  1.081012
   F (  5)  2.703930  1.340002  2.304605  2.538750
   Cl(  6)  3.452915  2.712492  1.728302  2.399523  3.939351

 A cutoff of  1.0D-11 yielded   1321 shell pairs
 There are     10542 function pairs (     11558 Cartesian)
 Smallest overlap matrix eigenvalue = 4.38E-05
 Guess MOs from SCF MO coefficient file

 -----------------------------------------------------------------------
  General SCF calculation program by
  Eric Jon Sundstrom, Paul Horn, Yuezhi Mao, Dmitri Zuev, Alec White,
  David Stuck, Shaama M.S., Shane Yost, Joonho Lee, David Small,
  Daniel Levine, Susi Lehtola, Hugh Burton, Evgeny Epifanovsky
 -----------------------------------------------------------------------
 Exchange:     0.2000 Hartree-Fock + 0.0800 Slater + 0.7200 B88
 Correlation:  0.1900 VWN1RPA + 0.8100 LYP
 Using SG-1 standard quadrature grid
 A restricted SCF calculation will be
 performed using DIIS
 SCF converges when DIIS error is below 1.0e-08
 ---------------------------------------
  Cycle       Energy         DIIS error
 ---------------------------------------
    1   -3211.0370430125      3.13e-05  
    2   -3211.0370470856      5.28e-06  
    3   -3211.0370470305      7.84e-06  
    4   -3211.0370471544      1.15e-06  
    5   -3211.0370471569      6.07e-07  
    6   -3211.0370471578      1.15e-07  
    7   -3211.0370471578      2.34e-08  
    8   -3211.0370471578      1.41e-08  
    9   -3211.0370471579      1.26e-09  Convergence criterion met
 ---------------------------------------
 SCF time:   CPU 16.83s  wall 17.00s 
 SCF   energy in the final basis set =    -3211.0370471579
 Total energy in the final basis set =    -3211.0370471579

 --------------------------------------------------------------
             Orbital Energies (a.u.) and Symmetries
 --------------------------------------------------------------

 Alpha MOs, Restricted
 -- Occupied --                  
-482.86 -101.58  -62.52  -56.34  -56.33  -56.33  -24.73  -10.33
  1 A'    2 A'    3 A'    4 A'    1 A"    5 A'    6 A'    7 A'                 
-10.258  -9.495  -8.726  -7.260  -7.250  -7.249  -6.558  -6.544
  8 A'    9 A'   10 A'   11 A'    2 A"   12 A'   13 A'    3 A"                 
 -6.543  -2.669  -2.665  -2.664  -2.653  -2.653  -1.274  -0.909
 14 A'   15 A'    4 A"   16 A'    5 A"   17 A'   18 A'   19 A'                 
 -0.843  -0.763  -0.622  -0.555  -0.527  -0.511  -0.455  -0.417
 20 A'   21 A'   22 A'   23 A'   24 A'    6 A"   25 A'   26 A'                 
 -0.393  -0.344  -0.341  -0.321  -0.269
  7 A"   27 A'    8 A"   28 A'    9 A"                                         
 -- Virtual --                   
 -0.039  -0.032  -0.009   0.004   0.017   0.050   0.051   0.051
 29 A'   10 A"   30 A'   31 A'   32 A'   33 A'   11 A"   34 A'                 
  0.070   0.077   0.084   0.094   0.105   0.113   0.121   0.130
 35 A'   12 A"   36 A'   13 A"   37 A'   38 A'   39 A'   14 A"                 
  0.131   0.139   0.164   0.183   0.195   0.256   0.281   0.287
 40 A'   41 A'   42 A'   43 A'   44 A'   45 A'   15 A"   46 A'                 
  0.321   0.363   0.376   0.386   0.410   0.421   0.430   0.448
 47 A'   48 A'   49 A'   50 A'   16 A"   51 A'   52 A'   53 A'                 
  0.452   0.482   0.488   0.522   0.532   0.557   0.584   0.628
 17 A"   18 A"   54 A'   55 A'   19 A"   20 A"   56 A'   57 A'                 
  0.649   0.653   0.683   0.744   0.778   0.792   0.830   0.840
 58 A'   21 A"   59 A'   60 A'   61 A'   22 A"   62 A'   63 A'                 
  0.846   0.904   0.933   0.987   1.061   1.079   1.141   1.259
 23 A"   64 A'   65 A'   66 A'   67 A'   24 A"   68 A'   25 A"                 
  1.312   1.355   1.450   1.460   1.488   1.570   1.628   1.786
 26 A"   69 A'   70 A'   27 A"   71 A'   72 A'   73 A'   74 A'                 
  1.803   1.900   1.917   1.954   1.991   2.028   2.114   2.161
 28 A"   75 A'   76 A'   29 A"   30 A"   77 A'   78 A'   79 A'                 
  2.251   2.289   2.341   2.455   2.606   2.616   2.624   2.813
 31 A"   80 A'   81 A'   82 A'   83 A'   32 A"   84 A'   33 A"                 
  2.960   3.163   3.290   3.684   3.747   3.793   3.943   3.989
 85 A'   86 A'   87 A'   88 A'   34 A"   89 A'   35 A"   36 A"                 
  4.004   4.034   4.058   4.199   4.372   4.790   6.266   6.369
 90 A'   91 A'   37 A"   92 A'   93 A'   94 A'   38 A"   95 A'                 
  6.548   6.688   7.528   7.564   7.664   9.727  23.422  24.127
 96 A'   97 A'   39 A"   98 A'   99 A'  100 A'  101 A'  102 A'                 
 25.797  25.917  26.326  47.886  66.731 215.709 289.724 289.759
 40 A"  103 A'  104 A'  105 A'  106 A'  107 A'   41 A"  108 A'                 
289.8861020.675
109 A'  110 A'                                                                 

 Beta MOs, Restricted
 -- Occupied --                  
-482.86 -101.58  -62.52  -56.34  -56.33  -56.33  -24.73  -10.33
  1 A'    2 A'    3 A'    4 A'    1 A"    5 A'    6 A'    7 A'                 
-10.258  -9.495  -8.726  -7.260  -7.250  -7.249  -6.558  -6.544
  8 A'    9 A'   10 A'   11 A'    2 A"   12 A'   13 A'    3 A"                 
 -6.543  -2.669  -2.665  -2.664  -2.653  -2.653  -1.274  -0.909
 14 A'   15 A'    4 A"   16 A'    5 A"   17 A'   18 A'   19 A'                 
 -0.843  -0.763  -0.622  -0.555  -0.527  -0.511  -0.455  -0.417
 20 A'   21 A'   22 A'   23 A'   24 A'    6 A"   25 A'   26 A'                 
 -0.393  -0.344  -0.341  -0.321  -0.269
  7 A"   27 A'    8 A"   28 A'    9 A"                                         
 -- Virtual --                   
 -0.039  -0.032  -0.009   0.004   0.017   0.050   0.051   0.051
 29 A'   10 A"   30 A'   31 A'   32 A'   33 A'   11 A"   34 A'                 
  0.070   0.077   0.084   0.094   0.105   0.113   0.121   0.130
 35 A'   12 A"   36 A'   13 A"   37 A'   38 A'   39 A'   14 A"                 
  0.131   0.139   0.164   0.183   0.195   0.256   0.281   0.287
 40 A'   41 A'   42 A'   43 A'   44 A'   45 A'   15 A"   46 A'                 
  0.321   0.363   0.376   0.386   0.410   0.421   0.430   0.448
 47 A'   48 A'   49 A'   50 A'   16 A"   51 A'   52 A'   53 A'                 
  0.452   0.482   0.488   0.522   0.532   0.557   0.584   0.628
 17 A"   18 A"   54 A'   55 A'   19 A"   20 A"   56 A'   57 A'                 
  0.649   0.653   0.683   0.744   0.778   0.792   0.830   0.840
 58 A'   21 A"   59 A'   60 A'   61 A'   22 A"   62 A'   63 A'                 
  0.846   0.904   0.933   0.987   1.061   1.079   1.141   1.259
 23 A"   64 A'   65 A'   66 A'   67 A'   24 A"   68 A'   25 A"                 
  1.312   1.355   1.450   1.460   1.488   1.570   1.628   1.786
 26 A"   69 A'   70 A'   27 A"   71 A'   72 A'   73 A'   74 A'                 
  1.803   1.900   1.917   1.954   1.991   2.028   2.114   2.161
 28 A"   75 A'   76 A'   29 A"   30 A"   77 A'   78 A'   79 A'                 
  2.251   2.289   2.341   2.455   2.606   2.616   2.624   2.813
 31 A"   80 A'   81 A'   82 A'   83 A'   32 A"   84 A'   33 A"                 
  2.960   3.163   3.290   3.684   3.747   3.793   3.943   3.989
 85 A'   86 A'   87 A'   88 A'   34 A"   89 A'   35 A"   36 A"                 
  4.004   4.034   4.058   4.199   4.372   4.790   6.266   6.369
 90 A'   91 A'   37 A"   92 A'   93 A'   94 A'   38 A"   95 A'                 
  6.548   6.688   7.528   7.564   7.664   9.727  23.422  24.127
 96 A'   97 A'   39 A"   98 A'   99 A'  100 A'  101 A'  102 A'                 
 25.797  25.917  26.326  47.886  66.731 215.709 289.724 289.759
 40 A"  103 A'  104 A'  105 A'  106 A'  107 A'   41 A"  108 A'                 
289.8861020.675
109 A'  110 A'                                                                 
 --------------------------------------------------------------

          Ground-State Mulliken Net Atomic Charges

     Atom                 Charge (a.u.)
  ----------------------------------------
      1 Br                   -0.044212
      2 C                    -0.072633
      3 C                    -0.254967
      4 H                     0.220307
      5 F                    -0.055961
      6 Cl                    0.207465
  ----------------------------------------
  Sum of atomic charges =     0.000000

 -----------------------------------------------------------------
                    Cartesian Multipole Moments
 -----------------------------------------------------------------
    Charge (ESU x 10^10)
                 0.0000
    Dipole Moment (Debye)
         X      -0.4522      Y       0.1895      Z      -0.0000
       Tot       0.4903
    Quadrupole Moments (Debye-Ang)
        XX     -46.6483     XY      -3.8641     YY     -46.4454
        XZ       0.0000     YZ       0.0000     ZZ     -48.4169
    Octopole Moments (Debye-Ang^2)
       XXX      35.5701    XXY      -3.5500    XYY       5.7389
       YYY     -12.3414    XXZ      -0.0000    XYZ      -0.0000
       YYZ      -0.0000    XZZ      12.5926    YZZ      -2.2750
       ZZZ      -0.0000
    Hexadecapole Moments (Debye-Ang^3)
      XXXX    -670.9531   XXXY     -15.2257   XXYY    -142.2930
      XYYY     -20.6925   YYYY    -300.3191   XXXZ       0.0000
      XXYZ       0.0000   XYYZ       0.0000   YYYZ       0.0000
      XXZZ    -125.4221   XYZZ      -1.9266   YYZZ     -60.2749
      XZZZ      -0.0000   YZZZ       0.0000   ZZZZ     -55.0977
 -----------------------------------------------------------------
 Calculating MO derivatives via CPSCF
   1         3          18      0.137376    0.041974
   2         3          18      0.016809    0.004324
   3         3          18      0.001921    0.000612
   4        18           3      0.000106    0.000055
   5        21           0      0.000000    0.000000    Roots Converged
 Time for AOints: 7.3 s (CPU) 7.3 s (wall)
 ------------------------------------------------------------------------------
                     AOints        : Timing summary (seconds)
 ------------------------------------------------------------------------------
     job step          cpu (% of tot)      sys (% of tot)     wall (% of tot)
 ------------------------------------------------------------------------------
  cpscf_lag         0.6535E+02 (52.3)   0.1030E-03 (19.7)   0.6538E+02 (52.3)
  iterzp            0.5226E+02 (41.8)   0.4190E-03 (80.3)   0.5228E+02 (41.8)
  make_fx           0.0000E+00 ( 0.0)   0.0000E+00 ( 0.0)   0.0000E+00 ( 0.0)
  AOints            0.7325E+01 ( 5.9)   0.0000E+00 ( 0.0)   0.7327E+01 ( 5.9)
 ------------------------------------------------------------------------------
   Grand Totals     0.1251E+03          0.5220E-03          0.1251E+03
 ------------------------------------------------------------------------------
 Calculating analytic Hessian of the SCF energy
 Polarizability Matrix (a.u.)
            1           2           3
    1 -73.2951750   1.5913040  -0.0000000
    2   1.5913040 -55.6399835   0.0000000
    3  -0.0000000   0.0000000 -34.7841487

 Direct stationary perturbation theory relativistic correction:

 rels  =      17.637225239318
 relv  =     -59.882490859490
 rel2e =       9.652825116681
 E_rel =     -32.592440503491

 Hessian of the SCF Energy
            1           2           3           4           5           6
    1   0.1029787  -0.0918880  -0.0000000  -0.0897749   0.0592607   0.0000000
    2  -0.0918880   0.1513917  -0.0000000   0.0732405  -0.0971257   0.0000000
    3  -0.0000000  -0.0000000   0.0084002   0.0000000   0.0000000  -0.0206807
    4  -0.0897749   0.0732405   0.0000000   0.7831490   0.0482438   0.0000000
    5   0.0592607  -0.0971257   0.0000000   0.0482438   0.4300980   0.0000000
    6   0.0000000   0.0000000  -0.0206807   0.0000000   0.0000000   0.0892514
    7  -0.0155851   0.0082506   0.0000000  -0.5349323  -0.0025387  -0.0000000
    8   0.0285834  -0.0123737   0.0000000   0.0129595  -0.0781800  -0.0000000
    9  -0.0000000   0.0000000   0.0050435  -0.0000000  -0.0000000  -0.0452229
   10  -0.0032008   0.0004310  -0.0000000  -0.0111347   0.0245918  -0.0000000
   11  -0.0019418   0.0014282   0.0000000  -0.0001232   0.0019886  -0.0000000
   12  -0.0000000  -0.0000000   0.0052022   0.0000000   0.0000000   0.0080114
   13   0.0089376   0.0107694  -0.0000000  -0.1324064  -0.0981608   0.0000000
   14   0.0045618  -0.0462987  -0.0000000  -0.1273380  -0.2436750  -0.0000000
   15   0.0000000  -0.0000000   0.0039349   0.0000000  -0.0000000  -0.0313887
   16  -0.0033555  -0.0008036  -0.0000000  -0.0149006  -0.0313967   0.0000000
   17   0.0014239   0.0029782   0.0000000  -0.0069826  -0.0131058  -0.0000000
   18  -0.0000000   0.0000000  -0.0019001   0.0000000  -0.0000000   0.0000296
            7           8           9          10          11          12
    1  -0.0155851   0.0285834  -0.0000000  -0.0032008  -0.0019418  -0.0000000
    2   0.0082506  -0.0123737   0.0000000   0.0004310   0.0014282  -0.0000000
    3   0.0000000   0.0000000   0.0050435  -0.0000000   0.0000000   0.0052022
    4  -0.5349323   0.0129595  -0.0000000  -0.0111347  -0.0001232   0.0000000
    5  -0.0025387  -0.0781800  -0.0000000   0.0245918   0.0019886   0.0000000
    6  -0.0000000  -0.0000000  -0.0452229  -0.0000000  -0.0000000   0.0080114
    7   0.7915263  -0.0617179   0.0000000  -0.1332715   0.1421798   0.0000000
    8  -0.0617179   0.5168687  -0.0000000   0.1370874  -0.2615183  -0.0000000
    9   0.0000000  -0.0000000   0.0801600   0.0000000   0.0000000  -0.0283680
   10  -0.1332715   0.1370874   0.0000000   0.1422562  -0.1393575  -0.0000000
   11   0.1421798  -0.2615183   0.0000000  -0.1393575   0.2772575   0.0000000
   12   0.0000000  -0.0000000  -0.0283680  -0.0000000   0.0000000   0.0184595
   13  -0.0248518  -0.0488632   0.0000000   0.0020511  -0.0010437  -0.0000000
   14  -0.0155889  -0.0147557   0.0000000   0.0001159   0.0007241   0.0000000
   15  -0.0000000   0.0000000   0.0072561   0.0000000  -0.0000000  -0.0055763
   16  -0.0828857  -0.0680491   0.0000000   0.0032997   0.0002864  -0.0000000
   17  -0.0705849  -0.1500410   0.0000000  -0.0228685  -0.0198801   0.0000000
   18  -0.0000000   0.0000000  -0.0188686  -0.0000000  -0.0000000   0.0022713
           13          14          15          16          17          18
    1   0.0089376   0.0045618   0.0000000  -0.0033555   0.0014239  -0.0000000
    2   0.0107694  -0.0462987  -0.0000000  -0.0008036   0.0029782   0.0000000
    3  -0.0000000  -0.0000000   0.0039349  -0.0000000   0.0000000  -0.0019001
    4  -0.1324064  -0.1273380   0.0000000  -0.0149006  -0.0069826   0.0000000
    5  -0.0981608  -0.2436750  -0.0000000  -0.0313967  -0.0131058  -0.0000000
    6   0.0000000  -0.0000000  -0.0313887   0.0000000  -0.0000000   0.0000296
    7  -0.0248518  -0.0155889  -0.0000000  -0.0828857  -0.0705849  -0.0000000
    8  -0.0488632  -0.0147557   0.0000000  -0.0680491  -0.1500410   0.0000000
    9   0.0000000   0.0000000   0.0072561   0.0000000   0.0000000  -0.0188686
   10   0.0020511   0.0001159   0.0000000   0.0032997  -0.0228685  -0.0000000
   11  -0.0010437   0.0007241  -0.0000000   0.0002864  -0.0198801  -0.0000000
   12  -0.0000000   0.0000000  -0.0055763  -0.0000000   0.0000000   0.0022713
   13   0.1526577   0.1415618  -0.0000000  -0.0063882  -0.0042635  -0.0000000
   14   0.1415618   0.3065096   0.0000000  -0.0033125  -0.0025043  -0.0000000
   15  -0.0000000   0.0000000   0.0178879   0.0000000  -0.0000000   0.0078862
   16  -0.0063882  -0.0033125   0.0000000   0.1042302   0.1032756   0.0000000
   17  -0.0042635  -0.0025043  -0.0000000   0.1032756   0.1825530  -0.0000000
   18  -0.0000000  -0.0000000   0.0078862   0.0000000  -0.0000000   0.0105816
 Gradient time:  CPU 168.47 s  wall 168.52 s
 **********************************************************************
 **                                                                  **
 **                       VIBRATIONAL ANALYSIS                       **
 **                       --------------------                       **
 **                                                                  **
 **        VIBRATIONAL FREQUENCIES (CM**-1) AND NORMAL MODES         **
 **     FORCE CONSTANTS (mDYN/ANGSTROM) AND REDUCED MASSES (AMU)     **
 **                  INFRARED INTENSITIES (KM/MOL)                   **
 **                                                                  **
 **********************************************************************


 Mode:                 1                      2                      3
 Frequency:       137.83                 244.11                 334.73
 Force Cnst:      0.3993                 0.2265                 1.5174
 Red. Mass:      35.6744                 6.4516                22.9865
 IR Active:          YES                    YES                    YES
 IR Intens:        0.428                  1.119                  1.660
 Raman Active:       YES                    YES                    YES
               X      Y      Z        X      Y      Z        X      Y      Z
 Br        -0.396 -0.027  0.000    0.000  0.000  0.017   -0.076  0.246  0.000
 C          0.080  0.306  0.000   -0.000 -0.000  0.155   -0.081 -0.118 -0.000
 C          0.094  0.199  0.000   -0.000  0.000  0.530   -0.103 -0.043 -0.000
 H         -0.197  0.020  0.000   -0.000  0.000  0.774   -0.165 -0.083  0.000
 F          0.230  0.201 -0.000    0.000 -0.000 -0.273    0.698 -0.571  0.000
 Cl         0.715 -0.222 -0.000   -0.000 -0.000 -0.146   -0.139 -0.187  0.000
 TransDip  -0.014  0.015  0.000    0.000  0.000  0.034   -0.012  0.039  0.000

 Mode:                 4                      5                      6
 Frequency:       454.17                 458.04                 564.87
 Force Cnst:      1.8690                 0.5771                 1.6146
 Red. Mass:      15.3789                 4.6686                 8.5887
 IR Active:          YES                    YES                    YES
 IR Intens:        1.033                  3.299                 18.276
 Raman Active:       YES                    YES                    YES
               X      Y      Z        X      Y      Z        X      Y      Z
 Br        -0.048 -0.017 -0.000    0.000  0.000 -0.026   -0.085  0.088  0.000
 C          0.380  0.267  0.000   -0.000 -0.000  0.540    0.276 -0.314 -0.000
 C          0.342 -0.268 -0.000   -0.000  0.000 -0.136    0.378 -0.371  0.000
 H          0.184 -0.363 -0.000   -0.000  0.000 -0.823    0.645 -0.221  0.000
 F          0.262  0.480 -0.000   -0.000 -0.000 -0.104   -0.184 -0.128  0.000
 Cl        -0.288 -0.212 -0.000    0.000  0.000  0.001    0.048  0.113 -0.000
 TransDip  -0.004 -0.032 -0.000    0.000  0.000 -0.058    0.087 -0.106  0.000

 Mode:                 7                      8                      9
 Frequency:       789.56                 888.08                1124.50
 Force Cnst:      0.4989                 2.5075                 6.6885
 Red. Mass:       1.3584                 5.3963                 8.9775
 IR Active:          YES                    YES                    YES
 IR Intens:       38.481                104.655                229.174
 Raman Active:       YES                    YES                    YES
               X      Y      Z        X      Y      Z        X      Y      Z
 Br         0.000 -0.000  0.001   -0.008  0.011 -0.000    0.007 -0.011  0.000
 C         -0.000 -0.000  0.081    0.181 -0.137 -0.000    0.114  0.649  0.000
 C          0.000  0.000 -0.157    0.179  0.475 -0.000    0.233  0.006 -0.000
 H          0.000  0.000  0.984    0.473  0.657 -0.000   -0.443 -0.414  0.000
 F          0.000  0.000 -0.021   -0.108 -0.054  0.000   -0.175 -0.333 -0.000
 Cl        -0.000 -0.000  0.006   -0.060 -0.131  0.000   -0.027 -0.007 -0.000
 TransDip   0.000 -0.000  0.199    0.325  0.041 -0.000    0.105  0.473  0.000

 Mode:                10                     11                     12
 Frequency:      1257.97                1684.79                3219.01
 Force Cnst:      1.1513                15.9097                 6.6629
 Red. Mass:       1.2348                 9.5131                 1.0914
 IR Active:          YES                    YES                    YES
 IR Intens:       31.892                 32.580                 15.984
 Raman Active:       YES                    YES                    YES
               X      Y      Z        X      Y      Z        X      Y      Z
 Br         0.002 -0.003  0.000   -0.006  0.005 -0.000   -0.000  0.000  0.000
 C         -0.081  0.091 -0.000    0.643  0.069  0.000   -0.006 -0.001 -0.000
 C         -0.021 -0.069  0.000   -0.582 -0.084 -0.000    0.051 -0.071 -0.000
 H          0.864  0.484 -0.000    0.125  0.463  0.000   -0.530  0.844  0.000
 F          0.005 -0.011 -0.000   -0.043 -0.055 -0.000    0.000  0.000 -0.000
 Cl         0.003 -0.009 -0.000    0.012  0.011  0.000   -0.000  0.000 -0.000
 TransDip  -0.153  0.096 -0.000    0.183 -0.003  0.000   -0.128 -0.004  0.000

 STANDARD THERMODYNAMIC QUANTITIES AT   298.15 K  AND     1.00 ATM

   This Molecule has  0 Imaginary Frequencies
   Zero point vibrational energy:       15.951 kcal/mol

   Atom    1 Element Br Has Mass   78.91830
   Atom    2 Element C  Has Mass   12.00000
   Atom    3 Element C  Has Mass   12.00000
   Atom    4 Element H  Has Mass    1.00783
   Atom    5 Element F  Has Mass   18.99840
   Atom    6 Element Cl Has Mass   34.96885
   Molecular Mass:   157.893380 amu
   Principal axes and moments of inertia in amu*Bohr^2:
                             1           2           3
    Eigenvalues --      504.46110  1151.51999  1655.98109
          X               1.00000     0.00011     0.00000
          Y              -0.00011     1.00000     0.00000
          Z              -0.00000    -0.00000     1.00000
   Rotational Symmetry Number is   1
   The Molecule is an Asymmetric Top
   Translational Enthalpy:        0.889 kcal/mol
   Rotational Enthalpy:           0.889 kcal/mol
   Vibrational Enthalpy:         17.464 kcal/mol
   gas constant (RT):             0.592 kcal/mol
   Translational Entropy:        41.079  cal/mol.K
   Rotational Entropy:           28.355  cal/mol.K
   Vibrational Entropy:           8.370  cal/mol.K

   Total Enthalpy:               19.834 kcal/mol
   Total Entropy:                77.804  cal/mol.K

 ======================================================================

 STANDARD THERMODYNAMIC QUANTITIES FOR ANHARMONIC VIBRATION -- TOSH

   Zero point vibrational energy: ************ kcal/mol

   Vibrational Enthalpy:       Infinity kcal/mol
   Vibrational Entropy:             NaN  cal/mol.K

   Total Enthalpy:             Infinity kcal/mol
   Total Entropy:                   NaN  cal/mol.K

 ======================================================================

 STANDARD THERMODYNAMIC QUANTITIES FOR ANHARMONIC VIBRATION -- VPT2

   Zero point vibrational energy: ************ kcal/mol

   Vibrational Enthalpy:       Infinity kcal/mol
   Vibrational Entropy:             NaN  cal/mol.K

   Total Enthalpy:             Infinity kcal/mol
   Total Entropy:                   NaN  cal/mol.K

 ======================================================================

Archival summary:
1\1\TWL01\FREQ\ProcedureUnspecified\BasisUnspecified\r1l1121\taweetha\TueAug2821:20:012018TueAug2821:20:012018\0\\#,FREQ,ProcedureUnspecified,BasisUnspecified,\\0,1\Br\C,1,1.88087\C,2,1.32806,1,127.41\H,3,1.08101,2,120.01,1,-180,0\F,2,1.34,1,113.104,3,-180,0\Cl,3,1.7283,2,124.602,1,0,0\\\@

 Total job time:  185.47s(wall), 185.39s(cpu) 
 Tue Aug 28 21:20:01 2018

        *************************************************************
        *                                                           *
        *  Thank you very much for using Q-Chem.  Have a nice day.  *
        *                                                           *
        *************************************************************
