# Supplementary material for: Geometric and energetic data from ab initio calculations of haloethene, haloimine, halomethylenephosphine, haloiminophosphine, halodiazene, halodiphosphene and halocyclopropane
Source: Data Brief. 2019 Nov 2;27:104738. doi: 10.1016/j.dib.2019.104738 (PMC6861602; doi:10.1016/j.dib.2019.104738)
Supplement: Multimedia component 2 [file mmc2.zip › CC/B3LYP/HClCCFCl.out]

Q-Chem Developer Version!
                  Welcome to Q-Chem
     A Quantum Leap Into The Future Of Chemistry


 Q-Chem 5.1, Q-Chem, Inc., Pleasanton, CA (2018)

 Yihan Shao,  Zhengting Gan,  E. Epifanovsky,  A. T. B. Gilbert,  M. Wormit,  
 J. Kussmann,  A. W. Lange,  A. Behn,  Jia Deng,  Xintian Feng,  D. Ghosh,  
 M. Goldey,  P. R. Horn,  L. D. Jacobson,  I. Kaliman,  T. Kus,  A. Landau,  
 Jie Liu,  E. I. Proynov,  R. M. Richard,  R. P. Steele,  E. J. Sundstrom,  
 H. L. Woodcock III,  P. M. Zimmerman,  D. Zuev,  B. Albrecht,  E. Alguire,  
 S. A. Baeppler,  D. Barton,  Z. Benda,  Y. A. Bernard,  E. J. Berquist,  
 K. B. Bravaya,  H. Burton,  D. Casanova,  Chun-Min Chang,  Yunqing Chen,  
 A. Chien,  K. D. Closser,  M. P. Coons,  S. Coriani,  S. Dasgupta,  
 A. L. Dempwolff,  M. Diedenhofen,  Hainam Do,  R. G. Edgar,  Po-Tung Fang,  
 S. Faraji,  S. Fatehi,  Qingguo Feng,  K. D. Fenk,  J. Fosso-Tande,  
 Qinghui Ge,  A. Ghysels,  G. Gidofalvi,  J. Gomes,  J. Gonthier,  A. Gunina,  
 D. Hait,  M. W. D. Hanson-Heine,  P. H. P. Harbach,  A. W. Hauser,  
 J. E. Herr,  E. G. Hohenstein,  Z. C. Holden,  Kerwin Hui,  B. C. Huynh,  
 T.-C. Jagau,  Hyunjun Ji,  B. Kaduk,  K. Khistyaev,  Jaehoon Kim,  
 P. Klunzinger,  K. Koh,  D. Kosenkov,  L. Koulias,  T. Kowalczyk,  
 C. M. Krauter,  A. Kunitsa,  Ka Un Lao,  A. Laurent,  K. V. Lawler,  
 Joonho Lee,  D. Lefrancois,  S. Lehtola,  D. S. Levine,  Yi-Pei Li,  
 You-Sheng Lin,  Fenglai Liu,  E. Livshits,  A. Luenser,  P. Manohar,  
 E. Mansoor,  S. F. Manzer,  Shan-Ping Mao,  Yuezhi Mao,  N. Mardirossian,  
 A. V. Marenich,  T. Markovich,  L. A. Martinez-Martinez,  S. A. Maurer,  
 N. J. Mayhall,  S. C. McKenzie,  J.-M. Mewes,  A. F. Morrison,  
 J. W. Mullinax,  K. Nanda,  T. S. Nguyen-Beck,  R. Olivares-Amaya,  
 J. A. Parkhill,  T. M. Perrine,  F. Plasser,  P. Pokhilko,  S. Prager,  
 A. Prociuk,  E. Ramos,  D. R. Rehn,  F. Rob,  M. Schneider,  N. Sergueev,  
 S. M. Sharada,  S. Sharma,  D. W. Small,  T. Stauch,  T. Stein,  
 Yu-Chuan Su,  A. J. W. Thom,  A. Tkatchenko,  T. Tsuchimochi,  N. M. Tubman,  
 L. Vogt,  M. L. Vidal,  O. Vydrov,  M. A. Watson,  J. Wenzel,  
 M. de Wergifosse,  T. A. Wesolowski,  A. White,  J. Witte,  A. Yamada,  
 Jun Yang,  K. Yao,  S. Yeganeh,  S. R. Yost,  Zhi-Qiang You,  A. Zech,  
 Igor Ying Zhang,  Xing Zhang,  Yan Zhao,  Ying Zhu,  B. R. Brooks,  
 G. K. L. Chan,  C. J. Cramer,  M. S. Gordon,  W. J. Hehre,  A. Klamt,  
 M. W. Schmidt,  C. D. Sherrill,  D. G. Truhlar,  A. Aspuru-Guzik,  R. Baer,  
 A. T. Bell,  N. A. Besley,  Jeng-Da Chai,  A. E. DePrince, III,  
 R. A. DiStasio Jr.,  A. Dreuw,  B. D. Dunietz,  T. R. Furlani,  
 Chao-Ping Hsu,  Yousung Jung,  Jing Kong,  D. S. Lambrecht,  WanZhen Liang,  
 C. Ochsenfeld,  V. A. Rassolov,  L. V. Slipchenko,  J. E. Subotnik,  
 T. Van Voorhis,  J. M. Herbert,  A. I. Krylov,  P. M. W. Gill,  M. Head-Gordon

 Contributors to earlier versions of Q-Chem not listed above: 
 R. D. Adamson,  B. Austin,  J. Baker,  G. J. O. Beran,  K. Brandhorst,  
 S. T. Brown,  E. F. C. Byrd,  A. K. Chakraborty,  C.-L. Cheng,  
 Siu Hung Chien,  D. M. Chipman,  D. L. Crittenden,  H. Dachsel,  
 R. J. Doerksen,  A. D. Dutoi,  L. Fusti-Molnar,  W. A. Goddard III,  
 A. Golubeva-Zadorozhnaya,  S. R. Gwaltney,  G. Hawkins,  A. Heyden,  
 S. Hirata,  G. Kedziora,  F. J. Keil,  C. Kelley,  Jihan Kim,  R. A. King,  
 R. Z. Khaliullin,  P. P. Korambath,  W. Kurlancheek,  A. M. Lee,  M. S. Lee,  
 S. V. Levchenko,  Ching Yeh Lin,  D. Liotard,  R. C. Lochan,  I. Lotan,  
 P. E. Maslen,  N. Nair,  D. P. O'Neill,  D. Neuhauser,  E. Neuscamman,  
 C. M. Oana,  R. Olson,  B. Peters,  R. Peverati,  P. A. Pieniazek,  
 Y. M. Rhee,  J. Ritchie,  M. A. Rohrdanz,  E. Rosta,  N. J. Russ,  
 H. F. Schaefer III,  N. E. Schultz,  N. Shenvi,  A. C. Simmonett,  A. Sodt,  
 D. Stuck,  K. S. Thanthiriwatte,  V. Vanovschi,  Tao Wang,  A. Warshel,  
 C. F. Williams,  Q. Wu,  X. Xu,  W. Zhang

 Please cite Q-Chem as follows:
 Y. Shao et al., Mol. Phys. 113, 184-215 (2015)
 DOI: 10.1080/00268976.2014.952696

 Q-Chem 5.1.1 for Intel X86 EM64T Linux

 Parts of Q-Chem use Armadillo 8.300.2 (Tropical Shenanigans).
 http://arma.sourceforge.net/

 Q-Chem begins on Tue Aug 28 21:20:01 2018  

Host: 
0

     Scratch files written to /scratch/taweetham/qchem25139//
Input Ideriv = 2
Curr. Ideriv = -1
Max.  Ideriv = 2

Checking the input file for inconsistencies... 	...done.

--------------------------------------------------------------
User input:
--------------------------------------------------------------
HFClCl.inp
$molecule
0 1
Cl
C  1 1.718067
C  2 1.327879 1 127.304521
H  3 1.080472 2 120.188173 1 -180.000000 0
F  2 1.339194 1 112.727620 3 -180.000000 0
Cl 3 1.729735 2 124.120668 1 -0.000000 0
$end

$rem
   JOB_TYPE		OPTIMIZATION
   BASIS		6-311++G**
   EXCHANGE		B3LYP
$end

--------------------------------------------------------------
 ----------------------------------------------------------------
             Standard Nuclear Orientation (Angstroms)
    I     Atom           X                Y                Z
 ----------------------------------------------------------------
    1      Cl      1.2038156970    -1.1368693417     0.0000000000
    2      C       0.6239896513     0.4803987168    -0.0000000000
    3      C      -0.6418677354     0.8814818941    -0.0000000000
    4      H      -0.8777038207     1.9359016795    -0.0000000000
    5      F       1.6121127029     1.3843087813    -0.0000000000
    6      Cl     -1.9993475794    -0.1905403275     0.0000000000
 ----------------------------------------------------------------
 Molecular Point Group                 Cs    NOp =  2
 Largest Abelian Subgroup              Cs    NOp =  2
 Nuclear Repulsion Energy =   260.8767538052 hartrees
 There are       28 alpha and       28 beta electrons
 Requested basis set is 6-311++G(d,p)
 There are 49 shells and 133 basis functions

 Total QAlloc Memory Limit   2000 MB
 Mega-Array Size       188 MB
 MEM_STATIC part       192 MB
 A cutoff of  1.0D-11 yielded   1088 shell pairs
 There are      8459 function pairs (      9123 Cartesian)
 Smallest overlap matrix eigenvalue = 4.36E-05

 Scale SEOQF with 1.000000e-01/1.000000e-01/1.000000e-01

 Standard Electronic Orientation quadrupole field applied
 Nucleus-field energy     =     0.0000000079 hartrees
 Guess from superposition of atomic densities
 Warning:  Energy on first SCF cycle will be non-variational
 SAD guess density has 56.000000 electrons

 -----------------------------------------------------------------------
  General SCF calculation program by
  Eric Jon Sundstrom, Paul Horn, Yuezhi Mao, Dmitri Zuev, Alec White,
  David Stuck, Shaama M.S., Shane Yost, Joonho Lee, David Small,
  Daniel Levine, Susi Lehtola, Hugh Burton, Evgeny Epifanovsky
 -----------------------------------------------------------------------
 Exchange:     0.2000 Hartree-Fock + 0.0800 Slater + 0.7200 B88
 Correlation:  0.1900 VWN1RPA + 0.8100 LYP
 Using SG-1 standard quadrature grid
 A restricted SCF calculation will be
 performed using DIIS
 SCF converges when DIIS error is below 1.0e-08
 ---------------------------------------
  Cycle       Energy         DIIS error
 ---------------------------------------
    1   -1097.9395950571      4.71e-02  
    2   -1097.0835299452      4.43e-03  
    3   -1097.0318933862      6.62e-03  
    4   -1097.1169195574      1.08e-03  
    5   -1097.1192961607      3.96e-04  
    6   -1097.1195241149      1.19e-04  
    7   -1097.1195446241      2.13e-05  
    8   -1097.1195452861      9.71e-06  
    9   -1097.1195454831      2.01e-06  
   10   -1097.1195454917      4.60e-07  
   11   -1097.1195454921      1.07e-07  
   12   -1097.1195454922      3.36e-08  
   13   -1097.1195454922      4.84e-09  Convergence criterion met
 ---------------------------------------
 SCF time:   CPU 15.05s  wall 16.00s 
 SCF   energy in the final basis set =    -1097.1195454922
 Total energy in the final basis set =    -1097.1195454922

 --------------------------------------------------------------
             Orbital Energies (a.u.) and Symmetries
 --------------------------------------------------------------

 Alpha MOs, Restricted
 -- Occupied --                  
-101.59 -101.58  -24.73  -10.34  -10.26   -9.51   -9.50   -7.27
  1 A'    2 A'    3 A'    4 A'    5 A'    6 A'    7 A'    8 A'                 
 -7.262  -7.261  -7.260  -7.250  -7.249  -1.276  -0.924  -0.884
  1 A"    9 A'   10 A'    2 A"   11 A'   12 A'   13 A'   14 A'                 
 -0.769  -0.627  -0.562  -0.534  -0.515  -0.459  -0.435  -0.399
 15 A'   16 A'   17 A'   18 A'    3 A"   19 A'   20 A'    4 A"                 
 -0.366  -0.360  -0.337  -0.271
  5 A"   21 A'   22 A'    6 A"                                                 
 -- Virtual --                   
 -0.030  -0.017  -0.009   0.013   0.024   0.052   0.055   0.061
  7 A"   23 A'   24 A'   25 A'   26 A'   27 A'    8 A"   28 A'                 
  0.081   0.086   0.087   0.095   0.111   0.116   0.124   0.134
 29 A'    9 A"   30 A'   10 A"   31 A'   32 A'   33 A'   11 A"                 
  0.134   0.151   0.168   0.191   0.225   0.259   0.287   0.294
 34 A'   35 A'   36 A'   37 A'   38 A'   39 A'   12 A"   40 A'                 
  0.324   0.346   0.378   0.400   0.431   0.431   0.434   0.465
 41 A'   42 A'   43 A'   44 A'   13 A"   45 A'   46 A'   47 A'                 
  0.469   0.502   0.508   0.557   0.558   0.616   0.677   0.739
 14 A"   48 A'   15 A"   16 A"   49 A'   50 A'   51 A'   52 A'                 
  0.748   0.784   0.812   0.823   0.829   0.857   0.857   0.876
 17 A"   53 A'   54 A'   18 A"   19 A"   55 A'   20 A"   56 A'                 
  0.898   0.951   1.034   1.076   1.080   1.114   1.197   1.296
 57 A'   58 A'   59 A'   60 A'   21 A"   61 A'   62 A'   22 A"                 
  1.317   1.367   1.440   1.462   1.476   1.587   1.675   1.784
 23 A"   63 A'   64 A'   24 A"   65 A'   66 A'   67 A'   68 A'                 
  1.817   1.898   1.915   1.956   2.142   2.215   2.221   2.269
 25 A"   69 A'   70 A'   26 A"   71 A'   27 A"   72 A'   28 A"                 
  2.283   2.351   2.434   2.509   2.618   2.622   2.654   2.812
 73 A'   74 A'   75 A'   76 A'   29 A"   77 A'   78 A'   30 A"                 
  3.030   3.173   3.327   3.703   3.747   3.797   3.952   4.063
 79 A'   80 A'   81 A'   82 A'   31 A"   83 A'   32 A"   84 A'                 
  4.784   6.266   6.348   6.622   9.698   9.762  23.408  24.117
 85 A'   33 A"   86 A'   87 A'   88 A'   89 A'   90 A'   91 A'                 
 25.755  25.826  25.880  25.926  26.280  26.426  66.723 215.677
 34 A"   35 A"   92 A'   93 A'   94 A'   95 A'   96 A'   97 A'                 
215.749
 98 A'                                                                         

 Beta MOs, Restricted
 -- Occupied --                  
-101.59 -101.58  -24.73  -10.34  -10.26   -9.51   -9.50   -7.27
  1 A'    2 A'    3 A'    4 A'    5 A'    6 A'    7 A'    8 A'                 
 -7.262  -7.261  -7.260  -7.250  -7.249  -1.276  -0.924  -0.884
  1 A"    9 A'   10 A'    2 A"   11 A'   12 A'   13 A'   14 A'                 
 -0.769  -0.627  -0.562  -0.534  -0.515  -0.459  -0.435  -0.399
 15 A'   16 A'   17 A'   18 A'    3 A"   19 A'   20 A'    4 A"                 
 -0.366  -0.360  -0.337  -0.271
  5 A"   21 A'   22 A'    6 A"                                                 
 -- Virtual --                   
 -0.030  -0.017  -0.009   0.013   0.024   0.052   0.055   0.061
  7 A"   23 A'   24 A'   25 A'   26 A'   27 A'    8 A"   28 A'                 
  0.081   0.086   0.087   0.095   0.111   0.116   0.124   0.134
 29 A'    9 A"   30 A'   10 A"   31 A'   32 A'   33 A'   11 A"                 
  0.134   0.151   0.168   0.191   0.225   0.259   0.287   0.294
 34 A'   35 A'   36 A'   37 A'   38 A'   39 A'   12 A"   40 A'                 
  0.324   0.346   0.378   0.400   0.431   0.431   0.434   0.465
 41 A'   42 A'   43 A'   44 A'   13 A"   45 A'   46 A'   47 A'                 
  0.469   0.502   0.508   0.557   0.558   0.616   0.677   0.739
 14 A"   48 A'   15 A"   16 A"   49 A'   50 A'   51 A'   52 A'                 
  0.748   0.784   0.812   0.823   0.829   0.857   0.857   0.876
 17 A"   53 A'   54 A'   18 A"   19 A"   55 A'   20 A"   56 A'                 
  0.898   0.951   1.034   1.076   1.080   1.114   1.197   1.296
 57 A'   58 A'   59 A'   60 A'   21 A"   61 A'   62 A'   22 A"                 
  1.317   1.367   1.440   1.462   1.476   1.587   1.675   1.784
 23 A"   63 A'   64 A'   24 A"   65 A'   66 A'   67 A'   68 A'                 
  1.817   1.898   1.915   1.956   2.142   2.215   2.221   2.269
 25 A"   69 A'   70 A'   26 A"   71 A'   27 A"   72 A'   28 A"                 
  2.283   2.351   2.434   2.509   2.618   2.622   2.654   2.812
 73 A'   74 A'   75 A'   76 A'   29 A"   77 A'   78 A'   30 A"                 
  3.030   3.173   3.327   3.703   3.747   3.797   3.952   4.063
 79 A'   80 A'   81 A'   82 A'   31 A"   83 A'   32 A"   84 A'                 
  4.784   6.266   6.348   6.622   9.698   9.762  23.408  24.117
 85 A'   33 A"   86 A'   87 A'   88 A'   89 A'   90 A'   91 A'                 
 25.755  25.826  25.880  25.926  26.280  26.426  66.723 215.677
 34 A"   35 A"   92 A'   93 A'   94 A'   95 A'   96 A'   97 A'                 
215.749
 98 A'                                                                         
 --------------------------------------------------------------

          Ground-State Mulliken Net Atomic Charges

     Atom                 Charge (a.u.)
  ----------------------------------------
      1 Cl                    0.313469
      2 C                    -0.272555
      3 C                    -0.420138
      4 H                     0.216862
      5 F                    -0.035592
      6 Cl                    0.197953
  ----------------------------------------
  Sum of atomic charges =     0.000000

 -----------------------------------------------------------------
                    Cartesian Multipole Moments
 -----------------------------------------------------------------
    Charge (ESU x 10^10)
                 0.0000
    Dipole Moment (Debye)
         X      -0.3996      Y       0.5003      Z       0.0000
       Tot       0.6403
    Quadrupole Moments (Debye-Ang)
        XX     -43.5580     XY      -2.3323     YY     -39.3998
        XZ      -0.0000     YZ      -0.0000     ZZ     -42.5381
    Octopole Moments (Debye-Ang^2)
       XXX       5.2431    XXY      -3.7048    XYY      -0.4946
       YYY       3.7950    XXZ       0.0000    XYZ       0.0000
       YYZ       0.0000    XZZ       3.9077    YZZ       1.2037
       ZZZ       0.0000
    Hexadecapole Moments (Debye-Ang^3)
      XXXX    -560.1724   XXXY      15.1086   XXYY    -129.4380
      XYYY      -3.2740   YYYY    -227.4413   XXXZ      -0.0000
      XXYZ      -0.0000   XYYZ      -0.0000   YYYZ      -0.0000
      XXZZ    -103.5821   XYZZ       4.6301   YYZZ     -50.3608
      XZZZ      -0.0000   YZZZ      -0.0000   ZZZZ     -47.0165
 -----------------------------------------------------------------
 Calculating analytic gradient of the SCF energy
 Gradient of SCF Energy
            1           2           3           4           5           6
    1   0.0002112  -0.0005742  -0.0000009  -0.0000451   0.0006237  -0.0002147
    2  -0.0000533   0.0006134   0.0002234   0.0001856  -0.0004241  -0.0005450
    3   0.0000000  -0.0000000   0.0000000  -0.0000000   0.0000000  -0.0000000
 Max gradient component =       6.237E-04
 RMS gradient           =       3.120E-04
 Gradient time:  CPU 3.98 s  wall 3.98 s
 Geometry Optimization Parameters
   NAtoms,    NIC,     NZ,  NCons,   NDum,   NFix, NCnnct, MaxDiis
        6      27       6       0       0       0       0       0


** GEOMETRY OPTIMIZATION IN DELOCALIZED INTERNAL COORDINATES **
   Searching for a Minimum

   Optimization Cycle:   1

                       Coordinates (Angstroms)
     ATOM                X               Y               Z
      1  Cl        1.2038156970   -1.1368693417    0.0000000000
      2  C         0.6239896513    0.4803987168    0.0000000000
      3  C        -0.6418677354    0.8814818941    0.0000000000
      4  H        -0.8777038207    1.9359016795    0.0000000000
      5  F         1.6121127029    1.3843087813    0.0000000000
      6  Cl       -1.9993475794   -0.1905403275    0.0000000000
   Point Group: cs    Number of degrees of freedom:     9


   Energy is  -1097.119545492


 Attempting to Generate Delocalized Internal Coordinates

  9 Hessian modes will be used to form the next step
  Hessian Eigenvalues:
     0.160000    0.220000    0.250000    0.250000    0.325368    0.338008
     0.359374    0.573860    0.600094

 Minimum Search - Taking Simple RFO Step
 Searching for Lamda that Minimizes Along All modes
 Value Taken    Lamda =  -0.00001112
 Step Taken.  Stepsize is  0.006684

                             Maximum     Tolerance    Cnvgd?
         Gradient           0.001019      0.000300      NO
         Displacement       0.003893      0.001200      NO
         Energy change     *********      0.000001      NO


 New Cartesian Coordinates Obtained by Inverse Iteration

 Displacement from previous Coordinates is:  0.012900
 ----------------------------------------------------------------
             Standard Nuclear Orientation (Angstroms)
    I     Atom           X                Y                Z
 ----------------------------------------------------------------
    1      Cl      1.2057515867    -1.1377056085     0.0000000000
    2      C       0.6244233311     0.4788138352     0.0000000000
    3      C      -0.6412124743     0.8799873340     0.0000000000
    4      H      -0.8754718901     1.9344643750     0.0000000000
    5      F       1.6086180328     1.3867679708     0.0000000000
    6      Cl     -2.0011096705    -0.1876465042     0.0000000000
 ----------------------------------------------------------------
 Molecular Point Group                 Cs    NOp =  2
 Largest Abelian Subgroup              Cs    NOp =  2
 Nuclear Repulsion Energy =   260.8327576953 hartrees
 There are       28 alpha and       28 beta electrons
 Applying Cartesian multipole field
    Component          Value
    ---------          -----
     (2,0,0)        1.00000E-11
     (0,2,0)        2.00000E-11
     (0,0,2)       -3.00000E-11
 Nucleus-field energy     =     0.0000000079 hartrees
 Requested basis set is 6-311++G(d,p)
 There are 49 shells and 133 basis functions
 A cutoff of  1.0D-11 yielded   1088 shell pairs
 There are      8459 function pairs (      9123 Cartesian)
 Smallest overlap matrix eigenvalue = 4.36E-05
 Guess MOs from SCF MO coefficient file

 -----------------------------------------------------------------------
  General SCF calculation program by
  Eric Jon Sundstrom, Paul Horn, Yuezhi Mao, Dmitri Zuev, Alec White,
  David Stuck, Shaama M.S., Shane Yost, Joonho Lee, David Small,
  Daniel Levine, Susi Lehtola, Hugh Burton, Evgeny Epifanovsky
 -----------------------------------------------------------------------
 Exchange:     0.2000 Hartree-Fock + 0.0800 Slater + 0.7200 B88
 Correlation:  0.1900 VWN1RPA + 0.8100 LYP
 Using SG-1 standard quadrature grid
 A restricted SCF calculation will be
 performed using DIIS
 SCF converges when DIIS error is below 1.0e-08
 ---------------------------------------
  Cycle       Energy         DIIS error
 ---------------------------------------
    1   -1097.1195392758      6.05e-05  
    2   -1097.1195515829      9.15e-06  
    3   -1097.1195517012      4.94e-06  
    4   -1097.1195517277      3.39e-06  
    5   -1097.1195517507      5.80e-07  
    6   -1097.1195517513      2.48e-07  
    7   -1097.1195517514      6.48e-08  
    8   -1097.1195517514      1.71e-08  
    9   -1097.1195517514      4.01e-09  Convergence criterion met
 ---------------------------------------
 SCF time:   CPU 10.52s  wall 11.00s 
 SCF   energy in the final basis set =    -1097.1195517514
 Total energy in the final basis set =    -1097.1195517514

 --------------------------------------------------------------
             Orbital Energies (a.u.) and Symmetries
 --------------------------------------------------------------

 Alpha MOs, Restricted
 -- Occupied --                  
-101.59 -101.58  -24.73  -10.34  -10.26   -9.51   -9.50   -7.27
  1 A'    2 A'    3 A'    4 A'    5 A'    6 A'    7 A'    8 A'                 
 -7.262  -7.262  -7.260  -7.250  -7.249  -1.276  -0.924  -0.884
  1 A"    9 A'   10 A'    2 A"   11 A'   12 A'   13 A'   14 A'                 
 -0.769  -0.627  -0.562  -0.534  -0.515  -0.459  -0.435  -0.399
 15 A'   16 A'   17 A'   18 A'    3 A"   19 A'   20 A'    4 A"                 
 -0.366  -0.360  -0.337  -0.271
  5 A"   21 A'   22 A'    6 A"                                                 
 -- Virtual --                   
 -0.030  -0.017  -0.009   0.013   0.024   0.052   0.055   0.061
  7 A"   23 A'   24 A'   25 A'   26 A'   27 A'    8 A"   28 A'                 
  0.081   0.086   0.087   0.095   0.111   0.116   0.124   0.134
 29 A'    9 A"   30 A'   10 A"   31 A'   32 A'   33 A'   11 A"                 
  0.134   0.151   0.168   0.191   0.225   0.259   0.287   0.294
 34 A'   35 A'   36 A'   37 A'   38 A'   39 A'   12 A"   40 A'                 
  0.324   0.346   0.378   0.400   0.431   0.431   0.435   0.466
 41 A'   42 A'   43 A'   44 A'   13 A"   45 A'   46 A'   47 A'                 
  0.469   0.502   0.508   0.557   0.558   0.616   0.678   0.739
 14 A"   48 A'   15 A"   16 A"   49 A'   50 A'   51 A'   52 A'                 
  0.748   0.784   0.811   0.823   0.829   0.856   0.857   0.876
 17 A"   53 A'   54 A'   18 A"   19 A"   55 A'   20 A"   56 A'                 
  0.898   0.951   1.034   1.077   1.081   1.114   1.198   1.296
 57 A'   58 A'   59 A'   60 A'   21 A"   61 A'   62 A'   22 A"                 
  1.317   1.367   1.440   1.462   1.477   1.587   1.676   1.785
 23 A"   63 A'   64 A'   24 A"   65 A'   66 A'   67 A'   68 A'                 
  1.817   1.898   1.915   1.956   2.142   2.215   2.221   2.269
 25 A"   69 A'   70 A'   26 A"   71 A'   27 A"   72 A'   28 A"                 
  2.283   2.352   2.434   2.509   2.618   2.622   2.654   2.812
 73 A'   74 A'   75 A'   76 A'   29 A"   77 A'   78 A'   30 A"                 
  3.031   3.174   3.328   3.704   3.747   3.797   3.952   4.064
 79 A'   80 A'   81 A'   82 A'   31 A"   83 A'   32 A"   84 A'                 
  4.785   6.266   6.348   6.622   9.698   9.762  23.409  24.118
 85 A'   33 A"   86 A'   87 A'   88 A'   89 A'   90 A'   91 A'                 
 25.755  25.826  25.878  25.926  26.279  26.427  66.723 215.678
 34 A"   35 A"   92 A'   93 A'   94 A'   95 A'   96 A'   97 A'                 
215.749
 98 A'                                                                         

 Beta MOs, Restricted
 -- Occupied --                  
-101.59 -101.58  -24.73  -10.34  -10.26   -9.51   -9.50   -7.27
  1 A'    2 A'    3 A'    4 A'    5 A'    6 A'    7 A'    8 A'                 
 -7.262  -7.262  -7.260  -7.250  -7.249  -1.276  -0.924  -0.884
  1 A"    9 A'   10 A'    2 A"   11 A'   12 A'   13 A'   14 A'                 
 -0.769  -0.627  -0.562  -0.534  -0.515  -0.459  -0.435  -0.399
 15 A'   16 A'   17 A'   18 A'    3 A"   19 A'   20 A'    4 A"                 
 -0.366  -0.360  -0.337  -0.271
  5 A"   21 A'   22 A'    6 A"                                                 
 -- Virtual --                   
 -0.030  -0.017  -0.009   0.013   0.024   0.052   0.055   0.061
  7 A"   23 A'   24 A'   25 A'   26 A'   27 A'    8 A"   28 A'                 
  0.081   0.086   0.087   0.095   0.111   0.116   0.124   0.134
 29 A'    9 A"   30 A'   10 A"   31 A'   32 A'   33 A'   11 A"                 
  0.134   0.151   0.168   0.191   0.225   0.259   0.287   0.294
 34 A'   35 A'   36 A'   37 A'   38 A'   39 A'   12 A"   40 A'                 
  0.324   0.346   0.378   0.400   0.431   0.431   0.435   0.466
 41 A'   42 A'   43 A'   44 A'   13 A"   45 A'   46 A'   47 A'                 
  0.469   0.502   0.508   0.557   0.558   0.616   0.678   0.739
 14 A"   48 A'   15 A"   16 A"   49 A'   50 A'   51 A'   52 A'                 
  0.748   0.784   0.811   0.823   0.829   0.856   0.857   0.876
 17 A"   53 A'   54 A'   18 A"   19 A"   55 A'   20 A"   56 A'                 
  0.898   0.951   1.034   1.077   1.081   1.114   1.198   1.296
 57 A'   58 A'   59 A'   60 A'   21 A"   61 A'   62 A'   22 A"                 
  1.317   1.367   1.440   1.462   1.477   1.587   1.676   1.785
 23 A"   63 A'   64 A'   24 A"   65 A'   66 A'   67 A'   68 A'                 
  1.817   1.898   1.915   1.956   2.142   2.215   2.221   2.269
 25 A"   69 A'   70 A'   26 A"   71 A'   27 A"   72 A'   28 A"                 
  2.283   2.352   2.434   2.509   2.618   2.622   2.654   2.812
 73 A'   74 A'   75 A'   76 A'   29 A"   77 A'   78 A'   30 A"                 
  3.031   3.174   3.328   3.704   3.747   3.797   3.952   4.064
 79 A'   80 A'   81 A'   82 A'   31 A"   83 A'   32 A"   84 A'                 
  4.785   6.266   6.348   6.622   9.698   9.762  23.409  24.118
 85 A'   33 A"   86 A'   87 A'   88 A'   89 A'   90 A'   91 A'                 
 25.755  25.826  25.878  25.926  26.279  26.427  66.723 215.678
 34 A"   35 A"   92 A'   93 A'   94 A'   95 A'   96 A'   97 A'                 
215.749
 98 A'                                                                         
 --------------------------------------------------------------

          Ground-State Mulliken Net Atomic Charges

     Atom                 Charge (a.u.)
  ----------------------------------------
      1 Cl                    0.314407
      2 C                    -0.271939
      3 C                    -0.422184
      4 H                     0.216853
      5 F                    -0.035589
      6 Cl                    0.198452
  ----------------------------------------
  Sum of atomic charges =     0.000000

 -----------------------------------------------------------------
                    Cartesian Multipole Moments
 -----------------------------------------------------------------
    Charge (ESU x 10^10)
                 0.0000
    Dipole Moment (Debye)
         X      -0.3945      Y       0.4908      Z      -0.0000
       Tot       0.6297
    Quadrupole Moments (Debye-Ang)
        XX     -43.5466     XY      -2.3357     YY     -39.4127
        XZ      -0.0000     YZ       0.0000     ZZ     -42.5344
    Octopole Moments (Debye-Ang^2)
       XXX       5.2654    XXY      -3.7342    XYY      -0.4595
       YYY       3.6989    XXZ       0.0000    XYZ      -0.0000
       YYZ      -0.0000    XZZ       3.9131    YZZ       1.1833
       ZZZ      -0.0000
    Hexadecapole Moments (Debye-Ang^3)
      XXXX    -560.5202   XXXY      15.4121   XXYY    -129.5794
      XYYY      -2.9879   YYYY    -227.5853   XXXZ      -0.0000
      XXYZ       0.0000   XYYZ       0.0000   YYYZ       0.0000
      XXZZ    -103.6655   XYZZ       4.7331   YYZZ     -50.3698
      XZZZ      -0.0000   YZZZ       0.0000   ZZZZ     -47.0076
 -----------------------------------------------------------------
 Calculating analytic gradient of the SCF energy
 Gradient of SCF Energy
            1           2           3           4           5           6
    1   0.0001147  -0.0001477   0.0002417  -0.0000616  -0.0000706  -0.0000764
    2  -0.0002373   0.0003173   0.0002216  -0.0000378  -0.0001111  -0.0001527
    3  -0.0000000   0.0000000  -0.0000000   0.0000000  -0.0000000  -0.0000000
 Max gradient component =       3.173E-04
 RMS gradient           =       1.397E-04
 Gradient time:  CPU 3.98 s  wall 3.98 s
 Geometry Optimization Parameters
   NAtoms,    NIC,     NZ,  NCons,   NDum,   NFix, NCnnct, MaxDiis
        6      27       6       0       0       0       0       0

 Cartesian Hessian Update
 Hessian Updated using BFGS Update


** GEOMETRY OPTIMIZATION IN DELOCALIZED INTERNAL COORDINATES **
   Searching for a Minimum

   Optimization Cycle:   2

                       Coordinates (Angstroms)
     ATOM                X               Y               Z
      1  Cl        1.2057515867   -1.1377056085    0.0000000000
      2  C         0.6244233311    0.4788138352    0.0000000000
      3  C        -0.6412124743    0.8799873340    0.0000000000
      4  H        -0.8754718901    1.9344643750    0.0000000000
      5  F         1.6086180328    1.3867679708    0.0000000000
      6  Cl       -2.0011096705   -0.1876465042    0.0000000000
   Point Group: cs    Number of degrees of freedom:     9


   Energy is  -1097.119551751

 Hessian Updated using BFGS Update

  9 Hessian modes will be used to form the next step
  Hessian Eigenvalues:
     0.157581    0.187507    0.248868    0.250118    0.319370    0.348058
     0.363357    0.580157    0.607993

 Minimum Search - Taking Simple RFO Step
 Searching for Lamda that Minimizes Along All modes
 Value Taken    Lamda =   0.00000000
 Step Taken.  Stepsize is  0.001867

                             Maximum     Tolerance    Cnvgd?
         Gradient           0.000280      0.000300     YES
         Displacement       0.000979      0.001200     YES
         Energy change     -0.000006      0.000001      NO


                       Distance Matrix (Angstroms)
             Cl(  1)   C (  2)   C (  3)   H (  4)   F (  5)
   C (  2)  1.717870
   C (  3)  2.735390  1.327695
   H (  4)  3.710757  2.090121  1.080185
   F (  5)  2.556417  1.339037  2.306201  2.543752
   Cl(  6)  3.344633  2.708799  1.728919  2.402169  3.938136

 Final energy is   -1097.1195517514366     


 ******************************
 **  OPTIMIZATION CONVERGED  **
 ******************************

                       Coordinates (Angstroms)
     ATOM                X               Y               Z
      1  Cl        1.2057515867   -1.1377056085    0.0000000000
      2  C         0.6244233311    0.4788138352    0.0000000000
      3  C        -0.6412124743    0.8799873340    0.0000000000
      4  H        -0.8754718901    1.9344643750    0.0000000000
      5  F         1.6086180328    1.3867679708    0.0000000000
      6  Cl       -2.0011096705   -0.1876465042    0.0000000000

Z-matrix Print:
$molecule
0 1
Cl
C  1 1.717870
C  2 1.327695 1 127.366715
H  3 1.080185 2 120.112500 1 -180.000000 0
F  2 1.339037 1 112.913163 3 -180.000000 0
Cl 3 1.728919 2 124.277845 1 -0.000000 0
$end


 --------------------------------------------------------------
             Orbital Energies (a.u.) and Symmetries
 --------------------------------------------------------------

 Alpha MOs, Restricted
 -- Occupied --                  
-101.59 -101.58  -24.73  -10.34  -10.26   -9.51   -9.50   -7.27
  1 A'    2 A'    3 A'    4 A'    5 A'    6 A'    7 A'    8 A'                 
 -7.262  -7.262  -7.260  -7.250  -7.249  -1.276  -0.924  -0.884
  1 A"    9 A'   10 A'    2 A"   11 A'   12 A'   13 A'   14 A'                 
 -0.769  -0.627  -0.562  -0.534  -0.515  -0.459  -0.435  -0.399
 15 A'   16 A'   17 A'   18 A'    3 A"   19 A'   20 A'    4 A"                 
 -0.366  -0.360  -0.337  -0.271
  5 A"   21 A'   22 A'    6 A"                                                 
 -- Virtual --                   
 -0.030  -0.017  -0.009   0.013   0.024   0.052   0.055   0.061
  7 A"   23 A'   24 A'   25 A'   26 A'   27 A'    8 A"   28 A'                 
  0.081   0.086   0.087   0.095   0.111   0.116   0.124   0.134
 29 A'    9 A"   30 A'   10 A"   31 A'   32 A'   33 A'   11 A"                 
  0.134   0.151   0.168   0.191   0.225   0.259   0.287   0.294
 34 A'   35 A'   36 A'   37 A'   38 A'   39 A'   12 A"   40 A'                 
  0.324   0.346   0.378   0.400   0.431   0.431   0.435   0.466
 41 A'   42 A'   43 A'   44 A'   13 A"   45 A'   46 A'   47 A'                 
  0.469   0.502   0.508   0.557   0.558   0.616   0.678   0.739
 14 A"   48 A'   15 A"   16 A"   49 A'   50 A'   51 A'   52 A'                 
  0.748   0.784   0.811   0.823   0.829   0.856   0.857   0.876
 17 A"   53 A'   54 A'   18 A"   19 A"   55 A'   20 A"   56 A'                 
  0.898   0.951   1.034   1.077   1.081   1.114   1.198   1.296
 57 A'   58 A'   59 A'   60 A'   21 A"   61 A'   62 A'   22 A"                 
  1.317   1.367   1.440   1.462   1.477   1.587   1.676   1.785
 23 A"   63 A'   64 A'   24 A"   65 A'   66 A'   67 A'   68 A'                 
  1.817   1.898   1.915   1.956   2.142   2.215   2.221   2.269
 25 A"   69 A'   70 A'   26 A"   71 A'   27 A"   72 A'   28 A"                 
  2.283   2.352   2.434   2.509   2.618   2.622   2.654   2.812
 73 A'   74 A'   75 A'   76 A'   29 A"   77 A'   78 A'   30 A"                 
  3.031   3.174   3.328   3.704   3.747   3.797   3.952   4.064
 79 A'   80 A'   81 A'   82 A'   31 A"   83 A'   32 A"   84 A'                 
  4.785   6.266   6.348   6.622   9.698   9.762  23.409  24.118
 85 A'   33 A"   86 A'   87 A'   88 A'   89 A'   90 A'   91 A'                 
 25.755  25.826  25.878  25.926  26.279  26.427  66.723 215.678
 34 A"   35 A"   92 A'   93 A'   94 A'   95 A'   96 A'   97 A'                 
215.749
 98 A'                                                                         

 Beta MOs, Restricted
 -- Occupied --                  
-101.59 -101.58  -24.73  -10.34  -10.26   -9.51   -9.50   -7.27
  1 A'    2 A'    3 A'    4 A'    5 A'    6 A'    7 A'    8 A'                 
 -7.262  -7.262  -7.260  -7.250  -7.249  -1.276  -0.924  -0.884
  1 A"    9 A'   10 A'    2 A"   11 A'   12 A'   13 A'   14 A'                 
 -0.769  -0.627  -0.562  -0.534  -0.515  -0.459  -0.435  -0.399
 15 A'   16 A'   17 A'   18 A'    3 A"   19 A'   20 A'    4 A"                 
 -0.366  -0.360  -0.337  -0.271
  5 A"   21 A'   22 A'    6 A"                                                 
 -- Virtual --                   
 -0.030  -0.017  -0.009   0.013   0.024   0.052   0.055   0.061
  7 A"   23 A'   24 A'   25 A'   26 A'   27 A'    8 A"   28 A'                 
  0.081   0.086   0.087   0.095   0.111   0.116   0.124   0.134
 29 A'    9 A"   30 A'   10 A"   31 A'   32 A'   33 A'   11 A"                 
  0.134   0.151   0.168   0.191   0.225   0.259   0.287   0.294
 34 A'   35 A'   36 A'   37 A'   38 A'   39 A'   12 A"   40 A'                 
  0.324   0.346   0.378   0.400   0.431   0.431   0.435   0.466
 41 A'   42 A'   43 A'   44 A'   13 A"   45 A'   46 A'   47 A'                 
  0.469   0.502   0.508   0.557   0.558   0.616   0.678   0.739
 14 A"   48 A'   15 A"   16 A"   49 A'   50 A'   51 A'   52 A'                 
  0.748   0.784   0.811   0.823   0.829   0.856   0.857   0.876
 17 A"   53 A'   54 A'   18 A"   19 A"   55 A'   20 A"   56 A'                 
  0.898   0.951   1.034   1.077   1.081   1.114   1.198   1.296
 57 A'   58 A'   59 A'   60 A'   21 A"   61 A'   62 A'   22 A"                 
  1.317   1.367   1.440   1.462   1.477   1.587   1.676   1.785
 23 A"   63 A'   64 A'   24 A"   65 A'   66 A'   67 A'   68 A'                 
  1.817   1.898   1.915   1.956   2.142   2.215   2.221   2.269
 25 A"   69 A'   70 A'   26 A"   71 A'   27 A"   72 A'   28 A"                 
  2.283   2.352   2.434   2.509   2.618   2.622   2.654   2.812
 73 A'   74 A'   75 A'   76 A'   29 A"   77 A'   78 A'   30 A"                 
  3.031   3.174   3.328   3.704   3.747   3.797   3.952   4.064
 79 A'   80 A'   81 A'   82 A'   31 A"   83 A'   32 A"   84 A'                 
  4.785   6.266   6.348   6.622   9.698   9.762  23.409  24.118
 85 A'   33 A"   86 A'   87 A'   88 A'   89 A'   90 A'   91 A'                 
 25.755  25.826  25.878  25.926  26.279  26.427  66.723 215.678
 34 A"   35 A"   92 A'   93 A'   94 A'   95 A'   96 A'   97 A'                 
215.749
 98 A'                                                                         
 --------------------------------------------------------------

          Ground-State Mulliken Net Atomic Charges

     Atom                 Charge (a.u.)
  ----------------------------------------
      1 Cl                    0.314407
      2 C                    -0.271939
      3 C                    -0.422184
      4 H                     0.216853
      5 F                    -0.035589
      6 Cl                    0.198452
  ----------------------------------------
  Sum of atomic charges =     0.000000

 -----------------------------------------------------------------
                    Cartesian Multipole Moments
 -----------------------------------------------------------------
    Charge (ESU x 10^10)
                 0.0000
    Dipole Moment (Debye)
         X      -0.3945      Y       0.4908      Z      -0.0000
       Tot       0.6297
    Quadrupole Moments (Debye-Ang)
        XX     -43.5466     XY      -2.3357     YY     -39.4127
        XZ      -0.0000     YZ       0.0000     ZZ     -42.5344
    Octopole Moments (Debye-Ang^2)
       XXX       5.2654    XXY      -3.7342    XYY      -0.4595
       YYY       3.6989    XXZ       0.0000    XYZ      -0.0000
       YYZ      -0.0000    XZZ       3.9131    YZZ       1.1833
       ZZZ      -0.0000
    Hexadecapole Moments (Debye-Ang^3)
      XXXX    -560.5202   XXXY      15.4121   XXYY    -129.5794
      XYYY      -2.9879   YYYY    -227.5853   XXXZ      -0.0000
      XXYZ       0.0000   XYYZ       0.0000   YYYZ       0.0000
      XXZZ    -103.6655   XYZZ       4.7331   YYZZ     -50.3698
      XZZZ      -0.0000   YZZZ       0.0000   ZZZZ     -47.0076
 -----------------------------------------------------------------
Archival summary:
1\1\TWL01\OPT\ProcedureUnspecified\BasisUnspecified\l2121\taweetha\TueAug2821:20:362018TueAug2821:20:362018\0\\#,OPT,ProcedureUnspecified,BasisUnspecified,\\0,1\Cl\C,1,1.71787\C,2,1.3277,1,127.367\H,3,1.08018,2,120.112,1,-180,0\F,2,1.33904,1,112.913,3,-180,0\Cl,3,1.72892,2,124.278,1,-0,0\\\@

 Total job time:  34.67s(wall), 33.65s(cpu) 
 Tue Aug 28 21:20:36 2018

        *************************************************************
        *                                                           *
        *  Thank you very much for using Q-Chem.  Have a nice day.  *
        *                                                           *
        *************************************************************


 
User input: 2 of 2 
 
Q-Chem Developer Version!
                  Welcome to Q-Chem
     A Quantum Leap Into The Future Of Chemistry


 Q-Chem 5.1, Q-Chem, Inc., Pleasanton, CA (2018)

 Yihan Shao,  Zhengting Gan,  E. Epifanovsky,  A. T. B. Gilbert,  M. Wormit,  
 J. Kussmann,  A. W. Lange,  A. Behn,  Jia Deng,  Xintian Feng,  D. Ghosh,  
 M. Goldey,  P. R. Horn,  L. D. Jacobson,  I. Kaliman,  T. Kus,  A. Landau,  
 Jie Liu,  E. I. Proynov,  R. M. Richard,  R. P. Steele,  E. J. Sundstrom,  
 H. L. Woodcock III,  P. M. Zimmerman,  D. Zuev,  B. Albrecht,  E. Alguire,  
 S. A. Baeppler,  D. Barton,  Z. Benda,  Y. A. Bernard,  E. J. Berquist,  
 K. B. Bravaya,  H. Burton,  D. Casanova,  Chun-Min Chang,  Yunqing Chen,  
 A. Chien,  K. D. Closser,  M. P. Coons,  S. Coriani,  S. Dasgupta,  
 A. L. Dempwolff,  M. Diedenhofen,  Hainam Do,  R. G. Edgar,  Po-Tung Fang,  
 S. Faraji,  S. Fatehi,  Qingguo Feng,  K. D. Fenk,  J. Fosso-Tande,  
 Qinghui Ge,  A. Ghysels,  G. Gidofalvi,  J. Gomes,  J. Gonthier,  A. Gunina,  
 D. Hait,  M. W. D. Hanson-Heine,  P. H. P. Harbach,  A. W. Hauser,  
 J. E. Herr,  E. G. Hohenstein,  Z. C. Holden,  Kerwin Hui,  B. C. Huynh,  
 T.-C. Jagau,  Hyunjun Ji,  B. Kaduk,  K. Khistyaev,  Jaehoon Kim,  
 P. Klunzinger,  K. Koh,  D. Kosenkov,  L. Koulias,  T. Kowalczyk,  
 C. M. Krauter,  A. Kunitsa,  Ka Un Lao,  A. Laurent,  K. V. Lawler,  
 Joonho Lee,  D. Lefrancois,  S. Lehtola,  D. S. Levine,  Yi-Pei Li,  
 You-Sheng Lin,  Fenglai Liu,  E. Livshits,  A. Luenser,  P. Manohar,  
 E. Mansoor,  S. F. Manzer,  Shan-Ping Mao,  Yuezhi Mao,  N. Mardirossian,  
 A. V. Marenich,  T. Markovich,  L. A. Martinez-Martinez,  S. A. Maurer,  
 N. J. Mayhall,  S. C. McKenzie,  J.-M. Mewes,  A. F. Morrison,  
 J. W. Mullinax,  K. Nanda,  T. S. Nguyen-Beck,  R. Olivares-Amaya,  
 J. A. Parkhill,  T. M. Perrine,  F. Plasser,  P. Pokhilko,  S. Prager,  
 A. Prociuk,  E. Ramos,  D. R. Rehn,  F. Rob,  M. Schneider,  N. Sergueev,  
 S. M. Sharada,  S. Sharma,  D. W. Small,  T. Stauch,  T. Stein,  
 Yu-Chuan Su,  A. J. W. Thom,  A. Tkatchenko,  T. Tsuchimochi,  N. M. Tubman,  
 L. Vogt,  M. L. Vidal,  O. Vydrov,  M. A. Watson,  J. Wenzel,  
 M. de Wergifosse,  T. A. Wesolowski,  A. White,  J. Witte,  A. Yamada,  
 Jun Yang,  K. Yao,  S. Yeganeh,  S. R. Yost,  Zhi-Qiang You,  A. Zech,  
 Igor Ying Zhang,  Xing Zhang,  Yan Zhao,  Ying Zhu,  B. R. Brooks,  
 G. K. L. Chan,  C. J. Cramer,  M. S. Gordon,  W. J. Hehre,  A. Klamt,  
 M. W. Schmidt,  C. D. Sherrill,  D. G. Truhlar,  A. Aspuru-Guzik,  R. Baer,  
 A. T. Bell,  N. A. Besley,  Jeng-Da Chai,  A. E. DePrince, III,  
 R. A. DiStasio Jr.,  A. Dreuw,  B. D. Dunietz,  T. R. Furlani,  
 Chao-Ping Hsu,  Yousung Jung,  Jing Kong,  D. S. Lambrecht,  WanZhen Liang,  
 C. Ochsenfeld,  V. A. Rassolov,  L. V. Slipchenko,  J. E. Subotnik,  
 T. Van Voorhis,  J. M. Herbert,  A. I. Krylov,  P. M. W. Gill,  M. Head-Gordon

 Contributors to earlier versions of Q-Chem not listed above: 
 R. D. Adamson,  B. Austin,  J. Baker,  G. J. O. Beran,  K. Brandhorst,  
 S. T. Brown,  E. F. C. Byrd,  A. K. Chakraborty,  C.-L. Cheng,  
 Siu Hung Chien,  D. M. Chipman,  D. L. Crittenden,  H. Dachsel,  
 R. J. Doerksen,  A. D. Dutoi,  L. Fusti-Molnar,  W. A. Goddard III,  
 A. Golubeva-Zadorozhnaya,  S. R. Gwaltney,  G. Hawkins,  A. Heyden,  
 S. Hirata,  G. Kedziora,  F. J. Keil,  C. Kelley,  Jihan Kim,  R. A. King,  
 R. Z. Khaliullin,  P. P. Korambath,  W. Kurlancheek,  A. M. Lee,  M. S. Lee,  
 S. V. Levchenko,  Ching Yeh Lin,  D. Liotard,  R. C. Lochan,  I. Lotan,  
 P. E. Maslen,  N. Nair,  D. P. O'Neill,  D. Neuhauser,  E. Neuscamman,  
 C. M. Oana,  R. Olson,  B. Peters,  R. Peverati,  P. A. Pieniazek,  
 Y. M. Rhee,  J. Ritchie,  M. A. Rohrdanz,  E. Rosta,  N. J. Russ,  
 H. F. Schaefer III,  N. E. Schultz,  N. Shenvi,  A. C. Simmonett,  A. Sodt,  
 D. Stuck,  K. S. Thanthiriwatte,  V. Vanovschi,  Tao Wang,  A. Warshel,  
 C. F. Williams,  Q. Wu,  X. Xu,  W. Zhang

 Please cite Q-Chem as follows:
 Y. Shao et al., Mol. Phys. 113, 184-215 (2015)
 DOI: 10.1080/00268976.2014.952696

 Q-Chem 5.1.1 for Intel X86 EM64T Linux

 Parts of Q-Chem use Armadillo 8.300.2 (Tropical Shenanigans).
 http://arma.sourceforge.net/

 Q-Chem begins on Tue Aug 28 21:20:36 2018  

Host: 
0

     Scratch files written to /scratch/taweetham/qchem25139//
The previous job contains 0 fragments, simply inherited here
Input Ideriv = 2
Curr. Ideriv = -1
Max.  Ideriv = 2

Checking the input file for inconsistencies... 	...done.

--------------------------------------------------------------
User input:
--------------------------------------------------------------

$molecule
read
$end

$rem
   SCF_GUESS 	READ
   JOB_TYPE 	FREQUENCY
   BASIS 	6-311++G**
   EXCHANGE 	B3LYP	
   SET_ITER 100

   SET_CONV 5
$end


--------------------------------------------------------------
 ----------------------------------------------------------------
             Standard Nuclear Orientation (Angstroms)
    I     Atom           X                Y                Z
 ----------------------------------------------------------------
    1      Cl      1.2083964764    -1.1359359914    -0.0000000000
    2      C       0.6238104534     0.4794081930     0.0000000000
    3      C      -0.6426315571     0.8780293190     0.0000000000
    4      H      -0.8790163524     1.9320319435     0.0000000000
    5      F       1.6061726938     1.3893446478     0.0000000000
    6      Cl     -2.0003736099    -0.1923439407    -0.0000000000
 ----------------------------------------------------------------
 Molecular Point Group                 Cs    NOp =  2
 Largest Abelian Subgroup              Cs    NOp =  2
 Nuclear Repulsion Energy =   260.8327576953 hartrees
 There are       28 alpha and       28 beta electrons
 Requested basis set is 6-311++G(d,p)
 There are 49 shells and 133 basis functions

 Total QAlloc Memory Limit   2000 MB
 Mega-Array Size       188 MB
 MEM_STATIC part       192 MB

                       Distance Matrix (Angstroms)
             Cl(  1)   C (  2)   C (  3)   H (  4)   F (  5)
   C (  2)  1.717870
   C (  3)  2.735390  1.327695
   H (  4)  3.710757  2.090121  1.080185
   F (  5)  2.556417  1.339037  2.306201  2.543752
   Cl(  6)  3.344633  2.708799  1.728919  2.402169  3.938136

 A cutoff of  1.0D-11 yielded   1088 shell pairs
 There are      8459 function pairs (      9123 Cartesian)
 Smallest overlap matrix eigenvalue = 4.36E-05
 Guess MOs from SCF MO coefficient file

 -----------------------------------------------------------------------
  General SCF calculation program by
  Eric Jon Sundstrom, Paul Horn, Yuezhi Mao, Dmitri Zuev, Alec White,
  David Stuck, Shaama M.S., Shane Yost, Joonho Lee, David Small,
  Daniel Levine, Susi Lehtola, Hugh Burton, Evgeny Epifanovsky
 -----------------------------------------------------------------------
 Exchange:     0.2000 Hartree-Fock + 0.0800 Slater + 0.7200 B88
 Correlation:  0.1900 VWN1RPA + 0.8100 LYP
 Using SG-1 standard quadrature grid
 A restricted SCF calculation will be
 performed using DIIS
 SCF converges when DIIS error is below 1.0e-08
 ---------------------------------------
  Cycle       Energy         DIIS error
 ---------------------------------------
    1   -1097.1195434221      4.89e-05  
    2   -1097.1195511532      7.85e-06  
    3   -1097.1195510906      1.12e-05  
    4   -1097.1195512705      1.53e-06  
    5   -1097.1195512735      8.52e-07  
    6   -1097.1195512750      1.90e-07  
    7   -1097.1195512751      5.24e-08  
    8   -1097.1195512751      1.29e-08  
    9   -1097.1195512751      4.78e-09  Convergence criterion met
 ---------------------------------------
 SCF time:   CPU 10.90s  wall 11.00s 
 SCF   energy in the final basis set =    -1097.1195512751
 Total energy in the final basis set =    -1097.1195512751

 --------------------------------------------------------------
             Orbital Energies (a.u.) and Symmetries
 --------------------------------------------------------------

 Alpha MOs, Restricted
 -- Occupied --                  
-101.59 -101.58  -24.73  -10.34  -10.26   -9.51   -9.50   -7.27
  1 A'    2 A'    3 A'    4 A'    5 A'    6 A'    7 A'    8 A'                 
 -7.262  -7.262  -7.260  -7.250  -7.249  -1.276  -0.924  -0.884
  1 A"    9 A'   10 A'    2 A"   11 A'   12 A'   13 A'   14 A'                 
 -0.769  -0.627  -0.562  -0.534  -0.515  -0.459  -0.435  -0.399
 15 A'   16 A'   17 A'   18 A'    3 A"   19 A'   20 A'    4 A"                 
 -0.366  -0.360  -0.337  -0.271
  5 A"   21 A'   22 A'    6 A"                                                 
 -- Virtual --                   
 -0.030  -0.017  -0.009   0.013   0.024   0.052   0.055   0.061
  7 A"   23 A'   24 A'   25 A'   26 A'   27 A'    8 A"   28 A'                 
  0.081   0.086   0.087   0.095   0.111   0.116   0.124   0.134
 29 A'    9 A"   30 A'   10 A"   31 A'   32 A'   33 A'   11 A"                 
  0.134   0.151   0.168   0.191   0.225   0.259   0.287   0.294
 34 A'   35 A'   36 A'   37 A'   38 A'   39 A'   12 A"   40 A'                 
  0.324   0.346   0.378   0.400   0.431   0.431   0.435   0.466
 41 A'   42 A'   43 A'   44 A'   13 A"   45 A'   46 A'   47 A'                 
  0.469   0.502   0.508   0.557   0.558   0.616   0.678   0.739
 14 A"   48 A'   15 A"   16 A"   49 A'   50 A'   51 A'   52 A'                 
  0.748   0.784   0.811   0.823   0.829   0.856   0.857   0.876
 17 A"   53 A'   54 A'   18 A"   19 A"   55 A'   20 A"   56 A'                 
  0.898   0.951   1.034   1.077   1.081   1.114   1.198   1.296
 57 A'   58 A'   59 A'   60 A'   21 A"   61 A'   62 A'   22 A"                 
  1.317   1.367   1.440   1.462   1.477   1.587   1.676   1.785
 23 A"   63 A'   64 A'   24 A"   65 A'   66 A'   67 A'   68 A'                 
  1.817   1.898   1.915   1.956   2.142   2.215   2.221   2.269
 25 A"   69 A'   70 A'   26 A"   71 A'   27 A"   72 A'   28 A"                 
  2.283   2.352   2.434   2.509   2.618   2.622   2.654   2.812
 73 A'   74 A'   75 A'   76 A'   29 A"   77 A'   78 A'   30 A"                 
  3.031   3.174   3.328   3.704   3.747   3.797   3.952   4.064
 79 A'   80 A'   81 A'   82 A'   31 A"   83 A'   32 A"   84 A'                 
  4.785   6.266   6.348   6.622   9.698   9.762  23.409  24.118
 85 A'   33 A"   86 A'   87 A'   88 A'   89 A'   90 A'   91 A'                 
 25.755  25.826  25.878  25.926  26.279  26.427  66.723 215.678
 34 A"   35 A"   92 A'   93 A'   94 A'   95 A'   96 A'   97 A'                 
215.749
 98 A'                                                                         

 Beta MOs, Restricted
 -- Occupied --                  
-101.59 -101.58  -24.73  -10.34  -10.26   -9.51   -9.50   -7.27
  1 A'    2 A'    3 A'    4 A'    5 A'    6 A'    7 A'    8 A'                 
 -7.262  -7.262  -7.260  -7.250  -7.249  -1.276  -0.924  -0.884
  1 A"    9 A'   10 A'    2 A"   11 A'   12 A'   13 A'   14 A'                 
 -0.769  -0.627  -0.562  -0.534  -0.515  -0.459  -0.435  -0.399
 15 A'   16 A'   17 A'   18 A'    3 A"   19 A'   20 A'    4 A"                 
 -0.366  -0.360  -0.337  -0.271
  5 A"   21 A'   22 A'    6 A"                                                 
 -- Virtual --                   
 -0.030  -0.017  -0.009   0.013   0.024   0.052   0.055   0.061
  7 A"   23 A'   24 A'   25 A'   26 A'   27 A'    8 A"   28 A'                 
  0.081   0.086   0.087   0.095   0.111   0.116   0.124   0.134
 29 A'    9 A"   30 A'   10 A"   31 A'   32 A'   33 A'   11 A"                 
  0.134   0.151   0.168   0.191   0.225   0.259   0.287   0.294
 34 A'   35 A'   36 A'   37 A'   38 A'   39 A'   12 A"   40 A'                 
  0.324   0.346   0.378   0.400   0.431   0.431   0.435   0.466
 41 A'   42 A'   43 A'   44 A'   13 A"   45 A'   46 A'   47 A'                 
  0.469   0.502   0.508   0.557   0.558   0.616   0.678   0.739
 14 A"   48 A'   15 A"   16 A"   49 A'   50 A'   51 A'   52 A'                 
  0.748   0.784   0.811   0.823   0.829   0.856   0.857   0.876
 17 A"   53 A'   54 A'   18 A"   19 A"   55 A'   20 A"   56 A'                 
  0.898   0.951   1.034   1.077   1.081   1.114   1.198   1.296
 57 A'   58 A'   59 A'   60 A'   21 A"   61 A'   62 A'   22 A"                 
  1.317   1.367   1.440   1.462   1.477   1.587   1.676   1.785
 23 A"   63 A'   64 A'   24 A"   65 A'   66 A'   67 A'   68 A'                 
  1.817   1.898   1.915   1.956   2.142   2.215   2.221   2.269
 25 A"   69 A'   70 A'   26 A"   71 A'   27 A"   72 A'   28 A"                 
  2.283   2.352   2.434   2.509   2.618   2.622   2.654   2.812
 73 A'   74 A'   75 A'   76 A'   29 A"   77 A'   78 A'   30 A"                 
  3.031   3.174   3.328   3.704   3.747   3.797   3.952   4.064
 79 A'   80 A'   81 A'   82 A'   31 A"   83 A'   32 A"   84 A'                 
  4.785   6.266   6.348   6.622   9.698   9.762  23.409  24.118
 85 A'   33 A"   86 A'   87 A'   88 A'   89 A'   90 A'   91 A'                 
 25.755  25.826  25.878  25.926  26.279  26.427  66.723 215.678
 34 A"   35 A"   92 A'   93 A'   94 A'   95 A'   96 A'   97 A'                 
215.749
 98 A'                                                                         
 --------------------------------------------------------------

          Ground-State Mulliken Net Atomic Charges

     Atom                 Charge (a.u.)
  ----------------------------------------
      1 Cl                    0.314418
      2 C                    -0.271950
      3 C                    -0.422185
      4 H                     0.216853
      5 F                    -0.035586
      6 Cl                    0.198450
  ----------------------------------------
  Sum of atomic charges =     0.000000

 -----------------------------------------------------------------
                    Cartesian Multipole Moments
 -----------------------------------------------------------------
    Charge (ESU x 10^10)
                 0.0000
    Dipole Moment (Debye)
         X      -0.3955      Y       0.4900      Z      -0.0000
       Tot       0.6297
    Quadrupole Moments (Debye-Ang)
        XX     -43.5375     XY      -2.3436     YY     -39.4228
        XZ      -0.0000     YZ      -0.0000     ZZ     -42.5344
    Octopole Moments (Debye-Ang^2)
       XXX       5.2421    XXY      -3.6945    XYY      -0.4928
       YYY       3.7745    XXZ       0.0000    XYZ       0.0000
       YYZ       0.0000    XZZ       3.8957    YZZ       1.2194
       ZZZ       0.0000
    Hexadecapole Moments (Debye-Ang^3)
      XXXX    -560.6356   XXXY      15.0579   XXYY    -129.5007
      XYYY      -3.3103   YYYY    -227.6207   XXXZ      -0.0000
      XXYZ      -0.0000   XYYZ      -0.0000   YYYZ      -0.0000
      XXZZ    -103.6816   XYZZ       4.6234   YYZZ     -50.3526
      XZZZ      -0.0000   YZZZ      -0.0000   ZZZZ     -47.0076
 -----------------------------------------------------------------
 Calculating MO derivatives via CPSCF
   1         3          18      0.158697    0.048333
   2         3          18      0.019833    0.004877
   3         3          18      0.001908    0.000568
   4        18           3      0.000087    0.000042
   5        21           0      0.000000    0.000000    Roots Converged
 Time for AOints: 4.5 s (CPU) 4.5 s (wall)
 ------------------------------------------------------------------------------
                     AOints        : Timing summary (seconds)
 ------------------------------------------------------------------------------
     job step          cpu (% of tot)      sys (% of tot)     wall (% of tot)
 ------------------------------------------------------------------------------
  cpscf_lag         0.4909E+02 (53.6)   0.7400E-04 (17.1)   0.4911E+02 (53.6)
  iterzp            0.3788E+02 (41.4)   0.3580E-03 (82.9)   0.3788E+02 (41.4)
  make_fx           0.0000E+00 ( 0.0)   0.0000E+00 ( 0.0)   0.0000E+00 ( 0.0)
  AOints            0.4454E+01 ( 4.9)   0.0000E+00 ( 0.0)   0.4455E+01 ( 4.9)
 ------------------------------------------------------------------------------
   Grand Totals     0.9151E+02          0.4320E-03          0.9154E+02
 ------------------------------------------------------------------------------
 Calculating analytic Hessian of the SCF energy
 Polarizability Matrix (a.u.)
            1           2           3
    1 -63.8819910   3.3616385  -0.0000000
    2   3.3616385 -49.5303895   0.0000000
    3  -0.0000000   0.0000000 -29.5785960

 Direct stationary perturbation theory relativistic correction:

 rels  =       1.619418453166
 relv  =      -5.887419366313
 rel2e =       1.363121248521
 E_rel =      -2.904879664626

 Hessian of the SCF Energy
            1           2           3           4           5           6
    1   0.0655900  -0.0654758   0.0000000  -0.0648709   0.0492373  -0.0000000
    2  -0.0654758   0.2223664   0.0000000   0.0646637  -0.1451774  -0.0000000
    3   0.0000000   0.0000000   0.0101407  -0.0000000   0.0000000  -0.0251842
    4  -0.0648709   0.0646637  -0.0000000   0.8015339  -0.0755950  -0.0000000
    5   0.0492373  -0.1451774   0.0000000  -0.0755950   0.4456322  -0.0000000
    6  -0.0000000  -0.0000000  -0.0251842  -0.0000000  -0.0000000   0.1026726
    7  -0.0047312   0.0061753  -0.0000000  -0.4903986   0.1361875   0.0000000
    8   0.0319900  -0.0284307   0.0000000   0.1454517  -0.1274452   0.0000000
    9   0.0000000   0.0000000   0.0063521   0.0000000   0.0000000  -0.0479926
   10  -0.0037926   0.0022566   0.0000000  -0.0015398   0.0260909  -0.0000000
   11  -0.0004396   0.0016318  -0.0000000   0.0010482  -0.0063769  -0.0000000
   12  -0.0000000   0.0000000   0.0060986   0.0000000  -0.0000000   0.0064727
   13   0.0100070  -0.0090330  -0.0000000  -0.2191546  -0.1082138  -0.0000000
   14  -0.0181375  -0.0538508   0.0000000  -0.1336658  -0.1638668   0.0000000
   15   0.0000000   0.0000000   0.0049725   0.0000000   0.0000000  -0.0365911
   16  -0.0022023   0.0014131   0.0000000  -0.0255699  -0.0277068   0.0000000
   17   0.0028256   0.0034607  -0.0000000  -0.0019029  -0.0027659   0.0000000
   18   0.0000000  -0.0000000  -0.0023797   0.0000000   0.0000000   0.0006225
            7           8           9          10          11          12
    1  -0.0047312   0.0319900   0.0000000  -0.0037926  -0.0004396  -0.0000000
    2   0.0061753  -0.0284307   0.0000000   0.0022566   0.0016318   0.0000000
    3  -0.0000000   0.0000000   0.0063521   0.0000000  -0.0000000   0.0060986
    4  -0.4903986   0.1454517   0.0000000  -0.0015398   0.0010482   0.0000000
    5   0.1361875  -0.1274452   0.0000000   0.0260909  -0.0063769  -0.0000000
    6   0.0000000   0.0000000  -0.0479926  -0.0000000  -0.0000000   0.0064727
    7   0.7306976  -0.1357377  -0.0000000  -0.0628973   0.0765785   0.0000000
    8  -0.1357377   0.5890437  -0.0000000   0.0706261  -0.3348375   0.0000000
    9  -0.0000000  -0.0000000   0.0795923   0.0000000   0.0000000  -0.0281200
   10  -0.0628973   0.0706261   0.0000000   0.0722867  -0.0715145  -0.0000000
   11   0.0765785  -0.3348375   0.0000000  -0.0715145   0.3492543  -0.0000000
   12   0.0000000   0.0000000  -0.0281200  -0.0000000  -0.0000000   0.0188220
   13  -0.0420616  -0.0388254   0.0000000   0.0013120  -0.0012025   0.0000000
   14  -0.0063000   0.0036475  -0.0000000  -0.0000345   0.0009436   0.0000000
   15  -0.0000000  -0.0000000   0.0079288  -0.0000000  -0.0000000  -0.0053799
   16  -0.1306089  -0.0735048  -0.0000000  -0.0053689  -0.0044701  -0.0000000
   17  -0.0769036  -0.1019778  -0.0000000  -0.0274245  -0.0106154   0.0000000
   18  -0.0000000  -0.0000000  -0.0177605  -0.0000000  -0.0000000   0.0021067
           13          14          15          16          17          18
    1   0.0100070  -0.0181375   0.0000000  -0.0022023   0.0028256   0.0000000
    2  -0.0090330  -0.0538508   0.0000000   0.0014131   0.0034607  -0.0000000
    3  -0.0000000   0.0000000   0.0049725   0.0000000  -0.0000000  -0.0023797
    4  -0.2191546  -0.1336658   0.0000000  -0.0255699  -0.0019029   0.0000000
    5  -0.1082138  -0.1638668   0.0000000  -0.0277068  -0.0027659   0.0000000
    6  -0.0000000   0.0000000  -0.0365911   0.0000000   0.0000000   0.0006225
    7  -0.0420616  -0.0063000  -0.0000000  -0.1306089  -0.0769036  -0.0000000
    8  -0.0388254   0.0036475  -0.0000000  -0.0735048  -0.1019778  -0.0000000
    9   0.0000000  -0.0000000   0.0079288  -0.0000000  -0.0000000  -0.0177605
   10   0.0013120  -0.0000345  -0.0000000  -0.0053689  -0.0274245  -0.0000000
   11  -0.0012025   0.0009436  -0.0000000  -0.0044701  -0.0106154  -0.0000000
   12   0.0000000   0.0000000  -0.0053799  -0.0000000   0.0000000   0.0021067
   13   0.2583418   0.1596465  -0.0000000  -0.0084446  -0.0023718  -0.0000000
   14   0.1596465   0.2137933  -0.0000000  -0.0015086  -0.0006668   0.0000000
   15  -0.0000000  -0.0000000   0.0212914  -0.0000000   0.0000000   0.0077784
   16  -0.0084446  -0.0015086  -0.0000000   0.1721946   0.1057771   0.0000000
   17  -0.0023718  -0.0006668   0.0000000   0.1057771   0.1125652   0.0000000
   18  -0.0000000   0.0000000   0.0077784   0.0000000   0.0000000   0.0096326
 Gradient time:  CPU 120.82 s  wall 120.86 s
 **********************************************************************
 **                                                                  **
 **                       VIBRATIONAL ANALYSIS                       **
 **                       --------------------                       **
 **                                                                  **
 **        VIBRATIONAL FREQUENCIES (CM**-1) AND NORMAL MODES         **
 **     FORCE CONSTANTS (mDYN/ANGSTROM) AND REDUCED MASSES (AMU)     **
 **                  INFRARED INTENSITIES (KM/MOL)                   **
 **                                                                  **
 **********************************************************************


 Mode:                 1                      2                      3
 Frequency:       168.26                 244.81                 389.99
 Force Cnst:      0.4451                 0.2355                 1.8164
 Red. Mass:      26.6825                 6.6686                20.2696
 IR Active:          YES                    YES                    YES
 IR Intens:        0.793                  1.053                  1.722
 Raman Active:       YES                    YES                    YES
               X      Y      Z        X      Y      Z        X      Y      Z
 Cl         0.596 -0.079 -0.000    0.000 -0.000  0.042    0.045  0.381 -0.000
 C         -0.017 -0.288  0.000   -0.000 -0.000  0.155   -0.070  0.136  0.000
 C         -0.026 -0.276 -0.000   -0.000 -0.000  0.537   -0.145  0.074  0.000
 H          0.268 -0.206 -0.000    0.000 -0.000  0.765   -0.352  0.027 -0.000
 F         -0.209 -0.047  0.000   -0.000  0.000 -0.280    0.550 -0.531 -0.000
 Cl        -0.476  0.304  0.000   -0.000  0.000 -0.149   -0.260 -0.165 -0.000
 TransDip   0.003 -0.028 -0.000   -0.000 -0.000  0.033   -0.007  0.041 -0.000

 Mode:                 4                      5                      6
 Frequency:       474.64                 502.47                 645.54
 Force Cnst:      2.1266                 0.7255                 2.3343
 Red. Mass:      16.0217                 4.8770                 9.5076
 IR Active:          YES                    YES                    YES
 IR Intens:        0.613                  2.357                 26.883
 Raman Active:       YES                    YES                    YES
               X      Y      Z        X      Y      Z        X      Y      Z
 Cl        -0.130 -0.095 -0.000    0.000  0.000 -0.064    0.127 -0.264  0.000
 C          0.444  0.169  0.000   -0.000 -0.000  0.552   -0.156  0.318 -0.000
 C          0.244 -0.313 -0.000   -0.000  0.000 -0.132   -0.224  0.509 -0.000
 H          0.045 -0.358 -0.000   -0.000  0.000 -0.815   -0.476  0.465  0.000
 F          0.359  0.478 -0.000   -0.000 -0.000 -0.104    0.142  0.083  0.000
 Cl        -0.303 -0.105 -0.000    0.000  0.000 -0.000   -0.060 -0.078  0.000
 TransDip  -0.009 -0.024 -0.000   -0.000  0.000 -0.049   -0.064  0.153  0.000

 Mode:                 7                      8                      9
 Frequency:       791.94                 890.47                1130.39
 Force Cnst:      0.4990                 2.4525                 6.2950
 Red. Mass:       1.3505                 5.2495                 8.3617
 IR Active:          YES                    YES                    YES
 IR Intens:       39.850                108.196                233.693
 Raman Active:       YES                    YES                    YES
               X      Y      Z        X      Y      Z        X      Y      Z
 Cl        -0.000 -0.000  0.003   -0.014  0.039 -0.000    0.007 -0.030  0.000
 C         -0.000  0.000  0.080    0.128 -0.188  0.000    0.305  0.555 -0.000
 C         -0.000 -0.000 -0.155    0.326  0.370 -0.000    0.215 -0.064  0.000
 H          0.000 -0.000  0.984    0.681  0.453  0.000   -0.592 -0.257  0.000
 F          0.000  0.000 -0.022   -0.123 -0.022 -0.000   -0.262 -0.247  0.000
 Cl         0.000  0.000  0.006   -0.095 -0.102 -0.000   -0.026  0.003  0.000
 TransDip  -0.000  0.000  0.202    0.328 -0.061  0.000    0.260  0.415  0.000

 Mode:                10                     11                     12
 Frequency:      1260.87                1699.57                3228.46
 Force Cnst:      1.1759                16.2993                 6.7049
 Red. Mass:       1.2554                 9.5773                 1.0918
 IR Active:          YES                    YES                    YES
 IR Intens:       29.675                 54.674                 16.281
 Raman Active:       YES                    YES                    YES
               X      Y      Z        X      Y      Z        X      Y      Z
 Cl         0.002 -0.008 -0.000   -0.012  0.017  0.000   -0.000  0.000  0.000
 C         -0.045  0.119 -0.000    0.640 -0.146 -0.000   -0.006  0.001 -0.000
 C         -0.044 -0.060  0.000   -0.573  0.103  0.000    0.026 -0.083  0.000
 H          0.971  0.185 -0.000    0.258  0.398 -0.000   -0.236  0.968 -0.000
 F          0.000 -0.014  0.000   -0.061 -0.036  0.000    0.000  0.000  0.000
 Cl         0.000 -0.010 -0.000    0.015  0.006 -0.000   -0.000  0.000 -0.000
 TransDip  -0.108  0.137 -0.000    0.220 -0.087  0.000   -0.124  0.036  0.000

 STANDARD THERMODYNAMIC QUANTITIES AT   298.15 K  AND     1.00 ATM

   This Molecule has  0 Imaginary Frequencies
   Zero point vibrational energy:       16.336 kcal/mol

   Atom    1 Element Cl Has Mass   34.96885
   Atom    2 Element C  Has Mass   12.00000
   Atom    3 Element C  Has Mass   12.00000
   Atom    4 Element H  Has Mass    1.00783
   Atom    5 Element F  Has Mass   18.99840
   Atom    6 Element Cl Has Mass   34.96885
   Molecular Mass:   113.943930 amu
   Principal axes and moments of inertia in amu*Bohr^2:
                             1           2           3
    Eigenvalues --      352.71951   894.33398  1247.05349
          X               0.99981    -0.01967     0.00000
          Y               0.01967     0.99981     0.00000
          Z               0.00000    -0.00000     1.00000
   Rotational Symmetry Number is   1
   The Molecule is an Asymmetric Top
   Translational Enthalpy:        0.889 kcal/mol
   Rotational Enthalpy:           0.889 kcal/mol
   Vibrational Enthalpy:         17.718 kcal/mol
   gas constant (RT):             0.592 kcal/mol
   Translational Entropy:        40.107  cal/mol.K
   Rotational Entropy:           27.466  cal/mol.K
   Vibrational Entropy:           7.428  cal/mol.K

   Total Enthalpy:               20.088 kcal/mol
   Total Entropy:                75.001  cal/mol.K

 ======================================================================

 STANDARD THERMODYNAMIC QUANTITIES FOR ANHARMONIC VIBRATION -- TOSH

   Zero point vibrational energy: ************ kcal/mol

   Vibrational Enthalpy:       Infinity kcal/mol
   Vibrational Entropy:             NaN  cal/mol.K

   Total Enthalpy:             Infinity kcal/mol
   Total Entropy:                   NaN  cal/mol.K

 ======================================================================

 STANDARD THERMODYNAMIC QUANTITIES FOR ANHARMONIC VIBRATION -- VPT2

   Zero point vibrational energy: ************ kcal/mol

   Vibrational Enthalpy:       Infinity kcal/mol
   Vibrational Entropy:             NaN  cal/mol.K

   Total Enthalpy:             Infinity kcal/mol
   Total Entropy:                   NaN  cal/mol.K

 ======================================================================

Archival summary:
1\1\TWL01\FREQ\ProcedureUnspecified\BasisUnspecified\l2121\taweetha\TueAug2821:22:482018TueAug2821:22:482018\0\\#,FREQ,ProcedureUnspecified,BasisUnspecified,\\0,1\Cl\C,1,1.71787\C,2,1.3277,1,127.367\H,3,1.08018,2,120.112,1,-180,0\F,2,1.33904,1,112.913,3,180,0\Cl,3,1.72892,2,124.278,1,-0,0\\\@

 Total job time:  131.84s(wall), 131.79s(cpu) 
 Tue Aug 28 21:22:48 2018

        *************************************************************
        *                                                           *
        *  Thank you very much for using Q-Chem.  Have a nice day.  *
        *                                                           *
        *************************************************************
