# Supplementary material for: Geometric and energetic data from ab initio calculations of haloethene, haloimine, halomethylenephosphine, haloiminophosphine, halodiazene, halodiphosphene and halocyclopropane
Source: Data Brief. 2019 Nov 2;27:104738. doi: 10.1016/j.dib.2019.104738 (PMC6861602; doi:10.1016/j.dib.2019.104738)
Supplement: Multimedia component 2 [file mmc2.zip › CC/B3LYP/HClCCFF.out]

Q-Chem Developer Version!
                  Welcome to Q-Chem
     A Quantum Leap Into The Future Of Chemistry


 Q-Chem 5.1, Q-Chem, Inc., Pleasanton, CA (2018)

 Yihan Shao,  Zhengting Gan,  E. Epifanovsky,  A. T. B. Gilbert,  M. Wormit,  
 J. Kussmann,  A. W. Lange,  A. Behn,  Jia Deng,  Xintian Feng,  D. Ghosh,  
 M. Goldey,  P. R. Horn,  L. D. Jacobson,  I. Kaliman,  T. Kus,  A. Landau,  
 Jie Liu,  E. I. Proynov,  R. M. Richard,  R. P. Steele,  E. J. Sundstrom,  
 H. L. Woodcock III,  P. M. Zimmerman,  D. Zuev,  B. Albrecht,  E. Alguire,  
 S. A. Baeppler,  D. Barton,  Z. Benda,  Y. A. Bernard,  E. J. Berquist,  
 K. B. Bravaya,  H. Burton,  D. Casanova,  Chun-Min Chang,  Yunqing Chen,  
 A. Chien,  K. D. Closser,  M. P. Coons,  S. Coriani,  S. Dasgupta,  
 A. L. Dempwolff,  M. Diedenhofen,  Hainam Do,  R. G. Edgar,  Po-Tung Fang,  
 S. Faraji,  S. Fatehi,  Qingguo Feng,  K. D. Fenk,  J. Fosso-Tande,  
 Qinghui Ge,  A. Ghysels,  G. Gidofalvi,  J. Gomes,  J. Gonthier,  A. Gunina,  
 D. Hait,  M. W. D. Hanson-Heine,  P. H. P. Harbach,  A. W. Hauser,  
 J. E. Herr,  E. G. Hohenstein,  Z. C. Holden,  Kerwin Hui,  B. C. Huynh,  
 T.-C. Jagau,  Hyunjun Ji,  B. Kaduk,  K. Khistyaev,  Jaehoon Kim,  
 P. Klunzinger,  K. Koh,  D. Kosenkov,  L. Koulias,  T. Kowalczyk,  
 C. M. Krauter,  A. Kunitsa,  Ka Un Lao,  A. Laurent,  K. V. Lawler,  
 Joonho Lee,  D. Lefrancois,  S. Lehtola,  D. S. Levine,  Yi-Pei Li,  
 You-Sheng Lin,  Fenglai Liu,  E. Livshits,  A. Luenser,  P. Manohar,  
 E. Mansoor,  S. F. Manzer,  Shan-Ping Mao,  Yuezhi Mao,  N. Mardirossian,  
 A. V. Marenich,  T. Markovich,  L. A. Martinez-Martinez,  S. A. Maurer,  
 N. J. Mayhall,  S. C. McKenzie,  J.-M. Mewes,  A. F. Morrison,  
 J. W. Mullinax,  K. Nanda,  T. S. Nguyen-Beck,  R. Olivares-Amaya,  
 J. A. Parkhill,  T. M. Perrine,  F. Plasser,  P. Pokhilko,  S. Prager,  
 A. Prociuk,  E. Ramos,  D. R. Rehn,  F. Rob,  M. Schneider,  N. Sergueev,  
 S. M. Sharada,  S. Sharma,  D. W. Small,  T. Stauch,  T. Stein,  
 Yu-Chuan Su,  A. J. W. Thom,  A. Tkatchenko,  T. Tsuchimochi,  N. M. Tubman,  
 L. Vogt,  M. L. Vidal,  O. Vydrov,  M. A. Watson,  J. Wenzel,  
 M. de Wergifosse,  T. A. Wesolowski,  A. White,  J. Witte,  A. Yamada,  
 Jun Yang,  K. Yao,  S. Yeganeh,  S. R. Yost,  Zhi-Qiang You,  A. Zech,  
 Igor Ying Zhang,  Xing Zhang,  Yan Zhao,  Ying Zhu,  B. R. Brooks,  
 G. K. L. Chan,  C. J. Cramer,  M. S. Gordon,  W. J. Hehre,  A. Klamt,  
 M. W. Schmidt,  C. D. Sherrill,  D. G. Truhlar,  A. Aspuru-Guzik,  R. Baer,  
 A. T. Bell,  N. A. Besley,  Jeng-Da Chai,  A. E. DePrince, III,  
 R. A. DiStasio Jr.,  A. Dreuw,  B. D. Dunietz,  T. R. Furlani,  
 Chao-Ping Hsu,  Yousung Jung,  Jing Kong,  D. S. Lambrecht,  WanZhen Liang,  
 C. Ochsenfeld,  V. A. Rassolov,  L. V. Slipchenko,  J. E. Subotnik,  
 T. Van Voorhis,  J. M. Herbert,  A. I. Krylov,  P. M. W. Gill,  M. Head-Gordon

 Contributors to earlier versions of Q-Chem not listed above: 
 R. D. Adamson,  B. Austin,  J. Baker,  G. J. O. Beran,  K. Brandhorst,  
 S. T. Brown,  E. F. C. Byrd,  A. K. Chakraborty,  C.-L. Cheng,  
 Siu Hung Chien,  D. M. Chipman,  D. L. Crittenden,  H. Dachsel,  
 R. J. Doerksen,  A. D. Dutoi,  L. Fusti-Molnar,  W. A. Goddard III,  
 A. Golubeva-Zadorozhnaya,  S. R. Gwaltney,  G. Hawkins,  A. Heyden,  
 S. Hirata,  G. Kedziora,  F. J. Keil,  C. Kelley,  Jihan Kim,  R. A. King,  
 R. Z. Khaliullin,  P. P. Korambath,  W. Kurlancheek,  A. M. Lee,  M. S. Lee,  
 S. V. Levchenko,  Ching Yeh Lin,  D. Liotard,  R. C. Lochan,  I. Lotan,  
 P. E. Maslen,  N. Nair,  D. P. O'Neill,  D. Neuhauser,  E. Neuscamman,  
 C. M. Oana,  R. Olson,  B. Peters,  R. Peverati,  P. A. Pieniazek,  
 Y. M. Rhee,  J. Ritchie,  M. A. Rohrdanz,  E. Rosta,  N. J. Russ,  
 H. F. Schaefer III,  N. E. Schultz,  N. Shenvi,  A. C. Simmonett,  A. Sodt,  
 D. Stuck,  K. S. Thanthiriwatte,  V. Vanovschi,  Tao Wang,  A. Warshel,  
 C. F. Williams,  Q. Wu,  X. Xu,  W. Zhang

 Please cite Q-Chem as follows:
 Y. Shao et al., Mol. Phys. 113, 184-215 (2015)
 DOI: 10.1080/00268976.2014.952696

 Q-Chem 5.1.1 for Intel X86 EM64T Linux

 Parts of Q-Chem use Armadillo 8.300.2 (Tropical Shenanigans).
 http://arma.sourceforge.net/

 Q-Chem begins on Tue Aug 28 23:19:35 2018  

Host: 
0

     Scratch files written to /scratch/taweetham/qchem28632//
Input Ideriv = 2
Curr. Ideriv = -1
Max.  Ideriv = 2

Checking the input file for inconsistencies... 	...done.

--------------------------------------------------------------
User input:
--------------------------------------------------------------
HFClF.inp
$molecule
0 1
Cl
C  1 1.732210
H  2 1.077693 1 116.645010
C  2 1.322759 1 122.796720 3 -180.000000 0
F  4 1.317289 2 126.158488 1 -0.000000 0
F  4 1.325191 2 122.913362 1 -180.000000 0
$end

$rem
   JOB_TYPE		OPTIMIZATION
   BASIS		6-311++G**
   EXCHANGE		B3LYP
$end

--------------------------------------------------------------
 ----------------------------------------------------------------
             Standard Nuclear Orientation (Angstroms)
    I     Atom           X                Y                Z
 ----------------------------------------------------------------
    1      Cl      1.8162884280    -0.0350376201    -0.0000000000
    2      C       0.2604005578     0.7263850085     0.0000000000
    3      H       0.2497030892     1.8040249143     0.0000000000
    4      C      -0.8719121857     0.0426019852     0.0000000000
    5      F      -0.9874423688    -1.2696110640    -0.0000000000
    6      F      -2.0633950310     0.6226880268     0.0000000000
 ----------------------------------------------------------------
 Molecular Point Group                 Cs    NOp =  2
 Largest Abelian Subgroup              Cs    NOp =  2
 Nuclear Repulsion Energy =   211.4690982036 hartrees
 There are       24 alpha and       24 beta electrons
 Requested basis set is 6-311++G(d,p)
 There are 42 shells and 125 basis functions

 Total QAlloc Memory Limit   2000 MB
 Mega-Array Size       188 MB
 MEM_STATIC part       192 MB
 A cutoff of  1.0D-11 yielded    825 shell pairs
 There are      7591 function pairs (      8216 Cartesian)
 Smallest overlap matrix eigenvalue = 8.38E-05

 Scale SEOQF with 1.000000e-01/1.000000e-01/1.000000e-01

 Standard Electronic Orientation quadrupole field applied
 Nucleus-field energy     =     0.0000000056 hartrees
 Guess from superposition of atomic densities
 Warning:  Energy on first SCF cycle will be non-variational
 SAD guess density has 48.000000 electrons

 -----------------------------------------------------------------------
  General SCF calculation program by
  Eric Jon Sundstrom, Paul Horn, Yuezhi Mao, Dmitri Zuev, Alec White,
  David Stuck, Shaama M.S., Shane Yost, Joonho Lee, David Small,
  Daniel Levine, Susi Lehtola, Hugh Burton, Evgeny Epifanovsky
 -----------------------------------------------------------------------
 Exchange:     0.2000 Hartree-Fock + 0.0800 Slater + 0.7200 B88
 Correlation:  0.1900 VWN1RPA + 0.8100 LYP
 Using SG-1 standard quadrature grid
 A restricted SCF calculation will be
 performed using DIIS
 SCF converges when DIIS error is below 1.0e-08
 ---------------------------------------
  Cycle       Energy         DIIS error
 ---------------------------------------
    1    -737.5923831844      5.12e-02  
    2    -736.7127736887      6.06e-03  
    3    -736.6341662807      8.98e-03  
    4    -736.7658738646      1.21e-03  
    5    -736.7682184295      5.42e-04  
    6    -736.7685946218      1.23e-04  
    7    -736.7686144246      3.25e-05  
    8    -736.7686161966      8.44e-06  
    9    -736.7686163343      1.31e-06  
   10    -736.7686163372      4.25e-07  
   11    -736.7686163374      1.57e-07  
   12    -736.7686163375      5.70e-08  
   13    -736.7686163375      6.41e-09  Convergence criterion met
 ---------------------------------------
 SCF time:   CPU 13.18s  wall 13.00s 
 SCF   energy in the final basis set =     -736.7686163375
 Total energy in the final basis set =     -736.7686163375

 --------------------------------------------------------------
             Orbital Energies (a.u.) and Symmetries
 --------------------------------------------------------------

 Alpha MOs, Restricted
 -- Occupied --                  
-101.58  -24.75  -24.74  -10.37  -10.26   -9.49   -7.26   -7.25
  1 A'    2 A'    3 A'    4 A'    5 A'    6 A'    7 A'    1 A"                 
 -7.248  -1.321  -1.262  -0.903  -0.786  -0.664  -0.612  -0.558
  8 A'    9 A'   10 A'   11 A'   12 A'   13 A'   14 A'   15 A'                 
 -0.555  -0.483  -0.477  -0.468  -0.447  -0.385  -0.339  -0.275
  2 A"   16 A'    3 A"   17 A'   18 A'    4 A"   19 A'    5 A"                 
 -- Virtual --                   
 -0.014  -0.011  -0.008   0.024   0.050   0.053   0.061   0.084
  6 A"   20 A'   21 A'   22 A'   23 A'    7 A"   24 A'   25 A'                 
  0.088   0.090   0.106   0.112   0.121   0.132   0.156   0.185
 26 A'    8 A"    9 A"   27 A'   28 A'   29 A'   30 A'   31 A'                 
  0.190   0.245   0.252   0.262   0.308   0.309   0.316   0.325
 32 A'   10 A"   33 A'   34 A'   35 A'   11 A"   36 A'   37 A'                 
  0.344   0.384   0.399   0.433   0.451   0.479   0.521   0.541
 38 A'   39 A'   40 A'   41 A'   12 A"   42 A'   13 A"   43 A'                 
  0.565   0.568   0.629   0.685   0.759   0.782   0.823   0.826
 14 A"   44 A'   45 A'   46 A'   47 A'   15 A"   48 A'   49 A'                 
  0.845   0.903   0.933   1.036   1.066   1.124   1.160   1.286
 16 A"   50 A'   51 A'   52 A'   17 A"   53 A'   18 A"   54 A'                 
  1.287   1.372   1.393   1.410   1.414   1.438   1.473   1.584
 19 A"   20 A"   55 A'   56 A'   57 A'   21 A"   58 A'   59 A'                 
  1.626   1.751   1.803   1.862   1.901   1.947   1.950   2.126
 60 A'   61 A'   22 A"   62 A'   63 A'   64 A'   23 A"   65 A'                 
  2.247   2.250   2.357   2.446   2.596   2.615   2.648   2.801
 24 A"   66 A'   67 A'   68 A'   25 A"   69 A'   70 A'   26 A"                 
  3.012   3.168   3.288   3.664   3.716   3.736   3.739   3.808
 71 A'   72 A'   73 A'   74 A'   27 A"   28 A"   75 A'   76 A'                 
  3.941   3.961   3.979   4.220   4.660   4.903   6.217   6.264
 77 A'   29 A"   30 A"   78 A'   79 A'   80 A'   31 A"   32 A"                 
  6.325   6.330   6.488   6.845   9.725  23.455  24.141  25.792
 81 A'   82 A'   83 A'   84 A'   85 A'   86 A'   87 A'   33 A"                 
 25.878  26.331  66.704  66.732 215.705
 88 A'   89 A'   90 A'   91 A'   92 A'                                         

 Beta MOs, Restricted
 -- Occupied --                  
-101.58  -24.75  -24.74  -10.37  -10.26   -9.49   -7.26   -7.25
  1 A'    2 A'    3 A'    4 A'    5 A'    6 A'    7 A'    1 A"                 
 -7.248  -1.321  -1.262  -0.903  -0.786  -0.664  -0.612  -0.558
  8 A'    9 A'   10 A'   11 A'   12 A'   13 A'   14 A'   15 A'                 
 -0.555  -0.483  -0.477  -0.468  -0.447  -0.385  -0.339  -0.275
  2 A"   16 A'    3 A"   17 A'   18 A'    4 A"   19 A'    5 A"                 
 -- Virtual --                   
 -0.014  -0.011  -0.008   0.024   0.050   0.053   0.061   0.084
  6 A"   20 A'   21 A'   22 A'   23 A'    7 A"   24 A'   25 A'                 
  0.088   0.090   0.106   0.112   0.121   0.132   0.156   0.185
 26 A'    8 A"    9 A"   27 A'   28 A'   29 A'   30 A'   31 A'                 
  0.190   0.245   0.252   0.262   0.308   0.309   0.316   0.325
 32 A'   10 A"   33 A'   34 A'   35 A'   11 A"   36 A'   37 A'                 
  0.344   0.384   0.399   0.433   0.451   0.479   0.521   0.541
 38 A'   39 A'   40 A'   41 A'   12 A"   42 A'   13 A"   43 A'                 
  0.565   0.568   0.629   0.685   0.759   0.782   0.823   0.826
 14 A"   44 A'   45 A'   46 A'   47 A'   15 A"   48 A'   49 A'                 
  0.845   0.903   0.933   1.036   1.066   1.124   1.160   1.286
 16 A"   50 A'   51 A'   52 A'   17 A"   53 A'   18 A"   54 A'                 
  1.287   1.372   1.393   1.410   1.414   1.438   1.473   1.584
 19 A"   20 A"   55 A'   56 A'   57 A'   21 A"   58 A'   59 A'                 
  1.626   1.751   1.803   1.862   1.901   1.947   1.950   2.126
 60 A'   61 A'   22 A"   62 A'   63 A'   64 A'   23 A"   65 A'                 
  2.247   2.250   2.357   2.446   2.596   2.615   2.648   2.801
 24 A"   66 A'   67 A'   68 A'   25 A"   69 A'   70 A'   26 A"                 
  3.012   3.168   3.288   3.664   3.716   3.736   3.739   3.808
 71 A'   72 A'   73 A'   74 A'   27 A"   28 A"   75 A'   76 A'                 
  3.941   3.961   3.979   4.220   4.660   4.903   6.217   6.264
 77 A'   29 A"   30 A"   78 A'   79 A'   80 A'   31 A"   32 A"                 
  6.325   6.330   6.488   6.845   9.725  23.455  24.141  25.792
 81 A'   82 A'   83 A'   84 A'   85 A'   86 A'   87 A'   33 A"                 
 25.878  26.331  66.704  66.732 215.705
 88 A'   89 A'   90 A'   91 A'   92 A'                                         
 --------------------------------------------------------------

          Ground-State Mulliken Net Atomic Charges

     Atom                 Charge (a.u.)
  ----------------------------------------
      1 Cl                    0.129955
      2 C                    -0.097486
      3 H                     0.212302
      4 C                    -0.046751
      5 F                    -0.099446
      6 F                    -0.098575
  ----------------------------------------
  Sum of atomic charges =     0.000000

 -----------------------------------------------------------------
                    Cartesian Multipole Moments
 -----------------------------------------------------------------
    Charge (ESU x 10^10)
                 0.0000
    Dipole Moment (Debye)
         X       0.0830      Y       1.1257      Z       0.0000
       Tot       1.1288
    Quadrupole Moments (Debye-Ang)
        XX     -36.4008     XY       0.1235     YY     -33.0161
        XZ       0.0000     YZ       0.0000     ZZ     -34.4064
    Octopole Moments (Debye-Ang^2)
       XXX      -8.0396    XXY      -5.1529    XYY      -2.7909
       YYY       0.8282    XXZ       0.0000    XYZ      -0.0000
       YYZ       0.0000    XZZ      -6.4476    YZZ      -2.5050
       ZZZ       0.0000
    Hexadecapole Moments (Debye-Ang^3)
      XXXX    -460.5820   XXXY      -4.5768   XXYY     -99.2620
      XYYY      -0.2072   YYYY    -112.4846   XXXZ       0.0000
      XXYZ      -0.0000   XYYZ       0.0000   YYYZ       0.0000
      XXZZ     -83.8652   XYZZ       0.0168   YYZZ     -26.7576
      XZZZ       0.0000   YZZZ      -0.0000   ZZZZ     -34.8446
 -----------------------------------------------------------------
 Calculating analytic gradient of the SCF energy
 Gradient of SCF Energy
            1           2           3           4           5           6
    1  -0.0000481  -0.0000935  -0.0000702  -0.0000285   0.0000007   0.0002396
    2   0.0004270   0.0001017  -0.0004355  -0.0000783  -0.0003033   0.0002885
    3   0.0000000  -0.0000000   0.0000000   0.0000000  -0.0000000   0.0000000
 Max gradient component =       4.355E-04
 RMS gradient           =       1.883E-04
 Gradient time:  CPU 3.41 s  wall 3.41 s
 Geometry Optimization Parameters
   NAtoms,    NIC,     NZ,  NCons,   NDum,   NFix, NCnnct, MaxDiis
        6      27       6       0       0       0       0       0


** GEOMETRY OPTIMIZATION IN DELOCALIZED INTERNAL COORDINATES **
   Searching for a Minimum

   Optimization Cycle:   1

                       Coordinates (Angstroms)
     ATOM                X               Y               Z
      1  Cl        1.8162884280   -0.0350376201    0.0000000000
      2  C         0.2604005578    0.7263850085    0.0000000000
      3  H         0.2497030892    1.8040249143    0.0000000000
      4  C        -0.8719121857    0.0426019852    0.0000000000
      5  F        -0.9874423688   -1.2696110640    0.0000000000
      6  F        -2.0633950310    0.6226880268    0.0000000000
   Point Group: cs    Number of degrees of freedom:     9


   Energy is   -736.768616337


 Attempting to Generate Delocalized Internal Coordinates

  9 Hessian modes will be used to form the next step
  Hessian Eigenvalues:
     0.160000    0.220000    0.250000    0.250000    0.322769    0.362745
     0.606561    0.612491    0.626116

 Minimum Search - Taking Simple RFO Step
 Searching for Lamda that Minimizes Along All modes
 Value Taken    Lamda =  -0.00000702
 Step Taken.  Stepsize is  0.005330

                             Maximum     Tolerance    Cnvgd?
         Gradient           0.001103      0.000300      NO
         Displacement       0.004681      0.001200      NO
         Energy change     *********      0.000001      NO


 New Cartesian Coordinates Obtained by Inverse Iteration

 Displacement from previous Coordinates is:  0.011898
 ----------------------------------------------------------------
             Standard Nuclear Orientation (Angstroms)
    I     Atom           X                Y                Z
 ----------------------------------------------------------------
    1      Cl      1.8144364587    -0.0381162375     0.0000000000
    2      C       0.2603514376     0.7277555722     0.0000000000
    3      H       0.2511894044     1.8060718711     0.0000000000
    4      C      -0.8719504031     0.0437146038     0.0000000000
    5      F      -0.9850852007    -1.2684686259     0.0000000000
    6      F      -2.0652992074     0.6200940670     0.0000000000
 ----------------------------------------------------------------
 Molecular Point Group                 Cs    NOp =  2
 Largest Abelian Subgroup              Cs    NOp =  2
 Nuclear Repulsion Energy =   211.5200103141 hartrees
 There are       24 alpha and       24 beta electrons
 Applying Cartesian multipole field
    Component          Value
    ---------          -----
     (2,0,0)        1.00000E-11
     (0,2,0)        2.00000E-11
     (0,0,2)       -3.00000E-11
 Nucleus-field energy     =     0.0000000056 hartrees
 Requested basis set is 6-311++G(d,p)
 There are 42 shells and 125 basis functions
 A cutoff of  1.0D-11 yielded    826 shell pairs
 There are      7603 function pairs (      8228 Cartesian)
 Smallest overlap matrix eigenvalue = 8.39E-05
 Guess MOs from SCF MO coefficient file

 -----------------------------------------------------------------------
  General SCF calculation program by
  Eric Jon Sundstrom, Paul Horn, Yuezhi Mao, Dmitri Zuev, Alec White,
  David Stuck, Shaama M.S., Shane Yost, Joonho Lee, David Small,
  Daniel Levine, Susi Lehtola, Hugh Burton, Evgeny Epifanovsky
 -----------------------------------------------------------------------
 Exchange:     0.2000 Hartree-Fock + 0.0800 Slater + 0.7200 B88
 Correlation:  0.1900 VWN1RPA + 0.8100 LYP
 Using SG-1 standard quadrature grid
 A restricted SCF calculation will be
 performed using DIIS
 SCF converges when DIIS error is below 1.0e-08
 ---------------------------------------
  Cycle       Energy         DIIS error
 ---------------------------------------
    1    -736.7686112215      5.62e-05  
    2    -736.7686204467      9.52e-06  
    3    -736.7686204446      9.35e-06  
    4    -736.7686205752      4.09e-06  
    5    -736.7686206052      5.26e-07  
    6    -736.7686206055      2.46e-07  
    7    -736.7686206056      5.07e-08  
    8    -736.7686206056      1.33e-08  
    9    -736.7686206056      4.11e-09  Convergence criterion met
 ---------------------------------------
 SCF time:   CPU 8.90s  wall 9.00s 
 SCF   energy in the final basis set =     -736.7686206056
 Total energy in the final basis set =     -736.7686206056

 --------------------------------------------------------------
             Orbital Energies (a.u.) and Symmetries
 --------------------------------------------------------------

 Alpha MOs, Restricted
 -- Occupied --                  
-101.58  -24.75  -24.74  -10.37  -10.26   -9.49   -7.26   -7.25
  1 A'    2 A'    3 A'    4 A'    5 A'    6 A'    7 A'    1 A"                 
 -7.248  -1.321  -1.262  -0.903  -0.786  -0.664  -0.612  -0.558
  8 A'    9 A'   10 A'   11 A'   12 A'   13 A'   14 A'   15 A'                 
 -0.555  -0.483  -0.477  -0.468  -0.447  -0.385  -0.339  -0.275
  2 A"   16 A'    3 A"   17 A'   18 A'    4 A"   19 A'    5 A"                 
 -- Virtual --                   
 -0.014  -0.011  -0.008   0.024   0.050   0.053   0.061   0.084
  6 A"   20 A'   21 A'   22 A'   23 A'    7 A"   24 A'   25 A'                 
  0.088   0.090   0.106   0.112   0.121   0.132   0.156   0.184
 26 A'    8 A"    9 A"   27 A'   28 A'   29 A'   30 A'   31 A'                 
  0.190   0.246   0.252   0.263   0.308   0.309   0.316   0.325
 32 A'   10 A"   33 A'   34 A'   35 A'   11 A"   36 A'   37 A'                 
  0.344   0.384   0.399   0.434   0.451   0.479   0.521   0.541
 38 A'   39 A'   40 A'   41 A'   12 A"   42 A'   13 A"   43 A'                 
  0.565   0.569   0.629   0.685   0.759   0.782   0.823   0.826
 14 A"   44 A'   45 A'   46 A'   47 A'   15 A"   48 A'   49 A'                 
  0.845   0.903   0.934   1.035   1.066   1.123   1.160   1.286
 16 A"   50 A'   51 A'   52 A'   17 A"   53 A'   18 A"   54 A'                 
  1.287   1.372   1.393   1.410   1.414   1.438   1.472   1.584
 19 A"   20 A"   55 A'   56 A'   57 A'   21 A"   58 A'   59 A'                 
  1.625   1.751   1.802   1.862   1.901   1.948   1.950   2.126
 60 A'   61 A'   22 A"   62 A'   63 A'   64 A'   23 A"   65 A'                 
  2.247   2.250   2.356   2.445   2.596   2.614   2.649   2.801
 24 A"   66 A'   67 A'   68 A'   25 A"   69 A'   70 A'   26 A"                 
  3.012   3.168   3.288   3.663   3.716   3.736   3.739   3.808
 71 A'   72 A'   73 A'   74 A'   27 A"   28 A"   75 A'   76 A'                 
  3.941   3.961   3.979   4.221   4.659   4.904   6.217   6.264
 77 A'   29 A"   30 A"   78 A'   79 A'   80 A'   31 A"   32 A"                 
  6.326   6.330   6.488   6.845   9.725  23.454  24.140  25.792
 81 A'   82 A'   83 A'   84 A'   85 A'   86 A'   87 A'   33 A"                 
 25.878  26.331  66.704  66.732 215.705
 88 A'   89 A'   90 A'   91 A'   92 A'                                         

 Beta MOs, Restricted
 -- Occupied --                  
-101.58  -24.75  -24.74  -10.37  -10.26   -9.49   -7.26   -7.25
  1 A'    2 A'    3 A'    4 A'    5 A'    6 A'    7 A'    1 A"                 
 -7.248  -1.321  -1.262  -0.903  -0.786  -0.664  -0.612  -0.558
  8 A'    9 A'   10 A'   11 A'   12 A'   13 A'   14 A'   15 A'                 
 -0.555  -0.483  -0.477  -0.468  -0.447  -0.385  -0.339  -0.275
  2 A"   16 A'    3 A"   17 A'   18 A'    4 A"   19 A'    5 A"                 
 -- Virtual --                   
 -0.014  -0.011  -0.008   0.024   0.050   0.053   0.061   0.084
  6 A"   20 A'   21 A'   22 A'   23 A'    7 A"   24 A'   25 A'                 
  0.088   0.090   0.106   0.112   0.121   0.132   0.156   0.184
 26 A'    8 A"    9 A"   27 A'   28 A'   29 A'   30 A'   31 A'                 
  0.190   0.246   0.252   0.263   0.308   0.309   0.316   0.325
 32 A'   10 A"   33 A'   34 A'   35 A'   11 A"   36 A'   37 A'                 
  0.344   0.384   0.399   0.434   0.451   0.479   0.521   0.541
 38 A'   39 A'   40 A'   41 A'   12 A"   42 A'   13 A"   43 A'                 
  0.565   0.569   0.629   0.685   0.759   0.782   0.823   0.826
 14 A"   44 A'   45 A'   46 A'   47 A'   15 A"   48 A'   49 A'                 
  0.845   0.903   0.934   1.035   1.066   1.123   1.160   1.286
 16 A"   50 A'   51 A'   52 A'   17 A"   53 A'   18 A"   54 A'                 
  1.287   1.372   1.393   1.410   1.414   1.438   1.472   1.584
 19 A"   20 A"   55 A'   56 A'   57 A'   21 A"   58 A'   59 A'                 
  1.625   1.751   1.802   1.862   1.901   1.948   1.950   2.126
 60 A'   61 A'   22 A"   62 A'   63 A'   64 A'   23 A"   65 A'                 
  2.247   2.250   2.356   2.445   2.596   2.614   2.649   2.801
 24 A"   66 A'   67 A'   68 A'   25 A"   69 A'   70 A'   26 A"                 
  3.012   3.168   3.288   3.663   3.716   3.736   3.739   3.808
 71 A'   72 A'   73 A'   74 A'   27 A"   28 A"   75 A'   76 A'                 
  3.941   3.961   3.979   4.221   4.659   4.904   6.217   6.264
 77 A'   29 A"   30 A"   78 A'   79 A'   80 A'   31 A"   32 A"                 
  6.326   6.330   6.488   6.845   9.725  23.454  24.140  25.792
 81 A'   82 A'   83 A'   84 A'   85 A'   86 A'   87 A'   33 A"                 
 25.878  26.331  66.704  66.732 215.705
 88 A'   89 A'   90 A'   91 A'   92 A'                                         
 --------------------------------------------------------------

          Ground-State Mulliken Net Atomic Charges

     Atom                 Charge (a.u.)
  ----------------------------------------
      1 Cl                    0.129210
      2 C                    -0.096227
      3 H                     0.212336
      4 C                    -0.047691
      5 F                    -0.098806
      6 F                    -0.098823
  ----------------------------------------
  Sum of atomic charges =     0.000000

 -----------------------------------------------------------------
                    Cartesian Multipole Moments
 -----------------------------------------------------------------
    Charge (ESU x 10^10)
                 0.0000
    Dipole Moment (Debye)
         X       0.0828      Y       1.1310      Z       0.0000
       Tot       1.1340
    Quadrupole Moments (Debye-Ang)
        XX     -36.4060     XY       0.1216     YY     -33.0047
        XZ       0.0000     YZ      -0.0000     ZZ     -34.4084
    Octopole Moments (Debye-Ang^2)
       XXX      -7.9928    XXY      -5.1279    XYY      -2.7621
       YYY       0.9352    XXZ       0.0000    XYZ       0.0000
       YYZ       0.0000    XZZ      -6.4283    YZZ      -2.4761
       ZZZ       0.0000
    Hexadecapole Moments (Debye-Ang^3)
      XXXX    -460.3217   XXXY      -4.4010   XXYY     -99.1380
      XYYY       0.0130   YYYY    -112.3699   XXXZ       0.0000
      XXYZ      -0.0000   XYYZ       0.0000   YYYZ      -0.0000
      XXZZ     -83.7981   XYZZ       0.0889   YYZZ     -26.7531
      XZZZ       0.0000   YZZZ      -0.0000   ZZZZ     -34.8494
 -----------------------------------------------------------------
 Calculating analytic gradient of the SCF energy
 Gradient of SCF Energy
            1           2           3           4           5           6
    1  -0.0000497   0.0001067  -0.0001027   0.0001101  -0.0000010  -0.0000635
    2   0.0002028  -0.0001959   0.0000512  -0.0001152   0.0000571   0.0000000
    3   0.0000000   0.0000000  -0.0000000   0.0000000  -0.0000000  -0.0000000
 Max gradient component =       2.028E-04
 RMS gradient           =       8.795E-05
 Gradient time:  CPU 3.45 s  wall 3.45 s
 Geometry Optimization Parameters
   NAtoms,    NIC,     NZ,  NCons,   NDum,   NFix, NCnnct, MaxDiis
        6      27       6       0       0       0       0       0

 Cartesian Hessian Update
 Hessian Updated using BFGS Update


** GEOMETRY OPTIMIZATION IN DELOCALIZED INTERNAL COORDINATES **
   Searching for a Minimum

   Optimization Cycle:   2

                       Coordinates (Angstroms)
     ATOM                X               Y               Z
      1  Cl        1.8144364587   -0.0381162375    0.0000000000
      2  C         0.2603514376    0.7277555722    0.0000000000
      3  H         0.2511894044    1.8060718711    0.0000000000
      4  C        -0.8719504031    0.0437146038    0.0000000000
      5  F        -0.9850852007   -1.2684686259    0.0000000000
      6  F        -2.0652992074    0.6200940670    0.0000000000
   Point Group: cs    Number of degrees of freedom:     9


   Energy is   -736.768620606

 Hessian Updated using BFGS Update

  9 Hessian modes will be used to form the next step
  Hessian Eigenvalues:
     0.150240    0.170862    0.243038    0.260245    0.320569    0.377468
     0.608208    0.612538    0.641808

 Minimum Search - Taking Simple RFO Step
 Searching for Lamda that Minimizes Along All modes
 Value Taken    Lamda =   0.00000000
 Step Taken.  Stepsize is  0.002218

                             Maximum     Tolerance    Cnvgd?
         Gradient           0.000302      0.000300      NO
         Displacement       0.002006      0.001200      NO
         Energy change     -0.000004      0.000001      NO


 New Cartesian Coordinates Obtained by Inverse Iteration

 Displacement from previous Coordinates is:  0.004938
 ----------------------------------------------------------------
             Standard Nuclear Orientation (Angstroms)
    I     Atom           X                Y                Z
 ----------------------------------------------------------------
    1      Cl      1.8134854796    -0.0393780918     0.0000000000
    2      C       0.2600926237     0.7284692305     0.0000000000
    3      H       0.2518758679     1.8067676761     0.0000000000
    4      C      -0.8720636541     0.0441329319     0.0000000000
    5      F      -0.9838390392    -1.2682381733     0.0000000000
    6      F      -2.0659087883     0.6192976772     0.0000000000
 ----------------------------------------------------------------
 Molecular Point Group                 Cs    NOp =  2
 Largest Abelian Subgroup              Cs    NOp =  2
 Nuclear Repulsion Energy =   211.5421695192 hartrees
 There are       24 alpha and       24 beta electrons
 Applying Cartesian multipole field
    Component          Value
    ---------          -----
     (2,0,0)        1.00000E-11
     (0,2,0)        2.00000E-11
     (0,0,2)       -3.00000E-11
 Nucleus-field energy     =     0.0000000056 hartrees
 Requested basis set is 6-311++G(d,p)
 There are 42 shells and 125 basis functions
 A cutoff of  1.0D-11 yielded    826 shell pairs
 There are      7603 function pairs (      8228 Cartesian)
 Smallest overlap matrix eigenvalue = 8.40E-05
 Guess MOs from SCF MO coefficient file

 -----------------------------------------------------------------------
  General SCF calculation program by
  Eric Jon Sundstrom, Paul Horn, Yuezhi Mao, Dmitri Zuev, Alec White,
  David Stuck, Shaama M.S., Shane Yost, Joonho Lee, David Small,
  Daniel Levine, Susi Lehtola, Hugh Burton, Evgeny Epifanovsky
 -----------------------------------------------------------------------
 Exchange:     0.2000 Hartree-Fock + 0.0800 Slater + 0.7200 B88
 Correlation:  0.1900 VWN1RPA + 0.8100 LYP
 Using SG-1 standard quadrature grid
 A restricted SCF calculation will be
 performed using DIIS
 SCF converges when DIIS error is below 1.0e-08
 ---------------------------------------
  Cycle       Energy         DIIS error
 ---------------------------------------
    1    -736.7686194083      2.34e-05  
    2    -736.7686210224      3.77e-06  
    3    -736.7686210287      3.22e-06  
    4    -736.7686210416      1.69e-06  
    5    -736.7686210465      1.78e-07  
    6    -736.7686210466      8.12e-08  
    7    -736.7686210466      2.40e-08  
    8    -736.7686210466      4.59e-09  Convergence criterion met
 ---------------------------------------
 SCF time:   CPU 8.10s  wall 8.00s 
 SCF   energy in the final basis set =     -736.7686210466
 Total energy in the final basis set =     -736.7686210466

 --------------------------------------------------------------
             Orbital Energies (a.u.) and Symmetries
 --------------------------------------------------------------

 Alpha MOs, Restricted
 -- Occupied --                  
-101.58  -24.75  -24.74  -10.37  -10.26   -9.49   -7.26   -7.25
  1 A'    2 A'    3 A'    4 A'    5 A'    6 A'    7 A'    1 A"                 
 -7.248  -1.321  -1.262  -0.903  -0.786  -0.664  -0.612  -0.558
  8 A'    9 A'   10 A'   11 A'   12 A'   13 A'   14 A'   15 A'                 
 -0.555  -0.483  -0.477  -0.468  -0.447  -0.384  -0.339  -0.275
  2 A"   16 A'    3 A"   17 A'   18 A'    4 A"   19 A'    5 A"                 
 -- Virtual --                   
 -0.014  -0.012  -0.008   0.024   0.050   0.053   0.061   0.084
  6 A"   20 A'   21 A'   22 A'   23 A'    7 A"   24 A'   25 A'                 
  0.088   0.090   0.106   0.112   0.121   0.132   0.156   0.184
 26 A'    8 A"    9 A"   27 A'   28 A'   29 A'   30 A'   31 A'                 
  0.190   0.246   0.252   0.263   0.308   0.309   0.316   0.325
 32 A'   10 A"   33 A'   34 A'   35 A'   11 A"   36 A'   37 A'                 
  0.344   0.384   0.399   0.434   0.451   0.479   0.521   0.541
 38 A'   39 A'   40 A'   41 A'   12 A"   42 A'   13 A"   43 A'                 
  0.565   0.569   0.629   0.684   0.759   0.782   0.823   0.826
 14 A"   44 A'   45 A'   46 A'   47 A'   15 A"   48 A'   49 A'                 
  0.845   0.903   0.934   1.035   1.066   1.123   1.160   1.286
 16 A"   50 A'   51 A'   52 A'   17 A"   53 A'   18 A"   54 A'                 
  1.287   1.372   1.393   1.410   1.414   1.438   1.472   1.584
 19 A"   20 A"   55 A'   56 A'   57 A'   21 A"   58 A'   59 A'                 
  1.625   1.751   1.801   1.862   1.901   1.948   1.950   2.125
 60 A'   61 A'   22 A"   62 A'   63 A'   64 A'   23 A"   65 A'                 
  2.247   2.250   2.356   2.445   2.596   2.615   2.649   2.801
 24 A"   66 A'   67 A'   68 A'   25 A"   69 A'   70 A'   26 A"                 
  3.012   3.168   3.288   3.663   3.716   3.736   3.739   3.808
 71 A'   72 A'   73 A'   74 A'   27 A"   28 A"   75 A'   76 A'                 
  3.941   3.961   3.979   4.221   4.659   4.904   6.217   6.264
 77 A'   29 A"   30 A"   78 A'   79 A'   80 A'   31 A"   32 A"                 
  6.326   6.330   6.488   6.845   9.725  23.454  24.140  25.792
 81 A'   82 A'   83 A'   84 A'   85 A'   86 A'   87 A'   33 A"                 
 25.878  26.330  66.704  66.732 215.705
 88 A'   89 A'   90 A'   91 A'   92 A'                                         

 Beta MOs, Restricted
 -- Occupied --                  
-101.58  -24.75  -24.74  -10.37  -10.26   -9.49   -7.26   -7.25
  1 A'    2 A'    3 A'    4 A'    5 A'    6 A'    7 A'    1 A"                 
 -7.248  -1.321  -1.262  -0.903  -0.786  -0.664  -0.612  -0.558
  8 A'    9 A'   10 A'   11 A'   12 A'   13 A'   14 A'   15 A'                 
 -0.555  -0.483  -0.477  -0.468  -0.447  -0.384  -0.339  -0.275
  2 A"   16 A'    3 A"   17 A'   18 A'    4 A"   19 A'    5 A"                 
 -- Virtual --                   
 -0.014  -0.012  -0.008   0.024   0.050   0.053   0.061   0.084
  6 A"   20 A'   21 A'   22 A'   23 A'    7 A"   24 A'   25 A'                 
  0.088   0.090   0.106   0.112   0.121   0.132   0.156   0.184
 26 A'    8 A"    9 A"   27 A'   28 A'   29 A'   30 A'   31 A'                 
  0.190   0.246   0.252   0.263   0.308   0.309   0.316   0.325
 32 A'   10 A"   33 A'   34 A'   35 A'   11 A"   36 A'   37 A'                 
  0.344   0.384   0.399   0.434   0.451   0.479   0.521   0.541
 38 A'   39 A'   40 A'   41 A'   12 A"   42 A'   13 A"   43 A'                 
  0.565   0.569   0.629   0.684   0.759   0.782   0.823   0.826
 14 A"   44 A'   45 A'   46 A'   47 A'   15 A"   48 A'   49 A'                 
  0.845   0.903   0.934   1.035   1.066   1.123   1.160   1.286
 16 A"   50 A'   51 A'   52 A'   17 A"   53 A'   18 A"   54 A'                 
  1.287   1.372   1.393   1.410   1.414   1.438   1.472   1.584
 19 A"   20 A"   55 A'   56 A'   57 A'   21 A"   58 A'   59 A'                 
  1.625   1.751   1.801   1.862   1.901   1.948   1.950   2.125
 60 A'   61 A'   22 A"   62 A'   63 A'   64 A'   23 A"   65 A'                 
  2.247   2.250   2.356   2.445   2.596   2.615   2.649   2.801
 24 A"   66 A'   67 A'   68 A'   25 A"   69 A'   70 A'   26 A"                 
  3.012   3.168   3.288   3.663   3.716   3.736   3.739   3.808
 71 A'   72 A'   73 A'   74 A'   27 A"   28 A"   75 A'   76 A'                 
  3.941   3.961   3.979   4.221   4.659   4.904   6.217   6.264
 77 A'   29 A"   30 A"   78 A'   79 A'   80 A'   31 A"   32 A"                 
  6.326   6.330   6.488   6.845   9.725  23.454  24.140  25.792
 81 A'   82 A'   83 A'   84 A'   85 A'   86 A'   87 A'   33 A"                 
 25.878  26.330  66.704  66.732 215.705
 88 A'   89 A'   90 A'   91 A'   92 A'                                         
 --------------------------------------------------------------

          Ground-State Mulliken Net Atomic Charges

     Atom                 Charge (a.u.)
  ----------------------------------------
      1 Cl                    0.128777
      2 C                    -0.095723
      3 H                     0.212407
      4 C                    -0.048023
      5 F                    -0.098654
      6 F                    -0.098785
  ----------------------------------------
  Sum of atomic charges =     0.000000

 -----------------------------------------------------------------
                    Cartesian Multipole Moments
 -----------------------------------------------------------------
    Charge (ESU x 10^10)
                 0.0000
    Dipole Moment (Debye)
         X       0.0808      Y       1.1338      Z       0.0000
       Tot       1.1366
    Quadrupole Moments (Debye-Ang)
        XX     -36.4069     XY       0.1208     YY     -33.0002
        XZ       0.0000     YZ      -0.0000     ZZ     -34.4092
    Octopole Moments (Debye-Ang^2)
       XXX      -7.9796    XXY      -5.1170    XYY      -2.7481
       YYY       0.9801    XXZ       0.0000    XYZ       0.0000
       YYZ       0.0000    XZZ      -6.4192    YZZ      -2.4638
       ZZZ       0.0000
    Hexadecapole Moments (Debye-Ang^3)
      XXXX    -460.1319   XXXY      -4.3223   XXYY     -99.0768
      XYYY       0.1108   YYYY    -112.3526   XXXZ       0.0000
      XXYZ      -0.0000   XYYZ      -0.0000   YYYZ      -0.0000
      XXZZ     -83.7563   XYZZ       0.1211   YYZZ     -26.7558
      XZZZ       0.0000   YZZZ      -0.0000   ZZZZ     -34.8513
 -----------------------------------------------------------------
 Calculating analytic gradient of the SCF energy
 Gradient of SCF Energy
            1           2           3           4           5           6
    1  -0.0000353   0.0000644  -0.0000849   0.0000705   0.0000595  -0.0000743
    2   0.0000927  -0.0000524   0.0000510  -0.0000787   0.0000256  -0.0000382
    3  -0.0000000  -0.0000000   0.0000000   0.0000000   0.0000000   0.0000000
 Max gradient component =       9.271E-05
 RMS gradient           =       5.210E-05
 Gradient time:  CPU 3.74 s  wall 3.75 s
 Geometry Optimization Parameters
   NAtoms,    NIC,     NZ,  NCons,   NDum,   NFix, NCnnct, MaxDiis
        6      27       6       0       0       0       0       0

 Cartesian Hessian Update
 Hessian Updated using BFGS Update


** GEOMETRY OPTIMIZATION IN DELOCALIZED INTERNAL COORDINATES **
   Searching for a Minimum

   Optimization Cycle:   3

                       Coordinates (Angstroms)
     ATOM                X               Y               Z
      1  Cl        1.8134854796   -0.0393780918    0.0000000000
      2  C         0.2600926237    0.7284692305    0.0000000000
      3  H         0.2518758679    1.8067676761    0.0000000000
      4  C        -0.8720636541    0.0441329319    0.0000000000
      5  F        -0.9838390392   -1.2682381733    0.0000000000
      6  F        -2.0659087883    0.6192976772    0.0000000000
   Point Group: cs    Number of degrees of freedom:     9


   Energy is   -736.768621047

 Hessian Updated using BFGS Update

  9 Hessian modes will be used to form the next step
  Hessian Eigenvalues:
     0.127157    0.184522    0.243617    0.260327    0.317877    0.376383
     0.605209    0.612593    0.634952

 Minimum Search - Taking Simple RFO Step
 Searching for Lamda that Minimizes Along All modes
 Value Taken    Lamda =   0.00000000
 Step Taken.  Stepsize is  0.000475

                             Maximum     Tolerance    Cnvgd?
         Gradient           0.000107      0.000300     YES
         Displacement       0.000313      0.001200     YES
         Energy change     -0.000000      0.000001     YES


                       Distance Matrix (Angstroms)
             Cl(  1)   C (  2)   H (  3)   C (  4)   F (  5)
   C (  2)  1.732807
   H (  3)  2.418032  1.078330
   C (  4)  2.686847  1.322911  2.090484
   F (  5)  3.055343  2.352489  3.314008  1.317122
   F (  6)  3.934915  2.328562  2.604268  1.325172  2.175699

 Final energy is   -736.76862104657027     


 ******************************
 **  OPTIMIZATION CONVERGED  **
 ******************************

                       Coordinates (Angstroms)
     ATOM                X               Y               Z
      1  Cl        1.8134854796   -0.0393780918    0.0000000000
      2  C         0.2600926237    0.7284692305    0.0000000000
      3  H         0.2518758679    1.8067676761    0.0000000000
      4  C        -0.8720636541    0.0441329319    0.0000000000
      5  F        -0.9838390392   -1.2682381733    0.0000000000
      6  F        -2.0659087883    0.6192976772    0.0000000000

Z-matrix Print:
$molecule
0 1
Cl
C  1 1.732807
H  2 1.078330 1 116.739934
C  2 1.322911 1 122.545630 3 -180.000000 0
F  4 1.317122 2 126.019193 1 -0.000000 0
F  4 1.325172 2 123.125367 1 -180.000000 0
$end


 --------------------------------------------------------------
             Orbital Energies (a.u.) and Symmetries
 --------------------------------------------------------------

 Alpha MOs, Restricted
 -- Occupied --                  
-101.58  -24.75  -24.74  -10.37  -10.26   -9.49   -7.26   -7.25
  1 A'    2 A'    3 A'    4 A'    5 A'    6 A'    7 A'    1 A"                 
 -7.248  -1.321  -1.262  -0.903  -0.786  -0.664  -0.612  -0.558
  8 A'    9 A'   10 A'   11 A'   12 A'   13 A'   14 A'   15 A'                 
 -0.555  -0.483  -0.477  -0.468  -0.447  -0.384  -0.339  -0.275
  2 A"   16 A'    3 A"   17 A'   18 A'    4 A"   19 A'    5 A"                 
 -- Virtual --                   
 -0.014  -0.012  -0.008   0.024   0.050   0.053   0.061   0.084
  6 A"   20 A'   21 A'   22 A'   23 A'    7 A"   24 A'   25 A'                 
  0.088   0.090   0.106   0.112   0.121   0.132   0.156   0.184
 26 A'    8 A"    9 A"   27 A'   28 A'   29 A'   30 A'   31 A'                 
  0.190   0.246   0.252   0.263   0.308   0.309   0.316   0.325
 32 A'   10 A"   33 A'   34 A'   35 A'   11 A"   36 A'   37 A'                 
  0.344   0.384   0.399   0.434   0.451   0.479   0.521   0.541
 38 A'   39 A'   40 A'   41 A'   12 A"   42 A'   13 A"   43 A'                 
  0.565   0.569   0.629   0.684   0.759   0.782   0.823   0.826
 14 A"   44 A'   45 A'   46 A'   47 A'   15 A"   48 A'   49 A'                 
  0.845   0.903   0.934   1.035   1.066   1.123   1.160   1.286
 16 A"   50 A'   51 A'   52 A'   17 A"   53 A'   18 A"   54 A'                 
  1.287   1.372   1.393   1.410   1.414   1.438   1.472   1.584
 19 A"   20 A"   55 A'   56 A'   57 A'   21 A"   58 A'   59 A'                 
  1.625   1.751   1.801   1.862   1.901   1.948   1.950   2.125
 60 A'   61 A'   22 A"   62 A'   63 A'   64 A'   23 A"   65 A'                 
  2.247   2.250   2.356   2.445   2.596   2.615   2.649   2.801
 24 A"   66 A'   67 A'   68 A'   25 A"   69 A'   70 A'   26 A"                 
  3.012   3.168   3.288   3.663   3.716   3.736   3.739   3.808
 71 A'   72 A'   73 A'   74 A'   27 A"   28 A"   75 A'   76 A'                 
  3.941   3.961   3.979   4.221   4.659   4.904   6.217   6.264
 77 A'   29 A"   30 A"   78 A'   79 A'   80 A'   31 A"   32 A"                 
  6.326   6.330   6.488   6.845   9.725  23.454  24.140  25.792
 81 A'   82 A'   83 A'   84 A'   85 A'   86 A'   87 A'   33 A"                 
 25.878  26.330  66.704  66.732 215.705
 88 A'   89 A'   90 A'   91 A'   92 A'                                         

 Beta MOs, Restricted
 -- Occupied --                  
-101.58  -24.75  -24.74  -10.37  -10.26   -9.49   -7.26   -7.25
  1 A'    2 A'    3 A'    4 A'    5 A'    6 A'    7 A'    1 A"                 
 -7.248  -1.321  -1.262  -0.903  -0.786  -0.664  -0.612  -0.558
  8 A'    9 A'   10 A'   11 A'   12 A'   13 A'   14 A'   15 A'                 
 -0.555  -0.483  -0.477  -0.468  -0.447  -0.384  -0.339  -0.275
  2 A"   16 A'    3 A"   17 A'   18 A'    4 A"   19 A'    5 A"                 
 -- Virtual --                   
 -0.014  -0.012  -0.008   0.024   0.050   0.053   0.061   0.084
  6 A"   20 A'   21 A'   22 A'   23 A'    7 A"   24 A'   25 A'                 
  0.088   0.090   0.106   0.112   0.121   0.132   0.156   0.184
 26 A'    8 A"    9 A"   27 A'   28 A'   29 A'   30 A'   31 A'                 
  0.190   0.246   0.252   0.263   0.308   0.309   0.316   0.325
 32 A'   10 A"   33 A'   34 A'   35 A'   11 A"   36 A'   37 A'                 
  0.344   0.384   0.399   0.434   0.451   0.479   0.521   0.541
 38 A'   39 A'   40 A'   41 A'   12 A"   42 A'   13 A"   43 A'                 
  0.565   0.569   0.629   0.684   0.759   0.782   0.823   0.826
 14 A"   44 A'   45 A'   46 A'   47 A'   15 A"   48 A'   49 A'                 
  0.845   0.903   0.934   1.035   1.066   1.123   1.160   1.286
 16 A"   50 A'   51 A'   52 A'   17 A"   53 A'   18 A"   54 A'                 
  1.287   1.372   1.393   1.410   1.414   1.438   1.472   1.584
 19 A"   20 A"   55 A'   56 A'   57 A'   21 A"   58 A'   59 A'                 
  1.625   1.751   1.801   1.862   1.901   1.948   1.950   2.125
 60 A'   61 A'   22 A"   62 A'   63 A'   64 A'   23 A"   65 A'                 
  2.247   2.250   2.356   2.445   2.596   2.615   2.649   2.801
 24 A"   66 A'   67 A'   68 A'   25 A"   69 A'   70 A'   26 A"                 
  3.012   3.168   3.288   3.663   3.716   3.736   3.739   3.808
 71 A'   72 A'   73 A'   74 A'   27 A"   28 A"   75 A'   76 A'                 
  3.941   3.961   3.979   4.221   4.659   4.904   6.217   6.264
 77 A'   29 A"   30 A"   78 A'   79 A'   80 A'   31 A"   32 A"                 
  6.326   6.330   6.488   6.845   9.725  23.454  24.140  25.792
 81 A'   82 A'   83 A'   84 A'   85 A'   86 A'   87 A'   33 A"                 
 25.878  26.330  66.704  66.732 215.705
 88 A'   89 A'   90 A'   91 A'   92 A'                                         
 --------------------------------------------------------------

          Ground-State Mulliken Net Atomic Charges

     Atom                 Charge (a.u.)
  ----------------------------------------
      1 Cl                    0.128777
      2 C                    -0.095723
      3 H                     0.212407
      4 C                    -0.048023
      5 F                    -0.098654
      6 F                    -0.098785
  ----------------------------------------
  Sum of atomic charges =     0.000000

 -----------------------------------------------------------------
                    Cartesian Multipole Moments
 -----------------------------------------------------------------
    Charge (ESU x 10^10)
                 0.0000
    Dipole Moment (Debye)
         X       0.0808      Y       1.1338      Z       0.0000
       Tot       1.1366
    Quadrupole Moments (Debye-Ang)
        XX     -36.4069     XY       0.1208     YY     -33.0002
        XZ       0.0000     YZ      -0.0000     ZZ     -34.4092
    Octopole Moments (Debye-Ang^2)
       XXX      -7.9796    XXY      -5.1170    XYY      -2.7481
       YYY       0.9801    XXZ       0.0000    XYZ       0.0000
       YYZ       0.0000    XZZ      -6.4192    YZZ      -2.4638
       ZZZ       0.0000
    Hexadecapole Moments (Debye-Ang^3)
      XXXX    -460.1319   XXXY      -4.3223   XXYY     -99.0768
      XYYY       0.1108   YYYY    -112.3526   XXXZ       0.0000
      XXYZ      -0.0000   XYYZ      -0.0000   YYYZ      -0.0000
      XXZZ     -83.7563   XYZZ       0.1211   YYZZ     -26.7558
      XZZZ       0.0000   YZZZ      -0.0000   ZZZZ     -34.8513
 -----------------------------------------------------------------
Archival summary:
1\1\TWL01\OPT\ProcedureUnspecified\BasisUnspecified\l1221\taweetha\TueAug2823:20:162018TueAug2823:20:162018\0\\#,OPT,ProcedureUnspecified,BasisUnspecified,\\0,1\Cl\C,1,1.73281\H,2,1.07833,1,116.74\C,2,1.32291,1,122.546,3,-180,0\F,4,1.31712,2,126.019,1,-0,0\F,4,1.32517,2,123.125,1,-180,0\\\@

 Total job time:  41.07s(wall), 40.95s(cpu) 
 Tue Aug 28 23:20:16 2018

        *************************************************************
        *                                                           *
        *  Thank you very much for using Q-Chem.  Have a nice day.  *
        *                                                           *
        *************************************************************


 
User input: 2 of 2 
 
Q-Chem Developer Version!
                  Welcome to Q-Chem
     A Quantum Leap Into The Future Of Chemistry


 Q-Chem 5.1, Q-Chem, Inc., Pleasanton, CA (2018)

 Yihan Shao,  Zhengting Gan,  E. Epifanovsky,  A. T. B. Gilbert,  M. Wormit,  
 J. Kussmann,  A. W. Lange,  A. Behn,  Jia Deng,  Xintian Feng,  D. Ghosh,  
 M. Goldey,  P. R. Horn,  L. D. Jacobson,  I. Kaliman,  T. Kus,  A. Landau,  
 Jie Liu,  E. I. Proynov,  R. M. Richard,  R. P. Steele,  E. J. Sundstrom,  
 H. L. Woodcock III,  P. M. Zimmerman,  D. Zuev,  B. Albrecht,  E. Alguire,  
 S. A. Baeppler,  D. Barton,  Z. Benda,  Y. A. Bernard,  E. J. Berquist,  
 K. B. Bravaya,  H. Burton,  D. Casanova,  Chun-Min Chang,  Yunqing Chen,  
 A. Chien,  K. D. Closser,  M. P. Coons,  S. Coriani,  S. Dasgupta,  
 A. L. Dempwolff,  M. Diedenhofen,  Hainam Do,  R. G. Edgar,  Po-Tung Fang,  
 S. Faraji,  S. Fatehi,  Qingguo Feng,  K. D. Fenk,  J. Fosso-Tande,  
 Qinghui Ge,  A. Ghysels,  G. Gidofalvi,  J. Gomes,  J. Gonthier,  A. Gunina,  
 D. Hait,  M. W. D. Hanson-Heine,  P. H. P. Harbach,  A. W. Hauser,  
 J. E. Herr,  E. G. Hohenstein,  Z. C. Holden,  Kerwin Hui,  B. C. Huynh,  
 T.-C. Jagau,  Hyunjun Ji,  B. Kaduk,  K. Khistyaev,  Jaehoon Kim,  
 P. Klunzinger,  K. Koh,  D. Kosenkov,  L. Koulias,  T. Kowalczyk,  
 C. M. Krauter,  A. Kunitsa,  Ka Un Lao,  A. Laurent,  K. V. Lawler,  
 Joonho Lee,  D. Lefrancois,  S. Lehtola,  D. S. Levine,  Yi-Pei Li,  
 You-Sheng Lin,  Fenglai Liu,  E. Livshits,  A. Luenser,  P. Manohar,  
 E. Mansoor,  S. F. Manzer,  Shan-Ping Mao,  Yuezhi Mao,  N. Mardirossian,  
 A. V. Marenich,  T. Markovich,  L. A. Martinez-Martinez,  S. A. Maurer,  
 N. J. Mayhall,  S. C. McKenzie,  J.-M. Mewes,  A. F. Morrison,  
 J. W. Mullinax,  K. Nanda,  T. S. Nguyen-Beck,  R. Olivares-Amaya,  
 J. A. Parkhill,  T. M. Perrine,  F. Plasser,  P. Pokhilko,  S. Prager,  
 A. Prociuk,  E. Ramos,  D. R. Rehn,  F. Rob,  M. Schneider,  N. Sergueev,  
 S. M. Sharada,  S. Sharma,  D. W. Small,  T. Stauch,  T. Stein,  
 Yu-Chuan Su,  A. J. W. Thom,  A. Tkatchenko,  T. Tsuchimochi,  N. M. Tubman,  
 L. Vogt,  M. L. Vidal,  O. Vydrov,  M. A. Watson,  J. Wenzel,  
 M. de Wergifosse,  T. A. Wesolowski,  A. White,  J. Witte,  A. Yamada,  
 Jun Yang,  K. Yao,  S. Yeganeh,  S. R. Yost,  Zhi-Qiang You,  A. Zech,  
 Igor Ying Zhang,  Xing Zhang,  Yan Zhao,  Ying Zhu,  B. R. Brooks,  
 G. K. L. Chan,  C. J. Cramer,  M. S. Gordon,  W. J. Hehre,  A. Klamt,  
 M. W. Schmidt,  C. D. Sherrill,  D. G. Truhlar,  A. Aspuru-Guzik,  R. Baer,  
 A. T. Bell,  N. A. Besley,  Jeng-Da Chai,  A. E. DePrince, III,  
 R. A. DiStasio Jr.,  A. Dreuw,  B. D. Dunietz,  T. R. Furlani,  
 Chao-Ping Hsu,  Yousung Jung,  Jing Kong,  D. S. Lambrecht,  WanZhen Liang,  
 C. Ochsenfeld,  V. A. Rassolov,  L. V. Slipchenko,  J. E. Subotnik,  
 T. Van Voorhis,  J. M. Herbert,  A. I. Krylov,  P. M. W. Gill,  M. Head-Gordon

 Contributors to earlier versions of Q-Chem not listed above: 
 R. D. Adamson,  B. Austin,  J. Baker,  G. J. O. Beran,  K. Brandhorst,  
 S. T. Brown,  E. F. C. Byrd,  A. K. Chakraborty,  C.-L. Cheng,  
 Siu Hung Chien,  D. M. Chipman,  D. L. Crittenden,  H. Dachsel,  
 R. J. Doerksen,  A. D. Dutoi,  L. Fusti-Molnar,  W. A. Goddard III,  
 A. Golubeva-Zadorozhnaya,  S. R. Gwaltney,  G. Hawkins,  A. Heyden,  
 S. Hirata,  G. Kedziora,  F. J. Keil,  C. Kelley,  Jihan Kim,  R. A. King,  
 R. Z. Khaliullin,  P. P. Korambath,  W. Kurlancheek,  A. M. Lee,  M. S. Lee,  
 S. V. Levchenko,  Ching Yeh Lin,  D. Liotard,  R. C. Lochan,  I. Lotan,  
 P. E. Maslen,  N. Nair,  D. P. O'Neill,  D. Neuhauser,  E. Neuscamman,  
 C. M. Oana,  R. Olson,  B. Peters,  R. Peverati,  P. A. Pieniazek,  
 Y. M. Rhee,  J. Ritchie,  M. A. Rohrdanz,  E. Rosta,  N. J. Russ,  
 H. F. Schaefer III,  N. E. Schultz,  N. Shenvi,  A. C. Simmonett,  A. Sodt,  
 D. Stuck,  K. S. Thanthiriwatte,  V. Vanovschi,  Tao Wang,  A. Warshel,  
 C. F. Williams,  Q. Wu,  X. Xu,  W. Zhang

 Please cite Q-Chem as follows:
 Y. Shao et al., Mol. Phys. 113, 184-215 (2015)
 DOI: 10.1080/00268976.2014.952696

 Q-Chem 5.1.1 for Intel X86 EM64T Linux

 Parts of Q-Chem use Armadillo 8.300.2 (Tropical Shenanigans).
 http://arma.sourceforge.net/

 Q-Chem begins on Tue Aug 28 23:20:16 2018  

Host: 
0

     Scratch files written to /scratch/taweetham/qchem28632//
The previous job contains 0 fragments, simply inherited here
Input Ideriv = 2
Curr. Ideriv = -1
Max.  Ideriv = 2

Checking the input file for inconsistencies... 	...done.

--------------------------------------------------------------
User input:
--------------------------------------------------------------

$molecule
read
$end

$rem
   SCF_GUESS 	READ
   JOB_TYPE 	FREQUENCY
   BASIS 	6-311++G**
   EXCHANGE 	B3LYP	
   SET_ITER 100

   SET_CONV 5
$end


--------------------------------------------------------------
 ----------------------------------------------------------------
             Standard Nuclear Orientation (Angstroms)
    I     Atom           X                Y                Z
 ----------------------------------------------------------------
    1      Cl      1.8143462730    -0.0349761776     0.0000000000
    2      C       0.2596878229     0.7303054558    -0.0000000000
    3      H       0.2496908140     1.8085888660    -0.0000000000
    4      C      -0.8713370768     0.0441009067    -0.0000000000
    5      F      -0.9809455927    -1.2684529504     0.0000000000
    6      F      -2.0661301774     0.6172938369    -0.0000000000
 ----------------------------------------------------------------
 Molecular Point Group                 Cs    NOp =  2
 Largest Abelian Subgroup              Cs    NOp =  2
 Nuclear Repulsion Energy =   211.5421695192 hartrees
 There are       24 alpha and       24 beta electrons
 Requested basis set is 6-311++G(d,p)
 There are 42 shells and 125 basis functions

 Total QAlloc Memory Limit   2000 MB
 Mega-Array Size       188 MB
 MEM_STATIC part       192 MB

                       Distance Matrix (Angstroms)
             Cl(  1)   C (  2)   H (  3)   C (  4)   F (  5)
   C (  2)  1.732807
   H (  3)  2.418032  1.078330
   C (  4)  2.686847  1.322911  2.090484
   F (  5)  3.055343  2.352489  3.314008  1.317122
   F (  6)  3.934915  2.328562  2.604268  1.325172  2.175699

 A cutoff of  1.0D-11 yielded    826 shell pairs
 There are      7603 function pairs (      8228 Cartesian)
 Smallest overlap matrix eigenvalue = 8.40E-05
 Guess MOs from SCF MO coefficient file

 -----------------------------------------------------------------------
  General SCF calculation program by
  Eric Jon Sundstrom, Paul Horn, Yuezhi Mao, Dmitri Zuev, Alec White,
  David Stuck, Shaama M.S., Shane Yost, Joonho Lee, David Small,
  Daniel Levine, Susi Lehtola, Hugh Burton, Evgeny Epifanovsky
 -----------------------------------------------------------------------
 Exchange:     0.2000 Hartree-Fock + 0.0800 Slater + 0.7200 B88
 Correlation:  0.1900 VWN1RPA + 0.8100 LYP
 Using SG-1 standard quadrature grid
 A restricted SCF calculation will be
 performed using DIIS
 SCF converges when DIIS error is below 1.0e-08
 ---------------------------------------
  Cycle       Energy         DIIS error
 ---------------------------------------
    1    -736.7686146983      4.16e-05  
    2    -736.7686193752      5.68e-06  
    3    -736.7686194003      4.63e-06  
    4    -736.7686194217      1.99e-06  
    5    -736.7686194263      3.29e-07  
    6    -736.7686194264      1.09e-07  
    7    -736.7686194264      5.07e-08  
    8    -736.7686194264      1.05e-08  
    9    -736.7686194264      1.87e-09  Convergence criterion met
 ---------------------------------------
 SCF time:   CPU 9.74s  wall 10.00s 
 SCF   energy in the final basis set =     -736.7686194264
 Total energy in the final basis set =     -736.7686194264

 --------------------------------------------------------------
             Orbital Energies (a.u.) and Symmetries
 --------------------------------------------------------------

 Alpha MOs, Restricted
 -- Occupied --                  
-101.58  -24.75  -24.74  -10.37  -10.26   -9.49   -7.26   -7.25
  1 A'    2 A'    3 A'    4 A'    5 A'    6 A'    7 A'    1 A"                 
 -7.248  -1.321  -1.262  -0.903  -0.786  -0.664  -0.612  -0.558
  8 A'    9 A'   10 A'   11 A'   12 A'   13 A'   14 A'   15 A'                 
 -0.555  -0.483  -0.477  -0.468  -0.447  -0.384  -0.339  -0.275
  2 A"   16 A'    3 A"   17 A'   18 A'    4 A"   19 A'    5 A"                 
 -- Virtual --                   
 -0.014  -0.012  -0.008   0.024   0.050   0.053   0.061   0.084
  6 A"   20 A'   21 A'   22 A'   23 A'    7 A"   24 A'   25 A'                 
  0.088   0.090   0.106   0.112   0.121   0.132   0.156   0.184
 26 A'    8 A"    9 A"   27 A'   28 A'   29 A'   30 A'   31 A'                 
  0.190   0.246   0.252   0.263   0.308   0.309   0.316   0.325
 32 A'   10 A"   33 A'   34 A'   35 A'   11 A"   36 A'   37 A'                 
  0.344   0.384   0.399   0.434   0.451   0.479   0.521   0.541
 38 A'   39 A'   40 A'   41 A'   12 A"   42 A'   13 A"   43 A'                 
  0.565   0.569   0.629   0.684   0.759   0.782   0.823   0.826
 14 A"   44 A'   45 A'   46 A'   47 A'   15 A"   48 A'   49 A'                 
  0.845   0.903   0.934   1.035   1.066   1.123   1.160   1.286
 16 A"   50 A'   51 A'   52 A'   17 A"   53 A'   18 A"   54 A'                 
  1.287   1.372   1.393   1.410   1.414   1.438   1.472   1.584
 19 A"   20 A"   55 A'   56 A'   57 A'   21 A"   58 A'   59 A'                 
  1.625   1.751   1.801   1.862   1.901   1.948   1.950   2.125
 60 A'   61 A'   22 A"   62 A'   63 A'   64 A'   23 A"   65 A'                 
  2.247   2.250   2.356   2.445   2.596   2.615   2.649   2.801
 24 A"   66 A'   67 A'   68 A'   25 A"   69 A'   70 A'   26 A"                 
  3.012   3.168   3.288   3.663   3.716   3.736   3.739   3.808
 71 A'   72 A'   73 A'   74 A'   27 A"   28 A"   75 A'   76 A'                 
  3.941   3.961   3.979   4.221   4.659   4.904   6.217   6.264
 77 A'   29 A"   30 A"   78 A'   79 A'   80 A'   31 A"   32 A"                 
  6.326   6.330   6.488   6.845   9.725  23.454  24.140  25.792
 81 A'   82 A'   83 A'   84 A'   85 A'   86 A'   87 A'   33 A"                 
 25.878  26.330  66.704  66.732 215.705
 88 A'   89 A'   90 A'   91 A'   92 A'                                         

 Beta MOs, Restricted
 -- Occupied --                  
-101.58  -24.75  -24.74  -10.37  -10.26   -9.49   -7.26   -7.25
  1 A'    2 A'    3 A'    4 A'    5 A'    6 A'    7 A'    1 A"                 
 -7.248  -1.321  -1.262  -0.903  -0.786  -0.664  -0.612  -0.558
  8 A'    9 A'   10 A'   11 A'   12 A'   13 A'   14 A'   15 A'                 
 -0.555  -0.483  -0.477  -0.468  -0.447  -0.384  -0.339  -0.275
  2 A"   16 A'    3 A"   17 A'   18 A'    4 A"   19 A'    5 A"                 
 -- Virtual --                   
 -0.014  -0.012  -0.008   0.024   0.050   0.053   0.061   0.084
  6 A"   20 A'   21 A'   22 A'   23 A'    7 A"   24 A'   25 A'                 
  0.088   0.090   0.106   0.112   0.121   0.132   0.156   0.184
 26 A'    8 A"    9 A"   27 A'   28 A'   29 A'   30 A'   31 A'                 
  0.190   0.246   0.252   0.263   0.308   0.309   0.316   0.325
 32 A'   10 A"   33 A'   34 A'   35 A'   11 A"   36 A'   37 A'                 
  0.344   0.384   0.399   0.434   0.451   0.479   0.521   0.541
 38 A'   39 A'   40 A'   41 A'   12 A"   42 A'   13 A"   43 A'                 
  0.565   0.569   0.629   0.684   0.759   0.782   0.823   0.826
 14 A"   44 A'   45 A'   46 A'   47 A'   15 A"   48 A'   49 A'                 
  0.845   0.903   0.934   1.035   1.066   1.123   1.160   1.286
 16 A"   50 A'   51 A'   52 A'   17 A"   53 A'   18 A"   54 A'                 
  1.287   1.372   1.393   1.410   1.414   1.438   1.472   1.584
 19 A"   20 A"   55 A'   56 A'   57 A'   21 A"   58 A'   59 A'                 
  1.625   1.751   1.801   1.862   1.901   1.948   1.950   2.125
 60 A'   61 A'   22 A"   62 A'   63 A'   64 A'   23 A"   65 A'                 
  2.247   2.250   2.356   2.445   2.596   2.615   2.649   2.801
 24 A"   66 A'   67 A'   68 A'   25 A"   69 A'   70 A'   26 A"                 
  3.012   3.168   3.288   3.663   3.716   3.736   3.739   3.808
 71 A'   72 A'   73 A'   74 A'   27 A"   28 A"   75 A'   76 A'                 
  3.941   3.961   3.979   4.221   4.659   4.904   6.217   6.264
 77 A'   29 A"   30 A"   78 A'   79 A'   80 A'   31 A"   32 A"                 
  6.326   6.330   6.488   6.845   9.725  23.454  24.140  25.792
 81 A'   82 A'   83 A'   84 A'   85 A'   86 A'   87 A'   33 A"                 
 25.878  26.330  66.704  66.732 215.705
 88 A'   89 A'   90 A'   91 A'   92 A'                                         
 --------------------------------------------------------------

          Ground-State Mulliken Net Atomic Charges

     Atom                 Charge (a.u.)
  ----------------------------------------
      1 Cl                    0.128771
      2 C                    -0.095714
      3 H                     0.212407
      4 C                    -0.048028
      5 F                    -0.098652
      6 F                    -0.098785
  ----------------------------------------
  Sum of atomic charges =     0.000000

 -----------------------------------------------------------------
                    Cartesian Multipole Moments
 -----------------------------------------------------------------
    Charge (ESU x 10^10)
                 0.0000
    Dipole Moment (Debye)
         X       0.0789      Y       1.1339      Z      -0.0000
       Tot       1.1366
    Quadrupole Moments (Debye-Ang)
        XX     -36.4072     XY       0.1162     YY     -32.9966
        XZ      -0.0000     YZ      -0.0000     ZZ     -34.4092
    Octopole Moments (Debye-Ang^2)
       XXX      -8.0415    XXY      -5.1721    XYY      -2.7926
       YYY       0.8271    XXZ      -0.0000    XYZ       0.0000
       YYZ      -0.0000    XZZ      -6.4427    YZZ      -2.5228
       ZZZ      -0.0000
    Hexadecapole Moments (Debye-Ang^3)
      XXXX    -460.1282   XXXY      -4.6148   XXYY     -99.1104
      XYYY      -0.2055   YYYY    -112.3478   XXXZ      -0.0000
      XXYZ       0.0000   XYYZ      -0.0000   YYYZ      -0.0000
      XXZZ     -83.7668   XYZZ       0.0159   YYZZ     -26.7626
      XZZZ      -0.0000   YZZZ      -0.0000   ZZZZ     -34.8513
 -----------------------------------------------------------------
 Calculating MO derivatives via CPSCF
   1         3          18      0.148894    0.041749
   2         3          18      0.017814    0.004080
   3         3          18      0.001642    0.000472
   4        18           3      0.000080    0.000039
   5        21           0      0.000000    0.000000    Roots Converged
 Time for AOints: 3.8 s (CPU) 3.8 s (wall)
 ------------------------------------------------------------------------------
                     AOints        : Timing summary (seconds)
 ------------------------------------------------------------------------------
     job step          cpu (% of tot)      sys (% of tot)     wall (% of tot)
 ------------------------------------------------------------------------------
  cpscf_lag         0.4943E+02 (55.7)   0.8400E-04 (18.3)   0.4949E+02 (55.8)
  iterzp            0.3537E+02 (39.9)   0.3750E-03 (81.5)   0.3539E+02 (39.9)
  make_fx           0.0000E+00 ( 0.0)   0.0000E+00 ( 0.0)   0.0000E+00 ( 0.0)
  AOints            0.3796E+01 ( 4.3)   0.0000E+00 ( 0.0)   0.3800E+01 ( 4.3)
 ------------------------------------------------------------------------------
   Grand Totals     0.8867E+02          0.4600E-03          0.8875E+02
 ------------------------------------------------------------------------------
 Calculating analytic Hessian of the SCF energy
 Polarizability Matrix (a.u.)
            1           2           3
    1 -52.0568546  -0.5296596  -0.0000000
    2  -0.5296596 -33.6294426  -0.0000000
    3  -0.0000000  -0.0000000 -23.6506808

 Direct stationary perturbation theory relativistic correction:

 rels  =       0.892763842236
 relv  =      -3.274487170438
 rel2e =       0.786841952176
 E_rel =      -1.594881376026

 Hessian of the SCF Energy
            1           2           3           4           5           6
    1   0.2123695  -0.0853918   0.0000000  -0.1627365   0.0598870  -0.0000000
    2  -0.0853918   0.0690225  -0.0000000   0.0642973  -0.0712706   0.0000000
    3   0.0000000  -0.0000000   0.0094373  -0.0000000   0.0000000  -0.0165689
    4  -0.1627365   0.0642973  -0.0000000   0.6692715   0.1666315   0.0000000
    5   0.0598870  -0.0712706   0.0000000   0.1666315   0.6820198   0.0000000
    6  -0.0000000   0.0000000  -0.0165689   0.0000000   0.0000000   0.0745967
    7  -0.0114689   0.0263519  -0.0000000  -0.0455888  -0.0018467  -0.0000000
    8   0.0040164  -0.0030630   0.0000000  -0.0094686  -0.3583667  -0.0000000
    9  -0.0000000   0.0000000   0.0014565  -0.0000000   0.0000000  -0.0257807
   10  -0.0304196  -0.0037610   0.0000000  -0.4230959  -0.2082666  -0.0000000
   11   0.0266199  -0.0003764  -0.0000000  -0.2189261  -0.2136922  -0.0000000
   12   0.0000000  -0.0000000   0.0020873  -0.0000000  -0.0000000  -0.0498699
   13   0.0015903  -0.0020479  -0.0000000   0.0054947  -0.0386786   0.0000000
   14  -0.0046887   0.0063429  -0.0000000   0.0051291  -0.0513698   0.0000000
   15  -0.0000000   0.0000000  -0.0039037   0.0000000  -0.0000000   0.0091132
   16  -0.0093347   0.0005515   0.0000000  -0.0433450   0.0222735   0.0000000
   17  -0.0004428  -0.0006554  -0.0000000  -0.0076632   0.0126794   0.0000000
   18   0.0000000  -0.0000000   0.0074914   0.0000000  -0.0000000   0.0085095
            7           8           9          10          11          12
    1  -0.0114689   0.0040164  -0.0000000  -0.0304196   0.0266199   0.0000000
    2   0.0263519  -0.0030630   0.0000000  -0.0037610  -0.0003764  -0.0000000
    3  -0.0000000   0.0000000   0.0014565   0.0000000  -0.0000000   0.0020873
    4  -0.0455888  -0.0094686  -0.0000000  -0.4230959  -0.2189261  -0.0000000
    5  -0.0018467  -0.3583667   0.0000000  -0.2082666  -0.2136922  -0.0000000
    6  -0.0000000  -0.0000000  -0.0257807  -0.0000000  -0.0000000  -0.0498699
    7   0.0544024   0.0031149   0.0000000   0.0068966  -0.0237805  -0.0000000
    8   0.0031149   0.3705184  -0.0000000   0.0023672  -0.0118548   0.0000000
    9   0.0000000  -0.0000000   0.0187408   0.0000000  -0.0000000   0.0002689
   10   0.0068966   0.0023672   0.0000000   0.8410779   0.1807558   0.0000000
   11  -0.0237805  -0.0118548  -0.0000000   0.1807558   0.6740888   0.0000000
   12  -0.0000000   0.0000000   0.0002689   0.0000000   0.0000000   0.1291978
   13  -0.0048678  -0.0009763  -0.0000000  -0.0850835  -0.0421448  -0.0000000
   14  -0.0039640   0.0019685  -0.0000000  -0.0593712  -0.3443888  -0.0000000
   15  -0.0000000  -0.0000000   0.0097128  -0.0000000  -0.0000000  -0.0430279
   16   0.0006266   0.0009464   0.0000000  -0.3093755   0.0774757  -0.0000000
   17   0.0001244   0.0007975   0.0000000   0.0882758  -0.1037767  -0.0000000
   18   0.0000000   0.0000000  -0.0043983  -0.0000000   0.0000000  -0.0386563
           13          14          15          16          17          18
    1   0.0015903  -0.0046887  -0.0000000  -0.0093347  -0.0004428   0.0000000
    2  -0.0020479   0.0063429   0.0000000   0.0005515  -0.0006554  -0.0000000
    3  -0.0000000  -0.0000000  -0.0039037   0.0000000  -0.0000000   0.0074914
    4   0.0054947   0.0051291   0.0000000  -0.0433450  -0.0076632   0.0000000
    5  -0.0386786  -0.0513698  -0.0000000   0.0222735   0.0126794  -0.0000000
    6   0.0000000   0.0000000   0.0091132   0.0000000   0.0000000   0.0085095
    7  -0.0048678  -0.0039640  -0.0000000   0.0006266   0.0001244   0.0000000
    8  -0.0009763   0.0019685  -0.0000000   0.0009464   0.0007975   0.0000000
    9  -0.0000000  -0.0000000   0.0097128   0.0000000   0.0000000  -0.0043983
   10  -0.0850835  -0.0593712  -0.0000000  -0.3093755   0.0882758  -0.0000000
   11  -0.0421448  -0.3443888  -0.0000000   0.0774757  -0.1037767   0.0000000
   12  -0.0000000  -0.0000000  -0.0430279  -0.0000000  -0.0000000  -0.0386563
   13   0.0849307   0.0308839   0.0000000  -0.0020645   0.0529637  -0.0000000
   14   0.0308839   0.4399444   0.0000000   0.0320109  -0.0524972  -0.0000000
   15   0.0000000   0.0000000   0.0213053  -0.0000000  -0.0000000   0.0068003
   16  -0.0020645   0.0320109  -0.0000000   0.3634932  -0.1332580   0.0000000
   17   0.0529637  -0.0524972  -0.0000000  -0.1332580   0.1434524   0.0000000
   18  -0.0000000  -0.0000000   0.0068003   0.0000000   0.0000000   0.0202534
 Gradient time:  CPU 115.64 s  wall 115.74 s
 **********************************************************************
 **                                                                  **
 **                       VIBRATIONAL ANALYSIS                       **
 **                       --------------------                       **
 **                                                                  **
 **        VIBRATIONAL FREQUENCIES (CM**-1) AND NORMAL MODES         **
 **     FORCE CONSTANTS (mDYN/ANGSTROM) AND REDUCED MASSES (AMU)     **
 **                  INFRARED INTENSITIES (KM/MOL)                   **
 **                                                                  **
 **********************************************************************


 Mode:                 1                      2                      3
 Frequency:       196.31                 236.49                 428.25
 Force Cnst:      0.3787                 0.2554                 1.9074
 Red. Mass:      16.6776                 7.7502                17.6517
 IR Active:          YES                    YES                    YES
 IR Intens:        2.253                  0.609                  1.498
 Raman Active:       YES                    YES                    YES
               X      Y      Z        X      Y      Z        X      Y      Z
 Cl        -0.298 -0.253  0.000   -0.000 -0.000 -0.163   -0.395  0.107  0.000
 C         -0.001  0.361 -0.000   -0.000  0.000  0.552   -0.073 -0.044 -0.000
 H          0.236  0.359 -0.000   -0.000  0.000  0.718   -0.416 -0.047  0.000
 C          0.071  0.266 -0.000    0.000  0.000  0.194    0.180 -0.288 -0.000
 F          0.605  0.220 -0.000    0.000  0.000  0.112    0.131 -0.320  0.000
 F         -0.113 -0.169  0.000   -0.000 -0.000 -0.320    0.550  0.335  0.000
 TransDip  -0.027  0.040 -0.000   -0.000  0.000  0.025   -0.013 -0.037 -0.000

 Mode:                 4                      5                      6
 Frequency:       575.62                 593.90                 772.17
 Force Cnst:      2.9099                 1.3523                 0.4487
 Red. Mass:      14.9059                 6.5071                 1.2773
 IR Active:          YES                    YES                    YES
 IR Intens:        3.194                  0.662                 46.647
 Raman Active:       YES                    YES                    YES
               X      Y      Z        X      Y      Z        X      Y      Z
 Cl         0.135 -0.014  0.000   -0.000  0.000  0.007   -0.000  0.000  0.005
 C         -0.217 -0.332 -0.000    0.000  0.000 -0.184    0.000 -0.000 -0.144
 H         -0.120 -0.336 -0.000    0.000  0.000 -0.723   -0.000 -0.000  0.988
 C         -0.370 -0.065  0.000    0.000  0.000  0.639   -0.000  0.000  0.053
 F          0.439 -0.187 -0.000   -0.000  0.000 -0.158    0.000  0.000  0.014
 F         -0.310  0.481 -0.000    0.000 -0.000 -0.103    0.000 -0.000 -0.018
 TransDip  -0.043 -0.038  0.000    0.000  0.000  0.026    0.000 -0.000  0.219

 Mode:                 7                      8                      9
 Frequency:       832.36                 971.61                1200.28
 Force Cnst:      3.0753                 2.8438                 1.7140
 Red. Mass:       7.5339                 5.1129                 2.0193
 IR Active:          YES                    YES                    YES
 IR Intens:       15.762                148.670                171.156
 Raman Active:       YES                    YES                    YES
               X      Y      Z        X      Y      Z        X      Y      Z
 Cl         0.129 -0.097  0.000   -0.063  0.037 -0.000    0.007  0.010  0.000
 C         -0.256  0.573 -0.000    0.366  0.076  0.000   -0.098 -0.001 -0.000
 H         -0.397  0.590  0.000    0.838  0.090  0.000    0.959 -0.007  0.000
 C          0.002 -0.059  0.000    0.135  0.109 -0.000   -0.187  0.130 -0.000
 F         -0.056 -0.251 -0.000   -0.042 -0.258  0.000    0.001 -0.053  0.000
 F          0.001  0.073 -0.000   -0.202  0.069 -0.000    0.115 -0.047  0.000
 TransDip  -0.102  0.076  0.000    0.362  0.147  0.000   -0.330  0.258  0.000

 Mode:                10                     11                     12
 Frequency:      1327.47                1778.75                3247.12
 Force Cnst:      2.6864                18.9259                 6.7914
 Red. Mass:       2.5875                10.1526                 1.0932
 IR Active:          YES                    YES                    YES
 IR Intens:      109.732                196.585                 16.594
 Raman Active:       YES                    YES                    YES
               X      Y      Z        X      Y      Z        X      Y      Z
 Cl         0.002 -0.007 -0.000    0.014 -0.003  0.000   -0.000  0.000  0.000
 C          0.091 -0.050  0.000   -0.500 -0.222 -0.000   -0.007 -0.088 -0.000
 H         -0.931 -0.033 -0.000    0.265 -0.328  0.000    0.010  0.996 -0.000
 C         -0.113  0.305 -0.000    0.603  0.378  0.000    0.006  0.002  0.000
 F         -0.001 -0.106 -0.000   -0.029 -0.089 -0.000    0.000  0.001 -0.000
 F          0.061 -0.041  0.000   -0.076  0.013 -0.000   -0.000  0.000  0.000
 TransDip  -0.074  0.327 -0.000    0.366  0.260  0.000    0.116  0.060 -0.000

 STANDARD THERMODYNAMIC QUANTITIES AT   298.15 K  AND     1.00 ATM

   This Molecule has  0 Imaginary Frequencies
   Zero point vibrational energy:       17.384 kcal/mol

   Atom    1 Element Cl Has Mass   34.96885
   Atom    2 Element C  Has Mass   12.00000
   Atom    3 Element H  Has Mass    1.00783
   Atom    4 Element C  Has Mass   12.00000
   Atom    5 Element F  Has Mass   18.99840
   Atom    6 Element F  Has Mass   18.99840
   Molecular Mass:    97.973480 amu
   Principal axes and moments of inertia in amu*Bohr^2:
                             1           2           3
    Eigenvalues --      169.64545   801.54872   971.19417
          X               0.99999     0.00327     0.00000
          Y              -0.00327     0.99999     0.00000
          Z              -0.00000    -0.00000     1.00000
   Rotational Symmetry Number is   1
   The Molecule is an Asymmetric Top
   Translational Enthalpy:        0.889 kcal/mol
   Rotational Enthalpy:           0.889 kcal/mol
   Vibrational Enthalpy:         18.588 kcal/mol
   gas constant (RT):             0.592 kcal/mol
   Translational Entropy:        39.657  cal/mol.K
   Rotational Entropy:           26.382  cal/mol.K
   Vibrational Entropy:           6.402  cal/mol.K

   Total Enthalpy:               20.958 kcal/mol
   Total Entropy:                72.441  cal/mol.K

 ======================================================================

 STANDARD THERMODYNAMIC QUANTITIES FOR ANHARMONIC VIBRATION -- TOSH

   Zero point vibrational energy: ************ kcal/mol

   Vibrational Enthalpy:       Infinity kcal/mol
   Vibrational Entropy:             NaN  cal/mol.K

   Total Enthalpy:             Infinity kcal/mol
   Total Entropy:                   NaN  cal/mol.K

 ======================================================================

 STANDARD THERMODYNAMIC QUANTITIES FOR ANHARMONIC VIBRATION -- VPT2

   Zero point vibrational energy: ************ kcal/mol

   Vibrational Enthalpy:       Infinity kcal/mol
   Vibrational Entropy:             NaN  cal/mol.K

   Total Enthalpy:             Infinity kcal/mol
   Total Entropy:                   NaN  cal/mol.K

 ======================================================================

Archival summary:
1\1\TWL01\FREQ\ProcedureUnspecified\BasisUnspecified\l1221\taweetha\TueAug2823:22:212018TueAug2823:22:212018\0\\#,FREQ,ProcedureUnspecified,BasisUnspecified,\\0,1\Cl\C,1,1.73281\H,2,1.07833,1,116.74\C,2,1.32291,1,122.546,3,-180,0\F,4,1.31712,2,126.019,1,-0,0\F,4,1.32517,2,123.125,1,-180,0\\\@

 Total job time:  125.56s(wall), 125.44s(cpu) 
 Tue Aug 28 23:22:21 2018

        *************************************************************
        *                                                           *
        *  Thank you very much for using Q-Chem.  Have a nice day.  *
        *                                                           *
        *************************************************************
