# Supplementary material for: Geometric and energetic data from ab initio calculations of haloethene, haloimine, halomethylenephosphine, haloiminophosphine, halodiazene, halodiphosphene and halocyclopropane
Source: Data Brief. 2019 Nov 2;27:104738. doi: 10.1016/j.dib.2019.104738 (PMC6861602; doi:10.1016/j.dib.2019.104738)
Supplement: Multimedia component 2 [file mmc2.zip › CC/B3LYP/HClCCFI.out]

Q-Chem Developer Version!
                  Welcome to Q-Chem
     A Quantum Leap Into The Future Of Chemistry


 Q-Chem 5.1, Q-Chem, Inc., Pleasanton, CA (2018)

 Yihan Shao,  Zhengting Gan,  E. Epifanovsky,  A. T. B. Gilbert,  M. Wormit,  
 J. Kussmann,  A. W. Lange,  A. Behn,  Jia Deng,  Xintian Feng,  D. Ghosh,  
 M. Goldey,  P. R. Horn,  L. D. Jacobson,  I. Kaliman,  T. Kus,  A. Landau,  
 Jie Liu,  E. I. Proynov,  R. M. Richard,  R. P. Steele,  E. J. Sundstrom,  
 H. L. Woodcock III,  P. M. Zimmerman,  D. Zuev,  B. Albrecht,  E. Alguire,  
 S. A. Baeppler,  D. Barton,  Z. Benda,  Y. A. Bernard,  E. J. Berquist,  
 K. B. Bravaya,  H. Burton,  D. Casanova,  Chun-Min Chang,  Yunqing Chen,  
 A. Chien,  K. D. Closser,  M. P. Coons,  S. Coriani,  S. Dasgupta,  
 A. L. Dempwolff,  M. Diedenhofen,  Hainam Do,  R. G. Edgar,  Po-Tung Fang,  
 S. Faraji,  S. Fatehi,  Qingguo Feng,  K. D. Fenk,  J. Fosso-Tande,  
 Qinghui Ge,  A. Ghysels,  G. Gidofalvi,  J. Gomes,  J. Gonthier,  A. Gunina,  
 D. Hait,  M. W. D. Hanson-Heine,  P. H. P. Harbach,  A. W. Hauser,  
 J. E. Herr,  E. G. Hohenstein,  Z. C. Holden,  Kerwin Hui,  B. C. Huynh,  
 T.-C. Jagau,  Hyunjun Ji,  B. Kaduk,  K. Khistyaev,  Jaehoon Kim,  
 P. Klunzinger,  K. Koh,  D. Kosenkov,  L. Koulias,  T. Kowalczyk,  
 C. M. Krauter,  A. Kunitsa,  Ka Un Lao,  A. Laurent,  K. V. Lawler,  
 Joonho Lee,  D. Lefrancois,  S. Lehtola,  D. S. Levine,  Yi-Pei Li,  
 You-Sheng Lin,  Fenglai Liu,  E. Livshits,  A. Luenser,  P. Manohar,  
 E. Mansoor,  S. F. Manzer,  Shan-Ping Mao,  Yuezhi Mao,  N. Mardirossian,  
 A. V. Marenich,  T. Markovich,  L. A. Martinez-Martinez,  S. A. Maurer,  
 N. J. Mayhall,  S. C. McKenzie,  J.-M. Mewes,  A. F. Morrison,  
 J. W. Mullinax,  K. Nanda,  T. S. Nguyen-Beck,  R. Olivares-Amaya,  
 J. A. Parkhill,  T. M. Perrine,  F. Plasser,  P. Pokhilko,  S. Prager,  
 A. Prociuk,  E. Ramos,  D. R. Rehn,  F. Rob,  M. Schneider,  N. Sergueev,  
 S. M. Sharada,  S. Sharma,  D. W. Small,  T. Stauch,  T. Stein,  
 Yu-Chuan Su,  A. J. W. Thom,  A. Tkatchenko,  T. Tsuchimochi,  N. M. Tubman,  
 L. Vogt,  M. L. Vidal,  O. Vydrov,  M. A. Watson,  J. Wenzel,  
 M. de Wergifosse,  T. A. Wesolowski,  A. White,  J. Witte,  A. Yamada,  
 Jun Yang,  K. Yao,  S. Yeganeh,  S. R. Yost,  Zhi-Qiang You,  A. Zech,  
 Igor Ying Zhang,  Xing Zhang,  Yan Zhao,  Ying Zhu,  B. R. Brooks,  
 G. K. L. Chan,  C. J. Cramer,  M. S. Gordon,  W. J. Hehre,  A. Klamt,  
 M. W. Schmidt,  C. D. Sherrill,  D. G. Truhlar,  A. Aspuru-Guzik,  R. Baer,  
 A. T. Bell,  N. A. Besley,  Jeng-Da Chai,  A. E. DePrince, III,  
 R. A. DiStasio Jr.,  A. Dreuw,  B. D. Dunietz,  T. R. Furlani,  
 Chao-Ping Hsu,  Yousung Jung,  Jing Kong,  D. S. Lambrecht,  WanZhen Liang,  
 C. Ochsenfeld,  V. A. Rassolov,  L. V. Slipchenko,  J. E. Subotnik,  
 T. Van Voorhis,  J. M. Herbert,  A. I. Krylov,  P. M. W. Gill,  M. Head-Gordon

 Contributors to earlier versions of Q-Chem not listed above: 
 R. D. Adamson,  B. Austin,  J. Baker,  G. J. O. Beran,  K. Brandhorst,  
 S. T. Brown,  E. F. C. Byrd,  A. K. Chakraborty,  C.-L. Cheng,  
 Siu Hung Chien,  D. M. Chipman,  D. L. Crittenden,  H. Dachsel,  
 R. J. Doerksen,  A. D. Dutoi,  L. Fusti-Molnar,  W. A. Goddard III,  
 A. Golubeva-Zadorozhnaya,  S. R. Gwaltney,  G. Hawkins,  A. Heyden,  
 S. Hirata,  G. Kedziora,  F. J. Keil,  C. Kelley,  Jihan Kim,  R. A. King,  
 R. Z. Khaliullin,  P. P. Korambath,  W. Kurlancheek,  A. M. Lee,  M. S. Lee,  
 S. V. Levchenko,  Ching Yeh Lin,  D. Liotard,  R. C. Lochan,  I. Lotan,  
 P. E. Maslen,  N. Nair,  D. P. O'Neill,  D. Neuhauser,  E. Neuscamman,  
 C. M. Oana,  R. Olson,  B. Peters,  R. Peverati,  P. A. Pieniazek,  
 Y. M. Rhee,  J. Ritchie,  M. A. Rohrdanz,  E. Rosta,  N. J. Russ,  
 H. F. Schaefer III,  N. E. Schultz,  N. Shenvi,  A. C. Simmonett,  A. Sodt,  
 D. Stuck,  K. S. Thanthiriwatte,  V. Vanovschi,  Tao Wang,  A. Warshel,  
 C. F. Williams,  Q. Wu,  X. Xu,  W. Zhang

 Please cite Q-Chem as follows:
 Y. Shao et al., Mol. Phys. 113, 184-215 (2015)
 DOI: 10.1080/00268976.2014.952696

 Q-Chem 5.1.1 for Intel X86 EM64T Linux

 Parts of Q-Chem use Armadillo 8.300.2 (Tropical Shenanigans).
 http://arma.sourceforge.net/

 Q-Chem begins on Tue Aug 28 23:22:21 2018  

Host: 
0

     Scratch files written to /scratch/taweetham/qchem28824//
Input Ideriv = 2
Curr. Ideriv = -1
Max.  Ideriv = 2

Checking the input file for inconsistencies... 	...done.

--------------------------------------------------------------
User input:
--------------------------------------------------------------
HFClI.inp
$molecule
0 1
I 
C  1 2.102597
C  2 1.329149 1 127.434503
H  3 1.081740 2 120.224831 1 -180.000000 0
F  2 1.343828 1 113.708675 3 -180.000000 0
Cl 3 1.729089 2 124.708149 1 -0.000000 0
$end

$rem
   JOB_TYPE		OPTIMIZATION
   BASIS		6-311++G**
   EXCHANGE		B3LYP
$end

--------------------------------------------------------------
 ----------------------------------------------------------------
             Standard Nuclear Orientation (Angstroms)
    I     Atom           X                Y                Z
 ----------------------------------------------------------------
    1      I       1.1145398479    -0.3304013098     0.0000000000
    2      C      -0.5033565595     1.0124781932    -0.0000000000
    3      C      -1.7991027862     0.7163721647    -0.0000000000
    4      H      -2.5381876617     1.5062550512    -0.0000000000
    5      F      -0.1332961005     2.3043485235    -0.0000000000
    6      Cl     -2.4422354880    -0.8886602642     0.0000000000
 ----------------------------------------------------------------
 Molecular Point Group                 Cs    NOp =  2
 Largest Abelian Subgroup              Cs    NOp =  2
 Nuclear Repulsion Energy =   489.9996947534 hartrees
 There are       46 alpha and       46 beta electrons
 Requested basis set is 6-311++G(d,p)
 There are 60 shells and 165 basis functions

 Total QAlloc Memory Limit   2000 MB
 Mega-Array Size       188 MB
 MEM_STATIC part       192 MB
 A cutoff of  1.0D-11 yielded   1512 shell pairs
 There are     11984 function pairs (     13316 Cartesian)
 Smallest overlap matrix eigenvalue = 6.65E-05

 Scale SEOQF with 1.000000e-01/1.000000e-01/1.000000e-01

 Standard Electronic Orientation quadrupole field applied
 Nucleus-field energy     =     0.0000000126 hartrees
 Guess from superposition of atomic densities
 Warning:  Energy on first SCF cycle will be non-variational
 SAD guess density has 92.000000 electrons

 -----------------------------------------------------------------------
  General SCF calculation program by
  Eric Jon Sundstrom, Paul Horn, Yuezhi Mao, Dmitri Zuev, Alec White,
  David Stuck, Shaama M.S., Shane Yost, Joonho Lee, David Small,
  Daniel Levine, Susi Lehtola, Hugh Burton, Evgeny Epifanovsky
 -----------------------------------------------------------------------
 Exchange:     0.2000 Hartree-Fock + 0.0800 Slater + 0.7200 B88
 Correlation:  0.1900 VWN1RPA + 0.8100 LYP
 Using SG-1 standard quadrature grid
 A restricted SCF calculation will be
 performed using DIIS
 SCF converges when DIIS error is below 1.0e-08
 ---------------------------------------
  Cycle       Energy         DIIS error
 ---------------------------------------
    1   -7557.1051162597      4.14e-02  
    2   -7556.3775283459      3.49e-03  
    3   -7556.3379808959      4.87e-03  
    4   -7556.4067789218      9.82e-04  
    5   -7556.4096124671      4.02e-04  
    6   -7556.4100661651      8.61e-05  
    7   -7556.4100882072      1.73e-05  
    8   -7556.4100891523      5.10e-06  
    9   -7556.4100892132      8.81e-07  
   10   -7556.4100892144      5.96e-07  
   11   -7556.4100892155      1.33e-07  
   12   -7556.4100892155      2.06e-08  
   13   -7556.4100892155      5.05e-09  Convergence criterion met
 ---------------------------------------
 SCF time:   CPU 25.47s  wall 26.00s 
 SCF   energy in the final basis set =    -7556.4100892155
 Total energy in the final basis set =    -7556.4100892155

 --------------------------------------------------------------
             Orbital Energies (a.u.) and Symmetries
 --------------------------------------------------------------

 Alpha MOs, Restricted
 -- Occupied --                  
******* -176.33 -165.73 -165.73 -165.73 -101.58  -35.82  -31.31
  1 A'    2 A'    3 A'    1 A"    4 A'    5 A'    6 A'    7 A'                 
-31.309 -31.309 -24.728 -22.965 -22.964 -22.964 -22.959 -22.959
  2 A"    8 A'    9 A'   10 A'    3 A"   11 A'   12 A'    4 A"                 
-10.321 -10.257  -9.495  -7.260  -7.250  -7.249  -6.371  -4.784
 13 A'   14 A'   15 A'   16 A'    5 A"   17 A'   18 A'   19 A'                 
 -4.768  -4.768  -2.050  -2.045  -2.044  -2.031  -2.031  -1.268
  6 A"   20 A'   21 A'    7 A"   22 A'    8 A"   23 A'   24 A'                 
 -0.905  -0.788  -0.693  -0.610  -0.546  -0.514  -0.505  -0.451
 25 A'   26 A'   27 A'   28 A'   29 A'   30 A'    9 A"   31 A'                 
 -0.391  -0.390  -0.342  -0.314  -0.290  -0.263
 32 A'   10 A"   33 A'   11 A"   34 A'   12 A"                                 
 -- Virtual --                   
 -0.064  -0.033  -0.008   0.002   0.025   0.056   0.058   0.065
 35 A'   13 A"   36 A'   37 A'   38 A'   39 A'   14 A"   40 A'                 
  0.088   0.090   0.091   0.111   0.114   0.117   0.127   0.158
 41 A'   15 A"   42 A'   16 A"   43 A'   44 A'   45 A'   46 A'                 
  0.180   0.214   0.220   0.226   0.263   0.274   0.299   0.318
 47 A'   48 A'   49 A'   17 A"   50 A'   18 A"   51 A'   52 A'                 
  0.332   0.372   0.393   0.395   0.415   0.419   0.443   0.456
 53 A'   54 A'   19 A"   20 A"   55 A'   56 A'   57 A'   21 A"                 
  0.460   0.477   0.532   0.546   0.600   0.604   0.648   0.660
 58 A'   59 A'   22 A"   60 A'   61 A'   23 A"   62 A'   63 A'                 
  0.707   0.783   0.791   0.821   0.836   0.844   0.911   0.947
 64 A'   24 A"   65 A'   66 A'   67 A'   25 A"   68 A'   69 A'                 
  1.053   1.076   1.117   1.195   1.295   1.312   1.350   1.351
 70 A'   26 A"   71 A'   27 A"   28 A"   72 A'   73 A'   29 A"                 
  1.411   1.451   1.456   1.484   1.564   1.607   1.778   1.811
 74 A'   75 A'   30 A"   76 A'   77 A'   78 A'   79 A'   31 A"                 
  1.906   1.920   1.957   2.135   2.197   2.245   2.327   2.444
 80 A'   81 A'   32 A"   82 A'   83 A'   33 A"   84 A'   85 A'                 
  2.579   2.611   2.621   2.811   2.890   3.157   3.270   3.668
 86 A'   34 A"   87 A'   35 A"   88 A'   89 A'   90 A'   91 A'                 
  3.750   3.792   3.938   3.963   3.973   4.007   4.030   4.113
 36 A"   92 A'   37 A"   38 A"   93 A'   39 A"   94 A'   95 A'                 
  4.253   4.393   4.781   5.986   6.030   6.078   6.262   6.345
 96 A'   97 A'   98 A'   40 A"   99 A'  100 A'   41 A"  101 A'                 
  6.621   9.723  23.417  24.122  25.791  25.888  26.321  27.833
102 A'  103 A'  104 A'  105 A'   42 A"  106 A'  107 A'  108 A'                 
 28.330  28.359  28.380  28.519  28.531  28.544  28.588  28.690
 43 A"  109 A'  110 A'   44 A"  111 A'   45 A"  112 A'  113 A'                 
 66.728 127.873 127.897 127.930 151.630 215.7041901.792
114 A'   46 A"  115 A'  116 A'  117 A'  118 A'  119 A'                         

 Beta MOs, Restricted
 -- Occupied --                  
******* -176.33 -165.73 -165.73 -165.73 -101.58  -35.82  -31.31
  1 A'    2 A'    3 A'    1 A"    4 A'    5 A'    6 A'    7 A'                 
-31.309 -31.309 -24.728 -22.965 -22.964 -22.964 -22.959 -22.959
  2 A"    8 A'    9 A'   10 A'    3 A"   11 A'   12 A'    4 A"                 
-10.321 -10.257  -9.495  -7.260  -7.250  -7.249  -6.371  -4.784
 13 A'   14 A'   15 A'   16 A'    5 A"   17 A'   18 A'   19 A'                 
 -4.768  -4.768  -2.050  -2.045  -2.044  -2.031  -2.031  -1.268
  6 A"   20 A'   21 A'    7 A"   22 A'    8 A"   23 A'   24 A'                 
 -0.905  -0.788  -0.693  -0.610  -0.546  -0.514  -0.505  -0.451
 25 A'   26 A'   27 A'   28 A'   29 A'   30 A'    9 A"   31 A'                 
 -0.391  -0.390  -0.342  -0.314  -0.290  -0.263
 32 A'   10 A"   33 A'   11 A"   34 A'   12 A"                                 
 -- Virtual --                   
 -0.064  -0.033  -0.008   0.002   0.025   0.056   0.058   0.065
 35 A'   13 A"   36 A'   37 A'   38 A'   39 A'   14 A"   40 A'                 
  0.088   0.090   0.091   0.111   0.114   0.117   0.127   0.158
 41 A'   15 A"   42 A'   16 A"   43 A'   44 A'   45 A'   46 A'                 
  0.180   0.214   0.220   0.226   0.263   0.274   0.299   0.318
 47 A'   48 A'   49 A'   17 A"   50 A'   18 A"   51 A'   52 A'                 
  0.332   0.372   0.393   0.395   0.415   0.419   0.443   0.456
 53 A'   54 A'   19 A"   20 A"   55 A'   56 A'   57 A'   21 A"                 
  0.460   0.477   0.532   0.546   0.600   0.604   0.648   0.660
 58 A'   59 A'   22 A"   60 A'   61 A'   23 A"   62 A'   63 A'                 
  0.707   0.783   0.791   0.821   0.836   0.844   0.911   0.947
 64 A'   24 A"   65 A'   66 A'   67 A'   25 A"   68 A'   69 A'                 
  1.053   1.076   1.117   1.195   1.295   1.312   1.350   1.351
 70 A'   26 A"   71 A'   27 A"   28 A"   72 A'   73 A'   29 A"                 
  1.411   1.451   1.456   1.484   1.564   1.607   1.778   1.811
 74 A'   75 A'   30 A"   76 A'   77 A'   78 A'   79 A'   31 A"                 
  1.906   1.920   1.957   2.135   2.197   2.245   2.327   2.444
 80 A'   81 A'   32 A"   82 A'   83 A'   33 A"   84 A'   85 A'                 
  2.579   2.611   2.621   2.811   2.890   3.157   3.270   3.668
 86 A'   34 A"   87 A'   35 A"   88 A'   89 A'   90 A'   91 A'                 
  3.750   3.792   3.938   3.963   3.973   4.007   4.030   4.113
 36 A"   92 A'   37 A"   38 A"   93 A'   39 A"   94 A'   95 A'                 
  4.253   4.393   4.781   5.986   6.030   6.078   6.262   6.345
 96 A'   97 A'   98 A'   40 A"   99 A'  100 A'   41 A"  101 A'                 
  6.621   9.723  23.417  24.122  25.791  25.888  26.321  27.833
102 A'  103 A'  104 A'  105 A'   42 A"  106 A'  107 A'  108 A'                 
 28.330  28.359  28.380  28.519  28.531  28.544  28.588  28.690
 43 A"  109 A'  110 A'   44 A"  111 A'   45 A"  112 A'  113 A'                 
 66.728 127.873 127.897 127.930 151.630 215.7041901.792
114 A'   46 A"  115 A'  116 A'  117 A'  118 A'  119 A'                         
 --------------------------------------------------------------

          Ground-State Mulliken Net Atomic Charges

     Atom                 Charge (a.u.)
  ----------------------------------------
      1 I                     0.128237
      2 C                    -0.206170
      3 C                    -0.257262
      4 H                     0.217793
      5 F                    -0.048694
      6 Cl                    0.166097
  ----------------------------------------
  Sum of atomic charges =     0.000000

 -----------------------------------------------------------------
                    Cartesian Multipole Moments
 -----------------------------------------------------------------
    Charge (ESU x 10^10)
                 0.0000
    Dipole Moment (Debye)
         X      -0.2933      Y      -0.1286      Z       0.0000
       Tot       0.3203
    Quadrupole Moments (Debye-Ang)
        XX     -54.1752     XY      -4.2253     YY     -58.0525
        XZ      -0.0000     YZ       0.0000     ZZ     -58.7706
    Octopole Moments (Debye-Ang^2)
       XXX      43.0764    XXY       1.0318    XYY      10.1798
       YYY     -12.8743    XXZ       0.0000    XYZ       0.0000
       YYZ      -0.0000    XZZ      15.2271    YZZ      -0.8457
       ZZZ       0.0000
    Hexadecapole Moments (Debye-Ang^3)
      XXXX    -846.4679   XXXY     -37.6179   XXYY    -180.5868
      XYYY     -11.7742   YYYY    -371.7177   XXXZ      -0.0000
      XXYZ       0.0000   XYYZ      -0.0000   YYYZ       0.0000
      XXZZ    -161.9936   XYZZ      -3.6273   YYZZ     -73.2563
      XZZZ      -0.0000   YZZZ       0.0000   ZZZZ     -73.3992
 -----------------------------------------------------------------
 Calculating analytic gradient of the SCF energy
 Gradient of SCF Energy
            1           2           3           4           5           6
    1   0.0002655   0.0001622   0.0000508   0.0000528  -0.0006785   0.0001471
    2  -0.0024692   0.0029093   0.0003081  -0.0001708  -0.0001827  -0.0003947
    3   0.0000000  -0.0000000  -0.0000000   0.0000000   0.0000000   0.0000000
 Max gradient component =       2.909E-03
 RMS gradient           =       9.267E-04
 Gradient time:  CPU 7.30 s  wall 7.30 s
 Geometry Optimization Parameters
   NAtoms,    NIC,     NZ,  NCons,   NDum,   NFix, NCnnct, MaxDiis
        6      27       6       0       0       0       0       0


** GEOMETRY OPTIMIZATION IN DELOCALIZED INTERNAL COORDINATES **
   Searching for a Minimum

   Optimization Cycle:   1

                       Coordinates (Angstroms)
     ATOM                X               Y               Z
      1  I         1.1145398479   -0.3304013098    0.0000000000
      2  C        -0.5033565595    1.0124781932    0.0000000000
      3  C        -1.7991027862    0.7163721647    0.0000000000
      4  H        -2.5381876617    1.5062550512    0.0000000000
      5  F        -0.1332961005    2.3043485235    0.0000000000
      6  Cl       -2.4422354880   -0.8886602642    0.0000000000
   Point Group: cs    Number of degrees of freedom:     9


   Energy is  -7556.410089216


 Attempting to Generate Delocalized Internal Coordinates

  9 Hessian modes will be used to form the next step
  Hessian Eigenvalues:
     0.117718    0.160000    0.220000    0.250000    0.250000    0.326051
     0.357849    0.563557    0.597071

 Minimum Search - Taking Simple RFO Step
 Searching for Lamda that Minimizes Along All modes
 Value Taken    Lamda =  -0.00010920
 Step Taken.  Stepsize is  0.023571

                             Maximum     Tolerance    Cnvgd?
         Gradient           0.003678      0.000300      NO
         Displacement       0.014809      0.001200      NO
         Energy change     *********      0.000001      NO


 New Cartesian Coordinates Obtained by Inverse Iteration

 Displacement from previous Coordinates is:  0.046767
 ----------------------------------------------------------------
             Standard Nuclear Orientation (Angstroms)
    I     Atom           X                Y                Z
 ----------------------------------------------------------------
    1      I       1.1227863624    -0.3159578310     0.0000000000
    2      C      -0.5029480091     1.0052037437     0.0000000000
    3      C      -1.7996403755     0.7125163178     0.0000000000
    4      H      -2.5333356643     1.5078483937     0.0000000000
    5      F      -0.1325998699     2.2972995598     0.0000000000
    6      Cl     -2.4559011918    -0.8865178254     0.0000000000
 ----------------------------------------------------------------
 Molecular Point Group                 Cs    NOp =  2
 Largest Abelian Subgroup              Cs    NOp =  2
 Nuclear Repulsion Energy =   489.8715236736 hartrees
 There are       46 alpha and       46 beta electrons
 Applying Cartesian multipole field
    Component          Value
    ---------          -----
     (2,0,0)        1.00000E-11
     (0,2,0)        2.00000E-11
     (0,0,2)       -3.00000E-11
 Nucleus-field energy     =     0.0000000126 hartrees
 Requested basis set is 6-311++G(d,p)
 There are 60 shells and 165 basis functions
 A cutoff of  1.0D-11 yielded   1513 shell pairs
 There are     11985 function pairs (     13317 Cartesian)
 Smallest overlap matrix eigenvalue = 6.59E-05
 Guess MOs from SCF MO coefficient file

 -----------------------------------------------------------------------
  General SCF calculation program by
  Eric Jon Sundstrom, Paul Horn, Yuezhi Mao, Dmitri Zuev, Alec White,
  David Stuck, Shaama M.S., Shane Yost, Joonho Lee, David Small,
  Daniel Levine, Susi Lehtola, Hugh Burton, Evgeny Epifanovsky
 -----------------------------------------------------------------------
 Exchange:     0.2000 Hartree-Fock + 0.0800 Slater + 0.7200 B88
 Correlation:  0.1900 VWN1RPA + 0.8100 LYP
 Using SG-1 standard quadrature grid
 A restricted SCF calculation will be
 performed using DIIS
 SCF converges when DIIS error is below 1.0e-08
 ---------------------------------------
  Cycle       Energy         DIIS error
 ---------------------------------------
    1   -7556.4100727271      1.20e-04  
    2   -7556.4101399980      4.75e-05  
    3   -7556.4101351839      6.15e-05  
    4   -7556.4101471501      1.08e-05  
    5   -7556.4101475247      3.71e-06  
    6   -7556.4101475553      1.26e-06  
    7   -7556.4101475602      1.41e-07  
    8   -7556.4101475601      7.96e-08  
    9   -7556.4101475602      2.49e-08  
   10   -7556.4101475603      4.85e-09  Convergence criterion met
 ---------------------------------------
 SCF time:   CPU 20.21s  wall 21.00s 
 SCF   energy in the final basis set =    -7556.4101475603
 Total energy in the final basis set =    -7556.4101475603

 --------------------------------------------------------------
             Orbital Energies (a.u.) and Symmetries
 --------------------------------------------------------------

 Alpha MOs, Restricted
 -- Occupied --                  
******* -176.33 -165.73 -165.73 -165.73 -101.58  -35.82  -31.32
  1 A'    2 A'    3 A'    1 A"    4 A'    5 A'    6 A'    7 A'                 
-31.309 -31.309 -24.727 -22.966 -22.964 -22.964 -22.960 -22.960
  2 A"    8 A'    9 A'   10 A'    3 A"   11 A'   12 A'    4 A"                 
-10.321 -10.257  -9.495  -7.260  -7.250  -7.249  -6.371  -4.784
 13 A'   14 A'   15 A'   16 A'    5 A"   17 A'   18 A'   19 A'                 
 -4.769  -4.768  -2.050  -2.045  -2.045  -2.031  -2.031  -1.268
  6 A"   20 A'   21 A'    7 A"   22 A'    8 A"   23 A'   24 A'                 
 -0.904  -0.788  -0.694  -0.609  -0.546  -0.514  -0.505  -0.451
 25 A'   26 A'   27 A'   28 A'   29 A'   30 A'    9 A"   31 A'                 
 -0.392  -0.390  -0.341  -0.314  -0.290  -0.263
 32 A'   10 A"   33 A'   11 A"   34 A'   12 A"                                 
 -- Virtual --                   
 -0.063  -0.033  -0.007   0.001   0.025   0.056   0.058   0.065
 35 A'   13 A"   36 A'   37 A'   38 A'   39 A'   14 A"   40 A'                 
  0.088   0.090   0.091   0.111   0.114   0.118   0.127   0.158
 41 A'   15 A"   42 A'   16 A"   43 A'   44 A'   45 A'   46 A'                 
  0.180   0.215   0.219   0.226   0.263   0.274   0.299   0.319
 47 A'   48 A'   49 A'   17 A"   50 A'   18 A"   51 A'   52 A'                 
  0.332   0.372   0.394   0.396   0.416   0.420   0.445   0.456
 53 A'   54 A'   19 A"   20 A"   55 A'   56 A'   57 A'   21 A"                 
  0.460   0.476   0.532   0.546   0.600   0.604   0.649   0.660
 58 A'   59 A'   22 A"   60 A'   61 A'   23 A"   62 A'   63 A'                 
  0.708   0.784   0.790   0.820   0.836   0.844   0.911   0.946
 64 A'   24 A"   65 A'   66 A'   67 A'   25 A"   68 A'   69 A'                 
  1.054   1.077   1.118   1.196   1.295   1.311   1.351   1.351
 70 A'   26 A"   71 A'   27 A"   28 A"   72 A'   29 A"   73 A'                 
  1.412   1.451   1.456   1.484   1.564   1.609   1.778   1.812
 74 A'   75 A'   30 A"   76 A'   77 A'   78 A'   79 A'   31 A"                 
  1.906   1.919   1.956   2.137   2.197   2.245   2.327   2.445
 80 A'   81 A'   32 A"   82 A'   83 A'   33 A"   84 A'   85 A'                 
  2.578   2.611   2.621   2.811   2.890   3.157   3.271   3.668
 86 A'   34 A"   87 A'   35 A"   88 A'   89 A'   90 A'   91 A'                 
  3.750   3.792   3.937   3.963   3.972   4.007   4.030   4.113
 36 A"   92 A'   37 A"   38 A"   93 A'   39 A"   94 A'   95 A'                 
  4.254   4.397   4.781   5.986   6.030   6.080   6.263   6.346
 96 A'   97 A'   98 A'   40 A"   99 A'  100 A'   41 A"  101 A'                 
  6.621   9.724  23.417  24.122  25.791  25.886  26.322  27.835
102 A'  103 A'  104 A'  105 A'   42 A"  106 A'  107 A'  108 A'                 
 28.330  28.358  28.382  28.519  28.530  28.545  28.588  28.691
 43 A"  109 A'  110 A'   44 A"  111 A'   45 A"  112 A'  113 A'                 
 66.729 127.873 127.897 127.931 151.632 215.7051901.794
114 A'   46 A"  115 A'  116 A'  117 A'  118 A'  119 A'                         

 Beta MOs, Restricted
 -- Occupied --                  
******* -176.33 -165.73 -165.73 -165.73 -101.58  -35.82  -31.32
  1 A'    2 A'    3 A'    1 A"    4 A'    5 A'    6 A'    7 A'                 
-31.309 -31.309 -24.727 -22.966 -22.964 -22.964 -22.960 -22.960
  2 A"    8 A'    9 A'   10 A'    3 A"   11 A'   12 A'    4 A"                 
-10.321 -10.257  -9.495  -7.260  -7.250  -7.249  -6.371  -4.784
 13 A'   14 A'   15 A'   16 A'    5 A"   17 A'   18 A'   19 A'                 
 -4.769  -4.768  -2.050  -2.045  -2.045  -2.031  -2.031  -1.268
  6 A"   20 A'   21 A'    7 A"   22 A'    8 A"   23 A'   24 A'                 
 -0.904  -0.788  -0.694  -0.609  -0.546  -0.514  -0.505  -0.451
 25 A'   26 A'   27 A'   28 A'   29 A'   30 A'    9 A"   31 A'                 
 -0.392  -0.390  -0.341  -0.314  -0.290  -0.263
 32 A'   10 A"   33 A'   11 A"   34 A'   12 A"                                 
 -- Virtual --                   
 -0.063  -0.033  -0.007   0.001   0.025   0.056   0.058   0.065
 35 A'   13 A"   36 A'   37 A'   38 A'   39 A'   14 A"   40 A'                 
  0.088   0.090   0.091   0.111   0.114   0.118   0.127   0.158
 41 A'   15 A"   42 A'   16 A"   43 A'   44 A'   45 A'   46 A'                 
  0.180   0.215   0.219   0.226   0.263   0.274   0.299   0.319
 47 A'   48 A'   49 A'   17 A"   50 A'   18 A"   51 A'   52 A'                 
  0.332   0.372   0.394   0.396   0.416   0.420   0.445   0.456
 53 A'   54 A'   19 A"   20 A"   55 A'   56 A'   57 A'   21 A"                 
  0.460   0.476   0.532   0.546   0.600   0.604   0.649   0.660
 58 A'   59 A'   22 A"   60 A'   61 A'   23 A"   62 A'   63 A'                 
  0.708   0.784   0.790   0.820   0.836   0.844   0.911   0.946
 64 A'   24 A"   65 A'   66 A'   67 A'   25 A"   68 A'   69 A'                 
  1.054   1.077   1.118   1.196   1.295   1.311   1.351   1.351
 70 A'   26 A"   71 A'   27 A"   28 A"   72 A'   29 A"   73 A'                 
  1.412   1.451   1.456   1.484   1.564   1.609   1.778   1.812
 74 A'   75 A'   30 A"   76 A'   77 A'   78 A'   79 A'   31 A"                 
  1.906   1.919   1.956   2.137   2.197   2.245   2.327   2.445
 80 A'   81 A'   32 A"   82 A'   83 A'   33 A"   84 A'   85 A'                 
  2.578   2.611   2.621   2.811   2.890   3.157   3.271   3.668
 86 A'   34 A"   87 A'   35 A"   88 A'   89 A'   90 A'   91 A'                 
  3.750   3.792   3.937   3.963   3.972   4.007   4.030   4.113
 36 A"   92 A'   37 A"   38 A"   93 A'   39 A"   94 A'   95 A'                 
  4.254   4.397   4.781   5.986   6.030   6.080   6.263   6.346
 96 A'   97 A'   98 A'   40 A"   99 A'  100 A'   41 A"  101 A'                 
  6.621   9.724  23.417  24.122  25.791  25.886  26.322  27.835
102 A'  103 A'  104 A'  105 A'   42 A"  106 A'  107 A'  108 A'                 
 28.330  28.358  28.382  28.519  28.530  28.545  28.588  28.691
 43 A"  109 A'  110 A'   44 A"  111 A'   45 A"  112 A'  113 A'                 
 66.729 127.873 127.897 127.931 151.632 215.7051901.794
114 A'   46 A"  115 A'  116 A'  117 A'  118 A'  119 A'                         
 --------------------------------------------------------------

          Ground-State Mulliken Net Atomic Charges

     Atom                 Charge (a.u.)
  ----------------------------------------
      1 I                     0.129525
      2 C                    -0.210652
      3 C                    -0.254948
      4 H                     0.217498
      5 F                    -0.047824
      6 Cl                    0.166401
  ----------------------------------------
  Sum of atomic charges =     0.000000

 -----------------------------------------------------------------
                    Cartesian Multipole Moments
 -----------------------------------------------------------------
    Charge (ESU x 10^10)
                 0.0000
    Dipole Moment (Debye)
         X      -0.2720      Y      -0.1332      Z      -0.0000
       Tot       0.3028
    Quadrupole Moments (Debye-Ang)
        XX     -54.1274     XY      -4.1811     YY     -58.1249
        XZ       0.0000     YZ      -0.0000     ZZ     -58.7537
    Octopole Moments (Debye-Ang^2)
       XXX      43.1731    XXY       0.6026    XYY      10.0303
       YYY     -13.7870    XXZ      -0.0000    XYZ      -0.0000
       YYZ      -0.0000    XZZ      15.1753    YZZ      -1.1970
       ZZZ      -0.0000
    Hexadecapole Moments (Debye-Ang^3)
      XXXX    -853.8330   XXXY     -38.7602   XXYY    -181.4365
      XYYY     -13.1912   YYYY    -368.6523   XXXZ       0.0000
      XXYZ       0.0000   XYYZ       0.0000   YYYZ      -0.0000
      XXZZ    -163.3231   XYZZ      -4.1666   YYZZ     -72.6911
      XZZZ       0.0000   YZZZ      -0.0000   ZZZZ     -73.3399
 -----------------------------------------------------------------
 Calculating analytic gradient of the SCF energy
 Gradient of SCF Energy
            1           2           3           4           5           6
    1  -0.0007631   0.0011684   0.0001248  -0.0000410  -0.0001087  -0.0003804
    2  -0.0000570   0.0016596  -0.0002189  -0.0000045  -0.0012931  -0.0000861
    3  -0.0000000   0.0000000  -0.0000000   0.0000000  -0.0000000   0.0000000
 Max gradient component =       1.660E-03
 RMS gradient           =       6.058E-04
 Gradient time:  CPU 7.51 s  wall 7.52 s
 Geometry Optimization Parameters
   NAtoms,    NIC,     NZ,  NCons,   NDum,   NFix, NCnnct, MaxDiis
        6      27       6       0       0       0       0       0

 Cartesian Hessian Update
 Hessian Updated using BFGS Update


** GEOMETRY OPTIMIZATION IN DELOCALIZED INTERNAL COORDINATES **
   Searching for a Minimum

   Optimization Cycle:   2

                       Coordinates (Angstroms)
     ATOM                X               Y               Z
      1  I         1.1227863624   -0.3159578310    0.0000000000
      2  C        -0.5029480091    1.0052037437    0.0000000000
      3  C        -1.7996403755    0.7125163178    0.0000000000
      4  H        -2.5333356643    1.5078483937    0.0000000000
      5  F        -0.1325998699    2.2972995598    0.0000000000
      6  Cl       -2.4559011918   -0.8865178254    0.0000000000
   Point Group: cs    Number of degrees of freedom:     9


   Energy is  -7556.410147560

 Hessian Updated using BFGS Update

  9 Hessian modes will be used to form the next step
  Hessian Eigenvalues:
     0.138413    0.154096    0.185838    0.227607    0.259074    0.326068
     0.357801    0.576091    0.602585

 Minimum Search - Taking Simple RFO Step
 Searching for Lamda that Minimizes Along All modes
 Value Taken    Lamda =  -0.00001341
 Step Taken.  Stepsize is  0.008284

                             Maximum     Tolerance    Cnvgd?
         Gradient           0.001260      0.000300      NO
         Displacement       0.005025      0.001200      NO
         Energy change     -0.000058      0.000001      NO


 New Cartesian Coordinates Obtained by Inverse Iteration

 Displacement from previous Coordinates is:  0.015276
 ----------------------------------------------------------------
             Standard Nuclear Orientation (Angstroms)
    I     Atom           X                Y                Z
 ----------------------------------------------------------------
    1      I       1.1283191370    -0.3141336654     0.0000000000
    2      C      -0.5037842803     1.0023965817     0.0000000000
    3      C      -1.8006536320     0.7119578994     0.0000000000
    4      H      -2.5319623114     1.5095965404     0.0000000000
    5      F      -0.1343384464     2.2960786575     0.0000000000
    6      Cl     -2.4592192151    -0.8855036550     0.0000000000
 ----------------------------------------------------------------
 Molecular Point Group                 Cs    NOp =  2
 Largest Abelian Subgroup              Cs    NOp =  2
 Nuclear Repulsion Energy =   489.3719129305 hartrees
 There are       46 alpha and       46 beta electrons
 Applying Cartesian multipole field
    Component          Value
    ---------          -----
     (2,0,0)        1.00000E-11
     (0,2,0)        2.00000E-11
     (0,0,2)       -3.00000E-11
 Nucleus-field energy     =     0.0000000126 hartrees
 Requested basis set is 6-311++G(d,p)
 There are 60 shells and 165 basis functions
 A cutoff of  1.0D-11 yielded   1513 shell pairs
 There are     11985 function pairs (     13317 Cartesian)
 Smallest overlap matrix eigenvalue = 6.58E-05
 Guess MOs from SCF MO coefficient file

 -----------------------------------------------------------------------
  General SCF calculation program by
  Eric Jon Sundstrom, Paul Horn, Yuezhi Mao, Dmitri Zuev, Alec White,
  David Stuck, Shaama M.S., Shane Yost, Joonho Lee, David Small,
  Daniel Levine, Susi Lehtola, Hugh Burton, Evgeny Epifanovsky
 -----------------------------------------------------------------------
 Exchange:     0.2000 Hartree-Fock + 0.0800 Slater + 0.7200 B88
 Correlation:  0.1900 VWN1RPA + 0.8100 LYP
 Using SG-1 standard quadrature grid
 A restricted SCF calculation will be
 performed using DIIS
 SCF converges when DIIS error is below 1.0e-08
 ---------------------------------------
  Cycle       Energy         DIIS error
 ---------------------------------------
    1   -7556.4101473935      4.41e-05  
    2   -7556.4101552793      1.45e-05  
    3   -7556.4101548217      1.85e-05  
    4   -7556.4101558655      4.24e-06  
    5   -7556.4101559332      7.35e-07  
    6   -7556.4101559347      2.50e-07  
    7   -7556.4101559349      8.98e-08  
    8   -7556.4101559350      2.52e-08  
    9   -7556.4101559349      4.79e-09  Convergence criterion met
 ---------------------------------------
 SCF time:   CPU 18.54s  wall 19.00s 
 SCF   energy in the final basis set =    -7556.4101559349
 Total energy in the final basis set =    -7556.4101559349

 --------------------------------------------------------------
             Orbital Energies (a.u.) and Symmetries
 --------------------------------------------------------------

 Alpha MOs, Restricted
 -- Occupied --                  
******* -176.33 -165.73 -165.73 -165.73 -101.58  -35.82  -31.32
  1 A'    2 A'    3 A'    1 A"    4 A'    5 A'    6 A'    7 A'                 
-31.309 -31.309 -24.726 -22.966 -22.964 -22.964 -22.960 -22.960
  2 A"    8 A'    9 A'   10 A'    3 A"   11 A'   12 A'    4 A"                 
-10.321 -10.257  -9.495  -7.260  -7.250  -7.249  -6.371  -4.784
 13 A'   14 A'   15 A'   16 A'    5 A"   17 A'   18 A'   19 A'                 
 -4.769  -4.768  -2.050  -2.045  -2.045  -2.032  -2.031  -1.267
  6 A"   20 A'   21 A'    7 A"   22 A'    8 A"   23 A'   24 A'                 
 -0.905  -0.788  -0.694  -0.609  -0.545  -0.513  -0.504  -0.451
 25 A'   26 A'   27 A'   28 A'   29 A'   30 A'    9 A"   31 A'                 
 -0.392  -0.390  -0.341  -0.314  -0.290  -0.263
 32 A'   10 A"   33 A'   11 A"   34 A'   12 A"                                 
 -- Virtual --                   
 -0.063  -0.033  -0.007   0.001   0.025   0.056   0.058   0.065
 35 A'   13 A"   36 A'   37 A'   38 A'   39 A'   14 A"   40 A'                 
  0.088   0.090   0.091   0.111   0.114   0.118   0.127   0.158
 41 A'   15 A"   42 A'   16 A"   43 A'   44 A'   45 A'   46 A'                 
  0.180   0.215   0.219   0.226   0.263   0.274   0.299   0.319
 47 A'   48 A'   49 A'   17 A"   50 A'   18 A"   51 A'   52 A'                 
  0.331   0.372   0.393   0.396   0.416   0.420   0.445   0.456
 53 A'   54 A'   19 A"   20 A"   55 A'   56 A'   57 A'   21 A"                 
  0.460   0.475   0.532   0.546   0.600   0.604   0.649   0.659
 58 A'   59 A'   22 A"   60 A'   61 A'   23 A"   62 A'   63 A'                 
  0.708   0.784   0.789   0.821   0.836   0.844   0.911   0.946
 64 A'   24 A"   65 A'   66 A'   67 A'   25 A"   68 A'   69 A'                 
  1.054   1.077   1.118   1.195   1.296   1.311   1.351   1.351
 70 A'   26 A"   71 A'   27 A"   28 A"   72 A'   29 A"   73 A'                 
  1.412   1.451   1.456   1.484   1.564   1.609   1.778   1.813
 74 A'   75 A'   30 A"   76 A'   77 A'   78 A'   79 A'   31 A"                 
  1.905   1.919   1.956   2.138   2.198   2.245   2.326   2.445
 80 A'   81 A'   32 A"   82 A'   83 A'   33 A"   84 A'   85 A'                 
  2.577   2.611   2.621   2.811   2.890   3.157   3.271   3.668
 86 A'   34 A"   87 A'   35 A"   88 A'   89 A'   90 A'   91 A'                 
  3.751   3.792   3.937   3.963   3.972   4.007   4.029   4.113
 36 A"   92 A'   37 A"   38 A"   93 A'   39 A"   94 A'   95 A'                 
  4.254   4.396   4.781   5.986   6.029   6.080   6.263   6.346
 96 A'   97 A'   98 A'   40 A"   99 A'  100 A'   41 A"  101 A'                 
  6.620   9.724  23.416  24.123  25.791  25.885  26.322  27.835
102 A'  103 A'  104 A'  105 A'   42 A"  106 A'  107 A'  108 A'                 
 28.330  28.358  28.381  28.519  28.530  28.544  28.588  28.691
 43 A"  109 A'  110 A'   44 A"  111 A'   45 A"  112 A'  113 A'                 
 66.729 127.873 127.897 127.931 151.631 215.7051901.794
114 A'   46 A"  115 A'  116 A'  117 A'  118 A'  119 A'                         

 Beta MOs, Restricted
 -- Occupied --                  
******* -176.33 -165.73 -165.73 -165.73 -101.58  -35.82  -31.32
  1 A'    2 A'    3 A'    1 A"    4 A'    5 A'    6 A'    7 A'                 
-31.309 -31.309 -24.726 -22.966 -22.964 -22.964 -22.960 -22.960
  2 A"    8 A'    9 A'   10 A'    3 A"   11 A'   12 A'    4 A"                 
-10.321 -10.257  -9.495  -7.260  -7.250  -7.249  -6.371  -4.784
 13 A'   14 A'   15 A'   16 A'    5 A"   17 A'   18 A'   19 A'                 
 -4.769  -4.768  -2.050  -2.045  -2.045  -2.032  -2.031  -1.267
  6 A"   20 A'   21 A'    7 A"   22 A'    8 A"   23 A'   24 A'                 
 -0.905  -0.788  -0.694  -0.609  -0.545  -0.513  -0.504  -0.451
 25 A'   26 A'   27 A'   28 A'   29 A'   30 A'    9 A"   31 A'                 
 -0.392  -0.390  -0.341  -0.314  -0.290  -0.263
 32 A'   10 A"   33 A'   11 A"   34 A'   12 A"                                 
 -- Virtual --                   
 -0.063  -0.033  -0.007   0.001   0.025   0.056   0.058   0.065
 35 A'   13 A"   36 A'   37 A'   38 A'   39 A'   14 A"   40 A'                 
  0.088   0.090   0.091   0.111   0.114   0.118   0.127   0.158
 41 A'   15 A"   42 A'   16 A"   43 A'   44 A'   45 A'   46 A'                 
  0.180   0.215   0.219   0.226   0.263   0.274   0.299   0.319
 47 A'   48 A'   49 A'   17 A"   50 A'   18 A"   51 A'   52 A'                 
  0.331   0.372   0.393   0.396   0.416   0.420   0.445   0.456
 53 A'   54 A'   19 A"   20 A"   55 A'   56 A'   57 A'   21 A"                 
  0.460   0.475   0.532   0.546   0.600   0.604   0.649   0.659
 58 A'   59 A'   22 A"   60 A'   61 A'   23 A"   62 A'   63 A'                 
  0.708   0.784   0.789   0.821   0.836   0.844   0.911   0.946
 64 A'   24 A"   65 A'   66 A'   67 A'   25 A"   68 A'   69 A'                 
  1.054   1.077   1.118   1.195   1.296   1.311   1.351   1.351
 70 A'   26 A"   71 A'   27 A"   28 A"   72 A'   29 A"   73 A'                 
  1.412   1.451   1.456   1.484   1.564   1.609   1.778   1.813
 74 A'   75 A'   30 A"   76 A'   77 A'   78 A'   79 A'   31 A"                 
  1.905   1.919   1.956   2.138   2.198   2.245   2.326   2.445
 80 A'   81 A'   32 A"   82 A'   83 A'   33 A"   84 A'   85 A'                 
  2.577   2.611   2.621   2.811   2.890   3.157   3.271   3.668
 86 A'   34 A"   87 A'   35 A"   88 A'   89 A'   90 A'   91 A'                 
  3.751   3.792   3.937   3.963   3.972   4.007   4.029   4.113
 36 A"   92 A'   37 A"   38 A"   93 A'   39 A"   94 A'   95 A'                 
  4.254   4.396   4.781   5.986   6.029   6.080   6.263   6.346
 96 A'   97 A'   98 A'   40 A"   99 A'  100 A'   41 A"  101 A'                 
  6.620   9.724  23.416  24.123  25.791  25.885  26.322  27.835
102 A'  103 A'  104 A'  105 A'   42 A"  106 A'  107 A'  108 A'                 
 28.330  28.358  28.381  28.519  28.530  28.544  28.588  28.691
 43 A"  109 A'  110 A'   44 A"  111 A'   45 A"  112 A'  113 A'                 
 66.729 127.873 127.897 127.931 151.631 215.7051901.794
114 A'   46 A"  115 A'  116 A'  117 A'  118 A'  119 A'                         
 --------------------------------------------------------------

          Ground-State Mulliken Net Atomic Charges

     Atom                 Charge (a.u.)
  ----------------------------------------
      1 I                     0.129603
      2 C                    -0.209526
      3 C                    -0.255577
      4 H                     0.217521
      5 F                    -0.048481
      6 Cl                    0.166461
  ----------------------------------------
  Sum of atomic charges =     0.000000

 -----------------------------------------------------------------
                    Cartesian Multipole Moments
 -----------------------------------------------------------------
    Charge (ESU x 10^10)
                 0.0000
    Dipole Moment (Debye)
         X      -0.2687      Y      -0.1402      Z      -0.0000
       Tot       0.3031
    Quadrupole Moments (Debye-Ang)
        XX     -54.0914     XY      -4.1817     YY     -58.1576
        XZ       0.0000     YZ      -0.0000     ZZ     -58.7547
    Octopole Moments (Debye-Ang^2)
       XXX      42.9727    XXY       0.5422    XYY       9.9044
       YYY     -13.9295    XXZ      -0.0000    XYZ      -0.0000
       YYZ       0.0000    XZZ      15.0722    YZZ      -1.2457
       ZZZ      -0.0000
    Hexadecapole Moments (Debye-Ang^3)
      XXXX    -856.8831   XXXY     -38.7958   XXYY    -181.8537
      XYYY     -13.1705   YYYY    -368.1780   XXXZ       0.0000
      XXYZ      -0.0000   XYYZ      -0.0000   YYYZ      -0.0000
      XXZZ    -163.8831   XYZZ      -4.1681   YYZZ     -72.5950
      XZZZ       0.0000   YZZZ      -0.0000   ZZZZ     -73.3367
 -----------------------------------------------------------------
 Calculating analytic gradient of the SCF energy
 Gradient of SCF Energy
            1           2           3           4           5           6
    1  -0.0002327   0.0004815   0.0000812  -0.0000111  -0.0000324  -0.0002864
    2  -0.0002009   0.0006236   0.0000062   0.0000994  -0.0006671   0.0001389
    3  -0.0000000   0.0000000   0.0000000   0.0000000  -0.0000000  -0.0000000
 Max gradient component =       6.671E-04
 RMS gradient           =       2.666E-04
 Gradient time:  CPU 7.50 s  wall 7.51 s
 Geometry Optimization Parameters
   NAtoms,    NIC,     NZ,  NCons,   NDum,   NFix, NCnnct, MaxDiis
        6      27       6       0       0       0       0       0

 Cartesian Hessian Update
 Hessian Updated using BFGS Update


** GEOMETRY OPTIMIZATION IN DELOCALIZED INTERNAL COORDINATES **
   Searching for a Minimum

   Optimization Cycle:   3

                       Coordinates (Angstroms)
     ATOM                X               Y               Z
      1  I         1.1283191370   -0.3141336654    0.0000000000
      2  C        -0.5037842803    1.0023965817    0.0000000000
      3  C        -1.8006536320    0.7119578994    0.0000000000
      4  H        -2.5319623114    1.5095965404    0.0000000000
      5  F        -0.1343384464    2.2960786575    0.0000000000
      6  Cl       -2.4592192151   -0.8855036550    0.0000000000
   Point Group: cs    Number of degrees of freedom:     9


   Energy is  -7556.410155935

 Hessian Updated using BFGS Update

  9 Hessian modes will be used to form the next step
  Hessian Eigenvalues:
     0.126099    0.142954    0.183786    0.226602    0.263450    0.325475
     0.357953    0.516654    0.596582

 Minimum Search - Taking Simple RFO Step
 Searching for Lamda that Minimizes Along All modes
 Value Taken    Lamda =  -0.00000185
 Step Taken.  Stepsize is  0.003214

                             Maximum     Tolerance    Cnvgd?
         Gradient           0.000522      0.000300      NO
         Displacement       0.002493      0.001200      NO
         Energy change     -0.000008      0.000001      NO


 New Cartesian Coordinates Obtained by Inverse Iteration

 Displacement from previous Coordinates is:  0.003528
 ----------------------------------------------------------------
             Standard Nuclear Orientation (Angstroms)
    I     Atom           X                Y                Z
 ----------------------------------------------------------------
    1      I       1.1293471585    -0.3137656140     0.0000000000
    2      C      -0.5043802635     1.0015400933     0.0000000000
    3      C      -1.8012144372     0.7118503963     0.0000000000
    4      H      -2.5315158976     1.5103762858     0.0000000000
    5      F      -0.1344594512     2.2959636001     0.0000000000
    6      Cl     -2.4594158571    -0.8855724029     0.0000000000
 ----------------------------------------------------------------
 Molecular Point Group                 Cs    NOp =  2
 Largest Abelian Subgroup              Cs    NOp =  2
 Nuclear Repulsion Energy =   489.2763520334 hartrees
 There are       46 alpha and       46 beta electrons
 Applying Cartesian multipole field
    Component          Value
    ---------          -----
     (2,0,0)        1.00000E-11
     (0,2,0)        2.00000E-11
     (0,0,2)       -3.00000E-11
 Nucleus-field energy     =     0.0000000126 hartrees
 Requested basis set is 6-311++G(d,p)
 There are 60 shells and 165 basis functions
 A cutoff of  1.0D-11 yielded   1512 shell pairs
 There are     11984 function pairs (     13316 Cartesian)
 Smallest overlap matrix eigenvalue = 6.57E-05
 Guess MOs from SCF MO coefficient file

 -----------------------------------------------------------------------
  General SCF calculation program by
  Eric Jon Sundstrom, Paul Horn, Yuezhi Mao, Dmitri Zuev, Alec White,
  David Stuck, Shaama M.S., Shane Yost, Joonho Lee, David Small,
  Daniel Levine, Susi Lehtola, Hugh Burton, Evgeny Epifanovsky
 -----------------------------------------------------------------------
 Exchange:     0.2000 Hartree-Fock + 0.0800 Slater + 0.7200 B88
 Correlation:  0.1900 VWN1RPA + 0.8100 LYP
 Using SG-1 standard quadrature grid
 A restricted SCF calculation will be
 performed using DIIS
 SCF converges when DIIS error is below 1.0e-08
 ---------------------------------------
  Cycle       Energy         DIIS error
 ---------------------------------------
    1   -7556.4101559418      1.60e-05  
    2   -7556.4101568437      5.19e-06  
    3   -7556.4101567881      6.47e-06  
    4   -7556.4101569075      1.41e-06  
    5   -7556.4101569150      3.35e-07  
    6   -7556.4101569153      1.04e-07  
    7   -7556.4101569153      3.65e-08  
    8   -7556.4101569154      1.00e-08  
    9   -7556.4101569155      2.21e-09  Convergence criterion met
 ---------------------------------------
 SCF time:   CPU 18.37s  wall 19.00s 
 SCF   energy in the final basis set =    -7556.4101569155
 Total energy in the final basis set =    -7556.4101569155

 --------------------------------------------------------------
             Orbital Energies (a.u.) and Symmetries
 --------------------------------------------------------------

 Alpha MOs, Restricted
 -- Occupied --                  
******* -176.33 -165.73 -165.73 -165.73 -101.58  -35.82  -31.32
  1 A'    2 A'    3 A'    1 A"    4 A'    5 A'    6 A'    7 A'                 
-31.309 -31.309 -24.726 -22.966 -22.964 -22.964 -22.960 -22.960
  2 A"    8 A'    9 A'   10 A'    3 A"   11 A'   12 A'    4 A"                 
-10.321 -10.257  -9.495  -7.260  -7.250  -7.249  -6.371  -4.784
 13 A'   14 A'   15 A'   16 A'    5 A"   17 A'   18 A'   19 A'                 
 -4.769  -4.768  -2.050  -2.045  -2.045  -2.032  -2.031  -1.266
  6 A"   20 A'   21 A'    7 A"   22 A'    8 A"   23 A'   24 A'                 
 -0.905  -0.788  -0.694  -0.608  -0.545  -0.513  -0.504  -0.451
 25 A'   26 A'   27 A'   28 A'   29 A'   30 A'    9 A"   31 A'                 
 -0.392  -0.390  -0.341  -0.314  -0.290  -0.263
 32 A'   10 A"   33 A'   11 A"   34 A'   12 A"                                 
 -- Virtual --                   
 -0.063  -0.033  -0.007   0.001   0.025   0.056   0.058   0.065
 35 A'   13 A"   36 A'   37 A'   38 A'   39 A'   14 A"   40 A'                 
  0.088   0.090   0.091   0.111   0.114   0.118   0.127   0.158
 41 A'   15 A"   42 A'   16 A"   43 A'   44 A'   45 A'   46 A'                 
  0.180   0.215   0.219   0.226   0.263   0.274   0.299   0.319
 47 A'   48 A'   49 A'   17 A"   50 A'   18 A"   51 A'   52 A'                 
  0.331   0.372   0.393   0.396   0.416   0.420   0.445   0.456
 53 A'   54 A'   19 A"   20 A"   55 A'   56 A'   57 A'   21 A"                 
  0.460   0.475   0.532   0.546   0.600   0.604   0.649   0.659
 58 A'   59 A'   22 A"   60 A'   61 A'   23 A"   62 A'   63 A'                 
  0.708   0.783   0.789   0.821   0.836   0.844   0.911   0.946
 64 A'   24 A"   65 A'   66 A'   67 A'   25 A"   68 A'   69 A'                 
  1.054   1.077   1.118   1.195   1.296   1.312   1.351   1.351
 70 A'   26 A"   71 A'   27 A"   28 A"   72 A'   29 A"   73 A'                 
  1.412   1.451   1.456   1.484   1.564   1.609   1.777   1.813
 74 A'   75 A'   30 A"   76 A'   77 A'   78 A'   79 A'   31 A"                 
  1.904   1.920   1.956   2.138   2.198   2.245   2.326   2.445
 80 A'   81 A'   32 A"   82 A'   83 A'   33 A"   84 A'   85 A'                 
  2.577   2.611   2.621   2.811   2.890   3.156   3.271   3.668
 86 A'   34 A"   87 A'   35 A"   88 A'   89 A'   90 A'   91 A'                 
  3.751   3.792   3.937   3.962   3.972   4.007   4.029   4.113
 36 A"   92 A'   37 A"   38 A"   93 A'   39 A"   94 A'   95 A'                 
  4.254   4.396   4.781   5.986   6.029   6.080   6.263   6.346
 96 A'   97 A'   98 A'   40 A"   99 A'  100 A'   41 A"  101 A'                 
  6.619   9.724  23.415  24.123  25.791  25.885  26.322  27.835
102 A'  103 A'  104 A'  105 A'   42 A"  106 A'  107 A'  108 A'                 
 28.330  28.358  28.381  28.519  28.530  28.544  28.588  28.691
 43 A"  109 A'  110 A'   44 A"  111 A'   45 A"  112 A'  113 A'                 
 66.730 127.873 127.897 127.931 151.631 215.7051901.793
114 A'   46 A"  115 A'  116 A'  117 A'  118 A'  119 A'                         

 Beta MOs, Restricted
 -- Occupied --                  
******* -176.33 -165.73 -165.73 -165.73 -101.58  -35.82  -31.32
  1 A'    2 A'    3 A'    1 A"    4 A'    5 A'    6 A'    7 A'                 
-31.309 -31.309 -24.726 -22.966 -22.964 -22.964 -22.960 -22.960
  2 A"    8 A'    9 A'   10 A'    3 A"   11 A'   12 A'    4 A"                 
-10.321 -10.257  -9.495  -7.260  -7.250  -7.249  -6.371  -4.784
 13 A'   14 A'   15 A'   16 A'    5 A"   17 A'   18 A'   19 A'                 
 -4.769  -4.768  -2.050  -2.045  -2.045  -2.032  -2.031  -1.266
  6 A"   20 A'   21 A'    7 A"   22 A'    8 A"   23 A'   24 A'                 
 -0.905  -0.788  -0.694  -0.608  -0.545  -0.513  -0.504  -0.451
 25 A'   26 A'   27 A'   28 A'   29 A'   30 A'    9 A"   31 A'                 
 -0.392  -0.390  -0.341  -0.314  -0.290  -0.263
 32 A'   10 A"   33 A'   11 A"   34 A'   12 A"                                 
 -- Virtual --                   
 -0.063  -0.033  -0.007   0.001   0.025   0.056   0.058   0.065
 35 A'   13 A"   36 A'   37 A'   38 A'   39 A'   14 A"   40 A'                 
  0.088   0.090   0.091   0.111   0.114   0.118   0.127   0.158
 41 A'   15 A"   42 A'   16 A"   43 A'   44 A'   45 A'   46 A'                 
  0.180   0.215   0.219   0.226   0.263   0.274   0.299   0.319
 47 A'   48 A'   49 A'   17 A"   50 A'   18 A"   51 A'   52 A'                 
  0.331   0.372   0.393   0.396   0.416   0.420   0.445   0.456
 53 A'   54 A'   19 A"   20 A"   55 A'   56 A'   57 A'   21 A"                 
  0.460   0.475   0.532   0.546   0.600   0.604   0.649   0.659
 58 A'   59 A'   22 A"   60 A'   61 A'   23 A"   62 A'   63 A'                 
  0.708   0.783   0.789   0.821   0.836   0.844   0.911   0.946
 64 A'   24 A"   65 A'   66 A'   67 A'   25 A"   68 A'   69 A'                 
  1.054   1.077   1.118   1.195   1.296   1.312   1.351   1.351
 70 A'   26 A"   71 A'   27 A"   28 A"   72 A'   29 A"   73 A'                 
  1.412   1.451   1.456   1.484   1.564   1.609   1.777   1.813
 74 A'   75 A'   30 A"   76 A'   77 A'   78 A'   79 A'   31 A"                 
  1.904   1.920   1.956   2.138   2.198   2.245   2.326   2.445
 80 A'   81 A'   32 A"   82 A'   83 A'   33 A"   84 A'   85 A'                 
  2.577   2.611   2.621   2.811   2.890   3.156   3.271   3.668
 86 A'   34 A"   87 A'   35 A"   88 A'   89 A'   90 A'   91 A'                 
  3.751   3.792   3.937   3.962   3.972   4.007   4.029   4.113
 36 A"   92 A'   37 A"   38 A"   93 A'   39 A"   94 A'   95 A'                 
  4.254   4.396   4.781   5.986   6.029   6.080   6.263   6.346
 96 A'   97 A'   98 A'   40 A"   99 A'  100 A'   41 A"  101 A'                 
  6.619   9.724  23.415  24.123  25.791  25.885  26.322  27.835
102 A'  103 A'  104 A'  105 A'   42 A"  106 A'  107 A'  108 A'                 
 28.330  28.358  28.381  28.519  28.530  28.544  28.588  28.691
 43 A"  109 A'  110 A'   44 A"  111 A'   45 A"  112 A'  113 A'                 
 66.730 127.873 127.897 127.931 151.631 215.7051901.793
114 A'   46 A"  115 A'  116 A'  117 A'  118 A'  119 A'                         
 --------------------------------------------------------------

          Ground-State Mulliken Net Atomic Charges

     Atom                 Charge (a.u.)
  ----------------------------------------
      1 I                     0.129686
      2 C                    -0.208936
      3 C                    -0.255620
      4 H                     0.217503
      5 F                    -0.049062
      6 Cl                    0.166430
  ----------------------------------------
  Sum of atomic charges =     0.000000

 -----------------------------------------------------------------
                    Cartesian Multipole Moments
 -----------------------------------------------------------------
    Charge (ESU x 10^10)
                 0.0000
    Dipole Moment (Debye)
         X      -0.2700      Y      -0.1445      Z      -0.0000
       Tot       0.3062
    Quadrupole Moments (Debye-Ang)
        XX     -54.0782     XY      -4.1838     YY     -58.1704
        XZ       0.0000     YZ      -0.0000     ZZ     -58.7546
    Octopole Moments (Debye-Ang^2)
       XXX      42.9303    XXY       0.5396    XYY       9.8697
       YYY     -13.9694    XXZ      -0.0000    XYZ      -0.0000
       YYZ      -0.0000    XZZ      15.0490    YZZ      -1.2536
       ZZZ      -0.0000
    Hexadecapole Moments (Debye-Ang^3)
      XXXX    -857.3192   XXXY     -38.8354   XXYY    -181.9103
      XYYY     -13.1755   YYYY    -368.1718   XXXZ       0.0000
      XXYZ       0.0000   XYYZ       0.0000   YYYZ      -0.0000
      XXZZ    -163.9624   XYZZ      -4.1719   YYZZ     -72.5879
      XZZZ       0.0000   YZZZ      -0.0000   ZZZZ     -73.3338
 -----------------------------------------------------------------
 Calculating analytic gradient of the SCF energy
 Gradient of SCF Energy
            1           2           3           4           5           6
    1  -0.0000976   0.0000093   0.0000382   0.0000833   0.0001517  -0.0001849
    2  -0.0002332   0.0000298   0.0000636   0.0001580  -0.0001817   0.0001636
    3  -0.0000000   0.0000000   0.0000000   0.0000000  -0.0000000  -0.0000000
 Max gradient component =       2.332E-04
 RMS gradient           =       1.104E-04
 Gradient time:  CPU 7.25 s  wall 7.25 s
 Geometry Optimization Parameters
   NAtoms,    NIC,     NZ,  NCons,   NDum,   NFix, NCnnct, MaxDiis
        6      27       6       0       0       0       0       0

 Cartesian Hessian Update
 Hessian Updated using BFGS Update


** GEOMETRY OPTIMIZATION IN DELOCALIZED INTERNAL COORDINATES **
   Searching for a Minimum

   Optimization Cycle:   4

                       Coordinates (Angstroms)
     ATOM                X               Y               Z
      1  I         1.1293471585   -0.3137656140    0.0000000000
      2  C        -0.5043802635    1.0015400933    0.0000000000
      3  C        -1.8012144372    0.7118503963    0.0000000000
      4  H        -2.5315158976    1.5103762858    0.0000000000
      5  F        -0.1344594512    2.2959636001    0.0000000000
      6  Cl       -2.4594158571   -0.8855724029    0.0000000000
   Point Group: cs    Number of degrees of freedom:     9


   Energy is  -7556.410156915

 Hessian Updated using BFGS Update

  9 Hessian modes will be used to form the next step
  Hessian Eigenvalues:
     0.131159    0.141802    0.184224    0.221381    0.263636    0.325637
     0.357973    0.477497    0.600761

 Minimum Search - Taking Simple RFO Step
 Searching for Lamda that Minimizes Along All modes
 Value Taken    Lamda =   0.00000000
 Step Taken.  Stepsize is  0.000299

                             Maximum     Tolerance    Cnvgd?
         Gradient           0.000045      0.000300     YES
         Displacement       0.000166      0.001200     YES
         Energy change     -0.000001      0.000001     YES


                       Distance Matrix (Angstroms)
             I (  1)   C (  2)   C (  3)   H (  4)   F (  5)
   C (  2)  2.097402
   C (  3)  3.104848  1.328796
   H (  4)  4.090160  2.090022  1.082120
   F (  5)  2.899637  1.346244  2.299454  2.522504
   Cl(  6)  3.634031  2.717233  1.727712  2.397033  3.940507

 Final energy is   -7556.4101569154518     


 ******************************
 **  OPTIMIZATION CONVERGED  **
 ******************************

                       Coordinates (Angstroms)
     ATOM                X               Y               Z
      1  I         1.1293471585   -0.3137656140    0.0000000000
      2  C        -0.5043802635    1.0015400933    0.0000000000
      3  C        -1.8012144372    0.7118503963    0.0000000000
      4  H        -2.5315158976    1.5103762858    0.0000000000
      5  F        -0.1344594512    2.2959636001    0.0000000000
      6  Cl       -2.4594158571   -0.8855724029    0.0000000000

Z-matrix Print:
$molecule
0 1
I 
C  1 2.097402
C  2 1.328796 1 128.570506
H  3 1.082120 2 119.852725 1 -180.000000 0
F  2 1.346244 1 112.888470 3 -180.000000 0
Cl 3 1.727712 2 124.985727 1 -0.000000 0
$end


 --------------------------------------------------------------
             Orbital Energies (a.u.) and Symmetries
 --------------------------------------------------------------

 Alpha MOs, Restricted
 -- Occupied --                  
******* -176.33 -165.73 -165.73 -165.73 -101.58  -35.82  -31.32
  1 A'    2 A'    3 A'    1 A"    4 A'    5 A'    6 A'    7 A'                 
-31.309 -31.309 -24.726 -22.966 -22.964 -22.964 -22.960 -22.960
  2 A"    8 A'    9 A'   10 A'    3 A"   11 A'   12 A'    4 A"                 
-10.321 -10.257  -9.495  -7.260  -7.250  -7.249  -6.371  -4.784
 13 A'   14 A'   15 A'   16 A'    5 A"   17 A'   18 A'   19 A'                 
 -4.769  -4.768  -2.050  -2.045  -2.045  -2.032  -2.031  -1.266
  6 A"   20 A'   21 A'    7 A"   22 A'    8 A"   23 A'   24 A'                 
 -0.905  -0.788  -0.694  -0.608  -0.545  -0.513  -0.504  -0.451
 25 A'   26 A'   27 A'   28 A'   29 A'   30 A'    9 A"   31 A'                 
 -0.392  -0.390  -0.341  -0.314  -0.290  -0.263
 32 A'   10 A"   33 A'   11 A"   34 A'   12 A"                                 
 -- Virtual --                   
 -0.063  -0.033  -0.007   0.001   0.025   0.056   0.058   0.065
 35 A'   13 A"   36 A'   37 A'   38 A'   39 A'   14 A"   40 A'                 
  0.088   0.090   0.091   0.111   0.114   0.118   0.127   0.158
 41 A'   15 A"   42 A'   16 A"   43 A'   44 A'   45 A'   46 A'                 
  0.180   0.215   0.219   0.226   0.263   0.274   0.299   0.319
 47 A'   48 A'   49 A'   17 A"   50 A'   18 A"   51 A'   52 A'                 
  0.331   0.372   0.393   0.396   0.416   0.420   0.445   0.456
 53 A'   54 A'   19 A"   20 A"   55 A'   56 A'   57 A'   21 A"                 
  0.460   0.475   0.532   0.546   0.600   0.604   0.649   0.659
 58 A'   59 A'   22 A"   60 A'   61 A'   23 A"   62 A'   63 A'                 
  0.708   0.783   0.789   0.821   0.836   0.844   0.911   0.946
 64 A'   24 A"   65 A'   66 A'   67 A'   25 A"   68 A'   69 A'                 
  1.054   1.077   1.118   1.195   1.296   1.312   1.351   1.351
 70 A'   26 A"   71 A'   27 A"   28 A"   72 A'   29 A"   73 A'                 
  1.412   1.451   1.456   1.484   1.564   1.609   1.777   1.813
 74 A'   75 A'   30 A"   76 A'   77 A'   78 A'   79 A'   31 A"                 
  1.904   1.920   1.956   2.138   2.198   2.245   2.326   2.445
 80 A'   81 A'   32 A"   82 A'   83 A'   33 A"   84 A'   85 A'                 
  2.577   2.611   2.621   2.811   2.890   3.156   3.271   3.668
 86 A'   34 A"   87 A'   35 A"   88 A'   89 A'   90 A'   91 A'                 
  3.751   3.792   3.937   3.962   3.972   4.007   4.029   4.113
 36 A"   92 A'   37 A"   38 A"   93 A'   39 A"   94 A'   95 A'                 
  4.254   4.396   4.781   5.986   6.029   6.080   6.263   6.346
 96 A'   97 A'   98 A'   40 A"   99 A'  100 A'   41 A"  101 A'                 
  6.619   9.724  23.415  24.123  25.791  25.885  26.322  27.835
102 A'  103 A'  104 A'  105 A'   42 A"  106 A'  107 A'  108 A'                 
 28.330  28.358  28.381  28.519  28.530  28.544  28.588  28.691
 43 A"  109 A'  110 A'   44 A"  111 A'   45 A"  112 A'  113 A'                 
 66.730 127.873 127.897 127.931 151.631 215.7051901.793
114 A'   46 A"  115 A'  116 A'  117 A'  118 A'  119 A'                         

 Beta MOs, Restricted
 -- Occupied --                  
******* -176.33 -165.73 -165.73 -165.73 -101.58  -35.82  -31.32
  1 A'    2 A'    3 A'    1 A"    4 A'    5 A'    6 A'    7 A'                 
-31.309 -31.309 -24.726 -22.966 -22.964 -22.964 -22.960 -22.960
  2 A"    8 A'    9 A'   10 A'    3 A"   11 A'   12 A'    4 A"                 
-10.321 -10.257  -9.495  -7.260  -7.250  -7.249  -6.371  -4.784
 13 A'   14 A'   15 A'   16 A'    5 A"   17 A'   18 A'   19 A'                 
 -4.769  -4.768  -2.050  -2.045  -2.045  -2.032  -2.031  -1.266
  6 A"   20 A'   21 A'    7 A"   22 A'    8 A"   23 A'   24 A'                 
 -0.905  -0.788  -0.694  -0.608  -0.545  -0.513  -0.504  -0.451
 25 A'   26 A'   27 A'   28 A'   29 A'   30 A'    9 A"   31 A'                 
 -0.392  -0.390  -0.341  -0.314  -0.290  -0.263
 32 A'   10 A"   33 A'   11 A"   34 A'   12 A"                                 
 -- Virtual --                   
 -0.063  -0.033  -0.007   0.001   0.025   0.056   0.058   0.065
 35 A'   13 A"   36 A'   37 A'   38 A'   39 A'   14 A"   40 A'                 
  0.088   0.090   0.091   0.111   0.114   0.118   0.127   0.158
 41 A'   15 A"   42 A'   16 A"   43 A'   44 A'   45 A'   46 A'                 
  0.180   0.215   0.219   0.226   0.263   0.274   0.299   0.319
 47 A'   48 A'   49 A'   17 A"   50 A'   18 A"   51 A'   52 A'                 
  0.331   0.372   0.393   0.396   0.416   0.420   0.445   0.456
 53 A'   54 A'   19 A"   20 A"   55 A'   56 A'   57 A'   21 A"                 
  0.460   0.475   0.532   0.546   0.600   0.604   0.649   0.659
 58 A'   59 A'   22 A"   60 A'   61 A'   23 A"   62 A'   63 A'                 
  0.708   0.783   0.789   0.821   0.836   0.844   0.911   0.946
 64 A'   24 A"   65 A'   66 A'   67 A'   25 A"   68 A'   69 A'                 
  1.054   1.077   1.118   1.195   1.296   1.312   1.351   1.351
 70 A'   26 A"   71 A'   27 A"   28 A"   72 A'   29 A"   73 A'                 
  1.412   1.451   1.456   1.484   1.564   1.609   1.777   1.813
 74 A'   75 A'   30 A"   76 A'   77 A'   78 A'   79 A'   31 A"                 
  1.904   1.920   1.956   2.138   2.198   2.245   2.326   2.445
 80 A'   81 A'   32 A"   82 A'   83 A'   33 A"   84 A'   85 A'                 
  2.577   2.611   2.621   2.811   2.890   3.156   3.271   3.668
 86 A'   34 A"   87 A'   35 A"   88 A'   89 A'   90 A'   91 A'                 
  3.751   3.792   3.937   3.962   3.972   4.007   4.029   4.113
 36 A"   92 A'   37 A"   38 A"   93 A'   39 A"   94 A'   95 A'                 
  4.254   4.396   4.781   5.986   6.029   6.080   6.263   6.346
 96 A'   97 A'   98 A'   40 A"   99 A'  100 A'   41 A"  101 A'                 
  6.619   9.724  23.415  24.123  25.791  25.885  26.322  27.835
102 A'  103 A'  104 A'  105 A'   42 A"  106 A'  107 A'  108 A'                 
 28.330  28.358  28.381  28.519  28.530  28.544  28.588  28.691
 43 A"  109 A'  110 A'   44 A"  111 A'   45 A"  112 A'  113 A'                 
 66.730 127.873 127.897 127.931 151.631 215.7051901.793
114 A'   46 A"  115 A'  116 A'  117 A'  118 A'  119 A'                         
 --------------------------------------------------------------

          Ground-State Mulliken Net Atomic Charges

     Atom                 Charge (a.u.)
  ----------------------------------------
      1 I                     0.129686
      2 C                    -0.208936
      3 C                    -0.255620
      4 H                     0.217503
      5 F                    -0.049062
      6 Cl                    0.166430
  ----------------------------------------
  Sum of atomic charges =     0.000000

 -----------------------------------------------------------------
                    Cartesian Multipole Moments
 -----------------------------------------------------------------
    Charge (ESU x 10^10)
                 0.0000
    Dipole Moment (Debye)
         X      -0.2700      Y      -0.1445      Z      -0.0000
       Tot       0.3062
    Quadrupole Moments (Debye-Ang)
        XX     -54.0782     XY      -4.1838     YY     -58.1704
        XZ       0.0000     YZ      -0.0000     ZZ     -58.7546
    Octopole Moments (Debye-Ang^2)
       XXX      42.9303    XXY       0.5396    XYY       9.8697
       YYY     -13.9694    XXZ      -0.0000    XYZ      -0.0000
       YYZ      -0.0000    XZZ      15.0490    YZZ      -1.2536
       ZZZ      -0.0000
    Hexadecapole Moments (Debye-Ang^3)
      XXXX    -857.3192   XXXY     -38.8354   XXYY    -181.9103
      XYYY     -13.1755   YYYY    -368.1718   XXXZ       0.0000
      XXYZ       0.0000   XYYZ       0.0000   YYYZ      -0.0000
      XXZZ    -163.9624   XYZZ      -4.1719   YYZZ     -72.5879
      XZZZ       0.0000   YZZZ      -0.0000   ZZZZ     -73.3338
 -----------------------------------------------------------------
Archival summary:
1\1\TWL01\OPT\ProcedureUnspecified\BasisUnspecified\1l1121\taweetha\TueAug2823:24:142018TueAug2823:24:142018\0\\#,OPT,ProcedureUnspecified,BasisUnspecified,\\0,1\I\C,1,2.0974\C,2,1.3288,1,128.571\H,3,1.08212,2,119.853,1,-180,0\F,2,1.34624,1,112.888,3,-180,0\Cl,3,1.72771,2,124.986,1,-0,0\\\@

 Total job time:  112.71s(wall), 112.53s(cpu) 
 Tue Aug 28 23:24:14 2018

        *************************************************************
        *                                                           *
        *  Thank you very much for using Q-Chem.  Have a nice day.  *
        *                                                           *
        *************************************************************


 
User input: 2 of 2 
 
Q-Chem Developer Version!
                  Welcome to Q-Chem
     A Quantum Leap Into The Future Of Chemistry


 Q-Chem 5.1, Q-Chem, Inc., Pleasanton, CA (2018)

 Yihan Shao,  Zhengting Gan,  E. Epifanovsky,  A. T. B. Gilbert,  M. Wormit,  
 J. Kussmann,  A. W. Lange,  A. Behn,  Jia Deng,  Xintian Feng,  D. Ghosh,  
 M. Goldey,  P. R. Horn,  L. D. Jacobson,  I. Kaliman,  T. Kus,  A. Landau,  
 Jie Liu,  E. I. Proynov,  R. M. Richard,  R. P. Steele,  E. J. Sundstrom,  
 H. L. Woodcock III,  P. M. Zimmerman,  D. Zuev,  B. Albrecht,  E. Alguire,  
 S. A. Baeppler,  D. Barton,  Z. Benda,  Y. A. Bernard,  E. J. Berquist,  
 K. B. Bravaya,  H. Burton,  D. Casanova,  Chun-Min Chang,  Yunqing Chen,  
 A. Chien,  K. D. Closser,  M. P. Coons,  S. Coriani,  S. Dasgupta,  
 A. L. Dempwolff,  M. Diedenhofen,  Hainam Do,  R. G. Edgar,  Po-Tung Fang,  
 S. Faraji,  S. Fatehi,  Qingguo Feng,  K. D. Fenk,  J. Fosso-Tande,  
 Qinghui Ge,  A. Ghysels,  G. Gidofalvi,  J. Gomes,  J. Gonthier,  A. Gunina,  
 D. Hait,  M. W. D. Hanson-Heine,  P. H. P. Harbach,  A. W. Hauser,  
 J. E. Herr,  E. G. Hohenstein,  Z. C. Holden,  Kerwin Hui,  B. C. Huynh,  
 T.-C. Jagau,  Hyunjun Ji,  B. Kaduk,  K. Khistyaev,  Jaehoon Kim,  
 P. Klunzinger,  K. Koh,  D. Kosenkov,  L. Koulias,  T. Kowalczyk,  
 C. M. Krauter,  A. Kunitsa,  Ka Un Lao,  A. Laurent,  K. V. Lawler,  
 Joonho Lee,  D. Lefrancois,  S. Lehtola,  D. S. Levine,  Yi-Pei Li,  
 You-Sheng Lin,  Fenglai Liu,  E. Livshits,  A. Luenser,  P. Manohar,  
 E. Mansoor,  S. F. Manzer,  Shan-Ping Mao,  Yuezhi Mao,  N. Mardirossian,  
 A. V. Marenich,  T. Markovich,  L. A. Martinez-Martinez,  S. A. Maurer,  
 N. J. Mayhall,  S. C. McKenzie,  J.-M. Mewes,  A. F. Morrison,  
 J. W. Mullinax,  K. Nanda,  T. S. Nguyen-Beck,  R. Olivares-Amaya,  
 J. A. Parkhill,  T. M. Perrine,  F. Plasser,  P. Pokhilko,  S. Prager,  
 A. Prociuk,  E. Ramos,  D. R. Rehn,  F. Rob,  M. Schneider,  N. Sergueev,  
 S. M. Sharada,  S. Sharma,  D. W. Small,  T. Stauch,  T. Stein,  
 Yu-Chuan Su,  A. J. W. Thom,  A. Tkatchenko,  T. Tsuchimochi,  N. M. Tubman,  
 L. Vogt,  M. L. Vidal,  O. Vydrov,  M. A. Watson,  J. Wenzel,  
 M. de Wergifosse,  T. A. Wesolowski,  A. White,  J. Witte,  A. Yamada,  
 Jun Yang,  K. Yao,  S. Yeganeh,  S. R. Yost,  Zhi-Qiang You,  A. Zech,  
 Igor Ying Zhang,  Xing Zhang,  Yan Zhao,  Ying Zhu,  B. R. Brooks,  
 G. K. L. Chan,  C. J. Cramer,  M. S. Gordon,  W. J. Hehre,  A. Klamt,  
 M. W. Schmidt,  C. D. Sherrill,  D. G. Truhlar,  A. Aspuru-Guzik,  R. Baer,  
 A. T. Bell,  N. A. Besley,  Jeng-Da Chai,  A. E. DePrince, III,  
 R. A. DiStasio Jr.,  A. Dreuw,  B. D. Dunietz,  T. R. Furlani,  
 Chao-Ping Hsu,  Yousung Jung,  Jing Kong,  D. S. Lambrecht,  WanZhen Liang,  
 C. Ochsenfeld,  V. A. Rassolov,  L. V. Slipchenko,  J. E. Subotnik,  
 T. Van Voorhis,  J. M. Herbert,  A. I. Krylov,  P. M. W. Gill,  M. Head-Gordon

 Contributors to earlier versions of Q-Chem not listed above: 
 R. D. Adamson,  B. Austin,  J. Baker,  G. J. O. Beran,  K. Brandhorst,  
 S. T. Brown,  E. F. C. Byrd,  A. K. Chakraborty,  C.-L. Cheng,  
 Siu Hung Chien,  D. M. Chipman,  D. L. Crittenden,  H. Dachsel,  
 R. J. Doerksen,  A. D. Dutoi,  L. Fusti-Molnar,  W. A. Goddard III,  
 A. Golubeva-Zadorozhnaya,  S. R. Gwaltney,  G. Hawkins,  A. Heyden,  
 S. Hirata,  G. Kedziora,  F. J. Keil,  C. Kelley,  Jihan Kim,  R. A. King,  
 R. Z. Khaliullin,  P. P. Korambath,  W. Kurlancheek,  A. M. Lee,  M. S. Lee,  
 S. V. Levchenko,  Ching Yeh Lin,  D. Liotard,  R. C. Lochan,  I. Lotan,  
 P. E. Maslen,  N. Nair,  D. P. O'Neill,  D. Neuhauser,  E. Neuscamman,  
 C. M. Oana,  R. Olson,  B. Peters,  R. Peverati,  P. A. Pieniazek,  
 Y. M. Rhee,  J. Ritchie,  M. A. Rohrdanz,  E. Rosta,  N. J. Russ,  
 H. F. Schaefer III,  N. E. Schultz,  N. Shenvi,  A. C. Simmonett,  A. Sodt,  
 D. Stuck,  K. S. Thanthiriwatte,  V. Vanovschi,  Tao Wang,  A. Warshel,  
 C. F. Williams,  Q. Wu,  X. Xu,  W. Zhang

 Please cite Q-Chem as follows:
 Y. Shao et al., Mol. Phys. 113, 184-215 (2015)
 DOI: 10.1080/00268976.2014.952696

 Q-Chem 5.1.1 for Intel X86 EM64T Linux

 Parts of Q-Chem use Armadillo 8.300.2 (Tropical Shenanigans).
 http://arma.sourceforge.net/

 Q-Chem begins on Tue Aug 28 23:24:14 2018  

Host: 
0

     Scratch files written to /scratch/taweetham/qchem28824//
The previous job contains 0 fragments, simply inherited here
Input Ideriv = 2
Curr. Ideriv = -1
Max.  Ideriv = 2

Checking the input file for inconsistencies... 	...done.

--------------------------------------------------------------
User input:
--------------------------------------------------------------

$molecule
read
$end

$rem
   SCF_GUESS 	READ
   JOB_TYPE 	FREQUENCY
   BASIS 	6-311++G**
   EXCHANGE 	B3LYP	
   SET_ITER 100

   SET_CONV 5
$end


--------------------------------------------------------------
 ----------------------------------------------------------------
             Standard Nuclear Orientation (Angstroms)
    I     Atom           X                Y                Z
 ----------------------------------------------------------------
    1      I       1.1217615998    -0.3306538770    -0.0000000000
    2      C      -0.5019425629     0.9970054109     0.0000000000
    3      C      -1.8009366577     0.7171602105     0.0000000000
    4      H      -2.5251604916     1.5212022850     0.0000000000
    5      F      -0.1222145118     2.2885859271     0.0000000000
    6      Cl     -2.4712351981    -0.8752243459    -0.0000000000
 ----------------------------------------------------------------
 Molecular Point Group                 Cs    NOp =  2
 Largest Abelian Subgroup              Cs    NOp =  2
 Nuclear Repulsion Energy =   489.2763520334 hartrees
 There are       46 alpha and       46 beta electrons
 Requested basis set is 6-311++G(d,p)
 There are 60 shells and 165 basis functions

 Total QAlloc Memory Limit   2000 MB
 Mega-Array Size       188 MB
 MEM_STATIC part       192 MB

                       Distance Matrix (Angstroms)
             I (  1)   C (  2)   C (  3)   H (  4)   F (  5)
   C (  2)  2.097402
   C (  3)  3.104848  1.328796
   H (  4)  4.090160  2.090022  1.082120
   F (  5)  2.899637  1.346244  2.299454  2.522504
   Cl(  6)  3.634031  2.717233  1.727712  2.397033  3.940507

 A cutoff of  1.0D-11 yielded   1512 shell pairs
 There are     11984 function pairs (     13316 Cartesian)
 Smallest overlap matrix eigenvalue = 6.57E-05
 Guess MOs from SCF MO coefficient file

 -----------------------------------------------------------------------
  General SCF calculation program by
  Eric Jon Sundstrom, Paul Horn, Yuezhi Mao, Dmitri Zuev, Alec White,
  David Stuck, Shaama M.S., Shane Yost, Joonho Lee, David Small,
  Daniel Levine, Susi Lehtola, Hugh Burton, Evgeny Epifanovsky
 -----------------------------------------------------------------------
 Exchange:     0.2000 Hartree-Fock + 0.0800 Slater + 0.7200 B88
 Correlation:  0.1900 VWN1RPA + 0.8100 LYP
 Using SG-1 standard quadrature grid
 A restricted SCF calculation will be
 performed using DIIS
 SCF converges when DIIS error is below 1.0e-08
 ---------------------------------------
  Cycle       Energy         DIIS error
 ---------------------------------------
    1   -7556.4100449404      1.40e-04  
    2   -7556.4101307326      2.07e-05  
    3   -7556.4101302337      2.80e-05  
    4   -7556.4101321118      5.96e-06  
    5   -7556.4101321993      2.47e-06  
    6   -7556.4101322172      7.92e-07  
    7   -7556.4101322191      1.26e-07  
    8   -7556.4101322192      6.50e-08  
    9   -7556.4101322191      1.45e-08  
   10   -7556.4101322195      4.33e-09  Convergence criterion met
 ---------------------------------------
 SCF time:   CPU 20.30s  wall 21.00s 
 SCF   energy in the final basis set =    -7556.4101322195
 Total energy in the final basis set =    -7556.4101322195

 --------------------------------------------------------------
             Orbital Energies (a.u.) and Symmetries
 --------------------------------------------------------------

 Alpha MOs, Restricted
 -- Occupied --                  
******* -176.33 -165.73 -165.73 -165.73 -101.58  -35.82  -31.32
  1 A'    2 A'    3 A'    1 A"    4 A'    5 A'    6 A'    7 A'                 
-31.309 -31.309 -24.726 -22.966 -22.964 -22.964 -22.960 -22.960
  2 A"    8 A'    9 A'   10 A'    3 A"   11 A'   12 A'    4 A"                 
-10.321 -10.257  -9.495  -7.260  -7.250  -7.249  -6.371  -4.784
 13 A'   14 A'   15 A'   16 A'    5 A"   17 A'   18 A'   19 A'                 
 -4.769  -4.768  -2.050  -2.045  -2.045  -2.032  -2.031  -1.266
  6 A"   20 A'   21 A'    7 A"   22 A'    8 A"   23 A'   24 A'                 
 -0.905  -0.788  -0.694  -0.608  -0.545  -0.513  -0.504  -0.451
 25 A'   26 A'   27 A'   28 A'   29 A'   30 A'    9 A"   31 A'                 
 -0.392  -0.390  -0.341  -0.314  -0.290  -0.263
 32 A'   10 A"   33 A'   11 A"   34 A'   12 A"                                 
 -- Virtual --                   
 -0.063  -0.033  -0.007   0.001   0.025   0.056   0.058   0.065
 35 A'   13 A"   36 A'   37 A'   38 A'   39 A'   14 A"   40 A'                 
  0.088   0.090   0.091   0.111   0.114   0.118   0.127   0.158
 41 A'   15 A"   42 A'   16 A"   43 A'   44 A'   45 A'   46 A'                 
  0.180   0.215   0.219   0.226   0.263   0.274   0.299   0.319
 47 A'   48 A'   49 A'   17 A"   50 A'   18 A"   51 A'   52 A'                 
  0.331   0.372   0.393   0.396   0.416   0.420   0.445   0.456
 53 A'   54 A'   19 A"   20 A"   55 A'   56 A'   57 A'   21 A"                 
  0.460   0.475   0.532   0.546   0.600   0.604   0.649   0.659
 58 A'   59 A'   22 A"   60 A'   61 A'   23 A"   62 A'   63 A'                 
  0.708   0.783   0.789   0.821   0.836   0.844   0.911   0.946
 64 A'   24 A"   65 A'   66 A'   67 A'   25 A"   68 A'   69 A'                 
  1.054   1.077   1.118   1.195   1.296   1.312   1.351   1.351
 70 A'   26 A"   71 A'   27 A"   28 A"   72 A'   29 A"   73 A'                 
  1.412   1.451   1.456   1.484   1.564   1.609   1.777   1.813
 74 A'   75 A'   30 A"   76 A'   77 A'   78 A'   79 A'   31 A"                 
  1.904   1.920   1.956   2.138   2.198   2.245   2.326   2.445
 80 A'   81 A'   32 A"   82 A'   83 A'   33 A"   84 A'   85 A'                 
  2.577   2.611   2.621   2.811   2.890   3.156   3.271   3.668
 86 A'   34 A"   87 A'   35 A"   88 A'   89 A'   90 A'   91 A'                 
  3.751   3.792   3.937   3.962   3.972   4.007   4.029   4.113
 36 A"   92 A'   37 A"   38 A"   93 A'   39 A"   94 A'   95 A'                 
  4.254   4.396   4.781   5.986   6.029   6.080   6.263   6.346
 96 A'   97 A'   98 A'   40 A"   99 A'  100 A'   41 A"  101 A'                 
  6.619   9.724  23.415  24.123  25.791  25.885  26.322  27.835
102 A'  103 A'  104 A'  105 A'   42 A"  106 A'  107 A'  108 A'                 
 28.330  28.358  28.381  28.519  28.530  28.544  28.588  28.691
 43 A"  109 A'  110 A'   44 A"  111 A'   45 A"  112 A'  113 A'                 
 66.730 127.872 127.897 127.931 151.631 215.7051901.793
114 A'   46 A"  115 A'  116 A'  117 A'  118 A'  119 A'                         

 Beta MOs, Restricted
 -- Occupied --                  
******* -176.33 -165.73 -165.73 -165.73 -101.58  -35.82  -31.32
  1 A'    2 A'    3 A'    1 A"    4 A'    5 A'    6 A'    7 A'                 
-31.309 -31.309 -24.726 -22.966 -22.964 -22.964 -22.960 -22.960
  2 A"    8 A'    9 A'   10 A'    3 A"   11 A'   12 A'    4 A"                 
-10.321 -10.257  -9.495  -7.260  -7.250  -7.249  -6.371  -4.784
 13 A'   14 A'   15 A'   16 A'    5 A"   17 A'   18 A'   19 A'                 
 -4.769  -4.768  -2.050  -2.045  -2.045  -2.032  -2.031  -1.266
  6 A"   20 A'   21 A'    7 A"   22 A'    8 A"   23 A'   24 A'                 
 -0.905  -0.788  -0.694  -0.608  -0.545  -0.513  -0.504  -0.451
 25 A'   26 A'   27 A'   28 A'   29 A'   30 A'    9 A"   31 A'                 
 -0.392  -0.390  -0.341  -0.314  -0.290  -0.263
 32 A'   10 A"   33 A'   11 A"   34 A'   12 A"                                 
 -- Virtual --                   
 -0.063  -0.033  -0.007   0.001   0.025   0.056   0.058   0.065
 35 A'   13 A"   36 A'   37 A'   38 A'   39 A'   14 A"   40 A'                 
  0.088   0.090   0.091   0.111   0.114   0.118   0.127   0.158
 41 A'   15 A"   42 A'   16 A"   43 A'   44 A'   45 A'   46 A'                 
  0.180   0.215   0.219   0.226   0.263   0.274   0.299   0.319
 47 A'   48 A'   49 A'   17 A"   50 A'   18 A"   51 A'   52 A'                 
  0.331   0.372   0.393   0.396   0.416   0.420   0.445   0.456
 53 A'   54 A'   19 A"   20 A"   55 A'   56 A'   57 A'   21 A"                 
  0.460   0.475   0.532   0.546   0.600   0.604   0.649   0.659
 58 A'   59 A'   22 A"   60 A'   61 A'   23 A"   62 A'   63 A'                 
  0.708   0.783   0.789   0.821   0.836   0.844   0.911   0.946
 64 A'   24 A"   65 A'   66 A'   67 A'   25 A"   68 A'   69 A'                 
  1.054   1.077   1.118   1.195   1.296   1.312   1.351   1.351
 70 A'   26 A"   71 A'   27 A"   28 A"   72 A'   29 A"   73 A'                 
  1.412   1.451   1.456   1.484   1.564   1.609   1.777   1.813
 74 A'   75 A'   30 A"   76 A'   77 A'   78 A'   79 A'   31 A"                 
  1.904   1.920   1.956   2.138   2.198   2.245   2.326   2.445
 80 A'   81 A'   32 A"   82 A'   83 A'   33 A"   84 A'   85 A'                 
  2.577   2.611   2.621   2.811   2.890   3.156   3.271   3.668
 86 A'   34 A"   87 A'   35 A"   88 A'   89 A'   90 A'   91 A'                 
  3.751   3.792   3.937   3.962   3.972   4.007   4.029   4.113
 36 A"   92 A'   37 A"   38 A"   93 A'   39 A"   94 A'   95 A'                 
  4.254   4.396   4.781   5.986   6.029   6.080   6.263   6.346
 96 A'   97 A'   98 A'   40 A"   99 A'  100 A'   41 A"  101 A'                 
  6.619   9.724  23.415  24.123  25.791  25.885  26.322  27.835
102 A'  103 A'  104 A'  105 A'   42 A"  106 A'  107 A'  108 A'                 
 28.330  28.358  28.381  28.519  28.530  28.544  28.588  28.691
 43 A"  109 A'  110 A'   44 A"  111 A'   45 A"  112 A'  113 A'                 
 66.730 127.872 127.897 127.931 151.631 215.7051901.793
114 A'   46 A"  115 A'  116 A'  117 A'  118 A'  119 A'                         
 --------------------------------------------------------------

          Ground-State Mulliken Net Atomic Charges

     Atom                 Charge (a.u.)
  ----------------------------------------
      1 I                     0.129712
      2 C                    -0.208812
      3 C                    -0.255728
      4 H                     0.217507
      5 F                    -0.049093
      6 Cl                    0.166414
  ----------------------------------------
  Sum of atomic charges =     0.000000

 -----------------------------------------------------------------
                    Cartesian Multipole Moments
 -----------------------------------------------------------------
    Charge (ESU x 10^10)
                 0.0000
    Dipole Moment (Debye)
         X      -0.2710      Y      -0.1424      Z       0.0000
       Tot       0.3062
    Quadrupole Moments (Debye-Ang)
        XX     -54.1389     XY      -4.2113     YY     -58.1044
        XZ      -0.0000     YZ       0.0000     ZZ     -58.7545
    Octopole Moments (Debye-Ang^2)
       XXX      43.7819    XXY       0.8574    XYY      10.1269
       YYY     -12.7402    XXZ       0.0000    XYZ      -0.0000
       YYZ       0.0000    XZZ      15.3431    YZZ      -0.8781
       ZZZ       0.0000
    Hexadecapole Moments (Debye-Ang^3)
      XXXX    -859.3559   XXXY     -36.8341   XXYY    -181.6416
      XYYY     -12.0107   YYYY    -367.3435   XXXZ      -0.0000
      XXYZ       0.0000   XYYZ       0.0000   YYYZ       0.0000
      XXZZ    -164.1778   XYZZ      -3.5992   YYZZ     -72.5112
      XZZZ      -0.0000   YZZZ       0.0000   ZZZZ     -73.3339
 -----------------------------------------------------------------
 Calculating MO derivatives via CPSCF
   1         3          18      0.130105    0.036961
   2         3          18      0.015271    0.004048
   3         3          18      0.001886    0.000645
   4        19           2      0.000113    0.000067
   5        21           0      0.000000    0.000000    Roots Converged
 Time for AOints: 9.7 s (CPU) 9.7 s (wall)
 ------------------------------------------------------------------------------
                     AOints        : Timing summary (seconds)
 ------------------------------------------------------------------------------
     job step          cpu (% of tot)      sys (% of tot)     wall (% of tot)
 ------------------------------------------------------------------------------
  cpscf_lag         0.7489E+02 (51.0)   0.1060E-03 (17.8)   0.7497E+02 (51.0)
  iterzp            0.6212E+02 (42.3)   0.4900E-03 (82.1)   0.6221E+02 (42.3)
  make_fx           0.0000E+00 ( 0.0)   0.0000E+00 ( 0.0)   0.0000E+00 ( 0.0)
  AOints            0.9659E+01 ( 6.6)   0.0000E+00 ( 0.0)   0.9670E+01 ( 6.6)
 ------------------------------------------------------------------------------
   Grand Totals     0.1469E+03          0.5970E-03          0.1470E+03
 ------------------------------------------------------------------------------
 Calculating analytic Hessian of the SCF energy
 Polarizability Matrix (a.u.)
            1           2           3
    1 -87.2930125   0.8800462  -0.0000000
    2   0.8800462 -63.9406736   0.0000000
    3  -0.0000000   0.0000000 -42.3127140

 Direct stationary perturbation theory relativistic correction:

 rels  =      97.795958354073
 relv  =    -324.237382730131
 rel2e =      42.232739746651
 E_rel =    -184.208684629407

 Hessian of the SCF Energy
            1           2           3           4           5           6
    1   0.0737923  -0.0581337  -0.0000000  -0.0515909   0.0255317   0.0000000
    2  -0.0581337   0.0787894   0.0000000   0.0376568  -0.0430591   0.0000000
    3  -0.0000000   0.0000000   0.0080702   0.0000000  -0.0000000  -0.0180233
    4  -0.0515909   0.0376568   0.0000000   0.6762398   0.1313788  -0.0000000
    5   0.0255317  -0.0430591  -0.0000000   0.1313788   0.4260302  -0.0000000
    6   0.0000000   0.0000000  -0.0180233  -0.0000000  -0.0000000   0.0833996
    7  -0.0185389   0.0051515  -0.0000000  -0.5162575  -0.0891637  -0.0000000
    8   0.0206405  -0.0041431   0.0000000  -0.0680664  -0.0908977   0.0000000
    9  -0.0000000  -0.0000000   0.0038190   0.0000000   0.0000000  -0.0425432
   10  -0.0022044  -0.0002527   0.0000000  -0.0162766   0.0208140  -0.0000000
   11  -0.0022102   0.0006996  -0.0000000  -0.0037185   0.0059055   0.0000000
   12   0.0000000   0.0000000   0.0041977  -0.0000000   0.0000000   0.0098830
   13   0.0017575   0.0172118  -0.0000000  -0.0845003  -0.0577342   0.0000000
   14   0.0132024  -0.0344559   0.0000000  -0.0903009  -0.2785367  -0.0000000
   15   0.0000000  -0.0000000   0.0034373   0.0000000  -0.0000000  -0.0319880
   16  -0.0032156  -0.0016337  -0.0000000  -0.0076144  -0.0308266   0.0000000
   17   0.0009692   0.0021691  -0.0000000  -0.0069498  -0.0194422   0.0000000
   18   0.0000000   0.0000000  -0.0015009  -0.0000000  -0.0000000  -0.0007282
            7           8           9          10          11          12
    1  -0.0185389   0.0206405  -0.0000000  -0.0022044  -0.0022102   0.0000000
    2   0.0051515  -0.0041431  -0.0000000  -0.0002527   0.0006996   0.0000000
    3  -0.0000000   0.0000000   0.0038190   0.0000000  -0.0000000   0.0041977
    4  -0.5162575  -0.0680664   0.0000000  -0.0162766  -0.0037185  -0.0000000
    5  -0.0891637  -0.0908977   0.0000000   0.0208140   0.0059055   0.0000000
    6  -0.0000000   0.0000000  -0.0425432  -0.0000000   0.0000000   0.0098830
    7   0.7929452  -0.0046361   0.0000000  -0.1882106   0.1545627   0.0000000
    8  -0.0046361   0.4952167  -0.0000000   0.1501709  -0.2030577   0.0000000
    9   0.0000000  -0.0000000   0.0791214   0.0000000  -0.0000000  -0.0293067
   10  -0.1882106   0.1501709   0.0000000   0.1977443  -0.1531896  -0.0000000
   11   0.1545627  -0.2030577  -0.0000000  -0.1531896   0.2192670  -0.0000000
   12   0.0000000   0.0000000  -0.0293067  -0.0000000  -0.0000000   0.0187574
   13  -0.0127800  -0.0496229  -0.0000000   0.0022854  -0.0008475   0.0000000
   14  -0.0155943  -0.0291656   0.0000000   0.0005442   0.0006676  -0.0000000
   15  -0.0000000  -0.0000000   0.0064365   0.0000000  -0.0000000  -0.0059702
   16  -0.0571581  -0.0484861  -0.0000000   0.0066620   0.0054031  -0.0000000
   17  -0.0503202  -0.1679526  -0.0000000  -0.0180867  -0.0234820  -0.0000000
   18  -0.0000000  -0.0000000  -0.0175271  -0.0000000   0.0000000   0.0024388
           13          14          15          16          17          18
    1   0.0017575   0.0132024   0.0000000  -0.0032156   0.0009692   0.0000000
    2   0.0172118  -0.0344559  -0.0000000  -0.0016337   0.0021691   0.0000000
    3  -0.0000000   0.0000000   0.0034373  -0.0000000  -0.0000000  -0.0015009
    4  -0.0845003  -0.0903009   0.0000000  -0.0076144  -0.0069498  -0.0000000
    5  -0.0577342  -0.2785367  -0.0000000  -0.0308266  -0.0194422  -0.0000000
    6   0.0000000  -0.0000000  -0.0319880   0.0000000   0.0000000  -0.0007282
    7  -0.0127800  -0.0155943  -0.0000000  -0.0571581  -0.0503202  -0.0000000
    8  -0.0496229  -0.0291656  -0.0000000  -0.0484861  -0.1679526  -0.0000000
    9  -0.0000000   0.0000000   0.0064365  -0.0000000  -0.0000000  -0.0175271
   10   0.0022854   0.0005442   0.0000000   0.0066620  -0.0180867  -0.0000000
   11  -0.0008475   0.0006676  -0.0000000   0.0054031  -0.0234820   0.0000000
   12   0.0000000  -0.0000000  -0.0059702  -0.0000000  -0.0000000   0.0024388
   13   0.0980827   0.0958273  -0.0000000  -0.0048452  -0.0048345   0.0000000
   14   0.0958273   0.3451667   0.0000000  -0.0036787  -0.0036760   0.0000000
   15  -0.0000000   0.0000000   0.0199965  -0.0000000  -0.0000000   0.0080878
   16  -0.0048452  -0.0036787  -0.0000000   0.0661714   0.0792220   0.0000000
   17  -0.0048345  -0.0036760  -0.0000000   0.0792220   0.2123836   0.0000000
   18   0.0000000   0.0000000   0.0080878   0.0000000   0.0000000   0.0092296
 Gradient time:  CPU 196.19 s  wall 196.41 s
 **********************************************************************
 **                                                                  **
 **                       VIBRATIONAL ANALYSIS                       **
 **                       --------------------                       **
 **                                                                  **
 **        VIBRATIONAL FREQUENCIES (CM**-1) AND NORMAL MODES         **
 **     FORCE CONSTANTS (mDYN/ANGSTROM) AND REDUCED MASSES (AMU)     **
 **                  INFRARED INTENSITIES (KM/MOL)                   **
 **                                                                  **
 **********************************************************************


 Mode:                 1                      2                      3
 Frequency:       112.46                 245.00                 287.57
 Force Cnst:      0.2727                 0.2126                 1.0718
 Red. Mass:      36.5923                 6.0101                21.9979
 IR Active:          YES                    YES                    YES
 IR Intens:        0.320                  1.393                  0.658
 Raman Active:       YES                    YES                    YES
               X      Y      Z        X      Y      Z        X      Y      Z
 I         -0.278 -0.045  0.000    0.000 -0.000  0.010   -0.102  0.157  0.000
 C          0.140  0.293  0.000   -0.000 -0.000  0.115    0.122 -0.288 -0.000
 C          0.177  0.146  0.000   -0.000  0.000  0.525    0.081 -0.140  0.000
 H         -0.066 -0.077  0.000   -0.000  0.000  0.792    0.129 -0.100  0.000
 F          0.198  0.258 -0.000   -0.000 -0.000 -0.253    0.740 -0.480 -0.000
 Cl         0.794 -0.125 -0.000    0.000  0.000 -0.140   -0.106 -0.158 -0.000
 TransDip  -0.018  0.003  0.000    0.000 -0.000  0.038   -0.005  0.026  0.000

 Mode:                 4                      5                      6
 Frequency:       426.99                 432.63                 479.10
 Force Cnst:      1.1459                 0.5343                 1.5196
 Red. Mass:      10.6674                 4.8448                11.2365
 IR Active:          YES                    YES                    YES
 IR Intens:        6.762                  4.704                 12.166
 Raman Active:       YES                    YES                    YES
               X      Y      Z        X      Y      Z        X      Y      Z
 I         -0.038  0.003 -0.000    0.000 -0.000 -0.015    0.041 -0.033  0.000
 C          0.428  0.118  0.000   -0.000 -0.000  0.556   -0.269  0.400 -0.000
 C          0.495 -0.261 -0.000   -0.000  0.000 -0.114   -0.309  0.180  0.000
 H          0.508 -0.251 -0.000   -0.000  0.000 -0.814   -0.604 -0.077  0.000
 F         -0.012  0.336 -0.000    0.000 -0.000 -0.122    0.328  0.298  0.000
 Cl        -0.188 -0.136 -0.000    0.000  0.000 -0.008   -0.113 -0.239 -0.000
 TransDip   0.040 -0.073 -0.000   -0.000  0.000 -0.069   -0.089  0.068  0.000

 Mode:                 7                      8                      9
 Frequency:       798.82                 870.17                1096.27
 Force Cnst:      0.5097                 2.5977                 8.0975
 Red. Mass:       1.3556                 5.8228                11.4357
 IR Active:          YES                    YES                    YES
 IR Intens:       36.225                105.406                225.164
 Raman Active:       YES                    YES                    YES
               X      Y      Z        X      Y      Z        X      Y      Z
 I          0.000 -0.000  0.001   -0.002  0.003 -0.000    0.002 -0.003  0.000
 C         -0.000  0.000  0.082    0.203 -0.111  0.000   -0.017  0.738 -0.000
 C         -0.000 -0.000 -0.155    0.047  0.540 -0.000    0.278  0.057  0.000
 H         -0.000  0.000  0.984    0.263  0.740  0.000   -0.192 -0.376  0.000
 F          0.000 -0.000 -0.022   -0.095 -0.059 -0.000   -0.117 -0.426 -0.000
 Cl         0.000  0.000  0.006   -0.035 -0.146  0.000   -0.028 -0.020 -0.000
 TransDip  -0.000 -0.000  0.193    0.318  0.082  0.000   -0.004  0.481  0.000

 Mode:                10                     11                     12
 Frequency:      1249.14                1656.53                3207.31
 Force Cnst:      1.0834                15.0113                 6.6116
 Red. Mass:       1.1784                 9.2847                 1.0909
 IR Active:          YES                    YES                    YES
 IR Intens:       29.814                 14.225                 15.314
 Raman Active:       YES                    YES                    YES
               X      Y      Z        X      Y      Z        X      Y      Z
 I          0.000 -0.001  0.000   -0.002  0.001  0.000   -0.000  0.000 -0.000
 C         -0.092  0.048 -0.000    0.590  0.204 -0.000   -0.005 -0.003  0.000
 C         -0.003 -0.065  0.000   -0.563 -0.197  0.000    0.063 -0.060 -0.000
 H          0.757  0.642 -0.000    0.057  0.497 -0.000   -0.680  0.728 -0.000
 F          0.009 -0.002  0.000   -0.027 -0.060  0.000    0.000  0.000  0.000
 Cl         0.005 -0.010 -0.000    0.010  0.013 -0.000   -0.000  0.000  0.000
 TransDip  -0.170  0.039 -0.000    0.116  0.035 -0.000   -0.122 -0.027  0.000

 STANDARD THERMODYNAMIC QUANTITIES AT   298.15 K  AND     1.00 ATM

   This Molecule has  0 Imaginary Frequencies
   Zero point vibrational energy:       15.528 kcal/mol

   Atom    1 Element I  Has Mass  126.90440
   Atom    2 Element C  Has Mass   12.00000
   Atom    3 Element C  Has Mass   12.00000
   Atom    4 Element H  Has Mass    1.00783
   Atom    5 Element F  Has Mass   18.99840
   Atom    6 Element Cl Has Mass   34.96885
   Molecular Mass:   205.879480 amu
   Principal axes and moments of inertia in amu*Bohr^2:
                             1           2           3
    Eigenvalues --      572.64317  1497.12347  2069.76664
          X               0.99999     0.00514    -0.00000
          Y              -0.00514     0.99999    -0.00000
          Z               0.00000     0.00000     1.00000
   Rotational Symmetry Number is   1
   The Molecule is an Asymmetric Top
   Translational Enthalpy:        0.889 kcal/mol
   Rotational Enthalpy:           0.889 kcal/mol
   Vibrational Enthalpy:         17.175 kcal/mol
   gas constant (RT):             0.592 kcal/mol
   Translational Entropy:        41.870  cal/mol.K
   Rotational Entropy:           28.963  cal/mol.K
   Vibrational Entropy:           9.380  cal/mol.K

   Total Enthalpy:               19.545 kcal/mol
   Total Entropy:                80.214  cal/mol.K

 ======================================================================

 STANDARD THERMODYNAMIC QUANTITIES FOR ANHARMONIC VIBRATION -- TOSH

   Zero point vibrational energy: ************ kcal/mol

   Vibrational Enthalpy:       Infinity kcal/mol
   Vibrational Entropy:             NaN  cal/mol.K

   Total Enthalpy:             Infinity kcal/mol
   Total Entropy:                   NaN  cal/mol.K

 ======================================================================

 STANDARD THERMODYNAMIC QUANTITIES FOR ANHARMONIC VIBRATION -- VPT2

   Zero point vibrational energy: ************ kcal/mol

   Vibrational Enthalpy:       Infinity kcal/mol
   Vibrational Entropy:             NaN  cal/mol.K

   Total Enthalpy:             Infinity kcal/mol
   Total Entropy:                   NaN  cal/mol.K

 ======================================================================

Archival summary:
1\1\TWL01\FREQ\ProcedureUnspecified\BasisUnspecified\1l1121\taweetha\TueAug2823:27:512018TueAug2823:27:512018\0\\#,FREQ,ProcedureUnspecified,BasisUnspecified,\\0,1\I\C,1,2.0974\C,2,1.3288,1,128.571\H,3,1.08212,2,119.853,1,180,0\F,2,1.34624,1,112.888,3,-180,0\Cl,3,1.72771,2,124.986,1,-0,0\\\@

 Total job time:  216.82s(wall), 216.58s(cpu) 
 Tue Aug 28 23:27:51 2018

        *************************************************************
        *                                                           *
        *  Thank you very much for using Q-Chem.  Have a nice day.  *
        *                                                           *
        *************************************************************
