# Supplementary material for: Geometric and energetic data from ab initio calculations of haloethene, haloimine, halomethylenephosphine, haloiminophosphine, halodiazene, halodiphosphene and halocyclopropane
Source: Data Brief. 2019 Nov 2;27:104738. doi: 10.1016/j.dib.2019.104738 (PMC6861602; doi:10.1016/j.dib.2019.104738)
Supplement: Multimedia component 2 [file mmc2.zip › CC/B3LYP/HClCCHBr.out]

Q-Chem Developer Version!
                  Welcome to Q-Chem
     A Quantum Leap Into The Future Of Chemistry


 Q-Chem 5.1, Q-Chem, Inc., Pleasanton, CA (2018)

 Yihan Shao,  Zhengting Gan,  E. Epifanovsky,  A. T. B. Gilbert,  M. Wormit,  
 J. Kussmann,  A. W. Lange,  A. Behn,  Jia Deng,  Xintian Feng,  D. Ghosh,  
 M. Goldey,  P. R. Horn,  L. D. Jacobson,  I. Kaliman,  T. Kus,  A. Landau,  
 Jie Liu,  E. I. Proynov,  R. M. Richard,  R. P. Steele,  E. J. Sundstrom,  
 H. L. Woodcock III,  P. M. Zimmerman,  D. Zuev,  B. Albrecht,  E. Alguire,  
 S. A. Baeppler,  D. Barton,  Z. Benda,  Y. A. Bernard,  E. J. Berquist,  
 K. B. Bravaya,  H. Burton,  D. Casanova,  Chun-Min Chang,  Yunqing Chen,  
 A. Chien,  K. D. Closser,  M. P. Coons,  S. Coriani,  S. Dasgupta,  
 A. L. Dempwolff,  M. Diedenhofen,  Hainam Do,  R. G. Edgar,  Po-Tung Fang,  
 S. Faraji,  S. Fatehi,  Qingguo Feng,  K. D. Fenk,  J. Fosso-Tande,  
 Qinghui Ge,  A. Ghysels,  G. Gidofalvi,  J. Gomes,  J. Gonthier,  A. Gunina,  
 D. Hait,  M. W. D. Hanson-Heine,  P. H. P. Harbach,  A. W. Hauser,  
 J. E. Herr,  E. G. Hohenstein,  Z. C. Holden,  Kerwin Hui,  B. C. Huynh,  
 T.-C. Jagau,  Hyunjun Ji,  B. Kaduk,  K. Khistyaev,  Jaehoon Kim,  
 P. Klunzinger,  K. Koh,  D. Kosenkov,  L. Koulias,  T. Kowalczyk,  
 C. M. Krauter,  A. Kunitsa,  Ka Un Lao,  A. Laurent,  K. V. Lawler,  
 Joonho Lee,  D. Lefrancois,  S. Lehtola,  D. S. Levine,  Yi-Pei Li,  
 You-Sheng Lin,  Fenglai Liu,  E. Livshits,  A. Luenser,  P. Manohar,  
 E. Mansoor,  S. F. Manzer,  Shan-Ping Mao,  Yuezhi Mao,  N. Mardirossian,  
 A. V. Marenich,  T. Markovich,  L. A. Martinez-Martinez,  S. A. Maurer,  
 N. J. Mayhall,  S. C. McKenzie,  J.-M. Mewes,  A. F. Morrison,  
 J. W. Mullinax,  K. Nanda,  T. S. Nguyen-Beck,  R. Olivares-Amaya,  
 J. A. Parkhill,  T. M. Perrine,  F. Plasser,  P. Pokhilko,  S. Prager,  
 A. Prociuk,  E. Ramos,  D. R. Rehn,  F. Rob,  M. Schneider,  N. Sergueev,  
 S. M. Sharada,  S. Sharma,  D. W. Small,  T. Stauch,  T. Stein,  
 Yu-Chuan Su,  A. J. W. Thom,  A. Tkatchenko,  T. Tsuchimochi,  N. M. Tubman,  
 L. Vogt,  M. L. Vidal,  O. Vydrov,  M. A. Watson,  J. Wenzel,  
 M. de Wergifosse,  T. A. Wesolowski,  A. White,  J. Witte,  A. Yamada,  
 Jun Yang,  K. Yao,  S. Yeganeh,  S. R. Yost,  Zhi-Qiang You,  A. Zech,  
 Igor Ying Zhang,  Xing Zhang,  Yan Zhao,  Ying Zhu,  B. R. Brooks,  
 G. K. L. Chan,  C. J. Cramer,  M. S. Gordon,  W. J. Hehre,  A. Klamt,  
 M. W. Schmidt,  C. D. Sherrill,  D. G. Truhlar,  A. Aspuru-Guzik,  R. Baer,  
 A. T. Bell,  N. A. Besley,  Jeng-Da Chai,  A. E. DePrince, III,  
 R. A. DiStasio Jr.,  A. Dreuw,  B. D. Dunietz,  T. R. Furlani,  
 Chao-Ping Hsu,  Yousung Jung,  Jing Kong,  D. S. Lambrecht,  WanZhen Liang,  
 C. Ochsenfeld,  V. A. Rassolov,  L. V. Slipchenko,  J. E. Subotnik,  
 T. Van Voorhis,  J. M. Herbert,  A. I. Krylov,  P. M. W. Gill,  M. Head-Gordon

 Contributors to earlier versions of Q-Chem not listed above: 
 R. D. Adamson,  B. Austin,  J. Baker,  G. J. O. Beran,  K. Brandhorst,  
 S. T. Brown,  E. F. C. Byrd,  A. K. Chakraborty,  C.-L. Cheng,  
 Siu Hung Chien,  D. M. Chipman,  D. L. Crittenden,  H. Dachsel,  
 R. J. Doerksen,  A. D. Dutoi,  L. Fusti-Molnar,  W. A. Goddard III,  
 A. Golubeva-Zadorozhnaya,  S. R. Gwaltney,  G. Hawkins,  A. Heyden,  
 S. Hirata,  G. Kedziora,  F. J. Keil,  C. Kelley,  Jihan Kim,  R. A. King,  
 R. Z. Khaliullin,  P. P. Korambath,  W. Kurlancheek,  A. M. Lee,  M. S. Lee,  
 S. V. Levchenko,  Ching Yeh Lin,  D. Liotard,  R. C. Lochan,  I. Lotan,  
 P. E. Maslen,  N. Nair,  D. P. O'Neill,  D. Neuhauser,  E. Neuscamman,  
 C. M. Oana,  R. Olson,  B. Peters,  R. Peverati,  P. A. Pieniazek,  
 Y. M. Rhee,  J. Ritchie,  M. A. Rohrdanz,  E. Rosta,  N. J. Russ,  
 H. F. Schaefer III,  N. E. Schultz,  N. Shenvi,  A. C. Simmonett,  A. Sodt,  
 D. Stuck,  K. S. Thanthiriwatte,  V. Vanovschi,  Tao Wang,  A. Warshel,  
 C. F. Williams,  Q. Wu,  X. Xu,  W. Zhang

 Please cite Q-Chem as follows:
 Y. Shao et al., Mol. Phys. 113, 184-215 (2015)
 DOI: 10.1080/00268976.2014.952696

 Q-Chem 5.1.1 for Intel X86 EM64T Linux

 Parts of Q-Chem use Armadillo 8.300.2 (Tropical Shenanigans).
 http://arma.sourceforge.net/

 Q-Chem begins on Tue Aug 28 23:27:51 2018  

Host: 
0

     Scratch files written to /scratch/taweetham/qchem28916//
Input Ideriv = 2
Curr. Ideriv = -1
Max.  Ideriv = 2

Checking the input file for inconsistencies... 	...done.

--------------------------------------------------------------
User input:
--------------------------------------------------------------
HHClBr.inp
$molecule
0 1
Br
C  1 1.891340
H  2 1.081193 1 113.652038
C  2 1.326990 1 125.650842 3 -180.000000 0
H  4 1.082054 2 120.723464 1 -180.000000 0
Cl 4 1.734405 2 125.802980 1 -0.000000 0
$end

$rem
   JOB_TYPE		OPTIMIZATION
   BASIS		6-311++G**
   EXCHANGE		B3LYP
$end

--------------------------------------------------------------
 ----------------------------------------------------------------
             Standard Nuclear Orientation (Angstroms)
    I     Atom           X                Y                Z
 ----------------------------------------------------------------
    1      Br      1.3029573747    -0.2108235526    -0.0000000000
    2      C       0.0000284132     1.1601407492     0.0000000000
    3      H       0.4191032016     2.1568125232     0.0000000000
    4      C      -1.3143943962     0.9779454196     0.0000000000
    5      H      -1.9896884383     1.8234150026     0.0000000000
    6      Cl     -2.1262780577    -0.5547011881    -0.0000000000
 ----------------------------------------------------------------
 Molecular Point Group                 Cs    NOp =  2
 Largest Abelian Subgroup              Cs    NOp =  2
 Nuclear Repulsion Energy =   281.4345420373 hartrees
 There are       33 alpha and       33 beta electrons
 Requested basis set is 6-311++G(d,p)
 There are 54 shells and 136 basis functions

 Total QAlloc Memory Limit   2000 MB
 Mega-Array Size       188 MB
 MEM_STATIC part       192 MB
 A cutoff of  1.0D-11 yielded   1323 shell pairs
 There are      8777 function pairs (      9600 Cartesian)
 Smallest overlap matrix eigenvalue = 5.65E-05

 Scale SEOQF with 1.000000e-01/1.000000e-01/1.000000e-01

 Standard Electronic Orientation quadrupole field applied
 Nucleus-field energy     =     0.0000000074 hartrees
 Guess from superposition of atomic densities
 Warning:  Energy on first SCF cycle will be non-variational
 SAD guess density has 66.000000 electrons

 -----------------------------------------------------------------------
  General SCF calculation program by
  Eric Jon Sundstrom, Paul Horn, Yuezhi Mao, Dmitri Zuev, Alec White,
  David Stuck, Shaama M.S., Shane Yost, Joonho Lee, David Small,
  Daniel Levine, Susi Lehtola, Hugh Burton, Evgeny Epifanovsky
 -----------------------------------------------------------------------
 Exchange:     0.2000 Hartree-Fock + 0.0800 Slater + 0.7200 B88
 Correlation:  0.1900 VWN1RPA + 0.8100 LYP
 Using SG-1 standard quadrature grid
 A restricted SCF calculation will be
 performed using DIIS
 SCF converges when DIIS error is below 1.0e-08
 ---------------------------------------
  Cycle       Energy         DIIS error
 ---------------------------------------
    1   -3112.3113621336      4.58e-02  
    2   -3111.7485592346      4.10e-03  
    3   -3111.7312606926      4.80e-03  
    4   -3111.7759560557      9.95e-04  
    5   -3111.7784460689      1.71e-04  
    6   -3111.7784741512      1.27e-04  
    7   -3111.7785120546      2.20e-05  
    8   -3111.7785130130      5.78e-06  
    9   -3111.7785130729      9.27e-07  
   10   -3111.7785130746      1.82e-07  
   11   -3111.7785130747      5.49e-08  
   12   -3111.7785130747      9.33e-09  Convergence criterion met
 ---------------------------------------
 SCF time:   CPU 18.26s  wall 18.00s 
 SCF   energy in the final basis set =    -3111.7785130747
 Total energy in the final basis set =    -3111.7785130747

 --------------------------------------------------------------
             Orbital Energies (a.u.) and Symmetries
 --------------------------------------------------------------

 Alpha MOs, Restricted
 -- Occupied --                  
-482.85 -101.57  -62.50  -56.32  -56.32  -56.31  -10.25  -10.25
  1 A'    2 A'    3 A'    4 A'    1 A"    5 A'    6 A'    7 A'                 
 -9.486  -8.707  -7.251  -7.241  -7.240  -6.539  -6.526  -6.525
  8 A'    9 A'   10 A'    2 A"   11 A'   12 A'    3 A"   13 A'                 
 -2.650  -2.646  -2.646  -2.635  -2.635  -0.899  -0.831  -0.746
 14 A'    4 A"   15 A'    5 A"   16 A'   17 A'   18 A'   19 A'                 
 -0.586  -0.520  -0.466  -0.402  -0.395  -0.335  -0.332  -0.302
 20 A'   21 A'   22 A'   23 A'    6 A"    7 A"   24 A'   25 A'                 
 -0.265
  8 A"                                                                         
 -- Virtual --                   
 -0.033  -0.030  -0.011   0.010   0.023   0.033   0.053   0.069
  9 A"   26 A'   27 A'   28 A'   29 A'   30 A'   10 A"   31 A'                 
  0.078   0.080   0.088   0.093   0.100   0.111   0.115   0.129
 32 A'   11 A"   33 A'   12 A"   34 A'   35 A'   36 A'   37 A'                 
  0.136   0.142   0.156   0.170   0.192   0.212   0.281   0.313
 13 A"   38 A'   39 A'   40 A'   41 A'   42 A'   43 A'   44 A'                 
  0.389   0.408   0.419   0.426   0.429   0.462   0.474   0.478
 45 A'   46 A'   14 A"   47 A'   48 A'   15 A"   49 A'   50 A'                 
  0.500   0.544   0.562   0.566   0.584   0.609   0.631   0.661
 16 A"   17 A"   51 A'   18 A"   52 A'   53 A'   19 A"   54 A'                 
  0.710   0.741   0.767   0.797   0.817   0.847   0.847   0.886
 55 A'   56 A'   57 A'   20 A"   58 A'   21 A"   59 A'   60 A'                 
  0.933   0.959   1.018   1.066   1.148   1.276   1.331   1.412
 61 A'   62 A'   22 A"   63 A'   64 A'   23 A"   24 A"   65 A'                 
  1.538   1.634   1.673   1.738   1.788   1.834   1.902   2.008
 66 A'   67 A'   68 A'   25 A"   69 A'   26 A"   70 A'   27 A"                 
  2.044   2.068   2.103   2.219   2.260   2.292   2.386   2.410
 71 A'   28 A"   72 A'   73 A'   29 A"   74 A'   75 A'   76 A'                 
  2.476   2.620   2.643   2.665   2.782   2.845   3.067   3.298
 77 A'   78 A'   79 A'   30 A"   80 A'   31 A"   81 A'   82 A'                 
  3.439   3.975   3.994   4.021   4.065   4.171   4.367   6.627
 83 A'   84 A'   32 A"   85 A'   33 A"   86 A'   87 A'   88 A'                 
  7.545   7.580   7.664   9.731  23.521  24.181  25.805  25.926
 34 A"   89 A'   90 A'   91 A'   92 A'   93 A'   35 A"   94 A'                 
 26.332  47.901 215.714 289.741 289.775 289.8881020.689
 95 A'   96 A'   97 A'   36 A"   98 A'   99 A'  100 A'                         

 Beta MOs, Restricted
 -- Occupied --                  
-482.85 -101.57  -62.50  -56.32  -56.32  -56.31  -10.25  -10.25
  1 A'    2 A'    3 A'    4 A'    1 A"    5 A'    6 A'    7 A'                 
 -9.486  -8.707  -7.251  -7.241  -7.240  -6.539  -6.526  -6.525
  8 A'    9 A'   10 A'    2 A"   11 A'   12 A'    3 A"   13 A'                 
 -2.650  -2.646  -2.646  -2.635  -2.635  -0.899  -0.831  -0.746
 14 A'    4 A"   15 A'    5 A"   16 A'   17 A'   18 A'   19 A'                 
 -0.586  -0.520  -0.466  -0.402  -0.395  -0.335  -0.332  -0.302
 20 A'   21 A'   22 A'   23 A'    6 A"    7 A"   24 A'   25 A'                 
 -0.265
  8 A"                                                                         
 -- Virtual --                   
 -0.033  -0.030  -0.011   0.010   0.023   0.033   0.053   0.069
  9 A"   26 A'   27 A'   28 A'   29 A'   30 A'   10 A"   31 A'                 
  0.078   0.080   0.088   0.093   0.100   0.111   0.115   0.129
 32 A'   11 A"   33 A'   12 A"   34 A'   35 A'   36 A'   37 A'                 
  0.136   0.142   0.156   0.170   0.192   0.212   0.281   0.313
 13 A"   38 A'   39 A'   40 A'   41 A'   42 A'   43 A'   44 A'                 
  0.389   0.408   0.419   0.426   0.429   0.462   0.474   0.478
 45 A'   46 A'   14 A"   47 A'   48 A'   15 A"   49 A'   50 A'                 
  0.500   0.544   0.562   0.566   0.584   0.609   0.631   0.661
 16 A"   17 A"   51 A'   18 A"   52 A'   53 A'   19 A"   54 A'                 
  0.710   0.741   0.767   0.797   0.817   0.847   0.847   0.886
 55 A'   56 A'   57 A'   20 A"   58 A'   21 A"   59 A'   60 A'                 
  0.933   0.959   1.018   1.066   1.148   1.276   1.331   1.412
 61 A'   62 A'   22 A"   63 A'   64 A'   23 A"   24 A"   65 A'                 
  1.538   1.634   1.673   1.738   1.788   1.834   1.902   2.008
 66 A'   67 A'   68 A'   25 A"   69 A'   26 A"   70 A'   27 A"                 
  2.044   2.068   2.103   2.219   2.260   2.292   2.386   2.410
 71 A'   28 A"   72 A'   73 A'   29 A"   74 A'   75 A'   76 A'                 
  2.476   2.620   2.643   2.665   2.782   2.845   3.067   3.298
 77 A'   78 A'   79 A'   30 A"   80 A'   31 A"   81 A'   82 A'                 
  3.439   3.975   3.994   4.021   4.065   4.171   4.367   6.627
 83 A'   84 A'   32 A"   85 A'   33 A"   86 A'   87 A'   88 A'                 
  7.545   7.580   7.664   9.731  23.521  24.181  25.805  25.926
 34 A"   89 A'   90 A'   91 A'   92 A'   93 A'   35 A"   94 A'                 
 26.332  47.901 215.714 289.741 289.775 289.8881020.689
 95 A'   96 A'   97 A'   36 A"   98 A'   99 A'  100 A'                         
 --------------------------------------------------------------

          Ground-State Mulliken Net Atomic Charges

     Atom                 Charge (a.u.)
  ----------------------------------------
      1 Br                   -0.143234
      2 C                    -0.074848
      3 H                     0.219792
      4 C                    -0.398966
      5 H                     0.186868
      6 Cl                    0.210387
  ----------------------------------------
  Sum of atomic charges =     0.000000

 -----------------------------------------------------------------
                    Cartesian Multipole Moments
 -----------------------------------------------------------------
    Charge (ESU x 10^10)
                 0.0000
    Dipole Moment (Debye)
         X      -0.2203      Y       1.8224      Z       0.0000
       Tot       1.8356
    Quadrupole Moments (Debye-Ang)
        XX     -42.9972     XY      -2.1563     YY     -38.2605
        XZ       0.0000     YZ      -0.0000     ZZ     -45.0401
    Octopole Moments (Debye-Ang^2)
       XXX      34.1642    XXY      -2.5801    XYY       8.3772
       YYY      -2.3849    XXZ       0.0000    XYZ       0.0000
       YYZ       0.0000    XZZ      11.7660    YZZ      -4.3946
       ZZZ       0.0000
    Hexadecapole Moments (Debye-Ang^3)
      XXXX    -652.2964   XXXY     -16.4621   XXYY    -119.9156
      XYYY      -4.8484   YYYY    -158.8904   XXXZ       0.0000
      XXYZ      -0.0000   XYYZ       0.0000   YYYZ      -0.0000
      XXZZ    -121.7607   XYZZ      -0.6854   YYZZ     -42.3304
      XZZZ       0.0000   YZZZ      -0.0000   ZZZZ     -54.7288
 -----------------------------------------------------------------
 Calculating analytic gradient of the SCF energy
 Gradient of SCF Energy
            1           2           3           4           5           6
    1  -0.0007133   0.0006779   0.0000464  -0.0001347  -0.0000197   0.0001435
    2   0.0008500  -0.0006943   0.0000466   0.0000369  -0.0000871  -0.0001521
    3  -0.0000000  -0.0000000   0.0000000  -0.0000000  -0.0000000   0.0000000
 Max gradient component =       8.500E-04
 RMS gradient           =       3.534E-04
 Gradient time:  CPU 4.93 s  wall 4.93 s
 Geometry Optimization Parameters
   NAtoms,    NIC,     NZ,  NCons,   NDum,   NFix, NCnnct, MaxDiis
        6      27       6       0       0       0       0       0


** GEOMETRY OPTIMIZATION IN DELOCALIZED INTERNAL COORDINATES **
   Searching for a Minimum

   Optimization Cycle:   1

                       Coordinates (Angstroms)
     ATOM                X               Y               Z
      1  Br        1.3029573747   -0.2108235526    0.0000000000
      2  C         0.0000284132    1.1601407492    0.0000000000
      3  H         0.4191032016    2.1568125232    0.0000000000
      4  C        -1.3143943962    0.9779454196    0.0000000000
      5  H        -1.9896884383    1.8234150026    0.0000000000
      6  Cl       -2.1262780577   -0.5547011881    0.0000000000
   Point Group: cs    Number of degrees of freedom:     9


   Energy is  -3111.778513075


 Attempting to Generate Delocalized Internal Coordinates

  9 Hessian modes will be used to form the next step
  Hessian Eigenvalues:
     0.160000    0.160000    0.200652    0.220000    0.220000    0.320486
     0.357473    0.358506    0.602223

 Minimum Search - Taking Simple RFO Step
 Searching for Lamda that Minimizes Along All modes
 Value Taken    Lamda =  -0.00000639
 Step Taken.  Stepsize is  0.005640

                             Maximum     Tolerance    Cnvgd?
         Gradient           0.000631      0.000300      NO
         Displacement       0.003235      0.001200      NO
         Energy change     *********      0.000001      NO


 New Cartesian Coordinates Obtained by Inverse Iteration

 Displacement from previous Coordinates is:  0.007020
 ----------------------------------------------------------------
             Standard Nuclear Orientation (Angstroms)
    I     Atom           X                Y                Z
 ----------------------------------------------------------------
    1      Br      1.3058488097    -0.2118518847     0.0000000000
    2      C      -0.0001418852     1.1601157164     0.0000000000
    3      H       0.4178140696     2.1571971641     0.0000000000
    4      C      -1.3145204119     0.9778274620     0.0000000000
    5      H      -1.9895581054     1.8235606992     0.0000000000
    6      Cl     -2.1277143795    -0.5540602031     0.0000000000
 ----------------------------------------------------------------
 Molecular Point Group                 Cs    NOp =  2
 Largest Abelian Subgroup              Cs    NOp =  2
 Nuclear Repulsion Energy =   281.1819665974 hartrees
 There are       33 alpha and       33 beta electrons
 Applying Cartesian multipole field
    Component          Value
    ---------          -----
     (2,0,0)        1.00000E-11
     (0,2,0)        2.00000E-11
     (0,0,2)       -3.00000E-11
 Nucleus-field energy     =     0.0000000074 hartrees
 Requested basis set is 6-311++G(d,p)
 There are 54 shells and 136 basis functions
 A cutoff of  1.0D-11 yielded   1323 shell pairs
 There are      8777 function pairs (      9600 Cartesian)
 Smallest overlap matrix eigenvalue = 5.65E-05
 Guess MOs from SCF MO coefficient file

 -----------------------------------------------------------------------
  General SCF calculation program by
  Eric Jon Sundstrom, Paul Horn, Yuezhi Mao, Dmitri Zuev, Alec White,
  David Stuck, Shaama M.S., Shane Yost, Joonho Lee, David Small,
  Daniel Levine, Susi Lehtola, Hugh Burton, Evgeny Epifanovsky
 -----------------------------------------------------------------------
 Exchange:     0.2000 Hartree-Fock + 0.0800 Slater + 0.7200 B88
 Correlation:  0.1900 VWN1RPA + 0.8100 LYP
 Using SG-1 standard quadrature grid
 A restricted SCF calculation will be
 performed using DIIS
 SCF converges when DIIS error is below 1.0e-08
 ---------------------------------------
  Cycle       Energy         DIIS error
 ---------------------------------------
    1   -3111.7785135738      2.63e-05  
    2   -3111.7785153107      1.39e-05  
    3   -3111.7785152029      1.54e-05  
    4   -3111.7785157532      1.86e-06  
    5   -3111.7785157608      7.00e-07  
    6   -3111.7785157620      2.13e-07  
    7   -3111.7785157621      3.72e-08  
    8   -3111.7785157621      9.00e-09  Convergence criterion met
 ---------------------------------------
 SCF time:   CPU 12.37s  wall 13.00s 
 SCF   energy in the final basis set =    -3111.7785157621
 Total energy in the final basis set =    -3111.7785157621

 --------------------------------------------------------------
             Orbital Energies (a.u.) and Symmetries
 --------------------------------------------------------------

 Alpha MOs, Restricted
 -- Occupied --                  
-482.85 -101.57  -62.50  -56.32  -56.32  -56.31  -10.25  -10.25
  1 A'    2 A'    3 A'    4 A'    1 A"    5 A'    6 A'    7 A'                 
 -9.486  -8.707  -7.251  -7.241  -7.240  -6.539  -6.526  -6.525
  8 A'    9 A'   10 A'    2 A"   11 A'   12 A'    3 A"   13 A'                 
 -2.650  -2.646  -2.646  -2.635  -2.635  -0.899  -0.830  -0.746
 14 A'    4 A"   15 A'    5 A"   16 A'   17 A'   18 A'   19 A'                 
 -0.586  -0.520  -0.465  -0.402  -0.395  -0.335  -0.332  -0.303
 20 A'   21 A'   22 A'   23 A'    6 A"    7 A"   24 A'   25 A'                 
 -0.266
  8 A"                                                                         
 -- Virtual --                   
 -0.033  -0.030  -0.011   0.010   0.023   0.033   0.053   0.069
  9 A"   26 A'   27 A'   28 A'   29 A'   30 A'   10 A"   31 A'                 
  0.077   0.080   0.088   0.093   0.100   0.111   0.115   0.129
 32 A'   11 A"   33 A'   12 A"   34 A'   35 A'   36 A'   37 A'                 
  0.136   0.142   0.156   0.170   0.192   0.212   0.281   0.314
 13 A"   38 A'   39 A'   40 A'   41 A'   42 A'   43 A'   44 A'                 
  0.389   0.408   0.420   0.425   0.429   0.462   0.474   0.478
 45 A'   46 A'   14 A"   47 A'   48 A'   15 A"   49 A'   50 A'                 
  0.500   0.544   0.562   0.566   0.584   0.609   0.631   0.661
 16 A"   17 A"   51 A'   18 A"   52 A'   53 A'   19 A"   54 A'                 
  0.710   0.741   0.767   0.797   0.816   0.847   0.847   0.885
 55 A'   56 A'   57 A'   20 A"   58 A'   21 A"   59 A'   60 A'                 
  0.933   0.959   1.018   1.066   1.148   1.276   1.330   1.413
 61 A'   62 A'   22 A"   63 A'   64 A'   23 A"   24 A"   65 A'                 
  1.537   1.633   1.673   1.738   1.787   1.834   1.902   2.008
 66 A'   67 A'   68 A'   25 A"   69 A'   26 A"   70 A'   27 A"                 
  2.044   2.068   2.103   2.219   2.259   2.292   2.386   2.409
 71 A'   28 A"   72 A'   73 A'   29 A"   74 A'   75 A'   76 A'                 
  2.476   2.620   2.643   2.665   2.781   2.845   3.066   3.298
 77 A'   78 A'   79 A'   30 A"   80 A'   31 A"   81 A'   82 A'                 
  3.439   3.975   3.994   4.020   4.065   4.170   4.367   6.626
 83 A'   84 A'   32 A"   85 A'   33 A"   86 A'   87 A'   88 A'                 
  7.545   7.579   7.664   9.731  23.521  24.181  25.805  25.926
 34 A"   89 A'   90 A'   91 A'   92 A'   93 A'   35 A"   94 A'                 
 26.332  47.900 215.714 289.741 289.774 289.8871020.688
 95 A'   96 A'   97 A'   36 A"   98 A'   99 A'  100 A'                         

 Beta MOs, Restricted
 -- Occupied --                  
-482.85 -101.57  -62.50  -56.32  -56.32  -56.31  -10.25  -10.25
  1 A'    2 A'    3 A'    4 A'    1 A"    5 A'    6 A'    7 A'                 
 -9.486  -8.707  -7.251  -7.241  -7.240  -6.539  -6.526  -6.525
  8 A'    9 A'   10 A'    2 A"   11 A'   12 A'    3 A"   13 A'                 
 -2.650  -2.646  -2.646  -2.635  -2.635  -0.899  -0.830  -0.746
 14 A'    4 A"   15 A'    5 A"   16 A'   17 A'   18 A'   19 A'                 
 -0.586  -0.520  -0.465  -0.402  -0.395  -0.335  -0.332  -0.303
 20 A'   21 A'   22 A'   23 A'    6 A"    7 A"   24 A'   25 A'                 
 -0.266
  8 A"                                                                         
 -- Virtual --                   
 -0.033  -0.030  -0.011   0.010   0.023   0.033   0.053   0.069
  9 A"   26 A'   27 A'   28 A'   29 A'   30 A'   10 A"   31 A'                 
  0.077   0.080   0.088   0.093   0.100   0.111   0.115   0.129
 32 A'   11 A"   33 A'   12 A"   34 A'   35 A'   36 A'   37 A'                 
  0.136   0.142   0.156   0.170   0.192   0.212   0.281   0.314
 13 A"   38 A'   39 A'   40 A'   41 A'   42 A'   43 A'   44 A'                 
  0.389   0.408   0.420   0.425   0.429   0.462   0.474   0.478
 45 A'   46 A'   14 A"   47 A'   48 A'   15 A"   49 A'   50 A'                 
  0.500   0.544   0.562   0.566   0.584   0.609   0.631   0.661
 16 A"   17 A"   51 A'   18 A"   52 A'   53 A'   19 A"   54 A'                 
  0.710   0.741   0.767   0.797   0.816   0.847   0.847   0.885
 55 A'   56 A'   57 A'   20 A"   58 A'   21 A"   59 A'   60 A'                 
  0.933   0.959   1.018   1.066   1.148   1.276   1.330   1.413
 61 A'   62 A'   22 A"   63 A'   64 A'   23 A"   24 A"   65 A'                 
  1.537   1.633   1.673   1.738   1.787   1.834   1.902   2.008
 66 A'   67 A'   68 A'   25 A"   69 A'   26 A"   70 A'   27 A"                 
  2.044   2.068   2.103   2.219   2.259   2.292   2.386   2.409
 71 A'   28 A"   72 A'   73 A'   29 A"   74 A'   75 A'   76 A'                 
  2.476   2.620   2.643   2.665   2.781   2.845   3.066   3.298
 77 A'   78 A'   79 A'   30 A"   80 A'   31 A"   81 A'   82 A'                 
  3.439   3.975   3.994   4.020   4.065   4.170   4.367   6.626
 83 A'   84 A'   32 A"   85 A'   33 A"   86 A'   87 A'   88 A'                 
  7.545   7.579   7.664   9.731  23.521  24.181  25.805  25.926
 34 A"   89 A'   90 A'   91 A'   92 A'   93 A'   35 A"   94 A'                 
 26.332  47.900 215.714 289.741 289.774 289.8871020.688
 95 A'   96 A'   97 A'   36 A"   98 A'   99 A'  100 A'                         
 --------------------------------------------------------------

          Ground-State Mulliken Net Atomic Charges

     Atom                 Charge (a.u.)
  ----------------------------------------
      1 Br                   -0.143817
      2 C                    -0.075631
      3 H                     0.219886
      4 C                    -0.398055
      5 H                     0.186828
      6 Cl                    0.210789
  ----------------------------------------
  Sum of atomic charges =     0.000000

 -----------------------------------------------------------------
                    Cartesian Multipole Moments
 -----------------------------------------------------------------
    Charge (ESU x 10^10)
                 0.0000
    Dipole Moment (Debye)
         X      -0.2265      Y       1.8243      Z      -0.0000
       Tot       1.8383
    Quadrupole Moments (Debye-Ang)
        XX     -42.9944     XY      -2.1616     YY     -38.2574
        XZ       0.0000     YZ       0.0000     ZZ     -45.0451
    Octopole Moments (Debye-Ang^2)
       XXX      34.0508    XXY      -2.5886    XYY       8.3309
       YYY      -2.3318    XXZ      -0.0000    XYZ      -0.0000
       YYZ      -0.0000    XZZ      11.7242    YZZ      -4.3841
       ZZZ      -0.0000
    Hexadecapole Moments (Debye-Ang^3)
      XXXX    -653.5001   XXXY     -16.3419   XXYY    -120.1123
      XYYY      -4.7414   YYYY    -158.8506   XXXZ      -0.0000
      XXYZ       0.0000   XYYZ      -0.0000   YYYZ      -0.0000
      XXZZ    -121.9839   XYZZ      -0.6413   YYZZ     -42.3303
      XZZZ      -0.0000   YZZZ       0.0000   ZZZZ     -54.7425
 -----------------------------------------------------------------
 Calculating analytic gradient of the SCF energy
 Gradient of SCF Energy
            1           2           3           4           5           6
    1   0.0001775   0.0001161  -0.0001324  -0.0001705  -0.0000605   0.0000697
    2  -0.0000244   0.0000038   0.0000865   0.0001462  -0.0001005  -0.0001117
    3   0.0000000   0.0000000  -0.0000000  -0.0000000   0.0000000   0.0000000
 Max gradient component =       1.775E-04
 RMS gradient           =       9.194E-05
 Gradient time:  CPU 4.92 s  wall 4.93 s
 Geometry Optimization Parameters
   NAtoms,    NIC,     NZ,  NCons,   NDum,   NFix, NCnnct, MaxDiis
        6      27       6       0       0       0       0       0

 Cartesian Hessian Update
 Hessian Updated using BFGS Update


** GEOMETRY OPTIMIZATION IN DELOCALIZED INTERNAL COORDINATES **
   Searching for a Minimum

   Optimization Cycle:   2

                       Coordinates (Angstroms)
     ATOM                X               Y               Z
      1  Br        1.3058488097   -0.2118518847    0.0000000000
      2  C        -0.0001418852    1.1601157164    0.0000000000
      3  H         0.4178140696    2.1571971641    0.0000000000
      4  C        -1.3145204119    0.9778274620    0.0000000000
      5  H        -1.9895581054    1.8235606992    0.0000000000
      6  Cl       -2.1277143795   -0.5540602031    0.0000000000
   Point Group: cs    Number of degrees of freedom:     9


   Energy is  -3111.778515762

 Hessian Updated using BFGS Update

  9 Hessian modes will be used to form the next step
  Hessian Eigenvalues:
     0.159122    0.160472    0.205071    0.218589    0.249437    0.320741
     0.357413    0.358438    0.606680

 Minimum Search - Taking Simple RFO Step
 Searching for Lamda that Minimizes Along All modes
 Value Taken    Lamda =   0.00000000
 Step Taken.  Stepsize is  0.001049

                             Maximum     Tolerance    Cnvgd?
         Gradient           0.000159      0.000300     YES
         Displacement       0.000716      0.001200     YES
         Energy change     -0.000003      0.000001      NO


                       Distance Matrix (Angstroms)
             Br(  1)   C (  2)   H (  3)   C (  4)   H (  5)
   C (  2)  1.894177
   H (  3)  2.530020  1.081138
   C (  4)  2.877789  1.326959  2.095685
   H (  5)  3.873320  2.097126  2.430381  1.082100
   Cl(  6)  3.450574  2.732209  3.718956  1.734348  2.381631

 Final energy is   -3111.7785157620756     


 ******************************
 **  OPTIMIZATION CONVERGED  **
 ******************************

                       Coordinates (Angstroms)
     ATOM                X               Y               Z
      1  Br        1.3058488097   -0.2118518847    0.0000000000
      2  C        -0.0001418852    1.1601157164    0.0000000000
      3  H         0.4178140696    2.1571971641    0.0000000000
      4  C        -1.3145204119    0.9778274620    0.0000000000
      5  H        -1.9895581054    1.8235606992    0.0000000000
      6  Cl       -2.1277143795   -0.5540602031    0.0000000000

Z-matrix Print:
$molecule
0 1
Br
C  1 1.894177
H  2 1.081138 1 113.668887
C  2 1.326959 1 125.692830 3 -180.000000 0
H  4 1.082100 2 120.699909 1 -180.000000 0
Cl 4 1.734348 2 125.857205 1 -0.000000 0
$end


 --------------------------------------------------------------
             Orbital Energies (a.u.) and Symmetries
 --------------------------------------------------------------

 Alpha MOs, Restricted
 -- Occupied --                  
-482.85 -101.57  -62.50  -56.32  -56.32  -56.31  -10.25  -10.25
  1 A'    2 A'    3 A'    4 A'    1 A"    5 A'    6 A'    7 A'                 
 -9.486  -8.707  -7.251  -7.241  -7.240  -6.539  -6.526  -6.525
  8 A'    9 A'   10 A'    2 A"   11 A'   12 A'    3 A"   13 A'                 
 -2.650  -2.646  -2.646  -2.635  -2.635  -0.899  -0.830  -0.746
 14 A'    4 A"   15 A'    5 A"   16 A'   17 A'   18 A'   19 A'                 
 -0.586  -0.520  -0.465  -0.402  -0.395  -0.335  -0.332  -0.303
 20 A'   21 A'   22 A'   23 A'    6 A"    7 A"   24 A'   25 A'                 
 -0.266
  8 A"                                                                         
 -- Virtual --                   
 -0.033  -0.030  -0.011   0.010   0.023   0.033   0.053   0.069
  9 A"   26 A'   27 A'   28 A'   29 A'   30 A'   10 A"   31 A'                 
  0.077   0.080   0.088   0.093   0.100   0.111   0.115   0.129
 32 A'   11 A"   33 A'   12 A"   34 A'   35 A'   36 A'   37 A'                 
  0.136   0.142   0.156   0.170   0.192   0.212   0.281   0.314
 13 A"   38 A'   39 A'   40 A'   41 A'   42 A'   43 A'   44 A'                 
  0.389   0.408   0.420   0.425   0.429   0.462   0.474   0.478
 45 A'   46 A'   14 A"   47 A'   48 A'   15 A"   49 A'   50 A'                 
  0.500   0.544   0.562   0.566   0.584   0.609   0.631   0.661
 16 A"   17 A"   51 A'   18 A"   52 A'   53 A'   19 A"   54 A'                 
  0.710   0.741   0.767   0.797   0.816   0.847   0.847   0.885
 55 A'   56 A'   57 A'   20 A"   58 A'   21 A"   59 A'   60 A'                 
  0.933   0.959   1.018   1.066   1.148   1.276   1.330   1.413
 61 A'   62 A'   22 A"   63 A'   64 A'   23 A"   24 A"   65 A'                 
  1.537   1.633   1.673   1.738   1.787   1.834   1.902   2.008
 66 A'   67 A'   68 A'   25 A"   69 A'   26 A"   70 A'   27 A"                 
  2.044   2.068   2.103   2.219   2.259   2.292   2.386   2.409
 71 A'   28 A"   72 A'   73 A'   29 A"   74 A'   75 A'   76 A'                 
  2.476   2.620   2.643   2.665   2.781   2.845   3.066   3.298
 77 A'   78 A'   79 A'   30 A"   80 A'   31 A"   81 A'   82 A'                 
  3.439   3.975   3.994   4.020   4.065   4.170   4.367   6.626
 83 A'   84 A'   32 A"   85 A'   33 A"   86 A'   87 A'   88 A'                 
  7.545   7.579   7.664   9.731  23.521  24.181  25.805  25.926
 34 A"   89 A'   90 A'   91 A'   92 A'   93 A'   35 A"   94 A'                 
 26.332  47.900 215.714 289.741 289.774 289.8871020.688
 95 A'   96 A'   97 A'   36 A"   98 A'   99 A'  100 A'                         

 Beta MOs, Restricted
 -- Occupied --                  
-482.85 -101.57  -62.50  -56.32  -56.32  -56.31  -10.25  -10.25
  1 A'    2 A'    3 A'    4 A'    1 A"    5 A'    6 A'    7 A'                 
 -9.486  -8.707  -7.251  -7.241  -7.240  -6.539  -6.526  -6.525
  8 A'    9 A'   10 A'    2 A"   11 A'   12 A'    3 A"   13 A'                 
 -2.650  -2.646  -2.646  -2.635  -2.635  -0.899  -0.830  -0.746
 14 A'    4 A"   15 A'    5 A"   16 A'   17 A'   18 A'   19 A'                 
 -0.586  -0.520  -0.465  -0.402  -0.395  -0.335  -0.332  -0.303
 20 A'   21 A'   22 A'   23 A'    6 A"    7 A"   24 A'   25 A'                 
 -0.266
  8 A"                                                                         
 -- Virtual --                   
 -0.033  -0.030  -0.011   0.010   0.023   0.033   0.053   0.069
  9 A"   26 A'   27 A'   28 A'   29 A'   30 A'   10 A"   31 A'                 
  0.077   0.080   0.088   0.093   0.100   0.111   0.115   0.129
 32 A'   11 A"   33 A'   12 A"   34 A'   35 A'   36 A'   37 A'                 
  0.136   0.142   0.156   0.170   0.192   0.212   0.281   0.314
 13 A"   38 A'   39 A'   40 A'   41 A'   42 A'   43 A'   44 A'                 
  0.389   0.408   0.420   0.425   0.429   0.462   0.474   0.478
 45 A'   46 A'   14 A"   47 A'   48 A'   15 A"   49 A'   50 A'                 
  0.500   0.544   0.562   0.566   0.584   0.609   0.631   0.661
 16 A"   17 A"   51 A'   18 A"   52 A'   53 A'   19 A"   54 A'                 
  0.710   0.741   0.767   0.797   0.816   0.847   0.847   0.885
 55 A'   56 A'   57 A'   20 A"   58 A'   21 A"   59 A'   60 A'                 
  0.933   0.959   1.018   1.066   1.148   1.276   1.330   1.413
 61 A'   62 A'   22 A"   63 A'   64 A'   23 A"   24 A"   65 A'                 
  1.537   1.633   1.673   1.738   1.787   1.834   1.902   2.008
 66 A'   67 A'   68 A'   25 A"   69 A'   26 A"   70 A'   27 A"                 
  2.044   2.068   2.103   2.219   2.259   2.292   2.386   2.409
 71 A'   28 A"   72 A'   73 A'   29 A"   74 A'   75 A'   76 A'                 
  2.476   2.620   2.643   2.665   2.781   2.845   3.066   3.298
 77 A'   78 A'   79 A'   30 A"   80 A'   31 A"   81 A'   82 A'                 
  3.439   3.975   3.994   4.020   4.065   4.170   4.367   6.626
 83 A'   84 A'   32 A"   85 A'   33 A"   86 A'   87 A'   88 A'                 
  7.545   7.579   7.664   9.731  23.521  24.181  25.805  25.926
 34 A"   89 A'   90 A'   91 A'   92 A'   93 A'   35 A"   94 A'                 
 26.332  47.900 215.714 289.741 289.774 289.8871020.688
 95 A'   96 A'   97 A'   36 A"   98 A'   99 A'  100 A'                         
 --------------------------------------------------------------

          Ground-State Mulliken Net Atomic Charges

     Atom                 Charge (a.u.)
  ----------------------------------------
      1 Br                   -0.143817
      2 C                    -0.075631
      3 H                     0.219886
      4 C                    -0.398055
      5 H                     0.186828
      6 Cl                    0.210789
  ----------------------------------------
  Sum of atomic charges =     0.000000

 -----------------------------------------------------------------
                    Cartesian Multipole Moments
 -----------------------------------------------------------------
    Charge (ESU x 10^10)
                 0.0000
    Dipole Moment (Debye)
         X      -0.2265      Y       1.8243      Z      -0.0000
       Tot       1.8383
    Quadrupole Moments (Debye-Ang)
        XX     -42.9944     XY      -2.1616     YY     -38.2574
        XZ       0.0000     YZ       0.0000     ZZ     -45.0451
    Octopole Moments (Debye-Ang^2)
       XXX      34.0508    XXY      -2.5886    XYY       8.3309
       YYY      -2.3318    XXZ      -0.0000    XYZ      -0.0000
       YYZ      -0.0000    XZZ      11.7242    YZZ      -4.3841
       ZZZ      -0.0000
    Hexadecapole Moments (Debye-Ang^3)
      XXXX    -653.5001   XXXY     -16.3419   XXYY    -120.1123
      XYYY      -4.7414   YYYY    -158.8506   XXXZ      -0.0000
      XXYZ       0.0000   XYYZ      -0.0000   YYYZ      -0.0000
      XXZZ    -121.9839   XYZZ      -0.6413   YYZZ     -42.3303
      XZZZ      -0.0000   YZZZ       0.0000   ZZZZ     -54.7425
 -----------------------------------------------------------------
Archival summary:
1\1\TWL01\OPT\ProcedureUnspecified\BasisUnspecified\r1l122\taweetha\TueAug2823:28:322018TueAug2823:28:322018\0\\#,OPT,ProcedureUnspecified,BasisUnspecified,\\0,1\Br\C,1,1.89418\H,2,1.08114,1,113.669\C,2,1.32696,1,125.693,3,-180,0\H,4,1.0821,2,120.7,1,-180,0\Cl,4,1.73435,2,125.857,1,-0,0\\\@

 Total job time:  40.71s(wall), 40.63s(cpu) 
 Tue Aug 28 23:28:32 2018

        *************************************************************
        *                                                           *
        *  Thank you very much for using Q-Chem.  Have a nice day.  *
        *                                                           *
        *************************************************************


 
User input: 2 of 2 
 
Q-Chem Developer Version!
                  Welcome to Q-Chem
     A Quantum Leap Into The Future Of Chemistry


 Q-Chem 5.1, Q-Chem, Inc., Pleasanton, CA (2018)

 Yihan Shao,  Zhengting Gan,  E. Epifanovsky,  A. T. B. Gilbert,  M. Wormit,  
 J. Kussmann,  A. W. Lange,  A. Behn,  Jia Deng,  Xintian Feng,  D. Ghosh,  
 M. Goldey,  P. R. Horn,  L. D. Jacobson,  I. Kaliman,  T. Kus,  A. Landau,  
 Jie Liu,  E. I. Proynov,  R. M. Richard,  R. P. Steele,  E. J. Sundstrom,  
 H. L. Woodcock III,  P. M. Zimmerman,  D. Zuev,  B. Albrecht,  E. Alguire,  
 S. A. Baeppler,  D. Barton,  Z. Benda,  Y. A. Bernard,  E. J. Berquist,  
 K. B. Bravaya,  H. Burton,  D. Casanova,  Chun-Min Chang,  Yunqing Chen,  
 A. Chien,  K. D. Closser,  M. P. Coons,  S. Coriani,  S. Dasgupta,  
 A. L. Dempwolff,  M. Diedenhofen,  Hainam Do,  R. G. Edgar,  Po-Tung Fang,  
 S. Faraji,  S. Fatehi,  Qingguo Feng,  K. D. Fenk,  J. Fosso-Tande,  
 Qinghui Ge,  A. Ghysels,  G. Gidofalvi,  J. Gomes,  J. Gonthier,  A. Gunina,  
 D. Hait,  M. W. D. Hanson-Heine,  P. H. P. Harbach,  A. W. Hauser,  
 J. E. Herr,  E. G. Hohenstein,  Z. C. Holden,  Kerwin Hui,  B. C. Huynh,  
 T.-C. Jagau,  Hyunjun Ji,  B. Kaduk,  K. Khistyaev,  Jaehoon Kim,  
 P. Klunzinger,  K. Koh,  D. Kosenkov,  L. Koulias,  T. Kowalczyk,  
 C. M. Krauter,  A. Kunitsa,  Ka Un Lao,  A. Laurent,  K. V. Lawler,  
 Joonho Lee,  D. Lefrancois,  S. Lehtola,  D. S. Levine,  Yi-Pei Li,  
 You-Sheng Lin,  Fenglai Liu,  E. Livshits,  A. Luenser,  P. Manohar,  
 E. Mansoor,  S. F. Manzer,  Shan-Ping Mao,  Yuezhi Mao,  N. Mardirossian,  
 A. V. Marenich,  T. Markovich,  L. A. Martinez-Martinez,  S. A. Maurer,  
 N. J. Mayhall,  S. C. McKenzie,  J.-M. Mewes,  A. F. Morrison,  
 J. W. Mullinax,  K. Nanda,  T. S. Nguyen-Beck,  R. Olivares-Amaya,  
 J. A. Parkhill,  T. M. Perrine,  F. Plasser,  P. Pokhilko,  S. Prager,  
 A. Prociuk,  E. Ramos,  D. R. Rehn,  F. Rob,  M. Schneider,  N. Sergueev,  
 S. M. Sharada,  S. Sharma,  D. W. Small,  T. Stauch,  T. Stein,  
 Yu-Chuan Su,  A. J. W. Thom,  A. Tkatchenko,  T. Tsuchimochi,  N. M. Tubman,  
 L. Vogt,  M. L. Vidal,  O. Vydrov,  M. A. Watson,  J. Wenzel,  
 M. de Wergifosse,  T. A. Wesolowski,  A. White,  J. Witte,  A. Yamada,  
 Jun Yang,  K. Yao,  S. Yeganeh,  S. R. Yost,  Zhi-Qiang You,  A. Zech,  
 Igor Ying Zhang,  Xing Zhang,  Yan Zhao,  Ying Zhu,  B. R. Brooks,  
 G. K. L. Chan,  C. J. Cramer,  M. S. Gordon,  W. J. Hehre,  A. Klamt,  
 M. W. Schmidt,  C. D. Sherrill,  D. G. Truhlar,  A. Aspuru-Guzik,  R. Baer,  
 A. T. Bell,  N. A. Besley,  Jeng-Da Chai,  A. E. DePrince, III,  
 R. A. DiStasio Jr.,  A. Dreuw,  B. D. Dunietz,  T. R. Furlani,  
 Chao-Ping Hsu,  Yousung Jung,  Jing Kong,  D. S. Lambrecht,  WanZhen Liang,  
 C. Ochsenfeld,  V. A. Rassolov,  L. V. Slipchenko,  J. E. Subotnik,  
 T. Van Voorhis,  J. M. Herbert,  A. I. Krylov,  P. M. W. Gill,  M. Head-Gordon

 Contributors to earlier versions of Q-Chem not listed above: 
 R. D. Adamson,  B. Austin,  J. Baker,  G. J. O. Beran,  K. Brandhorst,  
 S. T. Brown,  E. F. C. Byrd,  A. K. Chakraborty,  C.-L. Cheng,  
 Siu Hung Chien,  D. M. Chipman,  D. L. Crittenden,  H. Dachsel,  
 R. J. Doerksen,  A. D. Dutoi,  L. Fusti-Molnar,  W. A. Goddard III,  
 A. Golubeva-Zadorozhnaya,  S. R. Gwaltney,  G. Hawkins,  A. Heyden,  
 S. Hirata,  G. Kedziora,  F. J. Keil,  C. Kelley,  Jihan Kim,  R. A. King,  
 R. Z. Khaliullin,  P. P. Korambath,  W. Kurlancheek,  A. M. Lee,  M. S. Lee,  
 S. V. Levchenko,  Ching Yeh Lin,  D. Liotard,  R. C. Lochan,  I. Lotan,  
 P. E. Maslen,  N. Nair,  D. P. O'Neill,  D. Neuhauser,  E. Neuscamman,  
 C. M. Oana,  R. Olson,  B. Peters,  R. Peverati,  P. A. Pieniazek,  
 Y. M. Rhee,  J. Ritchie,  M. A. Rohrdanz,  E. Rosta,  N. J. Russ,  
 H. F. Schaefer III,  N. E. Schultz,  N. Shenvi,  A. C. Simmonett,  A. Sodt,  
 D. Stuck,  K. S. Thanthiriwatte,  V. Vanovschi,  Tao Wang,  A. Warshel,  
 C. F. Williams,  Q. Wu,  X. Xu,  W. Zhang

 Please cite Q-Chem as follows:
 Y. Shao et al., Mol. Phys. 113, 184-215 (2015)
 DOI: 10.1080/00268976.2014.952696

 Q-Chem 5.1.1 for Intel X86 EM64T Linux

 Parts of Q-Chem use Armadillo 8.300.2 (Tropical Shenanigans).
 http://arma.sourceforge.net/

 Q-Chem begins on Tue Aug 28 23:28:32 2018  

Host: 
0

     Scratch files written to /scratch/taweetham/qchem28916//
The previous job contains 0 fragments, simply inherited here
Input Ideriv = 2
Curr. Ideriv = -1
Max.  Ideriv = 2

Checking the input file for inconsistencies... 	...done.

--------------------------------------------------------------
User input:
--------------------------------------------------------------

$molecule
read
$end

$rem
   SCF_GUESS 	READ
   JOB_TYPE 	FREQUENCY
   BASIS 	6-311++G**
   EXCHANGE 	B3LYP	
   SET_ITER 100

   SET_CONV 5
$end


--------------------------------------------------------------
 ----------------------------------------------------------------
             Standard Nuclear Orientation (Angstroms)
    I     Atom           X                Y                Z
 ----------------------------------------------------------------
    1      Br      1.3048704517    -0.2105978570    -0.0000000000
    2      C      -0.0020335175     1.1604998087     0.0000000000
    3      H       0.4152584096     2.1578593433     0.0000000000
    4      C      -1.3162903709     0.9773363783     0.0000000000
    5      H      -1.9918910703     1.8226199349     0.0000000000
    6      Cl     -2.1284641071    -0.5550924355    -0.0000000000
 ----------------------------------------------------------------
 Molecular Point Group                 Cs    NOp =  2
 Largest Abelian Subgroup              Cs    NOp =  2
 Nuclear Repulsion Energy =   281.1819665974 hartrees
 There are       33 alpha and       33 beta electrons
 Requested basis set is 6-311++G(d,p)
 There are 54 shells and 136 basis functions

 Total QAlloc Memory Limit   2000 MB
 Mega-Array Size       188 MB
 MEM_STATIC part       192 MB

                       Distance Matrix (Angstroms)
             Br(  1)   C (  2)   H (  3)   C (  4)   H (  5)
   C (  2)  1.894177
   H (  3)  2.530020  1.081138
   C (  4)  2.877789  1.326959  2.095685
   H (  5)  3.873320  2.097126  2.430381  1.082100
   Cl(  6)  3.450574  2.732209  3.718956  1.734348  2.381631

 A cutoff of  1.0D-11 yielded   1323 shell pairs
 There are      8777 function pairs (      9600 Cartesian)
 Smallest overlap matrix eigenvalue = 5.65E-05
 Guess MOs from SCF MO coefficient file

 -----------------------------------------------------------------------
  General SCF calculation program by
  Eric Jon Sundstrom, Paul Horn, Yuezhi Mao, Dmitri Zuev, Alec White,
  David Stuck, Shaama M.S., Shane Yost, Joonho Lee, David Small,
  Daniel Levine, Susi Lehtola, Hugh Burton, Evgeny Epifanovsky
 -----------------------------------------------------------------------
 Exchange:     0.2000 Hartree-Fock + 0.0800 Slater + 0.7200 B88
 Correlation:  0.1900 VWN1RPA + 0.8100 LYP
 Using SG-1 standard quadrature grid
 A restricted SCF calculation will be
 performed using DIIS
 SCF converges when DIIS error is below 1.0e-08
 ---------------------------------------
  Cycle       Energy         DIIS error
 ---------------------------------------
    1   -3111.7785143072      1.23e-05  
    2   -3111.7785148136      1.13e-06  
    3   -3111.7785148174      7.45e-07  
    4   -3111.7785148182      5.09e-07  
    5   -3111.7785148188      9.64e-08  
    6   -3111.7785148188      1.74e-08  
    7   -3111.7785148188      3.78e-09  Convergence criterion met
 ---------------------------------------
 SCF time:   CPU 11.20s  wall 11.00s 
 SCF   energy in the final basis set =    -3111.7785148188
 Total energy in the final basis set =    -3111.7785148188

 --------------------------------------------------------------
             Orbital Energies (a.u.) and Symmetries
 --------------------------------------------------------------

 Alpha MOs, Restricted
 -- Occupied --                  
-482.85 -101.57  -62.50  -56.32  -56.32  -56.31  -10.25  -10.25
  1 A'    2 A'    3 A'    4 A'    1 A"    5 A'    6 A'    7 A'                 
 -9.486  -8.707  -7.251  -7.241  -7.240  -6.539  -6.526  -6.525
  8 A'    9 A'   10 A'    2 A"   11 A'   12 A'    3 A"   13 A'                 
 -2.650  -2.646  -2.646  -2.635  -2.635  -0.899  -0.830  -0.746
 14 A'    4 A"   15 A'    5 A"   16 A'   17 A'   18 A'   19 A'                 
 -0.586  -0.520  -0.465  -0.402  -0.395  -0.335  -0.332  -0.303
 20 A'   21 A'   22 A'   23 A'    6 A"    7 A"   24 A'   25 A'                 
 -0.266
  8 A"                                                                         
 -- Virtual --                   
 -0.033  -0.030  -0.011   0.010   0.023   0.033   0.053   0.069
  9 A"   26 A'   27 A'   28 A'   29 A'   30 A'   10 A"   31 A'                 
  0.077   0.080   0.088   0.093   0.100   0.111   0.115   0.129
 32 A'   11 A"   33 A'   12 A"   34 A'   35 A'   36 A'   37 A'                 
  0.136   0.142   0.156   0.170   0.192   0.212   0.281   0.314
 13 A"   38 A'   39 A'   40 A'   41 A'   42 A'   43 A'   44 A'                 
  0.389   0.408   0.420   0.425   0.429   0.462   0.474   0.478
 45 A'   46 A'   14 A"   47 A'   48 A'   15 A"   49 A'   50 A'                 
  0.500   0.544   0.562   0.566   0.584   0.609   0.631   0.661
 16 A"   17 A"   51 A'   18 A"   52 A'   53 A'   19 A"   54 A'                 
  0.710   0.741   0.767   0.797   0.816   0.847   0.847   0.885
 55 A'   56 A'   57 A'   20 A"   58 A'   21 A"   59 A'   60 A'                 
  0.933   0.959   1.018   1.066   1.148   1.276   1.330   1.413
 61 A'   62 A'   22 A"   63 A'   64 A'   23 A"   24 A"   65 A'                 
  1.537   1.633   1.673   1.738   1.787   1.834   1.902   2.008
 66 A'   67 A'   68 A'   25 A"   69 A'   26 A"   70 A'   27 A"                 
  2.044   2.068   2.103   2.219   2.259   2.292   2.386   2.409
 71 A'   28 A"   72 A'   73 A'   29 A"   74 A'   75 A'   76 A'                 
  2.476   2.620   2.643   2.665   2.781   2.845   3.066   3.298
 77 A'   78 A'   79 A'   30 A"   80 A'   31 A"   81 A'   82 A'                 
  3.439   3.975   3.994   4.020   4.065   4.170   4.367   6.626
 83 A'   84 A'   32 A"   85 A'   33 A"   86 A'   87 A'   88 A'                 
  7.545   7.579   7.664   9.731  23.521  24.181  25.805  25.926
 34 A"   89 A'   90 A'   91 A'   92 A'   93 A'   35 A"   94 A'                 
 26.332  47.900 215.714 289.741 289.774 289.8871020.688
 95 A'   96 A'   97 A'   36 A"   98 A'   99 A'  100 A'                         

 Beta MOs, Restricted
 -- Occupied --                  
-482.85 -101.57  -62.50  -56.32  -56.32  -56.31  -10.25  -10.25
  1 A'    2 A'    3 A'    4 A'    1 A"    5 A'    6 A'    7 A'                 
 -9.486  -8.707  -7.251  -7.241  -7.240  -6.539  -6.526  -6.525
  8 A'    9 A'   10 A'    2 A"   11 A'   12 A'    3 A"   13 A'                 
 -2.650  -2.646  -2.646  -2.635  -2.635  -0.899  -0.830  -0.746
 14 A'    4 A"   15 A'    5 A"   16 A'   17 A'   18 A'   19 A'                 
 -0.586  -0.520  -0.465  -0.402  -0.395  -0.335  -0.332  -0.303
 20 A'   21 A'   22 A'   23 A'    6 A"    7 A"   24 A'   25 A'                 
 -0.266
  8 A"                                                                         
 -- Virtual --                   
 -0.033  -0.030  -0.011   0.010   0.023   0.033   0.053   0.069
  9 A"   26 A'   27 A'   28 A'   29 A'   30 A'   10 A"   31 A'                 
  0.077   0.080   0.088   0.093   0.100   0.111   0.115   0.129
 32 A'   11 A"   33 A'   12 A"   34 A'   35 A'   36 A'   37 A'                 
  0.136   0.142   0.156   0.170   0.192   0.212   0.281   0.314
 13 A"   38 A'   39 A'   40 A'   41 A'   42 A'   43 A'   44 A'                 
  0.389   0.408   0.420   0.425   0.429   0.462   0.474   0.478
 45 A'   46 A'   14 A"   47 A'   48 A'   15 A"   49 A'   50 A'                 
  0.500   0.544   0.562   0.566   0.584   0.609   0.631   0.661
 16 A"   17 A"   51 A'   18 A"   52 A'   53 A'   19 A"   54 A'                 
  0.710   0.741   0.767   0.797   0.816   0.847   0.847   0.885
 55 A'   56 A'   57 A'   20 A"   58 A'   21 A"   59 A'   60 A'                 
  0.933   0.959   1.018   1.066   1.148   1.276   1.330   1.413
 61 A'   62 A'   22 A"   63 A'   64 A'   23 A"   24 A"   65 A'                 
  1.537   1.633   1.673   1.738   1.787   1.834   1.902   2.008
 66 A'   67 A'   68 A'   25 A"   69 A'   26 A"   70 A'   27 A"                 
  2.044   2.068   2.103   2.219   2.259   2.292   2.386   2.409
 71 A'   28 A"   72 A'   73 A'   29 A"   74 A'   75 A'   76 A'                 
  2.476   2.620   2.643   2.665   2.781   2.845   3.066   3.298
 77 A'   78 A'   79 A'   30 A"   80 A'   31 A"   81 A'   82 A'                 
  3.439   3.975   3.994   4.020   4.065   4.170   4.367   6.626
 83 A'   84 A'   32 A"   85 A'   33 A"   86 A'   87 A'   88 A'                 
  7.545   7.579   7.664   9.731  23.521  24.181  25.805  25.926
 34 A"   89 A'   90 A'   91 A'   92 A'   93 A'   35 A"   94 A'                 
 26.332  47.900 215.714 289.741 289.774 289.8871020.688
 95 A'   96 A'   97 A'   36 A"   98 A'   99 A'  100 A'                         
 --------------------------------------------------------------

          Ground-State Mulliken Net Atomic Charges

     Atom                 Charge (a.u.)
  ----------------------------------------
      1 Br                   -0.143818
      2 C                    -0.075630
      3 H                     0.219885
      4 C                    -0.398056
      5 H                     0.186829
      6 Cl                    0.210790
  ----------------------------------------
  Sum of atomic charges =     0.000000

 -----------------------------------------------------------------
                    Cartesian Multipole Moments
 -----------------------------------------------------------------
    Charge (ESU x 10^10)
                 0.0000
    Dipole Moment (Debye)
         X      -0.2277      Y       1.8242      Z      -0.0000
       Tot       1.8383
    Quadrupole Moments (Debye-Ang)
        XX     -42.9910     XY      -2.1668     YY     -38.2589
        XZ       0.0000     YZ      -0.0000     ZZ     -45.0451
    Octopole Moments (Debye-Ang^2)
       XXX      34.2002    XXY      -2.5887    XYY       8.3701
       YYY      -2.3592    XXZ      -0.0000    XYZ      -0.0000
       YYZ      -0.0000    XZZ      11.7775    YZZ      -4.3936
       ZZZ      -0.0000
    Hexadecapole Moments (Debye-Ang^3)
      XXXX    -653.6093   XXXY     -16.5153   XXYY    -120.1485
      XYYY      -4.8634   YYYY    -158.8670   XXXZ       0.0000
      XXYZ      -0.0000   XYYZ       0.0000   YYYZ      -0.0000
      XXZZ    -122.0093   XYZZ      -0.6849   YYZZ     -42.3345
      XZZZ       0.0000   YZZZ      -0.0000   ZZZZ     -54.7425
 -----------------------------------------------------------------
 Calculating MO derivatives via CPSCF
   1         3          18      0.146324    0.047548
   2         3          18      0.016983    0.005276
   3         3          18      0.002009    0.000785
   4        19           2      0.000108    0.000067
   5        21           0      0.000000    0.000000    Roots Converged
 Time for AOints: 5.8 s (CPU) 5.8 s (wall)
 ------------------------------------------------------------------------------
                     AOints        : Timing summary (seconds)
 ------------------------------------------------------------------------------
     job step          cpu (% of tot)      sys (% of tot)     wall (% of tot)
 ------------------------------------------------------------------------------
  cpscf_lag         0.6133E+02 (54.5)   0.9100E-04 (18.3)   0.6141E+02 (54.5)
  iterzp            0.4539E+02 (40.3)   0.4060E-03 (81.7)   0.4547E+02 (40.3)
  make_fx           0.0000E+00 ( 0.0)   0.0000E+00 ( 0.0)   0.0000E+00 ( 0.0)
  AOints            0.5771E+01 ( 5.1)   0.0000E+00 ( 0.0)   0.5793E+01 ( 5.1)
 ------------------------------------------------------------------------------
   Grand Totals     0.1126E+03          0.4970E-03          0.1128E+03
 ------------------------------------------------------------------------------
 Calculating analytic Hessian of the SCF energy
 Polarizability Matrix (a.u.)
            1           2           3
    1 -74.9677332   0.4321996   0.0000000
    2   0.4321996 -53.5911221  -0.0000000
    3   0.0000000  -0.0000000 -35.0470976

 Direct stationary perturbation theory relativistic correction:

 rels  =      17.586332056422
 relv  =     -59.542358819629
 rel2e =       9.449178848000
 E_rel =     -32.506847915208

 Hessian of the SCF Energy
            1           2           3           4           5           6
    1   0.1203259  -0.1000555   0.0000000  -0.0878532   0.0684804   0.0000000
    2  -0.1000555   0.1288811   0.0000000   0.0671412  -0.1121266  -0.0000000
    3   0.0000000   0.0000000   0.0076063  -0.0000000  -0.0000000  -0.0175708
    4  -0.0878532   0.0671412  -0.0000000   0.7437663   0.1265567  -0.0000000
    5   0.0684804  -0.1121266  -0.0000000   0.1265567   0.5234193   0.0000000
    6   0.0000000  -0.0000000  -0.0175708  -0.0000000   0.0000000   0.0806301
    7  -0.0025077   0.0234637  -0.0000000  -0.0904139  -0.1104330   0.0000000
    8   0.0025704  -0.0127997   0.0000000  -0.1193303  -0.3025865  -0.0000000
    9  -0.0000000  -0.0000000   0.0020678   0.0000000   0.0000000  -0.0290542
   10  -0.0256225   0.0119060  -0.0000000  -0.5343986  -0.0686121  -0.0000000
   11   0.0309407  -0.0105129   0.0000000  -0.0557847  -0.0893920  -0.0000000
   12  -0.0000000   0.0000000   0.0049612  -0.0000000  -0.0000000  -0.0459624
   13  -0.0028033  -0.0001764   0.0000000  -0.0143957   0.0219506  -0.0000000
   14  -0.0029683   0.0022159  -0.0000000  -0.0035431   0.0050415   0.0000000
   15   0.0000000   0.0000000   0.0064996  -0.0000000  -0.0000000   0.0066519
   16  -0.0015393  -0.0022790   0.0000000  -0.0167050  -0.0379426   0.0000000
   17   0.0010323   0.0043422  -0.0000000  -0.0150398  -0.0243558  -0.0000000
   18  -0.0000000  -0.0000000  -0.0035641   0.0000000   0.0000000   0.0053054
            7           8           9          10          11          12
    1  -0.0025077   0.0025704  -0.0000000  -0.0256225   0.0309407  -0.0000000
    2   0.0234637  -0.0127997  -0.0000000   0.0119060  -0.0105129   0.0000000
    3  -0.0000000   0.0000000   0.0020678  -0.0000000   0.0000000   0.0049612
    4  -0.0904139  -0.1193303   0.0000000  -0.5343986  -0.0557847  -0.0000000
    5  -0.1104330  -0.3025865   0.0000000  -0.0686121  -0.0893920  -0.0000000
    6   0.0000000  -0.0000000  -0.0290542  -0.0000000  -0.0000000  -0.0459624
    7   0.1037655   0.1143126   0.0000000  -0.0070876  -0.0258104  -0.0000000
    8   0.1143126   0.3128995  -0.0000000   0.0013458  -0.0011383   0.0000000
    9   0.0000000  -0.0000000   0.0205001  -0.0000000  -0.0000000   0.0042771
   10  -0.0070876   0.0013458  -0.0000000   0.7990137  -0.0467128   0.0000000
   11  -0.0258104  -0.0011383  -0.0000000  -0.0467128   0.4754883   0.0000000
   12  -0.0000000   0.0000000   0.0042771   0.0000000   0.0000000   0.0915490
   13   0.0001156  -0.0002426   0.0000000  -0.1675418   0.1483853   0.0000000
   14  -0.0000434   0.0008245  -0.0000000   0.1527942  -0.2226925  -0.0000000
   15  -0.0000000   0.0000000  -0.0054583   0.0000000   0.0000000  -0.0313275
   16  -0.0038719   0.0013440  -0.0000000  -0.0643632  -0.0510180  -0.0000000
   17  -0.0014895   0.0028004   0.0000000  -0.0507211  -0.1517527  -0.0000000
   18   0.0000000  -0.0000000   0.0076675  -0.0000000  -0.0000000  -0.0234974
           13          14          15          16          17          18
    1  -0.0028033  -0.0029683   0.0000000  -0.0015393   0.0010323  -0.0000000
    2  -0.0001764   0.0022159   0.0000000  -0.0022790   0.0043422  -0.0000000
    3   0.0000000  -0.0000000   0.0064996   0.0000000  -0.0000000  -0.0035641
    4  -0.0143957  -0.0035431  -0.0000000  -0.0167050  -0.0150398   0.0000000
    5   0.0219506   0.0050415  -0.0000000  -0.0379426  -0.0243558   0.0000000
    6  -0.0000000   0.0000000   0.0066519   0.0000000  -0.0000000   0.0053054
    7   0.0001156  -0.0000434  -0.0000000  -0.0038719  -0.0014895   0.0000000
    8  -0.0002426   0.0008245   0.0000000   0.0013440   0.0028004  -0.0000000
    9   0.0000000  -0.0000000  -0.0054583  -0.0000000   0.0000000   0.0076675
   10  -0.1675418   0.1527942   0.0000000  -0.0643632  -0.0507211  -0.0000000
   11   0.1483853  -0.2226925   0.0000000  -0.0510180  -0.1517527  -0.0000000
   12   0.0000000  -0.0000000  -0.0313275  -0.0000000  -0.0000000  -0.0234974
   13   0.1796449  -0.1490479  -0.0000000   0.0049802  -0.0208691   0.0000000
   14  -0.1490479   0.2387457   0.0000000   0.0028085  -0.0241350   0.0000000
   15  -0.0000000   0.0000000   0.0206517   0.0000000  -0.0000000   0.0029826
   16   0.0049802   0.0028085   0.0000000   0.0814991   0.0870871  -0.0000000
   17  -0.0208691  -0.0241350  -0.0000000   0.0870871   0.1931008   0.0000000
   18   0.0000000   0.0000000   0.0029826  -0.0000000   0.0000000   0.0111059
 Gradient time:  CPU 148.78 s  wall 149.10 s
 **********************************************************************
 **                                                                  **
 **                       VIBRATIONAL ANALYSIS                       **
 **                       --------------------                       **
 **                                                                  **
 **        VIBRATIONAL FREQUENCIES (CM**-1) AND NORMAL MODES         **
 **     FORCE CONSTANTS (mDYN/ANGSTROM) AND REDUCED MASSES (AMU)     **
 **                  INFRARED INTENSITIES (KM/MOL)                   **
 **                                                                  **
 **********************************************************************


 Mode:                 1                      2                      3
 Frequency:       136.93                 398.29                 515.05
 Force Cnst:      0.3455                 0.3562                 1.3680
 Red. Mass:      31.2798                 3.8115                 8.7523
 IR Active:          YES                    YES                    YES
 IR Intens:        0.150                  0.596                  4.707
 Raman Active:       YES                    YES                    YES
               X      Y      Z        X      Y      Z        X      Y      Z
 Br        -0.357 -0.060  0.000    0.000 -0.000 -0.025   -0.095  0.069 -0.000
 C          0.102  0.332 -0.000   -0.000 -0.000  0.351    0.452  0.061  0.000
 H          0.248  0.269 -0.000   -0.000 -0.000  0.513    0.291  0.132  0.000
 C          0.126  0.239  0.000   -0.000  0.000 -0.341    0.507 -0.241 -0.000
 H         -0.103  0.053  0.000   -0.000  0.000 -0.702    0.528 -0.233 -0.000
 Cl         0.723 -0.069 -0.000    0.000  0.000  0.059   -0.138 -0.090  0.000
 TransDip  -0.009  0.008 -0.000    0.000 -0.000 -0.025    0.069 -0.011 -0.000

 Mode:                 4                      5                      6
 Frequency:       651.79                 699.84                 813.60
 Force Cnst:      2.1013                 0.3526                 1.6646
 Red. Mass:       8.3952                 1.2220                 4.2682
 IR Active:          YES                    YES                    YES
 IR Intens:       12.656                 67.901                 89.970
 Raman Active:       YES                    YES                    YES
               X      Y      Z        X      Y      Z        X      Y      Z
 Br         0.050 -0.069 -0.000    0.000 -0.000  0.005   -0.012  0.029  0.000
 C          0.035  0.611  0.000    0.000  0.000 -0.088    0.109 -0.274 -0.000
 H          0.161  0.575 -0.000   -0.000  0.000  0.743    0.498 -0.438 -0.000
 C         -0.008  0.317 -0.000    0.000  0.000 -0.104   -0.001  0.403  0.000
 H         -0.329  0.069 -0.000    0.000  0.000  0.655    0.151  0.524  0.000
 Cl        -0.118 -0.182  0.000   -0.000 -0.000  0.015   -0.028 -0.111 -0.000
 TransDip  -0.016  0.113 -0.000   -0.000  0.000  0.264    0.292  0.083  0.000

 Mode:                 7                      8                      9
 Frequency:       906.31                1196.42                1301.94
 Force Cnst:      0.6024                 0.8810                 1.2179
 Red. Mass:       1.2447                 1.0447                 1.2195
 IR Active:          YES                    YES                    YES
 IR Intens:        0.245                  3.807                 37.174
 Raman Active:       YES                    YES                    YES
               X      Y      Z        X      Y      Z        X      Y      Z
 Br         0.000 -0.000  0.000   -0.000  0.005 -0.000    0.001  0.001 -0.000
 C         -0.000  0.000  0.101    0.016  0.019 -0.000   -0.078  0.071 -0.000
 H          0.000 -0.000 -0.675    0.740 -0.297  0.000    0.526 -0.194  0.000
 C         -0.000 -0.000 -0.107   -0.033 -0.031 -0.000   -0.037 -0.081  0.000
 H          0.000  0.000  0.723   -0.464 -0.382 -0.000    0.655  0.487 -0.000
 Cl         0.000  0.000 -0.000   -0.002  0.013  0.000    0.003 -0.006  0.000
 TransDip  -0.000 -0.000  0.016   -0.060  0.016  0.000   -0.195  0.011 -0.000

 Mode:                10                     11                     12
 Frequency:      1637.29                3197.77                3221.70
 Force Cnst:     12.5410                 6.5387                 6.7225
 Red. Mass:       7.9402                 1.0853                 1.0993
 IR Active:          YES                    YES                    YES
 IR Intens:       41.268                 15.755                  1.589
 Raman Active:       YES                    YES                    YES
               X      Y      Z        X      Y      Z        X      Y      Z
 Br        -0.005  0.003 -0.000   -0.000  0.000 -0.000   -0.000  0.000  0.000
 C          0.556  0.019  0.000    0.016  0.039  0.000   -0.037 -0.068  0.000
 H         -0.094  0.394 -0.000   -0.207 -0.475  0.000    0.344  0.780 -0.000
 C         -0.549 -0.137  0.000    0.048 -0.055 -0.000    0.036 -0.033  0.000
 H          0.043  0.452 -0.000   -0.539  0.658  0.000   -0.329  0.396  0.000
 Cl         0.010  0.009  0.000   -0.000 -0.000  0.000    0.000  0.000 -0.000
 TransDip  -0.013 -0.205 -0.000   -0.124 -0.029  0.000    0.038 -0.013  0.000

 STANDARD THERMODYNAMIC QUANTITIES AT   298.15 K  AND     1.00 ATM

   This Molecule has  0 Imaginary Frequencies
   Zero point vibrational energy:       20.982 kcal/mol

   Atom    1 Element Br Has Mass   78.91830
   Atom    2 Element C  Has Mass   12.00000
   Atom    3 Element H  Has Mass    1.00783
   Atom    4 Element C  Has Mass   12.00000
   Atom    5 Element H  Has Mass    1.00783
   Atom    6 Element Cl Has Mass   34.96885
   Molecular Mass:   139.902810 amu
   Principal axes and moments of inertia in amu*Bohr^2:
                             1           2           3
    Eigenvalues --      177.25274  1131.61817  1308.87091
          X               0.99997    -0.00716    -0.00000
          Y               0.00716     0.99997    -0.00000
          Z               0.00000     0.00000     1.00000
   Rotational Symmetry Number is   1
   The Molecule is an Asymmetric Top
   Translational Enthalpy:        0.889 kcal/mol
   Rotational Enthalpy:           0.889 kcal/mol
   Vibrational Enthalpy:         21.983 kcal/mol
   gas constant (RT):             0.592 kcal/mol
   Translational Entropy:        40.719  cal/mol.K
   Rotational Entropy:           27.065  cal/mol.K
   Vibrational Entropy:           5.520  cal/mol.K

   Total Enthalpy:               24.353 kcal/mol
   Total Entropy:                73.303  cal/mol.K

 ======================================================================

 STANDARD THERMODYNAMIC QUANTITIES FOR ANHARMONIC VIBRATION -- TOSH

   Zero point vibrational energy: ************ kcal/mol

   Vibrational Enthalpy:       Infinity kcal/mol
   Vibrational Entropy:             NaN  cal/mol.K

   Total Enthalpy:             Infinity kcal/mol
   Total Entropy:                   NaN  cal/mol.K

 ======================================================================

 STANDARD THERMODYNAMIC QUANTITIES FOR ANHARMONIC VIBRATION -- VPT2

   Zero point vibrational energy: ************ kcal/mol

   Vibrational Enthalpy:       Infinity kcal/mol
   Vibrational Entropy:             NaN  cal/mol.K

   Total Enthalpy:             Infinity kcal/mol
   Total Entropy:                   NaN  cal/mol.K

 ======================================================================

Archival summary:
1\1\TWL01\FREQ\ProcedureUnspecified\BasisUnspecified\r1l122\taweetha\TueAug2823:31:122018TueAug2823:31:122018\0\\#,FREQ,ProcedureUnspecified,BasisUnspecified,\\0,1\Br\C,1,1.89418\H,2,1.08114,1,113.669\C,2,1.32696,1,125.693,3,-180,0\H,4,1.0821,2,120.7,1,180,0\Cl,4,1.73435,2,125.857,1,-0,0\\\@

 Total job time:  160.39s(wall), 160.05s(cpu) 
 Tue Aug 28 23:31:12 2018

        *************************************************************
        *                                                           *
        *  Thank you very much for using Q-Chem.  Have a nice day.  *
        *                                                           *
        *************************************************************
