# Supplementary material for: Geometric and energetic data from ab initio calculations of haloethene, haloimine, halomethylenephosphine, haloiminophosphine, halodiazene, halodiphosphene and halocyclopropane
Source: Data Brief. 2019 Nov 2;27:104738. doi: 10.1016/j.dib.2019.104738 (PMC6861602; doi:10.1016/j.dib.2019.104738)
Supplement: Multimedia component 2 [file mmc2.zip › CC/B3LYP/HClCCHCl.out]

Q-Chem Developer Version!
                  Welcome to Q-Chem
     A Quantum Leap Into The Future Of Chemistry


 Q-Chem 5.1, Q-Chem, Inc., Pleasanton, CA (2018)

 Yihan Shao,  Zhengting Gan,  E. Epifanovsky,  A. T. B. Gilbert,  M. Wormit,  
 J. Kussmann,  A. W. Lange,  A. Behn,  Jia Deng,  Xintian Feng,  D. Ghosh,  
 M. Goldey,  P. R. Horn,  L. D. Jacobson,  I. Kaliman,  T. Kus,  A. Landau,  
 Jie Liu,  E. I. Proynov,  R. M. Richard,  R. P. Steele,  E. J. Sundstrom,  
 H. L. Woodcock III,  P. M. Zimmerman,  D. Zuev,  B. Albrecht,  E. Alguire,  
 S. A. Baeppler,  D. Barton,  Z. Benda,  Y. A. Bernard,  E. J. Berquist,  
 K. B. Bravaya,  H. Burton,  D. Casanova,  Chun-Min Chang,  Yunqing Chen,  
 A. Chien,  K. D. Closser,  M. P. Coons,  S. Coriani,  S. Dasgupta,  
 A. L. Dempwolff,  M. Diedenhofen,  Hainam Do,  R. G. Edgar,  Po-Tung Fang,  
 S. Faraji,  S. Fatehi,  Qingguo Feng,  K. D. Fenk,  J. Fosso-Tande,  
 Qinghui Ge,  A. Ghysels,  G. Gidofalvi,  J. Gomes,  J. Gonthier,  A. Gunina,  
 D. Hait,  M. W. D. Hanson-Heine,  P. H. P. Harbach,  A. W. Hauser,  
 J. E. Herr,  E. G. Hohenstein,  Z. C. Holden,  Kerwin Hui,  B. C. Huynh,  
 T.-C. Jagau,  Hyunjun Ji,  B. Kaduk,  K. Khistyaev,  Jaehoon Kim,  
 P. Klunzinger,  K. Koh,  D. Kosenkov,  L. Koulias,  T. Kowalczyk,  
 C. M. Krauter,  A. Kunitsa,  Ka Un Lao,  A. Laurent,  K. V. Lawler,  
 Joonho Lee,  D. Lefrancois,  S. Lehtola,  D. S. Levine,  Yi-Pei Li,  
 You-Sheng Lin,  Fenglai Liu,  E. Livshits,  A. Luenser,  P. Manohar,  
 E. Mansoor,  S. F. Manzer,  Shan-Ping Mao,  Yuezhi Mao,  N. Mardirossian,  
 A. V. Marenich,  T. Markovich,  L. A. Martinez-Martinez,  S. A. Maurer,  
 N. J. Mayhall,  S. C. McKenzie,  J.-M. Mewes,  A. F. Morrison,  
 J. W. Mullinax,  K. Nanda,  T. S. Nguyen-Beck,  R. Olivares-Amaya,  
 J. A. Parkhill,  T. M. Perrine,  F. Plasser,  P. Pokhilko,  S. Prager,  
 A. Prociuk,  E. Ramos,  D. R. Rehn,  F. Rob,  M. Schneider,  N. Sergueev,  
 S. M. Sharada,  S. Sharma,  D. W. Small,  T. Stauch,  T. Stein,  
 Yu-Chuan Su,  A. J. W. Thom,  A. Tkatchenko,  T. Tsuchimochi,  N. M. Tubman,  
 L. Vogt,  M. L. Vidal,  O. Vydrov,  M. A. Watson,  J. Wenzel,  
 M. de Wergifosse,  T. A. Wesolowski,  A. White,  J. Witte,  A. Yamada,  
 Jun Yang,  K. Yao,  S. Yeganeh,  S. R. Yost,  Zhi-Qiang You,  A. Zech,  
 Igor Ying Zhang,  Xing Zhang,  Yan Zhao,  Ying Zhu,  B. R. Brooks,  
 G. K. L. Chan,  C. J. Cramer,  M. S. Gordon,  W. J. Hehre,  A. Klamt,  
 M. W. Schmidt,  C. D. Sherrill,  D. G. Truhlar,  A. Aspuru-Guzik,  R. Baer,  
 A. T. Bell,  N. A. Besley,  Jeng-Da Chai,  A. E. DePrince, III,  
 R. A. DiStasio Jr.,  A. Dreuw,  B. D. Dunietz,  T. R. Furlani,  
 Chao-Ping Hsu,  Yousung Jung,  Jing Kong,  D. S. Lambrecht,  WanZhen Liang,  
 C. Ochsenfeld,  V. A. Rassolov,  L. V. Slipchenko,  J. E. Subotnik,  
 T. Van Voorhis,  J. M. Herbert,  A. I. Krylov,  P. M. W. Gill,  M. Head-Gordon

 Contributors to earlier versions of Q-Chem not listed above: 
 R. D. Adamson,  B. Austin,  J. Baker,  G. J. O. Beran,  K. Brandhorst,  
 S. T. Brown,  E. F. C. Byrd,  A. K. Chakraborty,  C.-L. Cheng,  
 Siu Hung Chien,  D. M. Chipman,  D. L. Crittenden,  H. Dachsel,  
 R. J. Doerksen,  A. D. Dutoi,  L. Fusti-Molnar,  W. A. Goddard III,  
 A. Golubeva-Zadorozhnaya,  S. R. Gwaltney,  G. Hawkins,  A. Heyden,  
 S. Hirata,  G. Kedziora,  F. J. Keil,  C. Kelley,  Jihan Kim,  R. A. King,  
 R. Z. Khaliullin,  P. P. Korambath,  W. Kurlancheek,  A. M. Lee,  M. S. Lee,  
 S. V. Levchenko,  Ching Yeh Lin,  D. Liotard,  R. C. Lochan,  I. Lotan,  
 P. E. Maslen,  N. Nair,  D. P. O'Neill,  D. Neuhauser,  E. Neuscamman,  
 C. M. Oana,  R. Olson,  B. Peters,  R. Peverati,  P. A. Pieniazek,  
 Y. M. Rhee,  J. Ritchie,  M. A. Rohrdanz,  E. Rosta,  N. J. Russ,  
 H. F. Schaefer III,  N. E. Schultz,  N. Shenvi,  A. C. Simmonett,  A. Sodt,  
 D. Stuck,  K. S. Thanthiriwatte,  V. Vanovschi,  Tao Wang,  A. Warshel,  
 C. F. Williams,  Q. Wu,  X. Xu,  W. Zhang

 Please cite Q-Chem as follows:
 Y. Shao et al., Mol. Phys. 113, 184-215 (2015)
 DOI: 10.1080/00268976.2014.952696

 Q-Chem 5.1.1 for Intel X86 EM64T Linux

 Parts of Q-Chem use Armadillo 8.300.2 (Tropical Shenanigans).
 http://arma.sourceforge.net/

 Q-Chem begins on Tue Aug 28 21:33:20 2018  

Host: 
0

     Scratch files written to /scratch/taweetham/qchem25554//
Input Ideriv = 2
Curr. Ideriv = -1
Max.  Ideriv = 2

Checking the input file for inconsistencies... 	...done.

--------------------------------------------------------------
User input:
--------------------------------------------------------------
HHClCl.inp
$molecule
0 1
Cl
C  1 1.733989
H  2 1.081206 1 113.956646
C  2 1.327543 1 125.340406 3 -180.000000 0
H  4 1.081206 2 120.702948 1 -180.000000 0
Cl 4 1.733989 2 125.340406 1 -0.000000 0
$end

$rem
   JOB_TYPE		OPTIMIZATION
   BASIS		6-311++G**
   EXCHANGE		B3LYP
$end

--------------------------------------------------------------
 ----------------------------------------------------------------
             Standard Nuclear Orientation (Angstroms)
    I     Atom           X                Y                Z
 ----------------------------------------------------------------
    1      Cl      1.6667680205    -0.0000000000     0.4512881418
    2      C       0.6637715000     0.0000000000    -0.9631784827
    3      H       1.2158213994     0.0000000000    -1.8928275149
    4      C      -0.6637715000     0.0000000000    -0.9631784827
    5      H      -1.2158213994     0.0000000000    -1.8928275149
    6      Cl     -1.6667680205    -0.0000000000     0.4512881418
 ----------------------------------------------------------------
 Molecular Point Group                 C2v   NOp =  4
 Largest Abelian Subgroup              C2v   NOp =  4
 Nuclear Repulsion Energy =   183.5805014523 hartrees
 There are       24 alpha and       24 beta electrons
 Requested basis set is 6-311++G(d,p)
 There are 48 shells and 118 basis functions

 Total QAlloc Memory Limit   2000 MB
 Mega-Array Size       188 MB
 MEM_STATIC part       192 MB
 A cutoff of  1.0D-11 yielded   1076 shell pairs
 There are      6813 function pairs (      7309 Cartesian)
 Smallest overlap matrix eigenvalue = 4.90E-05

 Scale SEOQF with 1.000000e-01/1.000000e-01/1.000000e-01

 Standard Electronic Orientation quadrupole field applied
 Nucleus-field energy     =     0.0000000010 hartrees
 Guess from superposition of atomic densities
 Warning:  Energy on first SCF cycle will be non-variational
 SAD guess density has 48.000000 electrons

 -----------------------------------------------------------------------
  General SCF calculation program by
  Eric Jon Sundstrom, Paul Horn, Yuezhi Mao, Dmitri Zuev, Alec White,
  David Stuck, Shaama M.S., Shane Yost, Joonho Lee, David Small,
  Daniel Levine, Susi Lehtola, Hugh Burton, Evgeny Epifanovsky
 -----------------------------------------------------------------------
 Exchange:     0.2000 Hartree-Fock + 0.0800 Slater + 0.7200 B88
 Correlation:  0.1900 VWN1RPA + 0.8100 LYP
 Using SG-1 standard quadrature grid
 A restricted SCF calculation will be
 performed using DIIS
 SCF converges when DIIS error is below 1.0e-08
 ---------------------------------------
  Cycle       Energy         DIIS error
 ---------------------------------------
    1    -998.4527665600      4.82e-02  
    2    -997.8350352915      3.71e-03  
    3    -997.8309301653      3.95e-03  
    4    -997.8579965561      9.87e-04  
    5    -997.8597465820      1.26e-04  
    6    -997.8597681280      3.58e-05  
    7    -997.8597701406      5.75e-06  
    8    -997.8597702009      6.16e-07  
    9    -997.8597702013      1.51e-07  
   10    -997.8597702014      2.52e-08  
   11    -997.8597702016      5.63e-09  Convergence criterion met
 ---------------------------------------
 SCF time:   CPU 7.19s  wall 7.00s 
 SCF   energy in the final basis set =     -997.8597702016
 Total energy in the final basis set =     -997.8597702016

 --------------------------------------------------------------
             Orbital Energies (a.u.) and Symmetries
 --------------------------------------------------------------

 Alpha MOs, Restricted
 -- Occupied --                  
-101.57 -101.57  -10.25  -10.25   -9.49   -9.49   -7.25   -7.25
  1 B1    1 A1    2 A1    2 B1    3 B1    3 A1    4 B1    4 A1                 
 -7.241  -7.241  -7.240  -7.240  -0.911  -0.868  -0.754  -0.590
  1 B2    1 A2    5 A1    5 B1    6 A1    6 B1    7 A1    7 B1                 
 -0.525  -0.477  -0.419  -0.404  -0.354  -0.336  -0.325  -0.269
  8 A1    9 A1    8 B1    2 B2    2 A2   10 A1    9 B1    3 B2                 
 -- Virtual --                   
 -0.030  -0.014  -0.009   0.014   0.028   0.041   0.057   0.080
  3 A2   11 A1   12 A1   10 B1   11 B1   13 A1    4 B2   14 A1                 
  0.087   0.089   0.094   0.094   0.106   0.115   0.121   0.135
 15 A1    4 A2   12 B1    5 B2   16 A1   17 A1   13 B1   14 B1                 
  0.139   0.145   0.165   0.173   0.211   0.231   0.288   0.326
  5 A2   15 B1   18 A1   16 B1   19 A1   17 B1   18 B1   19 B1                 
  0.399   0.425   0.441   0.441   0.441   0.476   0.478   0.498
 20 A1   21 A1    6 B2   22 A1   20 B1   23 A1    6 A2   21 B1                 
  0.522   0.564   0.572   0.620   0.701   0.720   0.754   0.757
  7 B2   24 A1    7 A2   22 B1   23 B1   25 A1    8 B2   24 B1                 
  0.824   0.834   0.842   0.854   0.855   0.885   0.903   0.956
  8 A2   25 B1    9 B2   26 A1    9 A2   26 B1   27 A1   27 B1                 
  1.020   1.032   1.065   1.090   1.193   1.315   1.335   1.413
 10 B2   28 A1   29 A1   28 B1   29 B1   11 B2   10 A2   30 A1                 
  1.549   1.666   1.687   1.737   1.802   1.852   1.928   2.065
 31 A1   30 B1   32 A1   12 B2   31 B1   11 A2   33 A1   12 A2                 
  2.134   2.229   2.229   2.284   2.312   2.386   2.438   2.446
 32 B1   33 B1   13 B2   13 A2   34 A1   35 A1   36 A1   34 B1                 
  2.525   2.618   2.647   2.666   2.827   2.844   3.135   3.349
 35 B1   37 A1   36 B1   14 B2   37 B1   14 A2   38 A1   38 B1                 
  3.441   3.981   9.694   9.768  23.503  24.167  25.767  25.838
 39 A1   39 B1   40 A1   40 B1   41 A1   41 B1   15 B2   15 A2                 
 25.889  25.911  26.280  26.404 215.675 215.754
 42 A1   42 B1   43 A1   43 B1   44 A1   44 B1                                 

 Beta MOs, Restricted
 -- Occupied --                  
-101.57 -101.57  -10.25  -10.25   -9.49   -9.49   -7.25   -7.25
  1 B1    1 A1    2 A1    2 B1    3 B1    3 A1    4 B1    4 A1                 
 -7.241  -7.241  -7.240  -7.240  -0.911  -0.868  -0.754  -0.590
  1 B2    1 A2    5 A1    5 B1    6 A1    6 B1    7 A1    7 B1                 
 -0.525  -0.477  -0.419  -0.404  -0.354  -0.336  -0.325  -0.269
  8 A1    9 A1    8 B1    2 B2    2 A2   10 A1    9 B1    3 B2                 
 -- Virtual --                   
 -0.030  -0.014  -0.009   0.014   0.028   0.041   0.057   0.080
  3 A2   11 A1   12 A1   10 B1   11 B1   13 A1    4 B2   14 A1                 
  0.087   0.089   0.094   0.094   0.106   0.115   0.121   0.135
 15 A1    4 A2   12 B1    5 B2   16 A1   17 A1   13 B1   14 B1                 
  0.139   0.145   0.165   0.173   0.211   0.231   0.288   0.326
  5 A2   15 B1   18 A1   16 B1   19 A1   17 B1   18 B1   19 B1                 
  0.399   0.425   0.441   0.441   0.441   0.476   0.478   0.498
 20 A1   21 A1    6 B2   22 A1   20 B1   23 A1    6 A2   21 B1                 
  0.522   0.564   0.572   0.620   0.701   0.720   0.754   0.757
  7 B2   24 A1    7 A2   22 B1   23 B1   25 A1    8 B2   24 B1                 
  0.824   0.834   0.842   0.854   0.855   0.885   0.903   0.956
  8 A2   25 B1    9 B2   26 A1    9 A2   26 B1   27 A1   27 B1                 
  1.020   1.032   1.065   1.090   1.193   1.315   1.335   1.413
 10 B2   28 A1   29 A1   28 B1   29 B1   11 B2   10 A2   30 A1                 
  1.549   1.666   1.687   1.737   1.802   1.852   1.928   2.065
 31 A1   30 B1   32 A1   12 B2   31 B1   11 A2   33 A1   12 A2                 
  2.134   2.229   2.229   2.284   2.312   2.386   2.438   2.446
 32 B1   33 B1   13 B2   13 A2   34 A1   35 A1   36 A1   34 B1                 
  2.525   2.618   2.647   2.666   2.827   2.844   3.135   3.349
 35 B1   37 A1   36 B1   14 B2   37 B1   14 A2   38 A1   38 B1                 
  3.441   3.981   9.694   9.768  23.503  24.167  25.767  25.838
 39 A1   39 B1   40 A1   40 B1   41 A1   41 B1   15 B2   15 A2                 
 25.889  25.911  26.280  26.404 215.675 215.754
 42 A1   42 B1   43 A1   43 B1   44 A1   44 B1                                 
 --------------------------------------------------------------

          Ground-State Mulliken Net Atomic Charges

     Atom                 Charge (a.u.)
  ----------------------------------------
      1 Cl                    0.189539
      2 C                    -0.378702
      3 H                     0.189163
      4 C                    -0.378702
      5 H                     0.189163
      6 Cl                    0.189539
  ----------------------------------------
  Sum of atomic charges =     0.000000

 -----------------------------------------------------------------
                    Cartesian Multipole Moments
 -----------------------------------------------------------------
    Charge (ESU x 10^10)
                 0.0000
    Dipole Moment (Debye)
         X       0.0000      Y      -0.0000      Z      -1.9640
       Tot       1.9640
    Quadrupole Moments (Debye-Ang)
        XX     -37.8974     XY       0.0000     YY     -39.1372
        XZ      -0.0000     YZ       0.0000     ZZ     -33.0477
    Octopole Moments (Debye-Ang^2)
       XXX       0.0000    XXY      -0.0000    XYY       0.0000
       YYY      -0.0000    XXZ       0.7156    XYZ      -0.0000
       YYZ       2.4840    XZZ       0.0000    YZZ      -0.0000
       ZZZ      -1.8243
    Hexadecapole Moments (Debye-Ang^3)
      XXXX    -508.4435   XXXY       0.0000   XXYY     -94.6301
      XYYY       0.0000   YYYY     -46.4678   XXXZ      -0.0000
      XXYZ       0.0000   XYYZ       0.0000   YYYZ       0.0000
      XXZZ     -93.8141   XYZZ       0.0000   YYZZ     -37.0286
      XZZZ      -0.0000   YZZZ       0.0000   ZZZZ    -141.4386
 -----------------------------------------------------------------
 Calculating analytic gradient of the SCF energy
 Gradient of SCF Energy
            1           2           3           4           5           6
    1  -0.0000181  -0.0000069  -0.0000382   0.0000069   0.0000382   0.0000181
    2  -0.0000000  -0.0000000   0.0000000  -0.0000000   0.0000000   0.0000000
    3  -0.0000137  -0.0000461   0.0000598  -0.0000461   0.0000598  -0.0000137
 Max gradient component =       5.977E-05
 RMS gradient           =       2.928E-05
 Gradient time:  CPU 2.81 s  wall 2.81 s
 Geometry Optimization Parameters
   NAtoms,    NIC,     NZ,  NCons,   NDum,   NFix, NCnnct, MaxDiis
        6      27       6       0       0       0       0       0


** GEOMETRY OPTIMIZATION IN DELOCALIZED INTERNAL COORDINATES **
   Searching for a Minimum

   Optimization Cycle:   1

                       Coordinates (Angstroms)
     ATOM                X               Y               Z
      1  Cl        1.6667680205    0.0000000000    0.4512881418
      2  C         0.6637715000    0.0000000000   -0.9631784827
      3  H         1.2158213994    0.0000000000   -1.8928275149
      4  C        -0.6637715000    0.0000000000   -0.9631784827
      5  H        -1.2158213994    0.0000000000   -1.8928275149
      6  Cl       -1.6667680205    0.0000000000    0.4512881418
   Point Group: c2v   Number of degrees of freedom:     5


   Energy is   -997.859770202


 Attempting to Generate Delocalized Internal Coordinates

  5 Hessian modes will be used to form the next step
  Hessian Eigenvalues:
     0.160000    0.220000    0.320917    0.358490    0.600897

 Minimum Search - Taking Simple RFO Step
 Searching for Lamda that Minimizes Along All modes
 Value Taken    Lamda =   0.00000000
 Step Taken.  Stepsize is  0.000332

                             Maximum     Tolerance    Cnvgd?
         Gradient           0.000085      0.000300     YES
         Displacement       0.000211      0.001200     YES
         Energy change     *********      0.000001      NO


                       Distance Matrix (Angstroms)
             Cl(  1)   C (  2)   H (  3)   C (  4)   H (  5)
   C (  2)  1.733989
   H (  3)  2.387097  1.081206
   C (  4)  2.726193  1.327543  2.096930
   H (  5)  3.715400  2.096930  2.431643  1.081206
   Cl(  6)  3.333536  2.726193  3.715400  1.733989  2.387097

 Final energy is   -997.85977020164614     


 ******************************
 **  OPTIMIZATION CONVERGED  **
 ******************************

                       Coordinates (Angstroms)
     ATOM                X               Y               Z
      1  Cl        1.6667680205    0.0000000000    0.4512881418
      2  C         0.6637715000    0.0000000000   -0.9631784827
      3  H         1.2158213994    0.0000000000   -1.8928275149
      4  C        -0.6637715000    0.0000000000   -0.9631784827
      5  H        -1.2158213994    0.0000000000   -1.8928275149
      6  Cl       -1.6667680205    0.0000000000    0.4512881418

Z-matrix Print:
$molecule
0 1
Cl
C  1 1.733989
H  2 1.081206 1 113.956646
C  2 1.327543 1 125.340406 3 -180.000000 0
H  4 1.081206 2 120.702948 1 -180.000000 0
Cl 4 1.733989 2 125.340406 1 -0.000000 0
$end


 --------------------------------------------------------------
             Orbital Energies (a.u.) and Symmetries
 --------------------------------------------------------------

 Alpha MOs, Restricted
 -- Occupied --                  
-101.57 -101.57  -10.25  -10.25   -9.49   -9.49   -7.25   -7.25
  1 B1    1 A1    2 A1    2 B1    3 B1    3 A1    4 B1    4 A1                 
 -7.241  -7.241  -7.240  -7.240  -0.911  -0.868  -0.754  -0.590
  1 B2    1 A2    5 A1    5 B1    6 A1    6 B1    7 A1    7 B1                 
 -0.525  -0.477  -0.419  -0.404  -0.354  -0.336  -0.325  -0.269
  8 A1    9 A1    8 B1    2 B2    2 A2   10 A1    9 B1    3 B2                 
 -- Virtual --                   
 -0.030  -0.014  -0.009   0.014   0.028   0.041   0.057   0.080
  3 A2   11 A1   12 A1   10 B1   11 B1   13 A1    4 B2   14 A1                 
  0.087   0.089   0.094   0.094   0.106   0.115   0.121   0.135
 15 A1    4 A2   12 B1    5 B2   16 A1   17 A1   13 B1   14 B1                 
  0.139   0.145   0.165   0.173   0.211   0.231   0.288   0.326
  5 A2   15 B1   18 A1   16 B1   19 A1   17 B1   18 B1   19 B1                 
  0.399   0.425   0.441   0.441   0.441   0.476   0.478   0.498
 20 A1   21 A1    6 B2   22 A1   20 B1   23 A1    6 A2   21 B1                 
  0.522   0.564   0.572   0.620   0.701   0.720   0.754   0.757
  7 B2   24 A1    7 A2   22 B1   23 B1   25 A1    8 B2   24 B1                 
  0.824   0.834   0.842   0.854   0.855   0.885   0.903   0.956
  8 A2   25 B1    9 B2   26 A1    9 A2   26 B1   27 A1   27 B1                 
  1.020   1.032   1.065   1.090   1.193   1.315   1.335   1.413
 10 B2   28 A1   29 A1   28 B1   29 B1   11 B2   10 A2   30 A1                 
  1.549   1.666   1.687   1.737   1.802   1.852   1.928   2.065
 31 A1   30 B1   32 A1   12 B2   31 B1   11 A2   33 A1   12 A2                 
  2.134   2.229   2.229   2.284   2.312   2.386   2.438   2.446
 32 B1   33 B1   13 B2   13 A2   34 A1   35 A1   36 A1   34 B1                 
  2.525   2.618   2.647   2.666   2.827   2.844   3.135   3.349
 35 B1   37 A1   36 B1   14 B2   37 B1   14 A2   38 A1   38 B1                 
  3.441   3.981   9.694   9.768  23.503  24.167  25.767  25.838
 39 A1   39 B1   40 A1   40 B1   41 A1   41 B1   15 B2   15 A2                 
 25.889  25.911  26.280  26.404 215.675 215.754
 42 A1   42 B1   43 A1   43 B1   44 A1   44 B1                                 

 Beta MOs, Restricted
 -- Occupied --                  
-101.57 -101.57  -10.25  -10.25   -9.49   -9.49   -7.25   -7.25
  1 B1    1 A1    2 A1    2 B1    3 B1    3 A1    4 B1    4 A1                 
 -7.241  -7.241  -7.240  -7.240  -0.911  -0.868  -0.754  -0.590
  1 B2    1 A2    5 A1    5 B1    6 A1    6 B1    7 A1    7 B1                 
 -0.525  -0.477  -0.419  -0.404  -0.354  -0.336  -0.325  -0.269
  8 A1    9 A1    8 B1    2 B2    2 A2   10 A1    9 B1    3 B2                 
 -- Virtual --                   
 -0.030  -0.014  -0.009   0.014   0.028   0.041   0.057   0.080
  3 A2   11 A1   12 A1   10 B1   11 B1   13 A1    4 B2   14 A1                 
  0.087   0.089   0.094   0.094   0.106   0.115   0.121   0.135
 15 A1    4 A2   12 B1    5 B2   16 A1   17 A1   13 B1   14 B1                 
  0.139   0.145   0.165   0.173   0.211   0.231   0.288   0.326
  5 A2   15 B1   18 A1   16 B1   19 A1   17 B1   18 B1   19 B1                 
  0.399   0.425   0.441   0.441   0.441   0.476   0.478   0.498
 20 A1   21 A1    6 B2   22 A1   20 B1   23 A1    6 A2   21 B1                 
  0.522   0.564   0.572   0.620   0.701   0.720   0.754   0.757
  7 B2   24 A1    7 A2   22 B1   23 B1   25 A1    8 B2   24 B1                 
  0.824   0.834   0.842   0.854   0.855   0.885   0.903   0.956
  8 A2   25 B1    9 B2   26 A1    9 A2   26 B1   27 A1   27 B1                 
  1.020   1.032   1.065   1.090   1.193   1.315   1.335   1.413
 10 B2   28 A1   29 A1   28 B1   29 B1   11 B2   10 A2   30 A1                 
  1.549   1.666   1.687   1.737   1.802   1.852   1.928   2.065
 31 A1   30 B1   32 A1   12 B2   31 B1   11 A2   33 A1   12 A2                 
  2.134   2.229   2.229   2.284   2.312   2.386   2.438   2.446
 32 B1   33 B1   13 B2   13 A2   34 A1   35 A1   36 A1   34 B1                 
  2.525   2.618   2.647   2.666   2.827   2.844   3.135   3.349
 35 B1   37 A1   36 B1   14 B2   37 B1   14 A2   38 A1   38 B1                 
  3.441   3.981   9.694   9.768  23.503  24.167  25.767  25.838
 39 A1   39 B1   40 A1   40 B1   41 A1   41 B1   15 B2   15 A2                 
 25.889  25.911  26.280  26.404 215.675 215.754
 42 A1   42 B1   43 A1   43 B1   44 A1   44 B1                                 
 --------------------------------------------------------------

          Ground-State Mulliken Net Atomic Charges

     Atom                 Charge (a.u.)
  ----------------------------------------
      1 Cl                    0.189539
      2 C                    -0.378702
      3 H                     0.189163
      4 C                    -0.378702
      5 H                     0.189163
      6 Cl                    0.189539
  ----------------------------------------
  Sum of atomic charges =     0.000000

 -----------------------------------------------------------------
                    Cartesian Multipole Moments
 -----------------------------------------------------------------
    Charge (ESU x 10^10)
                 0.0000
    Dipole Moment (Debye)
         X       0.0000      Y      -0.0000      Z      -1.9640
       Tot       1.9640
    Quadrupole Moments (Debye-Ang)
        XX     -37.8974     XY       0.0000     YY     -39.1372
        XZ      -0.0000     YZ       0.0000     ZZ     -33.0477
    Octopole Moments (Debye-Ang^2)
       XXX       0.0000    XXY      -0.0000    XYY       0.0000
       YYY      -0.0000    XXZ       0.7156    XYZ      -0.0000
       YYZ       2.4840    XZZ       0.0000    YZZ      -0.0000
       ZZZ      -1.8243
    Hexadecapole Moments (Debye-Ang^3)
      XXXX    -508.4435   XXXY       0.0000   XXYY     -94.6301
      XYYY       0.0000   YYYY     -46.4678   XXXZ      -0.0000
      XXYZ       0.0000   XYYZ       0.0000   YYYZ       0.0000
      XXZZ     -93.8141   XYZZ       0.0000   YYZZ     -37.0286
      XZZZ      -0.0000   YZZZ       0.0000   ZZZZ    -141.4386
 -----------------------------------------------------------------
Archival summary:
1\1\TWL01\OPT\ProcedureUnspecified\BasisUnspecified\l222\taweetha\TueAug2821:33:302018TueAug2821:33:302018\0\\#,OPT,ProcedureUnspecified,BasisUnspecified,\\0,1\Cl\C,1,1.73399\H,2,1.08121,1,113.957\C,2,1.32754,1,125.34,3,-180,0\H,4,1.08121,2,120.703,1,-180,0\Cl,4,1.73399,2,125.34,1,-0,0\\\@

 Total job time:  10.10s(wall), 10.08s(cpu) 
 Tue Aug 28 21:33:30 2018

        *************************************************************
        *                                                           *
        *  Thank you very much for using Q-Chem.  Have a nice day.  *
        *                                                           *
        *************************************************************


 
User input: 2 of 2 
 
Q-Chem Developer Version!
                  Welcome to Q-Chem
     A Quantum Leap Into The Future Of Chemistry


 Q-Chem 5.1, Q-Chem, Inc., Pleasanton, CA (2018)

 Yihan Shao,  Zhengting Gan,  E. Epifanovsky,  A. T. B. Gilbert,  M. Wormit,  
 J. Kussmann,  A. W. Lange,  A. Behn,  Jia Deng,  Xintian Feng,  D. Ghosh,  
 M. Goldey,  P. R. Horn,  L. D. Jacobson,  I. Kaliman,  T. Kus,  A. Landau,  
 Jie Liu,  E. I. Proynov,  R. M. Richard,  R. P. Steele,  E. J. Sundstrom,  
 H. L. Woodcock III,  P. M. Zimmerman,  D. Zuev,  B. Albrecht,  E. Alguire,  
 S. A. Baeppler,  D. Barton,  Z. Benda,  Y. A. Bernard,  E. J. Berquist,  
 K. B. Bravaya,  H. Burton,  D. Casanova,  Chun-Min Chang,  Yunqing Chen,  
 A. Chien,  K. D. Closser,  M. P. Coons,  S. Coriani,  S. Dasgupta,  
 A. L. Dempwolff,  M. Diedenhofen,  Hainam Do,  R. G. Edgar,  Po-Tung Fang,  
 S. Faraji,  S. Fatehi,  Qingguo Feng,  K. D. Fenk,  J. Fosso-Tande,  
 Qinghui Ge,  A. Ghysels,  G. Gidofalvi,  J. Gomes,  J. Gonthier,  A. Gunina,  
 D. Hait,  M. W. D. Hanson-Heine,  P. H. P. Harbach,  A. W. Hauser,  
 J. E. Herr,  E. G. Hohenstein,  Z. C. Holden,  Kerwin Hui,  B. C. Huynh,  
 T.-C. Jagau,  Hyunjun Ji,  B. Kaduk,  K. Khistyaev,  Jaehoon Kim,  
 P. Klunzinger,  K. Koh,  D. Kosenkov,  L. Koulias,  T. Kowalczyk,  
 C. M. Krauter,  A. Kunitsa,  Ka Un Lao,  A. Laurent,  K. V. Lawler,  
 Joonho Lee,  D. Lefrancois,  S. Lehtola,  D. S. Levine,  Yi-Pei Li,  
 You-Sheng Lin,  Fenglai Liu,  E. Livshits,  A. Luenser,  P. Manohar,  
 E. Mansoor,  S. F. Manzer,  Shan-Ping Mao,  Yuezhi Mao,  N. Mardirossian,  
 A. V. Marenich,  T. Markovich,  L. A. Martinez-Martinez,  S. A. Maurer,  
 N. J. Mayhall,  S. C. McKenzie,  J.-M. Mewes,  A. F. Morrison,  
 J. W. Mullinax,  K. Nanda,  T. S. Nguyen-Beck,  R. Olivares-Amaya,  
 J. A. Parkhill,  T. M. Perrine,  F. Plasser,  P. Pokhilko,  S. Prager,  
 A. Prociuk,  E. Ramos,  D. R. Rehn,  F. Rob,  M. Schneider,  N. Sergueev,  
 S. M. Sharada,  S. Sharma,  D. W. Small,  T. Stauch,  T. Stein,  
 Yu-Chuan Su,  A. J. W. Thom,  A. Tkatchenko,  T. Tsuchimochi,  N. M. Tubman,  
 L. Vogt,  M. L. Vidal,  O. Vydrov,  M. A. Watson,  J. Wenzel,  
 M. de Wergifosse,  T. A. Wesolowski,  A. White,  J. Witte,  A. Yamada,  
 Jun Yang,  K. Yao,  S. Yeganeh,  S. R. Yost,  Zhi-Qiang You,  A. Zech,  
 Igor Ying Zhang,  Xing Zhang,  Yan Zhao,  Ying Zhu,  B. R. Brooks,  
 G. K. L. Chan,  C. J. Cramer,  M. S. Gordon,  W. J. Hehre,  A. Klamt,  
 M. W. Schmidt,  C. D. Sherrill,  D. G. Truhlar,  A. Aspuru-Guzik,  R. Baer,  
 A. T. Bell,  N. A. Besley,  Jeng-Da Chai,  A. E. DePrince, III,  
 R. A. DiStasio Jr.,  A. Dreuw,  B. D. Dunietz,  T. R. Furlani,  
 Chao-Ping Hsu,  Yousung Jung,  Jing Kong,  D. S. Lambrecht,  WanZhen Liang,  
 C. Ochsenfeld,  V. A. Rassolov,  L. V. Slipchenko,  J. E. Subotnik,  
 T. Van Voorhis,  J. M. Herbert,  A. I. Krylov,  P. M. W. Gill,  M. Head-Gordon

 Contributors to earlier versions of Q-Chem not listed above: 
 R. D. Adamson,  B. Austin,  J. Baker,  G. J. O. Beran,  K. Brandhorst,  
 S. T. Brown,  E. F. C. Byrd,  A. K. Chakraborty,  C.-L. Cheng,  
 Siu Hung Chien,  D. M. Chipman,  D. L. Crittenden,  H. Dachsel,  
 R. J. Doerksen,  A. D. Dutoi,  L. Fusti-Molnar,  W. A. Goddard III,  
 A. Golubeva-Zadorozhnaya,  S. R. Gwaltney,  G. Hawkins,  A. Heyden,  
 S. Hirata,  G. Kedziora,  F. J. Keil,  C. Kelley,  Jihan Kim,  R. A. King,  
 R. Z. Khaliullin,  P. P. Korambath,  W. Kurlancheek,  A. M. Lee,  M. S. Lee,  
 S. V. Levchenko,  Ching Yeh Lin,  D. Liotard,  R. C. Lochan,  I. Lotan,  
 P. E. Maslen,  N. Nair,  D. P. O'Neill,  D. Neuhauser,  E. Neuscamman,  
 C. M. Oana,  R. Olson,  B. Peters,  R. Peverati,  P. A. Pieniazek,  
 Y. M. Rhee,  J. Ritchie,  M. A. Rohrdanz,  E. Rosta,  N. J. Russ,  
 H. F. Schaefer III,  N. E. Schultz,  N. Shenvi,  A. C. Simmonett,  A. Sodt,  
 D. Stuck,  K. S. Thanthiriwatte,  V. Vanovschi,  Tao Wang,  A. Warshel,  
 C. F. Williams,  Q. Wu,  X. Xu,  W. Zhang

 Please cite Q-Chem as follows:
 Y. Shao et al., Mol. Phys. 113, 184-215 (2015)
 DOI: 10.1080/00268976.2014.952696

 Q-Chem 5.1.1 for Intel X86 EM64T Linux

 Parts of Q-Chem use Armadillo 8.300.2 (Tropical Shenanigans).
 http://arma.sourceforge.net/

 Q-Chem begins on Tue Aug 28 21:33:30 2018  

Host: 
0

     Scratch files written to /scratch/taweetham/qchem25554//
The previous job contains 0 fragments, simply inherited here
Input Ideriv = 2
Curr. Ideriv = -1
Max.  Ideriv = 2

Checking the input file for inconsistencies... 	...done.

--------------------------------------------------------------
User input:
--------------------------------------------------------------

$molecule
read
$end

$rem
   SCF_GUESS 	READ
   JOB_TYPE 	FREQUENCY
   BASIS 	6-311++G**
   EXCHANGE 	B3LYP	
   SET_ITER 100

   SET_CONV 5
$end


--------------------------------------------------------------
 ----------------------------------------------------------------
             Standard Nuclear Orientation (Angstroms)
    I     Atom           X                Y                Z
 ----------------------------------------------------------------
    1      Cl      1.6667680205    -0.0000000000     0.4512881418
    2      C       0.6637715000    -0.0000000000    -0.9631784827
    3      H       1.2158213994    -0.0000000000    -1.8928275149
    4      C      -0.6637715000    -0.0000000000    -0.9631784827
    5      H      -1.2158213994    -0.0000000000    -1.8928275149
    6      Cl     -1.6667680205     0.0000000000     0.4512881418
 ----------------------------------------------------------------
 Molecular Point Group                 C2v   NOp =  4
 Largest Abelian Subgroup              C2v   NOp =  4
 Nuclear Repulsion Energy =   183.5805014523 hartrees
 There are       24 alpha and       24 beta electrons
 Requested basis set is 6-311++G(d,p)
 There are 48 shells and 118 basis functions

 Total QAlloc Memory Limit   2000 MB
 Mega-Array Size       188 MB
 MEM_STATIC part       192 MB

                       Distance Matrix (Angstroms)
             Cl(  1)   C (  2)   H (  3)   C (  4)   H (  5)
   C (  2)  1.733989
   H (  3)  2.387097  1.081206
   C (  4)  2.726193  1.327543  2.096930
   H (  5)  3.715400  2.096930  2.431643  1.081206
   Cl(  6)  3.333536  2.726193  3.715400  1.733989  2.387097

 A cutoff of  1.0D-11 yielded   1076 shell pairs
 There are      6813 function pairs (      7309 Cartesian)
 Smallest overlap matrix eigenvalue = 4.90E-05
 Guess MOs from SCF MO coefficient file

 -----------------------------------------------------------------------
  General SCF calculation program by
  Eric Jon Sundstrom, Paul Horn, Yuezhi Mao, Dmitri Zuev, Alec White,
  David Stuck, Shaama M.S., Shane Yost, Joonho Lee, David Small,
  Daniel Levine, Susi Lehtola, Hugh Burton, Evgeny Epifanovsky
 -----------------------------------------------------------------------
 Exchange:     0.2000 Hartree-Fock + 0.0800 Slater + 0.7200 B88
 Correlation:  0.1900 VWN1RPA + 0.8100 LYP
 Using SG-1 standard quadrature grid
 A restricted SCF calculation will be
 performed using DIIS
 SCF converges when DIIS error is below 1.0e-08
 ---------------------------------------
  Cycle       Energy         DIIS error
 ---------------------------------------
    1    -997.8597702007      2.24e-10  
    2    -997.8597702020      1.65e-10  Convergence criterion met
 ---------------------------------------
 SCF time:   CPU 1.38s  wall 1.00s 
 SCF   energy in the final basis set =     -997.8597702020
 Total energy in the final basis set =     -997.8597702020

 --------------------------------------------------------------
             Orbital Energies (a.u.) and Symmetries
 --------------------------------------------------------------

 Alpha MOs, Restricted
 -- Occupied --                  
-101.57 -101.57  -10.25  -10.25   -9.49   -9.49   -7.25   -7.25
  1 B1    1 A1    2 A1    2 B1    3 B1    3 A1    4 B1    4 A1                 
 -7.241  -7.241  -7.240  -7.240  -0.911  -0.868  -0.754  -0.590
  1 B2    1 A2    5 A1    5 B1    6 A1    6 B1    7 A1    7 B1                 
 -0.525  -0.477  -0.419  -0.404  -0.354  -0.336  -0.325  -0.269
  8 A1    9 A1    8 B1    2 B2    2 A2   10 A1    9 B1    3 B2                 
 -- Virtual --                   
 -0.030  -0.014  -0.009   0.014   0.028   0.041   0.057   0.080
  3 A2   11 A1   12 A1   10 B1   11 B1   13 A1    4 B2   14 A1                 
  0.087   0.089   0.094   0.094   0.106   0.115   0.121   0.135
 15 A1    4 A2   12 B1    5 B2   16 A1   17 A1   13 B1   14 B1                 
  0.139   0.145   0.165   0.173   0.211   0.231   0.288   0.326
  5 A2   15 B1   18 A1   16 B1   19 A1   17 B1   18 B1   19 B1                 
  0.399   0.425   0.441   0.441   0.441   0.476   0.478   0.498
 20 A1   21 A1    6 B2   22 A1   20 B1   23 A1    6 A2   21 B1                 
  0.522   0.564   0.572   0.620   0.701   0.720   0.754   0.757
  7 B2   24 A1    7 A2   22 B1   23 B1   25 A1    8 B2   24 B1                 
  0.824   0.834   0.842   0.854   0.855   0.885   0.903   0.956
  8 A2   25 B1    9 B2   26 A1    9 A2   26 B1   27 A1   27 B1                 
  1.020   1.032   1.065   1.090   1.193   1.315   1.335   1.413
 10 B2   28 A1   29 A1   28 B1   29 B1   11 B2   10 A2   30 A1                 
  1.549   1.666   1.687   1.737   1.802   1.852   1.928   2.065
 31 A1   30 B1   32 A1   12 B2   31 B1   11 A2   33 A1   12 A2                 
  2.134   2.229   2.229   2.284   2.312   2.386   2.438   2.446
 32 B1   33 B1   13 B2   13 A2   34 A1   35 A1   36 A1   34 B1                 
  2.525   2.618   2.647   2.666   2.827   2.844   3.135   3.349
 35 B1   37 A1   36 B1   14 B2   37 B1   14 A2   38 A1   38 B1                 
  3.441   3.981   9.694   9.768  23.503  24.167  25.767  25.838
 39 A1   39 B1   40 A1   40 B1   41 A1   41 B1   15 B2   15 A2                 
 25.889  25.911  26.280  26.404 215.675 215.754
 42 A1   42 B1   43 A1   43 B1   44 A1   44 B1                                 

 Beta MOs, Restricted
 -- Occupied --                  
-101.57 -101.57  -10.25  -10.25   -9.49   -9.49   -7.25   -7.25
  1 B1    1 A1    2 A1    2 B1    3 B1    3 A1    4 B1    4 A1                 
 -7.241  -7.241  -7.240  -7.240  -0.911  -0.868  -0.754  -0.590
  1 B2    1 A2    5 A1    5 B1    6 A1    6 B1    7 A1    7 B1                 
 -0.525  -0.477  -0.419  -0.404  -0.354  -0.336  -0.325  -0.269
  8 A1    9 A1    8 B1    2 B2    2 A2   10 A1    9 B1    3 B2                 
 -- Virtual --                   
 -0.030  -0.014  -0.009   0.014   0.028   0.041   0.057   0.080
  3 A2   11 A1   12 A1   10 B1   11 B1   13 A1    4 B2   14 A1                 
  0.087   0.089   0.094   0.094   0.106   0.115   0.121   0.135
 15 A1    4 A2   12 B1    5 B2   16 A1   17 A1   13 B1   14 B1                 
  0.139   0.145   0.165   0.173   0.211   0.231   0.288   0.326
  5 A2   15 B1   18 A1   16 B1   19 A1   17 B1   18 B1   19 B1                 
  0.399   0.425   0.441   0.441   0.441   0.476   0.478   0.498
 20 A1   21 A1    6 B2   22 A1   20 B1   23 A1    6 A2   21 B1                 
  0.522   0.564   0.572   0.620   0.701   0.720   0.754   0.757
  7 B2   24 A1    7 A2   22 B1   23 B1   25 A1    8 B2   24 B1                 
  0.824   0.834   0.842   0.854   0.855   0.885   0.903   0.956
  8 A2   25 B1    9 B2   26 A1    9 A2   26 B1   27 A1   27 B1                 
  1.020   1.032   1.065   1.090   1.193   1.315   1.335   1.413
 10 B2   28 A1   29 A1   28 B1   29 B1   11 B2   10 A2   30 A1                 
  1.549   1.666   1.687   1.737   1.802   1.852   1.928   2.065
 31 A1   30 B1   32 A1   12 B2   31 B1   11 A2   33 A1   12 A2                 
  2.134   2.229   2.229   2.284   2.312   2.386   2.438   2.446
 32 B1   33 B1   13 B2   13 A2   34 A1   35 A1   36 A1   34 B1                 
  2.525   2.618   2.647   2.666   2.827   2.844   3.135   3.349
 35 B1   37 A1   36 B1   14 B2   37 B1   14 A2   38 A1   38 B1                 
  3.441   3.981   9.694   9.768  23.503  24.167  25.767  25.838
 39 A1   39 B1   40 A1   40 B1   41 A1   41 B1   15 B2   15 A2                 
 25.889  25.911  26.280  26.404 215.675 215.754
 42 A1   42 B1   43 A1   43 B1   44 A1   44 B1                                 
 --------------------------------------------------------------

          Ground-State Mulliken Net Atomic Charges

     Atom                 Charge (a.u.)
  ----------------------------------------
      1 Cl                    0.189539
      2 C                    -0.378702
      3 H                     0.189163
      4 C                    -0.378702
      5 H                     0.189163
      6 Cl                    0.189539
  ----------------------------------------
  Sum of atomic charges =     0.000000

 -----------------------------------------------------------------
                    Cartesian Multipole Moments
 -----------------------------------------------------------------
    Charge (ESU x 10^10)
                 0.0000
    Dipole Moment (Debye)
         X      -0.0000      Y       0.0000      Z      -1.9640
       Tot       1.9640
    Quadrupole Moments (Debye-Ang)
        XX     -37.8974     XY      -0.0000     YY     -39.1372
        XZ       0.0000     YZ      -0.0000     ZZ     -33.0477
    Octopole Moments (Debye-Ang^2)
       XXX      -0.0000    XXY      -0.0000    XYY      -0.0000
       YYY      -0.0000    XXZ       0.7156    XYZ      -0.0000
       YYZ       2.4840    XZZ      -0.0000    YZZ      -0.0000
       ZZZ      -1.8243
    Hexadecapole Moments (Debye-Ang^3)
      XXXX    -508.4435   XXXY      -0.0000   XXYY     -94.6301
      XYYY      -0.0000   YYYY     -46.4678   XXXZ       0.0000
      XXYZ      -0.0000   XYYZ       0.0000   YYYZ      -0.0000
      XXZZ     -93.8141   XYZZ      -0.0000   YYZZ     -37.0286
      XZZZ      -0.0000   YZZZ      -0.0000   ZZZZ    -141.4386
 -----------------------------------------------------------------
 Calculating MO derivatives via CPSCF
   1         3          18      0.170552    0.056701
   2         3          18      0.019802    0.005356
   3         3          18      0.001544    0.000449
   4        18           3      0.000070    0.000030
   5        21           0      0.000000    0.000000    Roots Converged
 Time for AOints: 3.1 s (CPU) 3.1 s (wall)
 ------------------------------------------------------------------------------
                     AOints        : Timing summary (seconds)
 ------------------------------------------------------------------------------
     job step          cpu (% of tot)      sys (% of tot)     wall (% of tot)
 ------------------------------------------------------------------------------
  cpscf_lag         0.4005E+02 (54.6)   0.7700E-04 (19.5)   0.4008E+02 (54.6)
  iterzp            0.3021E+02 (41.2)   0.3180E-03 (80.5)   0.3022E+02 (41.2)
  make_fx           0.0000E+00 ( 0.0)   0.0000E+00 ( 0.0)   0.0000E+00 ( 0.0)
  AOints            0.3055E+01 ( 4.2)   0.0000E+00 ( 0.0)   0.3058E+01 ( 4.2)
 ------------------------------------------------------------------------------
   Grand Totals     0.7338E+02          0.3950E-03          0.7343E+02
 ------------------------------------------------------------------------------
 Calculating analytic Hessian of the SCF energy
 Polarizability Matrix (a.u.)
            1           2           3
    1 -65.0750825   0.0000000   0.0000000
    2   0.0000000 -29.7301688  -0.0000000
    3   0.0000000  -0.0000000 -47.4958613

 Direct stationary perturbation theory relativistic correction:

 rels  =       1.569502117957
 relv  =      -5.642863081946
 rel2e =       1.253965725982
 E_rel =      -2.819395238007

 Hessian of the SCF Energy
            1           2           3           4           5           6
    1   0.1069081  -0.0000000   0.0999263  -0.0812850   0.0000000  -0.0618566
    2  -0.0000000   0.0112468   0.0000000   0.0000000  -0.0231987  -0.0000000
    3   0.0999263   0.0000000   0.1705913  -0.0623535  -0.0000000  -0.1389500
    4  -0.0812850   0.0000000  -0.0623535   0.7876970  -0.0000000  -0.0912209
    5   0.0000000  -0.0231987  -0.0000000  -0.0000000   0.0897255   0.0000000
    6  -0.0618566  -0.0000000  -0.1389500  -0.0912209   0.0000000   0.5024794
    7   0.0021723   0.0000000  -0.0240786  -0.1295385  -0.0000000   0.1357635
    8   0.0000000   0.0026379   0.0000000  -0.0000000  -0.0302429  -0.0000000
    9  -0.0004630   0.0000000  -0.0207336   0.1409694  -0.0000000  -0.2644394
   10  -0.0227862   0.0000000  -0.0141874  -0.5437928  -0.0000000   0.0031329
   11  -0.0000000   0.0059418   0.0000000   0.0000000  -0.0470570  -0.0000000
   12  -0.0387779   0.0000000  -0.0189530  -0.0031329  -0.0000000  -0.0824478
   13  -0.0037209   0.0000000  -0.0005524  -0.0102945  -0.0000000  -0.0245967
   14  -0.0000000   0.0075395   0.0000000   0.0000000   0.0048314  -0.0000000
   15   0.0024166  -0.0000000   0.0026542   0.0015504   0.0000000   0.0023108
   16  -0.0012882  -0.0000000   0.0012455  -0.0227862   0.0000000   0.0387779
   17   0.0000000  -0.0041672  -0.0000000  -0.0000000   0.0059418   0.0000000
   18  -0.0012455  -0.0000000   0.0053912   0.0141874   0.0000000  -0.0189530
            7           8           9          10          11          12
    1   0.0021723   0.0000000  -0.0004630  -0.0227862  -0.0000000  -0.0387779
    2   0.0000000   0.0026379   0.0000000   0.0000000   0.0059418   0.0000000
    3  -0.0240786   0.0000000  -0.0207336  -0.0141874   0.0000000  -0.0189530
    4  -0.1295385  -0.0000000   0.1409694  -0.5437928   0.0000000  -0.0031329
    5  -0.0000000  -0.0302429  -0.0000000  -0.0000000  -0.0470570  -0.0000000
    6   0.1357635  -0.0000000  -0.2644394   0.0031329  -0.0000000  -0.0824478
    7   0.1413094  -0.0000000  -0.1366867  -0.0102945   0.0000000   0.0245967
    8  -0.0000000   0.0204583  -0.0000000   0.0000000   0.0048314   0.0000000
    9  -0.1366867  -0.0000000   0.2794304  -0.0015504   0.0000000   0.0023108
   10  -0.0102945   0.0000000  -0.0015504   0.7876970   0.0000000   0.0912209
   11   0.0000000   0.0048314   0.0000000   0.0000000   0.0897255   0.0000000
   12   0.0245967   0.0000000   0.0023108   0.0912209   0.0000000   0.5024794
   13   0.0000722  -0.0000000   0.0001473  -0.1295385   0.0000000  -0.1357635
   14   0.0000000  -0.0052241   0.0000000  -0.0000000  -0.0302429   0.0000000
   15  -0.0001473  -0.0000000   0.0007776  -0.1409694  -0.0000000  -0.2644394
   16  -0.0037209  -0.0000000  -0.0024166  -0.0812850  -0.0000000   0.0618566
   17  -0.0000000   0.0075395  -0.0000000  -0.0000000  -0.0231987  -0.0000000
   18   0.0005524   0.0000000   0.0026542   0.0623535  -0.0000000  -0.1389500
           13          14          15          16          17          18
    1  -0.0037209  -0.0000000   0.0024166  -0.0012882   0.0000000  -0.0012455
    2   0.0000000   0.0075395  -0.0000000  -0.0000000  -0.0041672  -0.0000000
    3  -0.0005524   0.0000000   0.0026542   0.0012455  -0.0000000   0.0053912
    4  -0.0102945   0.0000000   0.0015504  -0.0227862  -0.0000000   0.0141874
    5  -0.0000000   0.0048314   0.0000000   0.0000000   0.0059418   0.0000000
    6  -0.0245967  -0.0000000   0.0023108   0.0387779   0.0000000  -0.0189530
    7   0.0000722   0.0000000  -0.0001473  -0.0037209  -0.0000000   0.0005524
    8  -0.0000000  -0.0052241  -0.0000000  -0.0000000   0.0075395   0.0000000
    9   0.0001473   0.0000000   0.0007776  -0.0024166  -0.0000000   0.0026542
   10  -0.1295385  -0.0000000  -0.1409694  -0.0812850  -0.0000000   0.0623535
   11   0.0000000  -0.0302429  -0.0000000  -0.0000000  -0.0231987  -0.0000000
   12  -0.1357635   0.0000000  -0.2644394   0.0618566  -0.0000000  -0.1389500
   13   0.1413094   0.0000000   0.1366867   0.0021723  -0.0000000   0.0240786
   14   0.0000000   0.0204583  -0.0000000  -0.0000000   0.0026379  -0.0000000
   15   0.1366867  -0.0000000   0.2794304   0.0004630   0.0000000  -0.0207336
   16   0.0021723  -0.0000000   0.0004630   0.1069081   0.0000000  -0.0999263
   17  -0.0000000   0.0026379   0.0000000   0.0000000   0.0112468   0.0000000
   18   0.0240786  -0.0000000  -0.0207336  -0.0999263   0.0000000   0.1705913
 Gradient time:  CPU 95.84 s  wall 95.91 s
 **********************************************************************
 **                                                                  **
 **                       VIBRATIONAL ANALYSIS                       **
 **                       --------------------                       **
 **                                                                  **
 **        VIBRATIONAL FREQUENCIES (CM**-1) AND NORMAL MODES         **
 **     FORCE CONSTANTS (mDYN/ANGSTROM) AND REDUCED MASSES (AMU)     **
 **                  INFRARED INTENSITIES (KM/MOL)                   **
 **                                                                  **
 **********************************************************************


 Mode:                 1                      2                      3
 Frequency:       170.58                 416.97                 569.37
 Force Cnst:      0.4526                 0.3928                 1.7904
 Red. Mass:      26.3995                 3.8342                 9.3740
 IR Active:          YES                    NO                     YES
 IR Intens:        0.239                  0.000                  7.632
 Raman Active:       YES                    YES                    YES
               X      Y      Z        X      Y      Z        X      Y      Z
 Cl        -0.580  0.000  0.103    0.000  0.060  0.000   -0.168  0.000 -0.114
 C         -0.007 -0.000 -0.287   -0.000 -0.343  0.000    0.459 -0.000 -0.206
 H          0.221 -0.000 -0.147   -0.000 -0.616  0.000    0.363 -0.000 -0.272
 C          0.007  0.000 -0.287   -0.000  0.343 -0.000    0.459  0.000  0.206
 H         -0.221  0.000 -0.147   -0.000  0.616 -0.000    0.363  0.000  0.272
 Cl         0.580 -0.000  0.103    0.000 -0.060 -0.000   -0.168 -0.000  0.114
 TransDip  -0.000  0.000 -0.016   -0.000 -0.000 -0.000    0.088 -0.000  0.000

 Mode:                 4                      5                      6
 Frequency:       700.23                 705.73                 842.71
 Force Cnst:      2.6245                 0.3605                 1.9110
 Red. Mass:       9.0848                 1.2286                 4.5672
 IR Active:          YES                    YES                    YES
 IR Intens:       23.270                 69.138                 97.564
 Raman Active:       YES                    YES                    YES
               X      Y      Z        X      Y      Z        X      Y      Z
 Cl        -0.118 -0.000 -0.173   -0.000  0.013 -0.000   -0.032 -0.000 -0.092
 C         -0.051  0.000  0.479    0.000 -0.097  0.000    0.065 -0.000  0.359
 H         -0.359 -0.000  0.309   -0.000  0.700  0.000    0.317  0.000  0.507
 C          0.051  0.000  0.479    0.000 -0.097  0.000    0.065  0.000 -0.359
 H          0.359 -0.000  0.309    0.000  0.700  0.000    0.317 -0.000 -0.507
 Cl         0.118 -0.000 -0.173    0.000  0.013 -0.000   -0.032  0.000  0.092
 TransDip  -0.000 -0.000  0.154    0.000  0.266  0.000    0.316 -0.000  0.000

 Mode:                 7                      8                      9
 Frequency:       901.30                1217.81                1318.12
 Force Cnst:      0.5997                 0.9126                 1.2461
 Red. Mass:       1.2529                 1.0444                 1.2173
 IR Active:          NO                     YES                    YES
 IR Intens:        0.000                  0.029                 27.251
 Raman Active:       YES                    YES                    YES
               X      Y      Z        X      Y      Z        X      Y      Z
 Cl         0.000 -0.000  0.000   -0.000 -0.000  0.013    0.003  0.000 -0.004
 C         -0.000 -0.106 -0.000   -0.032  0.000 -0.008   -0.059 -0.000 -0.077
 H         -0.000  0.699 -0.000   -0.608  0.000 -0.360    0.614 -0.000  0.336
 C         -0.000  0.106  0.000    0.032 -0.000 -0.008   -0.059  0.000  0.077
 H         -0.000 -0.699  0.000    0.608  0.000 -0.360    0.614  0.000 -0.336
 Cl         0.000  0.000 -0.000    0.000  0.000  0.013    0.003 -0.000  0.004
 TransDip  -0.000  0.000  0.000   -0.000  0.000 -0.005   -0.167  0.000 -0.000

 Mode:                10                     11                     12
 Frequency:      1647.53                3204.73                3225.67
 Force Cnst:     12.2003                 6.5640                 6.7422
 Red. Mass:       7.6287                 1.0848                 1.0998
 IR Active:          YES                    YES                    YES
 IR Intens:       42.176                 15.537                  1.065
 Raman Active:       YES                    YES                    YES
               X      Y      Z        X      Y      Z        X      Y      Z
 Cl        -0.011  0.000 -0.008    0.000 -0.000  0.000    0.000  0.000  0.000
 C          0.545 -0.000  0.059   -0.032  0.000  0.050    0.040 -0.000 -0.051
 H         -0.105 -0.000 -0.434    0.368  0.000 -0.601   -0.371 -0.000  0.598
 C         -0.545 -0.000  0.059   -0.032 -0.000 -0.050   -0.040  0.000 -0.051
 H          0.105  0.000 -0.434    0.368 -0.000  0.601    0.371  0.000  0.598
 Cl         0.011 -0.000 -0.008    0.000  0.000 -0.000   -0.000 -0.000  0.000
 TransDip   0.000  0.000  0.208    0.126  0.000 -0.000   -0.000  0.000 -0.033

 STANDARD THERMODYNAMIC QUANTITIES AT   298.15 K  AND     1.00 ATM

   This Molecule has  0 Imaginary Frequencies
   Zero point vibrational energy:       21.330 kcal/mol

   Atom    1 Element Cl Has Mass   34.96885
   Atom    2 Element C  Has Mass   12.00000
   Atom    3 Element H  Has Mass    1.00783
   Atom    4 Element C  Has Mass   12.00000
   Atom    5 Element H  Has Mass    1.00783
   Atom    6 Element Cl Has Mass   34.96885
   Molecular Mass:    95.953360 amu
   Principal axes and moments of inertia in amu*Bohr^2:
                             1           2           3
    Eigenvalues --      155.36607   742.24166   897.60773
          X               1.00000     0.00000     0.00000
          Y              -0.00000     0.00000     1.00000
          Z              -0.00000     1.00000     0.00000
   Rotational Symmetry Number is   2
   The Molecule is an Asymmetric Top
   Translational Enthalpy:        0.889 kcal/mol
   Rotational Enthalpy:           0.889 kcal/mol
   Vibrational Enthalpy:         22.241 kcal/mol
   gas constant (RT):             0.592 kcal/mol
   Translational Entropy:        39.595  cal/mol.K
   Rotational Entropy:           24.762  cal/mol.K
   Vibrational Entropy:           4.826  cal/mol.K

   Total Enthalpy:               24.611 kcal/mol
   Total Entropy:                69.183  cal/mol.K

 ======================================================================

 STANDARD THERMODYNAMIC QUANTITIES FOR ANHARMONIC VIBRATION -- TOSH

   Zero point vibrational energy: ************ kcal/mol

   Vibrational Enthalpy:       Infinity kcal/mol
   Vibrational Entropy:             NaN  cal/mol.K

   Total Enthalpy:             Infinity kcal/mol
   Total Entropy:                   NaN  cal/mol.K

 ======================================================================

 STANDARD THERMODYNAMIC QUANTITIES FOR ANHARMONIC VIBRATION -- VPT2

   Zero point vibrational energy: ************ kcal/mol

   Vibrational Enthalpy:       Infinity kcal/mol
   Vibrational Entropy:             NaN  cal/mol.K

   Total Enthalpy:             Infinity kcal/mol
   Total Entropy:                   NaN  cal/mol.K

 ======================================================================

Archival summary:
1\1\TWL01\FREQ\ProcedureUnspecified\BasisUnspecified\l222\taweetha\TueAug2821:35:072018TueAug2821:35:072018\0\\#,FREQ,ProcedureUnspecified,BasisUnspecified,\\0,1\Cl\C,1,1.73399\H,2,1.08121,1,113.957\C,2,1.32754,1,125.34,3,-180,0\H,4,1.08121,2,120.703,1,-180,0\Cl,4,1.73399,2,125.34,1,0,0\\\@

 Total job time:  97.35s(wall), 97.28s(cpu) 
 Tue Aug 28 21:35:07 2018

        *************************************************************
        *                                                           *
        *  Thank you very much for using Q-Chem.  Have a nice day.  *
        *                                                           *
        *************************************************************
