# Supplementary material for: Geometric and energetic data from ab initio calculations of haloethene, haloimine, halomethylenephosphine, haloiminophosphine, halodiazene, halodiphosphene and halocyclopropane
Source: Data Brief. 2019 Nov 2;27:104738. doi: 10.1016/j.dib.2019.104738 (PMC6861602; doi:10.1016/j.dib.2019.104738)
Supplement: Multimedia component 2 [file mmc2.zip › CC/B3LYP/HClCCHI.out]

Q-Chem Developer Version!
                  Welcome to Q-Chem
     A Quantum Leap Into The Future Of Chemistry


 Q-Chem 5.1, Q-Chem, Inc., Pleasanton, CA (2018)

 Yihan Shao,  Zhengting Gan,  E. Epifanovsky,  A. T. B. Gilbert,  M. Wormit,  
 J. Kussmann,  A. W. Lange,  A. Behn,  Jia Deng,  Xintian Feng,  D. Ghosh,  
 M. Goldey,  P. R. Horn,  L. D. Jacobson,  I. Kaliman,  T. Kus,  A. Landau,  
 Jie Liu,  E. I. Proynov,  R. M. Richard,  R. P. Steele,  E. J. Sundstrom,  
 H. L. Woodcock III,  P. M. Zimmerman,  D. Zuev,  B. Albrecht,  E. Alguire,  
 S. A. Baeppler,  D. Barton,  Z. Benda,  Y. A. Bernard,  E. J. Berquist,  
 K. B. Bravaya,  H. Burton,  D. Casanova,  Chun-Min Chang,  Yunqing Chen,  
 A. Chien,  K. D. Closser,  M. P. Coons,  S. Coriani,  S. Dasgupta,  
 A. L. Dempwolff,  M. Diedenhofen,  Hainam Do,  R. G. Edgar,  Po-Tung Fang,  
 S. Faraji,  S. Fatehi,  Qingguo Feng,  K. D. Fenk,  J. Fosso-Tande,  
 Qinghui Ge,  A. Ghysels,  G. Gidofalvi,  J. Gomes,  J. Gonthier,  A. Gunina,  
 D. Hait,  M. W. D. Hanson-Heine,  P. H. P. Harbach,  A. W. Hauser,  
 J. E. Herr,  E. G. Hohenstein,  Z. C. Holden,  Kerwin Hui,  B. C. Huynh,  
 T.-C. Jagau,  Hyunjun Ji,  B. Kaduk,  K. Khistyaev,  Jaehoon Kim,  
 P. Klunzinger,  K. Koh,  D. Kosenkov,  L. Koulias,  T. Kowalczyk,  
 C. M. Krauter,  A. Kunitsa,  Ka Un Lao,  A. Laurent,  K. V. Lawler,  
 Joonho Lee,  D. Lefrancois,  S. Lehtola,  D. S. Levine,  Yi-Pei Li,  
 You-Sheng Lin,  Fenglai Liu,  E. Livshits,  A. Luenser,  P. Manohar,  
 E. Mansoor,  S. F. Manzer,  Shan-Ping Mao,  Yuezhi Mao,  N. Mardirossian,  
 A. V. Marenich,  T. Markovich,  L. A. Martinez-Martinez,  S. A. Maurer,  
 N. J. Mayhall,  S. C. McKenzie,  J.-M. Mewes,  A. F. Morrison,  
 J. W. Mullinax,  K. Nanda,  T. S. Nguyen-Beck,  R. Olivares-Amaya,  
 J. A. Parkhill,  T. M. Perrine,  F. Plasser,  P. Pokhilko,  S. Prager,  
 A. Prociuk,  E. Ramos,  D. R. Rehn,  F. Rob,  M. Schneider,  N. Sergueev,  
 S. M. Sharada,  S. Sharma,  D. W. Small,  T. Stauch,  T. Stein,  
 Yu-Chuan Su,  A. J. W. Thom,  A. Tkatchenko,  T. Tsuchimochi,  N. M. Tubman,  
 L. Vogt,  M. L. Vidal,  O. Vydrov,  M. A. Watson,  J. Wenzel,  
 M. de Wergifosse,  T. A. Wesolowski,  A. White,  J. Witte,  A. Yamada,  
 Jun Yang,  K. Yao,  S. Yeganeh,  S. R. Yost,  Zhi-Qiang You,  A. Zech,  
 Igor Ying Zhang,  Xing Zhang,  Yan Zhao,  Ying Zhu,  B. R. Brooks,  
 G. K. L. Chan,  C. J. Cramer,  M. S. Gordon,  W. J. Hehre,  A. Klamt,  
 M. W. Schmidt,  C. D. Sherrill,  D. G. Truhlar,  A. Aspuru-Guzik,  R. Baer,  
 A. T. Bell,  N. A. Besley,  Jeng-Da Chai,  A. E. DePrince, III,  
 R. A. DiStasio Jr.,  A. Dreuw,  B. D. Dunietz,  T. R. Furlani,  
 Chao-Ping Hsu,  Yousung Jung,  Jing Kong,  D. S. Lambrecht,  WanZhen Liang,  
 C. Ochsenfeld,  V. A. Rassolov,  L. V. Slipchenko,  J. E. Subotnik,  
 T. Van Voorhis,  J. M. Herbert,  A. I. Krylov,  P. M. W. Gill,  M. Head-Gordon

 Contributors to earlier versions of Q-Chem not listed above: 
 R. D. Adamson,  B. Austin,  J. Baker,  G. J. O. Beran,  K. Brandhorst,  
 S. T. Brown,  E. F. C. Byrd,  A. K. Chakraborty,  C.-L. Cheng,  
 Siu Hung Chien,  D. M. Chipman,  D. L. Crittenden,  H. Dachsel,  
 R. J. Doerksen,  A. D. Dutoi,  L. Fusti-Molnar,  W. A. Goddard III,  
 A. Golubeva-Zadorozhnaya,  S. R. Gwaltney,  G. Hawkins,  A. Heyden,  
 S. Hirata,  G. Kedziora,  F. J. Keil,  C. Kelley,  Jihan Kim,  R. A. King,  
 R. Z. Khaliullin,  P. P. Korambath,  W. Kurlancheek,  A. M. Lee,  M. S. Lee,  
 S. V. Levchenko,  Ching Yeh Lin,  D. Liotard,  R. C. Lochan,  I. Lotan,  
 P. E. Maslen,  N. Nair,  D. P. O'Neill,  D. Neuhauser,  E. Neuscamman,  
 C. M. Oana,  R. Olson,  B. Peters,  R. Peverati,  P. A. Pieniazek,  
 Y. M. Rhee,  J. Ritchie,  M. A. Rohrdanz,  E. Rosta,  N. J. Russ,  
 H. F. Schaefer III,  N. E. Schultz,  N. Shenvi,  A. C. Simmonett,  A. Sodt,  
 D. Stuck,  K. S. Thanthiriwatte,  V. Vanovschi,  Tao Wang,  A. Warshel,  
 C. F. Williams,  Q. Wu,  X. Xu,  W. Zhang

 Please cite Q-Chem as follows:
 Y. Shao et al., Mol. Phys. 113, 184-215 (2015)
 DOI: 10.1080/00268976.2014.952696

 Q-Chem 5.1.1 for Intel X86 EM64T Linux

 Parts of Q-Chem use Armadillo 8.300.2 (Tropical Shenanigans).
 http://arma.sourceforge.net/

 Q-Chem begins on Tue Aug 28 21:35:07 2018  

Host: 
0

     Scratch files written to /scratch/taweetham/qchem25610//
Input Ideriv = 2
Curr. Ideriv = -1
Max.  Ideriv = 2

Checking the input file for inconsistencies... 	...done.

--------------------------------------------------------------
User input:
--------------------------------------------------------------
HHClI.inp
$molecule
0 1
I 
C  1 2.088686
H  2 1.081860 1 114.006902
C  2 1.327521 1 126.647731 3 -180.000000 0
H  4 1.082744 2 121.058687 1 -180.000000 0
Cl 4 1.736114 2 126.085551 1 -0.000000 0
$end

$rem
   JOB_TYPE		OPTIMIZATION
   BASIS		6-311++G**
   EXCHANGE		B3LYP
$end

--------------------------------------------------------------
 ----------------------------------------------------------------
             Standard Nuclear Orientation (Angstroms)
    I     Atom           X                Y                Z
 ----------------------------------------------------------------
    1      I       1.0983440135    -0.1282907850    -0.0000000000
    2      C      -0.4734029436     1.2472893506     0.0000000000
    3      H      -0.1537543261     2.2808491316     0.0000000000
    4      C      -1.7711380266     0.9676544818     0.0000000000
    5      H      -2.5125863174     1.7566975741     0.0000000000
    6      Cl     -2.4752144853    -0.6192822408    -0.0000000000
 ----------------------------------------------------------------
 Molecular Point Group                 Cs    NOp =  2
 Largest Abelian Subgroup              Cs    NOp =  2
 Nuclear Repulsion Energy =   365.2351135738 hartrees
 There are       42 alpha and       42 beta electrons
 Requested basis set is 6-311++G(d,p)
 There are 59 shells and 150 basis functions

 Total QAlloc Memory Limit   2000 MB
 Mega-Array Size       188 MB
 MEM_STATIC part       192 MB
 A cutoff of  1.0D-11 yielded   1530 shell pairs
 There are     10280 function pairs (     11421 Cartesian)
 Smallest overlap matrix eigenvalue = 7.17E-05

 Scale SEOQF with 1.000000e-01/1.000000e-01/1.000000e-01

 Standard Electronic Orientation quadrupole field applied
 Nucleus-field energy     =     0.0000000091 hartrees
 Guess from superposition of atomic densities
 Warning:  Energy on first SCF cycle will be non-variational
 SAD guess density has 84.000000 electrons

 -----------------------------------------------------------------------
  General SCF calculation program by
  Eric Jon Sundstrom, Paul Horn, Yuezhi Mao, Dmitri Zuev, Alec White,
  David Stuck, Shaama M.S., Shane Yost, Joonho Lee, David Small,
  Daniel Levine, Susi Lehtola, Hugh Burton, Evgeny Epifanovsky
 -----------------------------------------------------------------------
 Exchange:     0.2000 Hartree-Fock + 0.0800 Slater + 0.7200 B88
 Correlation:  0.1900 VWN1RPA + 0.8100 LYP
 Using SG-1 standard quadrature grid
 A restricted SCF calculation will be
 performed using DIIS
 SCF converges when DIIS error is below 1.0e-08
 ---------------------------------------
  Cycle       Energy         DIIS error
 ---------------------------------------
    1   -7457.6501132684      4.28e-02  
    2   -7457.1170460826      3.65e-03  
    3   -7457.0812869604      4.86e-03  
    4   -7457.1499244260      9.43e-04  
    5   -7457.1526389737      2.56e-04  
    6   -7457.1527581133      1.61e-04  
    7   -7457.1528315105      1.85e-05  
    8   -7457.1528323692      6.23e-06  
    9   -7457.1528324509      8.94e-07  
   10   -7457.1528324528      1.08e-07  
   11   -7457.1528324528      3.99e-08  
   12   -7457.1528324530      8.06e-09  Convergence criterion met
 ---------------------------------------
 SCF time:   CPU 19.28s  wall 19.00s 
 SCF   energy in the final basis set =    -7457.1528324530
 Total energy in the final basis set =    -7457.1528324530

 --------------------------------------------------------------
             Orbital Energies (a.u.) and Symmetries
 --------------------------------------------------------------

 Alpha MOs, Restricted
 -- Occupied --                  
******* -176.31 -165.71 -165.71 -165.71 -101.57  -35.81  -31.30
  1 A'    2 A'    3 A'    1 A"    4 A'    5 A'    6 A'    7 A'                 
-31.294 -31.294 -22.951 -22.949 -22.949 -22.945 -22.945 -10.255
  2 A"    8 A'    9 A'    3 A"   10 A'    4 A"   11 A'   12 A'                 
-10.237  -9.486  -7.250  -7.241  -7.240  -6.356  -4.769  -4.754
 13 A'   14 A'   15 A'    5 A"   16 A'   17 A'   18 A'    6 A"                 
 -4.754  -2.035  -2.030  -2.029  -2.017  -2.017  -0.895  -0.786
 19 A'   20 A'    7 A"   21 A'    8 A"   22 A'   23 A'   24 A'                 
 -0.672  -0.571  -0.515  -0.454  -0.390  -0.378  -0.332  -0.315
 25 A'   26 A'   27 A'   28 A'    9 A"   29 A'   30 A'   10 A"                 
 -0.275  -0.256
 31 A'   11 A"                                                                 
 -- Virtual --                   
 -0.048  -0.035  -0.010   0.007   0.027   0.046   0.059   0.086
 32 A'   12 A"   33 A'   34 A'   35 A'   36 A'   13 A"   37 A'                 
  0.088   0.090   0.092   0.112   0.116   0.117   0.132   0.148
 38 A'   14 A"   39 A'   40 A'   15 A"   41 A'   42 A'   43 A'                 
  0.156   0.196   0.210   0.224   0.240   0.308   0.349   0.378
 44 A'   45 A'   46 A'   47 A'   16 A"   48 A'   49 A'   50 A'                 
  0.394   0.408   0.411   0.431   0.460   0.462   0.470   0.485
 17 A"   18 A"   51 A'   52 A'   53 A'   19 A"   54 A'   55 A'                 
  0.534   0.547   0.590   0.604   0.648   0.676   0.707   0.729
 20 A"   56 A'   21 A"   57 A'   58 A'   59 A'   60 A'   61 A'                 
  0.787   0.793   0.837   0.847   0.918   0.936   1.018   1.063
 62 A'   22 A"   63 A'   23 A"   64 A'   65 A'   24 A"   66 A'                 
  1.127   1.206   1.320   1.344   1.357   1.370   1.427   1.530
 67 A'   25 A"   26 A"   68 A'   27 A"   69 A'   70 A'   71 A'                 
  1.622   1.688   1.740   1.784   1.846   1.944   2.064   2.125
 72 A'   73 A'   28 A"   74 A'   29 A"   75 A'   30 A"   76 A'                 
  2.253   2.255   2.380   2.381   2.462   2.616   2.632   2.659
 31 A"   77 A'   78 A'   79 A'   80 A'   81 A'   82 A'   32 A"                 
  2.742   2.840   2.988   3.282   3.436   3.960   3.969   3.988
 83 A'   33 A"   84 A'   85 A'   86 A'   34 A"   87 A'   88 A'                 
  4.012   4.096   4.243   4.405   5.998   6.045   6.090   9.727
 35 A"   89 A'   90 A'   91 A'   36 A"   92 A'   93 A'   94 A'                 
 23.509  24.178  25.798  25.901  26.328  27.847  28.341  28.376
 95 A'   96 A'   37 A"   97 A'   98 A'   99 A'   38 A"  100 A'                 
 28.390  28.533  28.543  28.555  28.594  28.688 127.885 127.912
101 A'   39 A"  102 A'   40 A"  103 A'  104 A'   41 A"  105 A'                 
127.938 151.644 215.7091901.806
106 A'  107 A'  108 A'  109 A'                                                 

 Beta MOs, Restricted
 -- Occupied --                  
******* -176.31 -165.71 -165.71 -165.71 -101.57  -35.81  -31.30
  1 A'    2 A'    3 A'    1 A"    4 A'    5 A'    6 A'    7 A'                 
-31.294 -31.294 -22.951 -22.949 -22.949 -22.945 -22.945 -10.255
  2 A"    8 A'    9 A'    3 A"   10 A'    4 A"   11 A'   12 A'                 
-10.237  -9.486  -7.250  -7.241  -7.240  -6.356  -4.769  -4.754
 13 A'   14 A'   15 A'    5 A"   16 A'   17 A'   18 A'    6 A"                 
 -4.754  -2.035  -2.030  -2.029  -2.017  -2.017  -0.895  -0.786
 19 A'   20 A'    7 A"   21 A'    8 A"   22 A'   23 A'   24 A'                 
 -0.672  -0.571  -0.515  -0.454  -0.390  -0.378  -0.332  -0.315
 25 A'   26 A'   27 A'   28 A'    9 A"   29 A'   30 A'   10 A"                 
 -0.275  -0.256
 31 A'   11 A"                                                                 
 -- Virtual --                   
 -0.048  -0.035  -0.010   0.007   0.027   0.046   0.059   0.086
 32 A'   12 A"   33 A'   34 A'   35 A'   36 A'   13 A"   37 A'                 
  0.088   0.090   0.092   0.112   0.116   0.117   0.132   0.148
 38 A'   14 A"   39 A'   40 A'   15 A"   41 A'   42 A'   43 A'                 
  0.156   0.196   0.210   0.224   0.240   0.308   0.349   0.378
 44 A'   45 A'   46 A'   47 A'   16 A"   48 A'   49 A'   50 A'                 
  0.394   0.408   0.411   0.431   0.460   0.462   0.470   0.485
 17 A"   18 A"   51 A'   52 A'   53 A'   19 A"   54 A'   55 A'                 
  0.534   0.547   0.590   0.604   0.648   0.676   0.707   0.729
 20 A"   56 A'   21 A"   57 A'   58 A'   59 A'   60 A'   61 A'                 
  0.787   0.793   0.837   0.847   0.918   0.936   1.018   1.063
 62 A'   22 A"   63 A'   23 A"   64 A'   65 A'   24 A"   66 A'                 
  1.127   1.206   1.320   1.344   1.357   1.370   1.427   1.530
 67 A'   25 A"   26 A"   68 A'   27 A"   69 A'   70 A'   71 A'                 
  1.622   1.688   1.740   1.784   1.846   1.944   2.064   2.125
 72 A'   73 A'   28 A"   74 A'   29 A"   75 A'   30 A"   76 A'                 
  2.253   2.255   2.380   2.381   2.462   2.616   2.632   2.659
 31 A"   77 A'   78 A'   79 A'   80 A'   81 A'   82 A'   32 A"                 
  2.742   2.840   2.988   3.282   3.436   3.960   3.969   3.988
 83 A'   33 A"   84 A'   85 A'   86 A'   34 A"   87 A'   88 A'                 
  4.012   4.096   4.243   4.405   5.998   6.045   6.090   9.727
 35 A"   89 A'   90 A'   91 A'   36 A"   92 A'   93 A'   94 A'                 
 23.509  24.178  25.798  25.901  26.328  27.847  28.341  28.376
 95 A'   96 A'   37 A"   97 A'   98 A'   99 A'   38 A"  100 A'                 
 28.390  28.533  28.543  28.555  28.594  28.688 127.885 127.912
101 A'   39 A"  102 A'   40 A"  103 A'  104 A'   41 A"  105 A'                 
127.938 151.644 215.7091901.806
106 A'  107 A'  108 A'  109 A'                                                 
 --------------------------------------------------------------

          Ground-State Mulliken Net Atomic Charges

     Atom                 Charge (a.u.)
  ----------------------------------------
      1 I                     0.091557
      2 C                    -0.398746
      3 H                     0.173848
      4 C                    -0.217550
      5 H                     0.197296
      6 Cl                    0.153595
  ----------------------------------------
  Sum of atomic charges =     0.000000

 -----------------------------------------------------------------
                    Cartesian Multipole Moments
 -----------------------------------------------------------------
    Charge (ESU x 10^10)
                 0.0000
    Dipole Moment (Debye)
         X      -0.2189      Y       1.6075      Z      -0.0000
       Tot       1.6223
    Quadrupole Moments (Debye-Ang)
        XX     -52.0971     XY      -3.7712     YY     -48.4803
        XZ       0.0000     YZ       0.0000     ZZ     -55.3723
    Octopole Moments (Debye-Ang^2)
       XXX      43.7713    XXY      -1.5130    XYY       9.2113
       YYY      -1.9944    XXZ      -0.0000    XYZ      -0.0000
       YYZ       0.0000    XZZ      15.1380    YZZ      -4.3985
       ZZZ      -0.0000
    Hexadecapole Moments (Debye-Ang^3)
      XXXX    -862.6143   XXXY     -24.6662   XXYY    -158.2395
      XYYY      -4.4753   YYYY    -184.7471   XXXZ       0.0000
      XXYZ       0.0000   XYYZ       0.0000   YYYZ       0.0000
      XXZZ    -162.6419   XYZZ       0.7326   YYZZ     -50.2728
      XZZZ       0.0000   YZZZ       0.0000   ZZZZ     -72.9972
 -----------------------------------------------------------------
 Calculating analytic gradient of the SCF energy
 Gradient of SCF Energy
            1           2           3           4           5           6
    1  -0.0009648   0.0006214   0.0000581   0.0000973   0.0000153   0.0001726
    2  -0.0000658  -0.0001112   0.0002685  -0.0000448  -0.0001191   0.0000723
    3  -0.0000000  -0.0000000   0.0000000   0.0000000  -0.0000000  -0.0000000
 Max gradient component =       9.648E-04
 RMS gradient           =       2.858E-04
 Gradient time:  CPU 5.46 s  wall 5.47 s
 Geometry Optimization Parameters
   NAtoms,    NIC,     NZ,  NCons,   NDum,   NFix, NCnnct, MaxDiis
        6      27       6       0       0       0       0       0


** GEOMETRY OPTIMIZATION IN DELOCALIZED INTERNAL COORDINATES **
   Searching for a Minimum

   Optimization Cycle:   1

                       Coordinates (Angstroms)
     ATOM                X               Y               Z
      1  I         1.0983440135   -0.1282907850    0.0000000000
      2  C        -0.4734029436    1.2472893506    0.0000000000
      3  H        -0.1537543261    2.2808491316    0.0000000000
      4  C        -1.7711380266    0.9676544818    0.0000000000
      5  H        -2.5125863174    1.7566975741    0.0000000000
      6  Cl       -2.4752144853   -0.6192822408    0.0000000000
   Point Group: cs    Number of degrees of freedom:     9


   Energy is  -7457.152832453


 Attempting to Generate Delocalized Internal Coordinates

  9 Hessian modes will be used to form the next step
  Hessian Eigenvalues:
     0.121588    0.160000    0.160000    0.220000    0.220000    0.318724
     0.356648    0.357705    0.600950

 Minimum Search - Taking Simple RFO Step
 Searching for Lamda that Minimizes Along All modes
 Value Taken    Lamda =  -0.00002110
 Step Taken.  Stepsize is  0.010556

                             Maximum     Tolerance    Cnvgd?
         Gradient           0.001869      0.000300      NO
         Displacement       0.008536      0.001200      NO
         Energy change     *********      0.000001      NO


 New Cartesian Coordinates Obtained by Inverse Iteration

 Displacement from previous Coordinates is:  0.025108
 ----------------------------------------------------------------
             Standard Nuclear Orientation (Angstroms)
    I     Atom           X                Y                Z
 ----------------------------------------------------------------
    1      I       1.1074092416    -0.1247478011     0.0000000000
    2      C      -0.4738581420     1.2446481763     0.0000000000
    3      H      -0.1557356811     2.2782168833     0.0000000000
    4      C      -1.7721233448     0.9664221203     0.0000000000
    5      H      -2.5108830923     1.7582349953     0.0000000000
    6      Cl     -2.4825610669    -0.6178568619     0.0000000000
 ----------------------------------------------------------------
 Molecular Point Group                 Cs    NOp =  2
 Largest Abelian Subgroup              Cs    NOp =  2
 Nuclear Repulsion Energy =   364.3475946923 hartrees
 There are       42 alpha and       42 beta electrons
 Applying Cartesian multipole field
    Component          Value
    ---------          -----
     (2,0,0)        1.00000E-11
     (0,2,0)        2.00000E-11
     (0,0,2)       -3.00000E-11
 Nucleus-field energy     =     0.0000000092 hartrees
 Requested basis set is 6-311++G(d,p)
 There are 59 shells and 150 basis functions
 A cutoff of  1.0D-11 yielded   1530 shell pairs
 There are     10280 function pairs (     11421 Cartesian)
 Smallest overlap matrix eigenvalue = 7.14E-05
 Guess MOs from SCF MO coefficient file

 -----------------------------------------------------------------------
  General SCF calculation program by
  Eric Jon Sundstrom, Paul Horn, Yuezhi Mao, Dmitri Zuev, Alec White,
  David Stuck, Shaama M.S., Shane Yost, Joonho Lee, David Small,
  Daniel Levine, Susi Lehtola, Hugh Burton, Evgeny Epifanovsky
 -----------------------------------------------------------------------
 Exchange:     0.2000 Hartree-Fock + 0.0800 Slater + 0.7200 B88
 Correlation:  0.1900 VWN1RPA + 0.8100 LYP
 Using SG-1 standard quadrature grid
 A restricted SCF calculation will be
 performed using DIIS
 SCF converges when DIIS error is below 1.0e-08
 ---------------------------------------
  Cycle       Energy         DIIS error
 ---------------------------------------
    1   -7457.1528289162      6.09e-05  
    2   -7457.1528439403      2.05e-05  
    3   -7457.1528434039      2.47e-05  
    4   -7457.1528451474      5.74e-06  
    5   -7457.1528452501      1.44e-06  
    6   -7457.1528452552      6.76e-07  
    7   -7457.1528452566      1.26e-07  
    8   -7457.1528452566      2.45e-08  
    9   -7457.1528452565      7.00e-09  Convergence criterion met
 ---------------------------------------
 SCF time:   CPU 14.55s  wall 15.00s 
 SCF   energy in the final basis set =    -7457.1528452565
 Total energy in the final basis set =    -7457.1528452565

 --------------------------------------------------------------
             Orbital Energies (a.u.) and Symmetries
 --------------------------------------------------------------

 Alpha MOs, Restricted
 -- Occupied --                  
******* -176.31 -165.71 -165.71 -165.71 -101.57  -35.81  -31.30
  1 A'    2 A'    3 A'    1 A"    4 A'    5 A'    6 A'    7 A'                 
-31.294 -31.294 -22.951 -22.949 -22.949 -22.945 -22.945 -10.255
  2 A"    8 A'    9 A'    3 A"   10 A'    4 A"   11 A'   12 A'                 
-10.237  -9.486  -7.250  -7.241  -7.240  -6.356  -4.769  -4.754
 13 A'   14 A'   15 A'    5 A"   16 A'   17 A'   18 A'    6 A"                 
 -4.754  -2.035  -2.030  -2.030  -2.017  -2.017  -0.895  -0.786
 19 A'   20 A'    7 A"   21 A'    8 A"   22 A'   23 A'   24 A'                 
 -0.672  -0.571  -0.515  -0.454  -0.390  -0.378  -0.332  -0.315
 25 A'   26 A'   27 A'   28 A'    9 A"   29 A'   30 A'   10 A"                 
 -0.275  -0.257
 31 A'   11 A"                                                                 
 -- Virtual --                   
 -0.048  -0.035  -0.010   0.007   0.026   0.046   0.059   0.086
 32 A'   12 A"   33 A'   34 A'   35 A'   36 A'   13 A"   37 A'                 
  0.088   0.090   0.092   0.112   0.116   0.117   0.132   0.148
 38 A'   14 A"   39 A'   40 A'   15 A"   41 A'   42 A'   43 A'                 
  0.156   0.196   0.210   0.224   0.240   0.308   0.349   0.378
 44 A'   45 A'   46 A'   47 A'   16 A"   48 A'   49 A'   50 A'                 
  0.394   0.408   0.412   0.431   0.459   0.461   0.471   0.484
 17 A"   18 A"   51 A'   52 A'   53 A'   19 A"   54 A'   55 A'                 
  0.534   0.547   0.590   0.604   0.648   0.675   0.707   0.729
 20 A"   56 A'   21 A"   57 A'   58 A'   59 A'   60 A'   61 A'                 
  0.787   0.793   0.837   0.847   0.918   0.936   1.018   1.064
 62 A'   22 A"   63 A'   23 A"   64 A'   65 A'   24 A"   66 A'                 
  1.127   1.205   1.320   1.344   1.357   1.370   1.427   1.530
 67 A'   25 A"   26 A"   68 A'   27 A"   69 A'   70 A'   71 A'                 
  1.623   1.688   1.740   1.783   1.847   1.944   2.063   2.125
 72 A'   73 A'   28 A"   74 A'   29 A"   75 A'   30 A"   76 A'                 
  2.253   2.254   2.379   2.382   2.462   2.615   2.631   2.659
 31 A"   77 A'   78 A'   79 A'   80 A'   81 A'   82 A'   32 A"                 
  2.740   2.840   2.988   3.283   3.436   3.960   3.969   3.988
 83 A'   33 A"   84 A'   85 A'   86 A'   34 A"   87 A'   88 A'                 
  4.012   4.096   4.243   4.403   5.998   6.044   6.089   9.727
 35 A"   89 A'   90 A'   91 A'   36 A"   92 A'   93 A'   94 A'                 
 23.509  24.177  25.798  25.899  26.328  27.847  28.340  28.375
 95 A'   96 A'   37 A"   97 A'   98 A'   99 A'   38 A"  100 A'                 
 28.390  28.533  28.543  28.555  28.593  28.688 127.885 127.911
101 A'   39 A"  102 A'   40 A"  103 A'  104 A'   41 A"  105 A'                 
127.938 151.643 215.7091901.805
106 A'  107 A'  108 A'  109 A'                                                 

 Beta MOs, Restricted
 -- Occupied --                  
******* -176.31 -165.71 -165.71 -165.71 -101.57  -35.81  -31.30
  1 A'    2 A'    3 A'    1 A"    4 A'    5 A'    6 A'    7 A'                 
-31.294 -31.294 -22.951 -22.949 -22.949 -22.945 -22.945 -10.255
  2 A"    8 A'    9 A'    3 A"   10 A'    4 A"   11 A'   12 A'                 
-10.237  -9.486  -7.250  -7.241  -7.240  -6.356  -4.769  -4.754
 13 A'   14 A'   15 A'    5 A"   16 A'   17 A'   18 A'    6 A"                 
 -4.754  -2.035  -2.030  -2.030  -2.017  -2.017  -0.895  -0.786
 19 A'   20 A'    7 A"   21 A'    8 A"   22 A'   23 A'   24 A'                 
 -0.672  -0.571  -0.515  -0.454  -0.390  -0.378  -0.332  -0.315
 25 A'   26 A'   27 A'   28 A'    9 A"   29 A'   30 A'   10 A"                 
 -0.275  -0.257
 31 A'   11 A"                                                                 
 -- Virtual --                   
 -0.048  -0.035  -0.010   0.007   0.026   0.046   0.059   0.086
 32 A'   12 A"   33 A'   34 A'   35 A'   36 A'   13 A"   37 A'                 
  0.088   0.090   0.092   0.112   0.116   0.117   0.132   0.148
 38 A'   14 A"   39 A'   40 A'   15 A"   41 A'   42 A'   43 A'                 
  0.156   0.196   0.210   0.224   0.240   0.308   0.349   0.378
 44 A'   45 A'   46 A'   47 A'   16 A"   48 A'   49 A'   50 A'                 
  0.394   0.408   0.412   0.431   0.459   0.461   0.471   0.484
 17 A"   18 A"   51 A'   52 A'   53 A'   19 A"   54 A'   55 A'                 
  0.534   0.547   0.590   0.604   0.648   0.675   0.707   0.729
 20 A"   56 A'   21 A"   57 A'   58 A'   59 A'   60 A'   61 A'                 
  0.787   0.793   0.837   0.847   0.918   0.936   1.018   1.064
 62 A'   22 A"   63 A'   23 A"   64 A'   65 A'   24 A"   66 A'                 
  1.127   1.205   1.320   1.344   1.357   1.370   1.427   1.530
 67 A'   25 A"   26 A"   68 A'   27 A"   69 A'   70 A'   71 A'                 
  1.623   1.688   1.740   1.783   1.847   1.944   2.063   2.125
 72 A'   73 A'   28 A"   74 A'   29 A"   75 A'   30 A"   76 A'                 
  2.253   2.254   2.379   2.382   2.462   2.615   2.631   2.659
 31 A"   77 A'   78 A'   79 A'   80 A'   81 A'   82 A'   32 A"                 
  2.740   2.840   2.988   3.283   3.436   3.960   3.969   3.988
 83 A'   33 A"   84 A'   85 A'   86 A'   34 A"   87 A'   88 A'                 
  4.012   4.096   4.243   4.403   5.998   6.044   6.089   9.727
 35 A"   89 A'   90 A'   91 A'   36 A"   92 A'   93 A'   94 A'                 
 23.509  24.177  25.798  25.899  26.328  27.847  28.340  28.375
 95 A'   96 A'   37 A"   97 A'   98 A'   99 A'   38 A"  100 A'                 
 28.390  28.533  28.543  28.555  28.593  28.688 127.885 127.911
101 A'   39 A"  102 A'   40 A"  103 A'  104 A'   41 A"  105 A'                 
127.938 151.643 215.7091901.805
106 A'  107 A'  108 A'  109 A'                                                 
 --------------------------------------------------------------

          Ground-State Mulliken Net Atomic Charges

     Atom                 Charge (a.u.)
  ----------------------------------------
      1 I                     0.091154
      2 C                    -0.398371
      3 H                     0.173638
      4 C                    -0.217551
      5 H                     0.197063
      6 Cl                    0.154066
  ----------------------------------------
  Sum of atomic charges =     0.000000

 -----------------------------------------------------------------
                    Cartesian Multipole Moments
 -----------------------------------------------------------------
    Charge (ESU x 10^10)
                 0.0000
    Dipole Moment (Debye)
         X      -0.2152      Y       1.6074      Z       0.0000
       Tot       1.6218
    Quadrupole Moments (Debye-Ang)
        XX     -52.0738     XY      -3.7731     YY     -48.5060
        XZ      -0.0000     YZ      -0.0000     ZZ     -55.3777
    Octopole Moments (Debye-Ang^2)
       XXX      43.4370    XXY      -1.6671    XYY       9.0005
       YYY      -2.2620    XXZ       0.0000    XYZ       0.0000
       YYZ      -0.0000    XZZ      14.9804    YZZ      -4.5005
       ZZZ      -0.0000
    Hexadecapole Moments (Debye-Ang^3)
      XXXX    -868.4424   XXXY     -24.8793   XXYY    -159.1552
      XYYY      -4.8100   YYYY    -184.3164   XXXZ      -0.0000
      XXYZ      -0.0000   XYYZ       0.0000   YYYZ       0.0000
      XXZZ    -163.6981   XYZZ       0.6315   YYZZ     -50.1757
      XZZZ       0.0000   YZZZ       0.0000   ZZZZ     -73.0121
 -----------------------------------------------------------------
 Calculating analytic gradient of the SCF energy
 Gradient of SCF Energy
            1           2           3           4           5           6
    1  -0.0002159   0.0007166  -0.0000663  -0.0002291  -0.0000228  -0.0001824
    2  -0.0003241   0.0002757  -0.0000307   0.0000624  -0.0000148   0.0000316
    3   0.0000000   0.0000000  -0.0000000  -0.0000000   0.0000000   0.0000000
 Max gradient component =       7.166E-04
 RMS gradient           =       2.158E-04
 Gradient time:  CPU 5.44 s  wall 5.44 s
 Geometry Optimization Parameters
   NAtoms,    NIC,     NZ,  NCons,   NDum,   NFix, NCnnct, MaxDiis
        6      27       6       0       0       0       0       0

 Cartesian Hessian Update
 Hessian Updated using BFGS Update


** GEOMETRY OPTIMIZATION IN DELOCALIZED INTERNAL COORDINATES **
   Searching for a Minimum

   Optimization Cycle:   2

                       Coordinates (Angstroms)
     ATOM                X               Y               Z
      1  I         1.1074092416   -0.1247478011    0.0000000000
      2  C        -0.4738581420    1.2446481763    0.0000000000
      3  H        -0.1557356811    2.2782168833    0.0000000000
      4  C        -1.7721233448    0.9664221203    0.0000000000
      5  H        -2.5108830923    1.7582349953    0.0000000000
      6  Cl       -2.4825610669   -0.6178568619    0.0000000000
   Point Group: cs    Number of degrees of freedom:     9


   Energy is  -7457.152845257

 Hessian Updated using BFGS Update

  9 Hessian modes will be used to form the next step
  Hessian Eigenvalues:
     0.116023    0.141768    0.160145    0.185716    0.226173    0.320853
     0.356495    0.359499    0.629408

 Minimum Search - Taking Simple RFO Step
 Searching for Lamda that Minimizes Along All modes
 Value Taken    Lamda =  -0.00000347
 Step Taken.  Stepsize is  0.005003

                             Maximum     Tolerance    Cnvgd?
         Gradient           0.000358      0.000300      NO
         Displacement       0.003234      0.001200      NO
         Energy change     -0.000013      0.000001      NO


 New Cartesian Coordinates Obtained by Inverse Iteration

 Displacement from previous Coordinates is:  0.010128
 ----------------------------------------------------------------
             Standard Nuclear Orientation (Angstroms)
    I     Atom           X                Y                Z
 ----------------------------------------------------------------
    1      I       1.1103089285    -0.1224224854     0.0000000000
    2      C      -0.4746935635     1.2431158129     0.0000000000
    3      H      -0.1560269541     2.2764992493     0.0000000000
    4      C      -1.7726990208     0.9658287655     0.0000000000
    5      H      -2.5097460181     1.7593470187     0.0000000000
    6      Cl     -2.4848954575    -0.6174508488     0.0000000000
 ----------------------------------------------------------------
 Molecular Point Group                 Cs    NOp =  2
 Largest Abelian Subgroup              Cs    NOp =  2
 Nuclear Repulsion Energy =   364.1156388798 hartrees
 There are       42 alpha and       42 beta electrons
 Applying Cartesian multipole field
    Component          Value
    ---------          -----
     (2,0,0)        1.00000E-11
     (0,2,0)        2.00000E-11
     (0,0,2)       -3.00000E-11
 Nucleus-field energy     =     0.0000000092 hartrees
 Requested basis set is 6-311++G(d,p)
 There are 59 shells and 150 basis functions
 A cutoff of  1.0D-11 yielded   1530 shell pairs
 There are     10280 function pairs (     11421 Cartesian)
 Smallest overlap matrix eigenvalue = 7.12E-05
 Guess MOs from SCF MO coefficient file

 -----------------------------------------------------------------------
  General SCF calculation program by
  Eric Jon Sundstrom, Paul Horn, Yuezhi Mao, Dmitri Zuev, Alec White,
  David Stuck, Shaama M.S., Shane Yost, Joonho Lee, David Small,
  Daniel Levine, Susi Lehtola, Hugh Burton, Evgeny Epifanovsky
 -----------------------------------------------------------------------
 Exchange:     0.2000 Hartree-Fock + 0.0800 Slater + 0.7200 B88
 Correlation:  0.1900 VWN1RPA + 0.8100 LYP
 Using SG-1 standard quadrature grid
 A restricted SCF calculation will be
 performed using DIIS
 SCF converges when DIIS error is below 1.0e-08
 ---------------------------------------
  Cycle       Energy         DIIS error
 ---------------------------------------
    1   -7457.1528442608      2.55e-05  
    2   -7457.1528470154      5.62e-06  
    3   -7457.1528470751      3.98e-06  
    4   -7457.1528471271      9.05e-07  
    5   -7457.1528471286      4.65e-07  
    6   -7457.1528471293      1.43e-07  
    7   -7457.1528471294      3.91e-08  
    8   -7457.1528471293      1.58e-08  
    9   -7457.1528471293      2.72e-09  Convergence criterion met
 ---------------------------------------
 SCF time:   CPU 14.06s  wall 14.00s 
 SCF   energy in the final basis set =    -7457.1528471293
 Total energy in the final basis set =    -7457.1528471293

 --------------------------------------------------------------
             Orbital Energies (a.u.) and Symmetries
 --------------------------------------------------------------

 Alpha MOs, Restricted
 -- Occupied --                  
******* -176.31 -165.71 -165.71 -165.71 -101.57  -35.81  -31.30
  1 A'    2 A'    3 A'    1 A"    4 A'    5 A'    6 A'    7 A'                 
-31.294 -31.294 -22.951 -22.949 -22.949 -22.945 -22.945 -10.255
  2 A"    8 A'    9 A'    3 A"   10 A'    4 A"   11 A'   12 A'                 
-10.237  -9.486  -7.250  -7.241  -7.240  -6.356  -4.769  -4.754
 13 A'   14 A'   15 A'    5 A"   16 A'   17 A'   18 A'    6 A"                 
 -4.754  -2.035  -2.030  -2.030  -2.017  -2.017  -0.895  -0.786
 19 A'   20 A'    7 A"   21 A'    8 A"   22 A'   23 A'   24 A'                 
 -0.672  -0.571  -0.515  -0.454  -0.390  -0.378  -0.332  -0.315
 25 A'   26 A'   27 A'   28 A'    9 A"   29 A'   30 A'   10 A"                 
 -0.275  -0.257
 31 A'   11 A"                                                                 
 -- Virtual --                   
 -0.048  -0.035  -0.010   0.007   0.026   0.046   0.059   0.086
 32 A'   12 A"   33 A'   34 A'   35 A'   36 A'   13 A"   37 A'                 
  0.088   0.090   0.092   0.112   0.116   0.117   0.132   0.148
 38 A'   14 A"   39 A'   40 A'   15 A"   41 A'   42 A'   43 A'                 
  0.156   0.195   0.210   0.224   0.240   0.308   0.349   0.378
 44 A'   45 A'   46 A'   47 A'   16 A"   48 A'   49 A'   50 A'                 
  0.394   0.408   0.412   0.431   0.459   0.461   0.471   0.484
 17 A"   18 A"   51 A'   52 A'   53 A'   19 A"   54 A'   55 A'                 
  0.534   0.547   0.590   0.604   0.648   0.675   0.707   0.729
 20 A"   56 A'   21 A"   57 A'   58 A'   59 A'   60 A'   61 A'                 
  0.787   0.793   0.837   0.847   0.918   0.936   1.018   1.064
 62 A'   22 A"   63 A'   23 A"   64 A'   65 A'   24 A"   66 A'                 
  1.127   1.205   1.320   1.344   1.357   1.370   1.427   1.530
 67 A'   25 A"   26 A"   68 A'   27 A"   69 A'   70 A'   71 A'                 
  1.623   1.688   1.740   1.783   1.848   1.944   2.063   2.126
 72 A'   73 A'   28 A"   74 A'   29 A"   75 A'   30 A"   76 A'                 
  2.253   2.254   2.379   2.382   2.462   2.615   2.631   2.659
 31 A"   77 A'   78 A'   79 A'   80 A'   81 A'   82 A'   32 A"                 
  2.740   2.840   2.988   3.283   3.436   3.960   3.968   3.987
 83 A'   33 A"   84 A'   85 A'   86 A'   34 A"   87 A'   88 A'                 
  4.012   4.096   4.243   4.403   5.998   6.044   6.089   9.727
 35 A"   89 A'   90 A'   91 A'   36 A"   92 A'   93 A'   94 A'                 
 23.509  24.178  25.798  25.899  26.328  27.847  28.340  28.375
 95 A'   96 A'   37 A"   97 A'   98 A'   99 A'   38 A"  100 A'                 
 28.390  28.532  28.543  28.555  28.593  28.688 127.885 127.911
101 A'   39 A"  102 A'   40 A"  103 A'  104 A'   41 A"  105 A'                 
127.938 151.643 215.7091901.805
106 A'  107 A'  108 A'  109 A'                                                 

 Beta MOs, Restricted
 -- Occupied --                  
******* -176.31 -165.71 -165.71 -165.71 -101.57  -35.81  -31.30
  1 A'    2 A'    3 A'    1 A"    4 A'    5 A'    6 A'    7 A'                 
-31.294 -31.294 -22.951 -22.949 -22.949 -22.945 -22.945 -10.255
  2 A"    8 A'    9 A'    3 A"   10 A'    4 A"   11 A'   12 A'                 
-10.237  -9.486  -7.250  -7.241  -7.240  -6.356  -4.769  -4.754
 13 A'   14 A'   15 A'    5 A"   16 A'   17 A'   18 A'    6 A"                 
 -4.754  -2.035  -2.030  -2.030  -2.017  -2.017  -0.895  -0.786
 19 A'   20 A'    7 A"   21 A'    8 A"   22 A'   23 A'   24 A'                 
 -0.672  -0.571  -0.515  -0.454  -0.390  -0.378  -0.332  -0.315
 25 A'   26 A'   27 A'   28 A'    9 A"   29 A'   30 A'   10 A"                 
 -0.275  -0.257
 31 A'   11 A"                                                                 
 -- Virtual --                   
 -0.048  -0.035  -0.010   0.007   0.026   0.046   0.059   0.086
 32 A'   12 A"   33 A'   34 A'   35 A'   36 A'   13 A"   37 A'                 
  0.088   0.090   0.092   0.112   0.116   0.117   0.132   0.148
 38 A'   14 A"   39 A'   40 A'   15 A"   41 A'   42 A'   43 A'                 
  0.156   0.195   0.210   0.224   0.240   0.308   0.349   0.378
 44 A'   45 A'   46 A'   47 A'   16 A"   48 A'   49 A'   50 A'                 
  0.394   0.408   0.412   0.431   0.459   0.461   0.471   0.484
 17 A"   18 A"   51 A'   52 A'   53 A'   19 A"   54 A'   55 A'                 
  0.534   0.547   0.590   0.604   0.648   0.675   0.707   0.729
 20 A"   56 A'   21 A"   57 A'   58 A'   59 A'   60 A'   61 A'                 
  0.787   0.793   0.837   0.847   0.918   0.936   1.018   1.064
 62 A'   22 A"   63 A'   23 A"   64 A'   65 A'   24 A"   66 A'                 
  1.127   1.205   1.320   1.344   1.357   1.370   1.427   1.530
 67 A'   25 A"   26 A"   68 A'   27 A"   69 A'   70 A'   71 A'                 
  1.623   1.688   1.740   1.783   1.848   1.944   2.063   2.126
 72 A'   73 A'   28 A"   74 A'   29 A"   75 A'   30 A"   76 A'                 
  2.253   2.254   2.379   2.382   2.462   2.615   2.631   2.659
 31 A"   77 A'   78 A'   79 A'   80 A'   81 A'   82 A'   32 A"                 
  2.740   2.840   2.988   3.283   3.436   3.960   3.968   3.987
 83 A'   33 A"   84 A'   85 A'   86 A'   34 A"   87 A'   88 A'                 
  4.012   4.096   4.243   4.403   5.998   6.044   6.089   9.727
 35 A"   89 A'   90 A'   91 A'   36 A"   92 A'   93 A'   94 A'                 
 23.509  24.178  25.798  25.899  26.328  27.847  28.340  28.375
 95 A'   96 A'   37 A"   97 A'   98 A'   99 A'   38 A"  100 A'                 
 28.390  28.532  28.543  28.555  28.593  28.688 127.885 127.911
101 A'   39 A"  102 A'   40 A"  103 A'  104 A'   41 A"  105 A'                 
127.938 151.643 215.7091901.805
106 A'  107 A'  108 A'  109 A'                                                 
 --------------------------------------------------------------

          Ground-State Mulliken Net Atomic Charges

     Atom                 Charge (a.u.)
  ----------------------------------------
      1 I                     0.091090
      2 C                    -0.398588
      3 H                     0.173681
      4 C                    -0.217171
      5 H                     0.196836
      6 Cl                    0.154152
  ----------------------------------------
  Sum of atomic charges =     0.000000

 -----------------------------------------------------------------
                    Cartesian Multipole Moments
 -----------------------------------------------------------------
    Charge (ESU x 10^10)
                 0.0000
    Dipole Moment (Debye)
         X      -0.2136      Y       1.6077      Z       0.0000
       Tot       1.6218
    Quadrupole Moments (Debye-Ang)
        XX     -52.0659     XY      -3.7707     YY     -48.5185
        XZ      -0.0000     YZ      -0.0000     ZZ     -55.3762
    Octopole Moments (Debye-Ang^2)
       XXX      43.3660    XXY      -1.7418    XYY       8.9268
       YYY      -2.4319    XXZ       0.0000    XYZ       0.0000
       YYZ       0.0000    XZZ      14.9321    YZZ      -4.5588
       ZZZ       0.0000
    Hexadecapole Moments (Debye-Ang^3)
      XXXX    -870.3516   XXXY     -25.0453   XXYY    -159.4490
      XYYY      -5.0193   YYYY    -184.0956   XXXZ      -0.0000
      XXYZ      -0.0000   XYYZ      -0.0000   YYYZ      -0.0000
      XXZZ    -164.0361   XYZZ       0.5588   YYZZ     -50.1207
      XZZZ      -0.0000   YZZZ      -0.0000   ZZZZ     -73.0074
 -----------------------------------------------------------------
 Calculating analytic gradient of the SCF energy
 Gradient of SCF Energy
            1           2           3           4           5           6
    1  -0.0001449   0.0001539   0.0000497   0.0000815   0.0000478  -0.0001880
    2  -0.0001484  -0.0000474  -0.0000843   0.0000919   0.0001072   0.0000809
    3   0.0000000  -0.0000000   0.0000000  -0.0000000   0.0000000   0.0000000
 Max gradient component =       1.880E-04
 RMS gradient           =       9.107E-05
 Gradient time:  CPU 5.30 s  wall 5.30 s
 Geometry Optimization Parameters
   NAtoms,    NIC,     NZ,  NCons,   NDum,   NFix, NCnnct, MaxDiis
        6      27       6       0       0       0       0       0

 Cartesian Hessian Update
 Hessian Updated using BFGS Update


** GEOMETRY OPTIMIZATION IN DELOCALIZED INTERNAL COORDINATES **
   Searching for a Minimum

   Optimization Cycle:   3

                       Coordinates (Angstroms)
     ATOM                X               Y               Z
      1  I         1.1103089285   -0.1224224854    0.0000000000
      2  C        -0.4746935635    1.2431158129    0.0000000000
      3  H        -0.1560269541    2.2764992493    0.0000000000
      4  C        -1.7726990208    0.9658287655    0.0000000000
      5  H        -2.5097460181    1.7593470187    0.0000000000
      6  Cl       -2.4848954575   -0.6174508488    0.0000000000
   Point Group: cs    Number of degrees of freedom:     9


   Energy is  -7457.152847129

 Hessian Updated using BFGS Update

  9 Hessian modes will be used to form the next step
  Hessian Eigenvalues:
     0.096857    0.147458    0.160338    0.193442    0.229891    0.319995
     0.356597    0.359685    0.630451

 Minimum Search - Taking Simple RFO Step
 Searching for Lamda that Minimizes Along All modes
 Value Taken    Lamda =   0.00000000
 Step Taken.  Stepsize is  0.001139

                             Maximum     Tolerance    Cnvgd?
         Gradient           0.000118      0.000300     YES
         Displacement       0.000808      0.001200     YES
         Energy change     -0.000002      0.000001      NO


                       Distance Matrix (Angstroms)
             I (  1)   C (  2)   H (  3)   C (  4)   H (  5)
   C (  2)  2.092111
   H (  3)  2.712643  1.081402
   C (  4)  3.081562  1.327293  2.081222
   H (  5)  4.079933  2.099508  2.409863  1.083009
   Cl(  6)  3.629125  2.739091  3.714643  1.736087  2.376928

 Final energy is   -7457.1528471293386     


 ******************************
 **  OPTIMIZATION CONVERGED  **
 ******************************

                       Coordinates (Angstroms)
     ATOM                X               Y               Z
      1  I         1.1103089285   -0.1224224854    0.0000000000
      2  C        -0.4746935635    1.2431158129    0.0000000000
      3  H        -0.1560269541    2.2764992493    0.0000000000
      4  C        -1.7726990208    0.9658287655    0.0000000000
      5  H        -2.5097460181    1.7593470187    0.0000000000
      6  Cl       -2.4848954575   -0.6174508488    0.0000000000

Z-matrix Print:
$molecule
0 1
I 
C  1 2.092111
H  2 1.081402 1 113.607813
C  2 1.327293 1 127.195300 3 -180.000000 0
H  4 1.083009 2 120.828407 1 -180.000000 0
Cl 4 1.736087 2 126.277921 1 -0.000000 0
$end


 --------------------------------------------------------------
             Orbital Energies (a.u.) and Symmetries
 --------------------------------------------------------------

 Alpha MOs, Restricted
 -- Occupied --                  
******* -176.31 -165.71 -165.71 -165.71 -101.57  -35.81  -31.30
  1 A'    2 A'    3 A'    1 A"    4 A'    5 A'    6 A'    7 A'                 
-31.294 -31.294 -22.951 -22.949 -22.949 -22.945 -22.945 -10.255
  2 A"    8 A'    9 A'    3 A"   10 A'    4 A"   11 A'   12 A'                 
-10.237  -9.486  -7.250  -7.241  -7.240  -6.356  -4.769  -4.754
 13 A'   14 A'   15 A'    5 A"   16 A'   17 A'   18 A'    6 A"                 
 -4.754  -2.035  -2.030  -2.030  -2.017  -2.017  -0.895  -0.786
 19 A'   20 A'    7 A"   21 A'    8 A"   22 A'   23 A'   24 A'                 
 -0.672  -0.571  -0.515  -0.454  -0.390  -0.378  -0.332  -0.315
 25 A'   26 A'   27 A'   28 A'    9 A"   29 A'   30 A'   10 A"                 
 -0.275  -0.257
 31 A'   11 A"                                                                 
 -- Virtual --                   
 -0.048  -0.035  -0.010   0.007   0.026   0.046   0.059   0.086
 32 A'   12 A"   33 A'   34 A'   35 A'   36 A'   13 A"   37 A'                 
  0.088   0.090   0.092   0.112   0.116   0.117   0.132   0.148
 38 A'   14 A"   39 A'   40 A'   15 A"   41 A'   42 A'   43 A'                 
  0.156   0.195   0.210   0.224   0.240   0.308   0.349   0.378
 44 A'   45 A'   46 A'   47 A'   16 A"   48 A'   49 A'   50 A'                 
  0.394   0.408   0.412   0.431   0.459   0.461   0.471   0.484
 17 A"   18 A"   51 A'   52 A'   53 A'   19 A"   54 A'   55 A'                 
  0.534   0.547   0.590   0.604   0.648   0.675   0.707   0.729
 20 A"   56 A'   21 A"   57 A'   58 A'   59 A'   60 A'   61 A'                 
  0.787   0.793   0.837   0.847   0.918   0.936   1.018   1.064
 62 A'   22 A"   63 A'   23 A"   64 A'   65 A'   24 A"   66 A'                 
  1.127   1.205   1.320   1.344   1.357   1.370   1.427   1.530
 67 A'   25 A"   26 A"   68 A'   27 A"   69 A'   70 A'   71 A'                 
  1.623   1.688   1.740   1.783   1.848   1.944   2.063   2.126
 72 A'   73 A'   28 A"   74 A'   29 A"   75 A'   30 A"   76 A'                 
  2.253   2.254   2.379   2.382   2.462   2.615   2.631   2.659
 31 A"   77 A'   78 A'   79 A'   80 A'   81 A'   82 A'   32 A"                 
  2.740   2.840   2.988   3.283   3.436   3.960   3.968   3.987
 83 A'   33 A"   84 A'   85 A'   86 A'   34 A"   87 A'   88 A'                 
  4.012   4.096   4.243   4.403   5.998   6.044   6.089   9.727
 35 A"   89 A'   90 A'   91 A'   36 A"   92 A'   93 A'   94 A'                 
 23.509  24.178  25.798  25.899  26.328  27.847  28.340  28.375
 95 A'   96 A'   37 A"   97 A'   98 A'   99 A'   38 A"  100 A'                 
 28.390  28.532  28.543  28.555  28.593  28.688 127.885 127.911
101 A'   39 A"  102 A'   40 A"  103 A'  104 A'   41 A"  105 A'                 
127.938 151.643 215.7091901.805
106 A'  107 A'  108 A'  109 A'                                                 

 Beta MOs, Restricted
 -- Occupied --                  
******* -176.31 -165.71 -165.71 -165.71 -101.57  -35.81  -31.30
  1 A'    2 A'    3 A'    1 A"    4 A'    5 A'    6 A'    7 A'                 
-31.294 -31.294 -22.951 -22.949 -22.949 -22.945 -22.945 -10.255
  2 A"    8 A'    9 A'    3 A"   10 A'    4 A"   11 A'   12 A'                 
-10.237  -9.486  -7.250  -7.241  -7.240  -6.356  -4.769  -4.754
 13 A'   14 A'   15 A'    5 A"   16 A'   17 A'   18 A'    6 A"                 
 -4.754  -2.035  -2.030  -2.030  -2.017  -2.017  -0.895  -0.786
 19 A'   20 A'    7 A"   21 A'    8 A"   22 A'   23 A'   24 A'                 
 -0.672  -0.571  -0.515  -0.454  -0.390  -0.378  -0.332  -0.315
 25 A'   26 A'   27 A'   28 A'    9 A"   29 A'   30 A'   10 A"                 
 -0.275  -0.257
 31 A'   11 A"                                                                 
 -- Virtual --                   
 -0.048  -0.035  -0.010   0.007   0.026   0.046   0.059   0.086
 32 A'   12 A"   33 A'   34 A'   35 A'   36 A'   13 A"   37 A'                 
  0.088   0.090   0.092   0.112   0.116   0.117   0.132   0.148
 38 A'   14 A"   39 A'   40 A'   15 A"   41 A'   42 A'   43 A'                 
  0.156   0.195   0.210   0.224   0.240   0.308   0.349   0.378
 44 A'   45 A'   46 A'   47 A'   16 A"   48 A'   49 A'   50 A'                 
  0.394   0.408   0.412   0.431   0.459   0.461   0.471   0.484
 17 A"   18 A"   51 A'   52 A'   53 A'   19 A"   54 A'   55 A'                 
  0.534   0.547   0.590   0.604   0.648   0.675   0.707   0.729
 20 A"   56 A'   21 A"   57 A'   58 A'   59 A'   60 A'   61 A'                 
  0.787   0.793   0.837   0.847   0.918   0.936   1.018   1.064
 62 A'   22 A"   63 A'   23 A"   64 A'   65 A'   24 A"   66 A'                 
  1.127   1.205   1.320   1.344   1.357   1.370   1.427   1.530
 67 A'   25 A"   26 A"   68 A'   27 A"   69 A'   70 A'   71 A'                 
  1.623   1.688   1.740   1.783   1.848   1.944   2.063   2.126
 72 A'   73 A'   28 A"   74 A'   29 A"   75 A'   30 A"   76 A'                 
  2.253   2.254   2.379   2.382   2.462   2.615   2.631   2.659
 31 A"   77 A'   78 A'   79 A'   80 A'   81 A'   82 A'   32 A"                 
  2.740   2.840   2.988   3.283   3.436   3.960   3.968   3.987
 83 A'   33 A"   84 A'   85 A'   86 A'   34 A"   87 A'   88 A'                 
  4.012   4.096   4.243   4.403   5.998   6.044   6.089   9.727
 35 A"   89 A'   90 A'   91 A'   36 A"   92 A'   93 A'   94 A'                 
 23.509  24.178  25.798  25.899  26.328  27.847  28.340  28.375
 95 A'   96 A'   37 A"   97 A'   98 A'   99 A'   38 A"  100 A'                 
 28.390  28.532  28.543  28.555  28.593  28.688 127.885 127.911
101 A'   39 A"  102 A'   40 A"  103 A'  104 A'   41 A"  105 A'                 
127.938 151.643 215.7091901.805
106 A'  107 A'  108 A'  109 A'                                                 
 --------------------------------------------------------------

          Ground-State Mulliken Net Atomic Charges

     Atom                 Charge (a.u.)
  ----------------------------------------
      1 I                     0.091090
      2 C                    -0.398588
      3 H                     0.173681
      4 C                    -0.217171
      5 H                     0.196836
      6 Cl                    0.154152
  ----------------------------------------
  Sum of atomic charges =     0.000000

 -----------------------------------------------------------------
                    Cartesian Multipole Moments
 -----------------------------------------------------------------
    Charge (ESU x 10^10)
                 0.0000
    Dipole Moment (Debye)
         X      -0.2136      Y       1.6077      Z       0.0000
       Tot       1.6218
    Quadrupole Moments (Debye-Ang)
        XX     -52.0659     XY      -3.7707     YY     -48.5185
        XZ      -0.0000     YZ      -0.0000     ZZ     -55.3762
    Octopole Moments (Debye-Ang^2)
       XXX      43.3660    XXY      -1.7418    XYY       8.9268
       YYY      -2.4319    XXZ       0.0000    XYZ       0.0000
       YYZ       0.0000    XZZ      14.9321    YZZ      -4.5588
       ZZZ       0.0000
    Hexadecapole Moments (Debye-Ang^3)
      XXXX    -870.3516   XXXY     -25.0453   XXYY    -159.4490
      XYYY      -5.0193   YYYY    -184.0956   XXXZ      -0.0000
      XXYZ      -0.0000   XYYZ      -0.0000   YYYZ      -0.0000
      XXZZ    -164.0361   XYZZ       0.5588   YYZZ     -50.1207
      XZZZ      -0.0000   YZZZ      -0.0000   ZZZZ     -73.0074
 -----------------------------------------------------------------
Archival summary:
1\1\TWL01\OPT\ProcedureUnspecified\BasisUnspecified\1l122\taweetha\TueAug2821:36:122018TueAug2821:36:122018\0\\#,OPT,ProcedureUnspecified,BasisUnspecified,\\0,1\I\C,1,2.09211\H,2,1.0814,1,113.608\C,2,1.32729,1,127.195,3,-180,0\H,4,1.08301,2,120.828,1,-180,0\Cl,4,1.73609,2,126.278,1,-0,0\\\@

 Total job time:  64.46s(wall), 64.33s(cpu) 
 Tue Aug 28 21:36:12 2018

        *************************************************************
        *                                                           *
        *  Thank you very much for using Q-Chem.  Have a nice day.  *
        *                                                           *
        *************************************************************


 
User input: 2 of 2 
 
Q-Chem Developer Version!
                  Welcome to Q-Chem
     A Quantum Leap Into The Future Of Chemistry


 Q-Chem 5.1, Q-Chem, Inc., Pleasanton, CA (2018)

 Yihan Shao,  Zhengting Gan,  E. Epifanovsky,  A. T. B. Gilbert,  M. Wormit,  
 J. Kussmann,  A. W. Lange,  A. Behn,  Jia Deng,  Xintian Feng,  D. Ghosh,  
 M. Goldey,  P. R. Horn,  L. D. Jacobson,  I. Kaliman,  T. Kus,  A. Landau,  
 Jie Liu,  E. I. Proynov,  R. M. Richard,  R. P. Steele,  E. J. Sundstrom,  
 H. L. Woodcock III,  P. M. Zimmerman,  D. Zuev,  B. Albrecht,  E. Alguire,  
 S. A. Baeppler,  D. Barton,  Z. Benda,  Y. A. Bernard,  E. J. Berquist,  
 K. B. Bravaya,  H. Burton,  D. Casanova,  Chun-Min Chang,  Yunqing Chen,  
 A. Chien,  K. D. Closser,  M. P. Coons,  S. Coriani,  S. Dasgupta,  
 A. L. Dempwolff,  M. Diedenhofen,  Hainam Do,  R. G. Edgar,  Po-Tung Fang,  
 S. Faraji,  S. Fatehi,  Qingguo Feng,  K. D. Fenk,  J. Fosso-Tande,  
 Qinghui Ge,  A. Ghysels,  G. Gidofalvi,  J. Gomes,  J. Gonthier,  A. Gunina,  
 D. Hait,  M. W. D. Hanson-Heine,  P. H. P. Harbach,  A. W. Hauser,  
 J. E. Herr,  E. G. Hohenstein,  Z. C. Holden,  Kerwin Hui,  B. C. Huynh,  
 T.-C. Jagau,  Hyunjun Ji,  B. Kaduk,  K. Khistyaev,  Jaehoon Kim,  
 P. Klunzinger,  K. Koh,  D. Kosenkov,  L. Koulias,  T. Kowalczyk,  
 C. M. Krauter,  A. Kunitsa,  Ka Un Lao,  A. Laurent,  K. V. Lawler,  
 Joonho Lee,  D. Lefrancois,  S. Lehtola,  D. S. Levine,  Yi-Pei Li,  
 You-Sheng Lin,  Fenglai Liu,  E. Livshits,  A. Luenser,  P. Manohar,  
 E. Mansoor,  S. F. Manzer,  Shan-Ping Mao,  Yuezhi Mao,  N. Mardirossian,  
 A. V. Marenich,  T. Markovich,  L. A. Martinez-Martinez,  S. A. Maurer,  
 N. J. Mayhall,  S. C. McKenzie,  J.-M. Mewes,  A. F. Morrison,  
 J. W. Mullinax,  K. Nanda,  T. S. Nguyen-Beck,  R. Olivares-Amaya,  
 J. A. Parkhill,  T. M. Perrine,  F. Plasser,  P. Pokhilko,  S. Prager,  
 A. Prociuk,  E. Ramos,  D. R. Rehn,  F. Rob,  M. Schneider,  N. Sergueev,  
 S. M. Sharada,  S. Sharma,  D. W. Small,  T. Stauch,  T. Stein,  
 Yu-Chuan Su,  A. J. W. Thom,  A. Tkatchenko,  T. Tsuchimochi,  N. M. Tubman,  
 L. Vogt,  M. L. Vidal,  O. Vydrov,  M. A. Watson,  J. Wenzel,  
 M. de Wergifosse,  T. A. Wesolowski,  A. White,  J. Witte,  A. Yamada,  
 Jun Yang,  K. Yao,  S. Yeganeh,  S. R. Yost,  Zhi-Qiang You,  A. Zech,  
 Igor Ying Zhang,  Xing Zhang,  Yan Zhao,  Ying Zhu,  B. R. Brooks,  
 G. K. L. Chan,  C. J. Cramer,  M. S. Gordon,  W. J. Hehre,  A. Klamt,  
 M. W. Schmidt,  C. D. Sherrill,  D. G. Truhlar,  A. Aspuru-Guzik,  R. Baer,  
 A. T. Bell,  N. A. Besley,  Jeng-Da Chai,  A. E. DePrince, III,  
 R. A. DiStasio Jr.,  A. Dreuw,  B. D. Dunietz,  T. R. Furlani,  
 Chao-Ping Hsu,  Yousung Jung,  Jing Kong,  D. S. Lambrecht,  WanZhen Liang,  
 C. Ochsenfeld,  V. A. Rassolov,  L. V. Slipchenko,  J. E. Subotnik,  
 T. Van Voorhis,  J. M. Herbert,  A. I. Krylov,  P. M. W. Gill,  M. Head-Gordon

 Contributors to earlier versions of Q-Chem not listed above: 
 R. D. Adamson,  B. Austin,  J. Baker,  G. J. O. Beran,  K. Brandhorst,  
 S. T. Brown,  E. F. C. Byrd,  A. K. Chakraborty,  C.-L. Cheng,  
 Siu Hung Chien,  D. M. Chipman,  D. L. Crittenden,  H. Dachsel,  
 R. J. Doerksen,  A. D. Dutoi,  L. Fusti-Molnar,  W. A. Goddard III,  
 A. Golubeva-Zadorozhnaya,  S. R. Gwaltney,  G. Hawkins,  A. Heyden,  
 S. Hirata,  G. Kedziora,  F. J. Keil,  C. Kelley,  Jihan Kim,  R. A. King,  
 R. Z. Khaliullin,  P. P. Korambath,  W. Kurlancheek,  A. M. Lee,  M. S. Lee,  
 S. V. Levchenko,  Ching Yeh Lin,  D. Liotard,  R. C. Lochan,  I. Lotan,  
 P. E. Maslen,  N. Nair,  D. P. O'Neill,  D. Neuhauser,  E. Neuscamman,  
 C. M. Oana,  R. Olson,  B. Peters,  R. Peverati,  P. A. Pieniazek,  
 Y. M. Rhee,  J. Ritchie,  M. A. Rohrdanz,  E. Rosta,  N. J. Russ,  
 H. F. Schaefer III,  N. E. Schultz,  N. Shenvi,  A. C. Simmonett,  A. Sodt,  
 D. Stuck,  K. S. Thanthiriwatte,  V. Vanovschi,  Tao Wang,  A. Warshel,  
 C. F. Williams,  Q. Wu,  X. Xu,  W. Zhang

 Please cite Q-Chem as follows:
 Y. Shao et al., Mol. Phys. 113, 184-215 (2015)
 DOI: 10.1080/00268976.2014.952696

 Q-Chem 5.1.1 for Intel X86 EM64T Linux

 Parts of Q-Chem use Armadillo 8.300.2 (Tropical Shenanigans).
 http://arma.sourceforge.net/

 Q-Chem begins on Tue Aug 28 21:36:12 2018  

Host: 
0

     Scratch files written to /scratch/taweetham/qchem25610//
The previous job contains 0 fragments, simply inherited here
Input Ideriv = 2
Curr. Ideriv = -1
Max.  Ideriv = 2

Checking the input file for inconsistencies... 	...done.

--------------------------------------------------------------
User input:
--------------------------------------------------------------

$molecule
read
$end

$rem
   SCF_GUESS 	READ
   JOB_TYPE 	FREQUENCY
   BASIS 	6-311++G**
   EXCHANGE 	B3LYP	
   SET_ITER 100

   SET_CONV 5
$end


--------------------------------------------------------------
 ----------------------------------------------------------------
             Standard Nuclear Orientation (Angstroms)
    I     Atom           X                Y                Z
 ----------------------------------------------------------------
    1      I       1.1046919358    -0.1279942009     0.0000000000
    2      C      -0.4779013305     1.2403355463    -0.0000000000
    3      H      -0.1574138757     2.2731557272    -0.0000000000
    4      C      -1.7763934906     0.9653366668    -0.0000000000
    5      H      -2.5120407657     1.7601527343    -0.0000000000
    6      Cl     -2.4913793546    -0.6166852408     0.0000000000
 ----------------------------------------------------------------
 Molecular Point Group                 Cs    NOp =  2
 Largest Abelian Subgroup              Cs    NOp =  2
 Nuclear Repulsion Energy =   364.1156388798 hartrees
 There are       42 alpha and       42 beta electrons
 Requested basis set is 6-311++G(d,p)
 There are 59 shells and 150 basis functions

 Total QAlloc Memory Limit   2000 MB
 Mega-Array Size       188 MB
 MEM_STATIC part       192 MB

                       Distance Matrix (Angstroms)
             I (  1)   C (  2)   H (  3)   C (  4)   H (  5)
   C (  2)  2.092111
   H (  3)  2.712643  1.081402
   C (  4)  3.081562  1.327293  2.081222
   H (  5)  4.079933  2.099508  2.409863  1.083009
   Cl(  6)  3.629125  2.739091  3.714643  1.736087  2.376928

 A cutoff of  1.0D-11 yielded   1530 shell pairs
 There are     10280 function pairs (     11421 Cartesian)
 Smallest overlap matrix eigenvalue = 7.12E-05
 Guess MOs from SCF MO coefficient file

 -----------------------------------------------------------------------
  General SCF calculation program by
  Eric Jon Sundstrom, Paul Horn, Yuezhi Mao, Dmitri Zuev, Alec White,
  David Stuck, Shaama M.S., Shane Yost, Joonho Lee, David Small,
  Daniel Levine, Susi Lehtola, Hugh Burton, Evgeny Epifanovsky
 -----------------------------------------------------------------------
 Exchange:     0.2000 Hartree-Fock + 0.0800 Slater + 0.7200 B88
 Correlation:  0.1900 VWN1RPA + 0.8100 LYP
 Using SG-1 standard quadrature grid
 A restricted SCF calculation will be
 performed using DIIS
 SCF converges when DIIS error is below 1.0e-08
 ---------------------------------------
  Cycle       Energy         DIIS error
 ---------------------------------------
    1   -7457.1528393600      3.04e-05  
    2   -7457.1528426794      3.03e-06  
    3   -7457.1528427094      1.84e-06  
    4   -7457.1528427178      1.09e-06  
    5   -7457.1528427210      3.37e-07  
    6   -7457.1528427213      6.43e-08  
    7   -7457.1528427212      2.19e-08  
    8   -7457.1528427213      5.25e-09  Convergence criterion met
 ---------------------------------------
 SCF time:   CPU 12.82s  wall 12.00s 
 SCF   energy in the final basis set =    -7457.1528427213
 Total energy in the final basis set =    -7457.1528427213

 --------------------------------------------------------------
             Orbital Energies (a.u.) and Symmetries
 --------------------------------------------------------------

 Alpha MOs, Restricted
 -- Occupied --                  
******* -176.31 -165.71 -165.71 -165.71 -101.57  -35.81  -31.30
  1 A'    2 A'    3 A'    1 A"    4 A'    5 A'    6 A'    7 A'                 
-31.294 -31.294 -22.951 -22.949 -22.949 -22.945 -22.945 -10.255
  2 A"    8 A'    9 A'    3 A"   10 A'    4 A"   11 A'   12 A'                 
-10.237  -9.486  -7.250  -7.241  -7.240  -6.356  -4.769  -4.754
 13 A'   14 A'   15 A'    5 A"   16 A'   17 A'   18 A'    6 A"                 
 -4.754  -2.035  -2.030  -2.030  -2.017  -2.017  -0.895  -0.786
 19 A'   20 A'    7 A"   21 A'    8 A"   22 A'   23 A'   24 A'                 
 -0.672  -0.571  -0.515  -0.454  -0.390  -0.378  -0.332  -0.315
 25 A'   26 A'   27 A'   28 A'    9 A"   29 A'   30 A'   10 A"                 
 -0.275  -0.257
 31 A'   11 A"                                                                 
 -- Virtual --                   
 -0.048  -0.035  -0.010   0.007   0.026   0.046   0.059   0.086
 32 A'   12 A"   33 A'   34 A'   35 A'   36 A'   13 A"   37 A'                 
  0.088   0.090   0.092   0.112   0.116   0.117   0.132   0.148
 38 A'   14 A"   39 A'   40 A'   15 A"   41 A'   42 A'   43 A'                 
  0.156   0.195   0.210   0.224   0.240   0.308   0.349   0.378
 44 A'   45 A'   46 A'   47 A'   16 A"   48 A'   49 A'   50 A'                 
  0.394   0.408   0.412   0.431   0.459   0.461   0.471   0.484
 17 A"   18 A"   51 A'   52 A'   53 A'   19 A"   54 A'   55 A'                 
  0.534   0.547   0.590   0.604   0.648   0.675   0.707   0.729
 20 A"   56 A'   21 A"   57 A'   58 A'   59 A'   60 A'   61 A'                 
  0.787   0.793   0.837   0.847   0.918   0.936   1.018   1.064
 62 A'   22 A"   63 A'   23 A"   64 A'   65 A'   24 A"   66 A'                 
  1.127   1.205   1.320   1.344   1.357   1.370   1.427   1.530
 67 A'   25 A"   26 A"   68 A'   27 A"   69 A'   70 A'   71 A'                 
  1.623   1.688   1.740   1.783   1.848   1.944   2.063   2.126
 72 A'   73 A'   28 A"   74 A'   29 A"   75 A'   30 A"   76 A'                 
  2.253   2.254   2.379   2.382   2.462   2.615   2.631   2.659
 31 A"   77 A'   78 A'   79 A'   80 A'   81 A'   82 A'   32 A"                 
  2.740   2.840   2.988   3.283   3.436   3.960   3.968   3.987
 83 A'   33 A"   84 A'   85 A'   86 A'   34 A"   87 A'   88 A'                 
  4.012   4.096   4.243   4.403   5.998   6.044   6.089   9.727
 35 A"   89 A'   90 A'   91 A'   36 A"   92 A'   93 A'   94 A'                 
 23.509  24.178  25.798  25.899  26.328  27.847  28.340  28.375
 95 A'   96 A'   37 A"   97 A'   98 A'   99 A'   38 A"  100 A'                 
 28.390  28.532  28.543  28.555  28.593  28.688 127.885 127.911
101 A'   39 A"  102 A'   40 A"  103 A'  104 A'   41 A"  105 A'                 
127.938 151.643 215.7091901.805
106 A'  107 A'  108 A'  109 A'                                                 

 Beta MOs, Restricted
 -- Occupied --                  
******* -176.31 -165.71 -165.71 -165.71 -101.57  -35.81  -31.30
  1 A'    2 A'    3 A'    1 A"    4 A'    5 A'    6 A'    7 A'                 
-31.294 -31.294 -22.951 -22.949 -22.949 -22.945 -22.945 -10.255
  2 A"    8 A'    9 A'    3 A"   10 A'    4 A"   11 A'   12 A'                 
-10.237  -9.486  -7.250  -7.241  -7.240  -6.356  -4.769  -4.754
 13 A'   14 A'   15 A'    5 A"   16 A'   17 A'   18 A'    6 A"                 
 -4.754  -2.035  -2.030  -2.030  -2.017  -2.017  -0.895  -0.786
 19 A'   20 A'    7 A"   21 A'    8 A"   22 A'   23 A'   24 A'                 
 -0.672  -0.571  -0.515  -0.454  -0.390  -0.378  -0.332  -0.315
 25 A'   26 A'   27 A'   28 A'    9 A"   29 A'   30 A'   10 A"                 
 -0.275  -0.257
 31 A'   11 A"                                                                 
 -- Virtual --                   
 -0.048  -0.035  -0.010   0.007   0.026   0.046   0.059   0.086
 32 A'   12 A"   33 A'   34 A'   35 A'   36 A'   13 A"   37 A'                 
  0.088   0.090   0.092   0.112   0.116   0.117   0.132   0.148
 38 A'   14 A"   39 A'   40 A'   15 A"   41 A'   42 A'   43 A'                 
  0.156   0.195   0.210   0.224   0.240   0.308   0.349   0.378
 44 A'   45 A'   46 A'   47 A'   16 A"   48 A'   49 A'   50 A'                 
  0.394   0.408   0.412   0.431   0.459   0.461   0.471   0.484
 17 A"   18 A"   51 A'   52 A'   53 A'   19 A"   54 A'   55 A'                 
  0.534   0.547   0.590   0.604   0.648   0.675   0.707   0.729
 20 A"   56 A'   21 A"   57 A'   58 A'   59 A'   60 A'   61 A'                 
  0.787   0.793   0.837   0.847   0.918   0.936   1.018   1.064
 62 A'   22 A"   63 A'   23 A"   64 A'   65 A'   24 A"   66 A'                 
  1.127   1.205   1.320   1.344   1.357   1.370   1.427   1.530
 67 A'   25 A"   26 A"   68 A'   27 A"   69 A'   70 A'   71 A'                 
  1.623   1.688   1.740   1.783   1.848   1.944   2.063   2.126
 72 A'   73 A'   28 A"   74 A'   29 A"   75 A'   30 A"   76 A'                 
  2.253   2.254   2.379   2.382   2.462   2.615   2.631   2.659
 31 A"   77 A'   78 A'   79 A'   80 A'   81 A'   82 A'   32 A"                 
  2.740   2.840   2.988   3.283   3.436   3.960   3.968   3.987
 83 A'   33 A"   84 A'   85 A'   86 A'   34 A"   87 A'   88 A'                 
  4.012   4.096   4.243   4.403   5.998   6.044   6.089   9.727
 35 A"   89 A'   90 A'   91 A'   36 A"   92 A'   93 A'   94 A'                 
 23.509  24.178  25.798  25.899  26.328  27.847  28.340  28.375
 95 A'   96 A'   37 A"   97 A'   98 A'   99 A'   38 A"  100 A'                 
 28.390  28.532  28.543  28.555  28.593  28.688 127.885 127.911
101 A'   39 A"  102 A'   40 A"  103 A'  104 A'   41 A"  105 A'                 
127.938 151.643 215.7091901.805
106 A'  107 A'  108 A'  109 A'                                                 
 --------------------------------------------------------------

          Ground-State Mulliken Net Atomic Charges

     Atom                 Charge (a.u.)
  ----------------------------------------
      1 I                     0.091084
      2 C                    -0.398563
      3 H                     0.173675
      4 C                    -0.217182
      5 H                     0.196839
      6 Cl                    0.154149
  ----------------------------------------
  Sum of atomic charges =     0.000000

 -----------------------------------------------------------------
                    Cartesian Multipole Moments
 -----------------------------------------------------------------
    Charge (ESU x 10^10)
                 0.0000
    Dipole Moment (Debye)
         X      -0.2108      Y       1.6081      Z       0.0000
       Tot       1.6219
    Quadrupole Moments (Debye-Ang)
        XX     -52.0769     XY      -3.7723     YY     -48.5169
        XZ       0.0000     YZ       0.0000     ZZ     -55.3762
    Octopole Moments (Debye-Ang^2)
       XXX      44.2000    XXY      -1.5578    XYY       9.2178
       YYY      -1.9529    XXZ      -0.0000    XYZ       0.0000
       YYZ       0.0000    XZZ      15.2230    YZZ      -4.3850
       ZZZ       0.0000
    Hexadecapole Moments (Debye-Ang^3)
      XXXX    -871.4722   XXXY     -24.4853   XXYY    -159.4646
      XYYY      -4.5874   YYYY    -184.0302   XXXZ       0.0000
      XXYZ       0.0000   XYYZ      -0.0000   YYYZ       0.0000
      XXZZ    -164.1968   XYZZ       0.7292   YYZZ     -50.0906
      XZZZ      -0.0000   YZZZ       0.0000   ZZZZ     -73.0075
 -----------------------------------------------------------------
 Calculating MO derivatives via CPSCF
   1         3          18      0.135890    0.041979
   2         3          18      0.015393    0.004844
   3         3          18      0.001674    0.000611
   4        18           3      0.000117    0.000064
   5        21           0      0.000000    0.000000    Roots Converged
 Time for AOints: 6.9 s (CPU) 6.9 s (wall)
 ------------------------------------------------------------------------------
                     AOints        : Timing summary (seconds)
 ------------------------------------------------------------------------------
     job step          cpu (% of tot)      sys (% of tot)     wall (% of tot)
 ------------------------------------------------------------------------------
  cpscf_lag         0.5890E+02 (52.1)   0.9500E-04 (19.0)   0.5895E+02 (52.1)
  iterzp            0.4708E+02 (41.7)   0.4040E-03 (81.0)   0.4711E+02 (41.7)
  make_fx           0.0000E+00 ( 0.0)   0.0000E+00 ( 0.0)   0.0000E+00 ( 0.0)
  AOints            0.6912E+01 ( 6.1)   0.0000E+00 ( 0.0)   0.6915E+01 ( 6.1)
 ------------------------------------------------------------------------------
   Grand Totals     0.1130E+03          0.4990E-03          0.1131E+03
 ------------------------------------------------------------------------------
 Calculating analytic Hessian of the SCF energy
 Polarizability Matrix (a.u.)
            1           2           3
    1 -89.2025090   1.3847080  -0.0000000
    2   1.3847080 -61.6470567  -0.0000000
    3  -0.0000000  -0.0000000 -42.4072719

 Direct stationary perturbation theory relativistic correction:

 rels  =      97.743587409700
 relv  =    -323.732732102929
 rel2e =      41.866249930882
 E_rel =    -184.122894762347

 Hessian of the SCF Energy
            1           2           3           4           5           6
    1   0.0772657  -0.0667478   0.0000000  -0.0434518   0.0417511  -0.0000000
    2  -0.0667478   0.0829821  -0.0000000   0.0398274  -0.0734362   0.0000000
    3   0.0000000  -0.0000000   0.0067488  -0.0000000   0.0000000  -0.0147105
    4  -0.0434518   0.0398274  -0.0000000   0.6625993   0.1591371   0.0000000
    5   0.0417511  -0.0734362   0.0000000   0.1591371   0.5137649   0.0000000
    6  -0.0000000   0.0000000  -0.0147105   0.0000000   0.0000000   0.0735736
    7  -0.0051731   0.0202289  -0.0000000  -0.0683600  -0.0840056  -0.0000000
    8   0.0025972  -0.0078692  -0.0000000  -0.0975489  -0.3230583  -0.0000000
    9  -0.0000000   0.0000000   0.0016075  -0.0000000  -0.0000000  -0.0279812
   10  -0.0250611   0.0095122  -0.0000000  -0.5202762  -0.0990928  -0.0000000
   11   0.0240690  -0.0064562  -0.0000000  -0.0801145  -0.0968960  -0.0000000
   12   0.0000000   0.0000000   0.0038173  -0.0000000  -0.0000000  -0.0434213
   13  -0.0020864  -0.0003028  -0.0000000  -0.0171873   0.0195231   0.0000000
   14  -0.0029360   0.0017663  -0.0000000  -0.0054822   0.0061302  -0.0000000
   15  -0.0000000  -0.0000000   0.0054224  -0.0000000  -0.0000000   0.0085315
   16  -0.0014933  -0.0025179   0.0000000  -0.0133240  -0.0373129  -0.0000000
   17   0.0012665   0.0030132   0.0000000  -0.0158189  -0.0265045  -0.0000000
   18   0.0000000  -0.0000000  -0.0028855   0.0000000   0.0000000   0.0040079
            7           8           9          10          11          12
    1  -0.0051731   0.0025972  -0.0000000  -0.0250611   0.0240690   0.0000000
    2   0.0202289  -0.0078692   0.0000000   0.0095122  -0.0064562   0.0000000
    3  -0.0000000  -0.0000000   0.0016075  -0.0000000  -0.0000000   0.0038173
    4  -0.0683600  -0.0975489  -0.0000000  -0.5202762  -0.0801145  -0.0000000
    5  -0.0840056  -0.3230583  -0.0000000  -0.0990928  -0.0968960  -0.0000000
    6  -0.0000000  -0.0000000  -0.0279812  -0.0000000  -0.0000000  -0.0434213
    7   0.0833550   0.0930694   0.0000000  -0.0061885  -0.0268475  -0.0000000
    8   0.0930694   0.3312256   0.0000000   0.0015133  -0.0041050  -0.0000000
    9   0.0000000   0.0000000   0.0206779   0.0000000   0.0000000   0.0034381
   10  -0.0061885   0.0015133   0.0000000   0.7951327  -0.0252107   0.0000000
   11  -0.0268475  -0.0041050   0.0000000  -0.0252107   0.4588778   0.0000000
   12  -0.0000000  -0.0000000   0.0034381   0.0000000   0.0000000   0.0908578
   13   0.0003188  -0.0002366   0.0000000  -0.1872190   0.1504536  -0.0000000
   14  -0.0001954   0.0010179   0.0000000   0.1542521  -0.1991298   0.0000000
   15   0.0000000   0.0000000  -0.0058328   0.0000000   0.0000000  -0.0319388
   16  -0.0039522   0.0006057  -0.0000000  -0.0563879  -0.0423499  -0.0000000
   17  -0.0022497   0.0027890  -0.0000000  -0.0409740  -0.1522907  -0.0000000
   18  -0.0000000  -0.0000000   0.0080905  -0.0000000  -0.0000000  -0.0227531
           13          14          15          16          17          18
    1  -0.0020864  -0.0029360  -0.0000000  -0.0014933   0.0012665   0.0000000
    2  -0.0003028   0.0017663  -0.0000000  -0.0025179   0.0030132  -0.0000000
    3  -0.0000000  -0.0000000   0.0054224   0.0000000   0.0000000  -0.0028855
    4  -0.0171873  -0.0054822  -0.0000000  -0.0133240  -0.0158189   0.0000000
    5   0.0195231   0.0061302  -0.0000000  -0.0373129  -0.0265045   0.0000000
    6   0.0000000  -0.0000000   0.0085315  -0.0000000  -0.0000000   0.0040079
    7   0.0003188  -0.0001954   0.0000000  -0.0039522  -0.0022497  -0.0000000
    8  -0.0002366   0.0010179   0.0000000   0.0006057   0.0027890  -0.0000000
    9   0.0000000   0.0000000  -0.0058328  -0.0000000  -0.0000000   0.0080905
   10  -0.1872190   0.1542521   0.0000000  -0.0563879  -0.0409740  -0.0000000
   11   0.1504536  -0.1991298   0.0000000  -0.0423499  -0.1522907  -0.0000000
   12  -0.0000000   0.0000000  -0.0319388  -0.0000000  -0.0000000  -0.0227531
   13   0.2003842  -0.1503308   0.0000000   0.0057896  -0.0191066  -0.0000000
   14  -0.1503308   0.2161262   0.0000000   0.0046923  -0.0259107  -0.0000000
   15   0.0000000   0.0000000   0.0206232  -0.0000000  -0.0000000   0.0031945
   16   0.0057896   0.0046923  -0.0000000   0.0693678   0.0768827   0.0000000
   17  -0.0191066  -0.0259107  -0.0000000   0.0768827   0.1989037   0.0000000
   18  -0.0000000  -0.0000000   0.0031945   0.0000000   0.0000000   0.0103457
 Gradient time:  CPU 150.72 s  wall 150.81 s
 **********************************************************************
 **                                                                  **
 **                       VIBRATIONAL ANALYSIS                       **
 **                       --------------------                       **
 **                                                                  **
 **        VIBRATIONAL FREQUENCIES (CM**-1) AND NORMAL MODES         **
 **     FORCE CONSTANTS (mDYN/ANGSTROM) AND REDUCED MASSES (AMU)     **
 **                  INFRARED INTENSITIES (KM/MOL)                   **
 **                                                                  **
 **********************************************************************


 Mode:                 1                      2                      3
 Frequency:       112.74                 378.39                 428.23
 Force Cnst:      0.2290                 0.3222                 0.8714
 Red. Mass:      30.5815                 3.8198                 8.0653
 IR Active:          YES                    YES                    YES
 IR Intens:        0.176                  3.136                  4.046
 Raman Active:       YES                    YES                    YES
               X      Y      Z        X      Y      Z        X      Y      Z
 I         -0.248 -0.035  0.000   -0.000  0.000 -0.015   -0.063  0.052  0.000
 C          0.193  0.314 -0.000    0.000 -0.000  0.358    0.460 -0.155 -0.000
 H          0.251  0.295  0.000    0.000 -0.000  0.415    0.295 -0.102 -0.000
 C          0.223  0.187  0.000    0.000  0.000 -0.339    0.477 -0.228  0.000
 H          0.023 -0.003  0.000    0.000  0.000 -0.762    0.589 -0.133 -0.000
 Cl         0.751 -0.053 -0.000    0.000 -0.000  0.057   -0.120 -0.050 -0.000
 TransDip  -0.013  0.002  0.000    0.000  0.000 -0.057    0.063 -0.013 -0.000

 Mode:                 4                      5                      6
 Frequency:       599.91                 693.74                 781.03
 Force Cnst:      1.6704                 0.3476                 1.6671
 Red. Mass:       7.8778                 1.2260                 4.6386
 IR Active:          YES                    YES                    YES
 IR Intens:        4.634                 66.441                 90.170
 Raman Active:       YES                    YES                    YES
               X      Y      Z        X      Y      Z        X      Y      Z
 I          0.017 -0.029 -0.000   -0.000  0.000  0.002   -0.002  0.010  0.000
 C          0.079  0.644 -0.000   -0.000 -0.000 -0.077    0.118 -0.193 -0.000
 H          0.012  0.678  0.000   -0.000 -0.000  0.765    0.569 -0.331  0.000
 C          0.132  0.143 -0.000    0.000 -0.000 -0.114   -0.056  0.465 -0.000
 H         -0.140 -0.104  0.000   -0.000 -0.000  0.629    0.011  0.527  0.000
 Cl        -0.130 -0.180  0.000    0.000  0.000  0.017   -0.029 -0.135  0.000
 TransDip  -0.019  0.066  0.000   -0.000 -0.000  0.261    0.275  0.129  0.000

 Mode:                 7                      8                      9
 Frequency:       911.05                1193.43                1296.64
 Force Cnst:      0.6020                 0.8814                 1.1814
 Red. Mass:       1.2310                 1.0503                 1.1926
 IR Active:          YES                    YES                    YES
 IR Intens:        0.098                 10.340                 46.138
 Raman Active:       YES                    YES                    YES
               X      Y      Z        X      Y      Z        X      Y      Z
 I         -0.000  0.000  0.000   -0.000  0.002 -0.000   -0.000  0.001  0.000
 C          0.000 -0.000  0.097    0.006  0.030  0.000   -0.083  0.058 -0.000
 H          0.000 -0.000 -0.668    0.791 -0.228  0.000    0.497 -0.136  0.000
 C          0.000  0.000 -0.104   -0.028 -0.039  0.000   -0.021 -0.077 -0.000
 H         -0.000 -0.000  0.730   -0.405 -0.394 -0.000    0.643  0.552  0.000
 Cl        -0.000 -0.000 -0.000   -0.002  0.013 -0.000    0.003 -0.008  0.000
 TransDip   0.000  0.000  0.010   -0.100  0.025 -0.000   -0.217  0.017  0.000

 Mode:                10                     11                     12
 Frequency:      1614.01                3188.14                3215.47
 Force Cnst:     12.3233                 6.5015                 6.6857
 Red. Mass:       8.0290                 1.0857                 1.0975
 IR Active:          YES                    YES                    YES
 IR Intens:       43.135                 13.954                  2.313
 Raman Active:       YES                    YES                    YES
               X      Y      Z        X      Y      Z        X      Y      Z
 I          0.001 -0.000  0.000   -0.000  0.000 -0.000   -0.000  0.000  0.000
 C         -0.542 -0.075 -0.000    0.010  0.034  0.000   -0.031 -0.074 -0.000
 H          0.083 -0.364  0.000   -0.137 -0.417 -0.000    0.282  0.850  0.000
 C          0.554  0.177  0.000    0.055 -0.053  0.000    0.033 -0.026 -0.000
 H         -0.017 -0.471  0.000   -0.616  0.649 -0.000   -0.301  0.314  0.000
 Cl        -0.009 -0.010 -0.000   -0.000 -0.000 -0.000    0.000  0.000  0.000
 TransDip   0.052  0.204  0.000   -0.113 -0.039 -0.000    0.049 -0.001  0.000

 STANDARD THERMODYNAMIC QUANTITIES AT   298.15 K  AND     1.00 ATM

   This Molecule has  0 Imaginary Frequencies
   Zero point vibrational energy:       20.604 kcal/mol

   Atom    1 Element I  Has Mass  126.90440
   Atom    2 Element C  Has Mass   12.00000
   Atom    3 Element H  Has Mass    1.00783
   Atom    4 Element C  Has Mass   12.00000
   Atom    5 Element H  Has Mass    1.00783
   Atom    6 Element Cl Has Mass   34.96885
   Molecular Mass:   187.888910 amu
   Principal axes and moments of inertia in amu*Bohr^2:
                             1           2           3
    Eigenvalues --      189.34396  1485.78361  1675.12756
          X               0.99993    -0.01151     0.00000
          Y               0.01151     0.99993     0.00000
          Z              -0.00000    -0.00000     1.00000
   Rotational Symmetry Number is   1
   The Molecule is an Asymmetric Top
   Translational Enthalpy:        0.889 kcal/mol
   Rotational Enthalpy:           0.889 kcal/mol
   Vibrational Enthalpy:         21.713 kcal/mol
   gas constant (RT):             0.592 kcal/mol
   Translational Entropy:        41.598  cal/mol.K
   Rotational Entropy:           27.646  cal/mol.K
   Vibrational Entropy:           6.329  cal/mol.K

   Total Enthalpy:               24.083 kcal/mol
   Total Entropy:                75.573  cal/mol.K

 ======================================================================

 STANDARD THERMODYNAMIC QUANTITIES FOR ANHARMONIC VIBRATION -- TOSH

   Zero point vibrational energy: ************ kcal/mol

   Vibrational Enthalpy:       Infinity kcal/mol
   Vibrational Entropy:             NaN  cal/mol.K

   Total Enthalpy:             Infinity kcal/mol
   Total Entropy:                   NaN  cal/mol.K

 ======================================================================

 STANDARD THERMODYNAMIC QUANTITIES FOR ANHARMONIC VIBRATION -- VPT2

   Zero point vibrational energy: ************ kcal/mol

   Vibrational Enthalpy:       Infinity kcal/mol
   Vibrational Entropy:             NaN  cal/mol.K

   Total Enthalpy:             Infinity kcal/mol
   Total Entropy:                   NaN  cal/mol.K

 ======================================================================

Archival summary:
1\1\TWL01\FREQ\ProcedureUnspecified\BasisUnspecified\1l122\taweetha\TueAug2821:38:552018TueAug2821:38:552018\0\\#,FREQ,ProcedureUnspecified,BasisUnspecified,\\0,1\I\C,1,2.09211\H,2,1.0814,1,113.608\C,2,1.32729,1,127.195,3,-180,0\H,4,1.08301,2,120.828,1,180,0\Cl,4,1.73609,2,126.278,1,-0,0\\\@

 Total job time:  163.75s(wall), 163.62s(cpu) 
 Tue Aug 28 21:38:55 2018

        *************************************************************
        *                                                           *
        *  Thank you very much for using Q-Chem.  Have a nice day.  *
        *                                                           *
        *************************************************************
