# Supplementary material for: Geometric and energetic data from ab initio calculations of haloethene, haloimine, halomethylenephosphine, haloiminophosphine, halodiazene, halodiphosphene and halocyclopropane
Source: Data Brief. 2019 Nov 2;27:104738. doi: 10.1016/j.dib.2019.104738 (PMC6861602; doi:10.1016/j.dib.2019.104738)
Supplement: Multimedia component 2 [file mmc2.zip › CC/B3LYP/HFCCFH.out]

Q-Chem Developer Version!
                  Welcome to Q-Chem
     A Quantum Leap Into The Future Of Chemistry


 Q-Chem 5.1, Q-Chem, Inc., Pleasanton, CA (2018)

 Yihan Shao,  Zhengting Gan,  E. Epifanovsky,  A. T. B. Gilbert,  M. Wormit,  
 J. Kussmann,  A. W. Lange,  A. Behn,  Jia Deng,  Xintian Feng,  D. Ghosh,  
 M. Goldey,  P. R. Horn,  L. D. Jacobson,  I. Kaliman,  T. Kus,  A. Landau,  
 Jie Liu,  E. I. Proynov,  R. M. Richard,  R. P. Steele,  E. J. Sundstrom,  
 H. L. Woodcock III,  P. M. Zimmerman,  D. Zuev,  B. Albrecht,  E. Alguire,  
 S. A. Baeppler,  D. Barton,  Z. Benda,  Y. A. Bernard,  E. J. Berquist,  
 K. B. Bravaya,  H. Burton,  D. Casanova,  Chun-Min Chang,  Yunqing Chen,  
 A. Chien,  K. D. Closser,  M. P. Coons,  S. Coriani,  S. Dasgupta,  
 A. L. Dempwolff,  M. Diedenhofen,  Hainam Do,  R. G. Edgar,  Po-Tung Fang,  
 S. Faraji,  S. Fatehi,  Qingguo Feng,  K. D. Fenk,  J. Fosso-Tande,  
 Qinghui Ge,  A. Ghysels,  G. Gidofalvi,  J. Gomes,  J. Gonthier,  A. Gunina,  
 D. Hait,  M. W. D. Hanson-Heine,  P. H. P. Harbach,  A. W. Hauser,  
 J. E. Herr,  E. G. Hohenstein,  Z. C. Holden,  Kerwin Hui,  B. C. Huynh,  
 T.-C. Jagau,  Hyunjun Ji,  B. Kaduk,  K. Khistyaev,  Jaehoon Kim,  
 P. Klunzinger,  K. Koh,  D. Kosenkov,  L. Koulias,  T. Kowalczyk,  
 C. M. Krauter,  A. Kunitsa,  Ka Un Lao,  A. Laurent,  K. V. Lawler,  
 Joonho Lee,  D. Lefrancois,  S. Lehtola,  D. S. Levine,  Yi-Pei Li,  
 You-Sheng Lin,  Fenglai Liu,  E. Livshits,  A. Luenser,  P. Manohar,  
 E. Mansoor,  S. F. Manzer,  Shan-Ping Mao,  Yuezhi Mao,  N. Mardirossian,  
 A. V. Marenich,  T. Markovich,  L. A. Martinez-Martinez,  S. A. Maurer,  
 N. J. Mayhall,  S. C. McKenzie,  J.-M. Mewes,  A. F. Morrison,  
 J. W. Mullinax,  K. Nanda,  T. S. Nguyen-Beck,  R. Olivares-Amaya,  
 J. A. Parkhill,  T. M. Perrine,  F. Plasser,  P. Pokhilko,  S. Prager,  
 A. Prociuk,  E. Ramos,  D. R. Rehn,  F. Rob,  M. Schneider,  N. Sergueev,  
 S. M. Sharada,  S. Sharma,  D. W. Small,  T. Stauch,  T. Stein,  
 Yu-Chuan Su,  A. J. W. Thom,  A. Tkatchenko,  T. Tsuchimochi,  N. M. Tubman,  
 L. Vogt,  M. L. Vidal,  O. Vydrov,  M. A. Watson,  J. Wenzel,  
 M. de Wergifosse,  T. A. Wesolowski,  A. White,  J. Witte,  A. Yamada,  
 Jun Yang,  K. Yao,  S. Yeganeh,  S. R. Yost,  Zhi-Qiang You,  A. Zech,  
 Igor Ying Zhang,  Xing Zhang,  Yan Zhao,  Ying Zhu,  B. R. Brooks,  
 G. K. L. Chan,  C. J. Cramer,  M. S. Gordon,  W. J. Hehre,  A. Klamt,  
 M. W. Schmidt,  C. D. Sherrill,  D. G. Truhlar,  A. Aspuru-Guzik,  R. Baer,  
 A. T. Bell,  N. A. Besley,  Jeng-Da Chai,  A. E. DePrince, III,  
 R. A. DiStasio Jr.,  A. Dreuw,  B. D. Dunietz,  T. R. Furlani,  
 Chao-Ping Hsu,  Yousung Jung,  Jing Kong,  D. S. Lambrecht,  WanZhen Liang,  
 C. Ochsenfeld,  V. A. Rassolov,  L. V. Slipchenko,  J. E. Subotnik,  
 T. Van Voorhis,  J. M. Herbert,  A. I. Krylov,  P. M. W. Gill,  M. Head-Gordon

 Contributors to earlier versions of Q-Chem not listed above: 
 R. D. Adamson,  B. Austin,  J. Baker,  G. J. O. Beran,  K. Brandhorst,  
 S. T. Brown,  E. F. C. Byrd,  A. K. Chakraborty,  C.-L. Cheng,  
 Siu Hung Chien,  D. M. Chipman,  D. L. Crittenden,  H. Dachsel,  
 R. J. Doerksen,  A. D. Dutoi,  L. Fusti-Molnar,  W. A. Goddard III,  
 A. Golubeva-Zadorozhnaya,  S. R. Gwaltney,  G. Hawkins,  A. Heyden,  
 S. Hirata,  G. Kedziora,  F. J. Keil,  C. Kelley,  Jihan Kim,  R. A. King,  
 R. Z. Khaliullin,  P. P. Korambath,  W. Kurlancheek,  A. M. Lee,  M. S. Lee,  
 S. V. Levchenko,  Ching Yeh Lin,  D. Liotard,  R. C. Lochan,  I. Lotan,  
 P. E. Maslen,  N. Nair,  D. P. O'Neill,  D. Neuhauser,  E. Neuscamman,  
 C. M. Oana,  R. Olson,  B. Peters,  R. Peverati,  P. A. Pieniazek,  
 Y. M. Rhee,  J. Ritchie,  M. A. Rohrdanz,  E. Rosta,  N. J. Russ,  
 H. F. Schaefer III,  N. E. Schultz,  N. Shenvi,  A. C. Simmonett,  A. Sodt,  
 D. Stuck,  K. S. Thanthiriwatte,  V. Vanovschi,  Tao Wang,  A. Warshel,  
 C. F. Williams,  Q. Wu,  X. Xu,  W. Zhang

 Please cite Q-Chem as follows:
 Y. Shao et al., Mol. Phys. 113, 184-215 (2015)
 DOI: 10.1080/00268976.2014.952696

 Q-Chem 5.1.1 for Intel X86 EM64T Linux

 Parts of Q-Chem use Armadillo 8.300.2 (Tropical Shenanigans).
 http://arma.sourceforge.net/

 Q-Chem begins on Tue Aug 28 08:07:26 2018  

Host: 
0

     Scratch files written to /scratch/taweetham/qchem15648//
Input Ideriv = 2
Curr. Ideriv = -1
Max.  Ideriv = 2

Checking the input file for inconsistencies... 	...done.

--------------------------------------------------------------
User input:
--------------------------------------------------------------
inp/HFFH.inp
$molecule
0	1
H	-2.0	1.0	0.0
F	2.0	1.0	0.0
F	-2.0	-1.0	0.0
H	2.0	-1.0	0.0
C	-1.0	0.0	0.0
C	1.0	0.0	0.0
$end
$rem
   JOB_TYPE		OPTIMIZATION
   BASIS		6-311++G**
   EXCHANGE		B3LYP
$end

--------------------------------------------------------------
 ----------------------------------------------------------------
             Standard Nuclear Orientation (Angstroms)
    I     Atom           X                Y                Z
 ----------------------------------------------------------------
    1      H       1.5140628456    -1.6454828166     0.0000000000
    2      F      -2.2248239606    -0.2239605865     0.0000000000
    3      F       2.2248239606     0.2239605865    -0.0000000000
    4      H      -1.5140628456     1.6454828166    -0.0000000000
    5      C       0.9347217015    -0.3553805575     0.0000000000
    6      C      -0.9347217015     0.3553805575    -0.0000000000
 ----------------------------------------------------------------
 Molecular Point Group                 C2h   NOp =  4
 Largest Abelian Subgroup              C2h   NOp =  4
 Nuclear Repulsion Energy =    91.3549856758 hartrees
 There are       16 alpha and       16 beta electrons
 Requested basis set is 6-311++G(d,p)
 There are 34 shells and 102 basis functions

 Total QAlloc Memory Limit   2000 MB
 Mega-Array Size       188 MB
 MEM_STATIC part       192 MB
 A cutoff of  1.0D-11 yielded    543 shell pairs
 There are      4961 function pairs (      5352 Cartesian)

 -------------------------------------------------------
 OpenMP Integral Computing Module                       
 Release: version 1.0, May 2013, Q-Chem Inc. Pittsburgh 
 -------------------------------------------------------
 Integral Job Info:
 Integral job number is                      11
 Integral operator is                         1
 short-range coefficients                     0
 long-range coefficients              100000000
 Omega coefficients                           0
 if combine SR and LR in K                    0
 Integral screening is                        0
 Integral computing path is                   2
 max size of driver memory is            800000
 size of driver memory is                593474
 size of scratch memory is              2361544
 max col of scratch BK array               1296
 max len of scratch array in speh3          155
 max len of scratch index in speh4           18
 max int batch size is                      520
 min int batch size is                       52
 fixed nKL is                                52
 max L of basis functions is                  2
 order of int derivative is                   0
 number of shells is                         34
 number of basis is                         106
 number of cartesian basis is               106
 number of contracted shell pairs           543
 number of primitive shell pairs           1585
 maxK2 (contraction) of shell pair           36
 max number of K2 of shell pair               1
 max number of CS2 of shell pair             79
 max number of PS2 of shell pair            276
 mem total for path MDJ                  514300
 -------------------------------------------------------
 Smallest overlap matrix eigenvalue = 7.07E-04

 Scale SEOQF with 1.000000e-01/1.000000e-01/1.000000e-01

 Standard Electronic Orientation quadrupole field applied
 Nucleus-field energy     =     0.0000000043 hartrees
 Guess from superposition of atomic densities
 Warning:  Energy on first SCF cycle will be non-variational
 SAD guess density has 32.000000 electrons

 -----------------------------------------------------------------------
  General SCF calculation program by
  Eric Jon Sundstrom, Paul Horn, Yuezhi Mao, Dmitri Zuev, Alec White,
  David Stuck, Shaama M.S., Shane Yost, Joonho Lee, David Small,
  Daniel Levine, Susi Lehtola, Hugh Burton, Evgeny Epifanovsky
 -----------------------------------------------------------------------
 Exchange:     0.2000 Hartree-Fock + 0.0800 Slater + 0.7200 B88
 Correlation:  0.1900 VWN1RPA + 0.8100 LYP
 Using SG-1 standard quadrature grid
 using 4 threads for integral computing
 -------------------------------------------------------
 OpenMP Integral computing Module                
 Release: version 2.0, May 2017, Q-Chem Inc. Pleasanton 
 -------------------------------------------------------
 -------------------------------------------------------
 OpenMP BLAS3 based DFT computing Module                
 Release: version 1.0, May 2013, Q-Chem Inc. Pittsburgh 
 -------------------------------------------------------
 A restricted SCF calculation will be
 performed using DIIS
 SCF converges when DIIS error is below 1.0e-08
 ---------------------------------------
  Cycle       Energy         DIIS error
 ---------------------------------------
    1    -276.8195938114      3.81e-02  
    2    -276.7933243507      6.02e-03  
    3    -276.6927231927      1.24e-02  
    4    -276.8249234148      9.70e-04  
    5    -276.8258921220      1.60e-04  
    6    -276.8259241631      1.03e-04  
    7    -276.8259395652      5.18e-06  
    8    -276.8259396190      1.49e-06  
    9    -276.8259396225      2.97e-07  
   10    -276.8259396226      2.31e-08  
   11    -276.8259396227      6.11e-09  Convergence criterion met
 ---------------------------------------
 SCF time:   CPU 4.95s  wall 2.00s 
 SCF   energy in the final basis set =     -276.8259396227
 Total energy in the final basis set =     -276.8259396227

 --------------------------------------------------------------
             Orbital Energies (a.u.) and Symmetries
 --------------------------------------------------------------

 Alpha MOs, Restricted
 -- Occupied --                  
-24.733 -24.733 -10.365 -10.365  -1.245  -1.244  -0.688  -0.650
  1 Ag    1 Bu    2 Ag    2 Bu    3 Ag    3 Bu    4 Ag    4 Bu                 
 -0.514  -0.510  -0.498  -0.485  -0.481  -0.417  -0.345  -0.233
  5 Ag    5 Bu    6 Ag    1 Au    1 Bg    6 Bu    7 Ag    2 Au                 
 -- Virtual --                   
 -0.137  -0.113  -0.045  -0.017   0.026   0.040   0.061   0.070
  7 Bu    2 Bg    8 Bu    8 Ag    9 Bu    9 Ag    3 Au   10 Ag                 
  0.071   0.088   0.096   0.124   0.142   0.146   0.155   0.172
 10 Bu    3 Bg   11 Ag   11 Bu   12 Ag   12 Bu   13 Ag   13 Bu                 
  0.235   0.260   0.270   0.279   0.322   0.352   0.357   0.395
 14 Bu    4 Bg    4 Au   14 Ag   15 Ag   15 Bu   16 Ag   16 Bu                 
  0.420   0.455   0.501   0.553   0.566   0.633   0.664   0.689
 17 Bu   17 Ag    5 Au    5 Bg   18 Bu   18 Ag   19 Bu   19 Ag                 
  0.777   0.808   1.011   1.057   1.150   1.179   1.254   1.265
 20 Ag   20 Bu    6 Au   21 Ag    6 Bg    7 Au   21 Bu    7 Bg                 
  1.272   1.297   1.402   1.407   1.429   1.441   1.451   1.536
 22 Ag   22 Bu   23 Ag   23 Bu    8 Au    8 Bg   24 Ag   24 Bu                 
  1.565   1.584   1.625   1.658   1.677   1.844   1.887   1.898
 25 Ag    9 Au   25 Bu    9 Bg   26 Ag   26 Bu   27 Bu   27 Ag                 
  2.072   2.141   2.537   2.560   2.574   2.631   2.713   2.876
 28 Bu   28 Ag   29 Bu   29 Ag   10 Au   10 Bg   30 Ag   30 Bu                 
  2.933   3.193   3.743   3.744   3.747   3.747   3.890   3.890
 31 Ag   31 Bu   11 Au   11 Bg   32 Ag   32 Bu   12 Au   12 Bg                 
  3.943   3.948   4.547   4.570   6.243   6.249   6.304   6.338
 33 Ag   33 Bu   34 Ag   34 Bu   13 Au   13 Bg   35 Ag   35 Bu                 
  6.390   6.434  23.275  23.289  66.700  66.707
 36 Bu   36 Ag   37 Bu   37 Ag   38 Bu   38 Ag                                 

 Beta MOs, Restricted
 -- Occupied --                  
-24.733 -24.733 -10.365 -10.365  -1.245  -1.244  -0.688  -0.650
  1 Ag    1 Bu    2 Ag    2 Bu    3 Ag    3 Bu    4 Ag    4 Bu                 
 -0.514  -0.510  -0.498  -0.485  -0.481  -0.417  -0.345  -0.233
  5 Ag    5 Bu    6 Ag    1 Au    1 Bg    6 Bu    7 Ag    2 Au                 
 -- Virtual --                   
 -0.137  -0.113  -0.045  -0.017   0.026   0.040   0.061   0.070
  7 Bu    2 Bg    8 Bu    8 Ag    9 Bu    9 Ag    3 Au   10 Ag                 
  0.071   0.088   0.096   0.124   0.142   0.146   0.155   0.172
 10 Bu    3 Bg   11 Ag   11 Bu   12 Ag   12 Bu   13 Ag   13 Bu                 
  0.235   0.260   0.270   0.279   0.322   0.352   0.357   0.395
 14 Bu    4 Bg    4 Au   14 Ag   15 Ag   15 Bu   16 Ag   16 Bu                 
  0.420   0.455   0.501   0.553   0.566   0.633   0.664   0.689
 17 Bu   17 Ag    5 Au    5 Bg   18 Bu   18 Ag   19 Bu   19 Ag                 
  0.777   0.808   1.011   1.057   1.150   1.179   1.254   1.265
 20 Ag   20 Bu    6 Au   21 Ag    6 Bg    7 Au   21 Bu    7 Bg                 
  1.272   1.297   1.402   1.407   1.429   1.441   1.451   1.536
 22 Ag   22 Bu   23 Ag   23 Bu    8 Au    8 Bg   24 Ag   24 Bu                 
  1.565   1.584   1.625   1.658   1.677   1.844   1.887   1.898
 25 Ag    9 Au   25 Bu    9 Bg   26 Ag   26 Bu   27 Bu   27 Ag                 
  2.072   2.141   2.537   2.560   2.574   2.631   2.713   2.876
 28 Bu   28 Ag   29 Bu   29 Ag   10 Au   10 Bg   30 Ag   30 Bu                 
  2.933   3.193   3.743   3.744   3.747   3.747   3.890   3.890
 31 Ag   31 Bu   11 Au   11 Bg   32 Ag   32 Bu   12 Au   12 Bg                 
  3.943   3.948   4.547   4.570   6.243   6.249   6.304   6.338
 33 Ag   33 Bu   34 Ag   34 Bu   13 Au   13 Bg   35 Ag   35 Bu                 
  6.390   6.434  23.275  23.289  66.700  66.707
 36 Bu   36 Ag   37 Bu   37 Ag   38 Bu   38 Ag                                 
 --------------------------------------------------------------

          Ground-State Mulliken Net Atomic Charges

     Atom                 Charge (a.u.)
  ----------------------------------------
      1 H                     0.171371
      2 F                    -0.064928
      3 F                    -0.064928
      4 H                     0.171371
      5 C                    -0.106442
      6 C                    -0.106442
  ----------------------------------------
  Sum of atomic charges =     0.000000

 -----------------------------------------------------------------
                    Cartesian Multipole Moments
 -----------------------------------------------------------------
    Charge (ESU x 10^10)
                 0.0000
    Dipole Moment (Debye)
         X      -0.0000      Y       0.0000      Z       0.0000
       Tot       0.0000
    Quadrupole Moments (Debye-Ang)
        XX     -25.4468     XY      -5.0050     YY     -19.7496
        XZ      -0.0000     YZ      -0.0000     ZZ     -25.6325
    Octopole Moments (Debye-Ang^2)
       XXX      -0.0000    XXY      -0.0000    XYY       0.0000
       YYY       0.0000    XXZ       0.0000    XYZ      -0.0000
       YYZ      -0.0000    XZZ      -0.0000    YZZ       0.0000
       ZZZ       0.0000
    Hexadecapole Moments (Debye-Ang^3)
      XXXX    -417.3220   XXXY      -8.9386   XXYY     -63.4959
      XYYY      -5.0306   YYYY     -48.2953   XXXZ       0.0000
      XXYZ      -0.0000   XYYZ       0.0000   YYYZ      -0.0000
      XXZZ     -71.4991   XYZZ       3.9906   YYZZ     -16.2324
      XZZZ       0.0000   YZZZ      -0.0000   ZZZZ     -29.9798
 -----------------------------------------------------------------
 Calculating analytic gradient of the SCF energy
 Gradient of SCF Energy
            1           2           3           4           5           6
    1   0.0635581  -0.0589155   0.0589155  -0.0635581   0.0172668  -0.0172668
    2  -0.0670649   0.0207448  -0.0207448   0.0670649   0.0538738  -0.0538738
    3  -0.0000000  -0.0000000   0.0000000  -0.0000000   0.0000000   0.0000000
 Max gradient component =       6.706E-02
 RMS gradient           =       4.169E-02
 Gradient time:  CPU 1.58 s  wall 0.49 s
 Geometry Optimization Parameters
   NAtoms,    NIC,     NZ,  NCons,   NDum,   NFix, NCnnct, MaxDiis
        6      27       0       0       0       0       0       0


** GEOMETRY OPTIMIZATION IN DELOCALIZED INTERNAL COORDINATES **
   Searching for a Minimum

   Optimization Cycle:   1

                       Coordinates (Angstroms)
     ATOM                X               Y               Z
      1  H         1.5140628456   -1.6454828166    0.0000000000
      2  F        -2.2248239606   -0.2239605865    0.0000000000
      3  F         2.2248239606    0.2239605865    0.0000000000
      4  H        -1.5140628456    1.6454828166    0.0000000000
      5  C         0.9347217015   -0.3553805575    0.0000000000
      6  C        -0.9347217015    0.3553805575    0.0000000000
   Point Group: c2h   Number of degrees of freedom:     5


   Energy is   -276.825939623


 Attempting to Generate Delocalized Internal Coordinates

  5 Hessian modes will be used to form the next step
  Hessian Eigenvalues:
     0.088642    0.138777    0.160000    0.220000    0.433438

 Minimum Search - Taking Simple RFO Step
 Searching for Lamda that Minimizes Along All modes
 Value Taken    Lamda =  -0.17241777
 Calculated Step too Large.  Step scaled by  0.395629
 Step Taken.  Stepsize is  0.300000

                             Maximum     Tolerance    Cnvgd?
         Gradient           0.198123      0.000300      NO
         Displacement       0.253602      0.001200      NO
         Energy change     *********      0.000001      NO


 New Cartesian Coordinates Obtained by Inverse Iteration

 Displacement from previous Coordinates is:  0.483730
 ----------------------------------------------------------------
             Standard Nuclear Orientation (Angstroms)
    I     Atom           X                Y                Z
 ----------------------------------------------------------------
    1      H       1.3906404551    -1.5990369136     0.0000000000
    2      F      -2.1298853086    -0.2785601787     0.0000000000
    3      F       2.1298853086     0.2785601787     0.0000000000
    4      H      -1.3906404551     1.5990369136     0.0000000000
    5      C       0.8776652536    -0.3443183128     0.0000000000
    6      C      -0.8776652536     0.3443183128     0.0000000000
 ----------------------------------------------------------------
 Molecular Point Group                 C2h   NOp =  4
 Largest Abelian Subgroup              C2h   NOp =  4
 Nuclear Repulsion Energy =    94.1313169026 hartrees
 There are       16 alpha and       16 beta electrons
 Applying Cartesian multipole field
    Component          Value
    ---------          -----
     (2,0,0)        1.00000E-11
     (0,2,0)        2.00000E-11
     (0,0,2)       -3.00000E-11
 Nucleus-field energy     =     0.0000000040 hartrees
 Requested basis set is 6-311++G(d,p)
 There are 34 shells and 102 basis functions
 A cutoff of  1.0D-11 yielded    554 shell pairs
 There are      5074 function pairs (      5479 Cartesian)
 Smallest overlap matrix eigenvalue = 5.66E-04
 Guess MOs from SCF MO coefficient file

 -----------------------------------------------------------------------
  General SCF calculation program by
  Eric Jon Sundstrom, Paul Horn, Yuezhi Mao, Dmitri Zuev, Alec White,
  David Stuck, Shaama M.S., Shane Yost, Joonho Lee, David Small,
  Daniel Levine, Susi Lehtola, Hugh Burton, Evgeny Epifanovsky
 -----------------------------------------------------------------------
 Exchange:     0.2000 Hartree-Fock + 0.0800 Slater + 0.7200 B88
 Correlation:  0.1900 VWN1RPA + 0.8100 LYP
 Using SG-1 standard quadrature grid
 using 4 threads for integral computing
 -------------------------------------------------------
 OpenMP Integral computing Module                
 Release: version 2.0, May 2017, Q-Chem Inc. Pleasanton 
 -------------------------------------------------------
 -------------------------------------------------------
 OpenMP BLAS3 based DFT computing Module                
 Release: version 1.0, May 2013, Q-Chem Inc. Pittsburgh 
 -------------------------------------------------------
 A restricted SCF calculation will be
 performed using DIIS
 SCF converges when DIIS error is below 1.0e-08
 ---------------------------------------
  Cycle       Energy         DIIS error
 ---------------------------------------
    1    -276.8909963467      1.32e-03  
    2    -276.8944873328      6.88e-04  
    3    -276.8945204062      7.71e-04  
    4    -276.8951238472      1.51e-04  
    5    -276.8951444292      1.97e-05  
    6    -276.8951450871      3.91e-06  
    7    -276.8951451113      4.62e-07  
    8    -276.8951451116      1.16e-07  
    9    -276.8951451116      6.10e-09  Convergence criterion met
 ---------------------------------------
 SCF time:   CPU 4.98s  wall 2.00s 
 SCF   energy in the final basis set =     -276.8951451116
 Total energy in the final basis set =     -276.8951451116

 --------------------------------------------------------------
             Orbital Energies (a.u.) and Symmetries
 --------------------------------------------------------------

 Alpha MOs, Restricted
 -- Occupied --                  
-24.731 -24.731 -10.357 -10.357  -1.247  -1.247  -0.698  -0.649
  1 Ag    1 Bu    2 Ag    2 Bu    3 Ag    3 Bu    4 Ag    4 Bu                 
 -0.523  -0.515  -0.501  -0.487  -0.481  -0.422  -0.354  -0.238
  5 Ag    5 Bu    6 Ag    1 Au    1 Bg    6 Bu    7 Ag    2 Au                 
 -- Virtual --                   
 -0.101  -0.096  -0.033  -0.009   0.029   0.044   0.061   0.076
  2 Bg    7 Bu    8 Bu    8 Ag    9 Bu    9 Ag    3 Au   10 Ag                 
  0.077   0.089   0.102   0.126   0.144   0.148   0.174   0.187
 10 Bu    3 Bg   11 Ag   11 Bu   12 Ag   12 Bu   13 Ag   13 Bu                 
  0.235   0.253   0.275   0.288   0.320   0.351   0.360   0.396
 14 Bu    4 Bg    4 Au   14 Ag   15 Ag   15 Bu   16 Ag   16 Bu                 
  0.429   0.471   0.507   0.552   0.590   0.599   0.645   0.707
 17 Bu   17 Ag    5 Au    5 Bg   18 Bu   18 Ag   19 Bu   19 Ag                 
  0.767   0.822   0.991   1.106   1.145   1.177   1.273   1.291
 20 Ag   20 Bu    6 Au   21 Ag    6 Bg    7 Au   21 Bu    7 Bg                 
  1.291   1.316   1.411   1.418   1.428   1.450   1.469   1.582
 22 Ag   22 Bu   23 Bu   23 Ag    8 Au    8 Bg   24 Ag   24 Bu                 
  1.608   1.622   1.656   1.713   1.716   1.834   1.911   1.921
 25 Ag    9 Au   25 Bu    9 Bg   26 Ag   26 Bu   27 Ag   27 Bu                 
  2.107   2.228   2.562   2.569   2.596   2.648   2.724   2.926
 28 Bu   28 Ag   29 Bu   10 Au   29 Ag   10 Bg   30 Ag   30 Bu                 
  2.967   3.346   3.745   3.746   3.749   3.749   3.903   3.905
 31 Ag   31 Bu   11 Au   11 Bg   32 Ag   32 Bu   12 Bg   12 Au                 
  3.967   3.970   4.582   4.613   6.246   6.249   6.309   6.344
 33 Ag   33 Bu   34 Ag   34 Bu   13 Au   13 Bg   35 Ag   35 Bu                 
  6.421   6.451  23.301  23.327  66.700  66.711
 36 Bu   36 Ag   37 Bu   37 Ag   38 Bu   38 Ag                                 

 Beta MOs, Restricted
 -- Occupied --                  
-24.731 -24.731 -10.357 -10.357  -1.247  -1.247  -0.698  -0.649
  1 Ag    1 Bu    2 Ag    2 Bu    3 Ag    3 Bu    4 Ag    4 Bu                 
 -0.523  -0.515  -0.501  -0.487  -0.481  -0.422  -0.354  -0.238
  5 Ag    5 Bu    6 Ag    1 Au    1 Bg    6 Bu    7 Ag    2 Au                 
 -- Virtual --                   
 -0.101  -0.096  -0.033  -0.009   0.029   0.044   0.061   0.076
  2 Bg    7 Bu    8 Bu    8 Ag    9 Bu    9 Ag    3 Au   10 Ag                 
  0.077   0.089   0.102   0.126   0.144   0.148   0.174   0.187
 10 Bu    3 Bg   11 Ag   11 Bu   12 Ag   12 Bu   13 Ag   13 Bu                 
  0.235   0.253   0.275   0.288   0.320   0.351   0.360   0.396
 14 Bu    4 Bg    4 Au   14 Ag   15 Ag   15 Bu   16 Ag   16 Bu                 
  0.429   0.471   0.507   0.552   0.590   0.599   0.645   0.707
 17 Bu   17 Ag    5 Au    5 Bg   18 Bu   18 Ag   19 Bu   19 Ag                 
  0.767   0.822   0.991   1.106   1.145   1.177   1.273   1.291
 20 Ag   20 Bu    6 Au   21 Ag    6 Bg    7 Au   21 Bu    7 Bg                 
  1.291   1.316   1.411   1.418   1.428   1.450   1.469   1.582
 22 Ag   22 Bu   23 Bu   23 Ag    8 Au    8 Bg   24 Ag   24 Bu                 
  1.608   1.622   1.656   1.713   1.716   1.834   1.911   1.921
 25 Ag    9 Au   25 Bu    9 Bg   26 Ag   26 Bu   27 Ag   27 Bu                 
  2.107   2.228   2.562   2.569   2.596   2.648   2.724   2.926
 28 Bu   28 Ag   29 Bu   10 Au   29 Ag   10 Bg   30 Ag   30 Bu                 
  2.967   3.346   3.745   3.746   3.749   3.749   3.903   3.905
 31 Ag   31 Bu   11 Au   11 Bg   32 Ag   32 Bu   12 Bg   12 Au                 
  3.967   3.970   4.582   4.613   6.246   6.249   6.309   6.344
 33 Ag   33 Bu   34 Ag   34 Bu   13 Au   13 Bg   35 Ag   35 Bu                 
  6.421   6.451  23.301  23.327  66.700  66.711
 36 Bu   36 Ag   37 Bu   37 Ag   38 Bu   38 Ag                                 
 --------------------------------------------------------------

          Ground-State Mulliken Net Atomic Charges

     Atom                 Charge (a.u.)
  ----------------------------------------
      1 H                     0.170912
      2 F                    -0.068461
      3 F                    -0.068461
      4 H                     0.170912
      5 C                    -0.102451
      6 C                    -0.102451
  ----------------------------------------
  Sum of atomic charges =     0.000000

 -----------------------------------------------------------------
                    Cartesian Multipole Moments
 -----------------------------------------------------------------
    Charge (ESU x 10^10)
                -0.0000
    Dipole Moment (Debye)
         X       0.0000      Y      -0.0000      Z       0.0000
       Tot       0.0000
    Quadrupole Moments (Debye-Ang)
        XX     -25.6120     XY      -4.6570     YY     -19.7828
        XZ      -0.0000     YZ       0.0000     ZZ     -25.2456
    Octopole Moments (Debye-Ang^2)
       XXX       0.0000    XXY      -0.0000    XYY       0.0000
       YYY      -0.0000    XXZ       0.0000    XYZ      -0.0000
       YYZ       0.0000    XZZ       0.0000    YZZ      -0.0000
       ZZZ       0.0000
    Hexadecapole Moments (Debye-Ang^3)
      XXXX    -379.7061   XXXY     -10.9932   XXYY     -59.9901
      XYYY      -8.5173   YYYY     -47.5186   XXXZ       0.0000
      XXYZ      -0.0000   XYYZ       0.0000   YYYZ       0.0000
      XXZZ     -64.9365   XYZZ       1.9477   YYZZ     -15.6096
      XZZZ      -0.0000   YZZZ       0.0000   ZZZZ     -28.8757
 -----------------------------------------------------------------
 Calculating analytic gradient of the SCF energy
 Gradient of SCF Energy
            1           2           3           4           5           6
    1   0.0585753  -0.0535659   0.0535659  -0.0585753   0.0432995  -0.0432995
    2  -0.0693713   0.0165020  -0.0165020   0.0693713   0.0434941  -0.0434941
    3   0.0000000  -0.0000000  -0.0000000  -0.0000000  -0.0000000   0.0000000
 Max gradient component =       6.937E-02
 RMS gradient           =       4.103E-02
 Gradient time:  CPU 1.63 s  wall 0.50 s
 Geometry Optimization Parameters
   NAtoms,    NIC,     NZ,  NCons,   NDum,   NFix, NCnnct, MaxDiis
        6      27       0       0       0       0       0       0

 Cartesian Hessian Update
 Hessian Updated using BFGS Update
**WARNING** Hereditary positive definiteness endangered


** GEOMETRY OPTIMIZATION IN DELOCALIZED INTERNAL COORDINATES **
   Searching for a Minimum

   Optimization Cycle:   2

                       Coordinates (Angstroms)
     ATOM                X               Y               Z
      1  H         1.3906404551   -1.5990369136    0.0000000000
      2  F        -2.1298853086   -0.2785601787    0.0000000000
      3  F         2.1298853086    0.2785601787    0.0000000000
      4  H        -1.3906404551    1.5990369136    0.0000000000
      5  C         0.8776652536   -0.3443183128    0.0000000000
      6  C        -0.8776652536    0.3443183128    0.0000000000
   Point Group: c2h   Number of degrees of freedom:     5


   Energy is   -276.895145112

 Hessian Updated using BFGS Update
**WARNING** Hereditary positive definiteness endangered

  5 Hessian modes will be used to form the next step
  Hessian Eigenvalues:
    -0.209291    0.010812    0.142376    0.196527    0.404235
**WARNING** Hessian does not have the Desired Local Structure

 Minimum Search - Taking Simple RFO Step
 Searching for Lamda that Minimizes Along All modes
 Value Taken    Lamda =  -0.26710329
 Calculated Step too Large.  Step scaled by  0.202362
 Step Taken.  Stepsize is  0.300000

                             Maximum     Tolerance    Cnvgd?
         Gradient           0.196959      0.000300      NO
         Displacement       0.183145      0.001200      NO
         Energy change     -0.069205      0.000001      NO


 New Cartesian Coordinates Obtained by Inverse Iteration

 Displacement from previous Coordinates is:  0.374864
 ----------------------------------------------------------------
             Standard Nuclear Orientation (Angstroms)
    I     Atom           X                Y                Z
 ----------------------------------------------------------------
    1      H       1.3129541529    -1.5429083081     0.0000000000
    2      F      -2.0628337535    -0.2928622646     0.0000000000
    3      F       2.0628337535     0.2928622646     0.0000000000
    4      H      -1.3129541529     1.5429083081     0.0000000000
    5      C       0.8057482418    -0.3194756321     0.0000000000
    6      C      -0.8057482418     0.3194756321     0.0000000000
 ----------------------------------------------------------------
 Molecular Point Group                 C2h   NOp =  4
 Largest Abelian Subgroup              C2h   NOp =  4
 Nuclear Repulsion Energy =    96.6957426613 hartrees
 There are       16 alpha and       16 beta electrons
 Applying Cartesian multipole field
    Component          Value
    ---------          -----
     (2,0,0)        1.00000E-11
     (0,2,0)        2.00000E-11
     (0,0,2)       -3.00000E-11
 Nucleus-field energy     =     0.0000000037 hartrees
 Requested basis set is 6-311++G(d,p)
 There are 34 shells and 102 basis functions
 A cutoff of  1.0D-11 yielded    554 shell pairs
 There are      5074 function pairs (      5479 Cartesian)
 Smallest overlap matrix eigenvalue = 3.53E-04
 Guess MOs from SCF MO coefficient file

 -----------------------------------------------------------------------
  General SCF calculation program by
  Eric Jon Sundstrom, Paul Horn, Yuezhi Mao, Dmitri Zuev, Alec White,
  David Stuck, Shaama M.S., Shane Yost, Joonho Lee, David Small,
  Daniel Levine, Susi Lehtola, Hugh Burton, Evgeny Epifanovsky
 -----------------------------------------------------------------------
 Exchange:     0.2000 Hartree-Fock + 0.0800 Slater + 0.7200 B88
 Correlation:  0.1900 VWN1RPA + 0.8100 LYP
 Using SG-1 standard quadrature grid
 using 4 threads for integral computing
 -------------------------------------------------------
 OpenMP Integral computing Module                
 Release: version 2.0, May 2017, Q-Chem Inc. Pleasanton 
 -------------------------------------------------------
 -------------------------------------------------------
 OpenMP BLAS3 based DFT computing Module                
 Release: version 1.0, May 2013, Q-Chem Inc. Pittsburgh 
 -------------------------------------------------------
 A restricted SCF calculation will be
 performed using DIIS
 SCF converges when DIIS error is below 1.0e-08
 ---------------------------------------
  Cycle       Energy         DIIS error
 ---------------------------------------
    1    -276.9473064787      1.32e-03  
    2    -276.9501146072      9.56e-04  
    3    -276.9505828964      7.82e-04  
    4    -276.9511346089      1.29e-04  
    5    -276.9511528633      1.61e-05  
    6    -276.9511532531      2.32e-06  
    7    -276.9511532585      2.72e-07  
    8    -276.9511532586      4.47e-08  
    9    -276.9511532586      7.59e-09  Convergence criterion met
 ---------------------------------------
 SCF time:   CPU 5.06s  wall 2.00s 
 SCF   energy in the final basis set =     -276.9511532586
 Total energy in the final basis set =     -276.9511532586

 --------------------------------------------------------------
             Orbital Energies (a.u.) and Symmetries
 --------------------------------------------------------------

 Alpha MOs, Restricted
 -- Occupied --                  
-24.727 -24.727 -10.350 -10.350  -1.245  -1.244  -0.715  -0.646
  1 Ag    1 Bu    2 Ag    2 Bu    3 Ag    3 Bu    4 Ag    4 Bu                 
 -0.538  -0.519  -0.499  -0.486  -0.478  -0.418  -0.360  -0.250
  5 Ag    5 Bu    6 Ag    1 Au    1 Bg    6 Bu    7 Ag    2 Au                 
 -- Virtual --                   
 -0.085  -0.056  -0.035  -0.005   0.038   0.045   0.060   0.077
  2 Bg    7 Bu    8 Bu    8 Ag    9 Bu    9 Ag    3 Au   10 Bu                 
  0.079   0.091   0.105   0.129   0.147   0.150   0.186   0.213
 10 Ag    3 Bg   11 Ag   11 Bu   12 Ag   12 Bu   13 Ag   13 Bu                 
  0.237   0.250   0.279   0.292   0.321   0.353   0.364   0.397
 14 Bu    4 Bg    4 Au   14 Ag   15 Ag   15 Bu   16 Ag   16 Bu                 
  0.441   0.482   0.512   0.551   0.573   0.607   0.648   0.718
 17 Bu   17 Ag    5 Au    5 Bg   18 Ag   18 Bu   19 Bu   19 Ag                 
  0.755   0.828   0.971   1.139   1.173   1.178   1.278   1.302
 20 Ag   20 Bu    6 Au    6 Bg   21 Ag    7 Au   21 Bu   22 Ag                 
  1.310   1.325   1.419   1.427   1.435   1.461   1.481   1.599
  7 Bg   22 Bu   23 Bu    8 Au   23 Ag    8 Bg   24 Ag   24 Bu                 
  1.648   1.672   1.673   1.751   1.780   1.840   1.918   1.953
  9 Au   25 Bu   25 Ag   26 Ag    9 Bg   26 Bu   27 Ag   27 Bu                 
  2.144   2.324   2.561   2.579   2.627   2.678   2.767   2.946
 28 Bu   28 Ag   10 Au   29 Bu   29 Ag   10 Bg   30 Ag   30 Bu                 
  2.981   3.518   3.748   3.750   3.753   3.756   3.906   3.911
 31 Ag   31 Bu   11 Au   11 Bg   32 Ag   32 Bu   12 Bg   12 Au                 
  3.974   3.985   4.601   4.646   6.250   6.254   6.318   6.353
 33 Ag   33 Bu   34 Ag   34 Bu   13 Au   13 Bg   35 Ag   35 Bu                 
  6.445   6.466  23.335  23.346  66.704  66.718
 36 Bu   36 Ag   37 Bu   37 Ag   38 Bu   38 Ag                                 

 Beta MOs, Restricted
 -- Occupied --                  
-24.727 -24.727 -10.350 -10.350  -1.245  -1.244  -0.715  -0.646
  1 Ag    1 Bu    2 Ag    2 Bu    3 Ag    3 Bu    4 Ag    4 Bu                 
 -0.538  -0.519  -0.499  -0.486  -0.478  -0.418  -0.360  -0.250
  5 Ag    5 Bu    6 Ag    1 Au    1 Bg    6 Bu    7 Ag    2 Au                 
 -- Virtual --                   
 -0.085  -0.056  -0.035  -0.005   0.038   0.045   0.060   0.077
  2 Bg    7 Bu    8 Bu    8 Ag    9 Bu    9 Ag    3 Au   10 Bu                 
  0.079   0.091   0.105   0.129   0.147   0.150   0.186   0.213
 10 Ag    3 Bg   11 Ag   11 Bu   12 Ag   12 Bu   13 Ag   13 Bu                 
  0.237   0.250   0.279   0.292   0.321   0.353   0.364   0.397
 14 Bu    4 Bg    4 Au   14 Ag   15 Ag   15 Bu   16 Ag   16 Bu                 
  0.441   0.482   0.512   0.551   0.573   0.607   0.648   0.718
 17 Bu   17 Ag    5 Au    5 Bg   18 Ag   18 Bu   19 Bu   19 Ag                 
  0.755   0.828   0.971   1.139   1.173   1.178   1.278   1.302
 20 Ag   20 Bu    6 Au    6 Bg   21 Ag    7 Au   21 Bu   22 Ag                 
  1.310   1.325   1.419   1.427   1.435   1.461   1.481   1.599
  7 Bg   22 Bu   23 Bu    8 Au   23 Ag    8 Bg   24 Ag   24 Bu                 
  1.648   1.672   1.673   1.751   1.780   1.840   1.918   1.953
  9 Au   25 Bu   25 Ag   26 Ag    9 Bg   26 Bu   27 Ag   27 Bu                 
  2.144   2.324   2.561   2.579   2.627   2.678   2.767   2.946
 28 Bu   28 Ag   10 Au   29 Bu   29 Ag   10 Bg   30 Ag   30 Bu                 
  2.981   3.518   3.748   3.750   3.753   3.756   3.906   3.911
 31 Ag   31 Bu   11 Au   11 Bg   32 Ag   32 Bu   12 Bg   12 Au                 
  3.974   3.985   4.601   4.646   6.250   6.254   6.318   6.353
 33 Ag   33 Bu   34 Ag   34 Bu   13 Au   13 Bg   35 Ag   35 Bu                 
  6.445   6.466  23.335  23.346  66.704  66.718
 36 Bu   36 Ag   37 Bu   37 Ag   38 Bu   38 Ag                                 
 --------------------------------------------------------------

          Ground-State Mulliken Net Atomic Charges

     Atom                 Charge (a.u.)
  ----------------------------------------
      1 H                     0.166386
      2 F                    -0.086022
      3 F                    -0.086022
      4 H                     0.166386
      5 C                    -0.080365
      6 C                    -0.080363
  ----------------------------------------
  Sum of atomic charges =     0.000000

 -----------------------------------------------------------------
                    Cartesian Multipole Moments
 -----------------------------------------------------------------
    Charge (ESU x 10^10)
                -0.0000
    Dipole Moment (Debye)
         X      -0.0000      Y       0.0000      Z       0.0000
       Tot       0.0000
    Quadrupole Moments (Debye-Ang)
        XX     -25.9848     XY      -4.3564     YY     -20.0215
        XZ      -0.0000     YZ      -0.0000     ZZ     -24.7880
    Octopole Moments (Debye-Ang^2)
       XXX      -0.0000    XXY       0.0000    XYY       0.0000
       YYY      -0.0000    XXZ      -0.0000    XYZ      -0.0000
       YYZ       0.0000    XZZ      -0.0000    YZZ       0.0000
       ZZZ       0.0000
    Hexadecapole Moments (Debye-Ang^3)
      XXXX    -352.7602   XXXY     -12.3224   XXYY     -56.8803
      XYYY      -9.7447   YYYY     -46.6388   XXXZ      -0.0000
      XXYZ      -0.0000   XYYZ       0.0000   YYYZ      -0.0000
      XXZZ     -60.0461   XYZZ       0.7286   YYZZ     -14.7271
      XZZZ       0.0000   YZZZ      -0.0000   ZZZZ     -27.2206
 -----------------------------------------------------------------
 Calculating analytic gradient of the SCF energy
 Gradient of SCF Energy
            1           2           3           4           5           6
    1   0.0600395  -0.0505695   0.0505694  -0.0600396   0.0578726  -0.0578723
    2  -0.0660893   0.0210277  -0.0210278   0.0660894   0.0422632  -0.0422632
    3   0.0000000  -0.0000000  -0.0000000  -0.0000000   0.0000000   0.0000000
 Max gradient component =       6.609E-02
 RMS gradient           =       4.230E-02
 Gradient time:  CPU 1.65 s  wall 0.51 s
 Geometry Optimization Parameters
   NAtoms,    NIC,     NZ,  NCons,   NDum,   NFix, NCnnct, MaxDiis
        6      27       0       0       0       0       0       0

 Cartesian Hessian Update
 Hessian Updated using BFGS Update
**WARNING** Hereditary positive definiteness endangered


** GEOMETRY OPTIMIZATION IN DELOCALIZED INTERNAL COORDINATES **
   Searching for a Minimum

   Optimization Cycle:   3

                       Coordinates (Angstroms)
     ATOM                X               Y               Z
      1  H         1.3129541529   -1.5429083081    0.0000000000
      2  F        -2.0628337535   -0.2928622646    0.0000000000
      3  F         2.0628337535    0.2928622646    0.0000000000
      4  H        -1.3129541529    1.5429083081    0.0000000000
      5  C         0.8057482418   -0.3194756321    0.0000000000
      6  C        -0.8057482418    0.3194756321    0.0000000000
   Point Group: c2h   Number of degrees of freedom:     5


   Energy is   -276.951153259

 Hessian Updated using BFGS Update
**WARNING** Hereditary positive definiteness endangered

  5 Hessian modes will be used to form the next step
  Hessian Eigenvalues:
    -0.044478    0.015434    0.123477    0.194617    0.393502
**WARNING** Hessian does not have the Desired Local Structure

 Minimum Search - Taking Simple RFO Step
 Searching for Lamda that Minimizes Along All modes
 Value Taken    Lamda =  -0.25544868
 Calculated Step too Large.  Step scaled by  0.282593
 Step Taken.  Stepsize is  0.300000

                             Maximum     Tolerance    Cnvgd?
         Gradient           0.207938      0.000300      NO
         Displacement       0.256757      0.001200      NO
         Energy change     -0.056008      0.000001      NO


 New Cartesian Coordinates Obtained by Inverse Iteration

 Displacement from previous Coordinates is:  0.482418
 ----------------------------------------------------------------
             Standard Nuclear Orientation (Angstroms)
    I     Atom           X                Y                Z
 ----------------------------------------------------------------
    1      H       1.1932696035    -1.5009952102     0.0000000000
    2      F      -1.9651833270    -0.3466973867     0.0000000000
    3      F       1.9651833270     0.3466973867     0.0000000000
    4      H      -1.1932696035     1.5009952102     0.0000000000
    5      C       0.7431744971    -0.3070350522     0.0000000000
    6      C      -0.7431744971     0.3070350522     0.0000000000
 ----------------------------------------------------------------
 Molecular Point Group                 C2h   NOp =  4
 Largest Abelian Subgroup              C2h   NOp =  4
 Nuclear Repulsion Energy =   100.0240281225 hartrees
 There are       16 alpha and       16 beta electrons
 Applying Cartesian multipole field
    Component          Value
    ---------          -----
     (2,0,0)        1.00000E-11
     (0,2,0)        2.00000E-11
     (0,0,2)       -3.00000E-11
 Nucleus-field energy     =     0.0000000034 hartrees
 Requested basis set is 6-311++G(d,p)
 There are 34 shells and 102 basis functions
 A cutoff of  1.0D-11 yielded    564 shell pairs
 There are      5154 function pairs (      5561 Cartesian)
 Smallest overlap matrix eigenvalue = 2.57E-04
 Guess MOs from SCF MO coefficient file

 -----------------------------------------------------------------------
  General SCF calculation program by
  Eric Jon Sundstrom, Paul Horn, Yuezhi Mao, Dmitri Zuev, Alec White,
  David Stuck, Shaama M.S., Shane Yost, Joonho Lee, David Small,
  Daniel Levine, Susi Lehtola, Hugh Burton, Evgeny Epifanovsky
 -----------------------------------------------------------------------
 Exchange:     0.2000 Hartree-Fock + 0.0800 Slater + 0.7200 B88
 Correlation:  0.1900 VWN1RPA + 0.8100 LYP
 Using SG-1 standard quadrature grid
 using 4 threads for integral computing
 -------------------------------------------------------
 OpenMP Integral computing Module                
 Release: version 2.0, May 2017, Q-Chem Inc. Pleasanton 
 -------------------------------------------------------
 -------------------------------------------------------
 OpenMP BLAS3 based DFT computing Module                
 Release: version 1.0, May 2013, Q-Chem Inc. Pittsburgh 
 -------------------------------------------------------
 A restricted SCF calculation will be
 performed using DIIS
 SCF converges when DIIS error is below 1.0e-08
 ---------------------------------------
  Cycle       Energy         DIIS error
 ---------------------------------------
    1    -277.0165605200      1.59e-03  
    2    -277.0202262995      9.24e-04  
    3    -277.0206384205      8.18e-04  
    4    -277.0212744695      1.88e-04  
    5    -277.0213052049      1.34e-05  
    6    -277.0213054888      2.27e-06  
    7    -277.0213054939      3.97e-07  
    8    -277.0213054936      5.58e-07  
    9    -277.0213054941      5.02e-08  
   10    -277.0213054941      5.43e-09  Convergence criterion met
 ---------------------------------------
 SCF time:   CPU 5.75s  wall 2.00s 
 SCF   energy in the final basis set =     -277.0213054941
 Total energy in the final basis set =     -277.0213054941

 --------------------------------------------------------------
             Orbital Energies (a.u.) and Symmetries
 --------------------------------------------------------------

 Alpha MOs, Restricted
 -- Occupied --                  
-24.722 -24.722 -10.336 -10.335  -1.245  -1.244  -0.734  -0.643
  1 Ag    1 Bu    2 Ag    2 Bu    3 Ag    3 Bu    4 Ag    4 Bu                 
 -0.548  -0.526  -0.498  -0.487  -0.476  -0.421  -0.369  -0.258
  5 Ag    5 Bu    6 Ag    1 Au    1 Bg    6 Bu    7 Ag    2 Au                 
 -- Virtual --                   
 -0.066  -0.027  -0.017  -0.002   0.049   0.058   0.059   0.081
  2 Bg    7 Bu    8 Bu    8 Ag    9 Ag    9 Bu    3 Au   10 Ag                 
  0.082   0.093   0.108   0.133   0.153   0.153   0.211   0.237
 10 Bu    3 Bg   11 Ag   11 Bu   12 Bu   12 Ag   13 Ag   13 Bu                 
  0.244   0.247   0.284   0.296   0.328   0.352   0.366   0.395
  4 Bg   14 Bu    4 Au   14 Ag   15 Ag   15 Bu   16 Ag   16 Bu                 
  0.451   0.497   0.516   0.545   0.551   0.626   0.647   0.734
 17 Bu   17 Ag    5 Au   18 Ag    5 Bg   18 Bu   19 Bu   19 Ag                 
  0.749   0.843   0.967   1.129   1.183   1.251   1.289   1.313
 20 Ag   20 Bu    6 Au    6 Bg    7 Au   21 Ag   21 Bu   22 Ag                 
  1.329   1.345   1.422   1.432   1.436   1.481   1.485   1.622
  7 Bg   22 Bu   23 Bu    8 Au   23 Ag    8 Bg   24 Ag   24 Bu                 
  1.697   1.738   1.745   1.797   1.840   1.847   1.944   2.009
  9 Au   25 Bu   25 Ag   26 Ag   26 Bu    9 Bg   27 Ag   27 Bu                 
  2.184   2.437   2.568   2.596   2.660   2.711   2.832   2.994
 28 Bu   28 Ag   10 Au   29 Bu   29 Ag   10 Bg   30 Ag   30 Bu                 
  3.042   3.651   3.752   3.755   3.759   3.769   3.917   3.928
 31 Ag   31 Bu   11 Au   11 Bg   32 Ag   32 Bu   12 Bg   12 Au                 
  3.995   4.006   4.644   4.705   6.254   6.258   6.323   6.357
 33 Ag   33 Bu   34 Ag   34 Bu   13 Au   13 Bg   35 Ag   35 Bu                 
  6.490   6.506  23.391  23.435  66.707  66.726
 36 Ag   36 Bu   37 Ag   37 Bu   38 Bu   38 Ag                                 

 Beta MOs, Restricted
 -- Occupied --                  
-24.722 -24.722 -10.336 -10.335  -1.245  -1.244  -0.734  -0.643
  1 Ag    1 Bu    2 Ag    2 Bu    3 Ag    3 Bu    4 Ag    4 Bu                 
 -0.548  -0.526  -0.498  -0.487  -0.476  -0.421  -0.369  -0.258
  5 Ag    5 Bu    6 Ag    1 Au    1 Bg    6 Bu    7 Ag    2 Au                 
 -- Virtual --                   
 -0.066  -0.027  -0.017  -0.002   0.049   0.058   0.059   0.081
  2 Bg    7 Bu    8 Bu    8 Ag    9 Ag    9 Bu    3 Au   10 Ag                 
  0.082   0.093   0.108   0.133   0.153   0.153   0.211   0.237
 10 Bu    3 Bg   11 Ag   11 Bu   12 Bu   12 Ag   13 Ag   13 Bu                 
  0.244   0.247   0.284   0.296   0.328   0.352   0.366   0.395
  4 Bg   14 Bu    4 Au   14 Ag   15 Ag   15 Bu   16 Ag   16 Bu                 
  0.451   0.497   0.516   0.545   0.551   0.626   0.647   0.734
 17 Bu   17 Ag    5 Au   18 Ag    5 Bg   18 Bu   19 Bu   19 Ag                 
  0.749   0.843   0.967   1.129   1.183   1.251   1.289   1.313
 20 Ag   20 Bu    6 Au    6 Bg    7 Au   21 Ag   21 Bu   22 Ag                 
  1.329   1.345   1.422   1.432   1.436   1.481   1.485   1.622
  7 Bg   22 Bu   23 Bu    8 Au   23 Ag    8 Bg   24 Ag   24 Bu                 
  1.697   1.738   1.745   1.797   1.840   1.847   1.944   2.009
  9 Au   25 Bu   25 Ag   26 Ag   26 Bu    9 Bg   27 Ag   27 Bu                 
  2.184   2.437   2.568   2.596   2.660   2.711   2.832   2.994
 28 Bu   28 Ag   10 Au   29 Bu   29 Ag   10 Bg   30 Ag   30 Bu                 
  3.042   3.651   3.752   3.755   3.759   3.769   3.917   3.928
 31 Ag   31 Bu   11 Au   11 Bg   32 Ag   32 Bu   12 Bg   12 Au                 
  3.995   4.006   4.644   4.705   6.254   6.258   6.323   6.357
 33 Ag   33 Bu   34 Ag   34 Bu   13 Au   13 Bg   35 Ag   35 Bu                 
  6.490   6.506  23.391  23.435  66.707  66.726
 36 Ag   36 Bu   37 Ag   37 Bu   38 Bu   38 Ag                                 
 --------------------------------------------------------------

          Ground-State Mulliken Net Atomic Charges

     Atom                 Charge (a.u.)
  ----------------------------------------
      1 H                     0.166487
      2 F                    -0.097510
      3 F                    -0.097510
      4 H                     0.166487
      5 C                    -0.068976
      6 C                    -0.068976
  ----------------------------------------
  Sum of atomic charges =     0.000000

 -----------------------------------------------------------------
                    Cartesian Multipole Moments
 -----------------------------------------------------------------
    Charge (ESU x 10^10)
                -0.0000
    Dipole Moment (Debye)
         X      -0.0000      Y      -0.0000      Z      -0.0000
       Tot       0.0000
    Quadrupole Moments (Debye-Ang)
        XX     -26.1353     XY      -4.1520     YY     -19.9567
        XZ       0.0000     YZ      -0.0000     ZZ     -24.2951
    Octopole Moments (Debye-Ang^2)
       XXX      -0.0000    XXY      -0.0000    XYY       0.0000
       YYY       0.0000    XXZ      -0.0000    XYZ       0.0000
       YYZ      -0.0000    XZZ       0.0000    YZZ       0.0000
       ZZZ      -0.0000
    Hexadecapole Moments (Debye-Ang^3)
      XXXX    -318.4634   XXXY     -14.8004   XXYY     -53.1588
      XYYY     -12.9663   YYYY     -46.4372   XXXZ       0.0000
      XXYZ      -0.0000   XYYZ       0.0000   YYYZ      -0.0000
      XXZZ     -54.0929   XYZZ      -1.0155   YYZZ     -14.2020
      XZZZ       0.0000   YZZZ      -0.0000   ZZZZ     -25.7432
 -----------------------------------------------------------------
 Calculating analytic gradient of the SCF energy
 Gradient of SCF Energy
            1           2           3           4           5           6
    1   0.0516656  -0.0425416   0.0425416  -0.0516656   0.0680115  -0.0680115
    2  -0.0636163   0.0155124  -0.0155124   0.0636163   0.0308010  -0.0308010
    3   0.0000000   0.0000000  -0.0000000  -0.0000000   0.0000000  -0.0000000
 Max gradient component =       6.801E-02
 RMS gradient           =       3.992E-02
 Gradient time:  CPU 1.69 s  wall 0.52 s
 Geometry Optimization Parameters
   NAtoms,    NIC,     NZ,  NCons,   NDum,   NFix, NCnnct, MaxDiis
        6      27       0       0       0       0       0       0

 Cartesian Hessian Update
 Hessian Updated using BFGS Update


** GEOMETRY OPTIMIZATION IN DELOCALIZED INTERNAL COORDINATES **
   Searching for a Minimum

   Optimization Cycle:   4

                       Coordinates (Angstroms)
     ATOM                X               Y               Z
      1  H         1.1932696035   -1.5009952102    0.0000000000
      2  F        -1.9651833270   -0.3466973867    0.0000000000
      3  F         1.9651833270    0.3466973867    0.0000000000
      4  H        -1.1932696035    1.5009952102    0.0000000000
      5  C         0.7431744971   -0.3070350522    0.0000000000
      6  C        -0.7431744971    0.3070350522    0.0000000000
   Point Group: c2h   Number of degrees of freedom:     5


   Energy is   -277.021305494

 Hessian Updated using BFGS Update

  5 Hessian modes will be used to form the next step
  Hessian Eigenvalues:
     0.011052    0.101362    0.136695    0.205325    0.409627

 Minimum Search - Taking Simple RFO Step
 Searching for Lamda that Minimizes Along All modes
 Value Taken    Lamda =  -0.20071559
 Calculated Step too Large.  Step scaled by  0.329112
 Step Taken.  Stepsize is  0.300000

                             Maximum     Tolerance    Cnvgd?
         Gradient           0.187758      0.000300      NO
         Displacement       0.231478      0.001200      NO
         Energy change     -0.070152      0.000001      NO


 New Cartesian Coordinates Obtained by Inverse Iteration

 Displacement from previous Coordinates is:  0.455990
 ----------------------------------------------------------------
             Standard Nuclear Orientation (Angstroms)
    I     Atom           X                Y                Z
 ----------------------------------------------------------------
    1      H       1.0837571781    -1.4464168091     0.0000000000
    2      F      -1.8756558740    -0.3850437383     0.0000000000
    3      F       1.8756558740     0.3850437383     0.0000000000
    4      H      -1.0837571781     1.4464168091     0.0000000000
    5      C       0.6772803281    -0.2893361348     0.0000000000
    6      C      -0.6772803281     0.2893361348     0.0000000000
 ----------------------------------------------------------------
 Molecular Point Group                 C2h   NOp =  4
 Largest Abelian Subgroup              C2h   NOp =  4
 Nuclear Repulsion Energy =   103.7539810204 hartrees
 There are       16 alpha and       16 beta electrons
 Applying Cartesian multipole field
    Component          Value
    ---------          -----
     (2,0,0)        1.00000E-11
     (0,2,0)        2.00000E-11
     (0,0,2)       -3.00000E-11
 Nucleus-field energy     =     0.0000000031 hartrees
 Requested basis set is 6-311++G(d,p)
 There are 34 shells and 102 basis functions
 A cutoff of  1.0D-11 yielded    568 shell pairs
 There are      5170 function pairs (      5579 Cartesian)
 Smallest overlap matrix eigenvalue = 1.68E-04
 Guess MOs from SCF MO coefficient file

 -----------------------------------------------------------------------
  General SCF calculation program by
  Eric Jon Sundstrom, Paul Horn, Yuezhi Mao, Dmitri Zuev, Alec White,
  David Stuck, Shaama M.S., Shane Yost, Joonho Lee, David Small,
  Daniel Levine, Susi Lehtola, Hugh Burton, Evgeny Epifanovsky
 -----------------------------------------------------------------------
 Exchange:     0.2000 Hartree-Fock + 0.0800 Slater + 0.7200 B88
 Correlation:  0.1900 VWN1RPA + 0.8100 LYP
 Using SG-1 standard quadrature grid
 using 4 threads for integral computing
 -------------------------------------------------------
 OpenMP Integral computing Module                
 Release: version 2.0, May 2017, Q-Chem Inc. Pleasanton 
 -------------------------------------------------------
 -------------------------------------------------------
 OpenMP BLAS3 based DFT computing Module                
 Release: version 1.0, May 2013, Q-Chem Inc. Pittsburgh 
 -------------------------------------------------------
 A restricted SCF calculation will be
 performed using DIIS
 SCF converges when DIIS error is below 1.0e-08
 ---------------------------------------
  Cycle       Energy         DIIS error
 ---------------------------------------
    1    -277.0764906540      1.81e-03  
    2    -277.0802163654      1.12e-03  
    3    -277.0810311649      8.60e-04  
    4    -277.0816983971      2.10e-04  
    5    -277.0817359887      1.38e-05  
    6    -277.0817362350      2.50e-06  
    7    -277.0817362405      2.24e-07  
    8    -277.0817362405      5.53e-08  
    9    -277.0817362405      5.37e-09  Convergence criterion met
 ---------------------------------------
 SCF time:   CPU 5.28s  wall 1.00s 
 SCF   energy in the final basis set =     -277.0817362405
 Total energy in the final basis set =     -277.0817362405

 --------------------------------------------------------------
             Orbital Energies (a.u.) and Symmetries
 --------------------------------------------------------------

 Alpha MOs, Restricted
 -- Occupied --                  
-24.717 -24.717 -10.316 -10.316  -1.245  -1.243  -0.760  -0.640
  1 Ag    1 Bu    2 Ag    2 Bu    3 Ag    3 Bu    4 Ag    4 Bu                 
 -0.557  -0.537  -0.496  -0.489  -0.473  -0.421  -0.377  -0.270
  5 Ag    5 Bu    6 Ag    1 Au    1 Bg    6 Bu    7 Ag    2 Au                 
 -- Virtual --                   
 -0.043  -0.021   0.001   0.003   0.052   0.057   0.083   0.085
  2 Bg    7 Bu    8 Ag    8 Bu    9 Ag    3 Au   10 Ag    9 Bu                 
  0.091   0.096   0.110   0.139   0.155   0.160   0.236   0.239
 10 Bu    3 Bg   11 Ag   11 Bu   12 Bu   12 Ag   13 Ag    4 Bg                 
  0.240   0.289   0.296   0.299   0.341   0.353   0.370   0.395
 13 Bu    4 Au   14 Bu   14 Ag   15 Ag   15 Bu   16 Ag   16 Bu                 
  0.468   0.513   0.515   0.530   0.554   0.640   0.668   0.741
 17 Bu   17 Ag    5 Au   18 Ag    5 Bg   18 Bu   19 Bu   19 Ag                 
  0.753   0.855   0.979   1.116   1.194   1.301   1.304   1.334
 20 Ag   20 Bu    6 Au    6 Bg    7 Au   21 Bu   21 Ag   22 Ag                 
  1.340   1.375   1.430   1.439   1.442   1.483   1.509   1.651
  7 Bg   22 Bu   23 Bu   23 Ag    8 Au   24 Ag    8 Bg   24 Bu                 
  1.760   1.787   1.806   1.850   1.857   1.924   1.974   2.092
  9 Au   25 Bu   25 Ag   26 Ag   26 Bu    9 Bg   27 Ag   27 Bu                 
  2.245   2.575   2.584   2.609   2.681   2.751   2.925   3.036
 28 Bu   28 Ag   10 Au   29 Bu   29 Ag   10 Bg   30 Ag   30 Bu                 
  3.157   3.713   3.756   3.762   3.769   3.800   3.927   3.947
 31 Ag   31 Bu   11 Au   11 Bg   32 Ag   32 Bu   12 Bg   12 Au                 
  4.021   4.032   4.690   4.762   6.259   6.262   6.327   6.359
 33 Ag   33 Bu   34 Ag   34 Bu   13 Au   13 Bg   35 Ag   35 Bu                 
  6.521   6.580  23.433  23.666  66.713  66.735
 36 Ag   36 Bu   37 Ag   37 Bu   38 Bu   38 Ag                                 

 Beta MOs, Restricted
 -- Occupied --                  
-24.717 -24.717 -10.316 -10.316  -1.245  -1.243  -0.760  -0.640
  1 Ag    1 Bu    2 Ag    2 Bu    3 Ag    3 Bu    4 Ag    4 Bu                 
 -0.557  -0.537  -0.496  -0.489  -0.473  -0.421  -0.377  -0.270
  5 Ag    5 Bu    6 Ag    1 Au    1 Bg    6 Bu    7 Ag    2 Au                 
 -- Virtual --                   
 -0.043  -0.021   0.001   0.003   0.052   0.057   0.083   0.085
  2 Bg    7 Bu    8 Ag    8 Bu    9 Ag    3 Au   10 Ag    9 Bu                 
  0.091   0.096   0.110   0.139   0.155   0.160   0.236   0.239
 10 Bu    3 Bg   11 Ag   11 Bu   12 Bu   12 Ag   13 Ag    4 Bg                 
  0.240   0.289   0.296   0.299   0.341   0.353   0.370   0.395
 13 Bu    4 Au   14 Bu   14 Ag   15 Ag   15 Bu   16 Ag   16 Bu                 
  0.468   0.513   0.515   0.530   0.554   0.640   0.668   0.741
 17 Bu   17 Ag    5 Au   18 Ag    5 Bg   18 Bu   19 Bu   19 Ag                 
  0.753   0.855   0.979   1.116   1.194   1.301   1.304   1.334
 20 Ag   20 Bu    6 Au    6 Bg    7 Au   21 Bu   21 Ag   22 Ag                 
  1.340   1.375   1.430   1.439   1.442   1.483   1.509   1.651
  7 Bg   22 Bu   23 Bu   23 Ag    8 Au   24 Ag    8 Bg   24 Bu                 
  1.760   1.787   1.806   1.850   1.857   1.924   1.974   2.092
  9 Au   25 Bu   25 Ag   26 Ag   26 Bu    9 Bg   27 Ag   27 Bu                 
  2.245   2.575   2.584   2.609   2.681   2.751   2.925   3.036
 28 Bu   28 Ag   10 Au   29 Bu   29 Ag   10 Bg   30 Ag   30 Bu                 
  3.157   3.713   3.756   3.762   3.769   3.800   3.927   3.947
 31 Ag   31 Bu   11 Au   11 Bg   32 Ag   32 Bu   12 Bg   12 Au                 
  4.021   4.032   4.690   4.762   6.259   6.262   6.327   6.359
 33 Ag   33 Bu   34 Ag   34 Bu   13 Au   13 Bg   35 Ag   35 Bu                 
  6.521   6.580  23.433  23.666  66.713  66.735
 36 Ag   36 Bu   37 Ag   37 Bu   38 Bu   38 Ag                                 
 --------------------------------------------------------------

          Ground-State Mulliken Net Atomic Charges

     Atom                 Charge (a.u.)
  ----------------------------------------
      1 H                     0.165015
      2 F                    -0.113376
      3 F                    -0.113376
      4 H                     0.165015
      5 C                    -0.051639
      6 C                    -0.051639
  ----------------------------------------
  Sum of atomic charges =     0.000000

 -----------------------------------------------------------------
                    Cartesian Multipole Moments
 -----------------------------------------------------------------
    Charge (ESU x 10^10)
                 0.0000
    Dipole Moment (Debye)
         X      -0.0000      Y       0.0000      Z       0.0000
       Tot       0.0000
    Quadrupole Moments (Debye-Ang)
        XX     -26.2419     XY      -3.9421     YY     -19.9577
        XZ       0.0000     YZ       0.0000     ZZ     -23.7163
    Octopole Moments (Debye-Ang^2)
       XXX      -0.0000    XXY      -0.0000    XYY       0.0000
       YYY      -0.0000    XXZ      -0.0000    XYZ      -0.0000
       YYZ      -0.0000    XZZ      -0.0000    YZZ       0.0000
       ZZZ       0.0000
    Hexadecapole Moments (Debye-Ang^3)
      XXXX    -288.1187   XXXY     -16.8507   XXYY     -49.6381
      XYYY     -15.1122   YYYY     -45.9946   XXXZ       0.0000
      XXYZ       0.0000   XYYZ       0.0000   YYYZ      -0.0000
      XXZZ     -48.8240   XYZZ      -2.4021   YYZZ     -13.5109
      XZZZ       0.0000   YZZZ      -0.0000   ZZZZ     -24.0098
 -----------------------------------------------------------------
 Calculating analytic gradient of the SCF energy
 Gradient of SCF Energy
            1           2           3           4           5           6
    1   0.0439261  -0.0316828   0.0316828  -0.0439261   0.0500329  -0.0500329
    2  -0.0549225   0.0144917  -0.0144917   0.0549225   0.0310374  -0.0310374
    3  -0.0000000  -0.0000000   0.0000000   0.0000000  -0.0000000   0.0000000
 Max gradient component =       5.492E-02
 RMS gradient           =       3.270E-02
 Gradient time:  CPU 1.73 s  wall 0.53 s
 Geometry Optimization Parameters
   NAtoms,    NIC,     NZ,  NCons,   NDum,   NFix, NCnnct, MaxDiis
        6      27       0       0       0       0       0       0

 Cartesian Hessian Update
 Hessian Updated using BFGS Update


** GEOMETRY OPTIMIZATION IN DELOCALIZED INTERNAL COORDINATES **
   Searching for a Minimum

   Optimization Cycle:   5

                       Coordinates (Angstroms)
     ATOM                X               Y               Z
      1  H         1.0837571781   -1.4464168091    0.0000000000
      2  F        -1.8756558740   -0.3850437383    0.0000000000
      3  F         1.8756558740    0.3850437383    0.0000000000
      4  H        -1.0837571781    1.4464168091    0.0000000000
      5  C         0.6772803281   -0.2893361348    0.0000000000
      6  C        -0.6772803281    0.2893361348    0.0000000000
   Point Group: c2h   Number of degrees of freedom:     5


   Energy is   -277.081736241

 Hessian Updated using BFGS Update

  5 Hessian modes will be used to form the next step
  Hessian Eigenvalues:
     0.029939    0.124026    0.149981    0.204210    0.412011

 Minimum Search - Taking Simple RFO Step
 Searching for Lamda that Minimizes Along All modes
 Value Taken    Lamda =  -0.12268229
 Calculated Step too Large.  Step scaled by  0.435179
 Step Taken.  Stepsize is  0.300000

                             Maximum     Tolerance    Cnvgd?
         Gradient           0.150813      0.000300      NO
         Displacement       0.247711      0.001200      NO
         Energy change     -0.060431      0.000001      NO


 New Cartesian Coordinates Obtained by Inverse Iteration

 Displacement from previous Coordinates is:  0.463991
 ----------------------------------------------------------------
             Standard Nuclear Orientation (Angstroms)
    I     Atom           X                Y                Z
 ----------------------------------------------------------------
    1      H       0.9626449444    -1.3868395538     0.0000000000
    2      F      -1.7904673881    -0.4306392365     0.0000000000
    3      F       1.7904673881     0.4306392365     0.0000000000
    4      H      -0.9626449444     1.3868395538     0.0000000000
    5      C       0.6274054054    -0.2792268124     0.0000000000
    6      C      -0.6274054054     0.2792268124     0.0000000000
 ----------------------------------------------------------------
 Molecular Point Group                 C2h   NOp =  4
 Largest Abelian Subgroup              C2h   NOp =  4
 Nuclear Repulsion Energy =   107.4813707579 hartrees
 There are       16 alpha and       16 beta electrons
 Applying Cartesian multipole field
    Component          Value
    ---------          -----
     (2,0,0)        1.00000E-11
     (0,2,0)        2.00000E-11
     (0,0,2)       -3.00000E-11
 Nucleus-field energy     =     0.0000000029 hartrees
 Requested basis set is 6-311++G(d,p)
 There are 34 shells and 102 basis functions
 A cutoff of  1.0D-11 yielded    573 shell pairs
 There are      5187 function pairs (      5596 Cartesian)
 Smallest overlap matrix eigenvalue = 1.25E-04
 Guess MOs from SCF MO coefficient file

 -----------------------------------------------------------------------
  General SCF calculation program by
  Eric Jon Sundstrom, Paul Horn, Yuezhi Mao, Dmitri Zuev, Alec White,
  David Stuck, Shaama M.S., Shane Yost, Joonho Lee, David Small,
  Daniel Levine, Susi Lehtola, Hugh Burton, Evgeny Epifanovsky
 -----------------------------------------------------------------------
 Exchange:     0.2000 Hartree-Fock + 0.0800 Slater + 0.7200 B88
 Correlation:  0.1900 VWN1RPA + 0.8100 LYP
 Using SG-1 standard quadrature grid
 using 4 threads for integral computing
 -------------------------------------------------------
 OpenMP Integral computing Module                
 Release: version 2.0, May 2017, Q-Chem Inc. Pleasanton 
 -------------------------------------------------------
 -------------------------------------------------------
 OpenMP BLAS3 based DFT computing Module                
 Release: version 1.0, May 2013, Q-Chem Inc. Pittsburgh 
 -------------------------------------------------------
 A restricted SCF calculation will be
 performed using DIIS
 SCF converges when DIIS error is below 1.0e-08
 ---------------------------------------
  Cycle       Energy         DIIS error
 ---------------------------------------
    1    -277.1192223029      1.92e-03  
    2    -277.1231716550      1.02e-03  
    3    -277.1238304717      7.95e-04  
    4    -277.1244110818      2.21e-04  
    5    -277.1244484029      1.22e-05  
    6    -277.1244485834      2.37e-06  
    7    -277.1244485881      1.86e-07  
    8    -277.1244485882      4.91e-08  
    9    -277.1244485882      3.99e-09  Convergence criterion met
 ---------------------------------------
 SCF time:   CPU 5.39s  wall 1.00s 
 SCF   energy in the final basis set =     -277.1244485882
 Total energy in the final basis set =     -277.1244485882

 --------------------------------------------------------------
             Orbital Energies (a.u.) and Symmetries
 --------------------------------------------------------------

 Alpha MOs, Restricted
 -- Occupied --                  
-24.712 -24.712 -10.294 -10.294  -1.246  -1.243  -0.783  -0.640
  1 Ag    1 Bu    2 Ag    2 Bu    3 Ag    3 Bu    4 Ag    4 Bu                 
 -0.561  -0.552  -0.496  -0.492  -0.471  -0.423  -0.386  -0.277
  5 Ag    5 Bu    6 Ag    1 Au    1 Bg    6 Bu    7 Ag    2 Au                 
 -- Virtual --                   
 -0.023  -0.010   0.003   0.011   0.056   0.058   0.085   0.093
  2 Bg    7 Bu    8 Ag    8 Bu    3 Au    9 Ag   10 Ag    9 Bu                 
  0.101   0.110   0.115   0.154   0.160   0.168   0.235   0.241
  3 Bg   11 Ag   10 Bu   11 Bu   12 Bu   12 Ag    4 Bg   13 Bu                 
  0.252   0.293   0.307   0.334   0.354   0.359   0.373   0.399
 13 Ag    4 Au   14 Ag   14 Bu   15 Bu   15 Ag   16 Ag   16 Bu                 
  0.481   0.512   0.515   0.550   0.558   0.654   0.702   0.747
 17 Bu    5 Au   17 Ag   18 Ag    5 Bg   18 Bu   19 Bu   19 Ag                 
  0.763   0.861   1.002   1.103   1.208   1.313   1.315   1.348
 20 Ag   20 Bu    6 Au    6 Bg    7 Au   21 Bu   21 Ag    7 Bg                 
  1.359   1.415   1.439   1.451   1.459   1.491   1.551   1.676
 22 Ag   22 Bu   23 Bu    8 Au   23 Ag   24 Ag    8 Bg   24 Bu                 
  1.821   1.825   1.845   1.907   1.911   1.987   2.007   2.194
 25 Bu   25 Ag    9 Au   26 Bu   26 Ag    9 Bg   27 Ag   27 Bu                 
  2.327   2.607   2.610   2.632   2.758   2.779   3.004   3.090
 28 Bu   10 Au   29 Bu   28 Ag   29 Ag   10 Bg   30 Ag   30 Bu                 
  3.325   3.745   3.760   3.771   3.782   3.830   3.936   3.969
 31 Ag   31 Bu   11 Au   11 Bg   32 Ag   32 Bu   12 Bg   12 Au                 
  4.060   4.067   4.739   4.805   6.263   6.265   6.328   6.357
 33 Bu   33 Ag   34 Ag   34 Bu   13 Au   13 Bg   35 Ag   35 Bu                 
  6.555   6.659  23.500  23.979  66.720  66.743
 36 Ag   36 Bu   37 Ag   37 Bu   38 Bu   38 Ag                                 

 Beta MOs, Restricted
 -- Occupied --                  
-24.712 -24.712 -10.294 -10.294  -1.246  -1.243  -0.783  -0.640
  1 Ag    1 Bu    2 Ag    2 Bu    3 Ag    3 Bu    4 Ag    4 Bu                 
 -0.561  -0.552  -0.496  -0.492  -0.471  -0.423  -0.386  -0.277
  5 Ag    5 Bu    6 Ag    1 Au    1 Bg    6 Bu    7 Ag    2 Au                 
 -- Virtual --                   
 -0.023  -0.010   0.003   0.011   0.056   0.058   0.085   0.093
  2 Bg    7 Bu    8 Ag    8 Bu    3 Au    9 Ag   10 Ag    9 Bu                 
  0.101   0.110   0.115   0.154   0.160   0.168   0.235   0.241
  3 Bg   11 Ag   10 Bu   11 Bu   12 Bu   12 Ag    4 Bg   13 Bu                 
  0.252   0.293   0.307   0.334   0.354   0.359   0.373   0.399
 13 Ag    4 Au   14 Ag   14 Bu   15 Bu   15 Ag   16 Ag   16 Bu                 
  0.481   0.512   0.515   0.550   0.558   0.654   0.702   0.747
 17 Bu    5 Au   17 Ag   18 Ag    5 Bg   18 Bu   19 Bu   19 Ag                 
  0.763   0.861   1.002   1.103   1.208   1.313   1.315   1.348
 20 Ag   20 Bu    6 Au    6 Bg    7 Au   21 Bu   21 Ag    7 Bg                 
  1.359   1.415   1.439   1.451   1.459   1.491   1.551   1.676
 22 Ag   22 Bu   23 Bu    8 Au   23 Ag   24 Ag    8 Bg   24 Bu                 
  1.821   1.825   1.845   1.907   1.911   1.987   2.007   2.194
 25 Bu   25 Ag    9 Au   26 Bu   26 Ag    9 Bg   27 Ag   27 Bu                 
  2.327   2.607   2.610   2.632   2.758   2.779   3.004   3.090
 28 Bu   10 Au   29 Bu   28 Ag   29 Ag   10 Bg   30 Ag   30 Bu                 
  3.325   3.745   3.760   3.771   3.782   3.830   3.936   3.969
 31 Ag   31 Bu   11 Au   11 Bg   32 Ag   32 Bu   12 Bg   12 Au                 
  4.060   4.067   4.739   4.805   6.263   6.265   6.328   6.357
 33 Bu   33 Ag   34 Ag   34 Bu   13 Au   13 Bg   35 Ag   35 Bu                 
  6.555   6.659  23.500  23.979  66.720  66.743
 36 Ag   36 Bu   37 Ag   37 Bu   38 Bu   38 Ag                                 
 --------------------------------------------------------------

          Ground-State Mulliken Net Atomic Charges

     Atom                 Charge (a.u.)
  ----------------------------------------
      1 H                     0.165673
      2 F                    -0.126277
      3 F                    -0.126277
      4 H                     0.165673
      5 C                    -0.039396
      6 C                    -0.039396
  ----------------------------------------
  Sum of atomic charges =     0.000000

 -----------------------------------------------------------------
                    Cartesian Multipole Moments
 -----------------------------------------------------------------
    Charge (ESU x 10^10)
                 0.0000
    Dipole Moment (Debye)
         X       0.0000      Y      -0.0000      Z      -0.0000
       Tot       0.0000
    Quadrupole Moments (Debye-Ang)
        XX     -26.2386     XY      -3.7535     YY     -19.8834
        XZ       0.0000     YZ      -0.0000     ZZ     -23.1702
    Octopole Moments (Debye-Ang^2)
       XXX       0.0000    XXY       0.0000    XYY      -0.0000
       YYY       0.0000    XXZ      -0.0000    XYZ      -0.0000
       YYZ       0.0000    XZZ       0.0000    YZZ      -0.0000
       ZZZ      -0.0000
    Hexadecapole Moments (Debye-Ang^3)
      XXXX    -261.4211   XXXY     -19.0824   XXYY     -46.6736
      XYYY     -17.2475   YYYY     -45.7469   XXXZ       0.0000
      XXYZ       0.0000   XYYZ       0.0000   YYYZ      -0.0000
      XXZZ     -44.2326   XYZZ      -3.7348   YYZZ     -12.9374
      XZZZ       0.0000   YZZZ      -0.0000   ZZZZ     -22.5578
 -----------------------------------------------------------------
 Calculating analytic gradient of the SCF energy
 Gradient of SCF Energy
            1           2           3           4           5           6
    1   0.0285033  -0.0173958   0.0173958  -0.0285033   0.0140663  -0.0140663
    2  -0.0354164   0.0108790  -0.0108790   0.0354164   0.0280881  -0.0280881
    3  -0.0000000  -0.0000000  -0.0000000   0.0000000  -0.0000000   0.0000000
 Max gradient component =       3.542E-02
 RMS gradient           =       1.965E-02
 Gradient time:  CPU 1.79 s  wall 0.54 s
 Geometry Optimization Parameters
   NAtoms,    NIC,     NZ,  NCons,   NDum,   NFix, NCnnct, MaxDiis
        6      27       0       0       0       0       0       0

 Cartesian Hessian Update
 Hessian Updated using BFGS Update


** GEOMETRY OPTIMIZATION IN DELOCALIZED INTERNAL COORDINATES **
   Searching for a Minimum

   Optimization Cycle:   6

                       Coordinates (Angstroms)
     ATOM                X               Y               Z
      1  H         0.9626449444   -1.3868395538    0.0000000000
      2  F        -1.7904673881   -0.4306392365    0.0000000000
      3  F         1.7904673881    0.4306392365    0.0000000000
      4  H        -0.9626449444    1.3868395538    0.0000000000
      5  C         0.6274054054   -0.2792268124    0.0000000000
      6  C        -0.6274054054    0.2792268124    0.0000000000
   Point Group: c2h   Number of degrees of freedom:     5


   Energy is   -277.124448588

 Hessian Updated using BFGS Update

  5 Hessian modes will be used to form the next step
  Hessian Eigenvalues:
     0.029012    0.130479    0.197512    0.282100    0.424939

 Minimum Search - Taking Simple RFO Step
 Searching for Lamda that Minimizes Along All modes
 Value Taken    Lamda =  -0.04357074
 Calculated Step too Large.  Step scaled by  0.536906
 Step Taken.  Stepsize is  0.300000

                             Maximum     Tolerance    Cnvgd?
         Gradient           0.084590      0.000300      NO
         Displacement       0.197166      0.001200      NO
         Energy change     -0.042712      0.000001      NO


 New Cartesian Coordinates Obtained by Inverse Iteration

 Displacement from previous Coordinates is:  0.345335
 ----------------------------------------------------------------
             Standard Nuclear Orientation (Angstroms)
    I     Atom           X                Y                Z
 ----------------------------------------------------------------
    1      H       0.8650275682    -1.3395736012     0.0000000000
    2      F      -1.7342756798    -0.4714610411     0.0000000000
    3      F       1.7342756798     0.4714610411     0.0000000000
    4      H      -0.8650275682     1.3395736012     0.0000000000
    5      C       0.6232965769    -0.2889004748     0.0000000000
    6      C      -0.6232965769     0.2889004748     0.0000000000
 ----------------------------------------------------------------
 Molecular Point Group                 C2h   NOp =  4
 Largest Abelian Subgroup              C2h   NOp =  4
 Nuclear Repulsion Energy =   109.5625245252 hartrees
 There are       16 alpha and       16 beta electrons
 Applying Cartesian multipole field
    Component          Value
    ---------          -----
     (2,0,0)        1.00000E-11
     (0,2,0)        2.00000E-11
     (0,0,2)       -3.00000E-11
 Nucleus-field energy     =     0.0000000028 hartrees
 Requested basis set is 6-311++G(d,p)
 There are 34 shells and 102 basis functions
 A cutoff of  1.0D-11 yielded    575 shell pairs
 There are      5195 function pairs (      5604 Cartesian)
 Smallest overlap matrix eigenvalue = 1.39E-04
 Guess MOs from SCF MO coefficient file

 -----------------------------------------------------------------------
  General SCF calculation program by
  Eric Jon Sundstrom, Paul Horn, Yuezhi Mao, Dmitri Zuev, Alec White,
  David Stuck, Shaama M.S., Shane Yost, Joonho Lee, David Small,
  Daniel Levine, Susi Lehtola, Hugh Burton, Evgeny Epifanovsky
 -----------------------------------------------------------------------
 Exchange:     0.2000 Hartree-Fock + 0.0800 Slater + 0.7200 B88
 Correlation:  0.1900 VWN1RPA + 0.8100 LYP
 Using SG-1 standard quadrature grid
 using 4 threads for integral computing
 -------------------------------------------------------
 OpenMP Integral computing Module                
 Release: version 2.0, May 2017, Q-Chem Inc. Pleasanton 
 -------------------------------------------------------
 -------------------------------------------------------
 OpenMP BLAS3 based DFT computing Module                
 Release: version 1.0, May 2013, Q-Chem Inc. Pittsburgh 
 -------------------------------------------------------
 A restricted SCF calculation will be
 performed using DIIS
 SCF converges when DIIS error is below 1.0e-08
 ---------------------------------------
  Cycle       Energy         DIIS error
 ---------------------------------------
    1    -277.1332977449      1.73e-03  
    2    -277.1377603818      4.08e-04  
    3    -277.1378437069      3.26e-04  
    4    -277.1379610953      1.18e-04  
    5    -277.1379707625      3.07e-05  
    6    -277.1379714975      2.20e-06  
    7    -277.1379715024      2.03e-07  
    8    -277.1379715024      4.43e-08  
    9    -277.1379715024      2.84e-09  Convergence criterion met
 ---------------------------------------
 SCF time:   CPU 5.43s  wall 1.00s 
 SCF   energy in the final basis set =     -277.1379715024
 Total energy in the final basis set =     -277.1379715024

 --------------------------------------------------------------
             Orbital Energies (a.u.) and Symmetries
 --------------------------------------------------------------

 Alpha MOs, Restricted
 -- Occupied --                  
-24.711 -24.711 -10.281 -10.280  -1.251  -1.248  -0.783  -0.647
  1 Ag    1 Bu    2 Ag    2 Bu    3 Ag    3 Bu    4 Ag    4 Bu                 
 -0.566  -0.559  -0.506  -0.495  -0.472  -0.430  -0.392  -0.271
  5 Bu    5 Ag    6 Ag    1 Au    1 Bg    6 Bu    7 Ag    2 Au                 
 -- Virtual --                   
 -0.022   0.003   0.004   0.015   0.056   0.063   0.086   0.102
  2 Bg    8 Ag    7 Bu    8 Bu    3 Au    9 Ag   10 Ag    3 Bg                 
  0.109   0.112   0.124   0.158   0.175   0.177   0.232   0.240
 11 Ag    9 Bu   10 Bu   11 Bu   12 Ag   12 Bu    4 Bg   13 Bu                 
  0.252   0.295   0.317   0.337   0.344   0.368   0.375   0.406
 13 Ag    4 Au   14 Ag   14 Bu   15 Bu   15 Ag   16 Ag   16 Bu                 
  0.486   0.515   0.525   0.559   0.584   0.669   0.702   0.746
 17 Bu    5 Au   17 Ag    5 Bg   18 Ag   18 Bu   19 Bu   19 Ag                 
  0.782   0.852   1.012   1.102   1.212   1.317   1.320   1.351
 20 Ag   20 Bu    6 Au    6 Bg    7 Au   21 Ag   21 Bu    7 Bg                 
  1.359   1.420   1.445   1.462   1.468   1.529   1.600   1.676
 22 Ag   22 Bu    8 Au   23 Bu   23 Ag   24 Ag    8 Bg   24 Bu                 
  1.810   1.832   1.911   1.917   1.956   1.995   2.082   2.229
 25 Ag   25 Bu   26 Ag    9 Au   26 Bu    9 Bg   27 Ag   27 Bu                 
  2.372   2.620   2.622   2.630   2.780   2.816   3.048   3.159
 28 Bu   10 Au   28 Ag   29 Bu   10 Bg   29 Ag   30 Ag   30 Bu                 
  3.410   3.761   3.774   3.783   3.796   3.925   3.945   3.988
 31 Ag   11 Au   11 Bg   31 Bu   32 Ag   32 Bu   12 Bg   12 Au                 
  4.069   4.116   4.767   4.828   6.263   6.264   6.326   6.351
 33 Bu   33 Ag   34 Ag   34 Bu   13 Bg   13 Au   35 Ag   35 Bu                 
  6.580   6.719  23.625  24.018  66.724  66.745
 36 Ag   36 Bu   37 Ag   37 Bu   38 Bu   38 Ag                                 

 Beta MOs, Restricted
 -- Occupied --                  
-24.711 -24.711 -10.281 -10.280  -1.251  -1.248  -0.783  -0.647
  1 Ag    1 Bu    2 Ag    2 Bu    3 Ag    3 Bu    4 Ag    4 Bu                 
 -0.566  -0.559  -0.506  -0.495  -0.472  -0.430  -0.392  -0.271
  5 Bu    5 Ag    6 Ag    1 Au    1 Bg    6 Bu    7 Ag    2 Au                 
 -- Virtual --                   
 -0.022   0.003   0.004   0.015   0.056   0.063   0.086   0.102
  2 Bg    8 Ag    7 Bu    8 Bu    3 Au    9 Ag   10 Ag    3 Bg                 
  0.109   0.112   0.124   0.158   0.175   0.177   0.232   0.240
 11 Ag    9 Bu   10 Bu   11 Bu   12 Ag   12 Bu    4 Bg   13 Bu                 
  0.252   0.295   0.317   0.337   0.344   0.368   0.375   0.406
 13 Ag    4 Au   14 Ag   14 Bu   15 Bu   15 Ag   16 Ag   16 Bu                 
  0.486   0.515   0.525   0.559   0.584   0.669   0.702   0.746
 17 Bu    5 Au   17 Ag    5 Bg   18 Ag   18 Bu   19 Bu   19 Ag                 
  0.782   0.852   1.012   1.102   1.212   1.317   1.320   1.351
 20 Ag   20 Bu    6 Au    6 Bg    7 Au   21 Ag   21 Bu    7 Bg                 
  1.359   1.420   1.445   1.462   1.468   1.529   1.600   1.676
 22 Ag   22 Bu    8 Au   23 Bu   23 Ag   24 Ag    8 Bg   24 Bu                 
  1.810   1.832   1.911   1.917   1.956   1.995   2.082   2.229
 25 Ag   25 Bu   26 Ag    9 Au   26 Bu    9 Bg   27 Ag   27 Bu                 
  2.372   2.620   2.622   2.630   2.780   2.816   3.048   3.159
 28 Bu   10 Au   28 Ag   29 Bu   10 Bg   29 Ag   30 Ag   30 Bu                 
  3.410   3.761   3.774   3.783   3.796   3.925   3.945   3.988
 31 Ag   11 Au   11 Bg   31 Bu   32 Ag   32 Bu   12 Bg   12 Au                 
  4.069   4.116   4.767   4.828   6.263   6.264   6.326   6.351
 33 Bu   33 Ag   34 Ag   34 Bu   13 Bg   13 Au   35 Ag   35 Bu                 
  6.580   6.719  23.625  24.018  66.724  66.745
 36 Ag   36 Bu   37 Ag   37 Bu   38 Bu   38 Ag                                 
 --------------------------------------------------------------

          Ground-State Mulliken Net Atomic Charges

     Atom                 Charge (a.u.)
  ----------------------------------------
      1 H                     0.166041
      2 F                    -0.124991
      3 F                    -0.124991
      4 H                     0.166041
      5 C                    -0.041050
      6 C                    -0.041050
  ----------------------------------------
  Sum of atomic charges =     0.000000

 -----------------------------------------------------------------
                    Cartesian Multipole Moments
 -----------------------------------------------------------------
    Charge (ESU x 10^10)
                 0.0000
    Dipole Moment (Debye)
         X      -0.0000      Y       0.0000      Z       0.0000
       Tot       0.0000
    Quadrupole Moments (Debye-Ang)
        XX     -26.0113     XY      -3.5864     YY     -19.8065
        XZ      -0.0000     YZ       0.0000     ZZ     -22.9600
    Octopole Moments (Debye-Ang^2)
       XXX      -0.0000    XXY       0.0000    XYY       0.0000
       YYY      -0.0000    XXZ      -0.0000    XYZ      -0.0000
       YYZ       0.0000    XZZ      -0.0000    YZZ       0.0000
       ZZZ       0.0000
    Hexadecapole Moments (Debye-Ang^3)
      XXXX    -245.7590   XXXY     -20.6127   XXYY     -45.2298
      XYYY     -18.3855   YYYY     -46.1687   XXXZ      -0.0000
      XXYZ       0.0000   XYYZ      -0.0000   YYYZ       0.0000
      XXZZ     -41.6301   XYZZ      -4.5484   YYZZ     -12.7821
      XZZZ       0.0000   YZZZ       0.0000   ZZZZ     -22.3120
 -----------------------------------------------------------------
 Calculating analytic gradient of the SCF energy
 Gradient of SCF Energy
            1           2           3           4           5           6
    1   0.0061881  -0.0013128   0.0013128  -0.0061881   0.0424342  -0.0424342
    2   0.0034981   0.0056640  -0.0056641  -0.0034981  -0.0211946   0.0211946
    3   0.0000000   0.0000000  -0.0000000   0.0000000   0.0000000  -0.0000000
 Max gradient component =       4.243E-02
 RMS gradient           =       1.610E-02
 Gradient time:  CPU 1.82 s  wall 0.55 s
 Geometry Optimization Parameters
   NAtoms,    NIC,     NZ,  NCons,   NDum,   NFix, NCnnct, MaxDiis
        6      27       0       0       0       0       0       0

 Cartesian Hessian Update
 Hessian Updated using BFGS Update


** GEOMETRY OPTIMIZATION IN DELOCALIZED INTERNAL COORDINATES **
   Searching for a Minimum

   Optimization Cycle:   7

                       Coordinates (Angstroms)
     ATOM                X               Y               Z
      1  H         0.8650275682   -1.3395736012    0.0000000000
      2  F        -1.7342756798   -0.4714610411    0.0000000000
      3  F         1.7342756798    0.4714610411    0.0000000000
      4  H        -0.8650275682    1.3395736012    0.0000000000
      5  C         0.6232965769   -0.2889004748    0.0000000000
      6  C        -0.6232965769    0.2889004748    0.0000000000
   Point Group: c2h   Number of degrees of freedom:     5


   Energy is   -277.137971502

 Hessian Updated using BFGS Update

  5 Hessian modes will be used to form the next step
  Hessian Eigenvalues:
     0.077886    0.121442    0.199294    0.271467    0.423145

 Minimum Search - Taking Simple RFO Step
 Searching for Lamda that Minimizes Along All modes
 Value Taken    Lamda =  -0.02620091
 Calculated Step too Large.  Step scaled by  0.647012
 Step Taken.  Stepsize is  0.300000

                             Maximum     Tolerance    Cnvgd?
         Gradient           0.044118      0.000300      NO
         Displacement       0.211756      0.001200      NO
         Energy change     -0.013523      0.000001      NO


 New Cartesian Coordinates Obtained by Inverse Iteration

 Displacement from previous Coordinates is:  0.376761
 ----------------------------------------------------------------
             Standard Nuclear Orientation (Angstroms)
    I     Atom           X                Y                Z
 ----------------------------------------------------------------
    1      H       0.7770610936    -1.3170341703     0.0000000000
    2      F      -1.6721533521    -0.5119373420     0.0000000000
    3      F       1.6721533521     0.5119373420     0.0000000000
    4      H      -0.7770610936     1.3170341703     0.0000000000
    5      C       0.5515889834    -0.2574484698     0.0000000000
    6      C      -0.5515889834     0.2574484698     0.0000000000
 ----------------------------------------------------------------
 Molecular Point Group                 C2h   NOp =  4
 Largest Abelian Subgroup              C2h   NOp =  4
 Nuclear Repulsion Energy =   112.9721547092 hartrees
 There are       16 alpha and       16 beta electrons
 Applying Cartesian multipole field
    Component          Value
    ---------          -----
     (2,0,0)        1.00000E-11
     (0,2,0)        2.00000E-11
     (0,0,2)       -3.00000E-11
 Nucleus-field energy     =     0.0000000026 hartrees
 Requested basis set is 6-311++G(d,p)
 There are 34 shells and 102 basis functions
 A cutoff of  1.0D-11 yielded    578 shell pairs
 There are      5213 function pairs (      5622 Cartesian)
 Smallest overlap matrix eigenvalue = 7.04E-05
 Guess MOs from SCF MO coefficient file

 -----------------------------------------------------------------------
  General SCF calculation program by
  Eric Jon Sundstrom, Paul Horn, Yuezhi Mao, Dmitri Zuev, Alec White,
  David Stuck, Shaama M.S., Shane Yost, Joonho Lee, David Small,
  Daniel Levine, Susi Lehtola, Hugh Burton, Evgeny Epifanovsky
 -----------------------------------------------------------------------
 Exchange:     0.2000 Hartree-Fock + 0.0800 Slater + 0.7200 B88
 Correlation:  0.1900 VWN1RPA + 0.8100 LYP
 Using SG-1 standard quadrature grid
 using 4 threads for integral computing
 -------------------------------------------------------
 OpenMP Integral computing Module                
 Release: version 2.0, May 2017, Q-Chem Inc. Pleasanton 
 -------------------------------------------------------
 -------------------------------------------------------
 OpenMP BLAS3 based DFT computing Module                
 Release: version 1.0, May 2013, Q-Chem Inc. Pittsburgh 
 -------------------------------------------------------
 A restricted SCF calculation will be
 performed using DIIS
 SCF converges when DIIS error is below 1.0e-08
 ---------------------------------------
  Cycle       Energy         DIIS error
 ---------------------------------------
    1    -277.1163033109      2.96e-03  
    2    -277.1243240911      1.42e-03  
    3    -277.1252697469      1.15e-03  
    4    -277.1264360596      2.83e-04  
    5    -277.1264955853      3.26e-05  
    6    -277.1264967123      3.61e-06  
    7    -277.1264967237      2.34e-07  
    8    -277.1264967237      2.88e-08  
    9    -277.1264967237      3.17e-09  Convergence criterion met
 ---------------------------------------
 SCF time:   CPU 5.54s  wall 1.00s 
 SCF   energy in the final basis set =     -277.1264967237
 Total energy in the final basis set =     -277.1264967237

 --------------------------------------------------------------
             Orbital Energies (a.u.) and Symmetries
 --------------------------------------------------------------

 Alpha MOs, Restricted
 -- Occupied --                  
-24.704 -24.704 -10.260 -10.258  -1.243  -1.239  -0.824  -0.636
  1 Ag    1 Bu    2 Ag    2 Bu    3 Ag    3 Bu    4 Ag    4 Bu                 
 -0.575  -0.561  -0.497  -0.490  -0.464  -0.422  -0.398  -0.295
  5 Bu    5 Ag    1 Au    6 Ag    1 Bg    6 Bu    7 Ag    2 Au                 
 -- Virtual --                   
 -0.000   0.005   0.007   0.016   0.054   0.062   0.087   0.100
  7 Bu    8 Ag    2 Bg    8 Bu    3 Au    9 Ag   10 Ag    9 Bu                 
  0.108   0.111   0.126   0.161   0.172   0.189   0.232   0.243
 11 Ag    3 Bg   10 Bu   11 Bu   12 Ag   12 Bu    4 Bg   13 Bu                 
  0.257   0.298   0.322   0.337   0.363   0.370   0.386   0.446
 13 Ag    4 Au   14 Ag   14 Bu   15 Bu   15 Ag   16 Ag   16 Bu                 
  0.496   0.500   0.510   0.569   0.603   0.664   0.741   0.787
 17 Bu    5 Au   17 Ag    5 Bg   18 Ag   18 Bu   19 Ag   20 Ag                 
  0.787   0.894   1.061   1.073   1.231   1.322   1.333   1.347
 19 Bu   20 Bu    6 Au    6 Bg    7 Au   21 Ag   21 Bu   22 Ag                 
  1.357   1.420   1.462   1.465   1.505   1.579   1.627   1.684
  7 Bg   22 Bu   23 Ag    8 Au   23 Bu   24 Ag    8 Bg   24 Bu                 
  1.814   1.874   1.940   1.975   2.022   2.065   2.090   2.368
 25 Ag   25 Bu   26 Ag    9 Au   26 Bu    9 Bg   27 Ag   27 Bu                 
  2.422   2.616   2.642   2.656   2.813   2.919   3.103   3.110
 28 Bu   28 Ag   10 Au   29 Bu   10 Bg   29 Ag   30 Bu   30 Ag                 
  3.611   3.767   3.779   3.786   3.803   3.806   3.936   3.994
 31 Ag   11 Au   31 Bu   11 Bg   32 Ag   32 Bu   12 Bg   12 Au                 
  4.078   4.188   4.790   4.835   6.268   6.272   6.339   6.352
 33 Bu   33 Ag   34 Ag   34 Bu   13 Bg   13 Au   35 Ag   35 Bu                 
  6.589   6.747  23.540  24.691  66.735  66.753
 36 Ag   36 Bu   37 Ag   37 Bu   38 Bu   38 Ag                                 

 Beta MOs, Restricted
 -- Occupied --                  
-24.704 -24.704 -10.260 -10.258  -1.243  -1.239  -0.824  -0.636
  1 Ag    1 Bu    2 Ag    2 Bu    3 Ag    3 Bu    4 Ag    4 Bu                 
 -0.575  -0.561  -0.497  -0.490  -0.464  -0.422  -0.398  -0.295
  5 Bu    5 Ag    1 Au    6 Ag    1 Bg    6 Bu    7 Ag    2 Au                 
 -- Virtual --                   
 -0.000   0.005   0.007   0.016   0.054   0.062   0.087   0.100
  7 Bu    8 Ag    2 Bg    8 Bu    3 Au    9 Ag   10 Ag    9 Bu                 
  0.108   0.111   0.126   0.161   0.172   0.189   0.232   0.243
 11 Ag    3 Bg   10 Bu   11 Bu   12 Ag   12 Bu    4 Bg   13 Bu                 
  0.257   0.298   0.322   0.337   0.363   0.370   0.386   0.446
 13 Ag    4 Au   14 Ag   14 Bu   15 Bu   15 Ag   16 Ag   16 Bu                 
  0.496   0.500   0.510   0.569   0.603   0.664   0.741   0.787
 17 Bu    5 Au   17 Ag    5 Bg   18 Ag   18 Bu   19 Ag   20 Ag                 
  0.787   0.894   1.061   1.073   1.231   1.322   1.333   1.347
 19 Bu   20 Bu    6 Au    6 Bg    7 Au   21 Ag   21 Bu   22 Ag                 
  1.357   1.420   1.462   1.465   1.505   1.579   1.627   1.684
  7 Bg   22 Bu   23 Ag    8 Au   23 Bu   24 Ag    8 Bg   24 Bu                 
  1.814   1.874   1.940   1.975   2.022   2.065   2.090   2.368
 25 Ag   25 Bu   26 Ag    9 Au   26 Bu    9 Bg   27 Ag   27 Bu                 
  2.422   2.616   2.642   2.656   2.813   2.919   3.103   3.110
 28 Bu   28 Ag   10 Au   29 Bu   10 Bg   29 Ag   30 Bu   30 Ag                 
  3.611   3.767   3.779   3.786   3.803   3.806   3.936   3.994
 31 Ag   11 Au   31 Bu   11 Bg   32 Ag   32 Bu   12 Bg   12 Au                 
  4.078   4.188   4.790   4.835   6.268   6.272   6.339   6.352
 33 Bu   33 Ag   34 Ag   34 Bu   13 Bg   13 Au   35 Ag   35 Bu                 
  6.589   6.747  23.540  24.691  66.735  66.753
 36 Ag   36 Bu   37 Ag   37 Bu   38 Bu   38 Ag                                 
 --------------------------------------------------------------

          Ground-State Mulliken Net Atomic Charges

     Atom                 Charge (a.u.)
  ----------------------------------------
      1 H                     0.162023
      2 F                    -0.156949
      3 F                    -0.156949
      4 H                     0.162023
      5 C                    -0.005074
      6 C                    -0.005074
  ----------------------------------------
  Sum of atomic charges =     0.000000

 -----------------------------------------------------------------
                    Cartesian Multipole Moments
 -----------------------------------------------------------------
    Charge (ESU x 10^10)
                 0.0000
    Dipole Moment (Debye)
         X       0.0000      Y       0.0000      Z       0.0000
       Tot       0.0000
    Quadrupole Moments (Debye-Ang)
        XX     -26.2802     XY      -3.5681     YY     -19.8019
        XZ      -0.0000     YZ      -0.0000     ZZ     -22.3496
    Octopole Moments (Debye-Ang^2)
       XXX       0.0000    XXY       0.0000    XYY      -0.0000
       YYY      -0.0000    XXZ      -0.0000    XYZ       0.0000
       YYZ      -0.0000    XZZ      -0.0000    YZZ      -0.0000
       ZZZ       0.0000
    Hexadecapole Moments (Debye-Ang^3)
      XXXX    -226.9672   XXXY     -23.2371   XXYY     -43.1121
      XYYY     -21.0087   YYYY     -47.2103   XXXZ      -0.0000
      XXYZ      -0.0000   XYYZ      -0.0000   YYYZ      -0.0000
      XXZZ     -38.3999   XYZZ      -5.7140   YYZZ     -12.5162
      XZZZ       0.0000   YZZZ      -0.0000   ZZZZ     -20.3177
 -----------------------------------------------------------------
 Calculating analytic gradient of the SCF energy
 Gradient of SCF Energy
            1           2           3           4           5           6
    1   0.0015122   0.0003315  -0.0003315  -0.0015122  -0.1529004   0.1529004
    2  -0.0007636   0.0004069  -0.0004069   0.0007636   0.0696201  -0.0696201
    3  -0.0000000  -0.0000000   0.0000000  -0.0000000  -0.0000000   0.0000000
 Max gradient component =       1.529E-01
 RMS gradient           =       5.600E-02
 Gradient time:  CPU 1.85 s  wall 0.56 s
 Geometry Optimization Parameters
   NAtoms,    NIC,     NZ,  NCons,   NDum,   NFix, NCnnct, MaxDiis
        6      27       0       0       0       0       0       0

 Cartesian Hessian Update
 Hessian Updated using BFGS Update


** GEOMETRY OPTIMIZATION IN DELOCALIZED INTERNAL COORDINATES **
   Searching for a Minimum

   Optimization Cycle:   8

                       Coordinates (Angstroms)
     ATOM                X               Y               Z
      1  H         0.7770610936   -1.3170341703    0.0000000000
      2  F        -1.6721533521   -0.5119373420    0.0000000000
      3  F         1.6721533521    0.5119373420    0.0000000000
      4  H        -0.7770610936    1.3170341703    0.0000000000
      5  C         0.5515889834   -0.2574484698    0.0000000000
      6  C        -0.5515889834    0.2574484698    0.0000000000
   Point Group: c2h   Number of degrees of freedom:     5


   Energy is   -277.126496724

 Hessian Updated using BFGS Update

  5 Hessian modes will be used to form the next step
  Hessian Eigenvalues:
     0.099192    0.198668    0.270655    0.411197    0.758127

 Minimum Search - Taking Simple RFO Step
 Searching for Lamda that Minimizes Along All modes
 Value Taken    Lamda =  -0.03605162
 Step Taken.  Stepsize is  0.228012

                             Maximum     Tolerance    Cnvgd?
         Gradient           0.113664      0.000300      NO
         Displacement       0.176826      0.001200      NO
         Energy change      0.011475      0.000001      NO


 New Cartesian Coordinates Obtained by Inverse Iteration

 Displacement from previous Coordinates is:  0.209377
 ----------------------------------------------------------------
             Standard Nuclear Orientation (Angstroms)
    I     Atom           X                Y                Z
 ----------------------------------------------------------------
    1      H       0.8105643530    -1.3469050641     0.0000000000
    2      F      -1.7010626963    -0.5076842026     0.0000000000
    3      F       1.7010626963     0.5076842026     0.0000000000
    4      H      -0.8105643530     1.3469050641     0.0000000000
    5      C       0.6040674138    -0.2801522663     0.0000000000
    6      C      -0.6040674138     0.2801522663     0.0000000000
 ----------------------------------------------------------------
 Molecular Point Group                 C2h   NOp =  4
 Largest Abelian Subgroup              C2h   NOp =  4
 Nuclear Repulsion Energy =   110.5513241144 hartrees
 There are       16 alpha and       16 beta electrons
 Applying Cartesian multipole field
    Component          Value
    ---------          -----
     (2,0,0)        1.00000E-11
     (0,2,0)        2.00000E-11
     (0,0,2)       -3.00000E-11
 Nucleus-field energy     =     0.0000000027 hartrees
 Requested basis set is 6-311++G(d,p)
 There are 34 shells and 102 basis functions
 A cutoff of  1.0D-11 yielded    578 shell pairs
 There are      5213 function pairs (      5622 Cartesian)
 Smallest overlap matrix eigenvalue = 1.21E-04
 Guess MOs from SCF MO coefficient file

 -----------------------------------------------------------------------
  General SCF calculation program by
  Eric Jon Sundstrom, Paul Horn, Yuezhi Mao, Dmitri Zuev, Alec White,
  David Stuck, Shaama M.S., Shane Yost, Joonho Lee, David Small,
  Daniel Levine, Susi Lehtola, Hugh Burton, Evgeny Epifanovsky
 -----------------------------------------------------------------------
 Exchange:     0.2000 Hartree-Fock + 0.0800 Slater + 0.7200 B88
 Correlation:  0.1900 VWN1RPA + 0.8100 LYP
 Using SG-1 standard quadrature grid
 using 4 threads for integral computing
 -------------------------------------------------------
 OpenMP Integral computing Module                
 Release: version 2.0, May 2017, Q-Chem Inc. Pleasanton 
 -------------------------------------------------------
 -------------------------------------------------------
 OpenMP BLAS3 based DFT computing Module                
 Release: version 1.0, May 2013, Q-Chem Inc. Pittsburgh 
 -------------------------------------------------------
 A restricted SCF calculation will be
 performed using DIIS
 SCF converges when DIIS error is below 1.0e-08
 ---------------------------------------
  Cycle       Energy         DIIS error
 ---------------------------------------
    1    -277.1346758952      2.52e-03  
    2    -277.1403042654      9.84e-04  
    3    -277.1404051464      1.02e-03  
    4    -277.1413202597      1.87e-04  
    5    -277.1413482236      1.98e-05  
    6    -277.1413486340      2.35e-06  
    7    -277.1413486388      2.15e-07  
    8    -277.1413486389      2.82e-08  
    9    -277.1413486389      4.15e-09  Convergence criterion met
 ---------------------------------------
 SCF time:   CPU 5.47s  wall 2.00s 
 SCF   energy in the final basis set =     -277.1413486389
 Total energy in the final basis set =     -277.1413486389

 --------------------------------------------------------------
             Orbital Energies (a.u.) and Symmetries
 --------------------------------------------------------------

 Alpha MOs, Restricted
 -- Occupied --                  
-24.709 -24.709 -10.275 -10.274  -1.249  -1.245  -0.793  -0.641
  1 Ag    1 Bu    2 Ag    2 Bu    3 Ag    3 Bu    4 Ag    4 Bu                 
 -0.569  -0.556  -0.501  -0.495  -0.470  -0.429  -0.393  -0.276
  5 Bu    5 Ag    6 Ag    1 Au    1 Bg    6 Bu    7 Ag    2 Au                 
 -- Virtual --                   
 -0.015   0.004   0.005   0.015   0.056   0.061   0.086   0.105
  2 Bg    8 Ag    7 Bu    8 Bu    3 Au    9 Ag   10 Ag    3 Bg                 
  0.108   0.111   0.124   0.160   0.170   0.180   0.231   0.241
 11 Ag    9 Bu   10 Bu   11 Bu   12 Ag   12 Bu    4 Bg   13 Bu                 
  0.250   0.296   0.320   0.335   0.351   0.367   0.379   0.418
 13 Ag    4 Au   14 Ag   14 Bu   15 Bu   15 Ag   16 Ag   16 Bu                 
  0.481   0.512   0.521   0.561   0.587   0.667   0.724   0.741
 17 Bu    5 Au   17 Ag    5 Bg   18 Ag   18 Bu   19 Bu   19 Ag                 
  0.783   0.854   1.028   1.091   1.214   1.324   1.325   1.348
 20 Ag   20 Bu    6 Au    6 Bg    7 Au   21 Ag   21 Bu   22 Ag                 
  1.353   1.413   1.444   1.473   1.473   1.552   1.618   1.663
  7 Bg   22 Bu    8 Au   23 Ag   23 Bu   24 Ag    8 Bg   24 Bu                 
  1.792   1.850   1.914   1.931   1.975   1.997   2.098   2.257
 25 Ag   25 Bu   26 Ag    9 Au   26 Bu    9 Bg   27 Ag   27 Bu                 
  2.387   2.613   2.625   2.629   2.790   2.820   3.075   3.147
 28 Bu   28 Ag   10 Au   29 Bu   10 Bg   29 Ag   30 Ag   30 Bu                 
  3.456   3.763   3.777   3.787   3.800   3.898   3.940   3.989
 31 Ag   11 Au   11 Bg   31 Bu   32 Ag   32 Bu   12 Bg   12 Au                 
  4.056   4.139   4.765   4.835   6.263   6.267   6.330   6.349
 33 Bu   33 Ag   34 Ag   34 Bu   13 Bg   13 Au   35 Ag   35 Bu                 
  6.577   6.737  23.594  24.159  66.728  66.747
 36 Ag   36 Bu   37 Ag   37 Bu   38 Bu   38 Ag                                 

 Beta MOs, Restricted
 -- Occupied --                  
-24.709 -24.709 -10.275 -10.274  -1.249  -1.245  -0.793  -0.641
  1 Ag    1 Bu    2 Ag    2 Bu    3 Ag    3 Bu    4 Ag    4 Bu                 
 -0.569  -0.556  -0.501  -0.495  -0.470  -0.429  -0.393  -0.276
  5 Bu    5 Ag    6 Ag    1 Au    1 Bg    6 Bu    7 Ag    2 Au                 
 -- Virtual --                   
 -0.015   0.004   0.005   0.015   0.056   0.061   0.086   0.105
  2 Bg    8 Ag    7 Bu    8 Bu    3 Au    9 Ag   10 Ag    3 Bg                 
  0.108   0.111   0.124   0.160   0.170   0.180   0.231   0.241
 11 Ag    9 Bu   10 Bu   11 Bu   12 Ag   12 Bu    4 Bg   13 Bu                 
  0.250   0.296   0.320   0.335   0.351   0.367   0.379   0.418
 13 Ag    4 Au   14 Ag   14 Bu   15 Bu   15 Ag   16 Ag   16 Bu                 
  0.481   0.512   0.521   0.561   0.587   0.667   0.724   0.741
 17 Bu    5 Au   17 Ag    5 Bg   18 Ag   18 Bu   19 Bu   19 Ag                 
  0.783   0.854   1.028   1.091   1.214   1.324   1.325   1.348
 20 Ag   20 Bu    6 Au    6 Bg    7 Au   21 Ag   21 Bu   22 Ag                 
  1.353   1.413   1.444   1.473   1.473   1.552   1.618   1.663
  7 Bg   22 Bu    8 Au   23 Ag   23 Bu   24 Ag    8 Bg   24 Bu                 
  1.792   1.850   1.914   1.931   1.975   1.997   2.098   2.257
 25 Ag   25 Bu   26 Ag    9 Au   26 Bu    9 Bg   27 Ag   27 Bu                 
  2.387   2.613   2.625   2.629   2.790   2.820   3.075   3.147
 28 Bu   28 Ag   10 Au   29 Bu   10 Bg   29 Ag   30 Ag   30 Bu                 
  3.456   3.763   3.777   3.787   3.800   3.898   3.940   3.989
 31 Ag   11 Au   11 Bg   31 Bu   32 Ag   32 Bu   12 Bg   12 Au                 
  4.056   4.139   4.765   4.835   6.263   6.267   6.330   6.349
 33 Bu   33 Ag   34 Ag   34 Bu   13 Bg   13 Au   35 Ag   35 Bu                 
  6.577   6.737  23.594  24.159  66.728  66.747
 36 Ag   36 Bu   37 Ag   37 Bu   38 Bu   38 Ag                                 
 --------------------------------------------------------------

          Ground-State Mulliken Net Atomic Charges

     Atom                 Charge (a.u.)
  ----------------------------------------
      1 H                     0.165615
      2 F                    -0.136351
      3 F                    -0.136351
      4 H                     0.165615
      5 C                    -0.029264
      6 C                    -0.029264
  ----------------------------------------
  Sum of atomic charges =     0.000000

 -----------------------------------------------------------------
                    Cartesian Multipole Moments
 -----------------------------------------------------------------
    Charge (ESU x 10^10)
                 0.0000
    Dipole Moment (Debye)
         X      -0.0000      Y       0.0000      Z       0.0000
       Tot       0.0000
    Quadrupole Moments (Debye-Ang)
        XX     -26.0919     XY      -3.5707     YY     -19.7844
        XZ      -0.0000     YZ       0.0000     ZZ     -22.8149
    Octopole Moments (Debye-Ang^2)
       XXX      -0.0000    XXY       0.0000    XYY       0.0000
       YYY      -0.0000    XXZ       0.0000    XYZ      -0.0000
       YYZ       0.0000    XZZ      -0.0000    YZZ       0.0000
       ZZZ       0.0000
    Hexadecapole Moments (Debye-Ang^3)
      XXXX    -236.6495   XXXY     -22.3433   XXYY     -44.6317
      XYYY     -20.1355   YYYY     -47.8588   XXXZ      -0.0000
      XXYZ      -0.0000   XYYZ      -0.0000   YYYZ       0.0000
      XXZZ     -40.1320   XYZZ      -5.2428   YYZZ     -13.0224
      XZZZ      -0.0000   YZZZ       0.0000   ZZZZ     -21.7940
 -----------------------------------------------------------------
 Calculating analytic gradient of the SCF energy
 Gradient of SCF Energy
            1           2           3           4           5           6
    1   0.0004785   0.0002412  -0.0002412  -0.0004785   0.0083201  -0.0083201
    2  -0.0037370  -0.0013158   0.0013158   0.0037370  -0.0040149   0.0040149
    3  -0.0000000   0.0000000   0.0000000  -0.0000000  -0.0000000  -0.0000000
 Max gradient component =       8.320E-03
 RMS gradient           =       3.355E-03
 Gradient time:  CPU 1.85 s  wall 0.56 s
 Geometry Optimization Parameters
   NAtoms,    NIC,     NZ,  NCons,   NDum,   NFix, NCnnct, MaxDiis
        6      27       0       0       0       0       0       0

 Cartesian Hessian Update
 Hessian Updated using BFGS Update


** GEOMETRY OPTIMIZATION IN DELOCALIZED INTERNAL COORDINATES **
   Searching for a Minimum

   Optimization Cycle:   9

                       Coordinates (Angstroms)
     ATOM                X               Y               Z
      1  H         0.8105643530   -1.3469050641    0.0000000000
      2  F        -1.7010626963   -0.5076842026    0.0000000000
      3  F         1.7010626963    0.5076842026    0.0000000000
      4  H        -0.8105643530    1.3469050641    0.0000000000
      5  C         0.6040674138   -0.2801522663    0.0000000000
      6  C        -0.6040674138    0.2801522663    0.0000000000
   Point Group: c2h   Number of degrees of freedom:     5


   Energy is   -277.141348639

 Hessian Updated using BFGS Update

  5 Hessian modes will be used to form the next step
  Hessian Eigenvalues:
     0.101635    0.198924    0.270039    0.411536    0.833102

 Minimum Search - Taking Simple RFO Step
 Searching for Lamda that Minimizes Along All modes
 Value Taken    Lamda =  -0.00035417
 Step Taken.  Stepsize is  0.040624

                             Maximum     Tolerance    Cnvgd?
         Gradient           0.008906      0.000300      NO
         Displacement       0.031116      0.001200      NO
         Energy change     -0.014852      0.000001      NO


 New Cartesian Coordinates Obtained by Inverse Iteration

 Displacement from previous Coordinates is:  0.047108
 ----------------------------------------------------------------
             Standard Nuclear Orientation (Angstroms)
    I     Atom           X                Y                Z
 ----------------------------------------------------------------
    1      H       0.8121723759    -1.3328835887     0.0000000000
    2      F      -1.7076425650    -0.5006308633     0.0000000000
    3      F       1.7076425650     0.5006308633     0.0000000000
    4      H      -0.8121723759     1.3328835887     0.0000000000
    5      C       0.6021858195    -0.2762869706     0.0000000000
    6      C      -0.6021858195     0.2762869706     0.0000000000
 ----------------------------------------------------------------
 Molecular Point Group                 C2h   NOp =  4
 Largest Abelian Subgroup              C2h   NOp =  4
 Nuclear Repulsion Energy =   110.6305049608 hartrees
 There are       16 alpha and       16 beta electrons
 Applying Cartesian multipole field
    Component          Value
    ---------          -----
     (2,0,0)        1.00000E-11
     (0,2,0)        2.00000E-11
     (0,0,2)       -3.00000E-11
 Nucleus-field energy     =     0.0000000027 hartrees
 Requested basis set is 6-311++G(d,p)
 There are 34 shells and 102 basis functions
 A cutoff of  1.0D-11 yielded    578 shell pairs
 There are      5213 function pairs (      5622 Cartesian)
 Smallest overlap matrix eigenvalue = 1.16E-04
 Guess MOs from SCF MO coefficient file

 -----------------------------------------------------------------------
  General SCF calculation program by
  Eric Jon Sundstrom, Paul Horn, Yuezhi Mao, Dmitri Zuev, Alec White,
  David Stuck, Shaama M.S., Shane Yost, Joonho Lee, David Small,
  Daniel Levine, Susi Lehtola, Hugh Burton, Evgeny Epifanovsky
 -----------------------------------------------------------------------
 Exchange:     0.2000 Hartree-Fock + 0.0800 Slater + 0.7200 B88
 Correlation:  0.1900 VWN1RPA + 0.8100 LYP
 Using SG-1 standard quadrature grid
 using 4 threads for integral computing
 -------------------------------------------------------
 OpenMP Integral computing Module                
 Release: version 2.0, May 2017, Q-Chem Inc. Pleasanton 
 -------------------------------------------------------
 -------------------------------------------------------
 OpenMP BLAS3 based DFT computing Module                
 Release: version 1.0, May 2013, Q-Chem Inc. Pittsburgh 
 -------------------------------------------------------
 A restricted SCF calculation will be
 performed using DIIS
 SCF converges when DIIS error is below 1.0e-08
 ---------------------------------------
  Cycle       Energy         DIIS error
 ---------------------------------------
    1    -277.1413279387      3.00e-04  
    2    -277.1414493377      1.02e-04  
    3    -277.1414484294      1.18e-04  
    4    -277.1414604931      1.85e-05  
    5    -277.1414607432      4.12e-06  
    6    -277.1414607615      4.06e-07  
    7    -277.1414607616      3.26e-08  
    8    -277.1414607616      8.91e-09  Convergence criterion met
 ---------------------------------------
 SCF time:   CPU 4.87s  wall 2.00s 
 SCF   energy in the final basis set =     -277.1414607616
 Total energy in the final basis set =     -277.1414607616

 --------------------------------------------------------------
             Orbital Energies (a.u.) and Symmetries
 --------------------------------------------------------------

 Alpha MOs, Restricted
 -- Occupied --                  
-24.709 -24.709 -10.274 -10.273  -1.249  -1.245  -0.795  -0.643
  1 Ag    1 Bu    2 Ag    2 Bu    3 Ag    3 Bu    4 Ag    4 Bu                 
 -0.570  -0.558  -0.502  -0.495  -0.470  -0.429  -0.394  -0.278
  5 Bu    5 Ag    6 Ag    1 Au    1 Bg    6 Bu    7 Ag    2 Au                 
 -- Virtual --                   
 -0.014   0.004   0.005   0.015   0.056   0.062   0.087   0.105
  2 Bg    8 Ag    7 Bu    8 Bu    3 Au    9 Ag   10 Ag    3 Bg                 
  0.108   0.110   0.125   0.160   0.172   0.183   0.231   0.241
 11 Ag    9 Bu   10 Bu   11 Bu   12 Ag   12 Bu    4 Bg   13 Bu                 
  0.251   0.296   0.321   0.336   0.352   0.368   0.379   0.419
 13 Ag    4 Au   14 Ag   14 Bu   15 Bu   15 Ag   16 Ag   16 Bu                 
  0.485   0.511   0.519   0.561   0.591   0.668   0.728   0.742
 17 Bu    5 Au   17 Ag    5 Bg   18 Ag   18 Bu   19 Bu   19 Ag                 
  0.787   0.855   1.030   1.090   1.214   1.324   1.325   1.350
 20 Ag   20 Bu    6 Au    6 Bg    7 Au   21 Ag   21 Bu   22 Ag                 
  1.352   1.417   1.447   1.471   1.478   1.550   1.622   1.668
  7 Bg   22 Bu    8 Au   23 Ag   23 Bu   24 Ag    8 Bg   24 Bu                 
  1.800   1.850   1.917   1.941   1.979   2.003   2.104   2.261
 25 Ag   25 Bu   26 Ag    9 Au   26 Bu    9 Bg   27 Ag   27 Bu                 
  2.386   2.617   2.627   2.639   2.792   2.842   3.076   3.148
 28 Bu   28 Ag   10 Au   29 Bu   10 Bg   29 Ag   30 Ag   30 Bu                 
  3.471   3.763   3.777   3.788   3.799   3.905   3.940   3.989
 31 Ag   11 Au   11 Bg   31 Bu   32 Ag   32 Bu   12 Bg   12 Au                 
  4.064   4.135   4.771   4.833   6.264   6.266   6.329   6.350
 33 Bu   33 Ag   34 Ag   34 Bu   13 Bg   13 Au   35 Ag   35 Bu                 
  6.582   6.733  23.603  24.190  66.727  66.748
 36 Ag   36 Bu   37 Ag   37 Bu   38 Bu   38 Ag                                 

 Beta MOs, Restricted
 -- Occupied --                  
-24.709 -24.709 -10.274 -10.273  -1.249  -1.245  -0.795  -0.643
  1 Ag    1 Bu    2 Ag    2 Bu    3 Ag    3 Bu    4 Ag    4 Bu                 
 -0.570  -0.558  -0.502  -0.495  -0.470  -0.429  -0.394  -0.278
  5 Bu    5 Ag    6 Ag    1 Au    1 Bg    6 Bu    7 Ag    2 Au                 
 -- Virtual --                   
 -0.014   0.004   0.005   0.015   0.056   0.062   0.087   0.105
  2 Bg    8 Ag    7 Bu    8 Bu    3 Au    9 Ag   10 Ag    3 Bg                 
  0.108   0.110   0.125   0.160   0.172   0.183   0.231   0.241
 11 Ag    9 Bu   10 Bu   11 Bu   12 Ag   12 Bu    4 Bg   13 Bu                 
  0.251   0.296   0.321   0.336   0.352   0.368   0.379   0.419
 13 Ag    4 Au   14 Ag   14 Bu   15 Bu   15 Ag   16 Ag   16 Bu                 
  0.485   0.511   0.519   0.561   0.591   0.668   0.728   0.742
 17 Bu    5 Au   17 Ag    5 Bg   18 Ag   18 Bu   19 Bu   19 Ag                 
  0.787   0.855   1.030   1.090   1.214   1.324   1.325   1.350
 20 Ag   20 Bu    6 Au    6 Bg    7 Au   21 Ag   21 Bu   22 Ag                 
  1.352   1.417   1.447   1.471   1.478   1.550   1.622   1.668
  7 Bg   22 Bu    8 Au   23 Ag   23 Bu   24 Ag    8 Bg   24 Bu                 
  1.800   1.850   1.917   1.941   1.979   2.003   2.104   2.261
 25 Ag   25 Bu   26 Ag    9 Au   26 Bu    9 Bg   27 Ag   27 Bu                 
  2.386   2.617   2.627   2.639   2.792   2.842   3.076   3.148
 28 Bu   28 Ag   10 Au   29 Bu   10 Bg   29 Ag   30 Ag   30 Bu                 
  3.471   3.763   3.777   3.788   3.799   3.905   3.940   3.989
 31 Ag   11 Au   11 Bg   31 Bu   32 Ag   32 Bu   12 Bg   12 Au                 
  4.064   4.135   4.771   4.833   6.264   6.266   6.329   6.350
 33 Bu   33 Ag   34 Ag   34 Bu   13 Bg   13 Au   35 Ag   35 Bu                 
  6.582   6.733  23.603  24.190  66.727  66.748
 36 Ag   36 Bu   37 Ag   37 Bu   38 Bu   38 Ag                                 
 --------------------------------------------------------------

          Ground-State Mulliken Net Atomic Charges

     Atom                 Charge (a.u.)
  ----------------------------------------
      1 H                     0.164345
      2 F                    -0.137880
      3 F                    -0.137880
      4 H                     0.164345
      5 C                    -0.026465
      6 C                    -0.026465
  ----------------------------------------
  Sum of atomic charges =     0.000000

 -----------------------------------------------------------------
                    Cartesian Multipole Moments
 -----------------------------------------------------------------
    Charge (ESU x 10^10)
                 0.0000
    Dipole Moment (Debye)
         X      -0.0000      Y       0.0000      Z      -0.0000
       Tot       0.0000
    Quadrupole Moments (Debye-Ang)
        XX     -26.1149     XY      -3.5347     YY     -19.8245
        XZ       0.0000     YZ      -0.0000     ZZ     -22.7672
    Octopole Moments (Debye-Ang^2)
       XXX      -0.0000    XXY      -0.0000    XYY       0.0000
       YYY      -0.0000    XXZ      -0.0000    XYZ      -0.0000
       YYZ      -0.0000    XZZ      -0.0000    YZZ       0.0000
       ZZZ      -0.0000
    Hexadecapole Moments (Debye-Ang^3)
      XXXX    -237.9343   XXXY     -22.2340   XXYY     -44.6775
      XYYY     -19.9451   YYYY     -47.2176   XXXZ       0.0000
      XXYZ      -0.0000   XYYZ       0.0000   YYYZ      -0.0000
      XXZZ     -40.3019   XYZZ      -5.2267   YYZZ     -12.8224
      XZZZ       0.0000   YZZZ      -0.0000   ZZZZ     -21.6683
 -----------------------------------------------------------------
 Calculating analytic gradient of the SCF energy
 Gradient of SCF Energy
            1           2           3           4           5           6
    1   0.0001133  -0.0013451   0.0013451  -0.0001133   0.0022791  -0.0022791
    2   0.0029182   0.0003209  -0.0003209  -0.0029182  -0.0033555   0.0033555
    3   0.0000000  -0.0000000   0.0000000   0.0000000   0.0000000  -0.0000000
 Max gradient component =       3.356E-03
 RMS gradient           =       1.729E-03
 Gradient time:  CPU 1.84 s  wall 0.55 s
 Geometry Optimization Parameters
   NAtoms,    NIC,     NZ,  NCons,   NDum,   NFix, NCnnct, MaxDiis
        6      27       0       0       0       0       0       0

 Cartesian Hessian Update
 Hessian Updated using BFGS Update


** GEOMETRY OPTIMIZATION IN DELOCALIZED INTERNAL COORDINATES **
   Searching for a Minimum

   Optimization Cycle:  10

                       Coordinates (Angstroms)
     ATOM                X               Y               Z
      1  H         0.8121723759   -1.3328835887    0.0000000000
      2  F        -1.7076425650   -0.5006308633    0.0000000000
      3  F         1.7076425650    0.5006308633    0.0000000000
      4  H        -0.8121723759    1.3328835887    0.0000000000
      5  C         0.6021858195   -0.2762869706    0.0000000000
      6  C        -0.6021858195    0.2762869706    0.0000000000
   Point Group: c2h   Number of degrees of freedom:     5


   Energy is   -277.141460762

 Hessian Updated using BFGS Update

  5 Hessian modes will be used to form the next step
  Hessian Eigenvalues:
     0.127014    0.223729    0.355917    0.413695    0.615120

 Minimum Search - Taking Simple RFO Step
 Searching for Lamda that Minimizes Along All modes
 Value Taken    Lamda =  -0.00010216
 Step Taken.  Stepsize is  0.019081

                             Maximum     Tolerance    Cnvgd?
         Gradient           0.003635      0.000300      NO
         Displacement       0.013669      0.001200      NO
         Energy change     -0.000112      0.000001      NO


 New Cartesian Coordinates Obtained by Inverse Iteration

 Displacement from previous Coordinates is:  0.026669
 ----------------------------------------------------------------
             Standard Nuclear Orientation (Angstroms)
    I     Atom           X                Y                Z
 ----------------------------------------------------------------
    1      H       0.8071979392    -1.3372898364     0.0000000000
    2      F      -1.7018238438    -0.5050298136     0.0000000000
    3      F       1.7018238438     0.5050298136     0.0000000000
    4      H      -0.8071979392     1.3372898364     0.0000000000
    5      C       0.6007310193    -0.2759779243     0.0000000000
    6      C      -0.6007310193     0.2759779243     0.0000000000
 ----------------------------------------------------------------
 Molecular Point Group                 C2h   NOp =  4
 Largest Abelian Subgroup              C2h   NOp =  4
 Nuclear Repulsion Energy =   110.7780605856 hartrees
 There are       16 alpha and       16 beta electrons
 Applying Cartesian multipole field
    Component          Value
    ---------          -----
     (2,0,0)        1.00000E-11
     (0,2,0)        2.00000E-11
     (0,0,2)       -3.00000E-11
 Nucleus-field energy     =     0.0000000027 hartrees
 Requested basis set is 6-311++G(d,p)
 There are 34 shells and 102 basis functions
 A cutoff of  1.0D-11 yielded    578 shell pairs
 There are      5213 function pairs (      5622 Cartesian)
 Smallest overlap matrix eigenvalue = 1.15E-04
 Guess MOs from SCF MO coefficient file

 -----------------------------------------------------------------------
  General SCF calculation program by
  Eric Jon Sundstrom, Paul Horn, Yuezhi Mao, Dmitri Zuev, Alec White,
  David Stuck, Shaama M.S., Shane Yost, Joonho Lee, David Small,
  Daniel Levine, Susi Lehtola, Hugh Burton, Evgeny Epifanovsky
 -----------------------------------------------------------------------
 Exchange:     0.2000 Hartree-Fock + 0.0800 Slater + 0.7200 B88
 Correlation:  0.1900 VWN1RPA + 0.8100 LYP
 Using SG-1 standard quadrature grid
 using 4 threads for integral computing
 -------------------------------------------------------
 OpenMP Integral computing Module                
 Release: version 2.0, May 2017, Q-Chem Inc. Pleasanton 
 -------------------------------------------------------
 -------------------------------------------------------
 OpenMP BLAS3 based DFT computing Module                
 Release: version 1.0, May 2013, Q-Chem Inc. Pittsburgh 
 -------------------------------------------------------
 A restricted SCF calculation will be
 performed using DIIS
 SCF converges when DIIS error is below 1.0e-08
 ---------------------------------------
  Cycle       Energy         DIIS error
 ---------------------------------------
    1    -277.1414850108      1.33e-04  
    2    -277.1415093290      2.71e-05  
    3    -277.1415097887      1.84e-05  
    4    -277.1415100160      7.96e-06  
    5    -277.1415100576      1.76e-06  
    6    -277.1415100610      2.26e-07  
    7    -277.1415100610      2.15e-08  
    8    -277.1415100610      2.81e-09  Convergence criterion met
 ---------------------------------------
 SCF time:   CPU 4.87s  wall 2.00s 
 SCF   energy in the final basis set =     -277.1415100610
 Total energy in the final basis set =     -277.1415100610

 --------------------------------------------------------------
             Orbital Energies (a.u.) and Symmetries
 --------------------------------------------------------------

 Alpha MOs, Restricted
 -- Occupied --                  
-24.709 -24.709 -10.274 -10.273  -1.249  -1.245  -0.796  -0.642
  1 Ag    1 Bu    2 Ag    2 Bu    3 Ag    3 Bu    4 Ag    4 Bu                 
 -0.570  -0.557  -0.501  -0.495  -0.470  -0.429  -0.394  -0.278
  5 Bu    5 Ag    6 Ag    1 Au    1 Bg    6 Bu    7 Ag    2 Au                 
 -- Virtual --                   
 -0.013   0.004   0.005   0.015   0.056   0.062   0.086   0.105
  2 Bg    8 Ag    7 Bu    8 Bu    3 Au    9 Ag   10 Ag    3 Bg                 
  0.108   0.110   0.125   0.160   0.171   0.182   0.231   0.241
 11 Ag    9 Bu   10 Bu   11 Bu   12 Ag   12 Bu    4 Bg   13 Bu                 
  0.251   0.296   0.321   0.336   0.353   0.368   0.379   0.421
 13 Ag    4 Au   14 Ag   14 Bu   15 Bu   15 Ag   16 Ag   16 Bu                 
  0.484   0.511   0.520   0.561   0.590   0.668   0.730   0.742
 17 Bu    5 Au   17 Ag    5 Bg   18 Ag   18 Bu   19 Bu   19 Ag                 
  0.786   0.855   1.032   1.090   1.215   1.324   1.325   1.349
 20 Ag   20 Bu    6 Au    6 Bg    7 Au   21 Ag   21 Bu   22 Ag                 
  1.352   1.415   1.446   1.471   1.478   1.553   1.623   1.666
  7 Bg   22 Bu    8 Au   23 Ag   23 Bu   24 Ag    8 Bg   24 Bu                 
  1.796   1.851   1.917   1.939   1.981   2.002   2.104   2.263
 25 Ag   25 Bu   26 Ag    9 Au   26 Bu    9 Bg   27 Ag   27 Bu                 
  2.388   2.615   2.627   2.635   2.792   2.837   3.080   3.148
 28 Bu   28 Ag   10 Au   29 Bu   10 Bg   29 Ag   30 Ag   30 Bu                 
  3.473   3.763   3.778   3.788   3.800   3.899   3.941   3.990
 31 Ag   11 Au   11 Bg   31 Bu   32 Ag   32 Bu   12 Bg   12 Au                 
  4.062   4.140   4.770   4.835   6.264   6.266   6.330   6.349
 33 Bu   33 Ag   34 Ag   34 Bu   13 Bg   13 Au   35 Ag   35 Bu                 
  6.582   6.738  23.597  24.200  66.728  66.748
 36 Ag   36 Bu   37 Ag   37 Bu   38 Bu   38 Ag                                 

 Beta MOs, Restricted
 -- Occupied --                  
-24.709 -24.709 -10.274 -10.273  -1.249  -1.245  -0.796  -0.642
  1 Ag    1 Bu    2 Ag    2 Bu    3 Ag    3 Bu    4 Ag    4 Bu                 
 -0.570  -0.557  -0.501  -0.495  -0.470  -0.429  -0.394  -0.278
  5 Bu    5 Ag    6 Ag    1 Au    1 Bg    6 Bu    7 Ag    2 Au                 
 -- Virtual --                   
 -0.013   0.004   0.005   0.015   0.056   0.062   0.086   0.105
  2 Bg    8 Ag    7 Bu    8 Bu    3 Au    9 Ag   10 Ag    3 Bg                 
  0.108   0.110   0.125   0.160   0.171   0.182   0.231   0.241
 11 Ag    9 Bu   10 Bu   11 Bu   12 Ag   12 Bu    4 Bg   13 Bu                 
  0.251   0.296   0.321   0.336   0.353   0.368   0.379   0.421
 13 Ag    4 Au   14 Ag   14 Bu   15 Bu   15 Ag   16 Ag   16 Bu                 
  0.484   0.511   0.520   0.561   0.590   0.668   0.730   0.742
 17 Bu    5 Au   17 Ag    5 Bg   18 Ag   18 Bu   19 Bu   19 Ag                 
  0.786   0.855   1.032   1.090   1.215   1.324   1.325   1.349
 20 Ag   20 Bu    6 Au    6 Bg    7 Au   21 Ag   21 Bu   22 Ag                 
  1.352   1.415   1.446   1.471   1.478   1.553   1.623   1.666
  7 Bg   22 Bu    8 Au   23 Ag   23 Bu   24 Ag    8 Bg   24 Bu                 
  1.796   1.851   1.917   1.939   1.981   2.002   2.104   2.263
 25 Ag   25 Bu   26 Ag    9 Au   26 Bu    9 Bg   27 Ag   27 Bu                 
  2.388   2.615   2.627   2.635   2.792   2.837   3.080   3.148
 28 Bu   28 Ag   10 Au   29 Bu   10 Bg   29 Ag   30 Ag   30 Bu                 
  3.473   3.763   3.778   3.788   3.800   3.899   3.941   3.990
 31 Ag   11 Au   11 Bg   31 Bu   32 Ag   32 Bu   12 Bg   12 Au                 
  4.062   4.140   4.770   4.835   6.264   6.266   6.330   6.349
 33 Bu   33 Ag   34 Ag   34 Bu   13 Bg   13 Au   35 Ag   35 Bu                 
  6.582   6.738  23.597  24.200  66.728  66.748
 36 Ag   36 Bu   37 Ag   37 Bu   38 Bu   38 Ag                                 
 --------------------------------------------------------------

          Ground-State Mulliken Net Atomic Charges

     Atom                 Charge (a.u.)
  ----------------------------------------
      1 H                     0.164220
      2 F                    -0.137700
      3 F                    -0.137700
      4 H                     0.164220
      5 C                    -0.026520
      6 C                    -0.026520
  ----------------------------------------
  Sum of atomic charges =    -0.000000

 -----------------------------------------------------------------
                    Cartesian Multipole Moments
 -----------------------------------------------------------------
    Charge (ESU x 10^10)
                 0.0000
    Dipole Moment (Debye)
         X      -0.0000      Y       0.0000      Z      -0.0000
       Tot       0.0000
    Quadrupole Moments (Debye-Ang)
        XX     -26.0945     XY      -3.5327     YY     -19.8169
        XZ       0.0000     YZ      -0.0000     ZZ     -22.7629
    Octopole Moments (Debye-Ang^2)
       XXX      -0.0000    XXY      -0.0000    XYY       0.0000
       YYY      -0.0000    XXZ      -0.0000    XYZ       0.0000
       YYZ      -0.0000    XZZ      -0.0000    YZZ       0.0000
       ZZZ      -0.0000
    Hexadecapole Moments (Debye-Ang^3)
      XXXX    -236.4251   XXXY     -22.3467   XXYY     -44.5563
      XYYY     -20.0863   YYYY     -47.5251   XXXZ       0.0000
      XXYZ       0.0000   XYYZ       0.0000   YYYZ      -0.0000
      XXZZ     -40.0716   XYZZ      -5.2720   YYZZ     -12.8909
      XZZZ       0.0000   YZZZ      -0.0000   ZZZZ     -21.6497
 -----------------------------------------------------------------
 Calculating analytic gradient of the SCF energy
 Gradient of SCF Energy
            1           2           3           4           5           6
    1  -0.0000940   0.0000941  -0.0000941   0.0000940  -0.0001351   0.0001351
    2   0.0000748  -0.0000160   0.0000160  -0.0000748  -0.0001219   0.0001219
    3   0.0000000   0.0000000  -0.0000000   0.0000000   0.0000000  -0.0000000
 Max gradient component =       1.351E-04
 RMS gradient           =       7.934E-05
 Gradient time:  CPU 1.84 s  wall 0.56 s
 Geometry Optimization Parameters
   NAtoms,    NIC,     NZ,  NCons,   NDum,   NFix, NCnnct, MaxDiis
        6      27       0       0       0       0       0       0

 Cartesian Hessian Update
 Hessian Updated using BFGS Update


** GEOMETRY OPTIMIZATION IN DELOCALIZED INTERNAL COORDINATES **
   Searching for a Minimum

   Optimization Cycle:  11

                       Coordinates (Angstroms)
     ATOM                X               Y               Z
      1  H         0.8071979392   -1.3372898364    0.0000000000
      2  F        -1.7018238438   -0.5050298136    0.0000000000
      3  F         1.7018238438    0.5050298136    0.0000000000
      4  H        -0.8071979392    1.3372898364    0.0000000000
      5  C         0.6007310193   -0.2759779243    0.0000000000
      6  C        -0.6007310193    0.2759779243    0.0000000000
   Point Group: c2h   Number of degrees of freedom:     5


   Energy is   -277.141510061

 Hessian Updated using BFGS Update

  5 Hessian modes will be used to form the next step
  Hessian Eigenvalues:
     0.130532    0.227159    0.341686    0.414159    0.634412

 Minimum Search - Taking Simple RFO Step
 Searching for Lamda that Minimizes Along All modes
 Value Taken    Lamda =   0.00000000
 Step Taken.  Stepsize is  0.001471

                             Maximum     Tolerance    Cnvgd?
         Gradient           0.000358      0.000300      NO
         Displacement       0.001313      0.001200      NO
         Energy change     -0.000049      0.000001      NO


 New Cartesian Coordinates Obtained by Inverse Iteration

 Displacement from previous Coordinates is:  0.002182
 ----------------------------------------------------------------
             Standard Nuclear Orientation (Angstroms)
    I     Atom           X                Y                Z
 ----------------------------------------------------------------
    1      H       0.8077499660    -1.3373444803     0.0000000000
    2      F      -1.7023172083    -0.5047248681     0.0000000000
    3      F       1.7023172083     0.5047248681     0.0000000000
    4      H      -0.8077499660     1.3373444803     0.0000000000
    5      C       0.6008696673    -0.2759184099     0.0000000000
    6      C      -0.6008696673     0.2759184099     0.0000000000
 ----------------------------------------------------------------
 Molecular Point Group                 C2h   NOp =  4
 Largest Abelian Subgroup              C2h   NOp =  4
 Nuclear Repulsion Energy =   110.7616798049 hartrees
 There are       16 alpha and       16 beta electrons
 Applying Cartesian multipole field
    Component          Value
    ---------          -----
     (2,0,0)        1.00000E-11
     (0,2,0)        2.00000E-11
     (0,0,2)       -3.00000E-11
 Nucleus-field energy     =     0.0000000027 hartrees
 Requested basis set is 6-311++G(d,p)
 There are 34 shells and 102 basis functions
 A cutoff of  1.0D-11 yielded    578 shell pairs
 There are      5213 function pairs (      5622 Cartesian)
 Smallest overlap matrix eigenvalue = 1.15E-04
 Guess MOs from SCF MO coefficient file

 -----------------------------------------------------------------------
  General SCF calculation program by
  Eric Jon Sundstrom, Paul Horn, Yuezhi Mao, Dmitri Zuev, Alec White,
  David Stuck, Shaama M.S., Shane Yost, Joonho Lee, David Small,
  Daniel Levine, Susi Lehtola, Hugh Burton, Evgeny Epifanovsky
 -----------------------------------------------------------------------
 Exchange:     0.2000 Hartree-Fock + 0.0800 Slater + 0.7200 B88
 Correlation:  0.1900 VWN1RPA + 0.8100 LYP
 Using SG-1 standard quadrature grid
 using 4 threads for integral computing
 -------------------------------------------------------
 OpenMP Integral computing Module                
 Release: version 2.0, May 2017, Q-Chem Inc. Pleasanton 
 -------------------------------------------------------
 -------------------------------------------------------
 OpenMP BLAS3 based DFT computing Module                
 Release: version 1.0, May 2013, Q-Chem Inc. Pittsburgh 
 -------------------------------------------------------
 A restricted SCF calculation will be
 performed using DIIS
 SCF converges when DIIS error is below 1.0e-08
 ---------------------------------------
  Cycle       Energy         DIIS error
 ---------------------------------------
    1    -277.1415101315      1.00e-05  
    2    -277.1415102746      2.71e-06  
    3    -277.1415102764      2.50e-06  
    4    -277.1415102829      8.09e-07  
    5    -277.1415102833      1.19e-07  
    6    -277.1415102833      1.42e-08  
    7    -277.1415102833      1.13e-09  Convergence criterion met
 ---------------------------------------
 SCF time:   CPU 4.27s  wall 1.00s 
 SCF   energy in the final basis set =     -277.1415102833
 Total energy in the final basis set =     -277.1415102833

 --------------------------------------------------------------
             Orbital Energies (a.u.) and Symmetries
 --------------------------------------------------------------

 Alpha MOs, Restricted
 -- Occupied --                  
-24.709 -24.709 -10.274 -10.273  -1.249  -1.245  -0.796  -0.642
  1 Ag    1 Bu    2 Ag    2 Bu    3 Ag    3 Bu    4 Ag    4 Bu                 
 -0.570  -0.557  -0.501  -0.495  -0.470  -0.429  -0.394  -0.278
  5 Bu    5 Ag    6 Ag    1 Au    1 Bg    6 Bu    7 Ag    2 Au                 
 -- Virtual --                   
 -0.013   0.004   0.005   0.015   0.056   0.062   0.086   0.105
  2 Bg    8 Ag    7 Bu    8 Bu    3 Au    9 Ag   10 Ag    3 Bg                 
  0.108   0.110   0.125   0.160   0.171   0.182   0.231   0.241
 11 Ag    9 Bu   10 Bu   11 Bu   12 Ag   12 Bu    4 Bg   13 Bu                 
  0.251   0.296   0.321   0.336   0.353   0.368   0.379   0.420
 13 Ag    4 Au   14 Ag   14 Bu   15 Bu   15 Ag   16 Ag   16 Bu                 
  0.484   0.511   0.520   0.561   0.590   0.668   0.730   0.742
 17 Bu    5 Au   17 Ag    5 Bg   18 Ag   18 Bu   19 Bu   19 Ag                 
  0.786   0.855   1.031   1.090   1.215   1.324   1.325   1.349
 20 Ag   20 Bu    6 Au    6 Bg    7 Au   21 Ag   21 Bu   22 Ag                 
  1.352   1.415   1.446   1.471   1.478   1.553   1.622   1.666
  7 Bg   22 Bu    8 Au   23 Ag   23 Bu   24 Ag    8 Bg   24 Bu                 
  1.796   1.851   1.917   1.939   1.981   2.002   2.103   2.263
 25 Ag   25 Bu   26 Ag    9 Au   26 Bu    9 Bg   27 Ag   27 Bu                 
  2.388   2.616   2.627   2.635   2.792   2.837   3.080   3.148
 28 Bu   28 Ag   10 Au   29 Bu   10 Bg   29 Ag   30 Ag   30 Bu                 
  3.472   3.763   3.778   3.788   3.800   3.899   3.941   3.990
 31 Ag   11 Au   11 Bg   31 Bu   32 Ag   32 Bu   12 Bg   12 Au                 
  4.062   4.140   4.770   4.835   6.264   6.266   6.330   6.349
 33 Bu   33 Ag   34 Ag   34 Bu   13 Bg   13 Au   35 Ag   35 Bu                 
  6.582   6.737  23.596  24.199  66.728  66.748
 36 Ag   36 Bu   37 Ag   37 Bu   38 Bu   38 Ag                                 

 Beta MOs, Restricted
 -- Occupied --                  
-24.709 -24.709 -10.274 -10.273  -1.249  -1.245  -0.796  -0.642
  1 Ag    1 Bu    2 Ag    2 Bu    3 Ag    3 Bu    4 Ag    4 Bu                 
 -0.570  -0.557  -0.501  -0.495  -0.470  -0.429  -0.394  -0.278
  5 Bu    5 Ag    6 Ag    1 Au    1 Bg    6 Bu    7 Ag    2 Au                 
 -- Virtual --                   
 -0.013   0.004   0.005   0.015   0.056   0.062   0.086   0.105
  2 Bg    8 Ag    7 Bu    8 Bu    3 Au    9 Ag   10 Ag    3 Bg                 
  0.108   0.110   0.125   0.160   0.171   0.182   0.231   0.241
 11 Ag    9 Bu   10 Bu   11 Bu   12 Ag   12 Bu    4 Bg   13 Bu                 
  0.251   0.296   0.321   0.336   0.353   0.368   0.379   0.420
 13 Ag    4 Au   14 Ag   14 Bu   15 Bu   15 Ag   16 Ag   16 Bu                 
  0.484   0.511   0.520   0.561   0.590   0.668   0.730   0.742
 17 Bu    5 Au   17 Ag    5 Bg   18 Ag   18 Bu   19 Bu   19 Ag                 
  0.786   0.855   1.031   1.090   1.215   1.324   1.325   1.349
 20 Ag   20 Bu    6 Au    6 Bg    7 Au   21 Ag   21 Bu   22 Ag                 
  1.352   1.415   1.446   1.471   1.478   1.553   1.622   1.666
  7 Bg   22 Bu    8 Au   23 Ag   23 Bu   24 Ag    8 Bg   24 Bu                 
  1.796   1.851   1.917   1.939   1.981   2.002   2.103   2.263
 25 Ag   25 Bu   26 Ag    9 Au   26 Bu    9 Bg   27 Ag   27 Bu                 
  2.388   2.616   2.627   2.635   2.792   2.837   3.080   3.148
 28 Bu   28 Ag   10 Au   29 Bu   10 Bg   29 Ag   30 Ag   30 Bu                 
  3.472   3.763   3.778   3.788   3.800   3.899   3.941   3.990
 31 Ag   11 Au   11 Bg   31 Bu   32 Ag   32 Bu   12 Bg   12 Au                 
  4.062   4.140   4.770   4.835   6.264   6.266   6.330   6.349
 33 Bu   33 Ag   34 Ag   34 Bu   13 Bg   13 Au   35 Ag   35 Bu                 
  6.582   6.737  23.596  24.199  66.728  66.748
 36 Ag   36 Bu   37 Ag   37 Bu   38 Bu   38 Ag                                 
 --------------------------------------------------------------

          Ground-State Mulliken Net Atomic Charges

     Atom                 Charge (a.u.)
  ----------------------------------------
      1 H                     0.164225
      2 F                    -0.137673
      3 F                    -0.137673
      4 H                     0.164225
      5 C                    -0.026552
      6 C                    -0.026552
  ----------------------------------------
  Sum of atomic charges =     0.000000

 -----------------------------------------------------------------
                    Cartesian Multipole Moments
 -----------------------------------------------------------------
    Charge (ESU x 10^10)
                 0.0000
    Dipole Moment (Debye)
         X       0.0000      Y      -0.0000      Z       0.0000
       Tot       0.0000
    Quadrupole Moments (Debye-Ang)
        XX     -26.0960     XY      -3.5328     YY     -19.8176
        XZ      -0.0000     YZ       0.0000     ZZ     -22.7643
    Octopole Moments (Debye-Ang^2)
       XXX       0.0000    XXY       0.0000    XYY      -0.0000
       YYY       0.0000    XXZ      -0.0000    XYZ      -0.0000
       YYZ       0.0000    XZZ       0.0000    YZZ      -0.0000
       ZZZ      -0.0000
    Hexadecapole Moments (Debye-Ang^3)
      XXXX    -236.5540   XXXY     -22.3368   XXYY     -44.5698
      XYYY     -20.0780   YYYY     -47.5116   XXXZ      -0.0000
      XXYZ      -0.0000   XYYZ      -0.0000   YYYZ       0.0000
      XXZZ     -40.0924   XYZZ      -5.2677   YYZZ     -12.8893
      XZZZ      -0.0000   YZZZ       0.0000   ZZZZ     -21.6529
 -----------------------------------------------------------------
 Calculating analytic gradient of the SCF energy
 Gradient of SCF Energy
            1           2           3           4           5           6
    1  -0.0000070  -0.0000361   0.0000361   0.0000070  -0.0000390   0.0000390
    2  -0.0000408   0.0000163  -0.0000163   0.0000408  -0.0000021   0.0000020
    3  -0.0000000   0.0000000   0.0000000  -0.0000000  -0.0000000  -0.0000000
 Max gradient component =       4.077E-05
 RMS gradient           =       2.311E-05
 Gradient time:  CPU 1.84 s  wall 0.58 s
 Geometry Optimization Parameters
   NAtoms,    NIC,     NZ,  NCons,   NDum,   NFix, NCnnct, MaxDiis
        6      27       0       0       0       0       0       0

 Cartesian Hessian Update
 Hessian Updated using BFGS Update


** GEOMETRY OPTIMIZATION IN DELOCALIZED INTERNAL COORDINATES **
   Searching for a Minimum

   Optimization Cycle:  12

                       Coordinates (Angstroms)
     ATOM                X               Y               Z
      1  H         0.8077499660   -1.3373444803    0.0000000000
      2  F        -1.7023172083   -0.5047248681    0.0000000000
      3  F         1.7023172083    0.5047248681    0.0000000000
      4  H        -0.8077499660    1.3373444803    0.0000000000
      5  C         0.6008696673   -0.2759184099    0.0000000000
      6  C        -0.6008696673    0.2759184099    0.0000000000
   Point Group: c2h   Number of degrees of freedom:     5


   Energy is   -277.141510283

 Hessian Updated using BFGS Update

  5 Hessian modes will be used to form the next step
  Hessian Eigenvalues:
     0.137585    0.224814    0.358876    0.422895    0.633508

 Minimum Search - Taking Simple RFO Step
 Searching for Lamda that Minimizes Along All modes
 Value Taken    Lamda =   0.00000000
 Step Taken.  Stepsize is  0.000207

                             Maximum     Tolerance    Cnvgd?
         Gradient           0.000038      0.000300     YES
         Displacement       0.000139      0.001200     YES
         Energy change     -0.000000      0.000001     YES


                       Distance Matrix (Angstroms)
             H (  1)   F (  2)   F (  3)   H (  4)   C (  5)
   F (  2)  2.644559
   F (  3)  2.047796  3.551130
   H (  4)  3.124708  2.047796  2.644559
   C (  5)  1.081399  2.314524  1.350034  2.141688
   C (  6)  2.141688  1.350034  2.314524  1.081399  1.322385

 Final energy is   -277.14151028332520     


 ******************************
 **  OPTIMIZATION CONVERGED  **
 ******************************

                       Coordinates (Angstroms)
     ATOM                X               Y               Z
      1  H         0.8077499660   -1.3373444803    0.0000000000
      2  F        -1.7023172083   -0.5047248681    0.0000000000
      3  F         1.7023172083    0.5047248681    0.0000000000
      4  H        -0.8077499660    1.3373444803    0.0000000000
      5  C         0.6008696673   -0.2759184099    0.0000000000
      6  C        -0.6008696673    0.2759184099    0.0000000000

Z-matrix Print:
$molecule
0 1
C 
H  1 1.081399
C  1 1.322385 2 125.693637
H  3 1.081399 1 125.693637 2 -180.000000 0
F  1 1.350034 2 114.297718 3 -180.000000 0
F  3 1.350034 1 120.008645 2 -0.000000 0
$end


 --------------------------------------------------------------
             Orbital Energies (a.u.) and Symmetries
 --------------------------------------------------------------

 Alpha MOs, Restricted
 -- Occupied --                  
-24.709 -24.709 -10.274 -10.273  -1.249  -1.245  -0.796  -0.642
  1 Ag    1 Bu    2 Ag    2 Bu    3 Ag    3 Bu    4 Ag    4 Bu                 
 -0.570  -0.557  -0.501  -0.495  -0.470  -0.429  -0.394  -0.278
  5 Bu    5 Ag    6 Ag    1 Au    1 Bg    6 Bu    7 Ag    2 Au                 
 -- Virtual --                   
 -0.013   0.004   0.005   0.015   0.056   0.062   0.086   0.105
  2 Bg    8 Ag    7 Bu    8 Bu    3 Au    9 Ag   10 Ag    3 Bg                 
  0.108   0.110   0.125   0.160   0.171   0.182   0.231   0.241
 11 Ag    9 Bu   10 Bu   11 Bu   12 Ag   12 Bu    4 Bg   13 Bu                 
  0.251   0.296   0.321   0.336   0.353   0.368   0.379   0.420
 13 Ag    4 Au   14 Ag   14 Bu   15 Bu   15 Ag   16 Ag   16 Bu                 
  0.484   0.511   0.520   0.561   0.590   0.668   0.730   0.742
 17 Bu    5 Au   17 Ag    5 Bg   18 Ag   18 Bu   19 Bu   19 Ag                 
  0.786   0.855   1.031   1.090   1.215   1.324   1.325   1.349
 20 Ag   20 Bu    6 Au    6 Bg    7 Au   21 Ag   21 Bu   22 Ag                 
  1.352   1.415   1.446   1.471   1.478   1.553   1.622   1.666
  7 Bg   22 Bu    8 Au   23 Ag   23 Bu   24 Ag    8 Bg   24 Bu                 
  1.796   1.851   1.917   1.939   1.981   2.002   2.103   2.263
 25 Ag   25 Bu   26 Ag    9 Au   26 Bu    9 Bg   27 Ag   27 Bu                 
  2.388   2.616   2.627   2.635   2.792   2.837   3.080   3.148
 28 Bu   28 Ag   10 Au   29 Bu   10 Bg   29 Ag   30 Ag   30 Bu                 
  3.472   3.763   3.778   3.788   3.800   3.899   3.941   3.990
 31 Ag   11 Au   11 Bg   31 Bu   32 Ag   32 Bu   12 Bg   12 Au                 
  4.062   4.140   4.770   4.835   6.264   6.266   6.330   6.349
 33 Bu   33 Ag   34 Ag   34 Bu   13 Bg   13 Au   35 Ag   35 Bu                 
  6.582   6.737  23.596  24.199  66.728  66.748
 36 Ag   36 Bu   37 Ag   37 Bu   38 Bu   38 Ag                                 

 Beta MOs, Restricted
 -- Occupied --                  
-24.709 -24.709 -10.274 -10.273  -1.249  -1.245  -0.796  -0.642
  1 Ag    1 Bu    2 Ag    2 Bu    3 Ag    3 Bu    4 Ag    4 Bu                 
 -0.570  -0.557  -0.501  -0.495  -0.470  -0.429  -0.394  -0.278
  5 Bu    5 Ag    6 Ag    1 Au    1 Bg    6 Bu    7 Ag    2 Au                 
 -- Virtual --                   
 -0.013   0.004   0.005   0.015   0.056   0.062   0.086   0.105
  2 Bg    8 Ag    7 Bu    8 Bu    3 Au    9 Ag   10 Ag    3 Bg                 
  0.108   0.110   0.125   0.160   0.171   0.182   0.231   0.241
 11 Ag    9 Bu   10 Bu   11 Bu   12 Ag   12 Bu    4 Bg   13 Bu                 
  0.251   0.296   0.321   0.336   0.353   0.368   0.379   0.420
 13 Ag    4 Au   14 Ag   14 Bu   15 Bu   15 Ag   16 Ag   16 Bu                 
  0.484   0.511   0.520   0.561   0.590   0.668   0.730   0.742
 17 Bu    5 Au   17 Ag    5 Bg   18 Ag   18 Bu   19 Bu   19 Ag                 
  0.786   0.855   1.031   1.090   1.215   1.324   1.325   1.349
 20 Ag   20 Bu    6 Au    6 Bg    7 Au   21 Ag   21 Bu   22 Ag                 
  1.352   1.415   1.446   1.471   1.478   1.553   1.622   1.666
  7 Bg   22 Bu    8 Au   23 Ag   23 Bu   24 Ag    8 Bg   24 Bu                 
  1.796   1.851   1.917   1.939   1.981   2.002   2.103   2.263
 25 Ag   25 Bu   26 Ag    9 Au   26 Bu    9 Bg   27 Ag   27 Bu                 
  2.388   2.616   2.627   2.635   2.792   2.837   3.080   3.148
 28 Bu   28 Ag   10 Au   29 Bu   10 Bg   29 Ag   30 Ag   30 Bu                 
  3.472   3.763   3.778   3.788   3.800   3.899   3.941   3.990
 31 Ag   11 Au   11 Bg   31 Bu   32 Ag   32 Bu   12 Bg   12 Au                 
  4.062   4.140   4.770   4.835   6.264   6.266   6.330   6.349
 33 Bu   33 Ag   34 Ag   34 Bu   13 Bg   13 Au   35 Ag   35 Bu                 
  6.582   6.737  23.596  24.199  66.728  66.748
 36 Ag   36 Bu   37 Ag   37 Bu   38 Bu   38 Ag                                 
 --------------------------------------------------------------

          Ground-State Mulliken Net Atomic Charges

     Atom                 Charge (a.u.)
  ----------------------------------------
      1 H                     0.164225
      2 F                    -0.137673
      3 F                    -0.137673
      4 H                     0.164225
      5 C                    -0.026552
      6 C                    -0.026552
  ----------------------------------------
  Sum of atomic charges =     0.000000

 -----------------------------------------------------------------
                    Cartesian Multipole Moments
 -----------------------------------------------------------------
    Charge (ESU x 10^10)
                 0.0000
    Dipole Moment (Debye)
         X       0.0000      Y      -0.0000      Z       0.0000
       Tot       0.0000
    Quadrupole Moments (Debye-Ang)
        XX     -26.0960     XY      -3.5328     YY     -19.8176
        XZ      -0.0000     YZ       0.0000     ZZ     -22.7643
    Octopole Moments (Debye-Ang^2)
       XXX       0.0000    XXY       0.0000    XYY      -0.0000
       YYY       0.0000    XXZ      -0.0000    XYZ      -0.0000
       YYZ       0.0000    XZZ       0.0000    YZZ      -0.0000
       ZZZ      -0.0000
    Hexadecapole Moments (Debye-Ang^3)
      XXXX    -236.5540   XXXY     -22.3368   XXYY     -44.5698
      XYYY     -20.0780   YYYY     -47.5116   XXXZ      -0.0000
      XXYZ      -0.0000   XYYZ      -0.0000   YYYZ       0.0000
      XXZZ     -40.0924   XYZZ      -5.2677   YYZZ     -12.8893
      XZZZ      -0.0000   YZZZ       0.0000   ZZZZ     -21.6529
 -----------------------------------------------------------------
Archival summary:
1\1\TWL01\OPT\ProcedureUnspecified\BasisUnspecified\222\taweetha\TueAug2808:07:512018TueAug2808:07:512018\0\\#,OPT,ProcedureUnspecified,BasisUnspecified,\\0,1\C\H,1,1.0814\C,1,1.32238,2,125.694\H,3,1.0814,1,125.694,2,-180,0\F,1,1.35003,2,114.298,3,-180,0\F,3,1.35003,1,120.009,2,-0,0\\\@

 Total job time:  24.55s(wall), 83.77s(cpu) 
 Tue Aug 28 08:07:51 2018

        *************************************************************
        *                                                           *
        *  Thank you very much for using Q-Chem.  Have a nice day.  *
        *                                                           *
        *************************************************************


 
User input: 2 of 2 
 
Q-Chem Developer Version!
                  Welcome to Q-Chem
     A Quantum Leap Into The Future Of Chemistry


 Q-Chem 5.1, Q-Chem, Inc., Pleasanton, CA (2018)

 Yihan Shao,  Zhengting Gan,  E. Epifanovsky,  A. T. B. Gilbert,  M. Wormit,  
 J. Kussmann,  A. W. Lange,  A. Behn,  Jia Deng,  Xintian Feng,  D. Ghosh,  
 M. Goldey,  P. R. Horn,  L. D. Jacobson,  I. Kaliman,  T. Kus,  A. Landau,  
 Jie Liu,  E. I. Proynov,  R. M. Richard,  R. P. Steele,  E. J. Sundstrom,  
 H. L. Woodcock III,  P. M. Zimmerman,  D. Zuev,  B. Albrecht,  E. Alguire,  
 S. A. Baeppler,  D. Barton,  Z. Benda,  Y. A. Bernard,  E. J. Berquist,  
 K. B. Bravaya,  H. Burton,  D. Casanova,  Chun-Min Chang,  Yunqing Chen,  
 A. Chien,  K. D. Closser,  M. P. Coons,  S. Coriani,  S. Dasgupta,  
 A. L. Dempwolff,  M. Diedenhofen,  Hainam Do,  R. G. Edgar,  Po-Tung Fang,  
 S. Faraji,  S. Fatehi,  Qingguo Feng,  K. D. Fenk,  J. Fosso-Tande,  
 Qinghui Ge,  A. Ghysels,  G. Gidofalvi,  J. Gomes,  J. Gonthier,  A. Gunina,  
 D. Hait,  M. W. D. Hanson-Heine,  P. H. P. Harbach,  A. W. Hauser,  
 J. E. Herr,  E. G. Hohenstein,  Z. C. Holden,  Kerwin Hui,  B. C. Huynh,  
 T.-C. Jagau,  Hyunjun Ji,  B. Kaduk,  K. Khistyaev,  Jaehoon Kim,  
 P. Klunzinger,  K. Koh,  D. Kosenkov,  L. Koulias,  T. Kowalczyk,  
 C. M. Krauter,  A. Kunitsa,  Ka Un Lao,  A. Laurent,  K. V. Lawler,  
 Joonho Lee,  D. Lefrancois,  S. Lehtola,  D. S. Levine,  Yi-Pei Li,  
 You-Sheng Lin,  Fenglai Liu,  E. Livshits,  A. Luenser,  P. Manohar,  
 E. Mansoor,  S. F. Manzer,  Shan-Ping Mao,  Yuezhi Mao,  N. Mardirossian,  
 A. V. Marenich,  T. Markovich,  L. A. Martinez-Martinez,  S. A. Maurer,  
 N. J. Mayhall,  S. C. McKenzie,  J.-M. Mewes,  A. F. Morrison,  
 J. W. Mullinax,  K. Nanda,  T. S. Nguyen-Beck,  R. Olivares-Amaya,  
 J. A. Parkhill,  T. M. Perrine,  F. Plasser,  P. Pokhilko,  S. Prager,  
 A. Prociuk,  E. Ramos,  D. R. Rehn,  F. Rob,  M. Schneider,  N. Sergueev,  
 S. M. Sharada,  S. Sharma,  D. W. Small,  T. Stauch,  T. Stein,  
 Yu-Chuan Su,  A. J. W. Thom,  A. Tkatchenko,  T. Tsuchimochi,  N. M. Tubman,  
 L. Vogt,  M. L. Vidal,  O. Vydrov,  M. A. Watson,  J. Wenzel,  
 M. de Wergifosse,  T. A. Wesolowski,  A. White,  J. Witte,  A. Yamada,  
 Jun Yang,  K. Yao,  S. Yeganeh,  S. R. Yost,  Zhi-Qiang You,  A. Zech,  
 Igor Ying Zhang,  Xing Zhang,  Yan Zhao,  Ying Zhu,  B. R. Brooks,  
 G. K. L. Chan,  C. J. Cramer,  M. S. Gordon,  W. J. Hehre,  A. Klamt,  
 M. W. Schmidt,  C. D. Sherrill,  D. G. Truhlar,  A. Aspuru-Guzik,  R. Baer,  
 A. T. Bell,  N. A. Besley,  Jeng-Da Chai,  A. E. DePrince, III,  
 R. A. DiStasio Jr.,  A. Dreuw,  B. D. Dunietz,  T. R. Furlani,  
 Chao-Ping Hsu,  Yousung Jung,  Jing Kong,  D. S. Lambrecht,  WanZhen Liang,  
 C. Ochsenfeld,  V. A. Rassolov,  L. V. Slipchenko,  J. E. Subotnik,  
 T. Van Voorhis,  J. M. Herbert,  A. I. Krylov,  P. M. W. Gill,  M. Head-Gordon

 Contributors to earlier versions of Q-Chem not listed above: 
 R. D. Adamson,  B. Austin,  J. Baker,  G. J. O. Beran,  K. Brandhorst,  
 S. T. Brown,  E. F. C. Byrd,  A. K. Chakraborty,  C.-L. Cheng,  
 Siu Hung Chien,  D. M. Chipman,  D. L. Crittenden,  H. Dachsel,  
 R. J. Doerksen,  A. D. Dutoi,  L. Fusti-Molnar,  W. A. Goddard III,  
 A. Golubeva-Zadorozhnaya,  S. R. Gwaltney,  G. Hawkins,  A. Heyden,  
 S. Hirata,  G. Kedziora,  F. J. Keil,  C. Kelley,  Jihan Kim,  R. A. King,  
 R. Z. Khaliullin,  P. P. Korambath,  W. Kurlancheek,  A. M. Lee,  M. S. Lee,  
 S. V. Levchenko,  Ching Yeh Lin,  D. Liotard,  R. C. Lochan,  I. Lotan,  
 P. E. Maslen,  N. Nair,  D. P. O'Neill,  D. Neuhauser,  E. Neuscamman,  
 C. M. Oana,  R. Olson,  B. Peters,  R. Peverati,  P. A. Pieniazek,  
 Y. M. Rhee,  J. Ritchie,  M. A. Rohrdanz,  E. Rosta,  N. J. Russ,  
 H. F. Schaefer III,  N. E. Schultz,  N. Shenvi,  A. C. Simmonett,  A. Sodt,  
 D. Stuck,  K. S. Thanthiriwatte,  V. Vanovschi,  Tao Wang,  A. Warshel,  
 C. F. Williams,  Q. Wu,  X. Xu,  W. Zhang

 Please cite Q-Chem as follows:
 Y. Shao et al., Mol. Phys. 113, 184-215 (2015)
 DOI: 10.1080/00268976.2014.952696

 Q-Chem 5.1.1 for Intel X86 EM64T Linux

 Parts of Q-Chem use Armadillo 8.300.2 (Tropical Shenanigans).
 http://arma.sourceforge.net/

 Q-Chem begins on Tue Aug 28 08:07:51 2018  

Host: 
0

     Scratch files written to /scratch/taweetham/qchem15648//
The previous job contains 0 fragments, simply inherited here
Input Ideriv = 2
Curr. Ideriv = -1
Max.  Ideriv = 2

Checking the input file for inconsistencies... 	...done.

--------------------------------------------------------------
User input:
--------------------------------------------------------------

$molecule
read
$end

$rem
   SCF_GUESS 	READ
   JOB_TYPE 	FREQUENCY
   BASIS 	6-311++G**
   EXCHANGE 	B3LYP
   MEM_TOTAL	7500	
$end


--------------------------------------------------------------
 ----------------------------------------------------------------
             Standard Nuclear Orientation (Angstroms)
    I     Atom           X                Y                Z
 ----------------------------------------------------------------
    1      H       0.5002569525    -1.4800990670    -0.0000000000
    2      F      -1.7711143870    -0.1256379652    -0.0000000000
    3      F       1.7711143870     0.1256379652     0.0000000000
    4      H      -0.5002569525     1.4800990670     0.0000000000
    5      C       0.5272058665    -0.3990354625    -0.0000000000
    6      C      -0.5272058665     0.3990354625     0.0000000000
 ----------------------------------------------------------------
 Molecular Point Group                 C2h   NOp =  4
 Largest Abelian Subgroup              C2h   NOp =  4
 Nuclear Repulsion Energy =   110.7616798049 hartrees
 There are       16 alpha and       16 beta electrons
 Requested basis set is 6-311++G(d,p)
 There are 34 shells and 102 basis functions

 Total QAlloc Memory Limit   7500 MB
 Mega-Array Size       188 MB
 MEM_STATIC part       192 MB

                       Distance Matrix (Angstroms)
             H (  1)   F (  2)   F (  3)   H (  4)   C (  5)
   F (  2)  2.644559
   F (  3)  2.047796  3.551130
   H (  4)  3.124708  2.047796  2.644559
   C (  5)  1.081399  2.314524  1.350034  2.141688
   C (  6)  2.141688  1.350034  2.314524  1.081399  1.322385

 A cutoff of  1.0D-11 yielded    578 shell pairs
 There are      5213 function pairs (      5622 Cartesian)

 -------------------------------------------------------
 OpenMP Integral Computing Module                       
 Release: version 1.0, May 2013, Q-Chem Inc. Pittsburgh 
 -------------------------------------------------------
 Integral Job Info:
 Integral job number is                      11
 Integral operator is                         1
 short-range coefficients                     0
 long-range coefficients              100000000
 Omega coefficients                           0
 if combine SR and LR in K                    0
 Integral screening is                        0
 Integral computing path is                   2
 max size of driver memory is            800000
 size of driver memory is                593474
 size of scratch memory is              2361544
 max col of scratch BK array               1296
 max len of scratch array in speh3          155
 max len of scratch index in speh4           18
 max int batch size is                      520
 min int batch size is                       52
 fixed nKL is                                52
 max L of basis functions is                  2
 order of int derivative is                   0
 number of shells is                         34
 number of basis is                         106
 number of cartesian basis is               106
 number of contracted shell pairs           578
 number of primitive shell pairs           1721
 maxK2 (contraction) of shell pair           36
 max number of K2 of shell pair               1
 max number of CS2 of shell pair             78
 max number of PS2 of shell pair            276
 mem total for path MDJ                  514766
 -------------------------------------------------------
 Smallest overlap matrix eigenvalue = 1.15E-04
 Guess MOs from SCF MO coefficient file

 -----------------------------------------------------------------------
  General SCF calculation program by
  Eric Jon Sundstrom, Paul Horn, Yuezhi Mao, Dmitri Zuev, Alec White,
  David Stuck, Shaama M.S., Shane Yost, Joonho Lee, David Small,
  Daniel Levine, Susi Lehtola, Hugh Burton, Evgeny Epifanovsky
 -----------------------------------------------------------------------
 Exchange:     0.2000 Hartree-Fock + 0.0800 Slater + 0.7200 B88
 Correlation:  0.1900 VWN1RPA + 0.8100 LYP
 Using SG-1 standard quadrature grid
 using 4 threads for integral computing
 -------------------------------------------------------
 OpenMP Integral computing Module                
 Release: version 2.0, May 2017, Q-Chem Inc. Pleasanton 
 -------------------------------------------------------
 -------------------------------------------------------
 OpenMP BLAS3 based DFT computing Module                
 Release: version 1.0, May 2013, Q-Chem Inc. Pittsburgh 
 -------------------------------------------------------
 A restricted SCF calculation will be
 performed using DIIS
 SCF converges when DIIS error is below 1.0e-08
 ---------------------------------------
  Cycle       Energy         DIIS error
 ---------------------------------------
    1    -277.0755721735      5.90e-03  
    2    -277.1387968943      1.87e-03  
    3    -277.1368766233      2.53e-03  
    4    -277.1415749053      1.04e-04  
    5    -277.1415829882      3.06e-05  
    6    -277.1415840766      7.02e-06  
    7    -277.1415841317      3.58e-07  
    8    -277.1415841312      6.46e-08  
    9    -277.1415841308      6.78e-09  Convergence criterion met
 ---------------------------------------
 SCF time:   CPU 4.57s  wall 1.00s 
 SCF   energy in the final basis set =     -277.1415841308
 Total energy in the final basis set =     -277.1415841308

 --------------------------------------------------------------
             Orbital Energies (a.u.) and Symmetries
 --------------------------------------------------------------

 Alpha MOs, Restricted
 -- Occupied --                  
-24.709 -24.709 -10.274 -10.273  -1.249  -1.245  -0.796  -0.642
  1 Ag    1 Bu    2 Ag    2 Bu    3 Ag    3 Bu    4 Ag    4 Bu                 
 -0.570  -0.557  -0.501  -0.495  -0.470  -0.429  -0.394  -0.278
  5 Bu    5 Ag    6 Ag    1 Au    1 Bg    6 Bu    7 Ag    2 Au                 
 -- Virtual --                   
 -0.013   0.004   0.005   0.015   0.056   0.062   0.086   0.105
  2 Bg    8 Ag    7 Bu    8 Bu    3 Au    9 Ag   10 Ag    3 Bg                 
  0.108   0.110   0.125   0.161   0.171   0.182   0.231   0.241
 11 Ag    9 Bu   10 Bu   11 Bu   12 Ag   12 Bu    4 Bg   13 Bu                 
  0.251   0.296   0.321   0.336   0.353   0.368   0.379   0.420
 13 Ag    4 Au   14 Ag   14 Bu   15 Bu   15 Ag   16 Ag   16 Bu                 
  0.484   0.511   0.520   0.561   0.590   0.668   0.730   0.742
 17 Bu    5 Au   17 Ag    5 Bg   18 Ag   18 Bu   19 Bu   19 Ag                 
  0.786   0.855   1.031   1.090   1.215   1.324   1.325   1.349
 20 Ag   20 Bu    6 Au    6 Bg    7 Au   21 Ag   21 Bu   22 Ag                 
  1.352   1.415   1.446   1.471   1.478   1.553   1.622   1.666
  7 Bg   22 Bu    8 Au   23 Ag   23 Bu   24 Ag    8 Bg   24 Bu                 
  1.796   1.851   1.917   1.939   1.980   2.002   2.104   2.263
 25 Ag   25 Bu   26 Ag    9 Au   26 Bu    9 Bg   27 Ag   27 Bu                 
  2.388   2.616   2.627   2.635   2.792   2.837   3.080   3.148
 28 Bu   28 Ag   10 Au   29 Bu   10 Bg   29 Ag   30 Ag   30 Bu                 
  3.472   3.763   3.778   3.788   3.800   3.899   3.941   3.990
 31 Ag   11 Au   11 Bg   31 Bu   32 Ag   32 Bu   12 Bg   12 Au                 
  4.062   4.140   4.770   4.835   6.264   6.266   6.330   6.349
 33 Bu   33 Ag   34 Ag   34 Bu   13 Bg   13 Au   35 Ag   35 Bu                 
  6.582   6.737  23.596  24.199  66.728  66.748
 36 Ag   36 Bu   37 Ag   37 Bu   38 Bu   38 Ag                                 

 Beta MOs, Restricted
 -- Occupied --                  
-24.709 -24.709 -10.274 -10.273  -1.249  -1.245  -0.796  -0.642
  1 Ag    1 Bu    2 Ag    2 Bu    3 Ag    3 Bu    4 Ag    4 Bu                 
 -0.570  -0.557  -0.501  -0.495  -0.470  -0.429  -0.394  -0.278
  5 Bu    5 Ag    6 Ag    1 Au    1 Bg    6 Bu    7 Ag    2 Au                 
 -- Virtual --                   
 -0.013   0.004   0.005   0.015   0.056   0.062   0.086   0.105
  2 Bg    8 Ag    7 Bu    8 Bu    3 Au    9 Ag   10 Ag    3 Bg                 
  0.108   0.110   0.125   0.161   0.171   0.182   0.231   0.241
 11 Ag    9 Bu   10 Bu   11 Bu   12 Ag   12 Bu    4 Bg   13 Bu                 
  0.251   0.296   0.321   0.336   0.353   0.368   0.379   0.420
 13 Ag    4 Au   14 Ag   14 Bu   15 Bu   15 Ag   16 Ag   16 Bu                 
  0.484   0.511   0.520   0.561   0.590   0.668   0.730   0.742
 17 Bu    5 Au   17 Ag    5 Bg   18 Ag   18 Bu   19 Bu   19 Ag                 
  0.786   0.855   1.031   1.090   1.215   1.324   1.325   1.349
 20 Ag   20 Bu    6 Au    6 Bg    7 Au   21 Ag   21 Bu   22 Ag                 
  1.352   1.415   1.446   1.471   1.478   1.553   1.622   1.666
  7 Bg   22 Bu    8 Au   23 Ag   23 Bu   24 Ag    8 Bg   24 Bu                 
  1.796   1.851   1.917   1.939   1.980   2.002   2.104   2.263
 25 Ag   25 Bu   26 Ag    9 Au   26 Bu    9 Bg   27 Ag   27 Bu                 
  2.388   2.616   2.627   2.635   2.792   2.837   3.080   3.148
 28 Bu   28 Ag   10 Au   29 Bu   10 Bg   29 Ag   30 Ag   30 Bu                 
  3.472   3.763   3.778   3.788   3.800   3.899   3.941   3.990
 31 Ag   11 Au   11 Bg   31 Bu   32 Ag   32 Bu   12 Bg   12 Au                 
  4.062   4.140   4.770   4.835   6.264   6.266   6.330   6.349
 33 Bu   33 Ag   34 Ag   34 Bu   13 Bg   13 Au   35 Ag   35 Bu                 
  6.582   6.737  23.596  24.199  66.728  66.748
 36 Ag   36 Bu   37 Ag   37 Bu   38 Bu   38 Ag                                 
 --------------------------------------------------------------

          Ground-State Mulliken Net Atomic Charges

     Atom                 Charge (a.u.)
  ----------------------------------------
      1 H                     0.164259
      2 F                    -0.137720
      3 F                    -0.137720
      4 H                     0.164259
      5 C                    -0.026539
      6 C                    -0.026539
  ----------------------------------------
  Sum of atomic charges =     0.000000

 -----------------------------------------------------------------
                    Cartesian Multipole Moments
 -----------------------------------------------------------------
    Charge (ESU x 10^10)
                -0.0000
    Dipole Moment (Debye)
         X       0.0000      Y      -0.0000      Z       0.0000
       Tot       0.0000
    Quadrupole Moments (Debye-Ang)
        XX     -27.2923     XY      -1.8820     YY     -18.6217
        XZ      -0.0000     YZ       0.0000     ZZ     -22.7648
    Octopole Moments (Debye-Ang^2)
       XXX       0.0000    XXY      -0.0000    XYY       0.0000
       YYY       0.0000    XXZ       0.0000    XYZ      -0.0000
       YYZ       0.0000    XZZ       0.0000    YZZ      -0.0000
       ZZZ       0.0000
    Hexadecapole Moments (Debye-Ang^3)
      XXXX    -245.7504   XXXY       1.5358   XXYY     -44.4458
      XYYY      -0.1865   YYYY     -38.5660   XXXZ       0.0000
      XXYZ       0.0000   XYYZ      -0.0000   YYYZ       0.0000
      XXZZ     -41.0460   XYZZ       0.9524   YYZZ     -11.9369
      XZZZ       0.0000   YZZZ       0.0000   ZZZZ     -21.6563
 -----------------------------------------------------------------
 Calculating MO derivatives via CPSCF
 D1JvT checksum  = 107784 8254.2052636520
 D1KAT checksum  = 215136 884.5778955634
   1         3          18      0.154960    0.048427
   2         3          18      0.015964    0.004559
   3         3          18      0.001131    0.000396
   4         6          15      0.000060    0.000023
   5        21           0      0.000000    0.000000    Roots Converged
 Time for AOints: 1.7 s (CPU) 0.5 s (wall)
 ------------------------------------------------------------------------------
                     AOints        : Timing summary (seconds)
 ------------------------------------------------------------------------------
     job step          cpu (% of tot)      sys (% of tot)     wall (% of tot)
 ------------------------------------------------------------------------------
  cpscf_lag         0.1320E+02 (30.1)   0.3000E-05 (60.0)   0.3454E+01 (30.2)
  iterzp            0.2881E+02 (65.8)   0.2000E-05 (40.0)   0.7496E+01 (65.5)
  make_fx           0.0000E+00 ( 0.0)   0.0000E+00 ( 0.0)   0.0000E+00 ( 0.0)
  AOints            0.1746E+01 ( 4.0)   0.0000E+00 ( 0.0)   0.4508E+00 ( 3.9)
 ------------------------------------------------------------------------------
   Grand Totals     0.4380E+02          0.5000E-05          0.1144E+02
 ------------------------------------------------------------------------------
 Calculating analytic Hessian of the SCF energy
 Polarizability Matrix (a.u.)
            1           2           3
    1 -33.1773537   3.9900597  -0.0000000
    2   3.9900597 -25.8300071   0.0000000
    3  -0.0000000   0.0000000 -17.9046361

 Direct stationary perturbation theory relativistic correction:

 rels  =       0.116463982175
 relv  =      -0.472994358958
 rel2e =       0.157034266389
 E_rel =      -0.199496110394

 Hessian of the SCF Energy
            1           2           3           4           5           6
    1   0.0592597   0.0047189   0.0000000   0.0022377  -0.0014240   0.0000000
    2   0.0047189   0.3658804  -0.0000000   0.0001054   0.0011466  -0.0000000
    3   0.0000000  -0.0000000   0.0205349  -0.0000000  -0.0000000  -0.0054980
    4   0.0022377   0.0001054  -0.0000000   0.3560633   0.1161485  -0.0000000
    5  -0.0014240   0.0011466  -0.0000000   0.1161485   0.1027502  -0.0000000
    6   0.0000000  -0.0000000  -0.0054980  -0.0000000  -0.0000000   0.0206846
    7  -0.0142913  -0.0088008  -0.0000000  -0.0175070   0.0001853  -0.0000000
    8  -0.0389399  -0.0071909   0.0000000   0.0001853  -0.0027015   0.0000000
    9  -0.0000000  -0.0000000   0.0040467  -0.0000000   0.0000000   0.0127610
   10  -0.0039999   0.0015417  -0.0000000  -0.0142913  -0.0389399  -0.0000000
   11   0.0015417  -0.0000170  -0.0000000  -0.0088008  -0.0071909   0.0000000
   12  -0.0000000  -0.0000000   0.0080586   0.0000000   0.0000000   0.0040467
   13  -0.0518167   0.0071283   0.0000000  -0.0432737   0.0145884   0.0000000
   14   0.0107237  -0.3495513  -0.0000000  -0.0216612   0.0193489  -0.0000000
   15   0.0000000  -0.0000000  -0.0354935   0.0000000  -0.0000000   0.0009702
   16   0.0086104  -0.0046935   0.0000000  -0.2832291  -0.0905583   0.0000000
   17   0.0233796  -0.0102678   0.0000000  -0.0859771  -0.1133532   0.0000000
   18  -0.0000000   0.0000000   0.0083512   0.0000000   0.0000000  -0.0329645
            7           8           9          10          11          12
    1  -0.0142913  -0.0389399  -0.0000000  -0.0039999   0.0015417  -0.0000000
    2  -0.0088008  -0.0071909  -0.0000000   0.0015417  -0.0000170  -0.0000000
    3  -0.0000000   0.0000000   0.0040467  -0.0000000  -0.0000000   0.0080586
    4  -0.0175070   0.0001853  -0.0000000  -0.0142913  -0.0088008   0.0000000
    5   0.0001853  -0.0027015   0.0000000  -0.0389399  -0.0071909   0.0000000
    6  -0.0000000   0.0000000   0.0127610  -0.0000000   0.0000000   0.0040467
    7   0.3560633   0.1161485   0.0000000   0.0022377   0.0001054  -0.0000000
    8   0.1161485   0.1027502  -0.0000000  -0.0014240   0.0011466  -0.0000000
    9   0.0000000  -0.0000000   0.0206846   0.0000000  -0.0000000  -0.0054980
   10   0.0022377  -0.0014240   0.0000000   0.0592597   0.0047189   0.0000000
   11   0.0001054   0.0011466  -0.0000000   0.0047189   0.3658804   0.0000000
   12  -0.0000000  -0.0000000  -0.0054980   0.0000000   0.0000000   0.0205349
   13  -0.2832291  -0.0905583  -0.0000000   0.0086104  -0.0046935   0.0000000
   14  -0.0859771  -0.1133532   0.0000000   0.0233796  -0.0102678   0.0000000
   15  -0.0000000   0.0000000  -0.0329645  -0.0000000   0.0000000   0.0083512
   16  -0.0432737   0.0145884  -0.0000000  -0.0518167   0.0071283  -0.0000000
   17  -0.0216612   0.0193489  -0.0000000   0.0107237  -0.3495513  -0.0000000
   18   0.0000000  -0.0000000   0.0009702   0.0000000  -0.0000000  -0.0354935
           13          14          15          16          17          18
    1  -0.0518167   0.0107237   0.0000000   0.0086104   0.0233796  -0.0000000
    2   0.0071283  -0.3495513  -0.0000000  -0.0046935  -0.0102678   0.0000000
    3   0.0000000  -0.0000000  -0.0354935   0.0000000   0.0000000   0.0083512
    4  -0.0432737  -0.0216612   0.0000000  -0.2832291  -0.0859771   0.0000000
    5   0.0145884   0.0193489  -0.0000000  -0.0905583  -0.1133532   0.0000000
    6   0.0000000  -0.0000000   0.0009702   0.0000000   0.0000000  -0.0329645
    7  -0.2832291  -0.0859771  -0.0000000  -0.0432737  -0.0216612   0.0000000
    8  -0.0905583  -0.1133532   0.0000000   0.0145884   0.0193489  -0.0000000
    9  -0.0000000   0.0000000  -0.0329645  -0.0000000  -0.0000000   0.0009702
   10   0.0086104   0.0233796  -0.0000000  -0.0518167   0.0107237   0.0000000
   11  -0.0046935  -0.0102678   0.0000000   0.0071283  -0.3495513  -0.0000000
   12   0.0000000   0.0000000   0.0083512  -0.0000000  -0.0000000  -0.0354935
   13   0.7419543  -0.1575974   0.0000000  -0.3722453   0.2311324  -0.0000000
   14  -0.1575974   0.7671766  -0.0000000   0.2311324  -0.3133532   0.0000000
   15   0.0000000  -0.0000000   0.1063249  -0.0000000   0.0000000  -0.0471882
   16  -0.3722453   0.2311324  -0.0000000   0.7419543  -0.1575974   0.0000000
   17   0.2311324  -0.3133532   0.0000000  -0.1575974   0.7671766  -0.0000000
   18  -0.0000000   0.0000000  -0.0471882   0.0000000  -0.0000000   0.1063249
 Gradient time:  CPU 62.71 s  wall 16.55 s
 **********************************************************************
 **                                                                  **
 **                       VIBRATIONAL ANALYSIS                       **
 **                       --------------------                       **
 **                                                                  **
 **        VIBRATIONAL FREQUENCIES (CM**-1) AND NORMAL MODES         **
 **     FORCE CONSTANTS (mDYN/ANGSTROM) AND REDUCED MASSES (AMU)     **
 **                  INFRARED INTENSITIES (KM/MOL)                   **
 **                                                                  **
 **********************************************************************


 Mode:                 1                      2                      3
 Frequency:       319.67                 338.06                 551.51
 Force Cnst:      0.3243                 0.5663                 2.0125
 Red. Mass:       5.3865                 8.4104                11.2296
 IR Active:          YES                    YES                    NO 
 IR Intens:       13.791                  5.097                  0.000
 Raman Active:       NO                     NO                     YES
               X      Y      Z        X      Y      Z        X      Y      Z
 H         -0.482  0.321  0.000    0.000 -0.000  0.470   -0.396 -0.172  0.000
 F          0.089 -0.216 -0.000   -0.000  0.000 -0.300    0.485 -0.049 -0.000
 F          0.089 -0.216 -0.000   -0.000  0.000 -0.300   -0.485  0.049 -0.000
 H         -0.482  0.321  0.000    0.000 -0.000  0.470    0.396  0.172  0.000
 C         -0.100  0.316  0.000    0.000 -0.000  0.435   -0.208 -0.179  0.000
 C         -0.100  0.316  0.000    0.000 -0.000  0.435    0.208  0.179  0.000
 TransDip  -0.010  0.119  0.000    0.000 -0.000  0.072   -0.000  0.000  0.000

 Mode:                 4                      5                      6
 Frequency:       822.23                 901.20                1132.26
 Force Cnst:      0.7547                 0.5226                 4.1459
 Red. Mass:       1.8946                 1.0922                 5.4888
 IR Active:          NO                     YES                    NO 
 IR Intens:        0.000                 83.149                  0.000
 Raman Active:       YES                    NO                     YES
               X      Y      Z        X      Y      Z        X      Y      Z
 H          0.000 -0.000  0.678   -0.000  0.000  0.704   -0.467 -0.323 -0.000
 F         -0.000 -0.000 -0.027   -0.000 -0.000  0.002   -0.163 -0.123  0.000
 F          0.000  0.000  0.027    0.000  0.000  0.002    0.163  0.123  0.000
 H         -0.000  0.000 -0.678    0.000 -0.000  0.704    0.467  0.323  0.000
 C          0.000 -0.000 -0.198   -0.000 -0.000 -0.062   -0.182 -0.320  0.000
 C         -0.000  0.000  0.198    0.000  0.000 -0.062    0.182  0.320 -0.000
 TransDip   0.000  0.000 -0.000   -0.000 -0.000  0.292    0.000  0.000 -0.000

 Mode:                 7                      8                      9
 Frequency:      1149.00                1285.68                1302.23
 Force Cnst:      6.1580                 1.1654                 1.2143
 Red. Mass:       7.9167                 1.1966                 1.2153
 IR Active:          YES                    YES                    NO 
 IR Intens:      350.882                  9.657                  0.000
 Raman Active:       NO                     NO                     YES
               X      Y      Z        X      Y      Z        X      Y      Z
 H          0.461  0.166  0.000    0.701  0.025  0.000    0.691 -0.115 -0.000
 F         -0.268 -0.113  0.000    0.014 -0.022 -0.000    0.009  0.013  0.000
 F         -0.268 -0.113  0.000    0.014 -0.022 -0.000   -0.009 -0.013 -0.000
 H          0.461  0.166  0.000    0.701  0.025 -0.000   -0.691  0.115  0.000
 C          0.386  0.164 -0.000   -0.080  0.033 -0.000    0.008 -0.095  0.000
 C          0.386  0.164 -0.000   -0.080  0.033  0.000   -0.008  0.095 -0.000
 TransDip   0.596  0.068  0.000   -0.098  0.018 -0.000   -0.000  0.000  0.000

 Mode:                10                     11                     12
 Frequency:      1741.48                3223.32                3230.55
 Force Cnst:     10.5569                 6.6445                 6.8029
 Red. Mass:       5.9081                 1.0854                 1.1063
 IR Active:          NO                     YES                    NO 
 IR Intens:        0.000                 14.348                  0.000
 Raman Active:       YES                    NO                     YES
               X      Y      Z        X      Y      Z        X      Y      Z
 H          0.443  0.286  0.000    0.007  0.705 -0.000    0.008  0.704 -0.000
 F         -0.044 -0.002 -0.000    0.000  0.000  0.000    0.001 -0.000 -0.000
 F          0.044  0.002  0.000    0.000  0.000 -0.000   -0.001  0.000 -0.000
 H         -0.443 -0.286 -0.000    0.007  0.705  0.000   -0.008 -0.704 -0.000
 C         -0.424  0.199 -0.000   -0.001 -0.059  0.000    0.009 -0.066  0.000
 C          0.424 -0.199  0.000   -0.001 -0.059 -0.000   -0.009  0.066  0.000
 TransDip  -0.000  0.000 -0.000   -0.119 -0.021  0.000   -0.000 -0.000 -0.000

 STANDARD THERMODYNAMIC QUANTITIES AT   298.15 K  AND     1.00 ATM

   This Molecule has  0 Imaginary Frequencies
   Zero point vibrational energy:       22.869 kcal/mol

   Atom    1 Element H  Has Mass    1.00783
   Atom    2 Element F  Has Mass   18.99840
   Atom    3 Element F  Has Mass   18.99840
   Atom    4 Element H  Has Mass    1.00783
   Atom    5 Element C  Has Mass   12.00000
   Atom    6 Element C  Has Mass   12.00000
   Molecular Mass:    64.012460 amu
   Principal axes and moments of inertia in amu*Bohr^2:
                             1           2           3
    Eigenvalues --       31.44616   451.36975   482.81591
          X               0.99987    -0.01628     0.00000
          Y               0.01628     0.99987     0.00000
          Z               0.00000    -0.00000     1.00000
   Rotational Symmetry Number is   2
   The Molecule is an Asymmetric Top
   Translational Enthalpy:        0.889 kcal/mol
   Rotational Enthalpy:           0.889 kcal/mol
   Vibrational Enthalpy:         23.592 kcal/mol
   gas constant (RT):             0.592 kcal/mol
   Translational Entropy:        38.388  cal/mol.K
   Rotational Entropy:           22.065  cal/mol.K
   Vibrational Entropy:           3.569  cal/mol.K

   Total Enthalpy:               25.962 kcal/mol
   Total Entropy:                64.022  cal/mol.K

 ======================================================================

 STANDARD THERMODYNAMIC QUANTITIES FOR ANHARMONIC VIBRATION -- TOSH

   Zero point vibrational energy: ************ kcal/mol

   Vibrational Enthalpy:       Infinity kcal/mol
   Vibrational Entropy:             NaN  cal/mol.K

   Total Enthalpy:             Infinity kcal/mol
   Total Entropy:                   NaN  cal/mol.K

 ======================================================================

 STANDARD THERMODYNAMIC QUANTITIES FOR ANHARMONIC VIBRATION -- VPT2

   Zero point vibrational energy: ************ kcal/mol

   Vibrational Enthalpy:       Infinity kcal/mol
   Vibrational Entropy:             NaN  cal/mol.K

   Total Enthalpy:             Infinity kcal/mol
   Total Entropy:                   NaN  cal/mol.K

 ======================================================================

Archival summary:
1\1\TWL01\FREQ\ProcedureUnspecified\BasisUnspecified\222\taweetha\TueAug2808:08:092018TueAug2808:08:092018\0\\#,FREQ,ProcedureUnspecified,BasisUnspecified,\\0,1\C\H,1,1.0814\C,1,1.32238,2,125.694\H,3,1.0814,1,125.694,2,180,0\F,1,1.35003,2,114.298,3,-180,0\F,3,1.35003,1,120.009,2,0,0\\\@

 Total job time:  17.93s(wall), 67.37s(cpu) 
 Tue Aug 28 08:08:09 2018

        *************************************************************
        *                                                           *
        *  Thank you very much for using Q-Chem.  Have a nice day.  *
        *                                                           *
        *************************************************************
