# Supplementary material for: Geometric and energetic data from ab initio calculations of haloethene, haloimine, halomethylenephosphine, haloiminophosphine, halodiazene, halodiphosphene and halocyclopropane
Source: Data Brief. 2019 Nov 2;27:104738. doi: 10.1016/j.dib.2019.104738 (PMC6861602; doi:10.1016/j.dib.2019.104738)
Supplement: Multimedia component 2 [file mmc2.zip › CC/B3LYP/HFCCHBr.out]

Q-Chem Developer Version!
                  Welcome to Q-Chem
     A Quantum Leap Into The Future Of Chemistry


 Q-Chem 5.1, Q-Chem, Inc., Pleasanton, CA (2018)

 Yihan Shao,  Zhengting Gan,  E. Epifanovsky,  A. T. B. Gilbert,  M. Wormit,  
 J. Kussmann,  A. W. Lange,  A. Behn,  Jia Deng,  Xintian Feng,  D. Ghosh,  
 M. Goldey,  P. R. Horn,  L. D. Jacobson,  I. Kaliman,  T. Kus,  A. Landau,  
 Jie Liu,  E. I. Proynov,  R. M. Richard,  R. P. Steele,  E. J. Sundstrom,  
 H. L. Woodcock III,  P. M. Zimmerman,  D. Zuev,  B. Albrecht,  E. Alguire,  
 S. A. Baeppler,  D. Barton,  Z. Benda,  Y. A. Bernard,  E. J. Berquist,  
 K. B. Bravaya,  H. Burton,  D. Casanova,  Chun-Min Chang,  Yunqing Chen,  
 A. Chien,  K. D. Closser,  M. P. Coons,  S. Coriani,  S. Dasgupta,  
 A. L. Dempwolff,  M. Diedenhofen,  Hainam Do,  R. G. Edgar,  Po-Tung Fang,  
 S. Faraji,  S. Fatehi,  Qingguo Feng,  K. D. Fenk,  J. Fosso-Tande,  
 Qinghui Ge,  A. Ghysels,  G. Gidofalvi,  J. Gomes,  J. Gonthier,  A. Gunina,  
 D. Hait,  M. W. D. Hanson-Heine,  P. H. P. Harbach,  A. W. Hauser,  
 J. E. Herr,  E. G. Hohenstein,  Z. C. Holden,  Kerwin Hui,  B. C. Huynh,  
 T.-C. Jagau,  Hyunjun Ji,  B. Kaduk,  K. Khistyaev,  Jaehoon Kim,  
 P. Klunzinger,  K. Koh,  D. Kosenkov,  L. Koulias,  T. Kowalczyk,  
 C. M. Krauter,  A. Kunitsa,  Ka Un Lao,  A. Laurent,  K. V. Lawler,  
 Joonho Lee,  D. Lefrancois,  S. Lehtola,  D. S. Levine,  Yi-Pei Li,  
 You-Sheng Lin,  Fenglai Liu,  E. Livshits,  A. Luenser,  P. Manohar,  
 E. Mansoor,  S. F. Manzer,  Shan-Ping Mao,  Yuezhi Mao,  N. Mardirossian,  
 A. V. Marenich,  T. Markovich,  L. A. Martinez-Martinez,  S. A. Maurer,  
 N. J. Mayhall,  S. C. McKenzie,  J.-M. Mewes,  A. F. Morrison,  
 J. W. Mullinax,  K. Nanda,  T. S. Nguyen-Beck,  R. Olivares-Amaya,  
 J. A. Parkhill,  T. M. Perrine,  F. Plasser,  P. Pokhilko,  S. Prager,  
 A. Prociuk,  E. Ramos,  D. R. Rehn,  F. Rob,  M. Schneider,  N. Sergueev,  
 S. M. Sharada,  S. Sharma,  D. W. Small,  T. Stauch,  T. Stein,  
 Yu-Chuan Su,  A. J. W. Thom,  A. Tkatchenko,  T. Tsuchimochi,  N. M. Tubman,  
 L. Vogt,  M. L. Vidal,  O. Vydrov,  M. A. Watson,  J. Wenzel,  
 M. de Wergifosse,  T. A. Wesolowski,  A. White,  J. Witte,  A. Yamada,  
 Jun Yang,  K. Yao,  S. Yeganeh,  S. R. Yost,  Zhi-Qiang You,  A. Zech,  
 Igor Ying Zhang,  Xing Zhang,  Yan Zhao,  Ying Zhu,  B. R. Brooks,  
 G. K. L. Chan,  C. J. Cramer,  M. S. Gordon,  W. J. Hehre,  A. Klamt,  
 M. W. Schmidt,  C. D. Sherrill,  D. G. Truhlar,  A. Aspuru-Guzik,  R. Baer,  
 A. T. Bell,  N. A. Besley,  Jeng-Da Chai,  A. E. DePrince, III,  
 R. A. DiStasio Jr.,  A. Dreuw,  B. D. Dunietz,  T. R. Furlani,  
 Chao-Ping Hsu,  Yousung Jung,  Jing Kong,  D. S. Lambrecht,  WanZhen Liang,  
 C. Ochsenfeld,  V. A. Rassolov,  L. V. Slipchenko,  J. E. Subotnik,  
 T. Van Voorhis,  J. M. Herbert,  A. I. Krylov,  P. M. W. Gill,  M. Head-Gordon

 Contributors to earlier versions of Q-Chem not listed above: 
 R. D. Adamson,  B. Austin,  J. Baker,  G. J. O. Beran,  K. Brandhorst,  
 S. T. Brown,  E. F. C. Byrd,  A. K. Chakraborty,  C.-L. Cheng,  
 Siu Hung Chien,  D. M. Chipman,  D. L. Crittenden,  H. Dachsel,  
 R. J. Doerksen,  A. D. Dutoi,  L. Fusti-Molnar,  W. A. Goddard III,  
 A. Golubeva-Zadorozhnaya,  S. R. Gwaltney,  G. Hawkins,  A. Heyden,  
 S. Hirata,  G. Kedziora,  F. J. Keil,  C. Kelley,  Jihan Kim,  R. A. King,  
 R. Z. Khaliullin,  P. P. Korambath,  W. Kurlancheek,  A. M. Lee,  M. S. Lee,  
 S. V. Levchenko,  Ching Yeh Lin,  D. Liotard,  R. C. Lochan,  I. Lotan,  
 P. E. Maslen,  N. Nair,  D. P. O'Neill,  D. Neuhauser,  E. Neuscamman,  
 C. M. Oana,  R. Olson,  B. Peters,  R. Peverati,  P. A. Pieniazek,  
 Y. M. Rhee,  J. Ritchie,  M. A. Rohrdanz,  E. Rosta,  N. J. Russ,  
 H. F. Schaefer III,  N. E. Schultz,  N. Shenvi,  A. C. Simmonett,  A. Sodt,  
 D. Stuck,  K. S. Thanthiriwatte,  V. Vanovschi,  Tao Wang,  A. Warshel,  
 C. F. Williams,  Q. Wu,  X. Xu,  W. Zhang

 Please cite Q-Chem as follows:
 Y. Shao et al., Mol. Phys. 113, 184-215 (2015)
 DOI: 10.1080/00268976.2014.952696

 Q-Chem 5.1.1 for Intel X86 EM64T Linux

 Parts of Q-Chem use Armadillo 8.300.2 (Tropical Shenanigans).
 http://arma.sourceforge.net/

 Q-Chem begins on Tue Aug 28 08:54:26 2018  

Host: 
0

     Scratch files written to /scratch/taweetham/qchem16659//
Input Ideriv = 2
Curr. Ideriv = -1
Max.  Ideriv = 2

Checking the input file for inconsistencies... 	...done.

--------------------------------------------------------------
User input:
--------------------------------------------------------------
inp/HHFBr.inp
$molecule
0	1
H	-2.0	1.0	0.0
H	2.0	1.0	0.0
F	-2.0	-1.0	0.0
Br	2.0	-1.0	0.0
C	-1.0	0.0	0.0
C	1.0	0.0	0.0
$end
$rem
   JOB_TYPE		OPTIMIZATION
   BASIS		6-311++G**
   EXCHANGE		B3LYP
$end

--------------------------------------------------------------
 ----------------------------------------------------------------
             Standard Nuclear Orientation (Angstroms)
    I     Atom           X                Y                Z
 ----------------------------------------------------------------
    1      H       3.0621713033     1.4091736605     0.0000000000
    2      H      -0.9155394972     1.8308569392     0.0000000000
    3      F       2.8513296639    -0.5796817398    -0.0000000000
    4      Br     -1.1263811366    -0.1579984611    -0.0000000000
    5      C       1.9623227835     0.5201667800     0.0000000000
    6      C      -0.0265326168     0.7310084194     0.0000000000
 ----------------------------------------------------------------
 Molecular Point Group                 Cs    NOp =  2
 Largest Abelian Subgroup              Cs    NOp =  2
 Nuclear Repulsion Energy =   217.6394921410 hartrees
 There are       29 alpha and       29 beta electrons
 Requested basis set is 6-311++G(d,p)
 There are 47 shells and 128 basis functions

 Total QAlloc Memory Limit   2000 MB
 Mega-Array Size       188 MB
 MEM_STATIC part       192 MB
 A cutoff of  1.0D-11 yielded   1007 shell pairs
 There are      7624 function pairs (      8359 Cartesian)

 -------------------------------------------------------
 OpenMP Integral Computing Module                       
 Release: version 1.0, May 2013, Q-Chem Inc. Pittsburgh 
 -------------------------------------------------------
 Integral Job Info:
 Integral job number is                      11
 Integral operator is                         1
 short-range coefficients                     0
 long-range coefficients              100000000
 Omega coefficients                           0
 if combine SR and LR in K                    0
 Integral screening is                        0
 Integral computing path is                   2
 max size of driver memory is            800000
 size of driver memory is                593474
 size of scratch memory is             29623520
 max col of scratch BK array               1296
 max len of scratch array in speh3          155
 max len of scratch index in speh4           18
 max int batch size is                      520
 min int batch size is                       52
 fixed nKL is                                45
 max L of basis functions is                  2
 order of int derivative is                   0
 number of shells is                         47
 number of basis is                         134
 number of cartesian basis is               134
 number of contracted shell pairs          1007
 number of primitive shell pairs           2741
 maxK2 (contraction) of shell pair           36
 max number of K2 of shell pair               1
 max number of CS2 of shell pair            119
 max number of PS2 of shell pair            246
 mem total for path MDJ                  516102
 -------------------------------------------------------
 Smallest overlap matrix eigenvalue = 2.92E-04

 Scale SEOQF with 1.000000e-01/1.000000e-01/1.000000e-01

 Standard Electronic Orientation quadrupole field applied
 Nucleus-field energy     =     0.0000000064 hartrees
 Guess from superposition of atomic densities
 Warning:  Energy on first SCF cycle will be non-variational
 SAD guess density has 58.000000 electrons

 -----------------------------------------------------------------------
  General SCF calculation program by
  Eric Jon Sundstrom, Paul Horn, Yuezhi Mao, Dmitri Zuev, Alec White,
  David Stuck, Shaama M.S., Shane Yost, Joonho Lee, David Small,
  Daniel Levine, Susi Lehtola, Hugh Burton, Evgeny Epifanovsky
 -----------------------------------------------------------------------
 Exchange:     0.2000 Hartree-Fock + 0.0800 Slater + 0.7200 B88
 Correlation:  0.1900 VWN1RPA + 0.8100 LYP
 Using SG-1 standard quadrature grid
 using 4 threads for integral computing
 -------------------------------------------------------
 OpenMP Integral computing Module                
 Release: version 2.0, May 2017, Q-Chem Inc. Pleasanton 
 -------------------------------------------------------
 -------------------------------------------------------
 OpenMP BLAS3 based DFT computing Module                
 Release: version 1.0, May 2013, Q-Chem Inc. Pittsburgh 
 -------------------------------------------------------
 A restricted SCF calculation will be
 performed using DIIS
 SCF converges when DIIS error is below 1.0e-08
 ---------------------------------------
  Cycle       Energy         DIIS error
 ---------------------------------------
    1   -2751.9263705635      6.69e-02  
    2   -2750.8690507539      5.97e-03  
    3   -2750.7640110847      9.66e-03  
    4   -2750.9216068458      1.84e-03  
    5   -2750.9144370744      2.50e-03  
    6   -2750.9306887348      2.14e-04  
    7   -2750.9307432964      1.07e-04  
    8   -2750.9307702386      3.11e-05  
    9   -2750.9307716272      1.64e-05  
   10   -2750.9307721803      5.86e-06  
   11   -2750.9307722758      8.59e-07  
   12   -2750.9307722772      5.34e-07  
   13   -2750.9307722780      6.75e-08  
   14   -2750.9307722781      6.97e-09  Convergence criterion met
 ---------------------------------------
 SCF time:   CPU 17.18s  wall 5.00s 
 SCF   energy in the final basis set =    -2750.9307722781
 Total energy in the final basis set =    -2750.9307722781

 --------------------------------------------------------------
             Orbital Energies (a.u.) and Symmetries
 --------------------------------------------------------------

 Alpha MOs, Restricted
 -- Occupied --                  
-482.89  -62.55  -56.36  -56.36  -56.36  -24.70  -10.32  -10.29
  1 A'    2 A'    3 A'    1 A"    4 A'    5 A'    6 A'    7 A'                 
 -8.764  -6.594  -6.584  -6.582  -2.709  -2.702  -2.701  -2.694
  8 A'    9 A'    2 A"   10 A'   11 A'    3 A"   12 A'    4 A"                 
 -2.694  -1.213  -0.998  -0.641  -0.595  -0.507  -0.473  -0.459
 13 A'   14 A'   15 A'   16 A'   17 A'   18 A'   19 A'   20 A'                 
 -0.455  -0.441  -0.353  -0.274  -0.190
  5 A"    6 A"   21 A'   22 A'    7 A"                                         
 -- Virtual --                   
 -0.095  -0.090  -0.046   0.001   0.012   0.037   0.040   0.044
 23 A'    8 A"   24 A'   25 A'   26 A'   27 A'   28 A'    9 A"                 
  0.068   0.074   0.087   0.092   0.108   0.118   0.131   0.155
 29 A'   30 A'   10 A"   31 A'   11 A"   32 A'   33 A'   34 A'                 
  0.158   0.172   0.190   0.217   0.283   0.287   0.359   0.368
 35 A'   36 A'   37 A'   38 A'   39 A'   12 A"   40 A'   41 A'                 
  0.379   0.393   0.410   0.457   0.479   0.484   0.513   0.533
 13 A"   42 A'   43 A'   44 A'   14 A"   45 A'   46 A'   15 A"                 
  0.560   0.566   0.576   0.632   0.663   0.705   0.733   0.737
 47 A'   16 A"   48 A'   17 A"   49 A'   50 A'   51 A'   52 A'                 
  0.811   0.882   1.044   1.162   1.194   1.262   1.270   1.299
 53 A'   54 A'   18 A"   55 A'   19 A"   56 A'   20 A"   57 A'                 
  1.316   1.440   1.445   1.455   1.536   1.571   1.586   1.605
 58 A'   59 A'   60 A'   21 A"   61 A'   22 A"   62 A'   23 A"                 
  1.680   1.703   1.769   1.876   1.932   1.935   1.991   2.034
 63 A'   24 A"   64 A'   65 A'   25 A"   66 A'   67 A'   68 A'                 
  2.141   2.231   2.573   2.636   2.643   2.688   2.802   2.967
 69 A'   70 A'   71 A'   26 A"   72 A'   27 A"   73 A'   74 A'                 
  3.085   3.268   3.773   3.777   3.921   3.941   3.974   3.987
 75 A'   76 A'   28 A"   77 A'   29 A"   30 A"   78 A'   79 A'                 
  4.032   4.168   4.377   4.598   6.281   6.354   6.446   6.746
 31 A"   80 A'   81 A'   82 A'   32 A"   83 A'   84 A'   85 A'                 
  7.478   7.560   7.686  23.333  23.554  48.012  66.737 289.695
 33 A"   86 A'   87 A'   88 A'   89 A'   90 A'   91 A'   34 A"                 
289.769 289.9331020.862
 92 A'   93 A'   94 A'                                                         

 Beta MOs, Restricted
 -- Occupied --                  
-482.89  -62.55  -56.36  -56.36  -56.36  -24.70  -10.32  -10.29
  1 A'    2 A'    3 A'    1 A"    4 A'    5 A'    6 A'    7 A'                 
 -8.764  -6.594  -6.584  -6.582  -2.709  -2.702  -2.701  -2.694
  8 A'    9 A'    2 A"   10 A'   11 A'    3 A"   12 A'    4 A"                 
 -2.694  -1.213  -0.998  -0.641  -0.595  -0.507  -0.473  -0.459
 13 A'   14 A'   15 A'   16 A'   17 A'   18 A'   19 A'   20 A'                 
 -0.455  -0.441  -0.353  -0.274  -0.190
  5 A"    6 A"   21 A'   22 A'    7 A"                                         
 -- Virtual --                   
 -0.095  -0.090  -0.046   0.001   0.012   0.037   0.040   0.044
 23 A'    8 A"   24 A'   25 A'   26 A'   27 A'   28 A'    9 A"                 
  0.068   0.074   0.087   0.092   0.108   0.118   0.131   0.155
 29 A'   30 A'   10 A"   31 A'   11 A"   32 A'   33 A'   34 A'                 
  0.158   0.172   0.190   0.217   0.283   0.287   0.359   0.368
 35 A'   36 A'   37 A'   38 A'   39 A'   12 A"   40 A'   41 A'                 
  0.379   0.393   0.410   0.457   0.479   0.484   0.513   0.533
 13 A"   42 A'   43 A'   44 A'   14 A"   45 A'   46 A'   15 A"                 
  0.560   0.566   0.576   0.632   0.663   0.705   0.733   0.737
 47 A'   16 A"   48 A'   17 A"   49 A'   50 A'   51 A'   52 A'                 
  0.811   0.882   1.044   1.162   1.194   1.262   1.270   1.299
 53 A'   54 A'   18 A"   55 A'   19 A"   56 A'   20 A"   57 A'                 
  1.316   1.440   1.445   1.455   1.536   1.571   1.586   1.605
 58 A'   59 A'   60 A'   21 A"   61 A'   22 A"   62 A'   23 A"                 
  1.680   1.703   1.769   1.876   1.932   1.935   1.991   2.034
 63 A'   24 A"   64 A'   65 A'   25 A"   66 A'   67 A'   68 A'                 
  2.141   2.231   2.573   2.636   2.643   2.688   2.802   2.967
 69 A'   70 A'   71 A'   26 A"   72 A'   27 A"   73 A'   74 A'                 
  3.085   3.268   3.773   3.777   3.921   3.941   3.974   3.987
 75 A'   76 A'   28 A"   77 A'   29 A"   30 A"   78 A'   79 A'                 
  4.032   4.168   4.377   4.598   6.281   6.354   6.446   6.746
 31 A"   80 A'   81 A'   82 A'   32 A"   83 A'   84 A'   85 A'                 
  7.478   7.560   7.686  23.333  23.554  48.012  66.737 289.695
 33 A"   86 A'   87 A'   88 A'   89 A'   90 A'   91 A'   34 A"                 
289.769 289.9331020.862
 92 A'   93 A'   94 A'                                                         
 --------------------------------------------------------------

          Ground-State Mulliken Net Atomic Charges

     Atom                 Charge (a.u.)
  ----------------------------------------
      1 H                     0.140089
      2 H                     0.133978
      3 F                    -0.088296
      4 Br                    0.386007
      5 C                    -0.223023
      6 C                    -0.348755
  ----------------------------------------
  Sum of atomic charges =     0.000000

 -----------------------------------------------------------------
                    Cartesian Multipole Moments
 -----------------------------------------------------------------
    Charge (ESU x 10^10)
                 0.0000
    Dipole Moment (Debye)
         X      -2.7289      Y       0.7473      Z       0.0000
       Tot       2.8294
    Quadrupole Moments (Debye-Ang)
        XX     -35.1694     XY       1.2365     YY     -36.1209
        XZ      -0.0000     YZ       0.0000     ZZ     -38.0779
    Octopole Moments (Debye-Ang^2)
       XXX     -28.3950    XXY       7.8501    XYY     -10.9906
       YYY     -12.6665    XXZ      -0.0000    XYZ      -0.0000
       YYZ       0.0000    XZZ     -10.6864    YZZ      -6.7163
       ZZZ       0.0000
    Hexadecapole Moments (Debye-Ang^3)
      XXXX    -587.1000   XXXY      28.2519   XXYY    -108.8123
      XYYY     -14.0044   YYYY    -114.7205   XXXZ      -0.0000
      XXYZ      -0.0000   XYYZ      -0.0000   YYYZ      -0.0000
      XXZZ    -114.1393   XYZZ      -7.1850   YYZZ     -29.4124
      XZZZ      -0.0000   YZZZ      -0.0000   ZZZZ     -46.8217
 -----------------------------------------------------------------
 Calculating analytic gradient of the SCF energy
 Gradient of SCF Energy
            1           2           3           4           5           6
    1   0.0864264  -0.1019465   0.0506497   0.4382200  -0.0156125  -0.4577372
    2   0.0309874   0.0120416   0.0003273   0.4384185  -0.0554763  -0.4262985
    3  -0.0000000   0.0000000  -0.0000000   0.0000000   0.0000000  -0.0000000
 Max gradient component =       4.577E-01
 RMS gradient           =       2.109E-01
 Gradient time:  CPU 3.95 s  wall 1.08 s
 Geometry Optimization Parameters
   NAtoms,    NIC,     NZ,  NCons,   NDum,   NFix, NCnnct, MaxDiis
        6      27       0       0       0       0       0       0


** GEOMETRY OPTIMIZATION IN DELOCALIZED INTERNAL COORDINATES **
   Searching for a Minimum

   Optimization Cycle:   1

                       Coordinates (Angstroms)
     ATOM                X               Y               Z
      1  H         3.0621713033    1.4091736605    0.0000000000
      2  H        -0.9155394972    1.8308569392    0.0000000000
      3  F         2.8513296639   -0.5796817398    0.0000000000
      4  Br       -1.1263811366   -0.1579984611    0.0000000000
      5  C         1.9623227835    0.5201667800    0.0000000000
      6  C        -0.0265326168    0.7310084194    0.0000000000
   Point Group: cs    Number of degrees of freedom:     9


   Energy is  -2750.930772278


 Attempting to Generate Delocalized Internal Coordinates

 ** Taking Steepest Descent Step **
 Calculated Step too Large.  Step scaled by  0.453436
 Step Taken.  Stepsize is  0.300000

                             Maximum     Tolerance    Cnvgd?
         Gradient           0.365524      0.000300      NO
         Displacement       0.165742      0.001200      NO
         Energy change     *********      0.000001      NO


 New Cartesian Coordinates Obtained by Inverse Iteration

 Displacement from previous Coordinates is:  0.294733
 ----------------------------------------------------------------
             Standard Nuclear Orientation (Angstroms)
    I     Atom           X                Y                Z
 ----------------------------------------------------------------
    1      H       3.0420074990     1.4216997398     0.0000000000
    2      H      -0.8357624666     1.8682536435     0.0000000000
    3      F       2.8226853281    -0.5739621729     0.0000000000
    4      Br     -1.1893445347    -0.2547980734     0.0000000000
    5      C       1.9633199617     0.5396450919     0.0000000000
    6      C       0.0044647124     0.7526873692     0.0000000000
 ----------------------------------------------------------------
 Molecular Point Group                 Cs    NOp =  2
 Largest Abelian Subgroup              Cs    NOp =  2
 Nuclear Repulsion Energy =   208.7557427663 hartrees
 There are       29 alpha and       29 beta electrons
 Applying Cartesian multipole field
    Component          Value
    ---------          -----
     (2,0,0)        1.00000E-11
     (0,2,0)        2.00000E-11
     (0,0,2)       -3.00000E-11
 Nucleus-field energy     =     0.0000000066 hartrees
 Requested basis set is 6-311++G(d,p)
 There are 47 shells and 128 basis functions
 A cutoff of  1.0D-11 yielded   1008 shell pairs
 There are      7610 function pairs (      8341 Cartesian)
 Smallest overlap matrix eigenvalue = 4.22E-04
 Guess MOs from SCF MO coefficient file

 -----------------------------------------------------------------------
  General SCF calculation program by
  Eric Jon Sundstrom, Paul Horn, Yuezhi Mao, Dmitri Zuev, Alec White,
  David Stuck, Shaama M.S., Shane Yost, Joonho Lee, David Small,
  Daniel Levine, Susi Lehtola, Hugh Burton, Evgeny Epifanovsky
 -----------------------------------------------------------------------
 Exchange:     0.2000 Hartree-Fock + 0.0800 Slater + 0.7200 B88
 Correlation:  0.1900 VWN1RPA + 0.8100 LYP
 Using SG-1 standard quadrature grid
 using 4 threads for integral computing
 -------------------------------------------------------
 OpenMP Integral computing Module                
 Release: version 2.0, May 2017, Q-Chem Inc. Pleasanton 
 -------------------------------------------------------
 -------------------------------------------------------
 OpenMP BLAS3 based DFT computing Module                
 Release: version 1.0, May 2013, Q-Chem Inc. Pittsburgh 
 -------------------------------------------------------
 A restricted SCF calculation will be
 performed using DIIS
 SCF converges when DIIS error is below 1.0e-08
 ---------------------------------------
  Cycle       Energy         DIIS error
 ---------------------------------------
    1   -2751.0600358067      2.81e-03  
    2   -2751.0495897484      3.38e-03  
    3   -2751.0250488551      4.34e-03  
    4   -2751.0684131638      1.59e-03  
    5   -2751.0748585011      2.01e-04  
    6   -2751.0749291841      1.19e-04  
    7   -2751.0749509502      2.58e-05  
    8   -2751.0749521805      6.18e-06  
    9   -2751.0749522472      1.33e-06  
   10   -2751.0749522520      1.73e-07  
   11   -2751.0749522521      5.51e-08  
   12   -2751.0749522521      1.13e-08  
   13   -2751.0749522521      4.20e-09  Convergence criterion met
 ---------------------------------------
 SCF time:   CPU 15.75s  wall 4.00s 
 SCF   energy in the final basis set =    -2751.0749522521
 Total energy in the final basis set =    -2751.0749522521

 --------------------------------------------------------------
             Orbital Energies (a.u.) and Symmetries
 --------------------------------------------------------------

 Alpha MOs, Restricted
 -- Occupied --                  
-482.88  -62.53  -56.35  -56.35  -56.35  -24.71  -10.33  -10.29
  1 A'    2 A'    3 A'    1 A"    4 A'    5 A'    6 A'    7 A'                 
 -8.746  -6.577  -6.567  -6.565  -2.690  -2.685  -2.684  -2.676
  8 A'    9 A'    2 A"   10 A'   11 A'    3 A"   12 A'    4 A"                 
 -2.676  -1.224  -0.936  -0.653  -0.597  -0.490  -0.476  -0.464
 13 A'   14 A'   15 A'   16 A'   17 A'   18 A'   19 A'    5 A"                 
 -0.451  -0.404  -0.362  -0.289  -0.202
 20 A'    6 A"   21 A'   22 A'    7 A"                                         
 -- Virtual --                   
 -0.094  -0.093  -0.036   0.004   0.013   0.037   0.041   0.047
  8 A"   23 A'   24 A'   25 A'   26 A'   27 A'   28 A'    9 A"                 
  0.069   0.073   0.085   0.097   0.109   0.114   0.126   0.145
 29 A'   30 A'   10 A"   31 A'   11 A"   32 A'   33 A'   34 A'                 
  0.156   0.166   0.188   0.213   0.282   0.283   0.353   0.364
 35 A'   36 A'   37 A'   38 A'   12 A"   39 A'   40 A'   41 A'                 
  0.392   0.393   0.410   0.444   0.501   0.504   0.505   0.533
 13 A"   42 A'   43 A'   44 A'   45 A'   14 A"   46 A'   15 A"                 
  0.546   0.551   0.569   0.616   0.630   0.676   0.727   0.760
 47 A'   16 A"   48 A'   17 A"   49 A'   50 A'   51 A'   52 A'                 
  0.803   0.898   1.029   1.053   1.187   1.230   1.269   1.276
 53 A'   54 A'   18 A"   55 A'   19 A"   56 A'   20 A"   57 A'                 
  1.312   1.426   1.435   1.454   1.564   1.576   1.588   1.590
 58 A'   59 A'   21 A"   60 A'   22 A"   61 A'   23 A"   62 A'                 
  1.679   1.705   1.785   1.865   1.961   1.984   2.026   2.027
 63 A'   24 A"   64 A'   65 A'   25 A"   66 A'   67 A'   68 A'                 
  2.075   2.229   2.567   2.623   2.653   2.687   2.780   2.959
 69 A'   70 A'   71 A'   26 A"   72 A'   27 A"   73 A'   74 A'                 
  3.078   3.283   3.764   3.768   3.918   3.955   3.975   3.983
 75 A'   76 A'   28 A"   77 A'   29 A"   30 A"   78 A'   79 A'                 
  4.054   4.143   4.300   4.600   6.271   6.344   6.443   6.706
 31 A"   80 A'   81 A'   82 A'   32 A"   83 A'   84 A'   85 A'                 
  7.500   7.557   7.633  23.327  23.403  47.961  66.726 289.708
 33 A"   86 A'   87 A'   88 A'   89 A'   90 A'   91 A'   34 A"                 
289.761 289.8641020.783
 92 A'   93 A'   94 A'                                                         

 Beta MOs, Restricted
 -- Occupied --                  
-482.88  -62.53  -56.35  -56.35  -56.35  -24.71  -10.33  -10.29
  1 A'    2 A'    3 A'    1 A"    4 A'    5 A'    6 A'    7 A'                 
 -8.746  -6.577  -6.567  -6.565  -2.690  -2.685  -2.684  -2.676
  8 A'    9 A'    2 A"   10 A'   11 A'    3 A"   12 A'    4 A"                 
 -2.676  -1.224  -0.936  -0.653  -0.597  -0.490  -0.476  -0.464
 13 A'   14 A'   15 A'   16 A'   17 A'   18 A'   19 A'    5 A"                 
 -0.451  -0.404  -0.362  -0.289  -0.202
 20 A'    6 A"   21 A'   22 A'    7 A"                                         
 -- Virtual --                   
 -0.094  -0.093  -0.036   0.004   0.013   0.037   0.041   0.047
  8 A"   23 A'   24 A'   25 A'   26 A'   27 A'   28 A'    9 A"                 
  0.069   0.073   0.085   0.097   0.109   0.114   0.126   0.145
 29 A'   30 A'   10 A"   31 A'   11 A"   32 A'   33 A'   34 A'                 
  0.156   0.166   0.188   0.213   0.282   0.283   0.353   0.364
 35 A'   36 A'   37 A'   38 A'   12 A"   39 A'   40 A'   41 A'                 
  0.392   0.393   0.410   0.444   0.501   0.504   0.505   0.533
 13 A"   42 A'   43 A'   44 A'   45 A'   14 A"   46 A'   15 A"                 
  0.546   0.551   0.569   0.616   0.630   0.676   0.727   0.760
 47 A'   16 A"   48 A'   17 A"   49 A'   50 A'   51 A'   52 A'                 
  0.803   0.898   1.029   1.053   1.187   1.230   1.269   1.276
 53 A'   54 A'   18 A"   55 A'   19 A"   56 A'   20 A"   57 A'                 
  1.312   1.426   1.435   1.454   1.564   1.576   1.588   1.590
 58 A'   59 A'   21 A"   60 A'   22 A"   61 A'   23 A"   62 A'                 
  1.679   1.705   1.785   1.865   1.961   1.984   2.026   2.027
 63 A'   24 A"   64 A'   65 A'   25 A"   66 A'   67 A'   68 A'                 
  2.075   2.229   2.567   2.623   2.653   2.687   2.780   2.959
 69 A'   70 A'   71 A'   26 A"   72 A'   27 A"   73 A'   74 A'                 
  3.078   3.283   3.764   3.768   3.918   3.955   3.975   3.983
 75 A'   76 A'   28 A"   77 A'   29 A"   30 A"   78 A'   79 A'                 
  4.054   4.143   4.300   4.600   6.271   6.344   6.443   6.706
 31 A"   80 A'   81 A'   82 A'   32 A"   83 A'   84 A'   85 A'                 
  7.500   7.557   7.633  23.327  23.403  47.961  66.726 289.708
 33 A"   86 A'   87 A'   88 A'   89 A'   90 A'   91 A'   34 A"                 
289.761 289.8641020.783
 92 A'   93 A'   94 A'                                                         
 --------------------------------------------------------------

          Ground-State Mulliken Net Atomic Charges

     Atom                 Charge (a.u.)
  ----------------------------------------
      1 H                     0.153136
      2 H                     0.159194
      3 F                    -0.079859
      4 Br                    0.233808
      5 C                    -0.195589
      6 C                    -0.270689
  ----------------------------------------
  Sum of atomic charges =     0.000000

 -----------------------------------------------------------------
                    Cartesian Multipole Moments
 -----------------------------------------------------------------
    Charge (ESU x 10^10)
                 0.0000
    Dipole Moment (Debye)
         X      -1.8996      Y       0.9554      Z       0.0000
       Tot       2.1263
    Quadrupole Moments (Debye-Ang)
        XX     -34.1636     XY       1.9801     YY     -35.4411
        XZ       0.0000     YZ      -0.0000     ZZ     -38.4305
    Octopole Moments (Debye-Ang^2)
       XXX     -20.0980    XXY       8.9048    XYY      -8.9528
       YYY      -6.6383    XXZ       0.0000    XYZ       0.0000
       YYZ       0.0000    XZZ      -8.7658    YZZ      -5.3216
       ZZZ       0.0000
    Hexadecapole Moments (Debye-Ang^3)
      XXXX    -582.4467   XXXY      24.2637   XXYY    -108.4512
      XYYY     -20.9627   YYYY    -115.3471   XXXZ       0.0000
      XXYZ       0.0000   XYYZ      -0.0000   YYYZ       0.0000
      XXZZ    -114.6102   XYZZ      -9.4066   YYZZ     -30.3383
      XZZZ      -0.0000   YZZZ       0.0000   ZZZZ     -47.2655
 -----------------------------------------------------------------
 Calculating analytic gradient of the SCF energy
 Gradient of SCF Energy
            1           2           3           4           5           6
    1   0.0860582  -0.0926649   0.0510977   0.1828826  -0.0025111  -0.2248623
    2   0.0323325   0.0345654  -0.0038464   0.2093668  -0.0528863  -0.2195320
    3  -0.0000000   0.0000000  -0.0000000  -0.0000000   0.0000000   0.0000000
 Max gradient component =       2.249E-01
 RMS gradient           =       1.053E-01
 Gradient time:  CPU 3.87 s  wall 1.07 s
 Geometry Optimization Parameters
   NAtoms,    NIC,     NZ,  NCons,   NDum,   NFix, NCnnct, MaxDiis
        6      27       0       0       0       0       0       0

 Cartesian Hessian Update
 Hessian Updated using BFGS Update


** GEOMETRY OPTIMIZATION IN DELOCALIZED INTERNAL COORDINATES **
   Searching for a Minimum

   Optimization Cycle:   2

                       Coordinates (Angstroms)
     ATOM                X               Y               Z
      1  H         3.0420074990    1.4216997398    0.0000000000
      2  H        -0.8357624666    1.8682536435    0.0000000000
      3  F         2.8226853281   -0.5739621729    0.0000000000
      4  Br       -1.1893445347   -0.2547980734    0.0000000000
      5  C         1.9633199617    0.5396450919    0.0000000000
      6  C         0.0044647124    0.7526873692    0.0000000000
   Point Group: cs    Number of degrees of freedom:     9


   Energy is  -2751.074952252

 Hessian Updated using BFGS Update

  9 Hessian modes will be used to form the next step
  Hessian Eigenvalues:
     0.086450    0.136358    0.138873    0.159644    0.164433    0.219548
     0.221705    0.431897    1.239340

 Minimum Search - Taking Simple RFO Step
 Searching for Lamda that Minimizes Along All modes
 Value Taken    Lamda =  -0.21344718
 Calculated Step too Large.  Step scaled by  0.412274
 Step Taken.  Stepsize is  0.300000

                             Maximum     Tolerance    Cnvgd?
         Gradient           0.201943      0.000300      NO
         Displacement       0.231683      0.001200      NO
         Energy change     -0.144180      0.000001      NO


 New Cartesian Coordinates Obtained by Inverse Iteration

 Displacement from previous Coordinates is:  0.452954
 ----------------------------------------------------------------
             Standard Nuclear Orientation (Angstroms)
    I     Atom           X                Y                Z
 ----------------------------------------------------------------
    1      H       2.9278893251     1.4375065636     0.0000000000
    2      H      -0.6893586871     1.8680931986     0.0000000000
    3      F       2.7226284094    -0.5700707959     0.0000000000
    4      Br     -1.1340494461    -0.3098370737     0.0000000000
    5      C       1.9156440040     0.5648452565     0.0000000000
    6      C       0.0646168946     0.7629884491     0.0000000000
 ----------------------------------------------------------------
 Molecular Point Group                 Cs    NOp =  2
 Largest Abelian Subgroup              Cs    NOp =  2
 Nuclear Repulsion Energy =   210.6742171483 hartrees
 There are       29 alpha and       29 beta electrons
 Applying Cartesian multipole field
    Component          Value
    ---------          -----
     (2,0,0)        1.00000E-11
     (0,2,0)        2.00000E-11
     (0,0,2)       -3.00000E-11
 Nucleus-field energy     =     0.0000000063 hartrees
 Requested basis set is 6-311++G(d,p)
 There are 47 shells and 128 basis functions
 A cutoff of  1.0D-11 yielded   1013 shell pairs
 There are      7656 function pairs (      8395 Cartesian)
 Smallest overlap matrix eigenvalue = 4.26E-04
 Guess MOs from SCF MO coefficient file

 -----------------------------------------------------------------------
  General SCF calculation program by
  Eric Jon Sundstrom, Paul Horn, Yuezhi Mao, Dmitri Zuev, Alec White,
  David Stuck, Shaama M.S., Shane Yost, Joonho Lee, David Small,
  Daniel Levine, Susi Lehtola, Hugh Burton, Evgeny Epifanovsky
 -----------------------------------------------------------------------
 Exchange:     0.2000 Hartree-Fock + 0.0800 Slater + 0.7200 B88
 Correlation:  0.1900 VWN1RPA + 0.8100 LYP
 Using SG-1 standard quadrature grid
 using 4 threads for integral computing
 -------------------------------------------------------
 OpenMP Integral computing Module                
 Release: version 2.0, May 2017, Q-Chem Inc. Pleasanton 
 -------------------------------------------------------
 -------------------------------------------------------
 OpenMP BLAS3 based DFT computing Module                
 Release: version 1.0, May 2013, Q-Chem Inc. Pittsburgh 
 -------------------------------------------------------
 A restricted SCF calculation will be
 performed using DIIS
 SCF converges when DIIS error is below 1.0e-08
 ---------------------------------------
  Cycle       Energy         DIIS error
 ---------------------------------------
    1   -2751.1552053566      1.24e-03  
    2   -2751.1587582424      8.03e-04  
    3   -2751.1525474640      1.73e-03  
    4   -2751.1599083350      3.73e-04  
    5   -2751.1601912608      9.12e-05  
    6   -2751.1602072398      2.61e-05  
    7   -2751.1602081277      5.80e-06  
    8   -2751.1602081737      1.68e-06  
    9   -2751.1602081768      1.14e-06  
   10   -2751.1602081802      2.53e-07  
   11   -2751.1602081804      5.91e-08  
   12   -2751.1602081803      1.65e-08  
   13   -2751.1602081803      2.28e-09  Convergence criterion met
 ---------------------------------------
 SCF time:   CPU 15.92s  wall 5.00s 
 SCF   energy in the final basis set =    -2751.1602081803
 Total energy in the final basis set =    -2751.1602081803

 --------------------------------------------------------------
             Orbital Energies (a.u.) and Symmetries
 --------------------------------------------------------------

 Alpha MOs, Restricted
 -- Occupied --                  
-482.87  -62.52  -56.34  -56.34  -56.34  -24.71  -10.33  -10.29
  1 A'    2 A'    3 A'    1 A"    4 A'    5 A'    6 A'    7 A'                 
 -8.737  -6.567  -6.557  -6.555  -2.680  -2.676  -2.675  -2.666
  8 A'    9 A'    2 A"   10 A'   11 A'    3 A"   12 A'    4 A"                 
 -2.666  -1.232  -0.915  -0.666  -0.599  -0.498  -0.485  -0.469
 13 A'   14 A'   15 A'   16 A'   17 A'   18 A'   19 A'    5 A"                 
 -0.447  -0.391  -0.371  -0.296  -0.211
 20 A'    6 A"   21 A'   22 A'    7 A"                                         
 -- Virtual --                   
 -0.087  -0.062  -0.025   0.011   0.013   0.041   0.047   0.049
  8 A"   23 A'   24 A'   25 A'   26 A'   27 A'   28 A'    9 A"                 
  0.073   0.077   0.083   0.108   0.110   0.113   0.124   0.144
 29 A'   30 A'   10 A"   11 A"   31 A'   32 A'   33 A'   34 A'                 
  0.156   0.167   0.192   0.221   0.280   0.289   0.348   0.364
 35 A'   36 A'   37 A'   38 A'   12 A"   39 A'   40 A'   41 A'                 
  0.398   0.399   0.412   0.447   0.508   0.513   0.517   0.535
 42 A'   13 A"   43 A'   44 A'   45 A'   14 A"   46 A'   47 A'                 
  0.537   0.546   0.578   0.614   0.622   0.662   0.730   0.776
 15 A"   16 A"   48 A'   17 A"   49 A'   50 A'   51 A'   52 A'                 
  0.798   0.927   1.007   1.028   1.182   1.220   1.287   1.296
 53 A'   54 A'   18 A"   55 A'   19 A"   56 A'   20 A"   57 A'                 
  1.332   1.413   1.431   1.493   1.575   1.613   1.625   1.650
 58 A'   21 A"   59 A'   60 A'   22 A"   23 A"   61 A'   62 A'                 
  1.688   1.760   1.825   1.862   1.972   2.030   2.040   2.049
 63 A'   24 A"   64 A'   65 A'   25 A"   66 A'   67 A'   68 A'                 
  2.084   2.306   2.581   2.617   2.691   2.698   2.775   2.987
 69 A'   70 A'   71 A'   26 A"   72 A'   27 A"   73 A'   74 A'                 
  3.114   3.430   3.761   3.766   3.926   3.965   3.985   3.991
 75 A'   76 A'   28 A"   77 A'   29 A"   30 A"   78 A'   79 A'                 
  4.065   4.154   4.299   4.633   6.268   6.343   6.461   6.694
 31 A"   80 A'   81 A'   82 A'   32 A"   83 A'   84 A'   85 A'                 
  7.510   7.564   7.635  23.353  23.400  47.945  66.723 289.717
 33 A"   86 A'   87 A'   88 A'   89 A'   90 A'   91 A'   34 A"                 
289.767 289.8621020.757
 92 A'   93 A'   94 A'                                                         

 Beta MOs, Restricted
 -- Occupied --                  
-482.87  -62.52  -56.34  -56.34  -56.34  -24.71  -10.33  -10.29
  1 A'    2 A'    3 A'    1 A"    4 A'    5 A'    6 A'    7 A'                 
 -8.737  -6.567  -6.557  -6.555  -2.680  -2.676  -2.675  -2.666
  8 A'    9 A'    2 A"   10 A'   11 A'    3 A"   12 A'    4 A"                 
 -2.666  -1.232  -0.915  -0.666  -0.599  -0.498  -0.485  -0.469
 13 A'   14 A'   15 A'   16 A'   17 A'   18 A'   19 A'    5 A"                 
 -0.447  -0.391  -0.371  -0.296  -0.211
 20 A'    6 A"   21 A'   22 A'    7 A"                                         
 -- Virtual --                   
 -0.087  -0.062  -0.025   0.011   0.013   0.041   0.047   0.049
  8 A"   23 A'   24 A'   25 A'   26 A'   27 A'   28 A'    9 A"                 
  0.073   0.077   0.083   0.108   0.110   0.113   0.124   0.144
 29 A'   30 A'   10 A"   11 A"   31 A'   32 A'   33 A'   34 A'                 
  0.156   0.167   0.192   0.221   0.280   0.289   0.348   0.364
 35 A'   36 A'   37 A'   38 A'   12 A"   39 A'   40 A'   41 A'                 
  0.398   0.399   0.412   0.447   0.508   0.513   0.517   0.535
 42 A'   13 A"   43 A'   44 A'   45 A'   14 A"   46 A'   47 A'                 
  0.537   0.546   0.578   0.614   0.622   0.662   0.730   0.776
 15 A"   16 A"   48 A'   17 A"   49 A'   50 A'   51 A'   52 A'                 
  0.798   0.927   1.007   1.028   1.182   1.220   1.287   1.296
 53 A'   54 A'   18 A"   55 A'   19 A"   56 A'   20 A"   57 A'                 
  1.332   1.413   1.431   1.493   1.575   1.613   1.625   1.650
 58 A'   21 A"   59 A'   60 A'   22 A"   23 A"   61 A'   62 A'                 
  1.688   1.760   1.825   1.862   1.972   2.030   2.040   2.049
 63 A'   24 A"   64 A'   65 A'   25 A"   66 A'   67 A'   68 A'                 
  2.084   2.306   2.581   2.617   2.691   2.698   2.775   2.987
 69 A'   70 A'   71 A'   26 A"   72 A'   27 A"   73 A'   74 A'                 
  3.114   3.430   3.761   3.766   3.926   3.965   3.985   3.991
 75 A'   76 A'   28 A"   77 A'   29 A"   30 A"   78 A'   79 A'                 
  4.065   4.154   4.299   4.633   6.268   6.343   6.461   6.694
 31 A"   80 A'   81 A'   82 A'   32 A"   83 A'   84 A'   85 A'                 
  7.510   7.564   7.635  23.353  23.400  47.945  66.723 289.717
 33 A"   86 A'   87 A'   88 A'   89 A'   90 A'   91 A'   34 A"                 
289.767 289.8621020.757
 92 A'   93 A'   94 A'                                                         
 --------------------------------------------------------------

          Ground-State Mulliken Net Atomic Charges

     Atom                 Charge (a.u.)
  ----------------------------------------
      1 H                     0.161192
      2 H                     0.170135
      3 F                    -0.081522
      4 Br                    0.175866
      5 C                    -0.179689
      6 C                    -0.245981
  ----------------------------------------
  Sum of atomic charges =     0.000000

 -----------------------------------------------------------------
                    Cartesian Multipole Moments
 -----------------------------------------------------------------
    Charge (ESU x 10^10)
                 0.0000
    Dipole Moment (Debye)
         X      -1.3737      Y       1.1577      Z       0.0000
       Tot       1.7965
    Quadrupole Moments (Debye-Ang)
        XX     -34.2756     XY       2.3978     YY     -34.8388
        XZ      -0.0000     YZ       0.0000     ZZ     -38.2459
    Octopole Moments (Debye-Ang^2)
       XXX     -19.1673    XXY       8.5954    XYY      -8.5727
       YYY      -2.9104    XXZ       0.0000    XYZ       0.0000
       YYZ       0.0000    XZZ      -8.6113    YZZ      -4.2444
       ZZZ       0.0000
    Hexadecapole Moments (Debye-Ang^3)
      XXXX    -541.7897   XXXY      17.5788   XXYY    -101.3786
      XYYY     -23.8630   YYYY    -115.4022   XXXZ       0.0000
      XXYZ       0.0000   XYYZ       0.0000   YYYZ       0.0000
      XXZZ    -106.4786   XYZZ     -10.6886   YYZZ     -30.5604
      XZZZ       0.0000   YZZZ       0.0000   ZZZZ     -46.5837
 -----------------------------------------------------------------
 Calculating analytic gradient of the SCF energy
 Gradient of SCF Energy
            1           2           3           4           5           6
    1   0.0818808  -0.0837561   0.0464645   0.1325389   0.0224550  -0.1995832
    2   0.0349208   0.0429171  -0.0056452   0.1621004  -0.0557770  -0.1785161
    3  -0.0000000  -0.0000000   0.0000000   0.0000000  -0.0000000  -0.0000000
 Max gradient component =       1.996E-01
 RMS gradient           =       8.760E-02
 Gradient time:  CPU 3.93 s  wall 1.09 s
 Geometry Optimization Parameters
   NAtoms,    NIC,     NZ,  NCons,   NDum,   NFix, NCnnct, MaxDiis
        6      27       0       0       0       0       0       0

 Cartesian Hessian Update
 Hessian Updated using BFGS Update


** GEOMETRY OPTIMIZATION IN DELOCALIZED INTERNAL COORDINATES **
   Searching for a Minimum

   Optimization Cycle:   3

                       Coordinates (Angstroms)
     ATOM                X               Y               Z
      1  H         2.9278893251    1.4375065636    0.0000000000
      2  H        -0.6893586871    1.8680931986    0.0000000000
      3  F         2.7226284094   -0.5700707959    0.0000000000
      4  Br       -1.1340494461   -0.3098370737    0.0000000000
      5  C         1.9156440040    0.5648452565    0.0000000000
      6  C         0.0646168946    0.7629884491    0.0000000000
   Point Group: cs    Number of degrees of freedom:     9


   Energy is  -2751.160208180

 Hessian Updated using BFGS Update

  9 Hessian modes will be used to form the next step
  Hessian Eigenvalues:
     0.019021    0.133805    0.138829    0.160045    0.182849    0.218298
     0.233106    0.430719    1.638469

 Minimum Search - Taking Simple RFO Step
 Searching for Lamda that Minimizes Along All modes
 Value Taken    Lamda =  -0.25007914
 Calculated Step too Large.  Step scaled by  0.321158
 Step Taken.  Stepsize is  0.300000

                             Maximum     Tolerance    Cnvgd?
         Gradient           0.173334      0.000300      NO
         Displacement       0.221506      0.001200      NO
         Energy change     -0.085256      0.000001      NO


 New Cartesian Coordinates Obtained by Inverse Iteration

 Displacement from previous Coordinates is:  0.437972
 ----------------------------------------------------------------
             Standard Nuclear Orientation (Angstroms)
    I     Atom           X                Y                Z
 ----------------------------------------------------------------
    1      H       2.8205555808     1.4456140679     0.0000000000
    2      H      -0.5548250017     1.8564986042     0.0000000000
    3      F       2.6209301751    -0.5599817216     0.0000000000
    4      Br     -1.0757412618    -0.3531127155     0.0000000000
    5      C       1.8635616596     0.5912977379     0.0000000000
    6      C       0.1328893480     0.7732096253     0.0000000000
 ----------------------------------------------------------------
 Molecular Point Group                 Cs    NOp =  2
 Largest Abelian Subgroup              Cs    NOp =  2
 Nuclear Repulsion Energy =   213.5332543475 hartrees
 There are       29 alpha and       29 beta electrons
 Applying Cartesian multipole field
    Component          Value
    ---------          -----
     (2,0,0)        1.00000E-11
     (0,2,0)        2.00000E-11
     (0,0,2)       -3.00000E-11
 Nucleus-field energy     =     0.0000000060 hartrees
 Requested basis set is 6-311++G(d,p)
 There are 47 shells and 128 basis functions
 A cutoff of  1.0D-11 yielded   1016 shell pairs
 There are      7681 function pairs (      8420 Cartesian)
 Smallest overlap matrix eigenvalue = 3.38E-04
 Guess MOs from SCF MO coefficient file

 -----------------------------------------------------------------------
  General SCF calculation program by
  Eric Jon Sundstrom, Paul Horn, Yuezhi Mao, Dmitri Zuev, Alec White,
  David Stuck, Shaama M.S., Shane Yost, Joonho Lee, David Small,
  Daniel Levine, Susi Lehtola, Hugh Burton, Evgeny Epifanovsky
 -----------------------------------------------------------------------
 Exchange:     0.2000 Hartree-Fock + 0.0800 Slater + 0.7200 B88
 Correlation:  0.1900 VWN1RPA + 0.8100 LYP
 Using SG-1 standard quadrature grid
 using 4 threads for integral computing
 -------------------------------------------------------
 OpenMP Integral computing Module                
 Release: version 2.0, May 2017, Q-Chem Inc. Pleasanton 
 -------------------------------------------------------
 -------------------------------------------------------
 OpenMP BLAS3 based DFT computing Module                
 Release: version 1.0, May 2013, Q-Chem Inc. Pittsburgh 
 -------------------------------------------------------
 A restricted SCF calculation will be
 performed using DIIS
 SCF converges when DIIS error is below 1.0e-08
 ---------------------------------------
  Cycle       Energy         DIIS error
 ---------------------------------------
    1   -2751.2335668037      1.24e-03  
    2   -2751.2373869509      6.65e-04  
    3   -2751.2350247977      1.17e-03  
    4   -2751.2380483645      3.63e-04  
    5   -2751.2383308279      7.26e-05  
    6   -2751.2383389144      1.86e-05  
    7   -2751.2383393410      4.26e-06  
    8   -2751.2383393683      1.42e-06  
    9   -2751.2383393725      5.83e-07  
   10   -2751.2383393731      1.19e-07  
   11   -2751.2383393731      2.72e-08  
   12   -2751.2383393731      7.51e-09  Convergence criterion met
 ---------------------------------------
 SCF time:   CPU 14.85s  wall 4.00s 
 SCF   energy in the final basis set =    -2751.2383393731
 Total energy in the final basis set =    -2751.2383393731

 --------------------------------------------------------------
             Orbital Energies (a.u.) and Symmetries
 --------------------------------------------------------------

 Alpha MOs, Restricted
 -- Occupied --                  
-482.86  -62.52  -56.34  -56.33  -56.33  -24.71  -10.32  -10.29
  1 A'    2 A'    3 A'    1 A"    4 A'    5 A'    6 A'    7 A'                 
 -8.729  -6.560  -6.548  -6.547  -2.672  -2.668  -2.666  -2.658
  8 A'    9 A'    2 A"   10 A'   11 A'    3 A"   12 A'    4 A"                 
 -2.658  -1.238  -0.898  -0.681  -0.603  -0.508  -0.495  -0.474
 13 A'   14 A'   15 A'   16 A'   17 A'   18 A'   19 A'    5 A"                 
 -0.442  -0.381  -0.378  -0.300  -0.221
 20 A'    6 A"   21 A'   22 A'    7 A"                                         
 -- Virtual --                   
 -0.077  -0.031  -0.018   0.013   0.018   0.045   0.051   0.056
  8 A"   23 A'   24 A'   25 A'   26 A'   27 A'    9 A"   28 A'                 
  0.076   0.082   0.082   0.108   0.110   0.121   0.124   0.144
 29 A'   30 A'   10 A"   11 A"   31 A'   32 A'   33 A'   34 A'                 
  0.158   0.168   0.200   0.233   0.278   0.296   0.343   0.364
 35 A'   36 A'   37 A'   38 A'   12 A"   39 A'   40 A'   41 A'                 
  0.403   0.405   0.413   0.451   0.512   0.521   0.525   0.535
 42 A'   13 A"   43 A'   44 A'   45 A'   14 A"   46 A'   47 A'                 
  0.537   0.547   0.586   0.615   0.616   0.659   0.734   0.778
 15 A"   16 A"   48 A'   17 A"   49 A'   50 A'   51 A'   52 A'                 
  0.801   0.949   0.989   1.008   1.178   1.246   1.303   1.304
 53 A'   54 A'   18 A"   55 A'   19 A"   56 A'   57 A'   20 A"                 
  1.353   1.392   1.433   1.534   1.598   1.635   1.663   1.683
 58 A'   21 A"   59 A'   60 A'   22 A"   23 A"   61 A'   62 A'                 
  1.724   1.824   1.862   1.890   1.981   2.042   2.054   2.093
 63 A'   24 A"   64 A'   65 A'   25 A"   66 A'   67 A'   68 A'                 
  2.126   2.402   2.591   2.613   2.718   2.720   2.797   3.025
 69 A'   70 A'   71 A'   26 A"   27 A"   72 A'   73 A'   74 A'                 
  3.139   3.600   3.760   3.766   3.936   3.973   3.992   4.007
 75 A'   76 A'   28 A"   77 A'   29 A"   30 A"   78 A'   79 A'                 
  4.072   4.168   4.306   4.671   6.266   6.343   6.486   6.685
 31 A"   80 A'   81 A'   82 A'   32 A"   83 A'   84 A'   85 A'                 
  7.520   7.570   7.642  23.398  23.419  47.931  66.723 289.725
 33 A"   86 A'   87 A'   88 A'   89 A'   90 A'   91 A'   34 A"                 
289.773 289.8671020.736
 92 A'   93 A'   94 A'                                                         

 Beta MOs, Restricted
 -- Occupied --                  
-482.86  -62.52  -56.34  -56.33  -56.33  -24.71  -10.32  -10.29
  1 A'    2 A'    3 A'    1 A"    4 A'    5 A'    6 A'    7 A'                 
 -8.729  -6.560  -6.548  -6.547  -2.672  -2.668  -2.666  -2.658
  8 A'    9 A'    2 A"   10 A'   11 A'    3 A"   12 A'    4 A"                 
 -2.658  -1.238  -0.898  -0.681  -0.603  -0.508  -0.495  -0.474
 13 A'   14 A'   15 A'   16 A'   17 A'   18 A'   19 A'    5 A"                 
 -0.442  -0.381  -0.378  -0.300  -0.221
 20 A'    6 A"   21 A'   22 A'    7 A"                                         
 -- Virtual --                   
 -0.077  -0.031  -0.018   0.013   0.018   0.045   0.051   0.056
  8 A"   23 A'   24 A'   25 A'   26 A'   27 A'    9 A"   28 A'                 
  0.076   0.082   0.082   0.108   0.110   0.121   0.124   0.144
 29 A'   30 A'   10 A"   11 A"   31 A'   32 A'   33 A'   34 A'                 
  0.158   0.168   0.200   0.233   0.278   0.296   0.343   0.364
 35 A'   36 A'   37 A'   38 A'   12 A"   39 A'   40 A'   41 A'                 
  0.403   0.405   0.413   0.451   0.512   0.521   0.525   0.535
 42 A'   13 A"   43 A'   44 A'   45 A'   14 A"   46 A'   47 A'                 
  0.537   0.547   0.586   0.615   0.616   0.659   0.734   0.778
 15 A"   16 A"   48 A'   17 A"   49 A'   50 A'   51 A'   52 A'                 
  0.801   0.949   0.989   1.008   1.178   1.246   1.303   1.304
 53 A'   54 A'   18 A"   55 A'   19 A"   56 A'   57 A'   20 A"                 
  1.353   1.392   1.433   1.534   1.598   1.635   1.663   1.683
 58 A'   21 A"   59 A'   60 A'   22 A"   23 A"   61 A'   62 A'                 
  1.724   1.824   1.862   1.890   1.981   2.042   2.054   2.093
 63 A'   24 A"   64 A'   65 A'   25 A"   66 A'   67 A'   68 A'                 
  2.126   2.402   2.591   2.613   2.718   2.720   2.797   3.025
 69 A'   70 A'   71 A'   26 A"   27 A"   72 A'   73 A'   74 A'                 
  3.139   3.600   3.760   3.766   3.936   3.973   3.992   4.007
 75 A'   76 A'   28 A"   77 A'   29 A"   30 A"   78 A'   79 A'                 
  4.072   4.168   4.306   4.671   6.266   6.343   6.486   6.685
 31 A"   80 A'   81 A'   82 A'   32 A"   83 A'   84 A'   85 A'                 
  7.520   7.570   7.642  23.398  23.419  47.931  66.723 289.725
 33 A"   86 A'   87 A'   88 A'   89 A'   90 A'   91 A'   34 A"                 
289.773 289.8671020.736
 92 A'   93 A'   94 A'                                                         
 --------------------------------------------------------------

          Ground-State Mulliken Net Atomic Charges

     Atom                 Charge (a.u.)
  ----------------------------------------
      1 H                     0.167103
      2 H                     0.177592
      3 F                    -0.085120
      4 Br                    0.123022
      5 C                    -0.165396
      6 C                    -0.217201
  ----------------------------------------
  Sum of atomic charges =     0.000000

 -----------------------------------------------------------------
                    Cartesian Multipole Moments
 -----------------------------------------------------------------
    Charge (ESU x 10^10)
                -0.0000
    Dipole Moment (Debye)
         X      -0.9176      Y       1.3536      Z       0.0000
       Tot       1.6353
    Quadrupole Moments (Debye-Ang)
        XX     -34.3618     XY       2.7234     YY     -34.3675
        XZ      -0.0000     YZ      -0.0000     ZZ     -37.9961
    Octopole Moments (Debye-Ang^2)
       XXX     -19.0421    XXY       8.2681    XYY      -8.3640
       YYY      -0.1755    XXZ      -0.0000    XYZ      -0.0000
       YYZ       0.0000    XZZ      -8.4730    YZZ      -3.2975
       ZZZ       0.0000
    Hexadecapole Moments (Debye-Ang^3)
      XXXX    -502.2643   XXXY      11.1522   XXYY     -94.9207
      XYYY     -26.1600   YYYY    -115.9161   XXXZ      -0.0000
      XXYZ      -0.0000   XYYZ       0.0000   YYYZ       0.0000
      XXZZ     -98.5217   XYZZ     -11.6644   YYZZ     -30.6328
      XZZZ      -0.0000   YZZZ       0.0000   ZZZZ     -45.7188
 -----------------------------------------------------------------
 Calculating analytic gradient of the SCF energy
 Gradient of SCF Energy
            1           2           3           4           5           6
    1   0.0751245  -0.0736937   0.0398986   0.0958902   0.0461482  -0.1833678
    2   0.0337388   0.0445567  -0.0045758   0.1246621  -0.0559861  -0.1423958
    3   0.0000000  -0.0000000   0.0000000   0.0000000  -0.0000000  -0.0000000
 Max gradient component =       1.834E-01
 RMS gradient           =       7.443E-02
 Gradient time:  CPU 4.00 s  wall 1.14 s
 Geometry Optimization Parameters
   NAtoms,    NIC,     NZ,  NCons,   NDum,   NFix, NCnnct, MaxDiis
        6      27       0       0       0       0       0       0

 Cartesian Hessian Update
 Hessian Updated using BFGS Update


** GEOMETRY OPTIMIZATION IN DELOCALIZED INTERNAL COORDINATES **
   Searching for a Minimum

   Optimization Cycle:   4

                       Coordinates (Angstroms)
     ATOM                X               Y               Z
      1  H         2.8205555808    1.4456140679    0.0000000000
      2  H        -0.5548250017    1.8564986042    0.0000000000
      3  F         2.6209301751   -0.5599817216    0.0000000000
      4  Br       -1.0757412618   -0.3531127155    0.0000000000
      5  C         1.8635616596    0.5912977379    0.0000000000
      6  C         0.1328893480    0.7732096253    0.0000000000
   Point Group: cs    Number of degrees of freedom:     9


   Energy is  -2751.238339373

 Hessian Updated using BFGS Update

  9 Hessian modes will be used to form the next step
  Hessian Eigenvalues:
     0.025446    0.138789    0.143214    0.160077    0.189984    0.219585
     0.238777    0.435652    1.552918

 Minimum Search - Taking Simple RFO Step
 Searching for Lamda that Minimizes Along All modes
 Value Taken    Lamda =  -0.22902019
 Calculated Step too Large.  Step scaled by  0.322897
 Step Taken.  Stepsize is  0.300000

                             Maximum     Tolerance    Cnvgd?
         Gradient           0.169544      0.000300      NO
         Displacement       0.220517      0.001200      NO
         Energy change     -0.078131      0.000001      NO


 New Cartesian Coordinates Obtained by Inverse Iteration

 Displacement from previous Coordinates is:  0.434457
 ----------------------------------------------------------------
             Standard Nuclear Orientation (Angstroms)
    I     Atom           X                Y                Z
 ----------------------------------------------------------------
    1      H       2.7154834128     1.4518235956     0.0000000000
    2      H      -0.4273228804     1.8437599018     0.0000000000
    3      F       2.5190490478    -0.5496194155     0.0000000000
    4      Br     -1.0112624177    -0.3917732302     0.0000000000
    5      C       1.8062874252     0.6162196766     0.0000000000
    6      C       0.2051359123     0.7831150699     0.0000000000
 ----------------------------------------------------------------
 Molecular Point Group                 Cs    NOp =  2
 Largest Abelian Subgroup              Cs    NOp =  2
 Nuclear Repulsion Energy =   217.3350404536 hartrees
 There are       29 alpha and       29 beta electrons
 Applying Cartesian multipole field
    Component          Value
    ---------          -----
     (2,0,0)        1.00000E-11
     (0,2,0)        2.00000E-11
     (0,0,2)       -3.00000E-11
 Nucleus-field energy     =     0.0000000057 hartrees
 Requested basis set is 6-311++G(d,p)
 There are 47 shells and 128 basis functions
 A cutoff of  1.0D-11 yielded   1021 shell pairs
 There are      7738 function pairs (      8481 Cartesian)
 Smallest overlap matrix eigenvalue = 2.41E-04
 Guess MOs from SCF MO coefficient file

 -----------------------------------------------------------------------
  General SCF calculation program by
  Eric Jon Sundstrom, Paul Horn, Yuezhi Mao, Dmitri Zuev, Alec White,
  David Stuck, Shaama M.S., Shane Yost, Joonho Lee, David Small,
  Daniel Levine, Susi Lehtola, Hugh Burton, Evgeny Epifanovsky
 -----------------------------------------------------------------------
 Exchange:     0.2000 Hartree-Fock + 0.0800 Slater + 0.7200 B88
 Correlation:  0.1900 VWN1RPA + 0.8100 LYP
 Using SG-1 standard quadrature grid
 using 4 threads for integral computing
 -------------------------------------------------------
 OpenMP Integral computing Module                
 Release: version 2.0, May 2017, Q-Chem Inc. Pleasanton 
 -------------------------------------------------------
 -------------------------------------------------------
 OpenMP BLAS3 based DFT computing Module                
 Release: version 1.0, May 2013, Q-Chem Inc. Pittsburgh 
 -------------------------------------------------------
 A restricted SCF calculation will be
 performed using DIIS
 SCF converges when DIIS error is below 1.0e-08
 ---------------------------------------
  Cycle       Energy         DIIS error
 ---------------------------------------
    1   -2751.3041509462      1.32e-03  
    2   -2751.3082615230      6.52e-04  
    3   -2751.3077218225      8.01e-04  
    4   -2751.3089383232      2.96e-04  
    5   -2751.3091305519      7.82e-05  
    6   -2751.3091394143      1.69e-05  
    7   -2751.3091397815      5.12e-06  
    8   -2751.3091398342      1.91e-06  
    9   -2751.3091398386      2.71e-07  
   10   -2751.3091398387      5.60e-08  
   11   -2751.3091398388      1.03e-08  
   12   -2751.3091398387      2.36e-09  Convergence criterion met
 ---------------------------------------
 SCF time:   CPU 15.14s  wall 4.00s 
 SCF   energy in the final basis set =    -2751.3091398387
 Total energy in the final basis set =    -2751.3091398387

 --------------------------------------------------------------
             Orbital Energies (a.u.) and Symmetries
 --------------------------------------------------------------

 Alpha MOs, Restricted
 -- Occupied --                  
-482.86  -62.51  -56.33  -56.33  -56.33  -24.71  -10.32  -10.28
  1 A'    2 A'    3 A'    1 A"    4 A'    5 A'    6 A'    7 A'                 
 -8.722  -6.553  -6.541  -6.540  -2.665  -2.661  -2.659  -2.651
  8 A'    9 A'    2 A"   10 A'   11 A'    3 A"   12 A'    4 A"                 
 -2.650  -1.243  -0.884  -0.701  -0.607  -0.517  -0.503  -0.478
 13 A'   14 A'   15 A'   16 A'   17 A'   18 A'   19 A'    5 A"                 
 -0.439  -0.385  -0.373  -0.302  -0.232
 20 A'   21 A'    6 A"   22 A'    7 A"                                         
 -- Virtual --                   
 -0.063  -0.017  -0.007   0.012   0.025   0.048   0.052   0.066
  8 A"   23 A'   24 A'   25 A'   26 A'   27 A'    9 A"   28 A'                 
  0.082   0.084   0.089   0.108   0.109   0.120   0.134   0.145
 10 A"   29 A'   30 A'   11 A"   31 A'   32 A'   33 A'   34 A'                 
  0.164   0.171   0.211   0.251   0.277   0.304   0.339   0.364
 35 A'   36 A'   37 A'   38 A'   12 A"   39 A'   40 A'   41 A'                 
  0.410   0.411   0.417   0.455   0.513   0.521   0.526   0.534
 13 A"   42 A'   43 A'   44 A'   45 A'   46 A'   14 A"   15 A"                 
  0.549   0.550   0.594   0.619   0.621   0.663   0.740   0.771
 47 A'   16 A"   48 A'   17 A"   49 A'   50 A'   51 A'   52 A'                 
  0.812   0.960   0.980   0.992   1.175   1.297   1.309   1.313
 53 A'   54 A'   18 A"   55 A'   19 A"   56 A'   57 A'   20 A"                 
  1.377   1.382   1.433   1.574   1.629   1.641   1.662   1.730
 58 A'   21 A"   59 A'   60 A'   22 A"   61 A'   23 A"   62 A'                 
  1.793   1.870   1.895   1.964   1.990   2.055   2.072   2.145
 63 A'   64 A'   24 A"   65 A'   25 A"   66 A'   67 A'   68 A'                 
  2.178   2.510   2.602   2.615   2.733   2.747   2.860   3.073
 69 A'   70 A'   71 A'   26 A"   72 A'   27 A"   73 A'   74 A'                 
  3.166   3.746   3.761   3.783   3.946   3.980   4.000   4.024
 75 A'   76 A'   28 A"   77 A'   29 A"   30 A"   78 A'   79 A'                 
  4.078   4.182   4.320   4.713   6.266   6.345   6.514   6.684
 31 A"   80 A'   81 A'   82 A'   32 A"   83 A'   84 A'   85 A'                 
  7.528   7.575   7.653  23.446  23.497  47.921  66.726 289.731
 33 A"   86 A'   87 A'   88 A'   89 A'   90 A'   91 A'   34 A"                 
289.777 289.8751020.721
 92 A'   93 A'   94 A'                                                         

 Beta MOs, Restricted
 -- Occupied --                  
-482.86  -62.51  -56.33  -56.33  -56.33  -24.71  -10.32  -10.28
  1 A'    2 A'    3 A'    1 A"    4 A'    5 A'    6 A'    7 A'                 
 -8.722  -6.553  -6.541  -6.540  -2.665  -2.661  -2.659  -2.651
  8 A'    9 A'    2 A"   10 A'   11 A'    3 A"   12 A'    4 A"                 
 -2.650  -1.243  -0.884  -0.701  -0.607  -0.517  -0.503  -0.478
 13 A'   14 A'   15 A'   16 A'   17 A'   18 A'   19 A'    5 A"                 
 -0.439  -0.385  -0.373  -0.302  -0.232
 20 A'   21 A'    6 A"   22 A'    7 A"                                         
 -- Virtual --                   
 -0.063  -0.017  -0.007   0.012   0.025   0.048   0.052   0.066
  8 A"   23 A'   24 A'   25 A'   26 A'   27 A'    9 A"   28 A'                 
  0.082   0.084   0.089   0.108   0.109   0.120   0.134   0.145
 10 A"   29 A'   30 A'   11 A"   31 A'   32 A'   33 A'   34 A'                 
  0.164   0.171   0.211   0.251   0.277   0.304   0.339   0.364
 35 A'   36 A'   37 A'   38 A'   12 A"   39 A'   40 A'   41 A'                 
  0.410   0.411   0.417   0.455   0.513   0.521   0.526   0.534
 13 A"   42 A'   43 A'   44 A'   45 A'   46 A'   14 A"   15 A"                 
  0.549   0.550   0.594   0.619   0.621   0.663   0.740   0.771
 47 A'   16 A"   48 A'   17 A"   49 A'   50 A'   51 A'   52 A'                 
  0.812   0.960   0.980   0.992   1.175   1.297   1.309   1.313
 53 A'   54 A'   18 A"   55 A'   19 A"   56 A'   57 A'   20 A"                 
  1.377   1.382   1.433   1.574   1.629   1.641   1.662   1.730
 58 A'   21 A"   59 A'   60 A'   22 A"   61 A'   23 A"   62 A'                 
  1.793   1.870   1.895   1.964   1.990   2.055   2.072   2.145
 63 A'   64 A'   24 A"   65 A'   25 A"   66 A'   67 A'   68 A'                 
  2.178   2.510   2.602   2.615   2.733   2.747   2.860   3.073
 69 A'   70 A'   71 A'   26 A"   72 A'   27 A"   73 A'   74 A'                 
  3.166   3.746   3.761   3.783   3.946   3.980   4.000   4.024
 75 A'   76 A'   28 A"   77 A'   29 A"   30 A"   78 A'   79 A'                 
  4.078   4.182   4.320   4.713   6.266   6.345   6.514   6.684
 31 A"   80 A'   81 A'   82 A'   32 A"   83 A'   84 A'   85 A'                 
  7.528   7.575   7.653  23.446  23.497  47.921  66.726 289.731
 33 A"   86 A'   87 A'   88 A'   89 A'   90 A'   91 A'   34 A"                 
289.777 289.8751020.721
 92 A'   93 A'   94 A'                                                         
 --------------------------------------------------------------

          Ground-State Mulliken Net Atomic Charges

     Atom                 Charge (a.u.)
  ----------------------------------------
      1 H                     0.170302
      2 H                     0.182630
      3 F                    -0.093619
      4 Br                    0.077078
      5 C                    -0.152130
      6 C                    -0.184261
  ----------------------------------------
  Sum of atomic charges =     0.000000

 -----------------------------------------------------------------
                    Cartesian Multipole Moments
 -----------------------------------------------------------------
    Charge (ESU x 10^10)
                -0.0000
    Dipole Moment (Debye)
         X      -0.5605      Y       1.5539      Z      -0.0000
       Tot       1.6519
    Quadrupole Moments (Debye-Ang)
        XX     -34.5071     XY       3.0191     YY     -33.9363
        XZ       0.0000     YZ       0.0000     ZZ     -37.6746
    Octopole Moments (Debye-Ang^2)
       XXX     -20.0078    XXY       8.0854    XYY      -8.3712
       YYY       2.2275    XXZ      -0.0000    XYZ       0.0000
       YYZ       0.0000    XZZ      -8.4320    YZZ      -2.3264
       ZZZ      -0.0000
    Hexadecapole Moments (Debye-Ang^3)
      XXXX    -464.2831   XXXY       5.3443   XXYY     -88.8593
      XYYY     -27.7185   YYYY    -116.8368   XXXZ       0.0000
      XXYZ      -0.0000   XYYZ      -0.0000   YYYZ       0.0000
      XXZZ     -90.6804   XYZZ     -12.3065   YYZZ     -30.6384
      XZZZ       0.0000   YZZZ      -0.0000   ZZZZ     -44.6542
 -----------------------------------------------------------------
 Calculating analytic gradient of the SCF energy
 Gradient of SCF Energy
            1           2           3           4           5           6
    1   0.0655527  -0.0619686   0.0318923   0.0703073   0.0591081  -0.1648919
    2   0.0303074   0.0420779  -0.0025977   0.0956763  -0.0525931  -0.1128709
    3  -0.0000000  -0.0000000  -0.0000000   0.0000000   0.0000000  -0.0000000
 Max gradient component =       1.649E-01
 RMS gradient           =       6.331E-02
 Gradient time:  CPU 4.07 s  wall 1.16 s
 Geometry Optimization Parameters
   NAtoms,    NIC,     NZ,  NCons,   NDum,   NFix, NCnnct, MaxDiis
        6      27       0       0       0       0       0       0

 Cartesian Hessian Update
 Hessian Updated using BFGS Update


** GEOMETRY OPTIMIZATION IN DELOCALIZED INTERNAL COORDINATES **
   Searching for a Minimum

   Optimization Cycle:   5

                       Coordinates (Angstroms)
     ATOM                X               Y               Z
      1  H         2.7154834128    1.4518235956    0.0000000000
      2  H        -0.4273228804    1.8437599018    0.0000000000
      3  F         2.5190490478   -0.5496194155    0.0000000000
      4  Br       -1.0112624177   -0.3917732302    0.0000000000
      5  C         1.8062874252    0.6162196766    0.0000000000
      6  C         0.2051359123    0.7831150699    0.0000000000
   Point Group: cs    Number of degrees of freedom:     9


   Energy is  -2751.309139839

 Hessian Updated using BFGS Update

  9 Hessian modes will be used to form the next step
  Hessian Eigenvalues:
     0.061083    0.138797    0.144835    0.160018    0.190860    0.220214
     0.241986    0.438544    1.388523

 Minimum Search - Taking Simple RFO Step
 Searching for Lamda that Minimizes Along All modes
 Value Taken    Lamda =  -0.18642414
 Calculated Step too Large.  Step scaled by  0.353095
 Step Taken.  Stepsize is  0.300000

                             Maximum     Tolerance    Cnvgd?
         Gradient           0.154652      0.000300      NO
         Displacement       0.217168      0.001200      NO
         Energy change     -0.070800      0.000001      NO


 New Cartesian Coordinates Obtained by Inverse Iteration

 Displacement from previous Coordinates is:  0.427991
 ----------------------------------------------------------------
             Standard Nuclear Orientation (Angstroms)
    I     Atom           X                Y                Z
 ----------------------------------------------------------------
    1      H       2.6106046636     1.4572316510     0.0000000000
    2      H      -0.3042305751     1.8297120611     0.0000000000
    3      F       2.4212144109    -0.5394852186     0.0000000000
    4      Br     -0.9457078820    -0.4256110195     0.0000000000
    5      C       1.7459224160     0.6392057551     0.0000000000
    6      C       0.2795674665     0.7924723690     0.0000000000
 ----------------------------------------------------------------
 Molecular Point Group                 Cs    NOp =  2
 Largest Abelian Subgroup              Cs    NOp =  2
 Nuclear Repulsion Energy =   221.8378026707 hartrees
 There are       29 alpha and       29 beta electrons
 Applying Cartesian multipole field
    Component          Value
    ---------          -----
     (2,0,0)        1.00000E-11
     (0,2,0)        2.00000E-11
     (0,0,2)       -3.00000E-11
 Nucleus-field energy     =     0.0000000054 hartrees
 Requested basis set is 6-311++G(d,p)
 There are 47 shells and 128 basis functions
 A cutoff of  1.0D-11 yielded   1026 shell pairs
 There are      7786 function pairs (      8537 Cartesian)
 Smallest overlap matrix eigenvalue = 1.57E-04
 Guess MOs from SCF MO coefficient file

 -----------------------------------------------------------------------
  General SCF calculation program by
  Eric Jon Sundstrom, Paul Horn, Yuezhi Mao, Dmitri Zuev, Alec White,
  David Stuck, Shaama M.S., Shane Yost, Joonho Lee, David Small,
  Daniel Levine, Susi Lehtola, Hugh Burton, Evgeny Epifanovsky
 -----------------------------------------------------------------------
 Exchange:     0.2000 Hartree-Fock + 0.0800 Slater + 0.7200 B88
 Correlation:  0.1900 VWN1RPA + 0.8100 LYP
 Using SG-1 standard quadrature grid
 using 4 threads for integral computing
 -------------------------------------------------------
 OpenMP Integral computing Module                
 Release: version 2.0, May 2017, Q-Chem Inc. Pleasanton 
 -------------------------------------------------------
 -------------------------------------------------------
 OpenMP BLAS3 based DFT computing Module                
 Release: version 1.0, May 2013, Q-Chem Inc. Pittsburgh 
 -------------------------------------------------------
 A restricted SCF calculation will be
 performed using DIIS
 SCF converges when DIIS error is below 1.0e-08
 ---------------------------------------
  Cycle       Energy         DIIS error
 ---------------------------------------
    1   -2751.3627044942      1.50e-03  
    2   -2751.3672377564      7.54e-04  
    3   -2751.3674034511      7.01e-04  
    4   -2751.3683133954      1.69e-04  
    5   -2751.3683573443      7.78e-05  
    6   -2751.3683687783      1.98e-05  
    7   -2751.3683693919      5.44e-06  
    8   -2751.3683694476      1.66e-06  
    9   -2751.3683694501      2.24e-07  
   10   -2751.3683694501      4.04e-08  
   11   -2751.3683694501      6.11e-09  Convergence criterion met
 ---------------------------------------
 SCF time:   CPU 14.09s  wall 3.00s 
 SCF   energy in the final basis set =    -2751.3683694501
 Total energy in the final basis set =    -2751.3683694501

 --------------------------------------------------------------
             Orbital Energies (a.u.) and Symmetries
 --------------------------------------------------------------

 Alpha MOs, Restricted
 -- Occupied --                  
-482.85  -62.51  -56.33  -56.32  -56.32  -24.71  -10.30  -10.26
  1 A'    2 A'    3 A'    1 A"    4 A'    5 A'    6 A'    7 A'                 
 -8.716  -6.547  -6.535  -6.534  -2.659  -2.655  -2.654  -2.644
  8 A'    9 A'    2 A"   10 A'   11 A'    3 A"   12 A'    4 A"                 
 -2.644  -1.244  -0.875  -0.725  -0.610  -0.528  -0.510  -0.480
 13 A'   14 A'   15 A'   16 A'   17 A'   18 A'   19 A'    5 A"                 
 -0.436  -0.390  -0.368  -0.303  -0.245
 20 A'   21 A'    6 A"   22 A'    7 A"                                         
 -- Virtual --                   
 -0.045  -0.015  -0.001   0.013   0.031   0.051   0.052   0.070
  8 A"   23 A'   24 A'   25 A'   26 A'   27 A'    9 A"   28 A'                 
  0.081   0.089   0.097   0.109   0.113   0.120   0.138   0.147
 10 A"   29 A'   30 A'   11 A"   31 A'   32 A'   33 A'   34 A'                 
  0.168   0.192   0.225   0.276   0.281   0.311   0.338   0.365
 35 A'   36 A'   37 A'   12 A"   38 A'   39 A'   40 A'   41 A'                 
  0.414   0.421   0.422   0.459   0.506   0.525   0.526   0.533
 13 A"   42 A'   43 A'   44 A'   45 A'   14 A"   46 A'   15 A"                 
  0.554   0.566   0.603   0.625   0.636   0.676   0.747   0.768
 16 A"   47 A'   48 A'   17 A"   49 A'   50 A'   51 A'   52 A'                 
  0.824   0.958   0.980   0.985   1.173   1.307   1.315   1.357
 53 A'   54 A'   55 A'   18 A"   19 A"   56 A'   20 A"   57 A'                 
  1.385   1.412   1.443   1.603   1.633   1.657   1.708   1.762
 21 A"   58 A'   59 A'   60 A'   61 A'   22 A"   23 A"   62 A'                 
  1.835   1.903   1.971   1.999   2.018   2.082   2.116   2.212
 63 A'   64 A'   24 A"   25 A"   65 A'   66 A'   67 A'   68 A'                 
  2.237   2.595   2.625   2.641   2.730   2.783   2.957   3.131
 69 A'   70 A'   26 A"   71 A'   72 A'   27 A"   73 A'   74 A'                 
  3.222   3.765   3.773   3.866   3.956   3.986   4.008   4.044
 75 A'   28 A"   76 A'   77 A'   29 A"   30 A"   78 A'   79 A'                 
  4.081   4.196   4.337   4.755   6.268   6.349   6.538   6.692
 31 A"   80 A'   81 A'   82 A'   32 A"   83 A'   84 A'   85 A'                 
  7.534   7.579   7.666  23.474  23.713  47.914  66.732 289.737
 33 A"   86 A'   87 A'   88 A'   89 A'   90 A'   91 A'   34 A"                 
289.780 289.8861020.709
 92 A'   93 A'   94 A'                                                         

 Beta MOs, Restricted
 -- Occupied --                  
-482.85  -62.51  -56.33  -56.32  -56.32  -24.71  -10.30  -10.26
  1 A'    2 A'    3 A'    1 A"    4 A'    5 A'    6 A'    7 A'                 
 -8.716  -6.547  -6.535  -6.534  -2.659  -2.655  -2.654  -2.644
  8 A'    9 A'    2 A"   10 A'   11 A'    3 A"   12 A'    4 A"                 
 -2.644  -1.244  -0.875  -0.725  -0.610  -0.528  -0.510  -0.480
 13 A'   14 A'   15 A'   16 A'   17 A'   18 A'   19 A'    5 A"                 
 -0.436  -0.390  -0.368  -0.303  -0.245
 20 A'   21 A'    6 A"   22 A'    7 A"                                         
 -- Virtual --                   
 -0.045  -0.015  -0.001   0.013   0.031   0.051   0.052   0.070
  8 A"   23 A'   24 A'   25 A'   26 A'   27 A'    9 A"   28 A'                 
  0.081   0.089   0.097   0.109   0.113   0.120   0.138   0.147
 10 A"   29 A'   30 A'   11 A"   31 A'   32 A'   33 A'   34 A'                 
  0.168   0.192   0.225   0.276   0.281   0.311   0.338   0.365
 35 A'   36 A'   37 A'   12 A"   38 A'   39 A'   40 A'   41 A'                 
  0.414   0.421   0.422   0.459   0.506   0.525   0.526   0.533
 13 A"   42 A'   43 A'   44 A'   45 A'   14 A"   46 A'   15 A"                 
  0.554   0.566   0.603   0.625   0.636   0.676   0.747   0.768
 16 A"   47 A'   48 A'   17 A"   49 A'   50 A'   51 A'   52 A'                 
  0.824   0.958   0.980   0.985   1.173   1.307   1.315   1.357
 53 A'   54 A'   55 A'   18 A"   19 A"   56 A'   20 A"   57 A'                 
  1.385   1.412   1.443   1.603   1.633   1.657   1.708   1.762
 21 A"   58 A'   59 A'   60 A'   61 A'   22 A"   23 A"   62 A'                 
  1.835   1.903   1.971   1.999   2.018   2.082   2.116   2.212
 63 A'   64 A'   24 A"   25 A"   65 A'   66 A'   67 A'   68 A'                 
  2.237   2.595   2.625   2.641   2.730   2.783   2.957   3.131
 69 A'   70 A'   26 A"   71 A'   72 A'   27 A"   73 A'   74 A'                 
  3.222   3.765   3.773   3.866   3.956   3.986   4.008   4.044
 75 A'   28 A"   76 A'   77 A'   29 A"   30 A"   78 A'   79 A'                 
  4.081   4.196   4.337   4.755   6.268   6.349   6.538   6.692
 31 A"   80 A'   81 A'   82 A'   32 A"   83 A'   84 A'   85 A'                 
  7.534   7.579   7.666  23.474  23.713  47.914  66.732 289.737
 33 A"   86 A'   87 A'   88 A'   89 A'   90 A'   91 A'   34 A"                 
289.780 289.8861020.709
 92 A'   93 A'   94 A'                                                         
 --------------------------------------------------------------

          Ground-State Mulliken Net Atomic Charges

     Atom                 Charge (a.u.)
  ----------------------------------------
      1 H                     0.170403
      2 H                     0.186141
      3 F                    -0.106832
      4 Br                    0.037262
      5 C                    -0.141751
      6 C                    -0.145223
  ----------------------------------------
  Sum of atomic charges =     0.000000

 -----------------------------------------------------------------
                    Cartesian Multipole Moments
 -----------------------------------------------------------------
    Charge (ESU x 10^10)
                 0.0000
    Dipole Moment (Debye)
         X      -0.2997      Y       1.7619      Z      -0.0000
       Tot       1.7872
    Quadrupole Moments (Debye-Ang)
        XX     -34.7057     XY       3.3062     YY     -33.5077
        XZ      -0.0000     YZ      -0.0000     ZZ     -37.2807
    Octopole Moments (Debye-Ang^2)
       XXX     -21.7566    XXY       8.0156    XYY      -8.4708
       YYY       4.4121    XXZ      -0.0000    XYZ      -0.0000
       YYZ       0.0000    XZZ      -8.4310    YZZ      -1.3304
       ZZZ      -0.0000
    Hexadecapole Moments (Debye-Ang^3)
      XXXX    -429.6280   XXXY       0.3466   XXYY     -83.3729
      XYYY     -28.5488   YYYY    -117.6994   XXXZ      -0.0000
      XXYZ      -0.0000   XYYZ      -0.0000   YYYZ      -0.0000
      XXZZ     -83.2979   XYZZ     -12.6144   YYZZ     -30.5221
      XZZZ      -0.0000   YZZZ      -0.0000   ZZZZ     -43.4211
 -----------------------------------------------------------------
 Calculating analytic gradient of the SCF energy
 Gradient of SCF Energy
            1           2           3           4           5           6
    1   0.0528768  -0.0486041   0.0225483   0.0528279   0.0440501  -0.1236990
    2   0.0246813   0.0356289  -0.0000161   0.0732609  -0.0433265  -0.0902284
    3  -0.0000000  -0.0000000   0.0000000  -0.0000000   0.0000000  -0.0000000
 Max gradient component =       1.237E-01
 RMS gradient           =       4.886E-02
 Gradient time:  CPU 4.12 s  wall 1.18 s
 Geometry Optimization Parameters
   NAtoms,    NIC,     NZ,  NCons,   NDum,   NFix, NCnnct, MaxDiis
        6      27       0       0       0       0       0       0

 Cartesian Hessian Update
 Hessian Updated using BFGS Update


** GEOMETRY OPTIMIZATION IN DELOCALIZED INTERNAL COORDINATES **
   Searching for a Minimum

   Optimization Cycle:   6

                       Coordinates (Angstroms)
     ATOM                X               Y               Z
      1  H         2.6106046636    1.4572316510    0.0000000000
      2  H        -0.3042305751    1.8297120611    0.0000000000
      3  F         2.4212144109   -0.5394852186    0.0000000000
      4  Br       -0.9457078820   -0.4256110195    0.0000000000
      5  C         1.7459224160    0.6392057551    0.0000000000
      6  C         0.2795674665    0.7924723690    0.0000000000
   Point Group: cs    Number of degrees of freedom:     9


   Energy is  -2751.368369450

 Hessian Updated using BFGS Update

  9 Hessian modes will be used to form the next step
  Hessian Eigenvalues:
     0.138681    0.140215    0.157247    0.163932    0.188212    0.220790
     0.239493    0.439205    1.303179

 Minimum Search - Taking Simple RFO Step
 Searching for Lamda that Minimizes Along All modes
 Value Taken    Lamda =  -0.10561286
 Calculated Step too Large.  Step scaled by  0.485111
 Step Taken.  Stepsize is  0.300000

                             Maximum     Tolerance    Cnvgd?
         Gradient           0.118352      0.000300      NO
         Displacement       0.212808      0.001200      NO
         Energy change     -0.059230      0.000001      NO


 New Cartesian Coordinates Obtained by Inverse Iteration

 Displacement from previous Coordinates is:  0.420674
 ----------------------------------------------------------------
             Standard Nuclear Orientation (Angstroms)
    I     Atom           X                Y                Z
 ----------------------------------------------------------------
    1      H       2.4991778617     1.4604268000     0.0000000000
    2      H      -0.1787967227     1.8092383820     0.0000000000
    3      F       2.3328389214    -0.5295412528     0.0000000000
    4      Br     -0.8872984253    -0.4548226033     0.0000000000
    5      C       1.6908503045     0.6627882337     0.0000000000
    6      C       0.3505985603     0.8054360384     0.0000000000
 ----------------------------------------------------------------
 Molecular Point Group                 Cs    NOp =  2
 Largest Abelian Subgroup              Cs    NOp =  2
 Nuclear Repulsion Energy =   226.3899738901 hartrees
 There are       29 alpha and       29 beta electrons
 Applying Cartesian multipole field
    Component          Value
    ---------          -----
     (2,0,0)        1.00000E-11
     (0,2,0)        2.00000E-11
     (0,0,2)       -3.00000E-11
 Nucleus-field energy     =     0.0000000051 hartrees
 Requested basis set is 6-311++G(d,p)
 There are 47 shells and 128 basis functions
 A cutoff of  1.0D-11 yielded   1032 shell pairs
 There are      7833 function pairs (      8584 Cartesian)
 Smallest overlap matrix eigenvalue = 9.81E-05
 Guess MOs from SCF MO coefficient file

 -----------------------------------------------------------------------
  General SCF calculation program by
  Eric Jon Sundstrom, Paul Horn, Yuezhi Mao, Dmitri Zuev, Alec White,
  David Stuck, Shaama M.S., Shane Yost, Joonho Lee, David Small,
  Daniel Levine, Susi Lehtola, Hugh Burton, Evgeny Epifanovsky
 -----------------------------------------------------------------------
 Exchange:     0.2000 Hartree-Fock + 0.0800 Slater + 0.7200 B88
 Correlation:  0.1900 VWN1RPA + 0.8100 LYP
 Using SG-1 standard quadrature grid
 using 4 threads for integral computing
 -------------------------------------------------------
 OpenMP Integral computing Module                
 Release: version 2.0, May 2017, Q-Chem Inc. Pleasanton 
 -------------------------------------------------------
 -------------------------------------------------------
 OpenMP BLAS3 based DFT computing Module                
 Release: version 1.0, May 2013, Q-Chem Inc. Pittsburgh 
 -------------------------------------------------------
 A restricted SCF calculation will be
 performed using DIIS
 SCF converges when DIIS error is below 1.0e-08
 ---------------------------------------
  Cycle       Energy         DIIS error
 ---------------------------------------
    1   -2751.3997073867      1.75e-03  
    2   -2751.4047284708      8.88e-04  
    3   -2751.4052728179      7.28e-04  
    4   -2751.4062388442      1.47e-04  
    5   -2751.4062634528      3.33e-05  
    6   -2751.4062652433      1.22e-05  
    7   -2751.4062654696      3.17e-06  
    8   -2751.4062654790      1.42e-06  
    9   -2751.4062654827      3.37e-07  
   10   -2751.4062654829      4.11e-08  
   11   -2751.4062654828      4.44e-09  Convergence criterion met
 ---------------------------------------
 SCF time:   CPU 14.25s  wall 3.00s 
 SCF   energy in the final basis set =    -2751.4062654828
 Total energy in the final basis set =    -2751.4062654828

 --------------------------------------------------------------
             Orbital Energies (a.u.) and Symmetries
 --------------------------------------------------------------

 Alpha MOs, Restricted
 -- Occupied --                  
-482.85  -62.50  -56.32  -56.32  -56.32  -24.71  -10.29  -10.24
  1 A'    2 A'    3 A'    1 A"    4 A'    5 A'    6 A'    7 A'                 
 -8.711  -6.543  -6.530  -6.529  -2.654  -2.650  -2.649  -2.640
  8 A'    9 A'    2 A"   10 A'   11 A'    3 A"   12 A'    4 A"                 
 -2.639  -1.242  -0.870  -0.751  -0.612  -0.542  -0.514  -0.480
 13 A'   14 A'   15 A'   16 A'   17 A'   18 A'   19 A'    5 A"                 
 -0.432  -0.394  -0.364  -0.303  -0.259
 20 A'   21 A'    6 A"   22 A'    7 A"                                         
 -- Virtual --                   
 -0.024  -0.014  -0.002   0.016   0.034   0.052   0.054   0.071
  8 A"   23 A'   24 A'   25 A'   26 A'    9 A"   27 A'   28 A'                 
  0.080   0.089   0.102   0.111   0.119   0.122   0.138   0.149
 10 A"   29 A'   30 A'   11 A"   31 A'   32 A'   33 A'   34 A'                 
  0.171   0.213   0.240   0.276   0.311   0.317   0.345   0.368
 35 A'   36 A'   37 A'   12 A"   38 A'   39 A'   40 A'   41 A'                 
  0.418   0.426   0.437   0.464   0.497   0.515   0.536   0.544
 13 A"   42 A'   43 A'   44 A'   45 A'   14 A"   15 A"   46 A'                 
  0.559   0.585   0.615   0.632   0.649   0.708   0.752   0.777
 16 A"   47 A'   48 A'   17 A"   49 A'   50 A'   51 A'   52 A'                 
  0.840   0.944   0.979   1.001   1.173   1.314   1.314   1.379
 53 A'   54 A'   55 A'   18 A"   19 A"   20 A"   56 A'   57 A'                 
  1.395   1.443   1.497   1.606   1.665   1.693   1.773   1.787
 21 A"   58 A'   59 A'   60 A'   61 A'   22 A"   23 A"   62 A'                 
  1.845   1.946   2.005   2.041   2.055   2.118   2.188   2.295
 63 A'   64 A'   24 A"   65 A'   25 A"   66 A'   67 A'   68 A'                 
  2.334   2.609   2.642   2.667   2.781   2.817   3.031   3.185
 69 A'   70 A'   26 A"   71 A'   72 A'   27 A"   73 A'   74 A'                 
  3.370   3.772   3.788   3.903   3.964   3.992   4.017   4.072
 75 A'   28 A"   76 A'   77 A'   29 A"   30 A"   78 A'   79 A'                 
  4.083   4.206   4.356   4.790   6.273   6.353   6.556   6.703
 31 A"   80 A'   81 A'   82 A'   32 A"   83 A'   84 A'   85 A'                 
  7.540   7.582   7.676  23.498  24.103  47.907  66.741 289.741
 33 A"   86 A'   87 A'   88 A'   89 A'   90 A'   91 A'   34 A"                 
289.782 289.8961020.699
 92 A'   93 A'   94 A'                                                         

 Beta MOs, Restricted
 -- Occupied --                  
-482.85  -62.50  -56.32  -56.32  -56.32  -24.71  -10.29  -10.24
  1 A'    2 A'    3 A'    1 A"    4 A'    5 A'    6 A'    7 A'                 
 -8.711  -6.543  -6.530  -6.529  -2.654  -2.650  -2.649  -2.640
  8 A'    9 A'    2 A"   10 A'   11 A'    3 A"   12 A'    4 A"                 
 -2.639  -1.242  -0.870  -0.751  -0.612  -0.542  -0.514  -0.480
 13 A'   14 A'   15 A'   16 A'   17 A'   18 A'   19 A'    5 A"                 
 -0.432  -0.394  -0.364  -0.303  -0.259
 20 A'   21 A'    6 A"   22 A'    7 A"                                         
 -- Virtual --                   
 -0.024  -0.014  -0.002   0.016   0.034   0.052   0.054   0.071
  8 A"   23 A'   24 A'   25 A'   26 A'    9 A"   27 A'   28 A'                 
  0.080   0.089   0.102   0.111   0.119   0.122   0.138   0.149
 10 A"   29 A'   30 A'   11 A"   31 A'   32 A'   33 A'   34 A'                 
  0.171   0.213   0.240   0.276   0.311   0.317   0.345   0.368
 35 A'   36 A'   37 A'   12 A"   38 A'   39 A'   40 A'   41 A'                 
  0.418   0.426   0.437   0.464   0.497   0.515   0.536   0.544
 13 A"   42 A'   43 A'   44 A'   45 A'   14 A"   15 A"   46 A'                 
  0.559   0.585   0.615   0.632   0.649   0.708   0.752   0.777
 16 A"   47 A'   48 A'   17 A"   49 A'   50 A'   51 A'   52 A'                 
  0.840   0.944   0.979   1.001   1.173   1.314   1.314   1.379
 53 A'   54 A'   55 A'   18 A"   19 A"   20 A"   56 A'   57 A'                 
  1.395   1.443   1.497   1.606   1.665   1.693   1.773   1.787
 21 A"   58 A'   59 A'   60 A'   61 A'   22 A"   23 A"   62 A'                 
  1.845   1.946   2.005   2.041   2.055   2.118   2.188   2.295
 63 A'   64 A'   24 A"   65 A'   25 A"   66 A'   67 A'   68 A'                 
  2.334   2.609   2.642   2.667   2.781   2.817   3.031   3.185
 69 A'   70 A'   26 A"   71 A'   72 A'   27 A"   73 A'   74 A'                 
  3.370   3.772   3.788   3.903   3.964   3.992   4.017   4.072
 75 A'   28 A"   76 A'   77 A'   29 A"   30 A"   78 A'   79 A'                 
  4.083   4.206   4.356   4.790   6.273   6.353   6.556   6.703
 31 A"   80 A'   81 A'   82 A'   32 A"   83 A'   84 A'   85 A'                 
  7.540   7.582   7.676  23.498  24.103  47.907  66.741 289.741
 33 A"   86 A'   87 A'   88 A'   89 A'   90 A'   91 A'   34 A"                 
289.782 289.8961020.699
 92 A'   93 A'   94 A'                                                         
 --------------------------------------------------------------

          Ground-State Mulliken Net Atomic Charges

     Atom                 Charge (a.u.)
  ----------------------------------------
      1 H                     0.167526
      2 H                     0.188607
      3 F                    -0.123103
      4 Br                    0.002976
      5 C                    -0.135070
      6 C                    -0.100937
  ----------------------------------------
  Sum of atomic charges =     0.000000

 -----------------------------------------------------------------
                    Cartesian Multipole Moments
 -----------------------------------------------------------------
    Charge (ESU x 10^10)
                 0.0000
    Dipole Moment (Debye)
         X      -0.1119      Y       1.9758      Z      -0.0000
       Tot       1.9790
    Quadrupole Moments (Debye-Ang)
        XX     -34.9278     XY       3.6210     YY     -33.0260
        XZ       0.0000     YZ       0.0000     ZZ     -36.8390
    Octopole Moments (Debye-Ang^2)
       XXX     -23.7288    XXY       7.9987    XYY      -8.4518
       YYY       6.4309    XXZ      -0.0000    XYZ       0.0000
       YYZ      -0.0000    XZZ      -8.3772    YZZ      -0.3537
       ZZZ      -0.0000
    Hexadecapole Moments (Debye-Ang^3)
      XXXX    -400.7442   XXXY      -3.9583   XXYY     -78.7438
      XYYY     -28.7561   YYYY    -118.0696   XXXZ       0.0000
      XXYZ       0.0000   XYYZ       0.0000   YYYZ       0.0000
      XXZZ     -76.8577   XYZZ     -12.6901   YYZZ     -30.2730
      XZZZ       0.0000   YZZZ       0.0000   ZZZZ     -42.1778
 -----------------------------------------------------------------
 Calculating analytic gradient of the SCF energy
 Gradient of SCF Energy
            1           2           3           4           5           6
    1   0.0318513  -0.0301058   0.0118434   0.0395995  -0.0143658  -0.0388226
    2   0.0129511   0.0199227   0.0021608   0.0545645  -0.0205714  -0.0690277
    3   0.0000000   0.0000000  -0.0000000  -0.0000000  -0.0000000   0.0000000
 Max gradient component =       6.903E-02
 RMS gradient           =       2.797E-02
 Gradient time:  CPU 4.20 s  wall 1.18 s
 Geometry Optimization Parameters
   NAtoms,    NIC,     NZ,  NCons,   NDum,   NFix, NCnnct, MaxDiis
        6      27       0       0       0       0       0       0

 Cartesian Hessian Update
 Hessian Updated using BFGS Update


** GEOMETRY OPTIMIZATION IN DELOCALIZED INTERNAL COORDINATES **
   Searching for a Minimum

   Optimization Cycle:   7

                       Coordinates (Angstroms)
     ATOM                X               Y               Z
      1  H         2.4991778617    1.4604268000    0.0000000000
      2  H        -0.1787967227    1.8092383820    0.0000000000
      3  F         2.3328389214   -0.5295412528    0.0000000000
      4  Br       -0.8872984253   -0.4548226033    0.0000000000
      5  C         1.6908503045    0.6627882337    0.0000000000
      6  C         0.3505985603    0.8054360384    0.0000000000
   Point Group: cs    Number of degrees of freedom:     9


   Energy is  -2751.406265483

 Hessian Updated using BFGS Update

  9 Hessian modes will be used to form the next step
  Hessian Eigenvalues:
     0.134080    0.138858    0.159450    0.184310    0.219246    0.234766
     0.356492    0.439715    1.257251

 Minimum Search - Taking Simple RFO Step
 Searching for Lamda that Minimizes Along All modes
 Value Taken    Lamda =  -0.02380617
 Calculated Step too Large.  Step scaled by  0.970994
 Step Taken.  Stepsize is  0.300000

                             Maximum     Tolerance    Cnvgd?
         Gradient           0.061585      0.000300      NO
         Displacement       0.209231      0.001200      NO
         Energy change     -0.037896      0.000001      NO


 New Cartesian Coordinates Obtained by Inverse Iteration

 Displacement from previous Coordinates is:  0.337891
 ----------------------------------------------------------------
             Standard Nuclear Orientation (Angstroms)
    I     Atom           X                Y                Z
 ----------------------------------------------------------------
    1      H       2.3918638456     1.4555602379     0.0000000000
    2      H      -0.0657951513     1.7715730517     0.0000000000
    3      F       2.2814871946    -0.5229420267     0.0000000000
    4      Br     -0.8654018888    -0.4754781421     0.0000000000
    5      C       1.6830893524     0.6904502363     0.0000000000
    6      C       0.3821271476     0.8343622411     0.0000000000
 ----------------------------------------------------------------
 Molecular Point Group                 Cs    NOp =  2
 Largest Abelian Subgroup              Cs    NOp =  2
 Nuclear Repulsion Energy =   227.8465920251 hartrees
 There are       29 alpha and       29 beta electrons
 Applying Cartesian multipole field
    Component          Value
    ---------          -----
     (2,0,0)        1.00000E-11
     (0,2,0)        2.00000E-11
     (0,0,2)       -3.00000E-11
 Nucleus-field energy     =     0.0000000051 hartrees
 Requested basis set is 6-311++G(d,p)
 There are 47 shells and 128 basis functions
 A cutoff of  1.0D-11 yielded   1036 shell pairs
 There are      7864 function pairs (      8618 Cartesian)
 Smallest overlap matrix eigenvalue = 8.74E-05
 Guess MOs from SCF MO coefficient file

 -----------------------------------------------------------------------
  General SCF calculation program by
  Eric Jon Sundstrom, Paul Horn, Yuezhi Mao, Dmitri Zuev, Alec White,
  David Stuck, Shaama M.S., Shane Yost, Joonho Lee, David Small,
  Daniel Levine, Susi Lehtola, Hugh Burton, Evgeny Epifanovsky
 -----------------------------------------------------------------------
 Exchange:     0.2000 Hartree-Fock + 0.0800 Slater + 0.7200 B88
 Correlation:  0.1900 VWN1RPA + 0.8100 LYP
 Using SG-1 standard quadrature grid
 using 4 threads for integral computing
 -------------------------------------------------------
 OpenMP Integral computing Module                
 Release: version 2.0, May 2017, Q-Chem Inc. Pleasanton 
 -------------------------------------------------------
 -------------------------------------------------------
 OpenMP BLAS3 based DFT computing Module                
 Release: version 1.0, May 2013, Q-Chem Inc. Pittsburgh 
 -------------------------------------------------------
 A restricted SCF calculation will be
 performed using DIIS
 SCF converges when DIIS error is below 1.0e-08
 ---------------------------------------
  Cycle       Energy         DIIS error
 ---------------------------------------
    1   -2751.4104398059      1.50e-03  
    2   -2751.4144741731      5.75e-04  
    3   -2751.4145707489      5.46e-04  
    4   -2751.4151314116      1.05e-04  
    5   -2751.4151439910      2.62e-05  
    6   -2751.4151449924      1.14e-05  
    7   -2751.4151452119      2.90e-06  
    8   -2751.4151452227      1.43e-06  
    9   -2751.4151452258      1.85e-07  
   10   -2751.4151452259      4.83e-08  
   11   -2751.4151452259      6.07e-09  Convergence criterion met
 ---------------------------------------
 SCF time:   CPU 14.38s  wall 4.00s 
 SCF   energy in the final basis set =    -2751.4151452259
 Total energy in the final basis set =    -2751.4151452259

 --------------------------------------------------------------
             Orbital Energies (a.u.) and Symmetries
 --------------------------------------------------------------

 Alpha MOs, Restricted
 -- Occupied --                  
-482.85  -62.50  -56.32  -56.32  -56.32  -24.70  -10.27  -10.23
  1 A'    2 A'    3 A'    1 A"    4 A'    5 A'    6 A'    7 A'                 
 -8.708  -6.540  -6.527  -6.526  -2.652  -2.647  -2.647  -2.637
  8 A'    9 A'    2 A"   10 A'   11 A'    3 A"   12 A'    4 A"                 
 -2.636  -1.242  -0.865  -0.763  -0.621  -0.559  -0.519  -0.481
 13 A'   14 A'   15 A'   16 A'   17 A'   18 A'   19 A'    5 A"                 
 -0.432  -0.402  -0.360  -0.304  -0.265
 20 A'   21 A'    6 A"   22 A'    7 A"                                         
 -- Virtual --                   
 -0.018  -0.013  -0.006   0.018   0.035   0.052   0.057   0.072
  8 A"   23 A'   24 A'   25 A'   26 A'    9 A"   27 A'   28 A'                 
  0.080   0.090   0.110   0.113   0.120   0.129   0.139   0.150
 10 A"   29 A'   30 A'   11 A"   31 A'   32 A'   33 A'   34 A'                 
  0.177   0.226   0.249   0.274   0.317   0.325   0.350   0.373
 35 A'   36 A'   37 A'   12 A"   38 A'   39 A'   40 A'   41 A'                 
  0.421   0.423   0.440   0.474   0.493   0.510   0.538   0.562
 13 A"   42 A'   43 A'   44 A'   45 A'   14 A"   15 A"   16 A"                 
  0.568   0.594   0.633   0.637   0.664   0.729   0.757   0.790
 46 A'   47 A'   48 A'   17 A"   49 A'   50 A'   51 A'   52 A'                 
  0.841   0.925   0.990   1.012   1.172   1.309   1.325   1.392
 53 A'   54 A'   55 A'   18 A"   19 A"   20 A"   56 A'   57 A'                 
  1.400   1.463   1.533   1.621   1.681   1.757   1.801   1.821
 21 A"   58 A'   59 A'   60 A'   61 A'   22 A"   62 A'   23 A"                 
  1.848   1.977   2.011   2.054   2.117   2.130   2.223   2.375
 63 A'   64 A'   24 A"   65 A'   25 A"   66 A'   67 A'   68 A'                 
  2.432   2.620   2.644   2.653   2.829   2.876   3.062   3.236
 69 A'   70 A'   71 A'   26 A"   27 A"   72 A'   73 A'   74 A'                 
  3.491   3.775   3.800   3.967   3.995   4.015   4.023   4.080
 75 A'   28 A"   76 A'   29 A"   30 A"   77 A'   78 A'   31 A"                 
  4.119   4.205   4.369   4.810   6.274   6.353   6.566   6.704
 79 A'   80 A'   81 A'   82 A'   32 A"   83 A'   84 A'   85 A'                 
  7.544   7.582   7.680  23.610  24.296  47.896  66.746 289.743
 33 A"   86 A'   87 A'   88 A'   89 A'   90 A'   91 A'   34 A"                 
289.780 289.9001020.684
 92 A'   93 A'   94 A'                                                         

 Beta MOs, Restricted
 -- Occupied --                  
-482.85  -62.50  -56.32  -56.32  -56.32  -24.70  -10.27  -10.23
  1 A'    2 A'    3 A'    1 A"    4 A'    5 A'    6 A'    7 A'                 
 -8.708  -6.540  -6.527  -6.526  -2.652  -2.647  -2.647  -2.637
  8 A'    9 A'    2 A"   10 A'   11 A'    3 A"   12 A'    4 A"                 
 -2.636  -1.242  -0.865  -0.763  -0.621  -0.559  -0.519  -0.481
 13 A'   14 A'   15 A'   16 A'   17 A'   18 A'   19 A'    5 A"                 
 -0.432  -0.402  -0.360  -0.304  -0.265
 20 A'   21 A'    6 A"   22 A'    7 A"                                         
 -- Virtual --                   
 -0.018  -0.013  -0.006   0.018   0.035   0.052   0.057   0.072
  8 A"   23 A'   24 A'   25 A'   26 A'    9 A"   27 A'   28 A'                 
  0.080   0.090   0.110   0.113   0.120   0.129   0.139   0.150
 10 A"   29 A'   30 A'   11 A"   31 A'   32 A'   33 A'   34 A'                 
  0.177   0.226   0.249   0.274   0.317   0.325   0.350   0.373
 35 A'   36 A'   37 A'   12 A"   38 A'   39 A'   40 A'   41 A'                 
  0.421   0.423   0.440   0.474   0.493   0.510   0.538   0.562
 13 A"   42 A'   43 A'   44 A'   45 A'   14 A"   15 A"   16 A"                 
  0.568   0.594   0.633   0.637   0.664   0.729   0.757   0.790
 46 A'   47 A'   48 A'   17 A"   49 A'   50 A'   51 A'   52 A'                 
  0.841   0.925   0.990   1.012   1.172   1.309   1.325   1.392
 53 A'   54 A'   55 A'   18 A"   19 A"   20 A"   56 A'   57 A'                 
  1.400   1.463   1.533   1.621   1.681   1.757   1.801   1.821
 21 A"   58 A'   59 A'   60 A'   61 A'   22 A"   62 A'   23 A"                 
  1.848   1.977   2.011   2.054   2.117   2.130   2.223   2.375
 63 A'   64 A'   24 A"   65 A'   25 A"   66 A'   67 A'   68 A'                 
  2.432   2.620   2.644   2.653   2.829   2.876   3.062   3.236
 69 A'   70 A'   71 A'   26 A"   27 A"   72 A'   73 A'   74 A'                 
  3.491   3.775   3.800   3.967   3.995   4.015   4.023   4.080
 75 A'   28 A"   76 A'   29 A"   30 A"   77 A'   78 A'   31 A"                 
  4.119   4.205   4.369   4.810   6.274   6.353   6.566   6.704
 79 A'   80 A'   81 A'   82 A'   32 A"   83 A'   84 A'   85 A'                 
  7.544   7.582   7.680  23.610  24.296  47.896  66.746 289.743
 33 A"   86 A'   87 A'   88 A'   89 A'   90 A'   91 A'   34 A"                 
289.780 289.9001020.684
 92 A'   93 A'   94 A'                                                         
 --------------------------------------------------------------

          Ground-State Mulliken Net Atomic Charges

     Atom                 Charge (a.u.)
  ----------------------------------------
      1 H                     0.162555
      2 H                     0.187161
      3 F                    -0.134092
      4 Br                   -0.018204
      5 C                    -0.115145
      6 C                    -0.082275
  ----------------------------------------
  Sum of atomic charges =     0.000000

 -----------------------------------------------------------------
                    Cartesian Multipole Moments
 -----------------------------------------------------------------
    Charge (ESU x 10^10)
                 0.0000
    Dipole Moment (Debye)
         X       0.0615      Y       2.1184      Z       0.0000
       Tot       2.1193
    Quadrupole Moments (Debye-Ang)
        XX     -34.9589     XY       3.9544     YY     -32.5609
        XZ       0.0000     YZ       0.0000     ZZ     -36.5882
    Octopole Moments (Debye-Ang^2)
       XXX     -24.0971    XXY       7.9689    XYY      -7.9360
       YYY       7.6870    XXZ      -0.0000    XYZ      -0.0000
       YYZ       0.0000    XZZ      -8.1469    YZZ       0.2101
       ZZZ       0.0000
    Hexadecapole Moments (Debye-Ang^3)
      XXXX    -387.7895   XXXY      -7.3292   XXYY     -76.5846
      XYYY     -28.7820   YYYY    -118.0528   XXXZ      -0.0000
      XXYZ       0.0000   XYYZ       0.0000   YYYZ       0.0000
      XXZZ     -73.7087   XYZZ     -12.9328   YYZZ     -30.1776
      XZZZ       0.0000   YZZZ       0.0000   ZZZZ     -41.7319
 -----------------------------------------------------------------
 Calculating analytic gradient of the SCF energy
 Gradient of SCF Energy
            1           2           3           4           5           6
    1  -0.0171367   0.0062441   0.0026234   0.0252663  -0.0034913  -0.0135058
    2  -0.0250385  -0.0330447  -0.0011581   0.0352225   0.0304704  -0.0064515
    3   0.0000000   0.0000000   0.0000000  -0.0000000  -0.0000000  -0.0000000
 Max gradient component =       3.522E-02
 RMS gradient           =       1.684E-02
 Gradient time:  CPU 4.23 s  wall 1.18 s
 Geometry Optimization Parameters
   NAtoms,    NIC,     NZ,  NCons,   NDum,   NFix, NCnnct, MaxDiis
        6      27       0       0       0       0       0       0

 Cartesian Hessian Update
 Hessian Updated using BFGS Update


** GEOMETRY OPTIMIZATION IN DELOCALIZED INTERNAL COORDINATES **
   Searching for a Minimum

   Optimization Cycle:   8

                       Coordinates (Angstroms)
     ATOM                X               Y               Z
      1  H         2.3918638456    1.4555602379    0.0000000000
      2  H        -0.0657951513    1.7715730517    0.0000000000
      3  F         2.2814871946   -0.5229420267    0.0000000000
      4  Br       -0.8654018888   -0.4754781421    0.0000000000
      5  C         1.6830893524    0.6904502363    0.0000000000
      6  C         0.3821271476    0.8343622411    0.0000000000
   Point Group: cs    Number of degrees of freedom:     9


   Energy is  -2751.415145226

 Hessian Updated using BFGS Update

  9 Hessian modes will be used to form the next step
  Hessian Eigenvalues:
     0.138812    0.151687    0.169004    0.216723    0.219811    0.239577
     0.406510    0.436884    1.160452

 Minimum Search - Taking Simple RFO Step
 Searching for Lamda that Minimizes Along All modes
 Value Taken    Lamda =  -0.00772342
 Step Taken.  Stepsize is  0.158236

                             Maximum     Tolerance    Cnvgd?
         Gradient           0.053680      0.000300      NO
         Displacement       0.103361      0.001200      NO
         Energy change     -0.008880      0.000001      NO


 New Cartesian Coordinates Obtained by Inverse Iteration

 Displacement from previous Coordinates is:  0.175366
 ----------------------------------------------------------------
             Standard Nuclear Orientation (Angstroms)
    I     Atom           X                Y                Z
 ----------------------------------------------------------------
    1      H       2.3940177664     1.4928443059     0.0000000000
    2      H      -0.0480601770     1.8219576769     0.0000000000
    3      F       2.2452666263    -0.5451557183     0.0000000000
    4      Br     -0.8469024397    -0.5178626992     0.0000000000
    5      C       1.6738019783     0.6760161379     0.0000000000
    6      C       0.3892467458     0.8257258949     0.0000000000
 ----------------------------------------------------------------
 Molecular Point Group                 Cs    NOp =  2
 Largest Abelian Subgroup              Cs    NOp =  2
 Nuclear Repulsion Energy =   228.1339145403 hartrees
 There are       29 alpha and       29 beta electrons
 Applying Cartesian multipole field
    Component          Value
    ---------          -----
     (2,0,0)        1.00000E-11
     (0,2,0)        2.00000E-11
     (0,0,2)       -3.00000E-11
 Nucleus-field energy     =     0.0000000051 hartrees
 Requested basis set is 6-311++G(d,p)
 There are 47 shells and 128 basis functions
 A cutoff of  1.0D-11 yielded   1036 shell pairs
 There are      7880 function pairs (      8645 Cartesian)
 Smallest overlap matrix eigenvalue = 8.48E-05
 Guess MOs from SCF MO coefficient file

 -----------------------------------------------------------------------
  General SCF calculation program by
  Eric Jon Sundstrom, Paul Horn, Yuezhi Mao, Dmitri Zuev, Alec White,
  David Stuck, Shaama M.S., Shane Yost, Joonho Lee, David Small,
  Daniel Levine, Susi Lehtola, Hugh Burton, Evgeny Epifanovsky
 -----------------------------------------------------------------------
 Exchange:     0.2000 Hartree-Fock + 0.0800 Slater + 0.7200 B88
 Correlation:  0.1900 VWN1RPA + 0.8100 LYP
 Using SG-1 standard quadrature grid
 using 4 threads for integral computing
 -------------------------------------------------------
 OpenMP Integral computing Module                
 Release: version 2.0, May 2017, Q-Chem Inc. Pleasanton 
 -------------------------------------------------------
 -------------------------------------------------------
 OpenMP BLAS3 based DFT computing Module                
 Release: version 1.0, May 2013, Q-Chem Inc. Pittsburgh 
 -------------------------------------------------------
 A restricted SCF calculation will be
 performed using DIIS
 SCF converges when DIIS error is below 1.0e-08
 ---------------------------------------
  Cycle       Energy         DIIS error
 ---------------------------------------
    1   -2751.4171138744      8.10e-04  
    2   -2751.4183282985      2.41e-04  
    3   -2751.4182715716      3.08e-04  
    4   -2751.4184365702      4.81e-05  
    5   -2751.4184401044      1.50e-05  
    6   -2751.4184405566      3.92e-06  
    7   -2751.4184405801      9.46e-07  
    8   -2751.4184405813      5.85e-07  
    9   -2751.4184405817      4.99e-08  
   10   -2751.4184405817      1.01e-08  
   11   -2751.4184405817      4.80e-09  Convergence criterion met
 ---------------------------------------
 SCF time:   CPU 14.40s  wall 4.00s 
 SCF   energy in the final basis set =    -2751.4184405817
 Total energy in the final basis set =    -2751.4184405817

 --------------------------------------------------------------
             Orbital Energies (a.u.) and Symmetries
 --------------------------------------------------------------

 Alpha MOs, Restricted
 -- Occupied --                  
-482.85  -62.50  -56.32  -56.32  -56.31  -24.71  -10.27  -10.23
  1 A'    2 A'    3 A'    1 A"    4 A'    5 A'    6 A'    7 A'                 
 -8.708  -6.539  -6.526  -6.525  -2.651  -2.647  -2.646  -2.636
  8 A'    9 A'    2 A"   10 A'   11 A'    3 A"   12 A'    4 A"                 
 -2.636  -1.244  -0.861  -0.764  -0.614  -0.555  -0.513  -0.483
 13 A'   14 A'   15 A'   16 A'   17 A'   18 A'   19 A'    5 A"                 
 -0.429  -0.400  -0.358  -0.303  -0.267
 20 A'   21 A'    6 A"   22 A'    7 A"                                         
 -- Virtual --                   
 -0.015  -0.014  -0.008   0.018   0.034   0.052   0.056   0.072
 23 A'    8 A"   24 A'   25 A'   26 A'    9 A"   27 A'   28 A'                 
  0.080   0.088   0.108   0.113   0.116   0.127   0.137   0.150
 10 A"   29 A'   30 A'   11 A"   31 A'   32 A'   33 A'   34 A'                 
  0.173   0.221   0.248   0.273   0.316   0.326   0.350   0.371
 35 A'   36 A'   37 A'   12 A"   38 A'   39 A'   40 A'   41 A'                 
  0.423   0.423   0.441   0.469   0.484   0.508   0.538   0.563
 13 A"   42 A'   43 A'   44 A'   45 A'   14 A"   15 A"   16 A"                 
  0.566   0.599   0.624   0.637   0.655   0.726   0.759   0.794
 46 A'   47 A'   48 A'   17 A"   49 A'   50 A'   51 A'   52 A'                 
  0.841   0.911   0.982   1.015   1.171   1.302   1.319   1.384
 53 A'   54 A'   55 A'   18 A"   19 A"   20 A"   56 A'   57 A'                 
  1.397   1.459   1.537   1.633   1.657   1.727   1.781   1.826
 21 A"   58 A'   59 A'   60 A'   61 A'   22 A"   62 A'   23 A"                 
  1.836   1.967   2.012   2.047   2.083   2.137   2.232   2.355
 63 A'   64 A'   24 A"   65 A'   25 A"   66 A'   67 A'   68 A'                 
  2.415   2.610   2.633   2.651   2.791   2.831   3.059   3.240
 69 A'   70 A'   71 A'   26 A"   72 A'   27 A"   73 A'   74 A'                 
  3.482   3.774   3.798   3.935   3.970   3.996   4.024   4.079
 75 A'   28 A"   76 A'   77 A'   29 A"   30 A"   78 A'   31 A"                 
  4.100   4.199   4.373   4.809   6.273   6.352   6.563   6.707
 79 A'   80 A'   81 A'   82 A'   32 A"   83 A'   84 A'   85 A'                 
  7.545   7.581   7.680  23.534  24.331  47.893  66.745 289.743
 33 A"   86 A'   87 A'   88 A'   89 A'   90 A'   91 A'   34 A"                 
289.779 289.9001020.680
 92 A'   93 A'   94 A'                                                         

 Beta MOs, Restricted
 -- Occupied --                  
-482.85  -62.50  -56.32  -56.32  -56.31  -24.71  -10.27  -10.23
  1 A'    2 A'    3 A'    1 A"    4 A'    5 A'    6 A'    7 A'                 
 -8.708  -6.539  -6.526  -6.525  -2.651  -2.647  -2.646  -2.636
  8 A'    9 A'    2 A"   10 A'   11 A'    3 A"   12 A'    4 A"                 
 -2.636  -1.244  -0.861  -0.764  -0.614  -0.555  -0.513  -0.483
 13 A'   14 A'   15 A'   16 A'   17 A'   18 A'   19 A'    5 A"                 
 -0.429  -0.400  -0.358  -0.303  -0.267
 20 A'   21 A'    6 A"   22 A'    7 A"                                         
 -- Virtual --                   
 -0.015  -0.014  -0.008   0.018   0.034   0.052   0.056   0.072
 23 A'    8 A"   24 A'   25 A'   26 A'    9 A"   27 A'   28 A'                 
  0.080   0.088   0.108   0.113   0.116   0.127   0.137   0.150
 10 A"   29 A'   30 A'   11 A"   31 A'   32 A'   33 A'   34 A'                 
  0.173   0.221   0.248   0.273   0.316   0.326   0.350   0.371
 35 A'   36 A'   37 A'   12 A"   38 A'   39 A'   40 A'   41 A'                 
  0.423   0.423   0.441   0.469   0.484   0.508   0.538   0.563
 13 A"   42 A'   43 A'   44 A'   45 A'   14 A"   15 A"   16 A"                 
  0.566   0.599   0.624   0.637   0.655   0.726   0.759   0.794
 46 A'   47 A'   48 A'   17 A"   49 A'   50 A'   51 A'   52 A'                 
  0.841   0.911   0.982   1.015   1.171   1.302   1.319   1.384
 53 A'   54 A'   55 A'   18 A"   19 A"   20 A"   56 A'   57 A'                 
  1.397   1.459   1.537   1.633   1.657   1.727   1.781   1.826
 21 A"   58 A'   59 A'   60 A'   61 A'   22 A"   62 A'   23 A"                 
  1.836   1.967   2.012   2.047   2.083   2.137   2.232   2.355
 63 A'   64 A'   24 A"   65 A'   25 A"   66 A'   67 A'   68 A'                 
  2.415   2.610   2.633   2.651   2.791   2.831   3.059   3.240
 69 A'   70 A'   71 A'   26 A"   72 A'   27 A"   73 A'   74 A'                 
  3.482   3.774   3.798   3.935   3.970   3.996   4.024   4.079
 75 A'   28 A"   76 A'   77 A'   29 A"   30 A"   78 A'   31 A"                 
  4.100   4.199   4.373   4.809   6.273   6.352   6.563   6.707
 79 A'   80 A'   81 A'   82 A'   32 A"   83 A'   84 A'   85 A'                 
  7.545   7.581   7.680  23.534  24.331  47.893  66.745 289.743
 33 A"   86 A'   87 A'   88 A'   89 A'   90 A'   91 A'   34 A"                 
289.779 289.9001020.680
 92 A'   93 A'   94 A'                                                         
 --------------------------------------------------------------

          Ground-State Mulliken Net Atomic Charges

     Atom                 Charge (a.u.)
  ----------------------------------------
      1 H                     0.162067
      2 H                     0.184841
      3 F                    -0.129180
      4 Br                   -0.031080
      5 C                    -0.116701
      6 C                    -0.069948
  ----------------------------------------
  Sum of atomic charges =     0.000000

 -----------------------------------------------------------------
                    Cartesian Multipole Moments
 -----------------------------------------------------------------
    Charge (ESU x 10^10)
                 0.0000
    Dipole Moment (Debye)
         X       0.1403      Y       2.1395      Z      -0.0000
       Tot       2.1441
    Quadrupole Moments (Debye-Ang)
        XX     -34.9409     XY       4.0074     YY     -32.4269
        XZ       0.0000     YZ      -0.0000     ZZ     -36.6761
    Octopole Moments (Debye-Ang^2)
       XXX     -24.1486    XXY       8.8008    XYY      -8.0878
       YYY      10.5271    XXZ       0.0000    XYZ      -0.0000
       YYZ      -0.0000    XZZ      -8.3258    YZZ       1.0560
       ZZZ       0.0000
    Hexadecapole Moments (Debye-Ang^3)
      XXXX    -379.2018   XXXY      -8.8605   XXYY     -75.8877
      XYYY     -29.0227   YYYY    -122.7004   XXXZ       0.0000
      XXYZ      -0.0000   XYYZ       0.0000   YYYZ      -0.0000
      XXZZ     -72.3934   XYZZ     -13.3622   YYZZ     -31.3605
      XZZZ       0.0000   YZZZ       0.0000   ZZZZ     -41.8537
 -----------------------------------------------------------------
 Calculating analytic gradient of the SCF energy
 Gradient of SCF Energy
            1           2           3           4           5           6
    1   0.0023897  -0.0044775  -0.0032334   0.0203092  -0.0400337   0.0250458
    2   0.0039099   0.0031107  -0.0020647   0.0259005   0.0064141  -0.0372704
    3   0.0000000  -0.0000000  -0.0000000  -0.0000000   0.0000000   0.0000000
 Max gradient component =       4.003E-02
 RMS gradient           =       1.635E-02
 Gradient time:  CPU 4.22 s  wall 1.19 s
 Geometry Optimization Parameters
   NAtoms,    NIC,     NZ,  NCons,   NDum,   NFix, NCnnct, MaxDiis
        6      27       0       0       0       0       0       0

 Cartesian Hessian Update
 Hessian Updated using BFGS Update


** GEOMETRY OPTIMIZATION IN DELOCALIZED INTERNAL COORDINATES **
   Searching for a Minimum

   Optimization Cycle:   9

                       Coordinates (Angstroms)
     ATOM                X               Y               Z
      1  H         2.3940177664    1.4928443059    0.0000000000
      2  H        -0.0480601770    1.8219576769    0.0000000000
      3  F         2.2452666263   -0.5451557183    0.0000000000
      4  Br       -0.8469024397   -0.5178626992    0.0000000000
      5  C         1.6738019783    0.6760161379    0.0000000000
      6  C         0.3892467458    0.8257258949    0.0000000000
   Point Group: cs    Number of degrees of freedom:     9


   Energy is  -2751.418440582

 Hessian Updated using BFGS Update

  9 Hessian modes will be used to form the next step
  Hessian Eigenvalues:
     0.138814    0.150481    0.168065    0.217822    0.221646    0.336574
     0.427695    0.463157    0.843358

 Minimum Search - Taking Simple RFO Step
 Searching for Lamda that Minimizes Along All modes
 Value Taken    Lamda =  -0.00450997
 Step Taken.  Stepsize is  0.094867

                             Maximum     Tolerance    Cnvgd?
         Gradient           0.027484      0.000300      NO
         Displacement       0.062019      0.001200      NO
         Energy change     -0.003295      0.000001      NO


 New Cartesian Coordinates Obtained by Inverse Iteration

 Displacement from previous Coordinates is:  0.093356
 ----------------------------------------------------------------
             Standard Nuclear Orientation (Angstroms)
    I     Atom           X                Y                Z
 ----------------------------------------------------------------
    1      H       2.4059940945     1.4941942823     0.0000000000
    2      H      -0.0545585110     1.8389879815     0.0000000000
    3      F       2.2637487987    -0.5475301655     0.0000000000
    4      Br     -0.8670268745    -0.5335532988     0.0000000000
    5      C       1.6924411392     0.6683747810     0.0000000000
    6      C       0.3667718531     0.8330520176     0.0000000000
 ----------------------------------------------------------------
 Molecular Point Group                 Cs    NOp =  2
 Largest Abelian Subgroup              Cs    NOp =  2
 Nuclear Repulsion Energy =   225.5893273660 hartrees
 There are       29 alpha and       29 beta electrons
 Applying Cartesian multipole field
    Component          Value
    ---------          -----
     (2,0,0)        1.00000E-11
     (0,2,0)        2.00000E-11
     (0,0,2)       -3.00000E-11
 Nucleus-field energy     =     0.0000000052 hartrees
 Requested basis set is 6-311++G(d,p)
 There are 47 shells and 128 basis functions
 A cutoff of  1.0D-11 yielded   1033 shell pairs
 There are      7837 function pairs (      8588 Cartesian)
 Smallest overlap matrix eigenvalue = 1.05E-04
 Guess MOs from SCF MO coefficient file

 -----------------------------------------------------------------------
  General SCF calculation program by
  Eric Jon Sundstrom, Paul Horn, Yuezhi Mao, Dmitri Zuev, Alec White,
  David Stuck, Shaama M.S., Shane Yost, Joonho Lee, David Small,
  Daniel Levine, Susi Lehtola, Hugh Burton, Evgeny Epifanovsky
 -----------------------------------------------------------------------
 Exchange:     0.2000 Hartree-Fock + 0.0800 Slater + 0.7200 B88
 Correlation:  0.1900 VWN1RPA + 0.8100 LYP
 Using SG-1 standard quadrature grid
 using 4 threads for integral computing
 -------------------------------------------------------
 OpenMP Integral computing Module                
 Release: version 2.0, May 2017, Q-Chem Inc. Pleasanton 
 -------------------------------------------------------
 -------------------------------------------------------
 OpenMP BLAS3 based DFT computing Module                
 Release: version 1.0, May 2013, Q-Chem Inc. Pittsburgh 
 -------------------------------------------------------
 A restricted SCF calculation will be
 performed using DIIS
 SCF converges when DIIS error is below 1.0e-08
 ---------------------------------------
  Cycle       Energy         DIIS error
 ---------------------------------------
    1   -2751.4196812512      6.81e-04  
    2   -2751.4202724291      3.53e-04  
    3   -2751.4203091571      3.33e-04  
    4   -2751.4205019551      6.72e-05  
    5   -2751.4205090906      1.69e-05  
    6   -2751.4205096483      5.76e-06  
    7   -2751.4205096972      1.50e-06  
    8   -2751.4205097009      5.56e-07  
    9   -2751.4205097012      7.57e-08  
   10   -2751.4205097013      1.05e-08  
   11   -2751.4205097013      1.48e-09  Convergence criterion met
 ---------------------------------------
 SCF time:   CPU 14.24s  wall 4.00s 
 SCF   energy in the final basis set =    -2751.4205097013
 Total energy in the final basis set =    -2751.4205097013

 --------------------------------------------------------------
             Orbital Energies (a.u.) and Symmetries
 --------------------------------------------------------------

 Alpha MOs, Restricted
 -- Occupied --                  
-482.85  -62.50  -56.32  -56.32  -56.32  -24.71  -10.28  -10.24
  1 A'    2 A'    3 A'    1 A"    4 A'    5 A'    6 A'    7 A'                 
 -8.708  -6.540  -6.526  -6.526  -2.651  -2.647  -2.646  -2.636
  8 A'    9 A'    2 A"   10 A'   11 A'    3 A"   12 A'    4 A"                 
 -2.636  -1.249  -0.854  -0.757  -0.616  -0.552  -0.512  -0.485
 13 A'   14 A'   15 A'   16 A'   17 A'   18 A'   19 A'    5 A"                 
 -0.430  -0.400  -0.354  -0.304  -0.263
 20 A'   21 A'    6 A"   22 A'    7 A"                                         
 -- Virtual --                   
 -0.022  -0.016  -0.009   0.017   0.033   0.053   0.056   0.071
  8 A"   23 A'   24 A'   25 A'   26 A'    9 A"   27 A'   28 A'                 
  0.080   0.088   0.107   0.111   0.116   0.126   0.136   0.150
 10 A"   29 A'   30 A'   11 A"   31 A'   32 A'   33 A'   34 A'                 
  0.171   0.218   0.245   0.273   0.312   0.325   0.346   0.368
 35 A'   36 A'   37 A'   12 A"   38 A'   39 A'   40 A'   41 A'                 
  0.419   0.423   0.436   0.471   0.481   0.510   0.535   0.561
 42 A'   13 A"   43 A'   44 A'   45 A'   14 A"   15 A"   46 A'                 
  0.563   0.594   0.621   0.635   0.651   0.716   0.760   0.782
 16 A"   47 A'   48 A'   17 A"   49 A'   50 A'   51 A'   52 A'                 
  0.828   0.902   0.978   1.010   1.167   1.293   1.319   1.386
 53 A'   54 A'   55 A'   18 A"   19 A"   20 A"   56 A'   57 A'                 
  1.392   1.453   1.528   1.621   1.644   1.725   1.765   1.808
 21 A"   58 A'   59 A'   60 A'   61 A'   22 A"   62 A'   23 A"                 
  1.829   1.957   2.007   2.044   2.059   2.114   2.223   2.336
 63 A'   64 A'   24 A"   65 A'   25 A"   66 A'   67 A'   68 A'                 
  2.390   2.605   2.631   2.643   2.765   2.821   3.044   3.239
 69 A'   70 A'   71 A'   26 A"   72 A'   27 A"   73 A'   74 A'                 
  3.425   3.770   3.793   3.949   3.970   3.995   4.023   4.075
 75 A'   28 A"   76 A'   77 A'   29 A"   30 A"   78 A'   31 A"                 
  4.093   4.191   4.371   4.804   6.269   6.349   6.559   6.700
 79 A'   80 A'   81 A'   82 A'   32 A"   83 A'   84 A'   85 A'                 
  7.545   7.580   7.675  23.551  24.154  47.887  66.740 289.742
 33 A"   86 A'   87 A'   88 A'   89 A'   90 A'   91 A'   34 A"                 
289.776 289.8961020.671
 92 A'   93 A'   94 A'                                                         

 Beta MOs, Restricted
 -- Occupied --                  
-482.85  -62.50  -56.32  -56.32  -56.32  -24.71  -10.28  -10.24
  1 A'    2 A'    3 A'    1 A"    4 A'    5 A'    6 A'    7 A'                 
 -8.708  -6.540  -6.526  -6.526  -2.651  -2.647  -2.646  -2.636
  8 A'    9 A'    2 A"   10 A'   11 A'    3 A"   12 A'    4 A"                 
 -2.636  -1.249  -0.854  -0.757  -0.616  -0.552  -0.512  -0.485
 13 A'   14 A'   15 A'   16 A'   17 A'   18 A'   19 A'    5 A"                 
 -0.430  -0.400  -0.354  -0.304  -0.263
 20 A'   21 A'    6 A"   22 A'    7 A"                                         
 -- Virtual --                   
 -0.022  -0.016  -0.009   0.017   0.033   0.053   0.056   0.071
  8 A"   23 A'   24 A'   25 A'   26 A'    9 A"   27 A'   28 A'                 
  0.080   0.088   0.107   0.111   0.116   0.126   0.136   0.150
 10 A"   29 A'   30 A'   11 A"   31 A'   32 A'   33 A'   34 A'                 
  0.171   0.218   0.245   0.273   0.312   0.325   0.346   0.368
 35 A'   36 A'   37 A'   12 A"   38 A'   39 A'   40 A'   41 A'                 
  0.419   0.423   0.436   0.471   0.481   0.510   0.535   0.561
 42 A'   13 A"   43 A'   44 A'   45 A'   14 A"   15 A"   46 A'                 
  0.563   0.594   0.621   0.635   0.651   0.716   0.760   0.782
 16 A"   47 A'   48 A'   17 A"   49 A'   50 A'   51 A'   52 A'                 
  0.828   0.902   0.978   1.010   1.167   1.293   1.319   1.386
 53 A'   54 A'   55 A'   18 A"   19 A"   20 A"   56 A'   57 A'                 
  1.392   1.453   1.528   1.621   1.644   1.725   1.765   1.808
 21 A"   58 A'   59 A'   60 A'   61 A'   22 A"   62 A'   23 A"                 
  1.829   1.957   2.007   2.044   2.059   2.114   2.223   2.336
 63 A'   64 A'   24 A"   65 A'   25 A"   66 A'   67 A'   68 A'                 
  2.390   2.605   2.631   2.643   2.765   2.821   3.044   3.239
 69 A'   70 A'   71 A'   26 A"   72 A'   27 A"   73 A'   74 A'                 
  3.425   3.770   3.793   3.949   3.970   3.995   4.023   4.075
 75 A'   28 A"   76 A'   77 A'   29 A"   30 A"   78 A'   31 A"                 
  4.093   4.191   4.371   4.804   6.269   6.349   6.559   6.700
 79 A'   80 A'   81 A'   82 A'   32 A"   83 A'   84 A'   85 A'                 
  7.545   7.580   7.675  23.551  24.154  47.887  66.740 289.742
 33 A"   86 A'   87 A'   88 A'   89 A'   90 A'   91 A'   34 A"                 
289.776 289.8961020.671
 92 A'   93 A'   94 A'                                                         
 --------------------------------------------------------------

          Ground-State Mulliken Net Atomic Charges

     Atom                 Charge (a.u.)
  ----------------------------------------
      1 H                     0.163254
      2 H                     0.186126
      3 F                    -0.120136
      4 Br                   -0.034556
      5 C                    -0.112505
      6 C                    -0.082183
  ----------------------------------------
  Sum of atomic charges =     0.000000

 -----------------------------------------------------------------
                    Cartesian Multipole Moments
 -----------------------------------------------------------------
    Charge (ESU x 10^10)
                 0.0000
    Dipole Moment (Debye)
         X       0.1993      Y       2.0944      Z       0.0000
       Tot       2.1039
    Quadrupole Moments (Debye-Ang)
        XX     -34.8473     XY       3.9565     YY     -32.4210
        XZ       0.0000     YZ      -0.0000     ZZ     -36.8707
    Octopole Moments (Debye-Ang^2)
       XXX     -22.8465    XXY       8.9525    XYY      -7.8900
       YYY      11.2544    XXZ       0.0000    XYZ       0.0000
       YYZ      -0.0000    XZZ      -8.1502    YZZ       1.1563
       ZZZ       0.0000
    Hexadecapole Moments (Debye-Ang^3)
      XXXX    -386.3442   XXXY      -9.7729   XXYY     -77.4209
      XYYY     -29.9007   YYYY    -124.5898   XXXZ       0.0000
      XXYZ       0.0000   XYYZ       0.0000   YYYZ       0.0000
      XXZZ     -73.9571   XYZZ     -13.8572   YYZZ     -32.0043
      XZZZ       0.0000   YZZZ       0.0000   ZZZZ     -42.4418
 -----------------------------------------------------------------
 Calculating analytic gradient of the SCF energy
 Gradient of SCF Energy
            1           2           3           4           5           6
    1   0.0031542  -0.0037313  -0.0013958   0.0141924   0.0098585  -0.0220779
    2   0.0052779   0.0057485  -0.0021349   0.0179820  -0.0030964  -0.0237771
    3   0.0000000   0.0000000  -0.0000000  -0.0000000   0.0000000  -0.0000000
 Max gradient component =       2.378E-02
 RMS gradient           =       9.932E-03
 Gradient time:  CPU 4.19 s  wall 1.29 s
 Geometry Optimization Parameters
   NAtoms,    NIC,     NZ,  NCons,   NDum,   NFix, NCnnct, MaxDiis
        6      27       0       0       0       0       0       0

 Cartesian Hessian Update
 Hessian Updated using BFGS Update


** GEOMETRY OPTIMIZATION IN DELOCALIZED INTERNAL COORDINATES **
   Searching for a Minimum

   Optimization Cycle:  10

                       Coordinates (Angstroms)
     ATOM                X               Y               Z
      1  H         2.4059940945    1.4941942823    0.0000000000
      2  H        -0.0545585110    1.8389879815    0.0000000000
      3  F         2.2637487987   -0.5475301655    0.0000000000
      4  Br       -0.8670268745   -0.5335532988    0.0000000000
      5  C         1.6924411392    0.6683747810    0.0000000000
      6  C         0.3667718531    0.8330520176    0.0000000000
   Point Group: cs    Number of degrees of freedom:     9


   Energy is  -2751.420509701

 Hessian Updated using BFGS Update

  9 Hessian modes will be used to form the next step
  Hessian Eigenvalues:
     0.138763    0.149274    0.166693    0.209529    0.223347    0.386732
     0.407000    0.561207    0.704028

 Minimum Search - Taking Simple RFO Step
 Searching for Lamda that Minimizes Along All modes
 Value Taken    Lamda =  -0.00150665
 Step Taken.  Stepsize is  0.059031

                             Maximum     Tolerance    Cnvgd?
         Gradient           0.016721      0.000300      NO
         Displacement       0.033970      0.001200      NO
         Energy change     -0.002069      0.000001      NO


 New Cartesian Coordinates Obtained by Inverse Iteration

 Displacement from previous Coordinates is:  0.053889
 ----------------------------------------------------------------
             Standard Nuclear Orientation (Angstroms)
    I     Atom           X                Y                Z
 ----------------------------------------------------------------
    1      H       2.3968252769     1.4882294975     0.0000000000
    2      H      -0.0389309461     1.8435854316     0.0000000000
    3      F       2.2632485160    -0.5411401865     0.0000000000
    4      Br     -0.8709202681    -0.5487043183     0.0000000000
    5      C       1.6872399727     0.6682318836     0.0000000000
    6      C       0.3699079486     0.8433232903     0.0000000000
 ----------------------------------------------------------------
 Molecular Point Group                 Cs    NOp =  2
 Largest Abelian Subgroup              Cs    NOp =  2
 Nuclear Repulsion Energy =   224.8514227937 hartrees
 There are       29 alpha and       29 beta electrons
 Applying Cartesian multipole field
    Component          Value
    ---------          -----
     (2,0,0)        1.00000E-11
     (0,2,0)        2.00000E-11
     (0,0,2)       -3.00000E-11
 Nucleus-field energy     =     0.0000000053 hartrees
 Requested basis set is 6-311++G(d,p)
 There are 47 shells and 128 basis functions
 A cutoff of  1.0D-11 yielded   1033 shell pairs
 There are      7837 function pairs (      8588 Cartesian)
 Smallest overlap matrix eigenvalue = 1.03E-04
 Guess MOs from SCF MO coefficient file

 -----------------------------------------------------------------------
  General SCF calculation program by
  Eric Jon Sundstrom, Paul Horn, Yuezhi Mao, Dmitri Zuev, Alec White,
  David Stuck, Shaama M.S., Shane Yost, Joonho Lee, David Small,
  Daniel Levine, Susi Lehtola, Hugh Burton, Evgeny Epifanovsky
 -----------------------------------------------------------------------
 Exchange:     0.2000 Hartree-Fock + 0.0800 Slater + 0.7200 B88
 Correlation:  0.1900 VWN1RPA + 0.8100 LYP
 Using SG-1 standard quadrature grid
 using 4 threads for integral computing
 -------------------------------------------------------
 OpenMP Integral computing Module                
 Release: version 2.0, May 2017, Q-Chem Inc. Pleasanton 
 -------------------------------------------------------
 -------------------------------------------------------
 OpenMP BLAS3 based DFT computing Module                
 Release: version 1.0, May 2013, Q-Chem Inc. Pittsburgh 
 -------------------------------------------------------
 A restricted SCF calculation will be
 performed using DIIS
 SCF converges when DIIS error is below 1.0e-08
 ---------------------------------------
  Cycle       Energy         DIIS error
 ---------------------------------------
    1   -2751.4213298452      2.99e-04  
    2   -2751.4215396360      1.05e-04  
    3   -2751.4215243284      1.35e-04  
    4   -2751.4215605632      2.15e-05  
    5   -2751.4215614182      7.42e-06  
    6   -2751.4215614859      2.14e-06  
    7   -2751.4215614914      3.10e-07  
    8   -2751.4215614915      7.49e-08  
    9   -2751.4215614915      2.85e-08  
   10   -2751.4215614915      9.45e-09  Convergence criterion met
 ---------------------------------------
 SCF time:   CPU 12.94s  wall 4.00s 
 SCF   energy in the final basis set =    -2751.4215614915
 Total energy in the final basis set =    -2751.4215614915

 --------------------------------------------------------------
             Orbital Energies (a.u.) and Symmetries
 --------------------------------------------------------------

 Alpha MOs, Restricted
 -- Occupied --                  
-482.85  -62.50  -56.32  -56.31  -56.31  -24.71  -10.28  -10.24
  1 A'    2 A'    3 A'    1 A"    4 A'    5 A'    6 A'    7 A'                 
 -8.707  -6.539  -6.525  -6.525  -2.650  -2.646  -2.645  -2.635
  8 A'    9 A'    2 A"   10 A'   11 A'    3 A"   12 A'    4 A"                 
 -2.635  -1.251  -0.851  -0.759  -0.619  -0.555  -0.513  -0.487
 13 A'   14 A'   15 A'   16 A'   17 A'   18 A'   19 A'    5 A"                 
 -0.430  -0.399  -0.352  -0.303  -0.265
 20 A'   21 A'    6 A"   22 A'    7 A"                                         
 -- Virtual --                   
 -0.021  -0.020  -0.009   0.018   0.033   0.053   0.056   0.071
  8 A"   23 A'   24 A'   25 A'   26 A'    9 A"   27 A'   28 A'                 
  0.080   0.087   0.107   0.111   0.116   0.127   0.136   0.150
 10 A"   29 A'   30 A'   11 A"   31 A'   32 A'   33 A'   34 A'                 
  0.171   0.220   0.246   0.273   0.314   0.327   0.347   0.367
 35 A'   36 A'   37 A'   12 A"   38 A'   39 A'   40 A'   41 A'                 
  0.417   0.425   0.437   0.473   0.480   0.507   0.535   0.564
 42 A'   13 A"   43 A'   44 A'   45 A'   14 A"   15 A"   46 A'                 
  0.564   0.595   0.622   0.636   0.651   0.719   0.762   0.784
 16 A"   47 A'   48 A'   17 A"   49 A'   50 A'   51 A'   52 A'                 
  0.825   0.894   0.978   1.011   1.166   1.288   1.320   1.389
 53 A'   54 A'   55 A'   18 A"   19 A"   20 A"   56 A'   57 A'                 
  1.392   1.453   1.529   1.620   1.642   1.731   1.767   1.813
 21 A"   58 A'   59 A'   60 A'   61 A'   22 A"   62 A'   23 A"                 
  1.828   1.961   2.007   2.043   2.066   2.113   2.228   2.345
 63 A'   64 A'   24 A"   65 A'   25 A"   66 A'   67 A'   68 A'                 
  2.398   2.603   2.628   2.644   2.775   2.822   3.046   3.243
 69 A'   70 A'   71 A'   26 A"   72 A'   27 A"   73 A'   74 A'                 
  3.439   3.769   3.792   3.957   3.973   3.996   4.024   4.072
 75 A'   28 A"   76 A'   77 A'   29 A"   30 A"   78 A'   31 A"                 
  4.101   4.187   4.373   4.806   6.268   6.348   6.557   6.699
 79 A'   80 A'   81 A'   82 A'   32 A"   83 A'   84 A'   85 A'                 
  7.546   7.579   7.673  23.559  24.183  47.881  66.740 289.742
 33 A"   86 A'   87 A'   88 A'   89 A'   90 A'   91 A'   34 A"                 
289.775 289.8941020.664
 92 A'   93 A'   94 A'                                                         

 Beta MOs, Restricted
 -- Occupied --                  
-482.85  -62.50  -56.32  -56.31  -56.31  -24.71  -10.28  -10.24
  1 A'    2 A'    3 A'    1 A"    4 A'    5 A'    6 A'    7 A'                 
 -8.707  -6.539  -6.525  -6.525  -2.650  -2.646  -2.645  -2.635
  8 A'    9 A'    2 A"   10 A'   11 A'    3 A"   12 A'    4 A"                 
 -2.635  -1.251  -0.851  -0.759  -0.619  -0.555  -0.513  -0.487
 13 A'   14 A'   15 A'   16 A'   17 A'   18 A'   19 A'    5 A"                 
 -0.430  -0.399  -0.352  -0.303  -0.265
 20 A'   21 A'    6 A"   22 A'    7 A"                                         
 -- Virtual --                   
 -0.021  -0.020  -0.009   0.018   0.033   0.053   0.056   0.071
  8 A"   23 A'   24 A'   25 A'   26 A'    9 A"   27 A'   28 A'                 
  0.080   0.087   0.107   0.111   0.116   0.127   0.136   0.150
 10 A"   29 A'   30 A'   11 A"   31 A'   32 A'   33 A'   34 A'                 
  0.171   0.220   0.246   0.273   0.314   0.327   0.347   0.367
 35 A'   36 A'   37 A'   12 A"   38 A'   39 A'   40 A'   41 A'                 
  0.417   0.425   0.437   0.473   0.480   0.507   0.535   0.564
 42 A'   13 A"   43 A'   44 A'   45 A'   14 A"   15 A"   46 A'                 
  0.564   0.595   0.622   0.636   0.651   0.719   0.762   0.784
 16 A"   47 A'   48 A'   17 A"   49 A'   50 A'   51 A'   52 A'                 
  0.825   0.894   0.978   1.011   1.166   1.288   1.320   1.389
 53 A'   54 A'   55 A'   18 A"   19 A"   20 A"   56 A'   57 A'                 
  1.392   1.453   1.529   1.620   1.642   1.731   1.767   1.813
 21 A"   58 A'   59 A'   60 A'   61 A'   22 A"   62 A'   23 A"                 
  1.828   1.961   2.007   2.043   2.066   2.113   2.228   2.345
 63 A'   64 A'   24 A"   65 A'   25 A"   66 A'   67 A'   68 A'                 
  2.398   2.603   2.628   2.644   2.775   2.822   3.046   3.243
 69 A'   70 A'   71 A'   26 A"   72 A'   27 A"   73 A'   74 A'                 
  3.439   3.769   3.792   3.957   3.973   3.996   4.024   4.072
 75 A'   28 A"   76 A'   77 A'   29 A"   30 A"   78 A'   31 A"                 
  4.101   4.187   4.373   4.806   6.268   6.348   6.557   6.699
 79 A'   80 A'   81 A'   82 A'   32 A"   83 A'   84 A'   85 A'                 
  7.546   7.579   7.673  23.559  24.183  47.881  66.740 289.742
 33 A"   86 A'   87 A'   88 A'   89 A'   90 A'   91 A'   34 A"                 
289.775 289.8941020.664
 92 A'   93 A'   94 A'                                                         
 --------------------------------------------------------------

          Ground-State Mulliken Net Atomic Charges

     Atom                 Charge (a.u.)
  ----------------------------------------
      1 H                     0.161746
      2 H                     0.187919
      3 F                    -0.118212
      4 Br                   -0.044312
      5 C                    -0.111961
      6 C                    -0.075180
  ----------------------------------------
  Sum of atomic charges =     0.000000

 -----------------------------------------------------------------
                    Cartesian Multipole Moments
 -----------------------------------------------------------------
    Charge (ESU x 10^10)
                 0.0000
    Dipole Moment (Debye)
         X       0.2628      Y       2.1134      Z      -0.0000
       Tot       2.1297
    Quadrupole Moments (Debye-Ang)
        XX     -34.8499     XY       3.9457     YY     -32.3422
        XZ      -0.0000     YZ      -0.0000     ZZ     -36.8754
    Octopole Moments (Debye-Ang^2)
       XXX     -22.3475    XXY       9.0003    XYY      -7.7912
       YYY      11.9506    XXZ      -0.0000    XYZ      -0.0000
       YYZ      -0.0000    XZZ      -7.9455    YZZ       1.4198
       ZZZ      -0.0000
    Hexadecapole Moments (Debye-Ang^3)
      XXXX    -386.2794   XXXY     -11.2943   XXYY     -77.7645
      XYYY     -30.8360   YYYY    -126.0182   XXXZ      -0.0000
      XXYZ      -0.0000   XYYZ      -0.0000   YYYZ      -0.0000
      XXZZ     -73.8432   XYZZ     -14.1807   YYZZ     -32.3051
      XZZZ      -0.0000   YZZZ      -0.0000   ZZZZ     -42.4794
 -----------------------------------------------------------------
 Calculating analytic gradient of the SCF energy
 Gradient of SCF Energy
            1           2           3           4           5           6
    1  -0.0000748   0.0005600  -0.0013695   0.0078162   0.0056556  -0.0125875
    2   0.0013079   0.0005523   0.0005985   0.0088301  -0.0021372  -0.0091516
    3  -0.0000000   0.0000000   0.0000000   0.0000000  -0.0000000   0.0000000
 Max gradient component =       1.259E-02
 RMS gradient           =       4.844E-03
 Gradient time:  CPU 4.17 s  wall 1.14 s
 Geometry Optimization Parameters
   NAtoms,    NIC,     NZ,  NCons,   NDum,   NFix, NCnnct, MaxDiis
        6      27       0       0       0       0       0       0

 Cartesian Hessian Update
 Hessian Updated using BFGS Update


** GEOMETRY OPTIMIZATION IN DELOCALIZED INTERNAL COORDINATES **
   Searching for a Minimum

   Optimization Cycle:  11

                       Coordinates (Angstroms)
     ATOM                X               Y               Z
      1  H         2.3968252769    1.4882294975    0.0000000000
      2  H        -0.0389309461    1.8435854316    0.0000000000
      3  F         2.2632485160   -0.5411401865    0.0000000000
      4  Br       -0.8709202681   -0.5487043183    0.0000000000
      5  C         1.6872399727    0.6682318836    0.0000000000
      6  C         0.3699079486    0.8433232903    0.0000000000
   Point Group: cs    Number of degrees of freedom:     9


   Energy is  -2751.421561492

 Hessian Updated using BFGS Update

  9 Hessian modes will be used to form the next step
  Hessian Eigenvalues:
     0.139208    0.150476    0.170134    0.191406    0.222298    0.312346
     0.397916    0.469313    0.685544

 Minimum Search - Taking Simple RFO Step
 Searching for Lamda that Minimizes Along All modes
 Value Taken    Lamda =  -0.00055922
 Step Taken.  Stepsize is  0.046070

                             Maximum     Tolerance    Cnvgd?
         Gradient           0.007218      0.000300      NO
         Displacement       0.025273      0.001200      NO
         Energy change     -0.001052      0.000001      NO


 New Cartesian Coordinates Obtained by Inverse Iteration

 Displacement from previous Coordinates is:  0.033915
 ----------------------------------------------------------------
             Standard Nuclear Orientation (Angstroms)
    I     Atom           X                Y                Z
 ----------------------------------------------------------------
    1      H       2.3968505348     1.4828959405     0.0000000000
    2      H      -0.0376894432     1.8484631894     0.0000000000
    3      F       2.2654719358    -0.5381175235     0.0000000000
    4      Br     -0.8778560756    -0.5598295666     0.0000000000
    5      C       1.6859175712     0.6692518404     0.0000000000
    6      C       0.3746759771     0.8508617179     0.0000000000
 ----------------------------------------------------------------
 Molecular Point Group                 Cs    NOp =  2
 Largest Abelian Subgroup              Cs    NOp =  2
 Nuclear Repulsion Energy =   223.8902956350 hartrees
 There are       29 alpha and       29 beta electrons
 Applying Cartesian multipole field
    Component          Value
    ---------          -----
     (2,0,0)        1.00000E-11
     (0,2,0)        2.00000E-11
     (0,0,2)       -3.00000E-11
 Nucleus-field energy     =     0.0000000053 hartrees
 Requested basis set is 6-311++G(d,p)
 There are 47 shells and 128 basis functions
 A cutoff of  1.0D-11 yielded   1033 shell pairs
 There are      7837 function pairs (      8588 Cartesian)
 Smallest overlap matrix eigenvalue = 1.02E-04
 Guess MOs from SCF MO coefficient file

 -----------------------------------------------------------------------
  General SCF calculation program by
  Eric Jon Sundstrom, Paul Horn, Yuezhi Mao, Dmitri Zuev, Alec White,
  David Stuck, Shaama M.S., Shane Yost, Joonho Lee, David Small,
  Daniel Levine, Susi Lehtola, Hugh Burton, Evgeny Epifanovsky
 -----------------------------------------------------------------------
 Exchange:     0.2000 Hartree-Fock + 0.0800 Slater + 0.7200 B88
 Correlation:  0.1900 VWN1RPA + 0.8100 LYP
 Using SG-1 standard quadrature grid
 using 4 threads for integral computing
 -------------------------------------------------------
 OpenMP Integral computing Module                
 Release: version 2.0, May 2017, Q-Chem Inc. Pleasanton 
 -------------------------------------------------------
 -------------------------------------------------------
 OpenMP BLAS3 based DFT computing Module                
 Release: version 1.0, May 2013, Q-Chem Inc. Pittsburgh 
 -------------------------------------------------------
 A restricted SCF calculation will be
 performed using DIIS
 SCF converges when DIIS error is below 1.0e-08
 ---------------------------------------
  Cycle       Energy         DIIS error
 ---------------------------------------
    1   -2751.4217515216      2.18e-04  
    2   -2751.4218618315      9.90e-05  
    3   -2751.4218503961      1.24e-04  
    4   -2751.4218815634      1.40e-05  
    5   -2751.4218818526      6.21e-06  
    6   -2751.4218818950      1.06e-06  
    7   -2751.4218818967      2.73e-07  
    8   -2751.4218818968      1.07e-07  
    9   -2751.4218818968      1.25e-08  
   10   -2751.4218818968      6.05e-09  Convergence criterion met
 ---------------------------------------
 SCF time:   CPU 12.89s  wall 3.00s 
 SCF   energy in the final basis set =    -2751.4218818968
 Total energy in the final basis set =    -2751.4218818968

 --------------------------------------------------------------
             Orbital Energies (a.u.) and Symmetries
 --------------------------------------------------------------

 Alpha MOs, Restricted
 -- Occupied --                  
-482.84  -62.50  -56.32  -56.31  -56.31  -24.71  -10.28  -10.24
  1 A'    2 A'    3 A'    1 A"    4 A'    5 A'    6 A'    7 A'                 
 -8.706  -6.538  -6.525  -6.524  -2.649  -2.645  -2.645  -2.634
  8 A'    9 A'    2 A"   10 A'   11 A'    3 A"   12 A'    4 A"                 
 -2.634  -1.252  -0.848  -0.760  -0.620  -0.556  -0.514  -0.488
 13 A'   14 A'   15 A'   16 A'   17 A'   18 A'   19 A'    5 A"                 
 -0.429  -0.399  -0.350  -0.303  -0.267
 20 A'   21 A'    6 A"   22 A'    7 A"                                         
 -- Virtual --                   
 -0.025  -0.020  -0.010   0.018   0.033   0.053   0.055   0.071
 23 A'    8 A"   24 A'   25 A'   26 A'    9 A"   27 A'   28 A'                 
  0.080   0.087   0.107   0.111   0.116   0.126   0.136   0.150
 10 A"   29 A'   30 A'   11 A"   31 A'   32 A'   33 A'   34 A'                 
  0.170   0.221   0.246   0.273   0.315   0.328   0.348   0.367
 35 A'   36 A'   37 A'   12 A"   38 A'   39 A'   40 A'   41 A'                 
  0.415   0.426   0.437   0.473   0.479   0.505   0.534   0.565
 42 A'   13 A"   43 A'   44 A'   45 A'   14 A"   15 A"   46 A'                 
  0.565   0.595   0.622   0.638   0.649   0.720   0.762   0.784
 16 A"   47 A'   48 A'   17 A"   49 A'   50 A'   51 A'   52 A'                 
  0.822   0.887   0.978   1.010   1.165   1.283   1.321   1.390
 53 A'   54 A'   55 A'   18 A"   19 A"   20 A"   56 A'   57 A'                 
  1.392   1.453   1.527   1.615   1.641   1.733   1.768   1.812
 21 A"   58 A'   59 A'   60 A'   61 A'   22 A"   62 A'   23 A"                 
  1.828   1.963   2.007   2.042   2.071   2.110   2.232   2.349
 63 A'   64 A'   24 A"   65 A'   25 A"   66 A'   67 A'   68 A'                 
  2.395   2.602   2.628   2.644   2.783   2.823   3.043   3.237
 69 A'   70 A'   71 A'   26 A"   72 A'   27 A"   73 A'   74 A'                 
  3.445   3.769   3.792   3.957   3.973   3.996   4.024   4.069
 75 A'   28 A"   76 A'   77 A'   29 A"   30 A"   78 A'   31 A"                 
  4.104   4.183   4.374   4.806   6.268   6.348   6.553   6.696
 79 A'   80 A'   81 A'   82 A'   32 A"   83 A'   84 A'   85 A'                 
  7.546   7.579   7.671  23.558  24.202  47.875  66.739 289.742
 33 A"   86 A'   87 A'   88 A'   89 A'   90 A'   91 A'   34 A"                 
289.774 289.8931020.657
 92 A'   93 A'   94 A'                                                         

 Beta MOs, Restricted
 -- Occupied --                  
-482.84  -62.50  -56.32  -56.31  -56.31  -24.71  -10.28  -10.24
  1 A'    2 A'    3 A'    1 A"    4 A'    5 A'    6 A'    7 A'                 
 -8.706  -6.538  -6.525  -6.524  -2.649  -2.645  -2.645  -2.634
  8 A'    9 A'    2 A"   10 A'   11 A'    3 A"   12 A'    4 A"                 
 -2.634  -1.252  -0.848  -0.760  -0.620  -0.556  -0.514  -0.488
 13 A'   14 A'   15 A'   16 A'   17 A'   18 A'   19 A'    5 A"                 
 -0.429  -0.399  -0.350  -0.303  -0.267
 20 A'   21 A'    6 A"   22 A'    7 A"                                         
 -- Virtual --                   
 -0.025  -0.020  -0.010   0.018   0.033   0.053   0.055   0.071
 23 A'    8 A"   24 A'   25 A'   26 A'    9 A"   27 A'   28 A'                 
  0.080   0.087   0.107   0.111   0.116   0.126   0.136   0.150
 10 A"   29 A'   30 A'   11 A"   31 A'   32 A'   33 A'   34 A'                 
  0.170   0.221   0.246   0.273   0.315   0.328   0.348   0.367
 35 A'   36 A'   37 A'   12 A"   38 A'   39 A'   40 A'   41 A'                 
  0.415   0.426   0.437   0.473   0.479   0.505   0.534   0.565
 42 A'   13 A"   43 A'   44 A'   45 A'   14 A"   15 A"   46 A'                 
  0.565   0.595   0.622   0.638   0.649   0.720   0.762   0.784
 16 A"   47 A'   48 A'   17 A"   49 A'   50 A'   51 A'   52 A'                 
  0.822   0.887   0.978   1.010   1.165   1.283   1.321   1.390
 53 A'   54 A'   55 A'   18 A"   19 A"   20 A"   56 A'   57 A'                 
  1.392   1.453   1.527   1.615   1.641   1.733   1.768   1.812
 21 A"   58 A'   59 A'   60 A'   61 A'   22 A"   62 A'   23 A"                 
  1.828   1.963   2.007   2.042   2.071   2.110   2.232   2.349
 63 A'   64 A'   24 A"   65 A'   25 A"   66 A'   67 A'   68 A'                 
  2.395   2.602   2.628   2.644   2.783   2.823   3.043   3.237
 69 A'   70 A'   71 A'   26 A"   72 A'   27 A"   73 A'   74 A'                 
  3.445   3.769   3.792   3.957   3.973   3.996   4.024   4.069
 75 A'   28 A"   76 A'   77 A'   29 A"   30 A"   78 A'   31 A"                 
  4.104   4.183   4.374   4.806   6.268   6.348   6.553   6.696
 79 A'   80 A'   81 A'   82 A'   32 A"   83 A'   84 A'   85 A'                 
  7.546   7.579   7.671  23.558  24.202  47.875  66.739 289.742
 33 A"   86 A'   87 A'   88 A'   89 A'   90 A'   91 A'   34 A"                 
289.774 289.8931020.657
 92 A'   93 A'   94 A'                                                         
 --------------------------------------------------------------

          Ground-State Mulliken Net Atomic Charges

     Atom                 Charge (a.u.)
  ----------------------------------------
      1 H                     0.161398
      2 H                     0.189920
      3 F                    -0.118308
      4 Br                   -0.051007
      5 C                    -0.112507
      6 C                    -0.069496
  ----------------------------------------
  Sum of atomic charges =     0.000000

 -----------------------------------------------------------------
                    Cartesian Multipole Moments
 -----------------------------------------------------------------
    Charge (ESU x 10^10)
                 0.0000
    Dipole Moment (Debye)
         X       0.3025      Y       2.1438      Z      -0.0000
       Tot       2.1650
    Quadrupole Moments (Debye-Ang)
        XX     -34.8406     XY       3.9542     YY     -32.2981
        XZ      -0.0000     YZ      -0.0000     ZZ     -36.8952
    Octopole Moments (Debye-Ang^2)
       XXX     -21.8709    XXY       9.1199    XYY      -7.7044
       YYY      12.4867    XXZ      -0.0000    XYZ       0.0000
       YYZ      -0.0000    XZZ      -7.7684    YZZ       1.6099
       ZZZ      -0.0000
    Hexadecapole Moments (Debye-Ang^3)
      XXXX    -387.6417   XXXY     -12.1645   XXYY     -78.2318
      XYYY     -31.7073   YYYY    -127.3746   XXXZ      -0.0000
      XXYZ      -0.0000   XYYZ      -0.0000   YYYZ      -0.0000
      XXZZ     -74.0646   XYZZ     -14.4535   YYZZ     -32.5779
      XZZZ      -0.0000   YZZZ      -0.0000   ZZZZ     -42.5331
 -----------------------------------------------------------------
 Calculating analytic gradient of the SCF energy
 Gradient of SCF Energy
            1           2           3           4           5           6
    1  -0.0015886   0.0009918  -0.0004799   0.0020271   0.0013525  -0.0023030
    2  -0.0012539   0.0002140   0.0011513   0.0016541  -0.0001939  -0.0015715
    3   0.0000000   0.0000000   0.0000000   0.0000000  -0.0000000  -0.0000000
 Max gradient component =       2.303E-03
 RMS gradient           =       1.134E-03
 Gradient time:  CPU 4.14 s  wall 1.13 s
 Geometry Optimization Parameters
   NAtoms,    NIC,     NZ,  NCons,   NDum,   NFix, NCnnct, MaxDiis
        6      27       0       0       0       0       0       0

 Cartesian Hessian Update
 Hessian Updated using BFGS Update


** GEOMETRY OPTIMIZATION IN DELOCALIZED INTERNAL COORDINATES **
   Searching for a Minimum

   Optimization Cycle:  12

                       Coordinates (Angstroms)
     ATOM                X               Y               Z
      1  H         2.3968505348    1.4828959405    0.0000000000
      2  H        -0.0376894432    1.8484631894    0.0000000000
      3  F         2.2654719358   -0.5381175235    0.0000000000
      4  Br       -0.8778560756   -0.5598295666    0.0000000000
      5  C         1.6859175712    0.6692518404    0.0000000000
      6  C         0.3746759771    0.8508617179    0.0000000000
   Point Group: cs    Number of degrees of freedom:     9


   Energy is  -2751.421881897

 Hessian Updated using BFGS Update

  9 Hessian modes will be used to form the next step
  Hessian Eigenvalues:
     0.133171    0.150440    0.159000    0.202201    0.223063    0.280176
     0.402527    0.449009    0.705781

 Minimum Search - Taking Simple RFO Step
 Searching for Lamda that Minimizes Along All modes
 Value Taken    Lamda =  -0.00006827
 Step Taken.  Stepsize is  0.019896

                             Maximum     Tolerance    Cnvgd?
         Gradient           0.001917      0.000300      NO
         Displacement       0.010900      0.001200      NO
         Energy change     -0.000320      0.000001      NO


 New Cartesian Coordinates Obtained by Inverse Iteration

 Displacement from previous Coordinates is:  0.020095
 ----------------------------------------------------------------
             Standard Nuclear Orientation (Angstroms)
    I     Atom           X                Y                Z
 ----------------------------------------------------------------
    1      H       2.4039401059     1.4853013829     0.0000000000
    2      H      -0.0413431767     1.8450166910     0.0000000000
    3      F       2.2645779360    -0.5389024176     0.0000000000
    4      Br     -0.8823614052    -0.5613159506     0.0000000000
    5      C       1.6866368538     0.6705021515     0.0000000000
    6      C       0.3759201862     0.8529237410     0.0000000000
 ----------------------------------------------------------------
 Molecular Point Group                 Cs    NOp =  2
 Largest Abelian Subgroup              Cs    NOp =  2
 Nuclear Repulsion Energy =   223.5084779359 hartrees
 There are       29 alpha and       29 beta electrons
 Applying Cartesian multipole field
    Component          Value
    ---------          -----
     (2,0,0)        1.00000E-11
     (0,2,0)        2.00000E-11
     (0,0,2)       -3.00000E-11
 Nucleus-field energy     =     0.0000000053 hartrees
 Requested basis set is 6-311++G(d,p)
 There are 47 shells and 128 basis functions
 A cutoff of  1.0D-11 yielded   1033 shell pairs
 There are      7837 function pairs (      8588 Cartesian)
 Smallest overlap matrix eigenvalue = 1.02E-04
 Guess MOs from SCF MO coefficient file

 -----------------------------------------------------------------------
  General SCF calculation program by
  Eric Jon Sundstrom, Paul Horn, Yuezhi Mao, Dmitri Zuev, Alec White,
  David Stuck, Shaama M.S., Shane Yost, Joonho Lee, David Small,
  Daniel Levine, Susi Lehtola, Hugh Burton, Evgeny Epifanovsky
 -----------------------------------------------------------------------
 Exchange:     0.2000 Hartree-Fock + 0.0800 Slater + 0.7200 B88
 Correlation:  0.1900 VWN1RPA + 0.8100 LYP
 Using SG-1 standard quadrature grid
 using 4 threads for integral computing
 -------------------------------------------------------
 OpenMP Integral computing Module                
 Release: version 2.0, May 2017, Q-Chem Inc. Pleasanton 
 -------------------------------------------------------
 -------------------------------------------------------
 OpenMP BLAS3 based DFT computing Module                
 Release: version 1.0, May 2013, Q-Chem Inc. Pittsburgh 
 -------------------------------------------------------
 A restricted SCF calculation will be
 performed using DIIS
 SCF converges when DIIS error is below 1.0e-08
 ---------------------------------------
  Cycle       Energy         DIIS error
 ---------------------------------------
    1   -2751.4218863886      8.96e-05  
    2   -2751.4219053584      2.21e-05  
    3   -2751.4219052086      2.43e-05  
    4   -2751.4219064894      4.33e-06  
    5   -2751.4219065127      1.70e-06  
    6   -2751.4219065159      4.18e-07  
    7   -2751.4219065162      1.49e-07  
    8   -2751.4219065162      5.70e-08  
    9   -2751.4219065161      1.92e-08  
   10   -2751.4219065162      2.59e-09  Convergence criterion met
 ---------------------------------------
 SCF time:   CPU 12.90s  wall 4.00s 
 SCF   energy in the final basis set =    -2751.4219065162
 Total energy in the final basis set =    -2751.4219065162

 --------------------------------------------------------------
             Orbital Energies (a.u.) and Symmetries
 --------------------------------------------------------------

 Alpha MOs, Restricted
 -- Occupied --                  
-482.84  -62.50  -56.32  -56.31  -56.31  -24.71  -10.28  -10.24
  1 A'    2 A'    3 A'    1 A"    4 A'    5 A'    6 A'    7 A'                 
 -8.706  -6.538  -6.524  -6.524  -2.649  -2.645  -2.644  -2.634
  8 A'    9 A'    2 A"   10 A'   11 A'    3 A"   12 A'    4 A"                 
 -2.634  -1.252  -0.847  -0.760  -0.620  -0.555  -0.514  -0.487
 13 A'   14 A'   15 A'   16 A'   17 A'   18 A'   19 A'    5 A"                 
 -0.429  -0.399  -0.350  -0.303  -0.267
 20 A'   21 A'    6 A"   22 A'    7 A"                                         
 -- Virtual --                   
 -0.026  -0.020  -0.010   0.018   0.033   0.053   0.055   0.071
 23 A'    8 A"   24 A'   25 A'   26 A'    9 A"   27 A'   28 A'                 
  0.080   0.087   0.106   0.111   0.116   0.126   0.135   0.149
 10 A"   29 A'   30 A'   11 A"   31 A'   32 A'   33 A'   34 A'                 
  0.170   0.220   0.246   0.273   0.315   0.328   0.348   0.367
 35 A'   36 A'   37 A'   12 A"   38 A'   39 A'   40 A'   41 A'                 
  0.414   0.426   0.437   0.472   0.479   0.505   0.534   0.564
 42 A'   13 A"   43 A'   44 A'   45 A'   14 A"   15 A"   46 A'                 
  0.565   0.595   0.621   0.638   0.650   0.720   0.762   0.784
 16 A"   47 A'   48 A'   17 A"   49 A'   50 A'   51 A'   52 A'                 
  0.822   0.884   0.978   1.010   1.165   1.283   1.320   1.389
 53 A'   54 A'   55 A'   18 A"   19 A"   20 A"   56 A'   57 A'                 
  1.392   1.453   1.525   1.612   1.642   1.731   1.769   1.811
 21 A"   58 A'   59 A'   60 A'   61 A'   22 A"   62 A'   23 A"                 
  1.828   1.962   2.007   2.043   2.072   2.108   2.233   2.347
 63 A'   64 A'   24 A"   65 A'   25 A"   66 A'   67 A'   68 A'                 
  2.394   2.602   2.629   2.643   2.784   2.822   3.040   3.232
 69 A'   70 A'   71 A'   26 A"   72 A'   27 A"   73 A'   74 A'                 
  3.444   3.769   3.792   3.956   3.972   3.996   4.024   4.069
 75 A'   28 A"   76 A'   77 A'   29 A"   30 A"   78 A'   31 A"                 
  4.101   4.183   4.374   4.805   6.268   6.348   6.551   6.693
 79 A'   80 A'   81 A'   82 A'   32 A"   83 A'   84 A'   85 A'                 
  7.546   7.579   7.670  23.555  24.203  47.873  66.739 289.742
 33 A"   86 A'   87 A'   88 A'   89 A'   90 A'   91 A'   34 A"                 
289.774 289.8921020.654
 92 A'   93 A'   94 A'                                                         

 Beta MOs, Restricted
 -- Occupied --                  
-482.84  -62.50  -56.32  -56.31  -56.31  -24.71  -10.28  -10.24
  1 A'    2 A'    3 A'    1 A"    4 A'    5 A'    6 A'    7 A'                 
 -8.706  -6.538  -6.524  -6.524  -2.649  -2.645  -2.644  -2.634
  8 A'    9 A'    2 A"   10 A'   11 A'    3 A"   12 A'    4 A"                 
 -2.634  -1.252  -0.847  -0.760  -0.620  -0.555  -0.514  -0.487
 13 A'   14 A'   15 A'   16 A'   17 A'   18 A'   19 A'    5 A"                 
 -0.429  -0.399  -0.350  -0.303  -0.267
 20 A'   21 A'    6 A"   22 A'    7 A"                                         
 -- Virtual --                   
 -0.026  -0.020  -0.010   0.018   0.033   0.053   0.055   0.071
 23 A'    8 A"   24 A'   25 A'   26 A'    9 A"   27 A'   28 A'                 
  0.080   0.087   0.106   0.111   0.116   0.126   0.135   0.149
 10 A"   29 A'   30 A'   11 A"   31 A'   32 A'   33 A'   34 A'                 
  0.170   0.220   0.246   0.273   0.315   0.328   0.348   0.367
 35 A'   36 A'   37 A'   12 A"   38 A'   39 A'   40 A'   41 A'                 
  0.414   0.426   0.437   0.472   0.479   0.505   0.534   0.564
 42 A'   13 A"   43 A'   44 A'   45 A'   14 A"   15 A"   46 A'                 
  0.565   0.595   0.621   0.638   0.650   0.720   0.762   0.784
 16 A"   47 A'   48 A'   17 A"   49 A'   50 A'   51 A'   52 A'                 
  0.822   0.884   0.978   1.010   1.165   1.283   1.320   1.389
 53 A'   54 A'   55 A'   18 A"   19 A"   20 A"   56 A'   57 A'                 
  1.392   1.453   1.525   1.612   1.642   1.731   1.769   1.811
 21 A"   58 A'   59 A'   60 A'   61 A'   22 A"   62 A'   23 A"                 
  1.828   1.962   2.007   2.043   2.072   2.108   2.233   2.347
 63 A'   64 A'   24 A"   65 A'   25 A"   66 A'   67 A'   68 A'                 
  2.394   2.602   2.629   2.643   2.784   2.822   3.040   3.232
 69 A'   70 A'   71 A'   26 A"   72 A'   27 A"   73 A'   74 A'                 
  3.444   3.769   3.792   3.956   3.972   3.996   4.024   4.069
 75 A'   28 A"   76 A'   77 A'   29 A"   30 A"   78 A'   31 A"                 
  4.101   4.183   4.374   4.805   6.268   6.348   6.551   6.693
 79 A'   80 A'   81 A'   82 A'   32 A"   83 A'   84 A'   85 A'                 
  7.546   7.579   7.670  23.555  24.203  47.873  66.739 289.742
 33 A"   86 A'   87 A'   88 A'   89 A'   90 A'   91 A'   34 A"                 
289.774 289.8921020.654
 92 A'   93 A'   94 A'                                                         
 --------------------------------------------------------------

          Ground-State Mulliken Net Atomic Charges

     Atom                 Charge (a.u.)
  ----------------------------------------
      1 H                     0.161859
      2 H                     0.190737
      3 F                    -0.118624
      4 Br                   -0.052046
      5 C                    -0.113071
      6 C                    -0.068855
  ----------------------------------------
  Sum of atomic charges =     0.000000

 -----------------------------------------------------------------
                    Cartesian Multipole Moments
 -----------------------------------------------------------------
    Charge (ESU x 10^10)
                 0.0000
    Dipole Moment (Debye)
         X       0.3129      Y       2.1573      Z      -0.0000
       Tot       2.1798
    Quadrupole Moments (Debye-Ang)
        XX     -34.8135     XY       3.9721     YY     -32.3002
        XZ      -0.0000     YZ      -0.0000     ZZ     -36.9094
    Octopole Moments (Debye-Ang^2)
       XXX     -21.5666    XXY       9.1891    XYY      -7.6225
       YYY      12.5489    XXZ      -0.0000    XYZ      -0.0000
       YYZ      -0.0000    XZZ      -7.6979    YZZ       1.6299
       ZZZ       0.0000
    Hexadecapole Moments (Debye-Ang^3)
      XXXX    -388.3843   XXXY     -12.2050   XXYY     -78.3420
      XYYY     -31.9872   YYYY    -127.7591   XXXZ      -0.0000
      XXYZ      -0.0000   XYYZ      -0.0000   YYYZ      -0.0000
      XXZZ     -74.2790   XYZZ     -14.5602   YYZZ     -32.6415
      XZZZ      -0.0000   YZZZ      -0.0000   ZZZZ     -42.5658
 -----------------------------------------------------------------
 Calculating analytic gradient of the SCF energy
 Gradient of SCF Energy
            1           2           3           4           5           6
    1   0.0009215   0.0014025  -0.0001179   0.0001836  -0.0014047  -0.0009851
    2   0.0011837  -0.0019074   0.0003304  -0.0000626  -0.0015056   0.0019615
    3  -0.0000000   0.0000000   0.0000000  -0.0000000  -0.0000000   0.0000000
 Max gradient component =       1.961E-03
 RMS gradient           =       9.739E-04
 Gradient time:  CPU 4.14 s  wall 1.13 s
 Geometry Optimization Parameters
   NAtoms,    NIC,     NZ,  NCons,   NDum,   NFix, NCnnct, MaxDiis
        6      27       0       0       0       0       0       0

 Cartesian Hessian Update
 Hessian Updated using BFGS Update


** GEOMETRY OPTIMIZATION IN DELOCALIZED INTERNAL COORDINATES **
   Searching for a Minimum

   Optimization Cycle:  13

                       Coordinates (Angstroms)
     ATOM                X               Y               Z
      1  H         2.4039401059    1.4853013829    0.0000000000
      2  H        -0.0413431767    1.8450166910    0.0000000000
      3  F         2.2645779360   -0.5389024176    0.0000000000
      4  Br       -0.8823614052   -0.5613159506    0.0000000000
      5  C         1.6866368538    0.6705021515    0.0000000000
      6  C         0.3759201862    0.8529237410    0.0000000000
   Point Group: cs    Number of degrees of freedom:     9


   Energy is  -2751.421906516

 Hessian Updated using BFGS Update

  9 Hessian modes will be used to form the next step
  Hessian Eigenvalues:
     0.102846    0.151887    0.200361    0.222768    0.249337    0.325920
     0.395303    0.426124    0.685952

 Minimum Search - Taking Simple RFO Step
 Searching for Lamda that Minimizes Along All modes
 Value Taken    Lamda =  -0.00003498
 Step Taken.  Stepsize is  0.013518

                             Maximum     Tolerance    Cnvgd?
         Gradient           0.001813      0.000300      NO
         Displacement       0.009259      0.001200      NO
         Energy change     -0.000025      0.000001      NO


 New Cartesian Coordinates Obtained by Inverse Iteration

 Displacement from previous Coordinates is:  0.013479
 ----------------------------------------------------------------
             Standard Nuclear Orientation (Angstroms)
    I     Atom           X                Y                Z
 ----------------------------------------------------------------
    1      H       2.4053817454     1.4825974041     0.0000000000
    2      H      -0.0466163611     1.8472616377     0.0000000000
    3      F       2.2654288822    -0.5392872627     0.0000000000
    4      Br     -0.8828464926    -0.5619100955     0.0000000000
    5      C       1.6884999560     0.6714493868     0.0000000000
    6      C       0.3775227702     0.8534145277     0.0000000000
 ----------------------------------------------------------------
 Molecular Point Group                 Cs    NOp =  2
 Largest Abelian Subgroup              Cs    NOp =  2
 Nuclear Repulsion Energy =   223.3538699484 hartrees
 There are       29 alpha and       29 beta electrons
 Applying Cartesian multipole field
    Component          Value
    ---------          -----
     (2,0,0)        1.00000E-11
     (0,2,0)        2.00000E-11
     (0,0,2)       -3.00000E-11
 Nucleus-field energy     =     0.0000000054 hartrees
 Requested basis set is 6-311++G(d,p)
 There are 47 shells and 128 basis functions
 A cutoff of  1.0D-11 yielded   1033 shell pairs
 There are      7837 function pairs (      8588 Cartesian)
 Smallest overlap matrix eigenvalue = 1.02E-04
 Guess MOs from SCF MO coefficient file

 -----------------------------------------------------------------------
  General SCF calculation program by
  Eric Jon Sundstrom, Paul Horn, Yuezhi Mao, Dmitri Zuev, Alec White,
  David Stuck, Shaama M.S., Shane Yost, Joonho Lee, David Small,
  Daniel Levine, Susi Lehtola, Hugh Burton, Evgeny Epifanovsky
 -----------------------------------------------------------------------
 Exchange:     0.2000 Hartree-Fock + 0.0800 Slater + 0.7200 B88
 Correlation:  0.1900 VWN1RPA + 0.8100 LYP
 Using SG-1 standard quadrature grid
 using 4 threads for integral computing
 -------------------------------------------------------
 OpenMP Integral computing Module                
 Release: version 2.0, May 2017, Q-Chem Inc. Pleasanton 
 -------------------------------------------------------
 -------------------------------------------------------
 OpenMP BLAS3 based DFT computing Module                
 Release: version 1.0, May 2013, Q-Chem Inc. Pittsburgh 
 -------------------------------------------------------
 A restricted SCF calculation will be
 performed using DIIS
 SCF converges when DIIS error is below 1.0e-08
 ---------------------------------------
  Cycle       Energy         DIIS error
 ---------------------------------------
    1   -2751.4219096626      6.12e-05  
    2   -2751.4219154837      3.44e-05  
    3   -2751.4219150085      3.79e-05  
    4   -2751.4219179342      4.29e-06  
    5   -2751.4219179546      1.77e-06  
    6   -2751.4219179582      2.97e-07  
    7   -2751.4219179584      1.04e-07  
    8   -2751.4219179584      3.90e-08  
    9   -2751.4219179584      5.36e-09  Convergence criterion met
 ---------------------------------------
 SCF time:   CPU 11.61s  wall 3.00s 
 SCF   energy in the final basis set =    -2751.4219179584
 Total energy in the final basis set =    -2751.4219179584

 --------------------------------------------------------------
             Orbital Energies (a.u.) and Symmetries
 --------------------------------------------------------------

 Alpha MOs, Restricted
 -- Occupied --                  
-482.84  -62.50  -56.32  -56.31  -56.31  -24.71  -10.28  -10.24
  1 A'    2 A'    3 A'    1 A"    4 A'    5 A'    6 A'    7 A'                 
 -8.706  -6.538  -6.524  -6.524  -2.649  -2.645  -2.644  -2.634
  8 A'    9 A'    2 A"   10 A'   11 A'    3 A"   12 A'    4 A"                 
 -2.634  -1.251  -0.846  -0.760  -0.620  -0.555  -0.514  -0.487
 13 A'   14 A'   15 A'   16 A'   17 A'   18 A'   19 A'    5 A"                 
 -0.428  -0.399  -0.349  -0.303  -0.267
 20 A'   21 A'    6 A"   22 A'    7 A"                                         
 -- Virtual --                   
 -0.027  -0.021  -0.010   0.018   0.033   0.053   0.054   0.071
 23 A'    8 A"   24 A'   25 A'   26 A'    9 A"   27 A'   28 A'                 
  0.080   0.086   0.106   0.111   0.116   0.126   0.135   0.149
 10 A"   29 A'   30 A'   11 A"   31 A'   32 A'   33 A'   34 A'                 
  0.170   0.220   0.246   0.273   0.314   0.328   0.348   0.367
 35 A'   36 A'   37 A'   12 A"   38 A'   39 A'   40 A'   41 A'                 
  0.414   0.426   0.437   0.472   0.479   0.504   0.534   0.564
 42 A'   13 A"   43 A'   44 A'   45 A'   14 A"   15 A"   46 A'                 
  0.565   0.595   0.621   0.638   0.649   0.719   0.762   0.784
 16 A"   47 A'   48 A'   17 A"   49 A'   50 A'   51 A'   52 A'                 
  0.822   0.884   0.978   1.009   1.164   1.282   1.320   1.389
 53 A'   54 A'   55 A'   18 A"   19 A"   20 A"   56 A'   57 A'                 
  1.392   1.452   1.525   1.611   1.642   1.731   1.769   1.809
 21 A"   58 A'   59 A'   60 A'   61 A'   22 A"   62 A'   23 A"                 
  1.828   1.962   2.007   2.043   2.072   2.106   2.233   2.348
 63 A'   64 A'   24 A"   65 A'   25 A"   66 A'   67 A'   68 A'                 
  2.391   2.601   2.629   2.643   2.785   2.822   3.038   3.228
 69 A'   70 A'   71 A'   26 A"   72 A'   27 A"   73 A'   74 A'                 
  3.443   3.769   3.792   3.955   3.971   3.996   4.024   4.068
 75 A'   28 A"   76 A'   77 A'   29 A"   30 A"   78 A'   31 A"                 
  4.101   4.183   4.374   4.805   6.268   6.348   6.550   6.692
 79 A'   80 A'   81 A'   82 A'   32 A"   83 A'   84 A'   85 A'                 
  7.547   7.579   7.670  23.554  24.202  47.873  66.739 289.742
 33 A"   86 A'   87 A'   88 A'   89 A'   90 A'   91 A'   34 A"                 
289.774 289.8921020.653
 92 A'   93 A'   94 A'                                                         

 Beta MOs, Restricted
 -- Occupied --                  
-482.84  -62.50  -56.32  -56.31  -56.31  -24.71  -10.28  -10.24
  1 A'    2 A'    3 A'    1 A"    4 A'    5 A'    6 A'    7 A'                 
 -8.706  -6.538  -6.524  -6.524  -2.649  -2.645  -2.644  -2.634
  8 A'    9 A'    2 A"   10 A'   11 A'    3 A"   12 A'    4 A"                 
 -2.634  -1.251  -0.846  -0.760  -0.620  -0.555  -0.514  -0.487
 13 A'   14 A'   15 A'   16 A'   17 A'   18 A'   19 A'    5 A"                 
 -0.428  -0.399  -0.349  -0.303  -0.267
 20 A'   21 A'    6 A"   22 A'    7 A"                                         
 -- Virtual --                   
 -0.027  -0.021  -0.010   0.018   0.033   0.053   0.054   0.071
 23 A'    8 A"   24 A'   25 A'   26 A'    9 A"   27 A'   28 A'                 
  0.080   0.086   0.106   0.111   0.116   0.126   0.135   0.149
 10 A"   29 A'   30 A'   11 A"   31 A'   32 A'   33 A'   34 A'                 
  0.170   0.220   0.246   0.273   0.314   0.328   0.348   0.367
 35 A'   36 A'   37 A'   12 A"   38 A'   39 A'   40 A'   41 A'                 
  0.414   0.426   0.437   0.472   0.479   0.504   0.534   0.564
 42 A'   13 A"   43 A'   44 A'   45 A'   14 A"   15 A"   46 A'                 
  0.565   0.595   0.621   0.638   0.649   0.719   0.762   0.784
 16 A"   47 A'   48 A'   17 A"   49 A'   50 A'   51 A'   52 A'                 
  0.822   0.884   0.978   1.009   1.164   1.282   1.320   1.389
 53 A'   54 A'   55 A'   18 A"   19 A"   20 A"   56 A'   57 A'                 
  1.392   1.452   1.525   1.611   1.642   1.731   1.769   1.809
 21 A"   58 A'   59 A'   60 A'   61 A'   22 A"   62 A'   23 A"                 
  1.828   1.962   2.007   2.043   2.072   2.106   2.233   2.348
 63 A'   64 A'   24 A"   65 A'   25 A"   66 A'   67 A'   68 A'                 
  2.391   2.601   2.629   2.643   2.785   2.822   3.038   3.228
 69 A'   70 A'   71 A'   26 A"   72 A'   27 A"   73 A'   74 A'                 
  3.443   3.769   3.792   3.955   3.971   3.996   4.024   4.068
 75 A'   28 A"   76 A'   77 A'   29 A"   30 A"   78 A'   31 A"                 
  4.101   4.183   4.374   4.805   6.268   6.348   6.550   6.692
 79 A'   80 A'   81 A'   82 A'   32 A"   83 A'   84 A'   85 A'                 
  7.547   7.579   7.670  23.554  24.202  47.873  66.739 289.742
 33 A"   86 A'   87 A'   88 A'   89 A'   90 A'   91 A'   34 A"                 
289.774 289.8921020.653
 92 A'   93 A'   94 A'                                                         
 --------------------------------------------------------------

          Ground-State Mulliken Net Atomic Charges

     Atom                 Charge (a.u.)
  ----------------------------------------
      1 H                     0.162148
      2 H                     0.191097
      3 F                    -0.119132
      4 Br                   -0.052148
      5 C                    -0.113353
      6 C                    -0.068612
  ----------------------------------------
  Sum of atomic charges =     0.000000

 -----------------------------------------------------------------
                    Cartesian Multipole Moments
 -----------------------------------------------------------------
    Charge (ESU x 10^10)
                 0.0000
    Dipole Moment (Debye)
         X       0.3127      Y       2.1650      Z      -0.0000
       Tot       2.1874
    Quadrupole Moments (Debye-Ang)
        XX     -34.8019     XY       3.9761     YY     -32.3027
        XZ      -0.0000     YZ      -0.0000     ZZ     -36.9161
    Octopole Moments (Debye-Ang^2)
       XXX     -21.5576    XXY       9.2275    XYY      -7.6497
       YYY      12.5755    XXZ      -0.0000    XYZ      -0.0000
       YYZ      -0.0000    XZZ      -7.7032    YZZ       1.6344
       ZZZ       0.0000
    Hexadecapole Moments (Debye-Ang^3)
      XXXX    -388.6681   XXXY     -12.1274   XXYY     -78.4254
      XYYY     -32.0840   YYYY    -127.9491   XXXZ      -0.0000
      XXYZ      -0.0000   XYYZ      -0.0000   YYYZ      -0.0000
      XXZZ     -74.3489   XYZZ     -14.5678   YYZZ     -32.6790
      XZZZ      -0.0000   YZZZ      -0.0000   ZZZZ     -42.5800
 -----------------------------------------------------------------
 Calculating analytic gradient of the SCF energy
 Gradient of SCF Energy
            1           2           3           4           5           6
    1  -0.0002939  -0.0002727   0.0000541  -0.0005143   0.0001226   0.0009041
    2  -0.0004206   0.0007113  -0.0000316  -0.0005325   0.0004083  -0.0001350
    3  -0.0000000   0.0000000   0.0000000   0.0000000  -0.0000000   0.0000000
 Max gradient component =       9.041E-04
 RMS gradient           =       3.661E-04
 Gradient time:  CPU 4.13 s  wall 1.13 s
 Geometry Optimization Parameters
   NAtoms,    NIC,     NZ,  NCons,   NDum,   NFix, NCnnct, MaxDiis
        6      27       0       0       0       0       0       0

 Cartesian Hessian Update
 Hessian Updated using BFGS Update


** GEOMETRY OPTIMIZATION IN DELOCALIZED INTERNAL COORDINATES **
   Searching for a Minimum

   Optimization Cycle:  14

                       Coordinates (Angstroms)
     ATOM                X               Y               Z
      1  H         2.4053817454    1.4825974041    0.0000000000
      2  H        -0.0466163611    1.8472616377    0.0000000000
      3  F         2.2654288822   -0.5392872627    0.0000000000
      4  Br       -0.8828464926   -0.5619100955    0.0000000000
      5  C         1.6884999560    0.6714493868    0.0000000000
      6  C         0.3775227702    0.8534145277    0.0000000000
   Point Group: cs    Number of degrees of freedom:     9


   Energy is  -2751.421917958

 Hessian Updated using BFGS Update

  9 Hessian modes will be used to form the next step
  Hessian Eigenvalues:
     0.114176    0.152052    0.194836    0.222271    0.274448    0.370673
     0.396402    0.426161    0.680921

 Minimum Search - Taking Simple RFO Step
 Searching for Lamda that Minimizes Along All modes
 Value Taken    Lamda =  -0.00000464
 Step Taken.  Stepsize is  0.004279

                             Maximum     Tolerance    Cnvgd?
         Gradient           0.000869      0.000300      NO
         Displacement       0.003006      0.001200      NO
         Energy change     -0.000011      0.000001      NO


 New Cartesian Coordinates Obtained by Inverse Iteration

 Displacement from previous Coordinates is:  0.003695
 ----------------------------------------------------------------
             Standard Nuclear Orientation (Angstroms)
    I     Atom           X                Y                Z
 ----------------------------------------------------------------
    1      H       2.4052094145     1.4832382170     0.0000000000
    2      H      -0.0459362894     1.8462995162     0.0000000000
    3      F       2.2650160609    -0.5393738622     0.0000000000
    4      Br     -0.8821441022    -0.5609964130     0.0000000000
    5      C       1.6882015334     0.6713045380     0.0000000000
    6      C       0.3770238828     0.8530536021     0.0000000000
 ----------------------------------------------------------------
 Molecular Point Group                 Cs    NOp =  2
 Largest Abelian Subgroup              Cs    NOp =  2
 Nuclear Repulsion Energy =   223.4532594348 hartrees
 There are       29 alpha and       29 beta electrons
 Applying Cartesian multipole field
    Component          Value
    ---------          -----
     (2,0,0)        1.00000E-11
     (0,2,0)        2.00000E-11
     (0,0,2)       -3.00000E-11
 Nucleus-field energy     =     0.0000000053 hartrees
 Requested basis set is 6-311++G(d,p)
 There are 47 shells and 128 basis functions
 A cutoff of  1.0D-11 yielded   1033 shell pairs
 There are      7837 function pairs (      8588 Cartesian)
 Smallest overlap matrix eigenvalue = 1.02E-04
 Guess MOs from SCF MO coefficient file

 -----------------------------------------------------------------------
  General SCF calculation program by
  Eric Jon Sundstrom, Paul Horn, Yuezhi Mao, Dmitri Zuev, Alec White,
  David Stuck, Shaama M.S., Shane Yost, Joonho Lee, David Small,
  Daniel Levine, Susi Lehtola, Hugh Burton, Evgeny Epifanovsky
 -----------------------------------------------------------------------
 Exchange:     0.2000 Hartree-Fock + 0.0800 Slater + 0.7200 B88
 Correlation:  0.1900 VWN1RPA + 0.8100 LYP
 Using SG-1 standard quadrature grid
 using 4 threads for integral computing
 -------------------------------------------------------
 OpenMP Integral computing Module                
 Release: version 2.0, May 2017, Q-Chem Inc. Pleasanton 
 -------------------------------------------------------
 -------------------------------------------------------
 OpenMP BLAS3 based DFT computing Module                
 Release: version 1.0, May 2013, Q-Chem Inc. Pittsburgh 
 -------------------------------------------------------
 A restricted SCF calculation will be
 performed using DIIS
 SCF converges when DIIS error is below 1.0e-08
 ---------------------------------------
  Cycle       Energy         DIIS error
 ---------------------------------------
    1   -2751.4219194693      1.91e-05  
    2   -2751.4219200133      1.30e-05  
    3   -2751.4219200813      1.17e-05  
    4   -2751.4219203609      1.46e-06  
    5   -2751.4219203637      3.95e-07  
    6   -2751.4219203639      8.58e-08  
    7   -2751.4219203639      3.23e-08  
    8   -2751.4219203639      1.04e-08  
    9   -2751.4219203639      1.64e-09  Convergence criterion met
 ---------------------------------------
 SCF time:   CPU 11.61s  wall 4.00s 
 SCF   energy in the final basis set =    -2751.4219203639
 Total energy in the final basis set =    -2751.4219203639

 --------------------------------------------------------------
             Orbital Energies (a.u.) and Symmetries
 --------------------------------------------------------------

 Alpha MOs, Restricted
 -- Occupied --                  
-482.84  -62.50  -56.32  -56.31  -56.31  -24.71  -10.28  -10.24
  1 A'    2 A'    3 A'    1 A"    4 A'    5 A'    6 A'    7 A'                 
 -8.706  -6.538  -6.524  -6.524  -2.649  -2.645  -2.644  -2.634
  8 A'    9 A'    2 A"   10 A'   11 A'    3 A"   12 A'    4 A"                 
 -2.634  -1.251  -0.847  -0.760  -0.620  -0.555  -0.514  -0.487
 13 A'   14 A'   15 A'   16 A'   17 A'   18 A'   19 A'    5 A"                 
 -0.428  -0.399  -0.350  -0.303  -0.267
 20 A'   21 A'    6 A"   22 A'    7 A"                                         
 -- Virtual --                   
 -0.026  -0.021  -0.010   0.018   0.033   0.053   0.055   0.071
 23 A'    8 A"   24 A'   25 A'   26 A'    9 A"   27 A'   28 A'                 
  0.080   0.086   0.106   0.111   0.116   0.126   0.135   0.149
 10 A"   29 A'   30 A'   11 A"   31 A'   32 A'   33 A'   34 A'                 
  0.170   0.220   0.246   0.273   0.314   0.328   0.348   0.367
 35 A'   36 A'   37 A'   12 A"   38 A'   39 A'   40 A'   41 A'                 
  0.414   0.426   0.437   0.472   0.479   0.505   0.534   0.564
 42 A'   13 A"   43 A'   44 A'   45 A'   14 A"   15 A"   46 A'                 
  0.565   0.595   0.621   0.638   0.649   0.719   0.762   0.784
 16 A"   47 A'   48 A'   17 A"   49 A'   50 A'   51 A'   52 A'                 
  0.822   0.884   0.978   1.009   1.164   1.283   1.320   1.389
 53 A'   54 A'   55 A'   18 A"   19 A"   20 A"   56 A'   57 A'                 
  1.392   1.452   1.525   1.611   1.642   1.731   1.769   1.809
 21 A"   58 A'   59 A'   60 A'   61 A'   22 A"   62 A'   23 A"                 
  1.828   1.962   2.007   2.043   2.072   2.107   2.233   2.347
 63 A'   64 A'   24 A"   65 A'   25 A"   66 A'   67 A'   68 A'                 
  2.392   2.602   2.629   2.643   2.785   2.822   3.039   3.229
 69 A'   70 A'   71 A'   26 A"   72 A'   27 A"   73 A'   74 A'                 
  3.443   3.769   3.792   3.956   3.971   3.996   4.024   4.069
 75 A'   28 A"   76 A'   77 A'   29 A"   30 A"   78 A'   31 A"                 
  4.101   4.183   4.374   4.805   6.268   6.348   6.551   6.693
 79 A'   80 A'   81 A'   82 A'   32 A"   83 A'   84 A'   85 A'                 
  7.547   7.579   7.670  23.555  24.201  47.873  66.739 289.742
 33 A"   86 A'   87 A'   88 A'   89 A'   90 A'   91 A'   34 A"                 
289.774 289.8921020.654
 92 A'   93 A'   94 A'                                                         

 Beta MOs, Restricted
 -- Occupied --                  
-482.84  -62.50  -56.32  -56.31  -56.31  -24.71  -10.28  -10.24
  1 A'    2 A'    3 A'    1 A"    4 A'    5 A'    6 A'    7 A'                 
 -8.706  -6.538  -6.524  -6.524  -2.649  -2.645  -2.644  -2.634
  8 A'    9 A'    2 A"   10 A'   11 A'    3 A"   12 A'    4 A"                 
 -2.634  -1.251  -0.847  -0.760  -0.620  -0.555  -0.514  -0.487
 13 A'   14 A'   15 A'   16 A'   17 A'   18 A'   19 A'    5 A"                 
 -0.428  -0.399  -0.350  -0.303  -0.267
 20 A'   21 A'    6 A"   22 A'    7 A"                                         
 -- Virtual --                   
 -0.026  -0.021  -0.010   0.018   0.033   0.053   0.055   0.071
 23 A'    8 A"   24 A'   25 A'   26 A'    9 A"   27 A'   28 A'                 
  0.080   0.086   0.106   0.111   0.116   0.126   0.135   0.149
 10 A"   29 A'   30 A'   11 A"   31 A'   32 A'   33 A'   34 A'                 
  0.170   0.220   0.246   0.273   0.314   0.328   0.348   0.367
 35 A'   36 A'   37 A'   12 A"   38 A'   39 A'   40 A'   41 A'                 
  0.414   0.426   0.437   0.472   0.479   0.505   0.534   0.564
 42 A'   13 A"   43 A'   44 A'   45 A'   14 A"   15 A"   46 A'                 
  0.565   0.595   0.621   0.638   0.649   0.719   0.762   0.784
 16 A"   47 A'   48 A'   17 A"   49 A'   50 A'   51 A'   52 A'                 
  0.822   0.884   0.978   1.009   1.164   1.283   1.320   1.389
 53 A'   54 A'   55 A'   18 A"   19 A"   20 A"   56 A'   57 A'                 
  1.392   1.452   1.525   1.611   1.642   1.731   1.769   1.809
 21 A"   58 A'   59 A'   60 A'   61 A'   22 A"   62 A'   23 A"                 
  1.828   1.962   2.007   2.043   2.072   2.107   2.233   2.347
 63 A'   64 A'   24 A"   65 A'   25 A"   66 A'   67 A'   68 A'                 
  2.392   2.602   2.629   2.643   2.785   2.822   3.039   3.229
 69 A'   70 A'   71 A'   26 A"   72 A'   27 A"   73 A'   74 A'                 
  3.443   3.769   3.792   3.956   3.971   3.996   4.024   4.069
 75 A'   28 A"   76 A'   77 A'   29 A"   30 A"   78 A'   31 A"                 
  4.101   4.183   4.374   4.805   6.268   6.348   6.551   6.693
 79 A'   80 A'   81 A'   82 A'   32 A"   83 A'   84 A'   85 A'                 
  7.547   7.579   7.670  23.555  24.201  47.873  66.739 289.742
 33 A"   86 A'   87 A'   88 A'   89 A'   90 A'   91 A'   34 A"                 
289.774 289.8921020.654
 92 A'   93 A'   94 A'                                                         
 --------------------------------------------------------------

          Ground-State Mulliken Net Atomic Charges

     Atom                 Charge (a.u.)
  ----------------------------------------
      1 H                     0.162116
      2 H                     0.190950
      3 F                    -0.119054
      4 Br                   -0.051731
      5 C                    -0.113285
      6 C                    -0.068996
  ----------------------------------------
  Sum of atomic charges =     0.000000

 -----------------------------------------------------------------
                    Cartesian Multipole Moments
 -----------------------------------------------------------------
    Charge (ESU x 10^10)
                 0.0000
    Dipole Moment (Debye)
         X       0.3104      Y       2.1621      Z      -0.0000
       Tot       2.1843
    Quadrupole Moments (Debye-Ang)
        XX     -34.8039     XY       3.9744     YY     -32.3050
        XZ       0.0000     YZ      -0.0000     ZZ     -36.9129
    Octopole Moments (Debye-Ang^2)
       XXX     -21.5931    XXY       9.2112    XYY      -7.6538
       YYY      12.5273    XXZ      -0.0000    XYZ       0.0000
       YYZ      -0.0000    XZZ      -7.7153    YZZ       1.6197
       ZZZ      -0.0000
    Hexadecapole Moments (Debye-Ang^3)
      XXXX    -388.4693   XXXY     -12.0808   XXYY     -78.3717
      XYYY     -32.0092   YYYY    -127.8226   XXXZ       0.0000
      XXYZ      -0.0000   XYYZ       0.0000   YYYZ      -0.0000
      XXZZ     -74.3121   XYZZ     -14.5462   YYZZ     -32.6519
      XZZZ      -0.0000   YZZZ      -0.0000   ZZZZ     -42.5722
 -----------------------------------------------------------------
 Calculating analytic gradient of the SCF energy
 Gradient of SCF Energy
            1           2           3           4           5           6
    1  -0.0000180   0.0000479  -0.0000185  -0.0000394   0.0000156   0.0000124
    2  -0.0000420   0.0000597   0.0000027  -0.0000130  -0.0000042  -0.0000031
    3  -0.0000000   0.0000000  -0.0000000   0.0000000   0.0000000  -0.0000000
 Max gradient component =       5.966E-05
 RMS gradient           =       2.407E-05
 Gradient time:  CPU 4.16 s  wall 1.14 s
 Geometry Optimization Parameters
   NAtoms,    NIC,     NZ,  NCons,   NDum,   NFix, NCnnct, MaxDiis
        6      27       0       0       0       0       0       0

 Cartesian Hessian Update
 Hessian Updated using BFGS Update


** GEOMETRY OPTIMIZATION IN DELOCALIZED INTERNAL COORDINATES **
   Searching for a Minimum

   Optimization Cycle:  15

                       Coordinates (Angstroms)
     ATOM                X               Y               Z
      1  H         2.4052094145    1.4832382170    0.0000000000
      2  H        -0.0459362894    1.8462995162    0.0000000000
      3  F         2.2650160609   -0.5393738622    0.0000000000
      4  Br       -0.8821441022   -0.5609964130    0.0000000000
      5  C         1.6882015334    0.6713045380    0.0000000000
      6  C         0.3770238828    0.8530536021    0.0000000000
   Point Group: cs    Number of degrees of freedom:     9


   Energy is  -2751.421920364

 Hessian Updated using BFGS Update

  9 Hessian modes will be used to form the next step
  Hessian Eigenvalues:
     0.120668    0.151865    0.191994    0.221945    0.263848    0.357590
     0.396650    0.426282    0.680364

 Minimum Search - Taking Simple RFO Step
 Searching for Lamda that Minimizes Along All modes
 Value Taken    Lamda =   0.00000000
 Step Taken.  Stepsize is  0.000525

                             Maximum     Tolerance    Cnvgd?
         Gradient           0.000061      0.000300     YES
         Displacement       0.000299      0.001200     YES
         Energy change     -0.000002      0.000001      NO


                       Distance Matrix (Angstroms)
             H (  1)   H (  2)   F (  3)   Br(  4)   C (  5)
   H (  2)  2.477888
   F (  3)  2.027465  3.321436
   Br(  4)  3.871122  2.548395  3.147234
   C (  5)  1.083207  2.094719  1.341066  2.850481
   C (  6)  2.123834  1.079552  2.345926  1.893421  1.323714

 Final energy is   -2751.4219203638731     


 ******************************
 **  OPTIMIZATION CONVERGED  **
 ******************************

                       Coordinates (Angstroms)
     ATOM                X               Y               Z
      1  H         2.4052094145    1.4832382170    0.0000000000
      2  H        -0.0459362894    1.8462995162    0.0000000000
      3  F         2.2650160609   -0.5393738622    0.0000000000
      4  Br       -0.8821441022   -0.5609964130    0.0000000000
      5  C         1.6882015334    0.6713045380    0.0000000000
      6  C         0.3770238828    0.8530536021    0.0000000000

Z-matrix Print:
$molecule
0 1
Br
C  1 1.893421
H  2 1.079552 1 115.249854
C  2 1.323714 1 123.792306 3 -180.000000 0
H  4 1.083207 2 123.555523 1 -180.000000 0
F  4 1.341066 2 123.366730 1 -0.000000 0
$end


 --------------------------------------------------------------
             Orbital Energies (a.u.) and Symmetries
 --------------------------------------------------------------

 Alpha MOs, Restricted
 -- Occupied --                  
-482.84  -62.50  -56.32  -56.31  -56.31  -24.71  -10.28  -10.24
  1 A'    2 A'    3 A'    1 A"    4 A'    5 A'    6 A'    7 A'                 
 -8.706  -6.538  -6.524  -6.524  -2.649  -2.645  -2.644  -2.634
  8 A'    9 A'    2 A"   10 A'   11 A'    3 A"   12 A'    4 A"                 
 -2.634  -1.251  -0.847  -0.760  -0.620  -0.555  -0.514  -0.487
 13 A'   14 A'   15 A'   16 A'   17 A'   18 A'   19 A'    5 A"                 
 -0.428  -0.399  -0.350  -0.303  -0.267
 20 A'   21 A'    6 A"   22 A'    7 A"                                         
 -- Virtual --                   
 -0.026  -0.021  -0.010   0.018   0.033   0.053   0.055   0.071
 23 A'    8 A"   24 A'   25 A'   26 A'    9 A"   27 A'   28 A'                 
  0.080   0.086   0.106   0.111   0.116   0.126   0.135   0.149
 10 A"   29 A'   30 A'   11 A"   31 A'   32 A'   33 A'   34 A'                 
  0.170   0.220   0.246   0.273   0.314   0.328   0.348   0.367
 35 A'   36 A'   37 A'   12 A"   38 A'   39 A'   40 A'   41 A'                 
  0.414   0.426   0.437   0.472   0.479   0.505   0.534   0.564
 42 A'   13 A"   43 A'   44 A'   45 A'   14 A"   15 A"   46 A'                 
  0.565   0.595   0.621   0.638   0.649   0.719   0.762   0.784
 16 A"   47 A'   48 A'   17 A"   49 A'   50 A'   51 A'   52 A'                 
  0.822   0.884   0.978   1.009   1.164   1.283   1.320   1.389
 53 A'   54 A'   55 A'   18 A"   19 A"   20 A"   56 A'   57 A'                 
  1.392   1.452   1.525   1.611   1.642   1.731   1.769   1.809
 21 A"   58 A'   59 A'   60 A'   61 A'   22 A"   62 A'   23 A"                 
  1.828   1.962   2.007   2.043   2.072   2.107   2.233   2.347
 63 A'   64 A'   24 A"   65 A'   25 A"   66 A'   67 A'   68 A'                 
  2.392   2.602   2.629   2.643   2.785   2.822   3.039   3.229
 69 A'   70 A'   71 A'   26 A"   72 A'   27 A"   73 A'   74 A'                 
  3.443   3.769   3.792   3.956   3.971   3.996   4.024   4.069
 75 A'   28 A"   76 A'   77 A'   29 A"   30 A"   78 A'   31 A"                 
  4.101   4.183   4.374   4.805   6.268   6.348   6.551   6.693
 79 A'   80 A'   81 A'   82 A'   32 A"   83 A'   84 A'   85 A'                 
  7.547   7.579   7.670  23.555  24.201  47.873  66.739 289.742
 33 A"   86 A'   87 A'   88 A'   89 A'   90 A'   91 A'   34 A"                 
289.774 289.8921020.654
 92 A'   93 A'   94 A'                                                         

 Beta MOs, Restricted
 -- Occupied --                  
-482.84  -62.50  -56.32  -56.31  -56.31  -24.71  -10.28  -10.24
  1 A'    2 A'    3 A'    1 A"    4 A'    5 A'    6 A'    7 A'                 
 -8.706  -6.538  -6.524  -6.524  -2.649  -2.645  -2.644  -2.634
  8 A'    9 A'    2 A"   10 A'   11 A'    3 A"   12 A'    4 A"                 
 -2.634  -1.251  -0.847  -0.760  -0.620  -0.555  -0.514  -0.487
 13 A'   14 A'   15 A'   16 A'   17 A'   18 A'   19 A'    5 A"                 
 -0.428  -0.399  -0.350  -0.303  -0.267
 20 A'   21 A'    6 A"   22 A'    7 A"                                         
 -- Virtual --                   
 -0.026  -0.021  -0.010   0.018   0.033   0.053   0.055   0.071
 23 A'    8 A"   24 A'   25 A'   26 A'    9 A"   27 A'   28 A'                 
  0.080   0.086   0.106   0.111   0.116   0.126   0.135   0.149
 10 A"   29 A'   30 A'   11 A"   31 A'   32 A'   33 A'   34 A'                 
  0.170   0.220   0.246   0.273   0.314   0.328   0.348   0.367
 35 A'   36 A'   37 A'   12 A"   38 A'   39 A'   40 A'   41 A'                 
  0.414   0.426   0.437   0.472   0.479   0.505   0.534   0.564
 42 A'   13 A"   43 A'   44 A'   45 A'   14 A"   15 A"   46 A'                 
  0.565   0.595   0.621   0.638   0.649   0.719   0.762   0.784
 16 A"   47 A'   48 A'   17 A"   49 A'   50 A'   51 A'   52 A'                 
  0.822   0.884   0.978   1.009   1.164   1.283   1.320   1.389
 53 A'   54 A'   55 A'   18 A"   19 A"   20 A"   56 A'   57 A'                 
  1.392   1.452   1.525   1.611   1.642   1.731   1.769   1.809
 21 A"   58 A'   59 A'   60 A'   61 A'   22 A"   62 A'   23 A"                 
  1.828   1.962   2.007   2.043   2.072   2.107   2.233   2.347
 63 A'   64 A'   24 A"   65 A'   25 A"   66 A'   67 A'   68 A'                 
  2.392   2.602   2.629   2.643   2.785   2.822   3.039   3.229
 69 A'   70 A'   71 A'   26 A"   72 A'   27 A"   73 A'   74 A'                 
  3.443   3.769   3.792   3.956   3.971   3.996   4.024   4.069
 75 A'   28 A"   76 A'   77 A'   29 A"   30 A"   78 A'   31 A"                 
  4.101   4.183   4.374   4.805   6.268   6.348   6.551   6.693
 79 A'   80 A'   81 A'   82 A'   32 A"   83 A'   84 A'   85 A'                 
  7.547   7.579   7.670  23.555  24.201  47.873  66.739 289.742
 33 A"   86 A'   87 A'   88 A'   89 A'   90 A'   91 A'   34 A"                 
289.774 289.8921020.654
 92 A'   93 A'   94 A'                                                         
 --------------------------------------------------------------

          Ground-State Mulliken Net Atomic Charges

     Atom                 Charge (a.u.)
  ----------------------------------------
      1 H                     0.162116
      2 H                     0.190950
      3 F                    -0.119054
      4 Br                   -0.051731
      5 C                    -0.113285
      6 C                    -0.068996
  ----------------------------------------
  Sum of atomic charges =     0.000000

 -----------------------------------------------------------------
                    Cartesian Multipole Moments
 -----------------------------------------------------------------
    Charge (ESU x 10^10)
                 0.0000
    Dipole Moment (Debye)
         X       0.3104      Y       2.1621      Z      -0.0000
       Tot       2.1843
    Quadrupole Moments (Debye-Ang)
        XX     -34.8039     XY       3.9744     YY     -32.3050
        XZ       0.0000     YZ      -0.0000     ZZ     -36.9129
    Octopole Moments (Debye-Ang^2)
       XXX     -21.5931    XXY       9.2112    XYY      -7.6538
       YYY      12.5273    XXZ      -0.0000    XYZ       0.0000
       YYZ      -0.0000    XZZ      -7.7153    YZZ       1.6197
       ZZZ      -0.0000
    Hexadecapole Moments (Debye-Ang^3)
      XXXX    -388.4693   XXXY     -12.0808   XXYY     -78.3717
      XYYY     -32.0092   YYYY    -127.8226   XXXZ       0.0000
      XXYZ      -0.0000   XYYZ       0.0000   YYYZ      -0.0000
      XXZZ     -74.3121   XYZZ     -14.5462   YYZZ     -32.6519
      XZZZ      -0.0000   YZZZ      -0.0000   ZZZZ     -42.5722
 -----------------------------------------------------------------
Archival summary:
1\1\TWL01\OPT\ProcedureUnspecified\BasisUnspecified\r1122\taweetha\TueAug2808:55:422018TueAug2808:55:422018\0\\#,OPT,ProcedureUnspecified,BasisUnspecified,\\0,1\Br\C,1,1.89342\H,2,1.07955,1,115.25\C,2,1.32371,1,123.792,3,-180,0\H,4,1.08321,2,123.556,1,-180,0\F,4,1.34107,2,123.367,1,-0,0\\\@

 Total job time:  75.51s(wall), 274.81s(cpu) 
 Tue Aug 28 08:55:42 2018

        *************************************************************
        *                                                           *
        *  Thank you very much for using Q-Chem.  Have a nice day.  *
        *                                                           *
        *************************************************************


 
User input: 2 of 2 
 
Q-Chem Developer Version!
                  Welcome to Q-Chem
     A Quantum Leap Into The Future Of Chemistry


 Q-Chem 5.1, Q-Chem, Inc., Pleasanton, CA (2018)

 Yihan Shao,  Zhengting Gan,  E. Epifanovsky,  A. T. B. Gilbert,  M. Wormit,  
 J. Kussmann,  A. W. Lange,  A. Behn,  Jia Deng,  Xintian Feng,  D. Ghosh,  
 M. Goldey,  P. R. Horn,  L. D. Jacobson,  I. Kaliman,  T. Kus,  A. Landau,  
 Jie Liu,  E. I. Proynov,  R. M. Richard,  R. P. Steele,  E. J. Sundstrom,  
 H. L. Woodcock III,  P. M. Zimmerman,  D. Zuev,  B. Albrecht,  E. Alguire,  
 S. A. Baeppler,  D. Barton,  Z. Benda,  Y. A. Bernard,  E. J. Berquist,  
 K. B. Bravaya,  H. Burton,  D. Casanova,  Chun-Min Chang,  Yunqing Chen,  
 A. Chien,  K. D. Closser,  M. P. Coons,  S. Coriani,  S. Dasgupta,  
 A. L. Dempwolff,  M. Diedenhofen,  Hainam Do,  R. G. Edgar,  Po-Tung Fang,  
 S. Faraji,  S. Fatehi,  Qingguo Feng,  K. D. Fenk,  J. Fosso-Tande,  
 Qinghui Ge,  A. Ghysels,  G. Gidofalvi,  J. Gomes,  J. Gonthier,  A. Gunina,  
 D. Hait,  M. W. D. Hanson-Heine,  P. H. P. Harbach,  A. W. Hauser,  
 J. E. Herr,  E. G. Hohenstein,  Z. C. Holden,  Kerwin Hui,  B. C. Huynh,  
 T.-C. Jagau,  Hyunjun Ji,  B. Kaduk,  K. Khistyaev,  Jaehoon Kim,  
 P. Klunzinger,  K. Koh,  D. Kosenkov,  L. Koulias,  T. Kowalczyk,  
 C. M. Krauter,  A. Kunitsa,  Ka Un Lao,  A. Laurent,  K. V. Lawler,  
 Joonho Lee,  D. Lefrancois,  S. Lehtola,  D. S. Levine,  Yi-Pei Li,  
 You-Sheng Lin,  Fenglai Liu,  E. Livshits,  A. Luenser,  P. Manohar,  
 E. Mansoor,  S. F. Manzer,  Shan-Ping Mao,  Yuezhi Mao,  N. Mardirossian,  
 A. V. Marenich,  T. Markovich,  L. A. Martinez-Martinez,  S. A. Maurer,  
 N. J. Mayhall,  S. C. McKenzie,  J.-M. Mewes,  A. F. Morrison,  
 J. W. Mullinax,  K. Nanda,  T. S. Nguyen-Beck,  R. Olivares-Amaya,  
 J. A. Parkhill,  T. M. Perrine,  F. Plasser,  P. Pokhilko,  S. Prager,  
 A. Prociuk,  E. Ramos,  D. R. Rehn,  F. Rob,  M. Schneider,  N. Sergueev,  
 S. M. Sharada,  S. Sharma,  D. W. Small,  T. Stauch,  T. Stein,  
 Yu-Chuan Su,  A. J. W. Thom,  A. Tkatchenko,  T. Tsuchimochi,  N. M. Tubman,  
 L. Vogt,  M. L. Vidal,  O. Vydrov,  M. A. Watson,  J. Wenzel,  
 M. de Wergifosse,  T. A. Wesolowski,  A. White,  J. Witte,  A. Yamada,  
 Jun Yang,  K. Yao,  S. Yeganeh,  S. R. Yost,  Zhi-Qiang You,  A. Zech,  
 Igor Ying Zhang,  Xing Zhang,  Yan Zhao,  Ying Zhu,  B. R. Brooks,  
 G. K. L. Chan,  C. J. Cramer,  M. S. Gordon,  W. J. Hehre,  A. Klamt,  
 M. W. Schmidt,  C. D. Sherrill,  D. G. Truhlar,  A. Aspuru-Guzik,  R. Baer,  
 A. T. Bell,  N. A. Besley,  Jeng-Da Chai,  A. E. DePrince, III,  
 R. A. DiStasio Jr.,  A. Dreuw,  B. D. Dunietz,  T. R. Furlani,  
 Chao-Ping Hsu,  Yousung Jung,  Jing Kong,  D. S. Lambrecht,  WanZhen Liang,  
 C. Ochsenfeld,  V. A. Rassolov,  L. V. Slipchenko,  J. E. Subotnik,  
 T. Van Voorhis,  J. M. Herbert,  A. I. Krylov,  P. M. W. Gill,  M. Head-Gordon

 Contributors to earlier versions of Q-Chem not listed above: 
 R. D. Adamson,  B. Austin,  J. Baker,  G. J. O. Beran,  K. Brandhorst,  
 S. T. Brown,  E. F. C. Byrd,  A. K. Chakraborty,  C.-L. Cheng,  
 Siu Hung Chien,  D. M. Chipman,  D. L. Crittenden,  H. Dachsel,  
 R. J. Doerksen,  A. D. Dutoi,  L. Fusti-Molnar,  W. A. Goddard III,  
 A. Golubeva-Zadorozhnaya,  S. R. Gwaltney,  G. Hawkins,  A. Heyden,  
 S. Hirata,  G. Kedziora,  F. J. Keil,  C. Kelley,  Jihan Kim,  R. A. King,  
 R. Z. Khaliullin,  P. P. Korambath,  W. Kurlancheek,  A. M. Lee,  M. S. Lee,  
 S. V. Levchenko,  Ching Yeh Lin,  D. Liotard,  R. C. Lochan,  I. Lotan,  
 P. E. Maslen,  N. Nair,  D. P. O'Neill,  D. Neuhauser,  E. Neuscamman,  
 C. M. Oana,  R. Olson,  B. Peters,  R. Peverati,  P. A. Pieniazek,  
 Y. M. Rhee,  J. Ritchie,  M. A. Rohrdanz,  E. Rosta,  N. J. Russ,  
 H. F. Schaefer III,  N. E. Schultz,  N. Shenvi,  A. C. Simmonett,  A. Sodt,  
 D. Stuck,  K. S. Thanthiriwatte,  V. Vanovschi,  Tao Wang,  A. Warshel,  
 C. F. Williams,  Q. Wu,  X. Xu,  W. Zhang

 Please cite Q-Chem as follows:
 Y. Shao et al., Mol. Phys. 113, 184-215 (2015)
 DOI: 10.1080/00268976.2014.952696

 Q-Chem 5.1.1 for Intel X86 EM64T Linux

 Parts of Q-Chem use Armadillo 8.300.2 (Tropical Shenanigans).
 http://arma.sourceforge.net/

 Q-Chem begins on Tue Aug 28 08:55:42 2018  

Host: 
0

     Scratch files written to /scratch/taweetham/qchem16659//
The previous job contains 0 fragments, simply inherited here
Input Ideriv = 2
Curr. Ideriv = -1
Max.  Ideriv = 2

Checking the input file for inconsistencies... 	...done.

--------------------------------------------------------------
User input:
--------------------------------------------------------------

$molecule
read
$end

$rem
   SCF_GUESS 	READ
   JOB_TYPE 	FREQUENCY
   BASIS 	6-311++G**
   EXCHANGE 	B3LYP
   MEM_TOTAL	7500	
$end


--------------------------------------------------------------
 ----------------------------------------------------------------
             Standard Nuclear Orientation (Angstroms)
    I     Atom           X                Y                Z
 ----------------------------------------------------------------
    1      H       2.6715340460     1.0757801228    -0.0000000000
    2      H       0.3811280294     2.0212794869    -0.0000000000
    3      F       2.0459915637    -0.8527712513     0.0000000000
    4      Br     -1.0128389244    -0.1120684287    -0.0000000000
    5      C       1.7793363387     0.4615164564    -0.0000000000
    6      C       0.5511263620     0.9551963194    -0.0000000000
 ----------------------------------------------------------------
 Molecular Point Group                 Cs    NOp =  2
 Largest Abelian Subgroup              Cs    NOp =  2
 Nuclear Repulsion Energy =   223.4532594348 hartrees
 There are       29 alpha and       29 beta electrons
 Requested basis set is 6-311++G(d,p)
 There are 47 shells and 128 basis functions

 Total QAlloc Memory Limit   7500 MB
 Mega-Array Size       188 MB
 MEM_STATIC part       192 MB

                       Distance Matrix (Angstroms)
             H (  1)   H (  2)   F (  3)   Br(  4)   C (  5)
   H (  2)  2.477888
   F (  3)  2.027465  3.321436
   Br(  4)  3.871122  2.548395  3.147234
   C (  5)  1.083207  2.094719  1.341066  2.850481
   C (  6)  2.123834  1.079552  2.345926  1.893421  1.323714

 A cutoff of  1.0D-11 yielded   1033 shell pairs
 There are      7837 function pairs (      8588 Cartesian)

 -------------------------------------------------------
 OpenMP Integral Computing Module                       
 Release: version 1.0, May 2013, Q-Chem Inc. Pittsburgh 
 -------------------------------------------------------
 Integral Job Info:
 Integral job number is                      11
 Integral operator is                         1
 short-range coefficients                     0
 long-range coefficients              100000000
 Omega coefficients                           0
 if combine SR and LR in K                    0
 Integral screening is                        0
 Integral computing path is                   2
 max size of driver memory is            800000
 size of driver memory is                593474
 size of scratch memory is             29623520
 max col of scratch BK array               1296
 max len of scratch array in speh3          155
 max len of scratch index in speh4           18
 max int batch size is                      520
 min int batch size is                       52
 fixed nKL is                                45
 max L of basis functions is                  2
 order of int derivative is                   0
 number of shells is                         47
 number of basis is                         134
 number of cartesian basis is               134
 number of contracted shell pairs          1033
 number of primitive shell pairs           2824
 maxK2 (contraction) of shell pair           36
 max number of K2 of shell pair               1
 max number of CS2 of shell pair            123
 max number of PS2 of shell pair            240
 mem total for path MDJ                  516206
 -------------------------------------------------------
 Smallest overlap matrix eigenvalue = 1.02E-04
 Guess MOs from SCF MO coefficient file

 -----------------------------------------------------------------------
  General SCF calculation program by
  Eric Jon Sundstrom, Paul Horn, Yuezhi Mao, Dmitri Zuev, Alec White,
  David Stuck, Shaama M.S., Shane Yost, Joonho Lee, David Small,
  Daniel Levine, Susi Lehtola, Hugh Burton, Evgeny Epifanovsky
 -----------------------------------------------------------------------
 Exchange:     0.2000 Hartree-Fock + 0.0800 Slater + 0.7200 B88
 Correlation:  0.1900 VWN1RPA + 0.8100 LYP
 Using SG-1 standard quadrature grid
 using 4 threads for integral computing
 -------------------------------------------------------
 OpenMP Integral computing Module                
 Release: version 2.0, May 2017, Q-Chem Inc. Pleasanton 
 -------------------------------------------------------
 -------------------------------------------------------
 OpenMP BLAS3 based DFT computing Module                
 Release: version 1.0, May 2013, Q-Chem Inc. Pittsburgh 
 -------------------------------------------------------
 A restricted SCF calculation will be
 performed using DIIS
 SCF converges when DIIS error is below 1.0e-08
 ---------------------------------------
  Cycle       Energy         DIIS error
 ---------------------------------------
    1   -2751.3502755606      4.83e-03  
    2   -2751.4208692947      7.10e-04  
    3   -2751.4207521832      8.37e-04  
    4   -2751.4219177582      1.90e-04  
    5   -2751.4219600284      8.21e-05  
    6   -2751.4219714162      1.93e-05  
    7   -2751.4219720969      5.99e-06  
    8   -2751.4219721520      2.34e-06  
    9   -2751.4219721601      1.95e-07  
   10   -2751.4219721602      7.96e-08  
   11   -2751.4219721602      1.67e-08  
   12   -2751.4219721602      1.79e-09  Convergence criterion met
 ---------------------------------------
 SCF time:   CPU 15.84s  wall 4.00s 
 SCF   energy in the final basis set =    -2751.4219721602
 Total energy in the final basis set =    -2751.4219721602

 --------------------------------------------------------------
             Orbital Energies (a.u.) and Symmetries
 --------------------------------------------------------------

 Alpha MOs, Restricted
 -- Occupied --                  
-482.84  -62.50  -56.32  -56.31  -56.31  -24.71  -10.28  -10.24
  1 A'    2 A'    3 A'    1 A"    4 A'    5 A'    6 A'    7 A'                 
 -8.706  -6.538  -6.524  -6.524  -2.649  -2.645  -2.644  -2.634
  8 A'    9 A'    2 A"   10 A'   11 A'    3 A"   12 A'   13 A'                 
 -2.634  -1.251  -0.847  -0.760  -0.620  -0.555  -0.514  -0.487
  4 A"   14 A'   15 A'   16 A'   17 A'   18 A'   19 A'    5 A"                 
 -0.428  -0.399  -0.350  -0.303  -0.267
 20 A'   21 A'    6 A"   22 A'    7 A"                                         
 -- Virtual --                   
 -0.027  -0.021  -0.010   0.018   0.033   0.053   0.055   0.071
 23 A'    8 A"   24 A'   25 A'   26 A'    9 A"   27 A'   28 A'                 
  0.080   0.086   0.106   0.111   0.116   0.126   0.135   0.150
 10 A"   29 A'   30 A'   11 A"   31 A'   32 A'   33 A'   34 A'                 
  0.170   0.220   0.246   0.273   0.314   0.327   0.348   0.367
 35 A'   36 A'   37 A'   12 A"   38 A'   39 A'   40 A'   41 A'                 
  0.414   0.426   0.437   0.472   0.479   0.505   0.534   0.564
 42 A'   13 A"   43 A'   44 A'   45 A'   14 A"   15 A"   46 A'                 
  0.565   0.595   0.621   0.638   0.649   0.719   0.762   0.784
 16 A"   47 A'   48 A'   17 A"   49 A'   50 A'   51 A'   52 A'                 
  0.822   0.885   0.978   1.009   1.164   1.283   1.320   1.389
 53 A'   54 A'   55 A'   18 A"   19 A"   20 A"   56 A'   57 A'                 
  1.392   1.452   1.525   1.611   1.642   1.731   1.769   1.809
 21 A"   58 A'   59 A'   60 A'   61 A'   22 A"   62 A'   23 A"                 
  1.828   1.962   2.007   2.043   2.072   2.107   2.233   2.347
 63 A'   64 A'   24 A"   65 A'   25 A"   66 A'   67 A'   68 A'                 
  2.392   2.602   2.629   2.643   2.785   2.822   3.039   3.229
 69 A'   70 A'   71 A'   26 A"   72 A'   27 A"   73 A'   74 A'                 
  3.443   3.769   3.792   3.956   3.971   3.996   4.024   4.069
 75 A'   28 A"   76 A'   77 A'   29 A"   30 A"   78 A'   31 A"                 
  4.101   4.183   4.374   4.805   6.268   6.348   6.550   6.692
 79 A'   80 A'   81 A'   82 A'   32 A"   83 A'   84 A'   85 A'                 
  7.546   7.579   7.669  23.555  24.202  47.873  66.739 289.742
 33 A"   86 A'   87 A'   88 A'   89 A'   90 A'   91 A'   34 A"                 
289.774 289.8921020.654
 92 A'   93 A'   94 A'                                                         

 Beta MOs, Restricted
 -- Occupied --                  
-482.84  -62.50  -56.32  -56.31  -56.31  -24.71  -10.28  -10.24
  1 A'    2 A'    3 A'    1 A"    4 A'    5 A'    6 A'    7 A'                 
 -8.706  -6.538  -6.524  -6.524  -2.649  -2.645  -2.644  -2.634
  8 A'    9 A'    2 A"   10 A'   11 A'    3 A"   12 A'   13 A'                 
 -2.634  -1.251  -0.847  -0.760  -0.620  -0.555  -0.514  -0.487
  4 A"   14 A'   15 A'   16 A'   17 A'   18 A'   19 A'    5 A"                 
 -0.428  -0.399  -0.350  -0.303  -0.267
 20 A'   21 A'    6 A"   22 A'    7 A"                                         
 -- Virtual --                   
 -0.027  -0.021  -0.010   0.018   0.033   0.053   0.055   0.071
 23 A'    8 A"   24 A'   25 A'   26 A'    9 A"   27 A'   28 A'                 
  0.080   0.086   0.106   0.111   0.116   0.126   0.135   0.150
 10 A"   29 A'   30 A'   11 A"   31 A'   32 A'   33 A'   34 A'                 
  0.170   0.220   0.246   0.273   0.314   0.327   0.348   0.367
 35 A'   36 A'   37 A'   12 A"   38 A'   39 A'   40 A'   41 A'                 
  0.414   0.426   0.437   0.472   0.479   0.505   0.534   0.564
 42 A'   13 A"   43 A'   44 A'   45 A'   14 A"   15 A"   46 A'                 
  0.565   0.595   0.621   0.638   0.649   0.719   0.762   0.784
 16 A"   47 A'   48 A'   17 A"   49 A'   50 A'   51 A'   52 A'                 
  0.822   0.885   0.978   1.009   1.164   1.283   1.320   1.389
 53 A'   54 A'   55 A'   18 A"   19 A"   20 A"   56 A'   57 A'                 
  1.392   1.452   1.525   1.611   1.642   1.731   1.769   1.809
 21 A"   58 A'   59 A'   60 A'   61 A'   22 A"   62 A'   23 A"                 
  1.828   1.962   2.007   2.043   2.072   2.107   2.233   2.347
 63 A'   64 A'   24 A"   65 A'   25 A"   66 A'   67 A'   68 A'                 
  2.392   2.602   2.629   2.643   2.785   2.822   3.039   3.229
 69 A'   70 A'   71 A'   26 A"   72 A'   27 A"   73 A'   74 A'                 
  3.443   3.769   3.792   3.956   3.971   3.996   4.024   4.069
 75 A'   28 A"   76 A'   77 A'   29 A"   30 A"   78 A'   31 A"                 
  4.101   4.183   4.374   4.805   6.268   6.348   6.550   6.692
 79 A'   80 A'   81 A'   82 A'   32 A"   83 A'   84 A'   85 A'                 
  7.546   7.579   7.669  23.555  24.202  47.873  66.739 289.742
 33 A"   86 A'   87 A'   88 A'   89 A'   90 A'   91 A'   34 A"                 
289.774 289.8921020.654
 92 A'   93 A'   94 A'                                                         
 --------------------------------------------------------------

          Ground-State Mulliken Net Atomic Charges

     Atom                 Charge (a.u.)
  ----------------------------------------
      1 H                     0.162073
      2 H                     0.190985
      3 F                    -0.119141
      4 Br                   -0.051795
      5 C                    -0.113160
      6 C                    -0.068962
  ----------------------------------------
  Sum of atomic charges =     0.000000

 -----------------------------------------------------------------
                    Cartesian Multipole Moments
 -----------------------------------------------------------------
    Charge (ESU x 10^10)
                 0.0000
    Dipole Moment (Debye)
         X       0.8244      Y       2.0215      Z      -0.0000
       Tot       2.1831
    Quadrupole Moments (Debye-Ang)
        XX     -32.8263     XY       4.2339     YY     -33.4329
        XZ       0.0000     YZ      -0.0000     ZZ     -36.9130
    Octopole Moments (Debye-Ang^2)
       XXX     -12.4731    XXY       2.2665    XYY      -6.0237
       YYY      -3.6820    XXZ      -0.0000    XYZ      -0.0000
       YYZ      -0.0000    XZZ      -6.3149    YZZ      -4.6356
       ZZZ       0.0000
    Hexadecapole Moments (Debye-Ang^3)
      XXXX    -381.9640   XXXY      18.1457   XXYY     -86.2668
      XYYY      -4.1488   YYYY    -105.1227   XXXZ       0.0000
      XXYZ      -0.0000   XYYZ       0.0000   YYYZ       0.0000
      XXZZ     -78.4202   XYZZ      -4.5154   YYZZ     -28.5242
      XZZZ       0.0000   YZZZ       0.0000   ZZZZ     -42.5750
 -----------------------------------------------------------------
 Calculating MO derivatives via CPSCF
 D1JvT checksum  = 174096 12942.6339349854
 D1KAT checksum  = 365328 895.3835945085
   1         3          18      0.140129    0.042643
   2         3          18      0.015736    0.005087
   3         3          18      0.001799    0.000626
   4         4          17      0.000134    0.000051
   5        19           2      0.000004    0.000002
   6        21           0      0.000000    0.000000    Roots Converged
 Time for AOints: 4.2 s (CPU) 1.1 s (wall)
 ------------------------------------------------------------------------------
                     AOints        : Timing summary (seconds)
 ------------------------------------------------------------------------------
     job step          cpu (% of tot)      sys (% of tot)     wall (% of tot)
 ------------------------------------------------------------------------------
  cpscf_lag         0.2586E+02 (31.0)   0.4000E-05 (40.0)   0.6679E+01 (30.8)
  iterzp            0.5326E+02 (63.9)   0.5000E-05 (50.0)   0.1388E+02 (63.9)
  make_fx           0.0000E+00 ( 0.0)   0.0000E+00 ( 0.0)   0.0000E+00 ( 0.0)
  AOints            0.4204E+01 ( 5.0)   0.1000E-05 (10.0)   0.1071E+01 ( 4.9)
 ------------------------------------------------------------------------------
   Grand Totals     0.8341E+02          0.1000E-04          0.2172E+02
 ------------------------------------------------------------------------------
 Calculating analytic Hessian of the SCF energy
 Polarizability Matrix (a.u.)
            1           2           3
    1 -61.0543749  -3.5309398   0.0000000
    2  -3.5309398 -39.4687259  -0.0000000
    3   0.0000000  -0.0000000 -29.5744071

 Direct stationary perturbation theory relativistic correction:

 rels  =      16.859730215512
 relv  =     -56.862583131844
 rel2e =       8.806001982477
 E_rel =     -31.196850933855

 Hessian of the SCF Energy
            1           2           3           4           5           6
    1   0.2661661   0.1394963   0.0000000   0.0000517   0.0005179  -0.0000000
    2   0.1394963   0.1567924  -0.0000000  -0.0001578   0.0003643  -0.0000000
    3   0.0000000  -0.0000000   0.0206820  -0.0000000  -0.0000000  -0.0042586
    4   0.0000517  -0.0001578  -0.0000000   0.0621420  -0.0554897   0.0000000
    5   0.0005179   0.0003643  -0.0000000  -0.0554897   0.3579521   0.0000000
    6  -0.0000000  -0.0000000  -0.0042586   0.0000000   0.0000000   0.0203641
    7   0.0117045  -0.0212889  -0.0000000  -0.0053994   0.0005957   0.0000000
    8   0.0091785  -0.0374384   0.0000000   0.0029914   0.0027861  -0.0000000
    9  -0.0000000   0.0000000   0.0048425  -0.0000000  -0.0000000   0.0114581
   10  -0.0015086   0.0037297  -0.0000000  -0.0076030  -0.0032375   0.0000000
   11   0.0011710   0.0009159   0.0000000  -0.0233032  -0.0064224  -0.0000000
   12  -0.0000000  -0.0000000   0.0059366  -0.0000000  -0.0000000   0.0012678
   13  -0.2614236  -0.1302404  -0.0000000   0.0031562  -0.0030400  -0.0000000
   14  -0.1350625  -0.1300054   0.0000000   0.0262304  -0.0070560   0.0000000
   15   0.0000000  -0.0000000  -0.0345640   0.0000000  -0.0000000  -0.0019609
   16  -0.0149901   0.0084612   0.0000000  -0.0523474   0.0606537   0.0000000
   17  -0.0153013   0.0093711  -0.0000000   0.0497289  -0.3476242  -0.0000000
   18  -0.0000000   0.0000000   0.0073616  -0.0000000  -0.0000000  -0.0268704
            7           8           9          10          11          12
    1   0.0117045   0.0091785  -0.0000000  -0.0015086   0.0011710  -0.0000000
    2  -0.0212889  -0.0374384   0.0000000   0.0037297   0.0009159  -0.0000000
    3  -0.0000000   0.0000000   0.0048425  -0.0000000   0.0000000   0.0059366
    4  -0.0053994   0.0029914  -0.0000000  -0.0076030  -0.0233032  -0.0000000
    5   0.0005957   0.0027861  -0.0000000  -0.0032375  -0.0064224  -0.0000000
    6   0.0000000  -0.0000000   0.0114581   0.0000000  -0.0000000   0.0012678
    7   0.0784543  -0.0718304   0.0000000   0.0021764   0.0024660  -0.0000000
    8  -0.0718304   0.3908008  -0.0000000   0.0024514   0.0059339   0.0000000
    9   0.0000000  -0.0000000   0.0212691   0.0000000   0.0000000  -0.0054317
   10   0.0021764   0.0024514   0.0000000   0.1568331   0.0879564  -0.0000000
   11   0.0024660   0.0059339   0.0000000   0.0879564   0.0805529   0.0000000
   12  -0.0000000   0.0000000  -0.0054317  -0.0000000   0.0000000   0.0091456
   13  -0.0833270   0.0452276  -0.0000000  -0.0330320  -0.0068453   0.0000000
   14   0.0391322  -0.3141119   0.0000000  -0.0301712  -0.0046144  -0.0000000
   15  -0.0000000   0.0000000  -0.0394912  -0.0000000  -0.0000000   0.0068613
   16  -0.0036088   0.0119814  -0.0000000  -0.1168659  -0.0614449   0.0000000
   17   0.0509255  -0.0479705   0.0000000  -0.0607288  -0.0763659   0.0000000
   18   0.0000000  -0.0000000   0.0073533   0.0000000   0.0000000  -0.0177795
           13          14          15          16          17          18
    1  -0.2614236  -0.1350625   0.0000000  -0.0149901  -0.0153013  -0.0000000
    2  -0.1302404  -0.1300054  -0.0000000   0.0084612   0.0093711   0.0000000
    3  -0.0000000   0.0000000  -0.0345640   0.0000000  -0.0000000   0.0073616
    4   0.0031562   0.0262304   0.0000000  -0.0523474   0.0497289  -0.0000000
    5  -0.0030400  -0.0070560  -0.0000000   0.0606537  -0.3476242  -0.0000000
    6  -0.0000000   0.0000000  -0.0019609   0.0000000  -0.0000000  -0.0268704
    7  -0.0833270   0.0391322  -0.0000000  -0.0036088   0.0509255   0.0000000
    8   0.0452276  -0.3141119   0.0000000   0.0119814  -0.0479705  -0.0000000
    9  -0.0000000   0.0000000  -0.0394912  -0.0000000   0.0000000   0.0073533
   10  -0.0330320  -0.0301712  -0.0000000  -0.1168659  -0.0607288   0.0000000
   11  -0.0068453  -0.0046144  -0.0000000  -0.0614449  -0.0763659   0.0000000
   12   0.0000000  -0.0000000   0.0068613   0.0000000   0.0000000  -0.0177795
   13   0.8732411  -0.0608424   0.0000000  -0.4986145   0.1557405  -0.0000000
   14  -0.0608424   0.6023784   0.0000000   0.1607134  -0.1465908  -0.0000000
   15   0.0000000   0.0000000   0.1162434  -0.0000000  -0.0000000  -0.0470885
   16  -0.4986145   0.1607134  -0.0000000   0.6864267  -0.1803648   0.0000000
   17   0.1557405  -0.1465908  -0.0000000  -0.1803648   0.6091803   0.0000000
   18  -0.0000000  -0.0000000  -0.0470885   0.0000000   0.0000000   0.0770235
 Gradient time:  CPU 121.38 s  wall 31.78 s
 **********************************************************************
 **                                                                  **
 **                       VIBRATIONAL ANALYSIS                       **
 **                       --------------------                       **
 **                                                                  **
 **        VIBRATIONAL FREQUENCIES (CM**-1) AND NORMAL MODES         **
 **     FORCE CONSTANTS (mDYN/ANGSTROM) AND REDUCED MASSES (AMU)     **
 **                  INFRARED INTENSITIES (KM/MOL)                   **
 **                                                                  **
 **********************************************************************


 Mode:                 1                      2                      3
 Frequency:       168.10                 429.00                 566.13
 Force Cnst:      0.2978                 0.3624                 1.4334
 Red. Mass:      17.8867                 3.3426                 7.5907
 IR Active:          YES                    YES                    YES
 IR Intens:        1.450                 12.863                 19.305
 Raman Active:       YES                    YES                    YES
               X      Y      Z        X      Y      Z        X      Y      Z
 H         -0.052  0.241 -0.000    0.000  0.000 -0.862    0.660 -0.106  0.000
 H          0.151 -0.317  0.000   -0.000 -0.000  0.236    0.241  0.111  0.000
 F          0.773  0.018  0.000   -0.000  0.000  0.113   -0.152  0.071 -0.000
 Br        -0.227  0.064 -0.000   -0.000 -0.000 -0.024   -0.109 -0.064  0.000
 C          0.183 -0.108 -0.000    0.000  0.000 -0.290    0.463  0.165  0.000
 C          0.078 -0.333  0.000    0.000 -0.000  0.321    0.422  0.141 -0.000
 TransDip  -0.038 -0.008 -0.000   -0.000  0.000 -0.115    0.139  0.021  0.000

 Mode:                 4                      5                      6
 Frequency:       745.45                 749.15                 890.38
 Force Cnst:      0.4164                 2.0608                 0.6042
 Red. Mass:       1.2718                 6.2322                 1.2936
 IR Active:          YES                    YES                    YES
 IR Intens:       50.255                  5.016                  0.490
 Raman Active:       YES                    YES                    YES
               X      Y      Z        X      Y      Z        X      Y      Z
 H          0.000  0.000  0.490   -0.026 -0.282  0.000   -0.000  0.000  0.800
 H         -0.000 -0.000  0.859    0.299  0.635  0.000    0.000  0.000 -0.578
 F         -0.000  0.000  0.043    0.168 -0.165  0.000    0.000 -0.000  0.005
 Br         0.000  0.000  0.003   -0.027 -0.037  0.000   -0.000 -0.000  0.001
 C          0.000  0.000 -0.123   -0.156 -0.100 -0.000   -0.000  0.000 -0.128
 C         -0.000 -0.000 -0.076    0.043  0.577 -0.000   -0.000  0.000  0.097
 TransDip  -0.000 -0.000  0.227    0.042  0.058  0.000   -0.000  0.000  0.022

 Mode:                 7                      8                      9
 Frequency:      1048.60                1235.53                1334.20
 Force Cnst:      1.6907                 1.2428                 1.2917
 Red. Mass:       2.6098                 1.3818                 1.2316
 IR Active:          YES                    YES                    YES
 IR Intens:      106.603                 45.934                 27.508
 Raman Active:       YES                    YES                    YES
               X      Y      Z        X      Y      Z        X      Y      Z
 H         -0.224 -0.056  0.000   -0.258  0.527 -0.000   -0.533  0.707 -0.000
 H          0.904  0.100  0.000    0.783  0.116  0.000   -0.437 -0.068  0.000
 F         -0.033  0.198  0.000   -0.009 -0.087 -0.000   -0.017 -0.010  0.000
 Br        -0.003 -0.008 -0.000   -0.001 -0.004  0.000   -0.001  0.000 -0.000
 C         -0.097 -0.240 -0.000    0.005  0.140  0.000    0.002 -0.074 -0.000
 C          0.109 -0.027  0.000   -0.030 -0.033 -0.000    0.114  0.034  0.000
 TransDip   0.209 -0.256  0.000   -0.172  0.133  0.000    0.153  0.069 -0.000

 Mode:                10                     11                     12
 Frequency:      1696.41                3200.75                3240.40
 Force Cnst:     12.1881                 6.5701                 6.7959
 Red. Mass:       7.1882                 1.0885                 1.0985
 IR Active:          YES                    YES                    YES
 IR Intens:       70.707                  5.691                  7.218
 Raman Active:       YES                    YES                    YES
               X      Y      Z        X      Y      Z        X      Y      Z
 H          0.001  0.557 -0.000    0.788  0.533  0.000    0.242  0.159 -0.000
 H          0.140  0.333 -0.000    0.049 -0.293 -0.000   -0.170  0.937  0.000
 F         -0.030  0.052 -0.000    0.000 -0.001 -0.000   -0.000  0.001  0.000
 Br         0.005  0.001  0.000    0.000  0.000 -0.000    0.000  0.000 -0.000
 C          0.474 -0.303  0.000   -0.071 -0.042 -0.000   -0.028 -0.011 -0.000
 C         -0.470  0.136 -0.000   -0.001  0.023  0.000    0.022 -0.083 -0.000
 TransDip   0.119 -0.241 -0.000    0.050 -0.057 -0.000   -0.086  0.006  0.000

 STANDARD THERMODYNAMIC QUANTITIES AT   298.15 K  AND     1.00 ATM

   This Molecule has  0 Imaginary Frequencies
   Zero point vibrational energy:       21.878 kcal/mol

   Atom    1 Element H  Has Mass    1.00783
   Atom    2 Element H  Has Mass    1.00783
   Atom    3 Element F  Has Mass   18.99840
   Atom    4 Element Br Has Mass   78.91830
   Atom    5 Element C  Has Mass   12.00000
   Atom    6 Element C  Has Mass   12.00000
   Molecular Mass:   123.932360 amu
   Principal axes and moments of inertia in amu*Bohr^2:
                             1           2           3
    Eigenvalues --      118.81626   745.57293   864.38918
          X               0.99963     0.02704    -0.00000
          Y              -0.02704     0.99963     0.00000
          Z               0.00000    -0.00000     1.00000
   Rotational Symmetry Number is   1
   The Molecule is an Asymmetric Top
   Translational Enthalpy:        0.889 kcal/mol
   Rotational Enthalpy:           0.889 kcal/mol
   Vibrational Enthalpy:         22.743 kcal/mol
   gas constant (RT):             0.592 kcal/mol
   Translational Entropy:        40.357  cal/mol.K
   Rotational Entropy:           25.840  cal/mol.K
   Vibrational Entropy:           4.626  cal/mol.K

   Total Enthalpy:               25.112 kcal/mol
   Total Entropy:                70.824  cal/mol.K

 ======================================================================

 STANDARD THERMODYNAMIC QUANTITIES FOR ANHARMONIC VIBRATION -- TOSH

   Zero point vibrational energy: ************ kcal/mol

   Vibrational Enthalpy:       Infinity kcal/mol
   Vibrational Entropy:             NaN  cal/mol.K

   Total Enthalpy:             Infinity kcal/mol
   Total Entropy:                   NaN  cal/mol.K

 ======================================================================

 STANDARD THERMODYNAMIC QUANTITIES FOR ANHARMONIC VIBRATION -- VPT2

   Zero point vibrational energy: ************ kcal/mol

   Vibrational Enthalpy:       Infinity kcal/mol
   Vibrational Entropy:             NaN  cal/mol.K

   Total Enthalpy:             Infinity kcal/mol
   Total Entropy:                   NaN  cal/mol.K

 ======================================================================

Archival summary:
1\1\TWL01\FREQ\ProcedureUnspecified\BasisUnspecified\r1122\taweetha\TueAug2808:56:182018TueAug2808:56:182018\0\\#,FREQ,ProcedureUnspecified,BasisUnspecified,\\0,1\Br\C,1,1.89342\H,2,1.07955,1,115.25\C,2,1.32371,1,123.792,3,-180,0\H,4,1.08321,2,123.556,1,-180,0\F,4,1.34107,2,123.367,1,0,0\\\@

 Total job time:  36.11s(wall), 137.33s(cpu) 
 Tue Aug 28 08:56:18 2018

        *************************************************************
        *                                                           *
        *  Thank you very much for using Q-Chem.  Have a nice day.  *
        *                                                           *
        *************************************************************
