# Supplementary material for: Geometric and energetic data from ab initio calculations of haloethene, haloimine, halomethylenephosphine, haloiminophosphine, halodiazene, halodiphosphene and halocyclopropane
Source: Data Brief. 2019 Nov 2;27:104738. doi: 10.1016/j.dib.2019.104738 (PMC6861602; doi:10.1016/j.dib.2019.104738)
Supplement: Multimedia component 2 [file mmc2.zip › CC/B3LYP/HFCCHCl.out]

Q-Chem Developer Version!
                  Welcome to Q-Chem
     A Quantum Leap Into The Future Of Chemistry


 Q-Chem 5.1, Q-Chem, Inc., Pleasanton, CA (2018)

 Yihan Shao,  Zhengting Gan,  E. Epifanovsky,  A. T. B. Gilbert,  M. Wormit,  
 J. Kussmann,  A. W. Lange,  A. Behn,  Jia Deng,  Xintian Feng,  D. Ghosh,  
 M. Goldey,  P. R. Horn,  L. D. Jacobson,  I. Kaliman,  T. Kus,  A. Landau,  
 Jie Liu,  E. I. Proynov,  R. M. Richard,  R. P. Steele,  E. J. Sundstrom,  
 H. L. Woodcock III,  P. M. Zimmerman,  D. Zuev,  B. Albrecht,  E. Alguire,  
 S. A. Baeppler,  D. Barton,  Z. Benda,  Y. A. Bernard,  E. J. Berquist,  
 K. B. Bravaya,  H. Burton,  D. Casanova,  Chun-Min Chang,  Yunqing Chen,  
 A. Chien,  K. D. Closser,  M. P. Coons,  S. Coriani,  S. Dasgupta,  
 A. L. Dempwolff,  M. Diedenhofen,  Hainam Do,  R. G. Edgar,  Po-Tung Fang,  
 S. Faraji,  S. Fatehi,  Qingguo Feng,  K. D. Fenk,  J. Fosso-Tande,  
 Qinghui Ge,  A. Ghysels,  G. Gidofalvi,  J. Gomes,  J. Gonthier,  A. Gunina,  
 D. Hait,  M. W. D. Hanson-Heine,  P. H. P. Harbach,  A. W. Hauser,  
 J. E. Herr,  E. G. Hohenstein,  Z. C. Holden,  Kerwin Hui,  B. C. Huynh,  
 T.-C. Jagau,  Hyunjun Ji,  B. Kaduk,  K. Khistyaev,  Jaehoon Kim,  
 P. Klunzinger,  K. Koh,  D. Kosenkov,  L. Koulias,  T. Kowalczyk,  
 C. M. Krauter,  A. Kunitsa,  Ka Un Lao,  A. Laurent,  K. V. Lawler,  
 Joonho Lee,  D. Lefrancois,  S. Lehtola,  D. S. Levine,  Yi-Pei Li,  
 You-Sheng Lin,  Fenglai Liu,  E. Livshits,  A. Luenser,  P. Manohar,  
 E. Mansoor,  S. F. Manzer,  Shan-Ping Mao,  Yuezhi Mao,  N. Mardirossian,  
 A. V. Marenich,  T. Markovich,  L. A. Martinez-Martinez,  S. A. Maurer,  
 N. J. Mayhall,  S. C. McKenzie,  J.-M. Mewes,  A. F. Morrison,  
 J. W. Mullinax,  K. Nanda,  T. S. Nguyen-Beck,  R. Olivares-Amaya,  
 J. A. Parkhill,  T. M. Perrine,  F. Plasser,  P. Pokhilko,  S. Prager,  
 A. Prociuk,  E. Ramos,  D. R. Rehn,  F. Rob,  M. Schneider,  N. Sergueev,  
 S. M. Sharada,  S. Sharma,  D. W. Small,  T. Stauch,  T. Stein,  
 Yu-Chuan Su,  A. J. W. Thom,  A. Tkatchenko,  T. Tsuchimochi,  N. M. Tubman,  
 L. Vogt,  M. L. Vidal,  O. Vydrov,  M. A. Watson,  J. Wenzel,  
 M. de Wergifosse,  T. A. Wesolowski,  A. White,  J. Witte,  A. Yamada,  
 Jun Yang,  K. Yao,  S. Yeganeh,  S. R. Yost,  Zhi-Qiang You,  A. Zech,  
 Igor Ying Zhang,  Xing Zhang,  Yan Zhao,  Ying Zhu,  B. R. Brooks,  
 G. K. L. Chan,  C. J. Cramer,  M. S. Gordon,  W. J. Hehre,  A. Klamt,  
 M. W. Schmidt,  C. D. Sherrill,  D. G. Truhlar,  A. Aspuru-Guzik,  R. Baer,  
 A. T. Bell,  N. A. Besley,  Jeng-Da Chai,  A. E. DePrince, III,  
 R. A. DiStasio Jr.,  A. Dreuw,  B. D. Dunietz,  T. R. Furlani,  
 Chao-Ping Hsu,  Yousung Jung,  Jing Kong,  D. S. Lambrecht,  WanZhen Liang,  
 C. Ochsenfeld,  V. A. Rassolov,  L. V. Slipchenko,  J. E. Subotnik,  
 T. Van Voorhis,  J. M. Herbert,  A. I. Krylov,  P. M. W. Gill,  M. Head-Gordon

 Contributors to earlier versions of Q-Chem not listed above: 
 R. D. Adamson,  B. Austin,  J. Baker,  G. J. O. Beran,  K. Brandhorst,  
 S. T. Brown,  E. F. C. Byrd,  A. K. Chakraborty,  C.-L. Cheng,  
 Siu Hung Chien,  D. M. Chipman,  D. L. Crittenden,  H. Dachsel,  
 R. J. Doerksen,  A. D. Dutoi,  L. Fusti-Molnar,  W. A. Goddard III,  
 A. Golubeva-Zadorozhnaya,  S. R. Gwaltney,  G. Hawkins,  A. Heyden,  
 S. Hirata,  G. Kedziora,  F. J. Keil,  C. Kelley,  Jihan Kim,  R. A. King,  
 R. Z. Khaliullin,  P. P. Korambath,  W. Kurlancheek,  A. M. Lee,  M. S. Lee,  
 S. V. Levchenko,  Ching Yeh Lin,  D. Liotard,  R. C. Lochan,  I. Lotan,  
 P. E. Maslen,  N. Nair,  D. P. O'Neill,  D. Neuhauser,  E. Neuscamman,  
 C. M. Oana,  R. Olson,  B. Peters,  R. Peverati,  P. A. Pieniazek,  
 Y. M. Rhee,  J. Ritchie,  M. A. Rohrdanz,  E. Rosta,  N. J. Russ,  
 H. F. Schaefer III,  N. E. Schultz,  N. Shenvi,  A. C. Simmonett,  A. Sodt,  
 D. Stuck,  K. S. Thanthiriwatte,  V. Vanovschi,  Tao Wang,  A. Warshel,  
 C. F. Williams,  Q. Wu,  X. Xu,  W. Zhang

 Please cite Q-Chem as follows:
 Y. Shao et al., Mol. Phys. 113, 184-215 (2015)
 DOI: 10.1080/00268976.2014.952696

 Q-Chem 5.1.1 for Intel X86 EM64T Linux

 Parts of Q-Chem use Armadillo 8.300.2 (Tropical Shenanigans).
 http://arma.sourceforge.net/

 Q-Chem begins on Tue Aug 28 21:38:55 2018  

Host: 
0

     Scratch files written to /scratch/taweetham/qchem25696//
Input Ideriv = 2
Curr. Ideriv = -1
Max.  Ideriv = 2

Checking the input file for inconsistencies... 	...done.

--------------------------------------------------------------
User input:
--------------------------------------------------------------
HHFCl.inp
$molecule
0 1
Cl
C  1 1.735770
H  2 1.079605 1 115.313968
C  2 1.324712 1 123.873792 3 -180.000000 0
H  4 1.082735 2 123.426374 1 -180.000000 0
F  4 1.341210 2 123.153911 1 -0.000000 0
$end

$rem
   JOB_TYPE		OPTIMIZATION
   BASIS		6-311++G**
   EXCHANGE		B3LYP
$end

--------------------------------------------------------------
 ----------------------------------------------------------------
             Standard Nuclear Orientation (Angstroms)
    I     Atom           X                Y                Z
 ----------------------------------------------------------------
    1      Cl      1.3741784671    -0.2578750477    -0.0000000000
    2      C       0.0513276671     0.8659413313     0.0000000000
    3      H       0.3313925597     1.9085872981     0.0000000000
    4      C      -1.2234791659     0.5057616242     0.0000000000
    5      H      -2.0431450396     1.2131956746     0.0000000000
    6      F      -1.6240413854    -0.7742360994    -0.0000000000
 ----------------------------------------------------------------
 Molecular Point Group                 Cs    NOp =  2
 Largest Abelian Subgroup              Cs    NOp =  2
 Nuclear Repulsion Energy =   144.5561284343 hartrees
 There are       20 alpha and       20 beta electrons
 Requested basis set is 6-311++G(d,p)
 There are 41 shells and 110 basis functions

 Total QAlloc Memory Limit   2000 MB
 Mega-Array Size       188 MB
 MEM_STATIC part       192 MB
 A cutoff of  1.0D-11 yielded    809 shell pairs
 There are      6022 function pairs (      6481 Cartesian)
 Smallest overlap matrix eigenvalue = 9.25E-05

 Scale SEOQF with 1.000000e-01/1.000000e-01/1.000000e-01

 Standard Electronic Orientation quadrupole field applied
 Nucleus-field energy     =     0.0000000037 hartrees
 Guess from superposition of atomic densities
 Warning:  Energy on first SCF cycle will be non-variational
 SAD guess density has 40.000000 electrons

 -----------------------------------------------------------------------
  General SCF calculation program by
  Eric Jon Sundstrom, Paul Horn, Yuezhi Mao, Dmitri Zuev, Alec White,
  David Stuck, Shaama M.S., Shane Yost, Joonho Lee, David Small,
  Daniel Levine, Susi Lehtola, Hugh Burton, Evgeny Epifanovsky
 -----------------------------------------------------------------------
 Exchange:     0.2000 Hartree-Fock + 0.0800 Slater + 0.7200 B88
 Correlation:  0.1900 VWN1RPA + 0.8100 LYP
 Using SG-1 standard quadrature grid
 A restricted SCF calculation will be
 performed using DIIS
 SCF converges when DIIS error is below 1.0e-08
 ---------------------------------------
  Cycle       Energy         DIIS error
 ---------------------------------------
    1    -638.0704691446      5.25e-02  
    2    -637.4764279355      4.51e-03  
    3    -637.4747130129      4.62e-03  
    4    -637.5002791410      1.21e-03  
    5    -637.5021725966      3.72e-04  
    6    -637.5023430643      1.28e-04  
    7    -637.5023628022      3.23e-05  
    8    -637.5023638206      1.01e-05  
    9    -637.5023639554      1.94e-06  
   10    -637.5023639607      3.59e-07  
   11    -637.5023639609      4.23e-08  
   12    -637.5023639609      8.14e-09  Convergence criterion met
 ---------------------------------------
 SCF time:   CPU 8.81s  wall 9.00s 
 SCF   energy in the final basis set =     -637.5023639609
 Total energy in the final basis set =     -637.5023639609

 --------------------------------------------------------------
             Orbital Energies (a.u.) and Symmetries
 --------------------------------------------------------------

 Alpha MOs, Restricted
 -- Occupied --                  
-101.57  -24.71  -10.28  -10.25   -9.48   -7.25   -7.24   -7.24
  1 A'    2 A'    3 A'    4 A'    5 A'    6 A'    1 A"    7 A'                 
 -1.251  -0.891  -0.773  -0.622  -0.557  -0.522  -0.487  -0.448
  8 A'    9 A'   10 A'   11 A'   12 A'   13 A'    2 A"   14 A'                 
 -0.405  -0.376  -0.329  -0.273
 15 A'    3 A"   16 A'    4 A"                                                 
 -- Virtual --                   
 -0.018  -0.013  -0.002   0.018   0.044   0.056   0.062   0.084
  5 A"   17 A'   18 A'   19 A'   20 A'    6 A"   21 A'   22 A'                 
  0.091   0.093   0.112   0.113   0.117   0.126   0.148   0.170
 23 A'    7 A"    8 A"   24 A'   25 A'   26 A'   27 A'   28 A'                 
  0.177   0.217   0.253   0.278   0.327   0.338   0.351   0.374
 29 A'   30 A'   31 A'    9 A"   32 A'   33 A'   34 A'   35 A'                 
  0.430   0.457   0.469   0.475   0.484   0.522   0.563   0.598
 36 A'   10 A"   37 A'   38 A'   39 A'   11 A"   12 A"   40 A'                 
  0.627   0.694   0.729   0.783   0.791   0.847   0.848   0.909
 41 A'   42 A'   43 A'   44 A'   13 A"   45 A'   14 A"   46 A'                 
  0.921   1.011   1.042   1.135   1.170   1.316   1.319   1.390
 47 A'   15 A"   48 A'   49 A'   16 A"   50 A'   17 A"   51 A'                 
  1.393   1.457   1.538   1.640   1.656   1.730   1.780   1.828
 18 A"   52 A'   53 A'   54 A'   55 A'   19 A"   56 A'   20 A"                 
  1.832   1.981   2.065   2.135   2.253   2.256   2.369   2.428
 57 A'   58 A'   21 A"   59 A'   60 A'   22 A"   61 A'   62 A'                 
  2.478   2.607   2.627   2.644   2.821   2.824   3.091   3.292
 63 A'   64 A'   65 A'   23 A"   24 A"   66 A'   67 A'   68 A'                 
  3.445   3.769   3.793   3.959   3.972   4.111   4.799   6.269
 69 A'   25 A"   70 A'   71 A'   26 A"   72 A'   73 A'   27 A"                 
  6.345   6.654   9.733  23.543  24.184  25.800  25.896  26.332
 74 A'   75 A'   76 A'   77 A'   78 A'   28 A"   79 A'   80 A'                 
 66.738 215.714
 81 A'   82 A'                                                                 

 Beta MOs, Restricted
 -- Occupied --                  
-101.57  -24.71  -10.28  -10.25   -9.48   -7.25   -7.24   -7.24
  1 A'    2 A'    3 A'    4 A'    5 A'    6 A'    1 A"    7 A'                 
 -1.251  -0.891  -0.773  -0.622  -0.557  -0.522  -0.487  -0.448
  8 A'    9 A'   10 A'   11 A'   12 A'   13 A'    2 A"   14 A'                 
 -0.405  -0.376  -0.329  -0.273
 15 A'    3 A"   16 A'    4 A"                                                 
 -- Virtual --                   
 -0.018  -0.013  -0.002   0.018   0.044   0.056   0.062   0.084
  5 A"   17 A'   18 A'   19 A'   20 A'    6 A"   21 A'   22 A'                 
  0.091   0.093   0.112   0.113   0.117   0.126   0.148   0.170
 23 A'    7 A"    8 A"   24 A'   25 A'   26 A'   27 A'   28 A'                 
  0.177   0.217   0.253   0.278   0.327   0.338   0.351   0.374
 29 A'   30 A'   31 A'    9 A"   32 A'   33 A'   34 A'   35 A'                 
  0.430   0.457   0.469   0.475   0.484   0.522   0.563   0.598
 36 A'   10 A"   37 A'   38 A'   39 A'   11 A"   12 A"   40 A'                 
  0.627   0.694   0.729   0.783   0.791   0.847   0.848   0.909
 41 A'   42 A'   43 A'   44 A'   13 A"   45 A'   14 A"   46 A'                 
  0.921   1.011   1.042   1.135   1.170   1.316   1.319   1.390
 47 A'   15 A"   48 A'   49 A'   16 A"   50 A'   17 A"   51 A'                 
  1.393   1.457   1.538   1.640   1.656   1.730   1.780   1.828
 18 A"   52 A'   53 A'   54 A'   55 A'   19 A"   56 A'   20 A"                 
  1.832   1.981   2.065   2.135   2.253   2.256   2.369   2.428
 57 A'   58 A'   21 A"   59 A'   60 A'   22 A"   61 A'   62 A'                 
  2.478   2.607   2.627   2.644   2.821   2.824   3.091   3.292
 63 A'   64 A'   65 A'   23 A"   24 A"   66 A'   67 A'   68 A'                 
  3.445   3.769   3.793   3.959   3.972   4.111   4.799   6.269
 69 A'   25 A"   70 A'   71 A'   26 A"   72 A'   73 A'   27 A"                 
  6.345   6.654   9.733  23.543  24.184  25.800  25.896  26.332
 74 A'   75 A'   76 A'   77 A'   78 A'   28 A"   79 A'   80 A'                 
 66.738 215.714
 81 A'   82 A'                                                                 
 --------------------------------------------------------------

          Ground-State Mulliken Net Atomic Charges

     Atom                 Charge (a.u.)
  ----------------------------------------
      1 Cl                    0.135055
      2 C                    -0.158707
      3 H                     0.190090
      4 C                    -0.199787
      5 H                     0.152211
      6 F                    -0.118861
  ----------------------------------------
  Sum of atomic charges =     0.000000

 -----------------------------------------------------------------
                    Cartesian Multipole Moments
 -----------------------------------------------------------------
    Charge (ESU x 10^10)
                 0.0000
    Dipole Moment (Debye)
         X      -0.6806      Y       2.2063      Z      -0.0000
       Tot       2.3089
    Quadrupole Moments (Debye-Ang)
        XX     -29.0010     XY      -2.5981     YY     -27.5311
        XZ       0.0000     YZ       0.0000     ZZ     -31.0007
    Octopole Moments (Debye-Ang^2)
       XXX      -8.9815    XXY       1.4902    XYY      -0.8432
       YYY      -1.3592    XXZ       0.0000    XYZ      -0.0000
       YYZ       0.0000    XZZ      -2.1474    YZZ      -3.5152
       ZZZ       0.0000
    Hexadecapole Moments (Debye-Ang^3)
      XXXX    -305.5125   XXXY      -9.5467   XXYY     -65.4682
      XYYY       6.3787   YYYY     -94.9291   XXXZ       0.0000
      XXYZ      -0.0000   XYYZ       0.0000   YYYZ       0.0000
      XXZZ     -59.9762   XYZZ       3.4740   YYZZ     -25.1052
      XZZZ       0.0000   YZZZ       0.0000   ZZZZ     -34.3006
 -----------------------------------------------------------------
 Calculating analytic gradient of the SCF energy
 Gradient of SCF Energy
            1           2           3           4           5           6
    1  -0.0000619   0.0001502  -0.0000943  -0.0000635  -0.0001601   0.0002296
    2  -0.0004537   0.0004948  -0.0001254  -0.0000616   0.0000743   0.0000716
    3  -0.0000000  -0.0000000  -0.0000000  -0.0000000   0.0000000   0.0000000
 Max gradient component =       4.948E-04
 RMS gradient           =       1.824E-04
 Gradient time:  CPU 2.30 s  wall 2.30 s
 Geometry Optimization Parameters
   NAtoms,    NIC,     NZ,  NCons,   NDum,   NFix, NCnnct, MaxDiis
        6      27       6       0       0       0       0       0


** GEOMETRY OPTIMIZATION IN DELOCALIZED INTERNAL COORDINATES **
   Searching for a Minimum

   Optimization Cycle:   1

                       Coordinates (Angstroms)
     ATOM                X               Y               Z
      1  Cl        1.3741784671   -0.2578750477    0.0000000000
      2  C         0.0513276671    0.8659413313    0.0000000000
      3  H         0.3313925597    1.9085872981    0.0000000000
      4  C        -1.2234791659    0.5057616242    0.0000000000
      5  H        -2.0431450396    1.2131956746    0.0000000000
      6  F        -1.6240413854   -0.7742360994    0.0000000000
   Point Group: cs    Number of degrees of freedom:     9


   Energy is   -637.502363961


 Attempting to Generate Delocalized Internal Coordinates

  9 Hessian modes will be used to form the next step
  Hessian Eigenvalues:
     0.160000    0.160000    0.220000    0.220000    0.319078    0.356659
     0.360421    0.569347    0.607723

 Minimum Search - Taking Simple RFO Step
 Searching for Lamda that Minimizes Along All modes
 Value Taken    Lamda =  -0.00000497
 Step Taken.  Stepsize is  0.004746

                             Maximum     Tolerance    Cnvgd?
         Gradient           0.000938      0.000300      NO
         Displacement       0.004283      0.001200      NO
         Energy change     *********      0.000001      NO


 New Cartesian Coordinates Obtained by Inverse Iteration

 Displacement from previous Coordinates is:  0.010404
 ----------------------------------------------------------------
             Standard Nuclear Orientation (Angstroms)
    I     Atom           X                Y                Z
 ----------------------------------------------------------------
    1      Cl      1.3767983166    -0.2554440651     0.0000000000
    2      C       0.0513044951     0.8646648272     0.0000000000
    3      H       0.3309088980     1.9076344046     0.0000000000
    4      C      -1.2236398676     0.5048940448     0.0000000000
    5      H      -2.0417047346     1.2138283466     0.0000000000
    6      F      -1.6274340045    -0.7742027770     0.0000000000
 ----------------------------------------------------------------
 Molecular Point Group                 Cs    NOp =  2
 Largest Abelian Subgroup              Cs    NOp =  2
 Nuclear Repulsion Energy =   144.4889082711 hartrees
 There are       20 alpha and       20 beta electrons
 Applying Cartesian multipole field
    Component          Value
    ---------          -----
     (2,0,0)        1.00000E-11
     (0,2,0)        2.00000E-11
     (0,0,2)       -3.00000E-11
 Nucleus-field energy     =     0.0000000037 hartrees
 Requested basis set is 6-311++G(d,p)
 There are 41 shells and 110 basis functions
 A cutoff of  1.0D-11 yielded    809 shell pairs
 There are      6022 function pairs (      6481 Cartesian)
 Smallest overlap matrix eigenvalue = 9.22E-05
 Guess MOs from SCF MO coefficient file

 -----------------------------------------------------------------------
  General SCF calculation program by
  Eric Jon Sundstrom, Paul Horn, Yuezhi Mao, Dmitri Zuev, Alec White,
  David Stuck, Shaama M.S., Shane Yost, Joonho Lee, David Small,
  Daniel Levine, Susi Lehtola, Hugh Burton, Evgeny Epifanovsky
 -----------------------------------------------------------------------
 Exchange:     0.2000 Hartree-Fock + 0.0800 Slater + 0.7200 B88
 Correlation:  0.1900 VWN1RPA + 0.8100 LYP
 Using SG-1 standard quadrature grid
 A restricted SCF calculation will be
 performed using DIIS
 SCF converges when DIIS error is below 1.0e-08
 ---------------------------------------
  Cycle       Energy         DIIS error
 ---------------------------------------
    1    -637.5023612642      4.83e-05  
    2    -637.5023669114      7.96e-06  
    3    -637.5023669160      8.54e-06  
    4    -637.5023669983      3.21e-06  
    5    -637.5023670114      5.19e-07  
    6    -637.5023670117      1.92e-07  
    7    -637.5023670118      4.33e-08  
    8    -637.5023670118      1.37e-08  
    9    -637.5023670118      3.79e-09  Convergence criterion met
 ---------------------------------------
 SCF time:   CPU 6.69s  wall 6.00s 
 SCF   energy in the final basis set =     -637.5023670118
 Total energy in the final basis set =     -637.5023670118

 --------------------------------------------------------------
             Orbital Energies (a.u.) and Symmetries
 --------------------------------------------------------------

 Alpha MOs, Restricted
 -- Occupied --                  
-101.57  -24.71  -10.28  -10.25   -9.48   -7.25   -7.24   -7.24
  1 A'    2 A'    3 A'    4 A'    5 A'    6 A'    1 A"    7 A'                 
 -1.251  -0.891  -0.773  -0.622  -0.557  -0.522  -0.487  -0.448
  8 A'    9 A'   10 A'   11 A'   12 A'   13 A'    2 A"   14 A'                 
 -0.405  -0.376  -0.329  -0.273
 15 A'    3 A"   16 A'    4 A"                                                 
 -- Virtual --                   
 -0.018  -0.013  -0.002   0.018   0.044   0.056   0.062   0.084
  5 A"   17 A'   18 A'   19 A'   20 A'    6 A"   21 A'   22 A'                 
  0.091   0.093   0.112   0.113   0.117   0.126   0.148   0.170
 23 A'    7 A"    8 A"   24 A'   25 A'   26 A'   27 A'   28 A'                 
  0.177   0.217   0.253   0.278   0.327   0.338   0.351   0.374
 29 A'   30 A'   31 A'    9 A"   32 A'   33 A'   34 A'   35 A'                 
  0.430   0.457   0.469   0.475   0.484   0.522   0.563   0.598
 36 A'   10 A"   37 A'   38 A'   39 A'   11 A"   12 A"   40 A'                 
  0.627   0.694   0.729   0.783   0.791   0.847   0.848   0.909
 41 A'   42 A'   43 A'   44 A'   13 A"   45 A'   14 A"   46 A'                 
  0.921   1.011   1.043   1.135   1.170   1.317   1.319   1.390
 47 A'   15 A"   48 A'   49 A'   16 A"   50 A'   17 A"   51 A'                 
  1.393   1.457   1.538   1.640   1.657   1.730   1.780   1.829
 18 A"   52 A'   53 A'   54 A'   55 A'   19 A"   56 A'   20 A"                 
  1.832   1.981   2.065   2.136   2.253   2.256   2.369   2.428
 57 A'   58 A'   21 A"   59 A'   60 A'   22 A"   61 A'   62 A'                 
  2.478   2.607   2.627   2.644   2.821   2.824   3.091   3.293
 63 A'   64 A'   65 A'   23 A"   24 A"   66 A'   67 A'   68 A'                 
  3.445   3.769   3.793   3.959   3.972   4.111   4.799   6.269
 69 A'   25 A"   70 A'   71 A'   26 A"   72 A'   73 A'   27 A"                 
  6.345   6.654   9.733  23.543  24.184  25.800  25.896  26.332
 74 A'   75 A'   76 A'   77 A'   78 A'   28 A"   79 A'   80 A'                 
 66.738 215.714
 81 A'   82 A'                                                                 

 Beta MOs, Restricted
 -- Occupied --                  
-101.57  -24.71  -10.28  -10.25   -9.48   -7.25   -7.24   -7.24
  1 A'    2 A'    3 A'    4 A'    5 A'    6 A'    1 A"    7 A'                 
 -1.251  -0.891  -0.773  -0.622  -0.557  -0.522  -0.487  -0.448
  8 A'    9 A'   10 A'   11 A'   12 A'   13 A'    2 A"   14 A'                 
 -0.405  -0.376  -0.329  -0.273
 15 A'    3 A"   16 A'    4 A"                                                 
 -- Virtual --                   
 -0.018  -0.013  -0.002   0.018   0.044   0.056   0.062   0.084
  5 A"   17 A'   18 A'   19 A'   20 A'    6 A"   21 A'   22 A'                 
  0.091   0.093   0.112   0.113   0.117   0.126   0.148   0.170
 23 A'    7 A"    8 A"   24 A'   25 A'   26 A'   27 A'   28 A'                 
  0.177   0.217   0.253   0.278   0.327   0.338   0.351   0.374
 29 A'   30 A'   31 A'    9 A"   32 A'   33 A'   34 A'   35 A'                 
  0.430   0.457   0.469   0.475   0.484   0.522   0.563   0.598
 36 A'   10 A"   37 A'   38 A'   39 A'   11 A"   12 A"   40 A'                 
  0.627   0.694   0.729   0.783   0.791   0.847   0.848   0.909
 41 A'   42 A'   43 A'   44 A'   13 A"   45 A'   14 A"   46 A'                 
  0.921   1.011   1.043   1.135   1.170   1.317   1.319   1.390
 47 A'   15 A"   48 A'   49 A'   16 A"   50 A'   17 A"   51 A'                 
  1.393   1.457   1.538   1.640   1.657   1.730   1.780   1.829
 18 A"   52 A'   53 A'   54 A'   55 A'   19 A"   56 A'   20 A"                 
  1.832   1.981   2.065   2.136   2.253   2.256   2.369   2.428
 57 A'   58 A'   21 A"   59 A'   60 A'   22 A"   61 A'   62 A'                 
  2.478   2.607   2.627   2.644   2.821   2.824   3.091   3.293
 63 A'   64 A'   65 A'   23 A"   24 A"   66 A'   67 A'   68 A'                 
  3.445   3.769   3.793   3.959   3.972   4.111   4.799   6.269
 69 A'   25 A"   70 A'   71 A'   26 A"   72 A'   73 A'   27 A"                 
  6.345   6.654   9.733  23.543  24.184  25.800  25.896  26.332
 74 A'   75 A'   76 A'   77 A'   78 A'   28 A"   79 A'   80 A'                 
 66.738 215.714
 81 A'   82 A'                                                                 
 --------------------------------------------------------------

          Ground-State Mulliken Net Atomic Charges

     Atom                 Charge (a.u.)
  ----------------------------------------
      1 Cl                    0.135864
      2 C                    -0.159147
      3 H                     0.190184
      4 C                    -0.199804
      5 H                     0.152140
      6 F                    -0.119237
  ----------------------------------------
  Sum of atomic charges =     0.000000

 -----------------------------------------------------------------
                    Cartesian Multipole Moments
 -----------------------------------------------------------------
    Charge (ESU x 10^10)
                 0.0000
    Dipole Moment (Debye)
         X      -0.6757      Y       2.2038      Z      -0.0000
       Tot       2.3050
    Quadrupole Moments (Debye-Ang)
        XX     -29.0117     XY      -2.5988     YY     -27.5374
        XZ      -0.0000     YZ       0.0000     ZZ     -30.9998
    Octopole Moments (Debye-Ang^2)
       XXX      -8.9647    XXY       1.4690    XYY      -0.8684
       YYY      -1.4185    XXZ      -0.0000    XYZ      -0.0000
       YYZ      -0.0000    XZZ      -2.1628    YZZ      -3.5344
       ZZZ      -0.0000
    Hexadecapole Moments (Debye-Ang^3)
      XXXX    -306.3801   XXXY      -9.7127   XXYY     -65.6029
      XYYY       6.2363   YYYY     -94.7734   XXXZ       0.0000
      XXYZ       0.0000   XYYZ       0.0000   YYYZ       0.0000
      XXZZ     -60.1178   XYZZ       3.4211   YYZZ     -25.0680
      XZZZ      -0.0000   YZZZ       0.0000   ZZZZ     -34.2979
 -----------------------------------------------------------------
 Calculating analytic gradient of the SCF energy
 Gradient of SCF Energy
            1           2           3           4           5           6
    1  -0.0000099   0.0000656   0.0000691  -0.0000647  -0.0000074  -0.0000526
    2  -0.0001775   0.0002434  -0.0000485   0.0000090  -0.0000207  -0.0000056
    3  -0.0000000  -0.0000000   0.0000000   0.0000000   0.0000000  -0.0000000
 Max gradient component =       2.434E-04
 RMS gradient           =       7.811E-05
 Gradient time:  CPU 2.28 s  wall 2.28 s
 Geometry Optimization Parameters
   NAtoms,    NIC,     NZ,  NCons,   NDum,   NFix, NCnnct, MaxDiis
        6      27       6       0       0       0       0       0

 Cartesian Hessian Update
 Hessian Updated using BFGS Update


** GEOMETRY OPTIMIZATION IN DELOCALIZED INTERNAL COORDINATES **
   Searching for a Minimum

   Optimization Cycle:   2

                       Coordinates (Angstroms)
     ATOM                X               Y               Z
      1  Cl        1.3767983166   -0.2554440651    0.0000000000
      2  C         0.0513044951    0.8646648272    0.0000000000
      3  H         0.3309088980    1.9076344046    0.0000000000
      4  C        -1.2236398676    0.5048940448    0.0000000000
      5  H        -2.0417047346    1.2138283466    0.0000000000
      6  F        -1.6274340045   -0.7742027770    0.0000000000
   Point Group: cs    Number of degrees of freedom:     9


   Energy is   -637.502367012

 Hessian Updated using BFGS Update

  9 Hessian modes will be used to form the next step
  Hessian Eigenvalues:
     0.138779    0.162783    0.179725    0.230747    0.315850    0.359119
     0.361807    0.572450    0.616623

 Minimum Search - Taking Simple RFO Step
 Searching for Lamda that Minimizes Along All modes
 Value Taken    Lamda =   0.00000000
 Step Taken.  Stepsize is  0.002045

                             Maximum     Tolerance    Cnvgd?
         Gradient           0.000205      0.000300     YES
         Displacement       0.001614      0.001200      NO
         Energy change     -0.000003      0.000001      NO


 New Cartesian Coordinates Obtained by Inverse Iteration

 Displacement from previous Coordinates is:  0.004137
 ----------------------------------------------------------------
             Standard Nuclear Orientation (Angstroms)
    I     Atom           X                Y                Z
 ----------------------------------------------------------------
    1      Cl      1.3777786694    -0.2546050112     0.0000000000
    2      C       0.0512482973     0.8639427440     0.0000000000
    3      H       0.3302066517     1.9071262515     0.0000000000
    4      C      -1.2236696933     0.5046105008     0.0000000000
    5      H      -2.0409797156     1.2144620550     0.0000000000
    6      F      -1.6283511066    -0.7741617590     0.0000000000
 ----------------------------------------------------------------
 Molecular Point Group                 Cs    NOp =  2
 Largest Abelian Subgroup              Cs    NOp =  2
 Nuclear Repulsion Energy =   144.4736028237 hartrees
 There are       20 alpha and       20 beta electrons
 Applying Cartesian multipole field
    Component          Value
    ---------          -----
     (2,0,0)        1.00000E-11
     (0,2,0)        2.00000E-11
     (0,0,2)       -3.00000E-11
 Nucleus-field energy     =     0.0000000037 hartrees
 Requested basis set is 6-311++G(d,p)
 There are 41 shells and 110 basis functions
 A cutoff of  1.0D-11 yielded    809 shell pairs
 There are      6022 function pairs (      6481 Cartesian)
 Smallest overlap matrix eigenvalue = 9.20E-05
 Guess MOs from SCF MO coefficient file

 -----------------------------------------------------------------------
  General SCF calculation program by
  Eric Jon Sundstrom, Paul Horn, Yuezhi Mao, Dmitri Zuev, Alec White,
  David Stuck, Shaama M.S., Shane Yost, Joonho Lee, David Small,
  Daniel Levine, Susi Lehtola, Hugh Burton, Evgeny Epifanovsky
 -----------------------------------------------------------------------
 Exchange:     0.2000 Hartree-Fock + 0.0800 Slater + 0.7200 B88
 Correlation:  0.1900 VWN1RPA + 0.8100 LYP
 Using SG-1 standard quadrature grid
 A restricted SCF calculation will be
 performed using DIIS
 SCF converges when DIIS error is below 1.0e-08
 ---------------------------------------
  Cycle       Energy         DIIS error
 ---------------------------------------
    1    -637.5023665205      1.79e-05  
    2    -637.5023673268      3.17e-06  
    3    -637.5023673164      4.55e-06  
    4    -637.5023673432      8.64e-07  
    5    -637.5023673440      1.71e-07  
    6    -637.5023673441      9.68e-08  
    7    -637.5023673441      1.39e-08  
    8    -637.5023673441      6.20e-09  Convergence criterion met
 ---------------------------------------
 SCF time:   CPU 5.99s  wall 6.00s 
 SCF   energy in the final basis set =     -637.5023673441
 Total energy in the final basis set =     -637.5023673441

 --------------------------------------------------------------
             Orbital Energies (a.u.) and Symmetries
 --------------------------------------------------------------

 Alpha MOs, Restricted
 -- Occupied --                  
-101.57  -24.71  -10.28  -10.25   -9.48   -7.25   -7.24   -7.24
  1 A'    2 A'    3 A'    4 A'    5 A'    6 A'    1 A"    7 A'                 
 -1.251  -0.891  -0.773  -0.622  -0.557  -0.522  -0.487  -0.448
  8 A'    9 A'   10 A'   11 A'   12 A'   13 A'    2 A"   14 A'                 
 -0.405  -0.376  -0.329  -0.273
 15 A'    3 A"   16 A'    4 A"                                                 
 -- Virtual --                   
 -0.018  -0.013  -0.002   0.018   0.044   0.056   0.062   0.084
  5 A"   17 A'   18 A'   19 A'   20 A'    6 A"   21 A'   22 A'                 
  0.091   0.093   0.112   0.113   0.117   0.126   0.148   0.170
 23 A'    7 A"    8 A"   24 A'   25 A'   26 A'   27 A'   28 A'                 
  0.177   0.217   0.253   0.278   0.327   0.338   0.351   0.374
 29 A'   30 A'   31 A'    9 A"   32 A'   33 A'   34 A'   35 A'                 
  0.430   0.457   0.469   0.475   0.484   0.522   0.563   0.598
 36 A'   10 A"   37 A'   38 A'   39 A'   11 A"   12 A"   40 A'                 
  0.627   0.694   0.729   0.783   0.791   0.847   0.848   0.909
 41 A'   42 A'   43 A'   44 A'   13 A"   45 A'   14 A"   46 A'                 
  0.920   1.011   1.043   1.135   1.170   1.317   1.319   1.390
 47 A'   15 A"   48 A'   49 A'   16 A"   50 A'   17 A"   51 A'                 
  1.393   1.457   1.538   1.640   1.657   1.730   1.780   1.829
 18 A"   52 A'   53 A'   54 A'   55 A'   19 A"   56 A'   20 A"                 
  1.832   1.981   2.064   2.136   2.253   2.256   2.369   2.428
 57 A'   58 A'   21 A"   59 A'   60 A'   22 A"   61 A'   62 A'                 
  2.478   2.607   2.627   2.644   2.821   2.824   3.091   3.293
 63 A'   64 A'   65 A'   23 A"   24 A"   66 A'   67 A'   68 A'                 
  3.445   3.769   3.793   3.958   3.972   4.111   4.799   6.269
 69 A'   25 A"   70 A'   71 A'   26 A"   72 A'   73 A'   27 A"                 
  6.345   6.654   9.733  23.543  24.184  25.800  25.896  26.333
 74 A'   75 A'   76 A'   77 A'   78 A'   28 A"   79 A'   80 A'                 
 66.738 215.714
 81 A'   82 A'                                                                 

 Beta MOs, Restricted
 -- Occupied --                  
-101.57  -24.71  -10.28  -10.25   -9.48   -7.25   -7.24   -7.24
  1 A'    2 A'    3 A'    4 A'    5 A'    6 A'    1 A"    7 A'                 
 -1.251  -0.891  -0.773  -0.622  -0.557  -0.522  -0.487  -0.448
  8 A'    9 A'   10 A'   11 A'   12 A'   13 A'    2 A"   14 A'                 
 -0.405  -0.376  -0.329  -0.273
 15 A'    3 A"   16 A'    4 A"                                                 
 -- Virtual --                   
 -0.018  -0.013  -0.002   0.018   0.044   0.056   0.062   0.084
  5 A"   17 A'   18 A'   19 A'   20 A'    6 A"   21 A'   22 A'                 
  0.091   0.093   0.112   0.113   0.117   0.126   0.148   0.170
 23 A'    7 A"    8 A"   24 A'   25 A'   26 A'   27 A'   28 A'                 
  0.177   0.217   0.253   0.278   0.327   0.338   0.351   0.374
 29 A'   30 A'   31 A'    9 A"   32 A'   33 A'   34 A'   35 A'                 
  0.430   0.457   0.469   0.475   0.484   0.522   0.563   0.598
 36 A'   10 A"   37 A'   38 A'   39 A'   11 A"   12 A"   40 A'                 
  0.627   0.694   0.729   0.783   0.791   0.847   0.848   0.909
 41 A'   42 A'   43 A'   44 A'   13 A"   45 A'   14 A"   46 A'                 
  0.920   1.011   1.043   1.135   1.170   1.317   1.319   1.390
 47 A'   15 A"   48 A'   49 A'   16 A"   50 A'   17 A"   51 A'                 
  1.393   1.457   1.538   1.640   1.657   1.730   1.780   1.829
 18 A"   52 A'   53 A'   54 A'   55 A'   19 A"   56 A'   20 A"                 
  1.832   1.981   2.064   2.136   2.253   2.256   2.369   2.428
 57 A'   58 A'   21 A"   59 A'   60 A'   22 A"   61 A'   62 A'                 
  2.478   2.607   2.627   2.644   2.821   2.824   3.091   3.293
 63 A'   64 A'   65 A'   23 A"   24 A"   66 A'   67 A'   68 A'                 
  3.445   3.769   3.793   3.958   3.972   4.111   4.799   6.269
 69 A'   25 A"   70 A'   71 A'   26 A"   72 A'   73 A'   27 A"                 
  6.345   6.654   9.733  23.543  24.184  25.800  25.896  26.333
 74 A'   75 A'   76 A'   77 A'   78 A'   28 A"   79 A'   80 A'                 
 66.738 215.714
 81 A'   82 A'                                                                 
 --------------------------------------------------------------

          Ground-State Mulliken Net Atomic Charges

     Atom                 Charge (a.u.)
  ----------------------------------------
      1 Cl                    0.136226
      2 C                    -0.159276
      3 H                     0.190095
      4 C                    -0.199782
      5 H                     0.152101
      6 F                    -0.119364
  ----------------------------------------
  Sum of atomic charges =     0.000000

 -----------------------------------------------------------------
                    Cartesian Multipole Moments
 -----------------------------------------------------------------
    Charge (ESU x 10^10)
                 0.0000
    Dipole Moment (Debye)
         X      -0.6742      Y       2.2024      Z      -0.0000
       Tot       2.3033
    Quadrupole Moments (Debye-Ang)
        XX     -29.0147     XY      -2.6008     YY     -27.5400
        XZ       0.0000     YZ      -0.0000     ZZ     -30.9988
    Octopole Moments (Debye-Ang^2)
       XXX      -8.9612    XXY       1.4619    XYY      -0.8839
       YYY      -1.4372    XXZ       0.0000    XYZ      -0.0000
       YYZ       0.0000    XZZ      -2.1699    YZZ      -3.5397
       ZZZ       0.0000
    Hexadecapole Moments (Debye-Ang^3)
      XXXX    -306.6607   XXXY      -9.7623   XXYY     -65.6437
      XYYY       6.1860   YYYY     -94.7095   XXXZ       0.0000
      XXYZ      -0.0000   XYYZ       0.0000   YYYZ       0.0000
      XXZZ     -60.1632   XYZZ       3.4058   YYZZ     -25.0521
      XZZZ       0.0000   YZZZ      -0.0000   ZZZZ     -34.2952
 -----------------------------------------------------------------
 Calculating analytic gradient of the SCF energy
 Gradient of SCF Energy
            1           2           3           4           5           6
    1   0.0000049  -0.0000778   0.0000625   0.0000416   0.0000190  -0.0000503
    2  -0.0000725   0.0000114  -0.0000366   0.0000507   0.0000342   0.0000129
    3  -0.0000000  -0.0000000  -0.0000000   0.0000000   0.0000000  -0.0000000
 Max gradient component =       7.780E-05
 RMS gradient           =       3.746E-05
 Gradient time:  CPU 2.42 s  wall 2.42 s
 Geometry Optimization Parameters
   NAtoms,    NIC,     NZ,  NCons,   NDum,   NFix, NCnnct, MaxDiis
        6      27       6       0       0       0       0       0

 Cartesian Hessian Update
 Hessian Updated using BFGS Update


** GEOMETRY OPTIMIZATION IN DELOCALIZED INTERNAL COORDINATES **
   Searching for a Minimum

   Optimization Cycle:   3

                       Coordinates (Angstroms)
     ATOM                X               Y               Z
      1  Cl        1.3777786694   -0.2546050112    0.0000000000
      2  C         0.0512482973    0.8639427440    0.0000000000
      3  H         0.3302066517    1.9071262515    0.0000000000
      4  C        -1.2236696933    0.5046105008    0.0000000000
      5  H        -2.0409797156    1.2144620550    0.0000000000
      6  F        -1.6283511066   -0.7741617590    0.0000000000
   Point Group: cs    Number of degrees of freedom:     9


   Energy is   -637.502367344

 Hessian Updated using BFGS Update

  9 Hessian modes will be used to form the next step
  Hessian Eigenvalues:
     0.123819    0.161844    0.189073    0.230434    0.312822    0.358755
     0.361755    0.571632    0.632117

 Minimum Search - Taking Simple RFO Step
 Searching for Lamda that Minimizes Along All modes
 Value Taken    Lamda =   0.00000000
 Step Taken.  Stepsize is  0.000315

                             Maximum     Tolerance    Cnvgd?
         Gradient           0.000048      0.000300     YES
         Displacement       0.000155      0.001200     YES
         Energy change     -0.000000      0.000001     YES


                       Distance Matrix (Angstroms)
             Cl(  1)   C (  2)   H (  3)   C (  4)   H (  5)
   C (  2)  1.735175
   H (  3)  2.402184  1.079838
   C (  4)  2.709971  1.324589  2.093223
   H (  5)  3.721030  2.121387  2.470285  1.082536
   F (  6)  3.050698  2.346154  3.320430  1.341278  2.030982

 Final energy is   -637.50236734408350     


 ******************************
 **  OPTIMIZATION CONVERGED  **
 ******************************

                       Coordinates (Angstroms)
     ATOM                X               Y               Z
      1  Cl        1.3777786694   -0.2546050112    0.0000000000
      2  C         0.0512482973    0.8639427440    0.0000000000
      3  H         0.3302066517    1.9071262515    0.0000000000
      4  C        -1.2236696933    0.5046105008    0.0000000000
      5  H        -2.0409797156    1.2144620550    0.0000000000
      6  F        -1.6283511066   -0.7741617590    0.0000000000

Z-matrix Print:
$molecule
0 1
Cl
C  1 1.735175
H  2 1.079838 1 115.166819
C  2 1.324589 1 124.121626 3 -180.000000 0
H  4 1.082536 2 123.284625 1 -180.000000 0
F  4 1.341278 2 123.300892 1 -0.000000 0
$end


 --------------------------------------------------------------
             Orbital Energies (a.u.) and Symmetries
 --------------------------------------------------------------

 Alpha MOs, Restricted
 -- Occupied --                  
-101.57  -24.71  -10.28  -10.25   -9.48   -7.25   -7.24   -7.24
  1 A'    2 A'    3 A'    4 A'    5 A'    6 A'    1 A"    7 A'                 
 -1.251  -0.891  -0.773  -0.622  -0.557  -0.522  -0.487  -0.448
  8 A'    9 A'   10 A'   11 A'   12 A'   13 A'    2 A"   14 A'                 
 -0.405  -0.376  -0.329  -0.273
 15 A'    3 A"   16 A'    4 A"                                                 
 -- Virtual --                   
 -0.018  -0.013  -0.002   0.018   0.044   0.056   0.062   0.084
  5 A"   17 A'   18 A'   19 A'   20 A'    6 A"   21 A'   22 A'                 
  0.091   0.093   0.112   0.113   0.117   0.126   0.148   0.170
 23 A'    7 A"    8 A"   24 A'   25 A'   26 A'   27 A'   28 A'                 
  0.177   0.217   0.253   0.278   0.327   0.338   0.351   0.374
 29 A'   30 A'   31 A'    9 A"   32 A'   33 A'   34 A'   35 A'                 
  0.430   0.457   0.469   0.475   0.484   0.522   0.563   0.598
 36 A'   10 A"   37 A'   38 A'   39 A'   11 A"   12 A"   40 A'                 
  0.627   0.694   0.729   0.783   0.791   0.847   0.848   0.909
 41 A'   42 A'   43 A'   44 A'   13 A"   45 A'   14 A"   46 A'                 
  0.920   1.011   1.043   1.135   1.170   1.317   1.319   1.390
 47 A'   15 A"   48 A'   49 A'   16 A"   50 A'   17 A"   51 A'                 
  1.393   1.457   1.538   1.640   1.657   1.730   1.780   1.829
 18 A"   52 A'   53 A'   54 A'   55 A'   19 A"   56 A'   20 A"                 
  1.832   1.981   2.064   2.136   2.253   2.256   2.369   2.428
 57 A'   58 A'   21 A"   59 A'   60 A'   22 A"   61 A'   62 A'                 
  2.478   2.607   2.627   2.644   2.821   2.824   3.091   3.293
 63 A'   64 A'   65 A'   23 A"   24 A"   66 A'   67 A'   68 A'                 
  3.445   3.769   3.793   3.958   3.972   4.111   4.799   6.269
 69 A'   25 A"   70 A'   71 A'   26 A"   72 A'   73 A'   27 A"                 
  6.345   6.654   9.733  23.543  24.184  25.800  25.896  26.333
 74 A'   75 A'   76 A'   77 A'   78 A'   28 A"   79 A'   80 A'                 
 66.738 215.714
 81 A'   82 A'                                                                 

 Beta MOs, Restricted
 -- Occupied --                  
-101.57  -24.71  -10.28  -10.25   -9.48   -7.25   -7.24   -7.24
  1 A'    2 A'    3 A'    4 A'    5 A'    6 A'    1 A"    7 A'                 
 -1.251  -0.891  -0.773  -0.622  -0.557  -0.522  -0.487  -0.448
  8 A'    9 A'   10 A'   11 A'   12 A'   13 A'    2 A"   14 A'                 
 -0.405  -0.376  -0.329  -0.273
 15 A'    3 A"   16 A'    4 A"                                                 
 -- Virtual --                   
 -0.018  -0.013  -0.002   0.018   0.044   0.056   0.062   0.084
  5 A"   17 A'   18 A'   19 A'   20 A'    6 A"   21 A'   22 A'                 
  0.091   0.093   0.112   0.113   0.117   0.126   0.148   0.170
 23 A'    7 A"    8 A"   24 A'   25 A'   26 A'   27 A'   28 A'                 
  0.177   0.217   0.253   0.278   0.327   0.338   0.351   0.374
 29 A'   30 A'   31 A'    9 A"   32 A'   33 A'   34 A'   35 A'                 
  0.430   0.457   0.469   0.475   0.484   0.522   0.563   0.598
 36 A'   10 A"   37 A'   38 A'   39 A'   11 A"   12 A"   40 A'                 
  0.627   0.694   0.729   0.783   0.791   0.847   0.848   0.909
 41 A'   42 A'   43 A'   44 A'   13 A"   45 A'   14 A"   46 A'                 
  0.920   1.011   1.043   1.135   1.170   1.317   1.319   1.390
 47 A'   15 A"   48 A'   49 A'   16 A"   50 A'   17 A"   51 A'                 
  1.393   1.457   1.538   1.640   1.657   1.730   1.780   1.829
 18 A"   52 A'   53 A'   54 A'   55 A'   19 A"   56 A'   20 A"                 
  1.832   1.981   2.064   2.136   2.253   2.256   2.369   2.428
 57 A'   58 A'   21 A"   59 A'   60 A'   22 A"   61 A'   62 A'                 
  2.478   2.607   2.627   2.644   2.821   2.824   3.091   3.293
 63 A'   64 A'   65 A'   23 A"   24 A"   66 A'   67 A'   68 A'                 
  3.445   3.769   3.793   3.958   3.972   4.111   4.799   6.269
 69 A'   25 A"   70 A'   71 A'   26 A"   72 A'   73 A'   27 A"                 
  6.345   6.654   9.733  23.543  24.184  25.800  25.896  26.333
 74 A'   75 A'   76 A'   77 A'   78 A'   28 A"   79 A'   80 A'                 
 66.738 215.714
 81 A'   82 A'                                                                 
 --------------------------------------------------------------

          Ground-State Mulliken Net Atomic Charges

     Atom                 Charge (a.u.)
  ----------------------------------------
      1 Cl                    0.136226
      2 C                    -0.159276
      3 H                     0.190095
      4 C                    -0.199782
      5 H                     0.152101
      6 F                    -0.119364
  ----------------------------------------
  Sum of atomic charges =     0.000000

 -----------------------------------------------------------------
                    Cartesian Multipole Moments
 -----------------------------------------------------------------
    Charge (ESU x 10^10)
                 0.0000
    Dipole Moment (Debye)
         X      -0.6742      Y       2.2024      Z      -0.0000
       Tot       2.3033
    Quadrupole Moments (Debye-Ang)
        XX     -29.0147     XY      -2.6008     YY     -27.5400
        XZ       0.0000     YZ      -0.0000     ZZ     -30.9988
    Octopole Moments (Debye-Ang^2)
       XXX      -8.9612    XXY       1.4619    XYY      -0.8839
       YYY      -1.4372    XXZ       0.0000    XYZ      -0.0000
       YYZ       0.0000    XZZ      -2.1699    YZZ      -3.5397
       ZZZ       0.0000
    Hexadecapole Moments (Debye-Ang^3)
      XXXX    -306.6607   XXXY      -9.7623   XXYY     -65.6437
      XYYY       6.1860   YYYY     -94.7095   XXXZ       0.0000
      XXYZ      -0.0000   XYYZ       0.0000   YYYZ       0.0000
      XXZZ     -60.1632   XYZZ       3.4058   YYZZ     -25.0521
      XZZZ       0.0000   YZZZ      -0.0000   ZZZZ     -34.2952
 -----------------------------------------------------------------
Archival summary:
1\1\TWL01\OPT\ProcedureUnspecified\BasisUnspecified\l1122\taweetha\TueAug2821:39:242018TueAug2821:39:242018\0\\#,OPT,ProcedureUnspecified,BasisUnspecified,\\0,1\Cl\C,1,1.73517\H,2,1.07984,1,115.167\C,2,1.32459,1,124.122,3,-180,0\H,4,1.08254,2,123.285,1,-180,0\F,4,1.34128,2,123.301,1,-0,0\\\@

 Total job time:  28.68s(wall), 28.61s(cpu) 
 Tue Aug 28 21:39:24 2018

        *************************************************************
        *                                                           *
        *  Thank you very much for using Q-Chem.  Have a nice day.  *
        *                                                           *
        *************************************************************


 
User input: 2 of 2 
 
Q-Chem Developer Version!
                  Welcome to Q-Chem
     A Quantum Leap Into The Future Of Chemistry


 Q-Chem 5.1, Q-Chem, Inc., Pleasanton, CA (2018)

 Yihan Shao,  Zhengting Gan,  E. Epifanovsky,  A. T. B. Gilbert,  M. Wormit,  
 J. Kussmann,  A. W. Lange,  A. Behn,  Jia Deng,  Xintian Feng,  D. Ghosh,  
 M. Goldey,  P. R. Horn,  L. D. Jacobson,  I. Kaliman,  T. Kus,  A. Landau,  
 Jie Liu,  E. I. Proynov,  R. M. Richard,  R. P. Steele,  E. J. Sundstrom,  
 H. L. Woodcock III,  P. M. Zimmerman,  D. Zuev,  B. Albrecht,  E. Alguire,  
 S. A. Baeppler,  D. Barton,  Z. Benda,  Y. A. Bernard,  E. J. Berquist,  
 K. B. Bravaya,  H. Burton,  D. Casanova,  Chun-Min Chang,  Yunqing Chen,  
 A. Chien,  K. D. Closser,  M. P. Coons,  S. Coriani,  S. Dasgupta,  
 A. L. Dempwolff,  M. Diedenhofen,  Hainam Do,  R. G. Edgar,  Po-Tung Fang,  
 S. Faraji,  S. Fatehi,  Qingguo Feng,  K. D. Fenk,  J. Fosso-Tande,  
 Qinghui Ge,  A. Ghysels,  G. Gidofalvi,  J. Gomes,  J. Gonthier,  A. Gunina,  
 D. Hait,  M. W. D. Hanson-Heine,  P. H. P. Harbach,  A. W. Hauser,  
 J. E. Herr,  E. G. Hohenstein,  Z. C. Holden,  Kerwin Hui,  B. C. Huynh,  
 T.-C. Jagau,  Hyunjun Ji,  B. Kaduk,  K. Khistyaev,  Jaehoon Kim,  
 P. Klunzinger,  K. Koh,  D. Kosenkov,  L. Koulias,  T. Kowalczyk,  
 C. M. Krauter,  A. Kunitsa,  Ka Un Lao,  A. Laurent,  K. V. Lawler,  
 Joonho Lee,  D. Lefrancois,  S. Lehtola,  D. S. Levine,  Yi-Pei Li,  
 You-Sheng Lin,  Fenglai Liu,  E. Livshits,  A. Luenser,  P. Manohar,  
 E. Mansoor,  S. F. Manzer,  Shan-Ping Mao,  Yuezhi Mao,  N. Mardirossian,  
 A. V. Marenich,  T. Markovich,  L. A. Martinez-Martinez,  S. A. Maurer,  
 N. J. Mayhall,  S. C. McKenzie,  J.-M. Mewes,  A. F. Morrison,  
 J. W. Mullinax,  K. Nanda,  T. S. Nguyen-Beck,  R. Olivares-Amaya,  
 J. A. Parkhill,  T. M. Perrine,  F. Plasser,  P. Pokhilko,  S. Prager,  
 A. Prociuk,  E. Ramos,  D. R. Rehn,  F. Rob,  M. Schneider,  N. Sergueev,  
 S. M. Sharada,  S. Sharma,  D. W. Small,  T. Stauch,  T. Stein,  
 Yu-Chuan Su,  A. J. W. Thom,  A. Tkatchenko,  T. Tsuchimochi,  N. M. Tubman,  
 L. Vogt,  M. L. Vidal,  O. Vydrov,  M. A. Watson,  J. Wenzel,  
 M. de Wergifosse,  T. A. Wesolowski,  A. White,  J. Witte,  A. Yamada,  
 Jun Yang,  K. Yao,  S. Yeganeh,  S. R. Yost,  Zhi-Qiang You,  A. Zech,  
 Igor Ying Zhang,  Xing Zhang,  Yan Zhao,  Ying Zhu,  B. R. Brooks,  
 G. K. L. Chan,  C. J. Cramer,  M. S. Gordon,  W. J. Hehre,  A. Klamt,  
 M. W. Schmidt,  C. D. Sherrill,  D. G. Truhlar,  A. Aspuru-Guzik,  R. Baer,  
 A. T. Bell,  N. A. Besley,  Jeng-Da Chai,  A. E. DePrince, III,  
 R. A. DiStasio Jr.,  A. Dreuw,  B. D. Dunietz,  T. R. Furlani,  
 Chao-Ping Hsu,  Yousung Jung,  Jing Kong,  D. S. Lambrecht,  WanZhen Liang,  
 C. Ochsenfeld,  V. A. Rassolov,  L. V. Slipchenko,  J. E. Subotnik,  
 T. Van Voorhis,  J. M. Herbert,  A. I. Krylov,  P. M. W. Gill,  M. Head-Gordon

 Contributors to earlier versions of Q-Chem not listed above: 
 R. D. Adamson,  B. Austin,  J. Baker,  G. J. O. Beran,  K. Brandhorst,  
 S. T. Brown,  E. F. C. Byrd,  A. K. Chakraborty,  C.-L. Cheng,  
 Siu Hung Chien,  D. M. Chipman,  D. L. Crittenden,  H. Dachsel,  
 R. J. Doerksen,  A. D. Dutoi,  L. Fusti-Molnar,  W. A. Goddard III,  
 A. Golubeva-Zadorozhnaya,  S. R. Gwaltney,  G. Hawkins,  A. Heyden,  
 S. Hirata,  G. Kedziora,  F. J. Keil,  C. Kelley,  Jihan Kim,  R. A. King,  
 R. Z. Khaliullin,  P. P. Korambath,  W. Kurlancheek,  A. M. Lee,  M. S. Lee,  
 S. V. Levchenko,  Ching Yeh Lin,  D. Liotard,  R. C. Lochan,  I. Lotan,  
 P. E. Maslen,  N. Nair,  D. P. O'Neill,  D. Neuhauser,  E. Neuscamman,  
 C. M. Oana,  R. Olson,  B. Peters,  R. Peverati,  P. A. Pieniazek,  
 Y. M. Rhee,  J. Ritchie,  M. A. Rohrdanz,  E. Rosta,  N. J. Russ,  
 H. F. Schaefer III,  N. E. Schultz,  N. Shenvi,  A. C. Simmonett,  A. Sodt,  
 D. Stuck,  K. S. Thanthiriwatte,  V. Vanovschi,  Tao Wang,  A. Warshel,  
 C. F. Williams,  Q. Wu,  X. Xu,  W. Zhang

 Please cite Q-Chem as follows:
 Y. Shao et al., Mol. Phys. 113, 184-215 (2015)
 DOI: 10.1080/00268976.2014.952696

 Q-Chem 5.1.1 for Intel X86 EM64T Linux

 Parts of Q-Chem use Armadillo 8.300.2 (Tropical Shenanigans).
 http://arma.sourceforge.net/

 Q-Chem begins on Tue Aug 28 21:39:24 2018  

Host: 
0

     Scratch files written to /scratch/taweetham/qchem25696//
The previous job contains 0 fragments, simply inherited here
Input Ideriv = 2
Curr. Ideriv = -1
Max.  Ideriv = 2

Checking the input file for inconsistencies... 	...done.

--------------------------------------------------------------
User input:
--------------------------------------------------------------

$molecule
read
$end

$rem
   SCF_GUESS 	READ
   JOB_TYPE 	FREQUENCY
   BASIS 	6-311++G**
   EXCHANGE 	B3LYP	
   SET_ITER 100

   SET_CONV 5
$end


--------------------------------------------------------------
 ----------------------------------------------------------------
             Standard Nuclear Orientation (Angstroms)
    I     Atom           X                Y                Z
 ----------------------------------------------------------------
    1      Cl      1.3767688820    -0.2580298373     0.0000000000
    2      C       0.0522679263     0.8629202628    -0.0000000000
    3      H       0.3331164713     1.9055964774    -0.0000000000
    4      C      -1.2232992183     0.5058992504    -0.0000000000
    5      H      -2.0393213749     1.2172309181    -0.0000000000
    6      F      -1.6302975931    -0.7721374711     0.0000000000
 ----------------------------------------------------------------
 Molecular Point Group                 Cs    NOp =  2
 Largest Abelian Subgroup              Cs    NOp =  2
 Nuclear Repulsion Energy =   144.4736028237 hartrees
 There are       20 alpha and       20 beta electrons
 Requested basis set is 6-311++G(d,p)
 There are 41 shells and 110 basis functions

 Total QAlloc Memory Limit   2000 MB
 Mega-Array Size       188 MB
 MEM_STATIC part       192 MB

                       Distance Matrix (Angstroms)
             Cl(  1)   C (  2)   H (  3)   C (  4)   H (  5)
   C (  2)  1.735175
   H (  3)  2.402184  1.079838
   C (  4)  2.709971  1.324589  2.093223
   H (  5)  3.721030  2.121387  2.470285  1.082536
   F (  6)  3.050698  2.346154  3.320430  1.341278  2.030982

 A cutoff of  1.0D-11 yielded    809 shell pairs
 There are      6022 function pairs (      6481 Cartesian)
 Smallest overlap matrix eigenvalue = 9.20E-05
 Guess MOs from SCF MO coefficient file

 -----------------------------------------------------------------------
  General SCF calculation program by
  Eric Jon Sundstrom, Paul Horn, Yuezhi Mao, Dmitri Zuev, Alec White,
  David Stuck, Shaama M.S., Shane Yost, Joonho Lee, David Small,
  Daniel Levine, Susi Lehtola, Hugh Burton, Evgeny Epifanovsky
 -----------------------------------------------------------------------
 Exchange:     0.2000 Hartree-Fock + 0.0800 Slater + 0.7200 B88
 Correlation:  0.1900 VWN1RPA + 0.8100 LYP
 Using SG-1 standard quadrature grid
 A restricted SCF calculation will be
 performed using DIIS
 SCF converges when DIIS error is below 1.0e-08
 ---------------------------------------
  Cycle       Energy         DIIS error
 ---------------------------------------
    1    -637.5023616739      4.38e-05  
    2    -637.5023659418      5.19e-06  
    3    -637.5023659656      4.62e-06  
    4    -637.5023659823      1.53e-06  
    5    -637.5023659842      3.37e-07  
    6    -637.5023659844      1.42e-07  
    7    -637.5023659844      3.83e-08  
    8    -637.5023659844      1.16e-08  
    9    -637.5023659844      1.84e-09  Convergence criterion met
 ---------------------------------------
 SCF time:   CPU 7.10s  wall 7.00s 
 SCF   energy in the final basis set =     -637.5023659844
 Total energy in the final basis set =     -637.5023659844

 --------------------------------------------------------------
             Orbital Energies (a.u.) and Symmetries
 --------------------------------------------------------------

 Alpha MOs, Restricted
 -- Occupied --                  
-101.57  -24.71  -10.28  -10.25   -9.48   -7.25   -7.24   -7.24
  1 A'    2 A'    3 A'    4 A'    5 A'    6 A'    1 A"    7 A'                 
 -1.251  -0.891  -0.773  -0.622  -0.557  -0.522  -0.487  -0.448
  8 A'    9 A'   10 A'   11 A'   12 A'   13 A'    2 A"   14 A'                 
 -0.405  -0.376  -0.329  -0.273
 15 A'    3 A"   16 A'    4 A"                                                 
 -- Virtual --                   
 -0.018  -0.013  -0.002   0.018   0.044   0.056   0.062   0.084
  5 A"   17 A'   18 A'   19 A'   20 A'    6 A"   21 A'   22 A'                 
  0.091   0.093   0.112   0.113   0.117   0.126   0.148   0.170
 23 A'    7 A"    8 A"   24 A'   25 A'   26 A'   27 A'   28 A'                 
  0.177   0.217   0.253   0.278   0.327   0.338   0.351   0.374
 29 A'   30 A'   31 A'    9 A"   32 A'   33 A'   34 A'   35 A'                 
  0.430   0.457   0.469   0.475   0.484   0.522   0.563   0.598
 36 A'   10 A"   37 A'   38 A'   39 A'   11 A"   12 A"   40 A'                 
  0.627   0.694   0.729   0.783   0.791   0.847   0.848   0.909
 41 A'   42 A'   43 A'   44 A'   13 A"   45 A'   14 A"   46 A'                 
  0.920   1.011   1.043   1.135   1.170   1.317   1.319   1.390
 47 A'   15 A"   48 A'   49 A'   16 A"   50 A'   17 A"   51 A'                 
  1.393   1.457   1.538   1.640   1.657   1.730   1.780   1.829
 18 A"   52 A'   53 A'   54 A'   55 A'   19 A"   56 A'   20 A"                 
  1.832   1.981   2.064   2.136   2.253   2.256   2.369   2.428
 57 A'   58 A'   21 A"   59 A'   60 A'   22 A"   61 A'   62 A'                 
  2.478   2.607   2.627   2.644   2.821   2.824   3.091   3.293
 63 A'   64 A'   65 A'   23 A"   24 A"   66 A'   67 A'   68 A'                 
  3.445   3.769   3.793   3.958   3.972   4.111   4.799   6.269
 69 A'   25 A"   70 A'   71 A'   26 A"   72 A'   73 A'   27 A"                 
  6.345   6.654   9.733  23.543  24.184  25.800  25.896  26.333
 74 A'   75 A'   76 A'   77 A'   78 A'   28 A"   79 A'   80 A'                 
 66.738 215.714
 81 A'   82 A'                                                                 

 Beta MOs, Restricted
 -- Occupied --                  
-101.57  -24.71  -10.28  -10.25   -9.48   -7.25   -7.24   -7.24
  1 A'    2 A'    3 A'    4 A'    5 A'    6 A'    1 A"    7 A'                 
 -1.251  -0.891  -0.773  -0.622  -0.557  -0.522  -0.487  -0.448
  8 A'    9 A'   10 A'   11 A'   12 A'   13 A'    2 A"   14 A'                 
 -0.405  -0.376  -0.329  -0.273
 15 A'    3 A"   16 A'    4 A"                                                 
 -- Virtual --                   
 -0.018  -0.013  -0.002   0.018   0.044   0.056   0.062   0.084
  5 A"   17 A'   18 A'   19 A'   20 A'    6 A"   21 A'   22 A'                 
  0.091   0.093   0.112   0.113   0.117   0.126   0.148   0.170
 23 A'    7 A"    8 A"   24 A'   25 A'   26 A'   27 A'   28 A'                 
  0.177   0.217   0.253   0.278   0.327   0.338   0.351   0.374
 29 A'   30 A'   31 A'    9 A"   32 A'   33 A'   34 A'   35 A'                 
  0.430   0.457   0.469   0.475   0.484   0.522   0.563   0.598
 36 A'   10 A"   37 A'   38 A'   39 A'   11 A"   12 A"   40 A'                 
  0.627   0.694   0.729   0.783   0.791   0.847   0.848   0.909
 41 A'   42 A'   43 A'   44 A'   13 A"   45 A'   14 A"   46 A'                 
  0.920   1.011   1.043   1.135   1.170   1.317   1.319   1.390
 47 A'   15 A"   48 A'   49 A'   16 A"   50 A'   17 A"   51 A'                 
  1.393   1.457   1.538   1.640   1.657   1.730   1.780   1.829
 18 A"   52 A'   53 A'   54 A'   55 A'   19 A"   56 A'   20 A"                 
  1.832   1.981   2.064   2.136   2.253   2.256   2.369   2.428
 57 A'   58 A'   21 A"   59 A'   60 A'   22 A"   61 A'   62 A'                 
  2.478   2.607   2.627   2.644   2.821   2.824   3.091   3.293
 63 A'   64 A'   65 A'   23 A"   24 A"   66 A'   67 A'   68 A'                 
  3.445   3.769   3.793   3.958   3.972   4.111   4.799   6.269
 69 A'   25 A"   70 A'   71 A'   26 A"   72 A'   73 A'   27 A"                 
  6.345   6.654   9.733  23.543  24.184  25.800  25.896  26.333
 74 A'   75 A'   76 A'   77 A'   78 A'   28 A"   79 A'   80 A'                 
 66.738 215.714
 81 A'   82 A'                                                                 
 --------------------------------------------------------------

          Ground-State Mulliken Net Atomic Charges

     Atom                 Charge (a.u.)
  ----------------------------------------
      1 Cl                    0.136222
      2 C                    -0.159268
      3 H                     0.190094
      4 C                    -0.199786
      5 H                     0.152100
      6 F                    -0.119363
  ----------------------------------------
  Sum of atomic charges =     0.000000

 -----------------------------------------------------------------
                    Cartesian Multipole Moments
 -----------------------------------------------------------------
    Charge (ESU x 10^10)
                 0.0000
    Dipole Moment (Debye)
         X      -0.6703      Y       2.2037      Z      -0.0000
       Tot       2.3033
    Quadrupole Moments (Debye-Ang)
        XX     -29.0234     XY      -2.5987     YY     -27.5346
        XZ      -0.0000     YZ       0.0000     ZZ     -30.9988
    Octopole Moments (Debye-Ang^2)
       XXX      -8.9057    XXY       1.5047    XYY      -0.8720
       YYY      -1.3556    XXZ      -0.0000    XYZ       0.0000
       YYZ      -0.0000    XZZ      -2.1594    YZZ      -3.5070
       ZZZ      -0.0000
    Hexadecapole Moments (Debye-Ang^3)
      XXXX    -306.7114   XXXY      -9.5574   XXYY     -65.5878
      XYYY       6.3743   YYYY     -94.7498   XXXZ      -0.0000
      XXYZ       0.0000   XYYZ      -0.0000   YYYZ       0.0000
      XXZZ     -60.1484   XYZZ       3.4733   YYZZ     -25.0580
      XZZZ      -0.0000   YZZZ       0.0000   ZZZZ     -34.2952
 -----------------------------------------------------------------
 Calculating MO derivatives via CPSCF
   1         3          18      0.165525    0.052234
   2         3          18      0.018897    0.005400
   3         3          18      0.001660    0.000526
   4        19           2      0.000062    0.000032
   5        21           0      0.000000    0.000000    Roots Converged
 Time for AOints: 2.4 s (CPU) 2.4 s (wall)
 ------------------------------------------------------------------------------
                     AOints        : Timing summary (seconds)
 ------------------------------------------------------------------------------
     job step          cpu (% of tot)      sys (% of tot)     wall (% of tot)
 ------------------------------------------------------------------------------
  cpscf_lag         0.3873E+02 (56.9)   0.7400E-04 (19.1)   0.3876E+02 (56.9)
  iterzp            0.2688E+02 (39.5)   0.3130E-03 (80.9)   0.2689E+02 (39.5)
  make_fx           0.0000E+00 ( 0.0)   0.0000E+00 ( 0.0)   0.0000E+00 ( 0.0)
  AOints            0.2435E+01 ( 3.6)   0.0000E+00 ( 0.0)   0.2437E+01 ( 3.6)
 ------------------------------------------------------------------------------
   Grand Totals     0.6809E+02          0.3870E-03          0.6814E+02
 ------------------------------------------------------------------------------
 Calculating analytic Hessian of the SCF energy
 Polarizability Matrix (a.u.)
            1           2           3
    1 -51.0872759   3.2406764  -0.0000000
    2   3.2406764 -34.2623635  -0.0000000
    3  -0.0000000  -0.0000000 -24.1715579

 Direct stationary perturbation theory relativistic correction:

 rels  =       0.842971259991
 relv  =      -3.048234838283
 rel2e =       0.695821362013
 E_rel =      -1.509442216279

 Hessian of the SCF Energy
            1           2           3           4           5           6
    1   0.1570651  -0.1046767   0.0000000  -0.1195119   0.0684303   0.0000000
    2  -0.1046767   0.1152506   0.0000000   0.0703513  -0.1034804   0.0000000
    3   0.0000000   0.0000000   0.0097476   0.0000000  -0.0000000  -0.0205994
    4  -0.1195119   0.0703513   0.0000000   0.7409308   0.1597616  -0.0000000
    5   0.0684303  -0.1034804  -0.0000000   0.1597616   0.5850591   0.0000000
    6   0.0000000   0.0000000  -0.0205994  -0.0000000   0.0000000   0.0838296
    7  -0.0042741   0.0275278   0.0000000  -0.0706763  -0.0811795  -0.0000000
    8   0.0043824  -0.0120841   0.0000000  -0.0881141  -0.3300129  -0.0000000
    9   0.0000000  -0.0000000   0.0020030  -0.0000000   0.0000000  -0.0285289
   10  -0.0336273   0.0092241  -0.0000000  -0.5281395  -0.1103826   0.0000000
   11   0.0392782  -0.0099186  -0.0000000  -0.1231888  -0.1177294  -0.0000000
   12  -0.0000000   0.0000000   0.0082341   0.0000000  -0.0000000  -0.0488261
   13  -0.0023916  -0.0010916  -0.0000000  -0.0131114   0.0184213   0.0000000
   14  -0.0037399   0.0013812   0.0000000  -0.0058439   0.0085100   0.0000000
   15   0.0000000   0.0000000   0.0069117   0.0000000  -0.0000000   0.0057344
   16   0.0027398  -0.0013350   0.0000000  -0.0094916  -0.0550511  -0.0000000
   17  -0.0036742   0.0088514  -0.0000000  -0.0129661  -0.0423463  -0.0000000
   18  -0.0000000  -0.0000000  -0.0062969   0.0000000   0.0000000   0.0083904
            7           8           9          10          11          12
    1  -0.0042741   0.0043824   0.0000000  -0.0336273   0.0392782  -0.0000000
    2   0.0275278  -0.0120841  -0.0000000   0.0092241  -0.0099186   0.0000000
    3   0.0000000   0.0000000   0.0020030  -0.0000000  -0.0000000   0.0082341
    4  -0.0706763  -0.0881141  -0.0000000  -0.5281395  -0.1231888   0.0000000
    5  -0.0811795  -0.3300129   0.0000000  -0.1103826  -0.1177294  -0.0000000
    6  -0.0000000  -0.0000000  -0.0285289   0.0000000  -0.0000000  -0.0488261
    7   0.0798317   0.0825797  -0.0000000   0.0008854  -0.0272409   0.0000000
    8   0.0825797   0.3432276   0.0000000   0.0011248  -0.0046272   0.0000000
    9  -0.0000000   0.0000000   0.0208862   0.0000000   0.0000000  -0.0013964
   10   0.0008854   0.0011248   0.0000000   0.8906372   0.0284482  -0.0000000
   11  -0.0272409  -0.0046272   0.0000000   0.0284482   0.6007293   0.0000000
   12   0.0000000   0.0000000  -0.0013964  -0.0000000   0.0000000   0.1156579
   13  -0.0000389  -0.0004469   0.0000000  -0.2321603   0.1467681  -0.0000000
   14   0.0002131   0.0003938   0.0000000   0.1425934  -0.1629184   0.0000000
   15  -0.0000000   0.0000000  -0.0042573  -0.0000000   0.0000000  -0.0337667
   16  -0.0057278   0.0004741  -0.0000000  -0.0975955  -0.0640649   0.0000000
   17  -0.0019003   0.0031028  -0.0000000  -0.0710079  -0.3055356  -0.0000000
   18  -0.0000000  -0.0000000   0.0112934   0.0000000  -0.0000000  -0.0399028
           13          14          15          16          17          18
    1  -0.0023916  -0.0037399   0.0000000   0.0027398  -0.0036742  -0.0000000
    2  -0.0010916   0.0013812   0.0000000  -0.0013350   0.0088514  -0.0000000
    3  -0.0000000   0.0000000   0.0069117   0.0000000  -0.0000000  -0.0062969
    4  -0.0131114  -0.0058439   0.0000000  -0.0094916  -0.0129661   0.0000000
    5   0.0184213   0.0085100  -0.0000000  -0.0550511  -0.0423463   0.0000000
    6   0.0000000   0.0000000   0.0057344  -0.0000000  -0.0000000   0.0083904
    7  -0.0000389   0.0002131  -0.0000000  -0.0057278  -0.0019003  -0.0000000
    8  -0.0004469   0.0003938   0.0000000   0.0004741   0.0031028  -0.0000000
    9   0.0000000   0.0000000  -0.0042573  -0.0000000  -0.0000000   0.0112934
   10  -0.2321603   0.1425934  -0.0000000  -0.0975955  -0.0710079   0.0000000
   11   0.1467681  -0.1629184   0.0000000  -0.0640649  -0.3055356  -0.0000000
   12  -0.0000000   0.0000000  -0.0337667   0.0000000  -0.0000000  -0.0399028
   13   0.2349149  -0.1489525   0.0000000   0.0127873  -0.0146984  -0.0000000
   14  -0.1489525   0.1900572  -0.0000000   0.0157299  -0.0374237  -0.0000000
   15   0.0000000  -0.0000000   0.0209681   0.0000000   0.0000000   0.0044098
   16   0.0127873   0.0157299   0.0000000   0.0972878   0.1042470  -0.0000000
   17  -0.0146984  -0.0374237   0.0000000   0.1042470   0.3733515   0.0000000
   18  -0.0000000  -0.0000000   0.0044098  -0.0000000   0.0000000   0.0221061
 Gradient time:  CPU 87.14 s  wall 87.20 s
 **********************************************************************
 **                                                                  **
 **                       VIBRATIONAL ANALYSIS                       **
 **                       --------------------                       **
 **                                                                  **
 **        VIBRATIONAL FREQUENCIES (CM**-1) AND NORMAL MODES         **
 **     FORCE CONSTANTS (mDYN/ANGSTROM) AND REDUCED MASSES (AMU)     **
 **                  INFRARED INTENSITIES (KM/MOL)                   **
 **                                                                  **
 **********************************************************************


 Mode:                 1                      2                      3
 Frequency:       198.69                 454.64                 648.09
 Force Cnst:      0.4094                 0.4314                 2.1397
 Red. Mass:      17.6014                 3.5426                 8.6464
 IR Active:          YES                    YES                    YES
 IR Intens:        1.505                  8.401                 28.206
 Raman Active:       YES                    YES                    YES
               X      Y      Z        X      Y      Z        X      Y      Z
 Cl        -0.407 -0.133 -0.000    0.000  0.000 -0.058   -0.213  0.127 -0.000
 C          0.006  0.328  0.000   -0.000 -0.000  0.328    0.380  0.011  0.000
 H          0.178  0.277  0.000    0.000 -0.000  0.321    0.128  0.086  0.000
 C          0.074  0.146 -0.000   -0.000  0.000 -0.300    0.478 -0.237 -0.000
 H         -0.211 -0.189 -0.000   -0.000 -0.000 -0.826    0.661 -0.044 -0.000
 F          0.701 -0.059  0.000   -0.000  0.000  0.116   -0.191 -0.094  0.000
 TransDip  -0.032  0.022 -0.000   -0.000 -0.000 -0.093    0.166 -0.037 -0.000

 Mode:                 4                      5                      6
 Frequency:       753.52                 796.54                 894.19
 Force Cnst:      0.4267                 2.5392                 0.6044
 Red. Mass:       1.2754                 6.7925                 1.2829
 IR Active:          YES                    YES                    YES
 IR Intens:       54.663                 19.417                  0.119
 Raman Active:       YES                    YES                    YES
               X      Y      Z        X      Y      Z        X      Y      Z
 Cl         0.000 -0.000  0.008    0.087 -0.118 -0.000   -0.000  0.000  0.001
 C         -0.000  0.000 -0.081   -0.035  0.613  0.000   -0.000 -0.000  0.100
 H          0.000  0.000  0.822   -0.089  0.642 -0.000    0.000 -0.000 -0.616
 C         -0.000 -0.000 -0.122    0.053 -0.059 -0.000   -0.000  0.000 -0.122
 H         -0.000 -0.000  0.549   -0.176 -0.312  0.000    0.000  0.000  0.771
 F         -0.000 -0.000  0.041   -0.157 -0.150  0.000    0.000  0.000  0.004
 TransDip  -0.000  0.000  0.237   -0.089  0.109 -0.000    0.000 -0.000  0.011

 Mode:                 7                      8                      9
 Frequency:      1062.54                1255.50                1348.74
 Force Cnst:      2.0285                 1.1619                 1.3505
 Red. Mass:       3.0495                 1.2511                 1.2600
 IR Active:          YES                    YES                    YES
 IR Intens:      118.364                 33.545                 22.870
 Raman Active:       YES                    YES                    YES
               X      Y      Z        X      Y      Z        X      Y      Z
 Cl        -0.007  0.024  0.000   -0.003  0.011  0.000    0.003  0.002 -0.000
 C          0.132 -0.016 -0.000    0.002  0.018  0.000   -0.109  0.050  0.000
 H          0.860 -0.207 -0.000    0.698 -0.184 -0.000    0.558 -0.145  0.000
 C         -0.080  0.286  0.000   -0.016 -0.108  0.000   -0.018 -0.089  0.000
 H         -0.212  0.138 -0.000   -0.396 -0.552  0.000    0.558  0.578 -0.000
 F         -0.054 -0.211 -0.000   -0.002  0.076 -0.000    0.015 -0.002  0.000
 TransDip   0.261  0.231 -0.000   -0.124 -0.138 -0.000   -0.147  0.043 -0.000

 Mode:                10                     11                     12
 Frequency:      1707.15                3207.94                3236.64
 Force Cnst:     12.1225                 6.5937                 6.7879
 Red. Mass:       7.0599                 1.0875                 1.0998
 IR Active:          YES                    YES                    YES
 IR Intens:       65.190                  6.797                  6.331
 Raman Active:       YES                    YES                    YES
               X      Y      Z        X      Y      Z        X      Y      Z
 Cl         0.012 -0.005 -0.000    0.000 -0.000  0.000   -0.000  0.000  0.000
 C         -0.483 -0.079  0.000   -0.007 -0.033 -0.000   -0.030 -0.076 -0.000
 H          0.168 -0.352  0.000    0.111  0.402 -0.000    0.253  0.871  0.000
 C          0.494  0.245 -0.000   -0.062  0.048 -0.000    0.035 -0.021  0.000
 H         -0.062 -0.544 -0.000    0.687 -0.588  0.000   -0.316  0.264 -0.000
 F         -0.035 -0.049  0.000    0.001  0.001 -0.000    0.000  0.001 -0.000
 TransDip   0.097  0.240  0.000    0.068  0.048  0.000    0.076 -0.028 -0.000

 STANDARD THERMODYNAMIC QUANTITIES AT   298.15 K  AND     1.00 ATM

   This Molecule has  0 Imaginary Frequencies
   Zero point vibrational energy:       22.250 kcal/mol

   Atom    1 Element Cl Has Mass   34.96885
   Atom    2 Element C  Has Mass   12.00000
   Atom    3 Element H  Has Mass    1.00783
   Atom    4 Element C  Has Mass   12.00000
   Atom    5 Element H  Has Mass    1.00783
   Atom    6 Element F  Has Mass   18.99840
   Molecular Mass:    79.982910 amu
   Principal axes and moments of inertia in amu*Bohr^2:
                             1           2           3
    Eigenvalues --      109.02259   496.80909   605.83168
          X               0.99966    -0.02596     0.00000
          Y               0.02596     0.99966     0.00000
          Z              -0.00000    -0.00000     1.00000
   Rotational Symmetry Number is   1
   The Molecule is an Asymmetric Top
   Translational Enthalpy:        0.889 kcal/mol
   Rotational Enthalpy:           0.889 kcal/mol
   Vibrational Enthalpy:         23.028 kcal/mol
   gas constant (RT):             0.592 kcal/mol
   Translational Entropy:        39.052  cal/mol.K
   Rotational Entropy:           24.998  cal/mol.K
   Vibrational Entropy:           4.035  cal/mol.K

   Total Enthalpy:               25.398 kcal/mol
   Total Entropy:                68.086  cal/mol.K

 ======================================================================

 STANDARD THERMODYNAMIC QUANTITIES FOR ANHARMONIC VIBRATION -- TOSH

   Zero point vibrational energy: ************ kcal/mol

   Vibrational Enthalpy:       Infinity kcal/mol
   Vibrational Entropy:             NaN  cal/mol.K

   Total Enthalpy:             Infinity kcal/mol
   Total Entropy:                   NaN  cal/mol.K

 ======================================================================

 STANDARD THERMODYNAMIC QUANTITIES FOR ANHARMONIC VIBRATION -- VPT2

   Zero point vibrational energy: ************ kcal/mol

   Vibrational Enthalpy:       Infinity kcal/mol
   Vibrational Entropy:             NaN  cal/mol.K

   Total Enthalpy:             Infinity kcal/mol
   Total Entropy:                   NaN  cal/mol.K

 ======================================================================

Archival summary:
1\1\TWL01\FREQ\ProcedureUnspecified\BasisUnspecified\l1122\taweetha\TueAug2821:40:582018TueAug2821:40:582018\0\\#,FREQ,ProcedureUnspecified,BasisUnspecified,\\0,1\Cl\C,1,1.73517\H,2,1.07984,1,115.167\C,2,1.32459,1,124.122,3,-180,0\H,4,1.08254,2,123.285,1,-180,0\F,4,1.34128,2,123.301,1,-0,0\\\@

 Total job time:  94.38s(wall), 94.28s(cpu) 
 Tue Aug 28 21:40:58 2018

        *************************************************************
        *                                                           *
        *  Thank you very much for using Q-Chem.  Have a nice day.  *
        *                                                           *
        *************************************************************
