# Supplementary material for: Geometric and energetic data from ab initio calculations of haloethene, haloimine, halomethylenephosphine, haloiminophosphine, halodiazene, halodiphosphene and halocyclopropane
Source: Data Brief. 2019 Nov 2;27:104738. doi: 10.1016/j.dib.2019.104738 (PMC6861602; doi:10.1016/j.dib.2019.104738)
Supplement: Multimedia component 2 [file mmc2.zip › CC/B3LYP/HFCCHF.out]

Q-Chem Developer Version!
                  Welcome to Q-Chem
     A Quantum Leap Into The Future Of Chemistry


 Q-Chem 5.1, Q-Chem, Inc., Pleasanton, CA (2018)

 Yihan Shao,  Zhengting Gan,  E. Epifanovsky,  A. T. B. Gilbert,  M. Wormit,  
 J. Kussmann,  A. W. Lange,  A. Behn,  Jia Deng,  Xintian Feng,  D. Ghosh,  
 M. Goldey,  P. R. Horn,  L. D. Jacobson,  I. Kaliman,  T. Kus,  A. Landau,  
 Jie Liu,  E. I. Proynov,  R. M. Richard,  R. P. Steele,  E. J. Sundstrom,  
 H. L. Woodcock III,  P. M. Zimmerman,  D. Zuev,  B. Albrecht,  E. Alguire,  
 S. A. Baeppler,  D. Barton,  Z. Benda,  Y. A. Bernard,  E. J. Berquist,  
 K. B. Bravaya,  H. Burton,  D. Casanova,  Chun-Min Chang,  Yunqing Chen,  
 A. Chien,  K. D. Closser,  M. P. Coons,  S. Coriani,  S. Dasgupta,  
 A. L. Dempwolff,  M. Diedenhofen,  Hainam Do,  R. G. Edgar,  Po-Tung Fang,  
 S. Faraji,  S. Fatehi,  Qingguo Feng,  K. D. Fenk,  J. Fosso-Tande,  
 Qinghui Ge,  A. Ghysels,  G. Gidofalvi,  J. Gomes,  J. Gonthier,  A. Gunina,  
 D. Hait,  M. W. D. Hanson-Heine,  P. H. P. Harbach,  A. W. Hauser,  
 J. E. Herr,  E. G. Hohenstein,  Z. C. Holden,  Kerwin Hui,  B. C. Huynh,  
 T.-C. Jagau,  Hyunjun Ji,  B. Kaduk,  K. Khistyaev,  Jaehoon Kim,  
 P. Klunzinger,  K. Koh,  D. Kosenkov,  L. Koulias,  T. Kowalczyk,  
 C. M. Krauter,  A. Kunitsa,  Ka Un Lao,  A. Laurent,  K. V. Lawler,  
 Joonho Lee,  D. Lefrancois,  S. Lehtola,  D. S. Levine,  Yi-Pei Li,  
 You-Sheng Lin,  Fenglai Liu,  E. Livshits,  A. Luenser,  P. Manohar,  
 E. Mansoor,  S. F. Manzer,  Shan-Ping Mao,  Yuezhi Mao,  N. Mardirossian,  
 A. V. Marenich,  T. Markovich,  L. A. Martinez-Martinez,  S. A. Maurer,  
 N. J. Mayhall,  S. C. McKenzie,  J.-M. Mewes,  A. F. Morrison,  
 J. W. Mullinax,  K. Nanda,  T. S. Nguyen-Beck,  R. Olivares-Amaya,  
 J. A. Parkhill,  T. M. Perrine,  F. Plasser,  P. Pokhilko,  S. Prager,  
 A. Prociuk,  E. Ramos,  D. R. Rehn,  F. Rob,  M. Schneider,  N. Sergueev,  
 S. M. Sharada,  S. Sharma,  D. W. Small,  T. Stauch,  T. Stein,  
 Yu-Chuan Su,  A. J. W. Thom,  A. Tkatchenko,  T. Tsuchimochi,  N. M. Tubman,  
 L. Vogt,  M. L. Vidal,  O. Vydrov,  M. A. Watson,  J. Wenzel,  
 M. de Wergifosse,  T. A. Wesolowski,  A. White,  J. Witte,  A. Yamada,  
 Jun Yang,  K. Yao,  S. Yeganeh,  S. R. Yost,  Zhi-Qiang You,  A. Zech,  
 Igor Ying Zhang,  Xing Zhang,  Yan Zhao,  Ying Zhu,  B. R. Brooks,  
 G. K. L. Chan,  C. J. Cramer,  M. S. Gordon,  W. J. Hehre,  A. Klamt,  
 M. W. Schmidt,  C. D. Sherrill,  D. G. Truhlar,  A. Aspuru-Guzik,  R. Baer,  
 A. T. Bell,  N. A. Besley,  Jeng-Da Chai,  A. E. DePrince, III,  
 R. A. DiStasio Jr.,  A. Dreuw,  B. D. Dunietz,  T. R. Furlani,  
 Chao-Ping Hsu,  Yousung Jung,  Jing Kong,  D. S. Lambrecht,  WanZhen Liang,  
 C. Ochsenfeld,  V. A. Rassolov,  L. V. Slipchenko,  J. E. Subotnik,  
 T. Van Voorhis,  J. M. Herbert,  A. I. Krylov,  P. M. W. Gill,  M. Head-Gordon

 Contributors to earlier versions of Q-Chem not listed above: 
 R. D. Adamson,  B. Austin,  J. Baker,  G. J. O. Beran,  K. Brandhorst,  
 S. T. Brown,  E. F. C. Byrd,  A. K. Chakraborty,  C.-L. Cheng,  
 Siu Hung Chien,  D. M. Chipman,  D. L. Crittenden,  H. Dachsel,  
 R. J. Doerksen,  A. D. Dutoi,  L. Fusti-Molnar,  W. A. Goddard III,  
 A. Golubeva-Zadorozhnaya,  S. R. Gwaltney,  G. Hawkins,  A. Heyden,  
 S. Hirata,  G. Kedziora,  F. J. Keil,  C. Kelley,  Jihan Kim,  R. A. King,  
 R. Z. Khaliullin,  P. P. Korambath,  W. Kurlancheek,  A. M. Lee,  M. S. Lee,  
 S. V. Levchenko,  Ching Yeh Lin,  D. Liotard,  R. C. Lochan,  I. Lotan,  
 P. E. Maslen,  N. Nair,  D. P. O'Neill,  D. Neuhauser,  E. Neuscamman,  
 C. M. Oana,  R. Olson,  B. Peters,  R. Peverati,  P. A. Pieniazek,  
 Y. M. Rhee,  J. Ritchie,  M. A. Rohrdanz,  E. Rosta,  N. J. Russ,  
 H. F. Schaefer III,  N. E. Schultz,  N. Shenvi,  A. C. Simmonett,  A. Sodt,  
 D. Stuck,  K. S. Thanthiriwatte,  V. Vanovschi,  Tao Wang,  A. Warshel,  
 C. F. Williams,  Q. Wu,  X. Xu,  W. Zhang

 Please cite Q-Chem as follows:
 Y. Shao et al., Mol. Phys. 113, 184-215 (2015)
 DOI: 10.1080/00268976.2014.952696

 Q-Chem 5.1.1 for Intel X86 EM64T Linux

 Parts of Q-Chem use Armadillo 8.300.2 (Tropical Shenanigans).
 http://arma.sourceforge.net/

 Q-Chem begins on Tue Aug 28 08:57:45 2018  

Host: 
0

     Scratch files written to /scratch/taweetham/qchem16768//
Input Ideriv = 2
Curr. Ideriv = -1
Max.  Ideriv = 2

Checking the input file for inconsistencies... 	...done.

--------------------------------------------------------------
User input:
--------------------------------------------------------------
inp/HHFF.inp
$molecule
0	1
H	-2.0	1.0	0.0
H	2.0	1.0	0.0
F	-2.0	-1.0	0.0
F	2.0	-1.0	0.0
C	-1.0	0.0	0.0
C	1.0	0.0	0.0
$end
$rem
   JOB_TYPE		OPTIMIZATION
   BASIS		6-311++G**
   EXCHANGE		B3LYP
$end

--------------------------------------------------------------
 ----------------------------------------------------------------
             Standard Nuclear Orientation (Angstroms)
    I     Atom           X                Y                Z
 ----------------------------------------------------------------
    1      H       2.0000000000     0.0000000000    -1.5000000000
    2      H      -2.0000000000     0.0000000000    -1.5000000000
    3      F       2.0000000000    -0.0000000000     0.5000000000
    4      F      -2.0000000000     0.0000000000     0.5000000000
    5      C       1.0000000000     0.0000000000    -0.5000000000
    6      C      -1.0000000000     0.0000000000    -0.5000000000
 ----------------------------------------------------------------
 Molecular Point Group                 C2v   NOp =  4
 Largest Abelian Subgroup              C2v   NOp =  4
 Nuclear Repulsion Energy =    92.2488532694 hartrees
 There are       16 alpha and       16 beta electrons
 Requested basis set is 6-311++G(d,p)
 There are 34 shells and 102 basis functions

 Total QAlloc Memory Limit   2000 MB
 Mega-Array Size       188 MB
 MEM_STATIC part       192 MB
 A cutoff of  1.0D-11 yielded    544 shell pairs
 There are      4970 function pairs (      5361 Cartesian)

 -------------------------------------------------------
 OpenMP Integral Computing Module                       
 Release: version 1.0, May 2013, Q-Chem Inc. Pittsburgh 
 -------------------------------------------------------
 Integral Job Info:
 Integral job number is                      11
 Integral operator is                         1
 short-range coefficients                     0
 long-range coefficients              100000000
 Omega coefficients                           0
 if combine SR and LR in K                    0
 Integral screening is                        0
 Integral computing path is                   2
 max size of driver memory is            800000
 size of driver memory is                593474
 size of scratch memory is              2361544
 max col of scratch BK array               1296
 max len of scratch array in speh3          155
 max len of scratch index in speh4           18
 max int batch size is                      520
 min int batch size is                       52
 fixed nKL is                                52
 max L of basis functions is                  2
 order of int derivative is                   0
 number of shells is                         34
 number of basis is                         106
 number of cartesian basis is               106
 number of contracted shell pairs           544
 number of primitive shell pairs           1588
 maxK2 (contraction) of shell pair           36
 max number of K2 of shell pair               1
 max number of CS2 of shell pair             79
 max number of PS2 of shell pair            276
 mem total for path MDJ                  514300
 -------------------------------------------------------
 Smallest overlap matrix eigenvalue = 6.50E-04

 Scale SEOQF with 1.000000e-01/1.000000e-01/1.000000e-01

 Standard Electronic Orientation quadrupole field applied
 Nucleus-field energy     =     0.0000000020 hartrees
 Guess from superposition of atomic densities
 Warning:  Energy on first SCF cycle will be non-variational
 SAD guess density has 32.000000 electrons

 -----------------------------------------------------------------------
  General SCF calculation program by
  Eric Jon Sundstrom, Paul Horn, Yuezhi Mao, Dmitri Zuev, Alec White,
  David Stuck, Shaama M.S., Shane Yost, Joonho Lee, David Small,
  Daniel Levine, Susi Lehtola, Hugh Burton, Evgeny Epifanovsky
 -----------------------------------------------------------------------
 Exchange:     0.2000 Hartree-Fock + 0.0800 Slater + 0.7200 B88
 Correlation:  0.1900 VWN1RPA + 0.8100 LYP
 Using SG-1 standard quadrature grid
 using 4 threads for integral computing
 -------------------------------------------------------
 OpenMP Integral computing Module                
 Release: version 2.0, May 2017, Q-Chem Inc. Pleasanton 
 -------------------------------------------------------
 -------------------------------------------------------
 OpenMP BLAS3 based DFT computing Module                
 Release: version 1.0, May 2013, Q-Chem Inc. Pittsburgh 
 -------------------------------------------------------
 A restricted SCF calculation will be
 performed using DIIS
 SCF converges when DIIS error is below 1.0e-08
 ---------------------------------------
  Cycle       Energy         DIIS error
 ---------------------------------------
    1    -276.8196277332      3.81e-02  
    2    -276.7953055819      6.13e-03  
    3    -276.6915820514      1.27e-02  
    4    -276.8282890408      1.00e-03  
    5    -276.8293768156      2.39e-04  
    6    -276.8294586193      1.18e-04  
    7    -276.8294786689      4.51e-06  
    8    -276.8294787110      1.30e-06  
    9    -276.8294787136      2.35e-07  
   10    -276.8294787137      3.25e-08  
   11    -276.8294787137      9.58e-09  Convergence criterion met
 ---------------------------------------
 SCF time:   CPU 4.94s  wall 1.00s 
 SCF   energy in the final basis set =     -276.8294787137
 Total energy in the final basis set =     -276.8294787137

 --------------------------------------------------------------
             Orbital Energies (a.u.) and Symmetries
 --------------------------------------------------------------

 Alpha MOs, Restricted
 -- Occupied --                  
-24.729 -24.729 -10.364 -10.364  -1.241  -1.240  -0.686  -0.648
  1 B1    1 A1    2 A1    2 B1    3 A1    3 B1    4 A1    4 B1                 
 -0.512  -0.506  -0.499  -0.482  -0.477  -0.412  -0.351  -0.232
  5 A1    6 A1    5 B1    1 B2    1 A2    6 B1    7 A1    2 B2                 
 -- Virtual --                   
 -0.135  -0.111  -0.048   0.001   0.006   0.045   0.062   0.064
  7 B1    2 A2    8 A1    8 B1    9 A1   10 A1    3 B2    9 B1                 
  0.088   0.089   0.093   0.113   0.129   0.144   0.160   0.199
  3 A2   10 B1   11 A1   12 A1   13 A1   11 B1   12 B1   13 B1                 
  0.229   0.251   0.280   0.291   0.331   0.348   0.364   0.383
 14 A1    4 B2   14 B1    4 A2   15 A1   16 A1   15 B1   16 B1                 
  0.410   0.466   0.502   0.554   0.558   0.637   0.647   0.712
 17 A1   17 B1    5 B2    5 A2   18 A1   18 B1   19 A1   19 B1                 
  0.769   0.854   1.001   1.043   1.163   1.173   1.226   1.273
 20 A1   20 B1    6 B2   21 A1    6 A2    7 B2   22 A1    7 A2                 
  1.280   1.290   1.389   1.398   1.409   1.458   1.496   1.554
 21 B1   23 A1    8 B2   22 B1   24 A1   23 B1    8 A2   25 A1                 
  1.554   1.564   1.622   1.662   1.669   1.828   1.883   1.979
 24 B1    9 B2   26 A1    9 A2   25 B1   27 A1   26 B1   27 B1                 
  1.995   2.168   2.497   2.575   2.611   2.633   2.688   2.875
 28 A1   28 B1   29 A1   10 B2   29 B1   10 A2   30 A1   30 B1                 
  2.942   3.199   3.747   3.748   3.750   3.751   3.891   3.897
 31 A1   31 B1   11 B2   11 A2   32 A1   32 B1   12 B2   12 A2                 
  3.943   3.952   4.529   4.594   6.237   6.267   6.295   6.357
 33 A1   33 B1   34 A1   34 B1   13 B2   13 A2   35 A1   35 B1                 
  6.377   6.451  23.279  23.289  66.699  66.714
 36 A1   36 B1   37 B1   37 A1   38 A1   38 B1                                 

 Beta MOs, Restricted
 -- Occupied --                  
-24.729 -24.729 -10.364 -10.364  -1.241  -1.240  -0.686  -0.648
  1 B1    1 A1    2 A1    2 B1    3 A1    3 B1    4 A1    4 B1                 
 -0.512  -0.506  -0.499  -0.482  -0.477  -0.412  -0.351  -0.232
  5 A1    6 A1    5 B1    1 B2    1 A2    6 B1    7 A1    2 B2                 
 -- Virtual --                   
 -0.135  -0.111  -0.048   0.001   0.006   0.045   0.062   0.064
  7 B1    2 A2    8 A1    8 B1    9 A1   10 A1    3 B2    9 B1                 
  0.088   0.089   0.093   0.113   0.129   0.144   0.160   0.199
  3 A2   10 B1   11 A1   12 A1   13 A1   11 B1   12 B1   13 B1                 
  0.229   0.251   0.280   0.291   0.331   0.348   0.364   0.383
 14 A1    4 B2   14 B1    4 A2   15 A1   16 A1   15 B1   16 B1                 
  0.410   0.466   0.502   0.554   0.558   0.637   0.647   0.712
 17 A1   17 B1    5 B2    5 A2   18 A1   18 B1   19 A1   19 B1                 
  0.769   0.854   1.001   1.043   1.163   1.173   1.226   1.273
 20 A1   20 B1    6 B2   21 A1    6 A2    7 B2   22 A1    7 A2                 
  1.280   1.290   1.389   1.398   1.409   1.458   1.496   1.554
 21 B1   23 A1    8 B2   22 B1   24 A1   23 B1    8 A2   25 A1                 
  1.554   1.564   1.622   1.662   1.669   1.828   1.883   1.979
 24 B1    9 B2   26 A1    9 A2   25 B1   27 A1   26 B1   27 B1                 
  1.995   2.168   2.497   2.575   2.611   2.633   2.688   2.875
 28 A1   28 B1   29 A1   10 B2   29 B1   10 A2   30 A1   30 B1                 
  2.942   3.199   3.747   3.748   3.750   3.751   3.891   3.897
 31 A1   31 B1   11 B2   11 A2   32 A1   32 B1   12 B2   12 A2                 
  3.943   3.952   4.529   4.594   6.237   6.267   6.295   6.357
 33 A1   33 B1   34 A1   34 B1   13 B2   13 A2   35 A1   35 B1                 
  6.377   6.451  23.279  23.289  66.699  66.714
 36 A1   36 B1   37 B1   37 A1   38 A1   38 B1                                 
 --------------------------------------------------------------

          Ground-State Mulliken Net Atomic Charges

     Atom                 Charge (a.u.)
  ----------------------------------------
      1 H                     0.185978
      2 H                     0.185978
      3 F                    -0.066534
      4 F                    -0.066534
      5 C                    -0.119444
      6 C                    -0.119444
  ----------------------------------------
  Sum of atomic charges =     0.000000

 -----------------------------------------------------------------
                    Cartesian Multipole Moments
 -----------------------------------------------------------------
    Charge (ESU x 10^10)
                 0.0000
    Dipole Moment (Debye)
         X      -0.0000      Y       0.0000      Z      -2.1816
       Tot       2.1816
    Quadrupole Moments (Debye-Ang)
        XX     -21.1358     XY       0.0000     YY     -25.6811
        XZ       0.0000     YZ      -0.0000     ZZ     -21.5881
    Octopole Moments (Debye-Ang^2)
       XXX      -0.0000    XXY       0.0000    XYY      -0.0000
       YYY       0.0000    XXZ     -11.6934    XYZ      -0.0000
       YYZ       5.5511    XZZ      -0.0000    YZZ       0.0000
       ZZZ       6.5804
    Hexadecapole Moments (Debye-Ang^3)
      XXXX    -349.0612   XXXY       0.0000   XXYY     -67.1357
      XYYY       0.0000   YYYY     -30.2269   XXXZ       0.0000
      XXYZ      -0.0000   XYYZ       0.0000   YYYZ      -0.0000
      XXZZ     -57.3892   XYZZ       0.0000   YYZZ     -19.7399
      XZZZ       0.0000   YZZZ      -0.0000   ZZZZ     -72.4527
 -----------------------------------------------------------------
 Calculating analytic gradient of the SCF energy
 Gradient of SCF Energy
            1           2           3           4           5           6
    1   0.0847432  -0.0847432   0.0584780  -0.0584780   0.0010896  -0.0010896
    2  -0.0000000   0.0000000  -0.0000000   0.0000000   0.0000000  -0.0000000
    3  -0.0394617  -0.0394617   0.0041345   0.0041345   0.0353271   0.0353271
 Max gradient component =       8.474E-02
 RMS gradient           =       3.862E-02
 Gradient time:  CPU 1.60 s  wall 0.49 s
 Geometry Optimization Parameters
   NAtoms,    NIC,     NZ,  NCons,   NDum,   NFix, NCnnct, MaxDiis
        6      27       0       0       0       0       0       0


** GEOMETRY OPTIMIZATION IN DELOCALIZED INTERNAL COORDINATES **
   Searching for a Minimum

   Optimization Cycle:   1

                       Coordinates (Angstroms)
     ATOM                X               Y               Z
      1  H         2.0000000000    0.0000000000   -1.5000000000
      2  H        -2.0000000000    0.0000000000   -1.5000000000
      3  F         2.0000000000    0.0000000000    0.5000000000
      4  F        -2.0000000000    0.0000000000    0.5000000000
      5  C         1.0000000000    0.0000000000   -0.5000000000
      6  C        -1.0000000000    0.0000000000   -0.5000000000
   Point Group: c2v   Number of degrees of freedom:     5


   Energy is   -276.829478714


 Attempting to Generate Delocalized Internal Coordinates

  5 Hessian modes will be used to form the next step
  Hessian Eigenvalues:
     0.088642    0.138777    0.160000    0.220000    0.433438

 Minimum Search - Taking Simple RFO Step
 Searching for Lamda that Minimizes Along All modes
 Value Taken    Lamda =  -0.17090772
 Calculated Step too Large.  Step scaled by  0.394287
 Step Taken.  Stepsize is  0.300000

                             Maximum     Tolerance    Cnvgd?
         Gradient           0.195219      0.000300      NO
         Displacement       0.252196      0.001200      NO
         Energy change     *********      0.000001      NO


 New Cartesian Coordinates Obtained by Inverse Iteration

 Displacement from previous Coordinates is:  0.482556
 ----------------------------------------------------------------
             Standard Nuclear Orientation (Angstroms)
    I     Atom           X                Y                Z
 ----------------------------------------------------------------
    1      H       1.8701566174     0.0000000000    -1.5009062949
    2      H      -1.8701566174     0.0000000000    -1.5009062949
    3      F       1.8905457410     0.0000000000     0.5145670469
    4      F      -1.8905457410     0.0000000000     0.5145670469
    5      C       0.9419953498     0.0000000000    -0.5136607520
    6      C      -0.9419953498     0.0000000000    -0.5136607520
 ----------------------------------------------------------------
 Molecular Point Group                 C2v   NOp =  4
 Largest Abelian Subgroup              C2v   NOp =  4
 Nuclear Repulsion Energy =    95.1837955714 hartrees
 There are       16 alpha and       16 beta electrons
 Applying Cartesian multipole field
    Component          Value
    ---------          -----
     (2,0,0)        1.00000E-11
     (0,2,0)        2.00000E-11
     (0,0,2)       -3.00000E-11
 Nucleus-field energy     =     0.0000000016 hartrees
 Requested basis set is 6-311++G(d,p)
 There are 34 shells and 102 basis functions
 A cutoff of  1.0D-11 yielded    552 shell pairs
 There are      5026 function pairs (      5425 Cartesian)
 Smallest overlap matrix eigenvalue = 5.47E-04
 Guess MOs from SCF MO coefficient file

 -----------------------------------------------------------------------
  General SCF calculation program by
  Eric Jon Sundstrom, Paul Horn, Yuezhi Mao, Dmitri Zuev, Alec White,
  David Stuck, Shaama M.S., Shane Yost, Joonho Lee, David Small,
  Daniel Levine, Susi Lehtola, Hugh Burton, Evgeny Epifanovsky
 -----------------------------------------------------------------------
 Exchange:     0.2000 Hartree-Fock + 0.0800 Slater + 0.7200 B88
 Correlation:  0.1900 VWN1RPA + 0.8100 LYP
 Using SG-1 standard quadrature grid
 using 4 threads for integral computing
 -------------------------------------------------------
 OpenMP Integral computing Module                
 Release: version 2.0, May 2017, Q-Chem Inc. Pleasanton 
 -------------------------------------------------------
 -------------------------------------------------------
 OpenMP BLAS3 based DFT computing Module                
 Release: version 1.0, May 2013, Q-Chem Inc. Pittsburgh 
 -------------------------------------------------------
 A restricted SCF calculation will be
 performed using DIIS
 SCF converges when DIIS error is below 1.0e-08
 ---------------------------------------
  Cycle       Energy         DIIS error
 ---------------------------------------
    1    -276.8936474867      1.35e-03  
    2    -276.8972989331      7.09e-04  
    3    -276.8973127581      8.07e-04  
    4    -276.8979580945      1.42e-04  
    5    -276.8979766014      2.54e-05  
    6    -276.8979776429      5.52e-06  
    7    -276.8979776900      5.11e-07  
    8    -276.8979776903      1.10e-07  
    9    -276.8979776903      7.11e-09  Convergence criterion met
 ---------------------------------------
 SCF time:   CPU 4.95s  wall 1.00s 
 SCF   energy in the final basis set =     -276.8979776903
 Total energy in the final basis set =     -276.8979776903

 --------------------------------------------------------------
             Orbital Energies (a.u.) and Symmetries
 --------------------------------------------------------------

 Alpha MOs, Restricted
 -- Occupied --                  
-24.727 -24.727 -10.356 -10.356  -1.244  -1.243  -0.696  -0.648
  1 B1    1 A1    2 A1    2 B1    3 A1    3 B1    4 A1    4 B1                 
 -0.521  -0.514  -0.501  -0.484  -0.478  -0.416  -0.360  -0.237
  5 A1    6 A1    5 B1    1 B2    1 A2    6 B1    7 A1    2 B2                 
 -- Virtual --                   
 -0.100  -0.094  -0.037   0.006   0.011   0.050   0.061   0.068
  2 A2    7 B1    8 A1    9 A1    8 B1   10 A1    3 B2    9 B1                 
  0.089   0.095   0.107   0.115   0.135   0.145   0.169   0.215
  3 A2   11 A1   10 B1   12 A1   13 A1   11 B1   12 B1   13 B1                 
  0.229   0.249   0.291   0.293   0.325   0.349   0.366   0.390
 14 A1    4 B2   14 B1    4 A2   15 A1   16 A1   15 B1   16 B1                 
  0.416   0.480   0.507   0.553   0.577   0.625   0.627   0.718
 17 A1   17 B1    5 B2    5 A2   18 A1   19 A1   18 B1   19 B1                 
  0.764   0.868   0.980   1.091   1.164   1.165   1.239   1.300
 20 A1   20 B1    6 B2   21 A1    7 B2    6 A2   22 A1   21 B1                 
  1.303   1.308   1.378   1.416   1.417   1.489   1.522   1.587
  7 A2   23 A1    8 B2   22 B1   24 A1   23 B1    8 A2    9 B2                 
  1.591   1.609   1.618   1.722   1.734   1.820   1.886   2.024
 25 A1   24 B1   26 A1    9 A2   25 B1   27 A1   26 B1   28 A1                 
  2.027   2.258   2.519   2.569   2.651   2.652   2.691   2.920
 27 B1   28 B1   29 A1   10 B2   10 A2   29 B1   30 A1   30 B1                 
  2.983   3.358   3.748   3.750   3.751   3.753   3.903   3.912
 31 A1   31 B1   11 B2   11 A2   32 A1   32 B1   12 B2   12 A2                 
  3.964   3.979   4.557   4.642   6.237   6.269   6.305   6.357
 33 A1   33 B1   34 A1   34 B1   13 B2   13 A2   35 A1   35 B1                 
  6.391   6.485  23.308  23.324  66.699  66.718
 36 A1   36 B1   37 B1   37 A1   38 A1   38 B1                                 

 Beta MOs, Restricted
 -- Occupied --                  
-24.727 -24.727 -10.356 -10.356  -1.244  -1.243  -0.696  -0.648
  1 B1    1 A1    2 A1    2 B1    3 A1    3 B1    4 A1    4 B1                 
 -0.521  -0.514  -0.501  -0.484  -0.478  -0.416  -0.360  -0.237
  5 A1    6 A1    5 B1    1 B2    1 A2    6 B1    7 A1    2 B2                 
 -- Virtual --                   
 -0.100  -0.094  -0.037   0.006   0.011   0.050   0.061   0.068
  2 A2    7 B1    8 A1    9 A1    8 B1   10 A1    3 B2    9 B1                 
  0.089   0.095   0.107   0.115   0.135   0.145   0.169   0.215
  3 A2   11 A1   10 B1   12 A1   13 A1   11 B1   12 B1   13 B1                 
  0.229   0.249   0.291   0.293   0.325   0.349   0.366   0.390
 14 A1    4 B2   14 B1    4 A2   15 A1   16 A1   15 B1   16 B1                 
  0.416   0.480   0.507   0.553   0.577   0.625   0.627   0.718
 17 A1   17 B1    5 B2    5 A2   18 A1   19 A1   18 B1   19 B1                 
  0.764   0.868   0.980   1.091   1.164   1.165   1.239   1.300
 20 A1   20 B1    6 B2   21 A1    7 B2    6 A2   22 A1   21 B1                 
  1.303   1.308   1.378   1.416   1.417   1.489   1.522   1.587
  7 A2   23 A1    8 B2   22 B1   24 A1   23 B1    8 A2    9 B2                 
  1.591   1.609   1.618   1.722   1.734   1.820   1.886   2.024
 25 A1   24 B1   26 A1    9 A2   25 B1   27 A1   26 B1   28 A1                 
  2.027   2.258   2.519   2.569   2.651   2.652   2.691   2.920
 27 B1   28 B1   29 A1   10 B2   10 A2   29 B1   30 A1   30 B1                 
  2.983   3.358   3.748   3.750   3.751   3.753   3.903   3.912
 31 A1   31 B1   11 B2   11 A2   32 A1   32 B1   12 B2   12 A2                 
  3.964   3.979   4.557   4.642   6.237   6.269   6.305   6.357
 33 A1   33 B1   34 A1   34 B1   13 B2   13 A2   35 A1   35 B1                 
  6.391   6.485  23.308  23.324  66.699  66.718
 36 A1   36 B1   37 B1   37 A1   38 A1   38 B1                                 
 --------------------------------------------------------------

          Ground-State Mulliken Net Atomic Charges

     Atom                 Charge (a.u.)
  ----------------------------------------
      1 H                     0.181565
      2 H                     0.181565
      3 F                    -0.070187
      4 F                    -0.070187
      5 C                    -0.111378
      6 C                    -0.111378
  ----------------------------------------
  Sum of atomic charges =     0.000000

 -----------------------------------------------------------------
                    Cartesian Multipole Moments
 -----------------------------------------------------------------
    Charge (ESU x 10^10)
                 0.0000
    Dipole Moment (Debye)
         X       0.0000      Y       0.0000      Z      -2.2100
       Tot       2.2100
    Quadrupole Moments (Debye-Ang)
        XX     -21.5882     XY       0.0000     YY     -25.2918
        XZ      -0.0000     YZ      -0.0000     ZZ     -21.3891
    Octopole Moments (Debye-Ang^2)
       XXX       0.0000    XXY      -0.0000    XYY       0.0000
       YYY       0.0000    XXZ      -9.8101    XYZ       0.0000
       YYZ       5.3607    XZZ       0.0000    YZZ       0.0000
       ZZZ       6.0897
    Hexadecapole Moments (Debye-Ang^3)
      XXXX    -315.0939   XXXY       0.0000   XXYY     -59.9481
      XYYY      -0.0000   YYYY     -29.1253   XXXZ      -0.0000
      XXYZ       0.0000   XYYZ      -0.0000   YYYZ      -0.0000
      XXZZ     -53.0498   XYZZ      -0.0000   YYZZ     -19.5923
      XZZZ      -0.0000   YZZZ      -0.0000   ZZZZ     -72.3589
 -----------------------------------------------------------------
 Calculating analytic gradient of the SCF energy
 Gradient of SCF Energy
            1           2           3           4           5           6
    1   0.0812835  -0.0812835   0.0524168  -0.0524168   0.0276468  -0.0276468
    2   0.0000000   0.0000000   0.0000000  -0.0000000  -0.0000000   0.0000000
    3  -0.0428992  -0.0428992   0.0056723   0.0056723   0.0372269   0.0372269
 Max gradient component =       8.128E-02
 RMS gradient           =       3.855E-02
 Gradient time:  CPU 1.64 s  wall 0.51 s
 Geometry Optimization Parameters
   NAtoms,    NIC,     NZ,  NCons,   NDum,   NFix, NCnnct, MaxDiis
        6      27       0       0       0       0       0       0

 Cartesian Hessian Update
 Hessian Updated using BFGS Update
**WARNING** Hereditary positive definiteness endangered


** GEOMETRY OPTIMIZATION IN DELOCALIZED INTERNAL COORDINATES **
   Searching for a Minimum

   Optimization Cycle:   2

                       Coordinates (Angstroms)
     ATOM                X               Y               Z
      1  H         1.8701566174    0.0000000000   -1.5009062949
      2  H        -1.8701566174    0.0000000000   -1.5009062949
      3  F         1.8905457410    0.0000000000    0.5145670469
      4  F        -1.8905457410    0.0000000000    0.5145670469
      5  C         0.9419953498    0.0000000000   -0.5136607520
      6  C        -0.9419953498    0.0000000000   -0.5136607520
   Point Group: c2v   Number of degrees of freedom:     5


   Energy is   -276.897977690

 Hessian Updated using BFGS Update
**WARNING** Hereditary positive definiteness endangered

  5 Hessian modes will be used to form the next step
  Hessian Eigenvalues:
    -0.137632    0.018836    0.143716    0.202964    0.403391
**WARNING** Hessian does not have the Desired Local Structure

 Minimum Search - Taking Simple RFO Step
 Searching for Lamda that Minimizes Along All modes
 Value Taken    Lamda =  -0.25262168
 Calculated Step too Large.  Step scaled by  0.252217
 Step Taken.  Stepsize is  0.300000

                             Maximum     Tolerance    Cnvgd?
         Gradient           0.195002      0.000300      NO
         Displacement       0.210468      0.001200      NO
         Energy change     -0.068499      0.000001      NO


 New Cartesian Coordinates Obtained by Inverse Iteration

 Displacement from previous Coordinates is:  0.433699
 ----------------------------------------------------------------
             Standard Nuclear Orientation (Angstroms)
    I     Atom           X                Y                Z
 ----------------------------------------------------------------
    1      H       1.7598042829     0.0000000000    -1.4871747929
    2      H      -1.7598042829     0.0000000000    -1.4871747929
    3      F       1.7973806065     0.0000000000     0.5118260744
    4      F      -1.7973806065     0.0000000000     0.5118260744
    5      C       0.8701499174     0.0000000000    -0.5246512814
    6      C      -0.8701499174     0.0000000000    -0.5246512814
 ----------------------------------------------------------------
 Molecular Point Group                 C2v   NOp =  4
 Largest Abelian Subgroup              C2v   NOp =  4
 Nuclear Repulsion Energy =    98.2970980949 hartrees
 There are       16 alpha and       16 beta electrons
 Applying Cartesian multipole field
    Component          Value
    ---------          -----
     (2,0,0)        1.00000E-11
     (0,2,0)        2.00000E-11
     (0,0,2)       -3.00000E-11
 Nucleus-field energy     =     0.0000000013 hartrees
 Requested basis set is 6-311++G(d,p)
 There are 34 shells and 102 basis functions
 A cutoff of  1.0D-11 yielded    552 shell pairs
 There are      5026 function pairs (      5425 Cartesian)
 Smallest overlap matrix eigenvalue = 3.75E-04
 Guess MOs from SCF MO coefficient file

 -----------------------------------------------------------------------
  General SCF calculation program by
  Eric Jon Sundstrom, Paul Horn, Yuezhi Mao, Dmitri Zuev, Alec White,
  David Stuck, Shaama M.S., Shane Yost, Joonho Lee, David Small,
  Daniel Levine, Susi Lehtola, Hugh Burton, Evgeny Epifanovsky
 -----------------------------------------------------------------------
 Exchange:     0.2000 Hartree-Fock + 0.0800 Slater + 0.7200 B88
 Correlation:  0.1900 VWN1RPA + 0.8100 LYP
 Using SG-1 standard quadrature grid
 using 4 threads for integral computing
 -------------------------------------------------------
 OpenMP Integral computing Module                
 Release: version 2.0, May 2017, Q-Chem Inc. Pleasanton 
 -------------------------------------------------------
 -------------------------------------------------------
 OpenMP BLAS3 based DFT computing Module                
 Release: version 1.0, May 2013, Q-Chem Inc. Pittsburgh 
 -------------------------------------------------------
 A restricted SCF calculation will be
 performed using DIIS
 SCF converges when DIIS error is below 1.0e-08
 ---------------------------------------
  Cycle       Energy         DIIS error
 ---------------------------------------
    1    -276.9593303348      1.34e-03  
    2    -276.9621844823      9.07e-04  
    3    -276.9626113313      7.73e-04  
    4    -276.9631546486      1.47e-04  
    5    -276.9631770662      1.48e-05  
    6    -276.9631774422      3.35e-06  
    7    -276.9631774565      3.76e-07  
    8    -276.9631774567      7.52e-08  
    9    -276.9631774567      2.45e-08  
   10    -276.9631774567      1.80e-08  
   11    -276.9631774567      5.37e-10  Convergence criterion met
 ---------------------------------------
 SCF time:   CPU 6.12s  wall 2.00s 
 SCF   energy in the final basis set =     -276.9631774567
 Total energy in the final basis set =     -276.9631774567

 --------------------------------------------------------------
             Orbital Energies (a.u.) and Symmetries
 --------------------------------------------------------------

 Alpha MOs, Restricted
 -- Occupied --                  
-24.723 -24.723 -10.347 -10.347  -1.244  -1.243  -0.713  -0.645
  1 B1    1 A1    2 A1    2 B1    3 A1    3 B1    4 A1    4 B1                 
 -0.535  -0.520  -0.500  -0.485  -0.476  -0.414  -0.368  -0.247
  5 A1    6 A1    5 B1    1 B2    1 A2    6 B1    7 A1    2 B2                 
 -- Virtual --                   
 -0.083  -0.049  -0.034   0.007   0.021   0.052   0.060   0.075
  2 A2    7 B1    8 A1    9 A1    8 B1   10 A1    3 B2    9 B1                 
  0.091   0.096   0.116   0.123   0.140   0.148   0.181   0.231
  3 A2   11 A1   12 A1   10 B1   13 A1   11 B1   12 B1   14 A1                 
  0.239   0.248   0.296   0.301   0.318   0.351   0.368   0.399
 13 B1    4 B2    4 A2   14 B1   15 A1   16 A1   15 B1   16 B1                 
  0.422   0.496   0.513   0.553   0.578   0.618   0.631   0.724
 17 A1   17 B1    5 B2    5 A2   18 A1   19 A1   18 B1   19 B1                 
  0.754   0.883   0.961   1.152   1.161   1.173   1.237   1.315
 20 A1   20 B1    6 B2    7 B2   21 A1    6 A2   22 A1   21 B1                 
  1.327   1.331   1.367   1.421   1.433   1.518   1.560   1.580
 23 A1    7 A2    8 B2   22 B1   24 A1   23 B1    8 A2   25 A1                 
  1.597   1.660   1.672   1.794   1.807   1.822   1.893   2.047
  9 B2   24 B1   26 A1    9 A2   25 B1   27 A1   26 B1   28 A1                 
  2.075   2.369   2.535   2.563   2.681   2.688   2.726   2.956
 27 B1   28 B1   29 A1   10 B2   10 A2   29 B1   30 A1   30 B1                 
  3.012   3.548   3.751   3.754   3.755   3.759   3.910   3.925
 31 A1   31 B1   11 B2   11 A2   32 A1   32 B1   12 B2   12 A2                 
  3.977   4.005   4.575   4.693   6.240   6.274   6.319   6.357
 33 A1   33 B1   34 A1   34 B1   13 B2   13 A2   35 A1   35 B1                 
  6.404   6.527  23.351  23.356  66.702  66.725
 36 A1   36 B1   37 B1   37 A1   38 A1   38 B1                                 

 Beta MOs, Restricted
 -- Occupied --                  
-24.723 -24.723 -10.347 -10.347  -1.244  -1.243  -0.713  -0.645
  1 B1    1 A1    2 A1    2 B1    3 A1    3 B1    4 A1    4 B1                 
 -0.535  -0.520  -0.500  -0.485  -0.476  -0.414  -0.368  -0.247
  5 A1    6 A1    5 B1    1 B2    1 A2    6 B1    7 A1    2 B2                 
 -- Virtual --                   
 -0.083  -0.049  -0.034   0.007   0.021   0.052   0.060   0.075
  2 A2    7 B1    8 A1    9 A1    8 B1   10 A1    3 B2    9 B1                 
  0.091   0.096   0.116   0.123   0.140   0.148   0.181   0.231
  3 A2   11 A1   12 A1   10 B1   13 A1   11 B1   12 B1   14 A1                 
  0.239   0.248   0.296   0.301   0.318   0.351   0.368   0.399
 13 B1    4 B2    4 A2   14 B1   15 A1   16 A1   15 B1   16 B1                 
  0.422   0.496   0.513   0.553   0.578   0.618   0.631   0.724
 17 A1   17 B1    5 B2    5 A2   18 A1   19 A1   18 B1   19 B1                 
  0.754   0.883   0.961   1.152   1.161   1.173   1.237   1.315
 20 A1   20 B1    6 B2    7 B2   21 A1    6 A2   22 A1   21 B1                 
  1.327   1.331   1.367   1.421   1.433   1.518   1.560   1.580
 23 A1    7 A2    8 B2   22 B1   24 A1   23 B1    8 A2   25 A1                 
  1.597   1.660   1.672   1.794   1.807   1.822   1.893   2.047
  9 B2   24 B1   26 A1    9 A2   25 B1   27 A1   26 B1   28 A1                 
  2.075   2.369   2.535   2.563   2.681   2.688   2.726   2.956
 27 B1   28 B1   29 A1   10 B2   10 A2   29 B1   30 A1   30 B1                 
  3.012   3.548   3.751   3.754   3.755   3.759   3.910   3.925
 31 A1   31 B1   11 B2   11 A2   32 A1   32 B1   12 B2   12 A2                 
  3.977   4.005   4.575   4.693   6.240   6.274   6.319   6.357
 33 A1   33 B1   34 A1   34 B1   13 B2   13 A2   35 A1   35 B1                 
  6.404   6.527  23.351  23.356  66.702  66.725
 36 A1   36 B1   37 B1   37 A1   38 A1   38 B1                                 
 --------------------------------------------------------------

          Ground-State Mulliken Net Atomic Charges

     Atom                 Charge (a.u.)
  ----------------------------------------
      1 H                     0.177648
      2 H                     0.177648
      3 F                    -0.083089
      4 F                    -0.083089
      5 C                    -0.094559
      6 C                    -0.094559
  ----------------------------------------
  Sum of atomic charges =     0.000000

 -----------------------------------------------------------------
                    Cartesian Multipole Moments
 -----------------------------------------------------------------
    Charge (ESU x 10^10)
                 0.0000
    Dipole Moment (Debye)
         X      -0.0000      Y       0.0000      Z      -2.2283
       Tot       2.2283
    Quadrupole Moments (Debye-Ang)
        XX     -22.0537     XY      -0.0000     YY     -24.8228
        XZ       0.0000     YZ      -0.0000     ZZ     -21.3187
    Octopole Moments (Debye-Ang^2)
       XXX      -0.0000    XXY       0.0000    XYY      -0.0000
       YYY       0.0000    XXZ      -8.2659    XYZ       0.0000
       YYZ       5.1957    XZZ      -0.0000    YZZ       0.0000
       ZZZ       6.2826
    Hexadecapole Moments (Debye-Ang^3)
      XXXX    -285.0335   XXXY      -0.0000   XXYY     -53.7196
      XYYY      -0.0000   YYYY     -27.5790   XXXZ      -0.0000
      XXYZ      -0.0000   XYYZ       0.0000   YYYZ      -0.0000
      XXZZ     -49.3154   XYZZ      -0.0000   YYZZ     -19.1137
      XZZZ       0.0000   YZZZ      -0.0000   ZZZZ     -71.8556
 -----------------------------------------------------------------
 Calculating analytic gradient of the SCF energy
 Gradient of SCF Energy
            1           2           3           4           5           6
    1   0.0785089  -0.0785089   0.0474454  -0.0474454   0.0474163  -0.0474163
    2   0.0000000  -0.0000000   0.0000000  -0.0000000   0.0000000   0.0000000
    3  -0.0409341  -0.0409341   0.0024905   0.0024905   0.0384436   0.0384436
 Max gradient component =       7.851E-02
 RMS gradient           =       3.919E-02
 Gradient time:  CPU 1.67 s  wall 0.53 s
 Geometry Optimization Parameters
   NAtoms,    NIC,     NZ,  NCons,   NDum,   NFix, NCnnct, MaxDiis
        6      27       0       0       0       0       0       0

 Cartesian Hessian Update
 Hessian Updated using BFGS Update
**WARNING** Hereditary positive definiteness endangered


** GEOMETRY OPTIMIZATION IN DELOCALIZED INTERNAL COORDINATES **
   Searching for a Minimum

   Optimization Cycle:   3

                       Coordinates (Angstroms)
     ATOM                X               Y               Z
      1  H         1.7598042829    0.0000000000   -1.4871747929
      2  H        -1.7598042829    0.0000000000   -1.4871747929
      3  F         1.7973806065    0.0000000000    0.5118260744
      4  F        -1.7973806065    0.0000000000    0.5118260744
      5  C         0.8701499174    0.0000000000   -0.5246512814
      6  C        -0.8701499174    0.0000000000   -0.5246512814
   Point Group: c2v   Number of degrees of freedom:     5


   Energy is   -276.963177457

 Hessian Updated using BFGS Update
**WARNING** Hereditary positive definiteness endangered

  5 Hessian modes will be used to form the next step
  Hessian Eigenvalues:
    -0.065245    0.014973    0.138707    0.203809    0.386845
**WARNING** Hessian does not have the Desired Local Structure

 Minimum Search - Taking Simple RFO Step
 Searching for Lamda that Minimizes Along All modes
 Value Taken    Lamda =  -0.23792212
 Calculated Step too Large.  Step scaled by  0.291329
 Step Taken.  Stepsize is  0.300000

                             Maximum     Tolerance    Cnvgd?
         Gradient           0.197683      0.000300      NO
         Displacement       0.241265      0.001200      NO
         Energy change     -0.065200      0.000001      NO


 New Cartesian Coordinates Obtained by Inverse Iteration

 Displacement from previous Coordinates is:  0.466781
 ----------------------------------------------------------------
             Standard Nuclear Orientation (Angstroms)
    I     Atom           X                Y                Z
 ----------------------------------------------------------------
    1      H       1.6402560352     0.0000000000    -1.4816437797
    2      H      -1.6402560352     0.0000000000    -1.4816437797
    3      F       1.6899707418     0.0000000000     0.5193085284
    4      F      -1.6899707418     0.0000000000     0.5193085284
    5      C       0.8036492568     0.0000000000    -0.5376647487
    6      C      -0.8036492568     0.0000000000    -0.5376647487
 ----------------------------------------------------------------
 Molecular Point Group                 C2v   NOp =  4
 Largest Abelian Subgroup              C2v   NOp =  4
 Nuclear Repulsion Energy =   101.8974989404 hartrees
 There are       16 alpha and       16 beta electrons
 Applying Cartesian multipole field
    Component          Value
    ---------          -----
     (2,0,0)        1.00000E-11
     (0,2,0)        2.00000E-11
     (0,0,2)       -3.00000E-11
 Nucleus-field energy     =     0.0000000009 hartrees
 Requested basis set is 6-311++G(d,p)
 There are 34 shells and 102 basis functions
 A cutoff of  1.0D-11 yielded    560 shell pairs
 There are      5109 function pairs (      5510 Cartesian)
 Smallest overlap matrix eigenvalue = 2.64E-04
 Guess MOs from SCF MO coefficient file

 -----------------------------------------------------------------------
  General SCF calculation program by
  Eric Jon Sundstrom, Paul Horn, Yuezhi Mao, Dmitri Zuev, Alec White,
  David Stuck, Shaama M.S., Shane Yost, Joonho Lee, David Small,
  Daniel Levine, Susi Lehtola, Hugh Burton, Evgeny Epifanovsky
 -----------------------------------------------------------------------
 Exchange:     0.2000 Hartree-Fock + 0.0800 Slater + 0.7200 B88
 Correlation:  0.1900 VWN1RPA + 0.8100 LYP
 Using SG-1 standard quadrature grid
 using 4 threads for integral computing
 -------------------------------------------------------
 OpenMP Integral computing Module                
 Release: version 2.0, May 2017, Q-Chem Inc. Pleasanton 
 -------------------------------------------------------
 -------------------------------------------------------
 OpenMP BLAS3 based DFT computing Module                
 Release: version 1.0, May 2013, Q-Chem Inc. Pittsburgh 
 -------------------------------------------------------
 A restricted SCF calculation will be
 performed using DIIS
 SCF converges when DIIS error is below 1.0e-08
 ---------------------------------------
  Cycle       Energy         DIIS error
 ---------------------------------------
    1    -277.0260842122      1.61e-03  
    2    -277.0297679525      9.53e-04  
    3    -277.0302206886      8.33e-04  
    4    -277.0308613794      1.85e-04  
    5    -277.0308924560      1.47e-05  
    6    -277.0308927877      3.18e-06  
    7    -277.0308927996      4.11e-07  
    8    -277.0308927998      6.86e-08  
    9    -277.0308927998      5.37e-09  Convergence criterion met
 ---------------------------------------
 SCF time:   CPU 5.15s  wall 2.00s 
 SCF   energy in the final basis set =     -277.0308927998
 Total energy in the final basis set =     -277.0308927998

 --------------------------------------------------------------
             Orbital Energies (a.u.) and Symmetries
 --------------------------------------------------------------

 Alpha MOs, Restricted
 -- Occupied --                  
-24.719 -24.719 -10.333 -10.333  -1.245  -1.242  -0.733  -0.643
  1 B1    1 A1    2 A1    2 B1    3 A1    3 B1    4 A1    4 B1                 
 -0.547  -0.528  -0.500  -0.487  -0.474  -0.414  -0.376  -0.257
  5 A1    6 A1    5 B1    1 B2    1 A2    6 B1    7 A1    2 B2                 
 -- Virtual --                   
 -0.064  -0.028  -0.012   0.008   0.037   0.056   0.059   0.085
  2 A2    8 A1    7 B1    9 A1    8 B1   10 A1    3 B2    9 B1                 
  0.093   0.097   0.116   0.140   0.147   0.151   0.202   0.234
  3 A2   11 A1   12 A1   10 B1   13 A1   11 B1   12 B1   14 A1                 
  0.246   0.268   0.300   0.311   0.315   0.352   0.370   0.410
  4 B2   13 B1    4 A2   15 A1   14 B1   16 A1   15 B1   16 B1                 
  0.430   0.515   0.515   0.554   0.556   0.632   0.644   0.731
 17 A1   17 B1    5 B2    5 A2   18 A1   19 A1   18 B1   19 B1                 
  0.748   0.898   0.956   1.142   1.181   1.232   1.241   1.325
 20 A1   20 B1    6 B2    7 B2    6 A2   21 A1   22 A1   21 B1                 
  1.356   1.358   1.361   1.416   1.442   1.554   1.565   1.609
 23 A1    7 A2    8 B2   22 B1   24 A1   23 B1   25 A1    8 A2                 
  1.615   1.707   1.752   1.834   1.871   1.887   1.917   2.098
  9 B2   24 B1   26 A1   27 A1    9 A2   25 B1   26 B1   28 A1                 
  2.114   2.495   2.550   2.567   2.712   2.716   2.797   3.006
 27 B1   28 B1   29 A1   10 B2   29 B1   10 A2   30 A1   30 B1                 
  3.065   3.709   3.753   3.759   3.759   3.774   3.919   3.942
 31 A1   31 B1   11 B2   11 A2   32 A1   32 B1   12 B2   12 A2                 
  3.987   4.039   4.605   4.753   6.244   6.277   6.334   6.349
 33 A1   33 B1   34 A1   34 B1   13 B2   13 A2   35 A1   35 B1                 
  6.424   6.587  23.397  23.456  66.707  66.732
 36 A1   36 B1   37 A1   37 B1   38 A1   38 B1                                 

 Beta MOs, Restricted
 -- Occupied --                  
-24.719 -24.719 -10.333 -10.333  -1.245  -1.242  -0.733  -0.643
  1 B1    1 A1    2 A1    2 B1    3 A1    3 B1    4 A1    4 B1                 
 -0.547  -0.528  -0.500  -0.487  -0.474  -0.414  -0.376  -0.257
  5 A1    6 A1    5 B1    1 B2    1 A2    6 B1    7 A1    2 B2                 
 -- Virtual --                   
 -0.064  -0.028  -0.012   0.008   0.037   0.056   0.059   0.085
  2 A2    8 A1    7 B1    9 A1    8 B1   10 A1    3 B2    9 B1                 
  0.093   0.097   0.116   0.140   0.147   0.151   0.202   0.234
  3 A2   11 A1   12 A1   10 B1   13 A1   11 B1   12 B1   14 A1                 
  0.246   0.268   0.300   0.311   0.315   0.352   0.370   0.410
  4 B2   13 B1    4 A2   15 A1   14 B1   16 A1   15 B1   16 B1                 
  0.430   0.515   0.515   0.554   0.556   0.632   0.644   0.731
 17 A1   17 B1    5 B2    5 A2   18 A1   19 A1   18 B1   19 B1                 
  0.748   0.898   0.956   1.142   1.181   1.232   1.241   1.325
 20 A1   20 B1    6 B2    7 B2    6 A2   21 A1   22 A1   21 B1                 
  1.356   1.358   1.361   1.416   1.442   1.554   1.565   1.609
 23 A1    7 A2    8 B2   22 B1   24 A1   23 B1   25 A1    8 A2                 
  1.615   1.707   1.752   1.834   1.871   1.887   1.917   2.098
  9 B2   24 B1   26 A1   27 A1    9 A2   25 B1   26 B1   28 A1                 
  2.114   2.495   2.550   2.567   2.712   2.716   2.797   3.006
 27 B1   28 B1   29 A1   10 B2   29 B1   10 A2   30 A1   30 B1                 
  3.065   3.709   3.753   3.759   3.759   3.774   3.919   3.942
 31 A1   31 B1   11 B2   11 A2   32 A1   32 B1   12 B2   12 A2                 
  3.987   4.039   4.605   4.753   6.244   6.277   6.334   6.349
 33 A1   33 B1   34 A1   34 B1   13 B2   13 A2   35 A1   35 B1                 
  6.424   6.587  23.397  23.456  66.707  66.732
 36 A1   36 B1   37 A1   37 B1   38 A1   38 B1                                 
 --------------------------------------------------------------

          Ground-State Mulliken Net Atomic Charges

     Atom                 Charge (a.u.)
  ----------------------------------------
      1 H                     0.173678
      2 H                     0.173678
      3 F                    -0.095897
      4 F                    -0.095897
      5 C                    -0.077781
      6 C                    -0.077781
  ----------------------------------------
  Sum of atomic charges =    -0.000000

 -----------------------------------------------------------------
                    Cartesian Multipole Moments
 -----------------------------------------------------------------
    Charge (ESU x 10^10)
                -0.0000
    Dipole Moment (Debye)
         X       0.0000      Y      -0.0000      Z      -2.2935
       Tot       2.2935
    Quadrupole Moments (Debye-Ang)
        XX     -22.3611     XY       0.0000     YY     -24.3085
        XZ      -0.0000     YZ       0.0000     ZZ     -21.1291
    Octopole Moments (Debye-Ang^2)
       XXX       0.0000    XXY      -0.0000    XYY       0.0000
       YYY      -0.0000    XXZ      -6.8466    XYZ      -0.0000
       YYZ       4.9298    XZZ       0.0000    YZZ      -0.0000
       ZZZ       5.9691
    Hexadecapole Moments (Debye-Ang^3)
      XXXX    -253.6495   XXXY       0.0000   XXYY     -47.4497
      XYYY       0.0000   YYYY     -26.0112   XXXZ       0.0000
      XXYZ       0.0000   XYYZ      -0.0000   YYYZ       0.0000
      XXZZ     -45.4212   XYZZ       0.0000   YYZZ     -18.7487
      XZZZ       0.0000   YZZZ       0.0000   ZZZZ     -71.5558
 -----------------------------------------------------------------
 Calculating analytic gradient of the SCF energy
 Gradient of SCF Energy
            1           2           3           4           5           6
    1   0.0702670  -0.0702670   0.0392285  -0.0392285   0.0584106  -0.0584106
    2   0.0000000  -0.0000000   0.0000000  -0.0000000  -0.0000000   0.0000000
    3  -0.0387882  -0.0387882   0.0015741   0.0015741   0.0372141   0.0372141
 Max gradient component =       7.027E-02
 RMS gradient           =       3.768E-02
 Gradient time:  CPU 1.71 s  wall 0.52 s
 Geometry Optimization Parameters
   NAtoms,    NIC,     NZ,  NCons,   NDum,   NFix, NCnnct, MaxDiis
        6      27       0       0       0       0       0       0

 Cartesian Hessian Update
 Hessian Updated using BFGS Update


** GEOMETRY OPTIMIZATION IN DELOCALIZED INTERNAL COORDINATES **
   Searching for a Minimum

   Optimization Cycle:   4

                       Coordinates (Angstroms)
     ATOM                X               Y               Z
      1  H         1.6402560352    0.0000000000   -1.4816437797
      2  H        -1.6402560352    0.0000000000   -1.4816437797
      3  F         1.6899707418    0.0000000000    0.5193085284
      4  F        -1.6899707418    0.0000000000    0.5193085284
      5  C         0.8036492568    0.0000000000   -0.5376647487
      6  C        -0.8036492568    0.0000000000   -0.5376647487
   Point Group: c2v   Number of degrees of freedom:     5


   Energy is   -277.030892800

 Hessian Updated using BFGS Update

  5 Hessian modes will be used to form the next step
  Hessian Eigenvalues:
     0.025547    0.115936    0.142982    0.214099    0.420516

 Minimum Search - Taking Simple RFO Step
 Searching for Lamda that Minimizes Along All modes
 Value Taken    Lamda =  -0.19412504
 Calculated Step too Large.  Step scaled by  0.332046
 Step Taken.  Stepsize is  0.300000

                             Maximum     Tolerance    Cnvgd?
         Gradient           0.181311      0.000300      NO
         Displacement       0.234178      0.001200      NO
         Energy change     -0.067715      0.000001      NO


 New Cartesian Coordinates Obtained by Inverse Iteration

 Displacement from previous Coordinates is:  0.456971
 ----------------------------------------------------------------
             Standard Nuclear Orientation (Angstroms)
    I     Atom           X                Y                Z
 ----------------------------------------------------------------
    1      H       1.5233153275     0.0000000000    -1.4730395171
    2      H      -1.5233153275     0.0000000000    -1.4730395171
    3      F       1.5867705210     0.0000000000     0.5233970669
    4      F      -1.5867705210     0.0000000000     0.5233970669
    5      C       0.7353784745     0.0000000000    -0.5503575498
    6      C      -0.7353784745     0.0000000000    -0.5503575498
 ----------------------------------------------------------------
 Molecular Point Group                 C2v   NOp =  4
 Largest Abelian Subgroup              C2v   NOp =  4
 Nuclear Repulsion Energy =   105.8599584978 hartrees
 There are       16 alpha and       16 beta electrons
 Applying Cartesian multipole field
    Component          Value
    ---------          -----
     (2,0,0)        1.00000E-11
     (0,2,0)        2.00000E-11
     (0,0,2)       -3.00000E-11
 Nucleus-field energy     =     0.0000000006 hartrees
 Requested basis set is 6-311++G(d,p)
 There are 34 shells and 102 basis functions
 A cutoff of  1.0D-11 yielded    564 shell pairs
 There are      5179 function pairs (      5594 Cartesian)
 Smallest overlap matrix eigenvalue = 1.70E-04
 Guess MOs from SCF MO coefficient file

 -----------------------------------------------------------------------
  General SCF calculation program by
  Eric Jon Sundstrom, Paul Horn, Yuezhi Mao, Dmitri Zuev, Alec White,
  David Stuck, Shaama M.S., Shane Yost, Joonho Lee, David Small,
  Daniel Levine, Susi Lehtola, Hugh Burton, Evgeny Epifanovsky
 -----------------------------------------------------------------------
 Exchange:     0.2000 Hartree-Fock + 0.0800 Slater + 0.7200 B88
 Correlation:  0.1900 VWN1RPA + 0.8100 LYP
 Using SG-1 standard quadrature grid
 using 4 threads for integral computing
 -------------------------------------------------------
 OpenMP Integral computing Module                
 Release: version 2.0, May 2017, Q-Chem Inc. Pleasanton 
 -------------------------------------------------------
 -------------------------------------------------------
 OpenMP BLAS3 based DFT computing Module                
 Release: version 1.0, May 2013, Q-Chem Inc. Pittsburgh 
 -------------------------------------------------------
 A restricted SCF calculation will be
 performed using DIIS
 SCF converges when DIIS error is below 1.0e-08
 ---------------------------------------
  Cycle       Energy         DIIS error
 ---------------------------------------
    1    -277.0839383234      1.86e-03  
    2    -277.0880620457      1.11e-03  
    3    -277.0888013995      8.81e-04  
    4    -277.0895007993      2.21e-04  
    5    -277.0895422580      1.53e-05  
    6    -277.0895425569      3.38e-06  
    7    -277.0895425687      3.34e-07  
    8    -277.0895425689      6.09e-08  
    9    -277.0895425689      6.13e-09  Convergence criterion met
 ---------------------------------------
 SCF time:   CPU 5.24s  wall 2.00s 
 SCF   energy in the final basis set =     -277.0895425689
 Total energy in the final basis set =     -277.0895425689

 --------------------------------------------------------------
             Orbital Energies (a.u.) and Symmetries
 --------------------------------------------------------------

 Alpha MOs, Restricted
 -- Occupied --                  
-24.714 -24.714 -10.314 -10.314  -1.246  -1.241  -0.760  -0.640
  1 B1    1 A1    2 A1    2 B1    3 A1    3 B1    4 A1    4 B1                 
 -0.556  -0.538  -0.497  -0.489  -0.470  -0.413  -0.384  -0.269
  5 A1    6 A1    5 B1    1 B2    1 A2    6 B1    7 A1    2 B2                 
 -- Virtual --                   
 -0.040  -0.025   0.006   0.009   0.054   0.057   0.061   0.097
  2 A2    8 A1    7 B1    9 A1    8 B1    3 B2   10 A1    3 A2                 
  0.097   0.101   0.116   0.150   0.153   0.162   0.232   0.238
 11 A1    9 B1   12 A1   10 B1   13 A1   11 B1   12 B1   14 A1                 
  0.244   0.304   0.308   0.309   0.334   0.352   0.373   0.425
  4 B2    4 A2   15 A1   13 B1   14 B1   16 A1   15 B1   16 B1                 
  0.439   0.513   0.530   0.537   0.558   0.646   0.676   0.738
 17 A1    5 B2   18 A1   17 B1    5 A2   19 A1   18 B1   19 B1                 
  0.743   0.911   0.965   1.132   1.192   1.237   1.306   1.337
 20 A1   20 B1    6 B2    7 B2    6 A2   21 A1   22 A1   21 B1                 
  1.361   1.381   1.397   1.409   1.450   1.554   1.595   1.638
  8 B2    7 A2   23 A1   22 B1   24 A1   25 A1   23 B1    9 B2                 
  1.670   1.747   1.803   1.882   1.887   1.956   2.029   2.157
  8 A2   24 B1   26 A1   27 A1   25 B1    9 A2   26 B1   27 B1                 
  2.170   2.562   2.581   2.637   2.717   2.756   2.900   3.060
 28 A1   29 A1   10 B2   28 B1   29 B1   10 A2   30 A1   30 B1                 
  3.157   3.757   3.765   3.766   3.768   3.838   3.926   3.961
 31 A1   11 B2   32 A1   11 A2   31 B1   32 B1   12 B2   12 A2                 
  3.990   4.083   4.635   4.812   6.249   6.280   6.344   6.347
 33 A1   33 B1   34 A1   34 B1   13 B2   13 A2   35 B1   35 A1                 
  6.445   6.658  23.433  23.686  66.713  66.740
 36 A1   36 B1   37 A1   37 B1   38 A1   38 B1                                 

 Beta MOs, Restricted
 -- Occupied --                  
-24.714 -24.714 -10.314 -10.314  -1.246  -1.241  -0.760  -0.640
  1 B1    1 A1    2 A1    2 B1    3 A1    3 B1    4 A1    4 B1                 
 -0.556  -0.538  -0.497  -0.489  -0.470  -0.413  -0.384  -0.269
  5 A1    6 A1    5 B1    1 B2    1 A2    6 B1    7 A1    2 B2                 
 -- Virtual --                   
 -0.040  -0.025   0.006   0.009   0.054   0.057   0.061   0.097
  2 A2    8 A1    7 B1    9 A1    8 B1    3 B2   10 A1    3 A2                 
  0.097   0.101   0.116   0.150   0.153   0.162   0.232   0.238
 11 A1    9 B1   12 A1   10 B1   13 A1   11 B1   12 B1   14 A1                 
  0.244   0.304   0.308   0.309   0.334   0.352   0.373   0.425
  4 B2    4 A2   15 A1   13 B1   14 B1   16 A1   15 B1   16 B1                 
  0.439   0.513   0.530   0.537   0.558   0.646   0.676   0.738
 17 A1    5 B2   18 A1   17 B1    5 A2   19 A1   18 B1   19 B1                 
  0.743   0.911   0.965   1.132   1.192   1.237   1.306   1.337
 20 A1   20 B1    6 B2    7 B2    6 A2   21 A1   22 A1   21 B1                 
  1.361   1.381   1.397   1.409   1.450   1.554   1.595   1.638
  8 B2    7 A2   23 A1   22 B1   24 A1   25 A1   23 B1    9 B2                 
  1.670   1.747   1.803   1.882   1.887   1.956   2.029   2.157
  8 A2   24 B1   26 A1   27 A1   25 B1    9 A2   26 B1   27 B1                 
  2.170   2.562   2.581   2.637   2.717   2.756   2.900   3.060
 28 A1   29 A1   10 B2   28 B1   29 B1   10 A2   30 A1   30 B1                 
  3.157   3.757   3.765   3.766   3.768   3.838   3.926   3.961
 31 A1   11 B2   32 A1   11 A2   31 B1   32 B1   12 B2   12 A2                 
  3.990   4.083   4.635   4.812   6.249   6.280   6.344   6.347
 33 A1   33 B1   34 A1   34 B1   13 B2   13 A2   35 B1   35 A1                 
  6.445   6.658  23.433  23.686  66.713  66.740
 36 A1   36 B1   37 A1   37 B1   38 A1   38 B1                                 
 --------------------------------------------------------------

          Ground-State Mulliken Net Atomic Charges

     Atom                 Charge (a.u.)
  ----------------------------------------
      1 H                     0.169500
      2 H                     0.169500
      3 F                    -0.112463
      4 F                    -0.112463
      5 C                    -0.057037
      6 C                    -0.057036
  ----------------------------------------
  Sum of atomic charges =     0.000000

 -----------------------------------------------------------------
                    Cartesian Multipole Moments
 -----------------------------------------------------------------
    Charge (ESU x 10^10)
                 0.0000
    Dipole Moment (Debye)
         X      -0.0000      Y       0.0000      Z      -2.3837
       Tot       2.3837
    Quadrupole Moments (Debye-Ang)
        XX     -22.5876     XY      -0.0000     YY     -23.7287
        XZ       0.0000     YZ      -0.0000     ZZ     -20.9172
    Octopole Moments (Debye-Ang^2)
       XXX      -0.0000    XXY       0.0000    XYY      -0.0000
       YYY       0.0000    XXZ      -5.6160    XYZ       0.0000
       YYZ       4.6055    XZZ       0.0000    YZZ       0.0000
       ZZZ       5.6638
    Hexadecapole Moments (Debye-Ang^3)
      XXXX    -224.6273   XXXY      -0.0000   XXYY     -41.7604
      XYYY      -0.0000   YYYY     -24.2564   XXXZ      -0.0000
      XXYZ      -0.0000   XYYZ       0.0000   YYYZ      -0.0000
      XXZZ     -41.8362   XYZZ      -0.0000   YYZZ     -18.2558
      XZZZ      -0.0000   YZZZ      -0.0000   ZZZZ     -70.9611
 -----------------------------------------------------------------
 Calculating analytic gradient of the SCF energy
 Gradient of SCF Energy
            1           2           3           4           5           6
    1   0.0590868  -0.0590869   0.0300139  -0.0300140   0.0393105  -0.0393104
    2   0.0000000   0.0000000  -0.0000000  -0.0000000  -0.0000000  -0.0000000
    3  -0.0331323  -0.0331323  -0.0006111  -0.0006111   0.0337434   0.0337433
 Max gradient component =       5.909E-02
 RMS gradient           =       3.014E-02
 Gradient time:  CPU 1.74 s  wall 0.53 s
 Geometry Optimization Parameters
   NAtoms,    NIC,     NZ,  NCons,   NDum,   NFix, NCnnct, MaxDiis
        6      27       0       0       0       0       0       0

 Cartesian Hessian Update
 Hessian Updated using BFGS Update


** GEOMETRY OPTIMIZATION IN DELOCALIZED INTERNAL COORDINATES **
   Searching for a Minimum

   Optimization Cycle:   5

                       Coordinates (Angstroms)
     ATOM                X               Y               Z
      1  H         1.5233153275    0.0000000000   -1.4730395171
      2  H        -1.5233153275    0.0000000000   -1.4730395171
      3  F         1.5867705210    0.0000000000    0.5233970669
      4  F        -1.5867705210    0.0000000000    0.5233970669
      5  C         0.7353784745    0.0000000000   -0.5503575498
      6  C        -0.7353784745    0.0000000000   -0.5503575498
   Point Group: c2v   Number of degrees of freedom:     5


   Energy is   -277.089542569

 Hessian Updated using BFGS Update

  5 Hessian modes will be used to form the next step
  Hessian Eigenvalues:
     0.072405    0.135801    0.153551    0.211857    0.418408

 Minimum Search - Taking Simple RFO Step
 Searching for Lamda that Minimizes Along All modes
 Value Taken    Lamda =  -0.11309438
 Calculated Step too Large.  Step scaled by  0.454379
 Step Taken.  Stepsize is  0.300000

                             Maximum     Tolerance    Cnvgd?
         Gradient           0.143319      0.000300      NO
         Displacement       0.243765      0.001200      NO
         Energy change     -0.058650      0.000001      NO


 New Cartesian Coordinates Obtained by Inverse Iteration

 Displacement from previous Coordinates is:  0.460694
 ----------------------------------------------------------------
             Standard Nuclear Orientation (Angstroms)
    I     Atom           X                Y                Z
 ----------------------------------------------------------------
    1      H       1.3963000248     0.0000000000    -1.4628139270
    2      H      -1.3963000248     0.0000000000    -1.4628139270
    3      F       1.4860419760     0.0000000000     0.5299053713
    4      F      -1.4860419760     0.0000000000     0.5299053713
    5      C       0.6805108757     0.0000000000    -0.5670914444
    6      C      -0.6805108757     0.0000000000    -0.5670914444
 ----------------------------------------------------------------
 Molecular Point Group                 C2v   NOp =  4
 Largest Abelian Subgroup              C2v   NOp =  4
 Nuclear Repulsion Energy =   109.9744185778 hartrees
 There are       16 alpha and       16 beta electrons
 Applying Cartesian multipole field
    Component          Value
    ---------          -----
     (2,0,0)        1.00000E-11
     (0,2,0)        2.00000E-11
     (0,0,2)       -3.00000E-11
 Nucleus-field energy     =     0.0000000003 hartrees
 Requested basis set is 6-311++G(d,p)
 There are 34 shells and 102 basis functions
 A cutoff of  1.0D-11 yielded    569 shell pairs
 There are      5220 function pairs (      5646 Cartesian)
 Smallest overlap matrix eigenvalue = 1.17E-04
 Guess MOs from SCF MO coefficient file

 -----------------------------------------------------------------------
  General SCF calculation program by
  Eric Jon Sundstrom, Paul Horn, Yuezhi Mao, Dmitri Zuev, Alec White,
  David Stuck, Shaama M.S., Shane Yost, Joonho Lee, David Small,
  Daniel Levine, Susi Lehtola, Hugh Burton, Evgeny Epifanovsky
 -----------------------------------------------------------------------
 Exchange:     0.2000 Hartree-Fock + 0.0800 Slater + 0.7200 B88
 Correlation:  0.1900 VWN1RPA + 0.8100 LYP
 Using SG-1 standard quadrature grid
 using 4 threads for integral computing
 -------------------------------------------------------
 OpenMP Integral computing Module                
 Release: version 2.0, May 2017, Q-Chem Inc. Pleasanton 
 -------------------------------------------------------
 -------------------------------------------------------
 OpenMP BLAS3 based DFT computing Module                
 Release: version 1.0, May 2013, Q-Chem Inc. Pittsburgh 
 -------------------------------------------------------
 A restricted SCF calculation will be
 performed using DIIS
 SCF converges when DIIS error is below 1.0e-08
 ---------------------------------------
  Cycle       Energy         DIIS error
 ---------------------------------------
    1    -277.1233209349      2.06e-03  
    2    -277.1278075554      1.10e-03  
    3    -277.1285672981      8.64e-04  
    4    -277.1292397425      2.43e-04  
    5    -277.1292857190      1.60e-05  
    6    -277.1292860160      3.96e-06  
    7    -277.1292860328      3.13e-07  
    8    -277.1292860329      6.01e-08  
    9    -277.1292860329      1.28e-08  
   10    -277.1292860329      1.20e-08  
   11    -277.1292860329      6.36e-10  Convergence criterion met
 ---------------------------------------
 SCF time:   CPU 6.56s  wall 2.00s 
 SCF   energy in the final basis set =     -277.1292860329
 Total energy in the final basis set =     -277.1292860329

 --------------------------------------------------------------
             Orbital Energies (a.u.) and Symmetries
 --------------------------------------------------------------

 Alpha MOs, Restricted
 -- Occupied --                  
-24.709 -24.709 -10.292 -10.291  -1.247  -1.238  -0.787  -0.638
  1 B1    1 A1    2 A1    2 B1    3 A1    3 B1    4 A1    4 B1                 
 -0.562  -0.553  -0.496  -0.492  -0.467  -0.415  -0.391  -0.280
  5 A1    6 A1    5 B1    1 B2    1 A2    6 B1    7 A1    2 B2                 
 -- Virtual --                   
 -0.019  -0.017   0.010   0.015   0.055   0.064   0.068   0.100
  8 A1    2 A2    9 A1    7 B1    3 B2    8 B1   10 A1   11 A1                 
  0.101   0.115   0.116   0.152   0.160   0.180   0.241   0.245
  3 A2    9 B1   12 A1   10 B1   13 A1   11 B1    4 B2   14 A1                 
  0.259   0.308   0.311   0.342   0.350   0.362   0.380   0.442
 12 B1    4 A2   15 A1   13 B1   16 A1   14 B1   15 B1   16 B1                 
  0.452   0.506   0.508   0.564   0.571   0.658   0.714   0.744
 17 A1   18 A1    5 B2    5 A2   17 B1   19 A1   18 B1   20 A1                 
  0.754   0.922   0.984   1.129   1.201   1.237   1.351   1.357
 19 B1   20 B1    6 B2    7 B2    6 A2   21 A1   22 A1   21 B1                 
  1.364   1.399   1.404   1.442   1.474   1.562   1.640   1.680
  8 B2    7 A2   22 B1   23 A1   24 A1   25 A1   23 B1    9 B2                 
  1.740   1.781   1.813   1.884   1.947   2.039   2.131   2.230
  8 A2   24 B1   26 A1   25 B1   27 A1    9 A2   26 B1   27 B1                 
  2.280   2.570   2.601   2.669   2.789   2.798   2.983   3.133
 28 A1   29 A1   10 B2   28 B1   10 A2   29 B1   30 A1   30 B1                 
  3.318   3.761   3.773   3.775   3.792   3.897   3.932   3.981
 31 A1   11 B2   32 A1   11 A2   31 B1   32 B1   12 B2   12 A2                 
  3.993   4.140   4.670   4.859   6.253   6.284   6.347   6.347
 33 A1   33 B1   34 A1   34 B1   13 B2   13 A2   35 B1   35 A1                 
  6.474   6.726  23.482  24.030  66.721  66.748
 36 A1   36 B1   37 A1   37 B1   38 A1   38 B1                                 

 Beta MOs, Restricted
 -- Occupied --                  
-24.709 -24.709 -10.292 -10.291  -1.247  -1.238  -0.787  -0.638
  1 B1    1 A1    2 A1    2 B1    3 A1    3 B1    4 A1    4 B1                 
 -0.562  -0.553  -0.496  -0.492  -0.467  -0.415  -0.391  -0.280
  5 A1    6 A1    5 B1    1 B2    1 A2    6 B1    7 A1    2 B2                 
 -- Virtual --                   
 -0.019  -0.017   0.010   0.015   0.055   0.064   0.068   0.100
  8 A1    2 A2    9 A1    7 B1    3 B2    8 B1   10 A1   11 A1                 
  0.101   0.115   0.116   0.152   0.160   0.180   0.241   0.245
  3 A2    9 B1   12 A1   10 B1   13 A1   11 B1    4 B2   14 A1                 
  0.259   0.308   0.311   0.342   0.350   0.362   0.380   0.442
 12 B1    4 A2   15 A1   13 B1   16 A1   14 B1   15 B1   16 B1                 
  0.452   0.506   0.508   0.564   0.571   0.658   0.714   0.744
 17 A1   18 A1    5 B2    5 A2   17 B1   19 A1   18 B1   20 A1                 
  0.754   0.922   0.984   1.129   1.201   1.237   1.351   1.357
 19 B1   20 B1    6 B2    7 B2    6 A2   21 A1   22 A1   21 B1                 
  1.364   1.399   1.404   1.442   1.474   1.562   1.640   1.680
  8 B2    7 A2   22 B1   23 A1   24 A1   25 A1   23 B1    9 B2                 
  1.740   1.781   1.813   1.884   1.947   2.039   2.131   2.230
  8 A2   24 B1   26 A1   25 B1   27 A1    9 A2   26 B1   27 B1                 
  2.280   2.570   2.601   2.669   2.789   2.798   2.983   3.133
 28 A1   29 A1   10 B2   28 B1   10 A2   29 B1   30 A1   30 B1                 
  3.318   3.761   3.773   3.775   3.792   3.897   3.932   3.981
 31 A1   11 B2   32 A1   11 A2   31 B1   32 B1   12 B2   12 A2                 
  3.993   4.140   4.670   4.859   6.253   6.284   6.347   6.347
 33 A1   33 B1   34 A1   34 B1   13 B2   13 A2   35 B1   35 A1                 
  6.474   6.726  23.482  24.030  66.721  66.748
 36 A1   36 B1   37 A1   37 B1   38 A1   38 B1                                 
 --------------------------------------------------------------

          Ground-State Mulliken Net Atomic Charges

     Atom                 Charge (a.u.)
  ----------------------------------------
      1 H                     0.163963
      2 H                     0.163963
      3 F                    -0.128140
      4 F                    -0.128140
      5 C                    -0.035823
      6 C                    -0.035823
  ----------------------------------------
  Sum of atomic charges =    -0.000000

 -----------------------------------------------------------------
                    Cartesian Multipole Moments
 -----------------------------------------------------------------
    Charge (ESU x 10^10)
                -0.0000
    Dipole Moment (Debye)
         X       0.0000      Y      -0.0000      Z      -2.5099
       Tot       2.5099
    Quadrupole Moments (Debye-Ang)
        XX     -22.6963     XY       0.0000     YY     -23.1554
        XZ      -0.0000     YZ       0.0000     ZZ     -20.6035
    Octopole Moments (Debye-Ang^2)
       XXX      -0.0000    XXY      -0.0000    XYY       0.0000
       YYY      -0.0000    XXZ      -4.4615    XYZ      -0.0000
       YYZ       4.2528    XZZ      -0.0000    YZZ      -0.0000
       ZZZ       5.1288
    Hexadecapole Moments (Debye-Ang^3)
      XXXX    -198.5267   XXXY       0.0000   XXYY     -36.6988
      XYYY       0.0000   YYYY     -22.6964   XXXZ      -0.0000
      XXYZ       0.0000   XYYZ       0.0000   YYYZ       0.0000
      XXZZ     -38.7659   XYZZ       0.0000   YYZZ     -17.7729
      XZZZ       0.0000   YZZZ       0.0000   ZZZZ     -69.9786
 -----------------------------------------------------------------
 Calculating analytic gradient of the SCF energy
 Gradient of SCF Energy
            1           2           3           4           5           6
    1   0.0370432  -0.0370432   0.0185108  -0.0185108  -0.0059192   0.0059192
    2   0.0000000  -0.0000000   0.0000000   0.0000000  -0.0000000  -0.0000000
    3  -0.0190297  -0.0190297  -0.0017214  -0.0017214   0.0207511   0.0207511
 Max gradient component =       3.704E-02
 RMS gradient           =       1.682E-02
 Gradient time:  CPU 1.80 s  wall 0.55 s
 Geometry Optimization Parameters
   NAtoms,    NIC,     NZ,  NCons,   NDum,   NFix, NCnnct, MaxDiis
        6      27       0       0       0       0       0       0

 Cartesian Hessian Update
 Hessian Updated using BFGS Update


** GEOMETRY OPTIMIZATION IN DELOCALIZED INTERNAL COORDINATES **
   Searching for a Minimum

   Optimization Cycle:   6

                       Coordinates (Angstroms)
     ATOM                X               Y               Z
      1  H         1.3963000248    0.0000000000   -1.4628139270
      2  H        -1.3963000248    0.0000000000   -1.4628139270
      3  F         1.4860419760    0.0000000000    0.5299053713
      4  F        -1.4860419760    0.0000000000    0.5299053713
      5  C         0.6805108757    0.0000000000   -0.5670914444
      6  C        -0.6805108757    0.0000000000   -0.5670914444
   Point Group: c2v   Number of degrees of freedom:     5


   Energy is   -277.129286033

 Hessian Updated using BFGS Update

  5 Hessian modes will be used to form the next step
  Hessian Eigenvalues:
     0.066519    0.140006    0.209456    0.316150    0.423925

 Minimum Search - Taking Simple RFO Step
 Searching for Lamda that Minimizes Along All modes
 Value Taken    Lamda =  -0.03545626
 Calculated Step too Large.  Step scaled by  0.612269
 Step Taken.  Stepsize is  0.300000

                             Maximum     Tolerance    Cnvgd?
         Gradient           0.073550      0.000300      NO
         Displacement       0.195279      0.001200      NO
         Energy change     -0.039743      0.000001      NO


 New Cartesian Coordinates Obtained by Inverse Iteration

 Displacement from previous Coordinates is:  0.343649
 ----------------------------------------------------------------
             Standard Nuclear Orientation (Angstroms)
    I     Atom           X                Y                Z
 ----------------------------------------------------------------
    1      H       1.2916464088     0.0000000000    -1.4553367565
    2      H      -1.2916464088     0.0000000000    -1.4553367565
    3      F       1.4152512976     0.0000000000     0.5417090991
    4      F      -1.4152512976     0.0000000000     0.5417090991
    5      C       0.6784533689     0.0000000000    -0.5863723426
    6      C      -0.6784533689     0.0000000000    -0.5863723426
 ----------------------------------------------------------------
 Molecular Point Group                 C2v   NOp =  4
 Largest Abelian Subgroup              C2v   NOp =  4
 Nuclear Repulsion Energy =   112.3468225318 hartrees
 There are       16 alpha and       16 beta electrons
 Applying Cartesian multipole field
    Component          Value
    ---------          -----
     (2,0,0)        1.00000E-11
     (0,2,0)        2.00000E-11
     (0,0,2)       -3.00000E-11
 Nucleus-field energy     =     0.0000000001 hartrees
 Requested basis set is 6-311++G(d,p)
 There are 34 shells and 102 basis functions
 A cutoff of  1.0D-11 yielded    575 shell pairs
 There are      5284 function pairs (      5710 Cartesian)
 Smallest overlap matrix eigenvalue = 1.23E-04
 Guess MOs from SCF MO coefficient file

 -----------------------------------------------------------------------
  General SCF calculation program by
  Eric Jon Sundstrom, Paul Horn, Yuezhi Mao, Dmitri Zuev, Alec White,
  David Stuck, Shaama M.S., Shane Yost, Joonho Lee, David Small,
  Daniel Levine, Susi Lehtola, Hugh Burton, Evgeny Epifanovsky
 -----------------------------------------------------------------------
 Exchange:     0.2000 Hartree-Fock + 0.0800 Slater + 0.7200 B88
 Correlation:  0.1900 VWN1RPA + 0.8100 LYP
 Using SG-1 standard quadrature grid
 using 4 threads for integral computing
 -------------------------------------------------------
 OpenMP Integral computing Module                
 Release: version 2.0, May 2017, Q-Chem Inc. Pleasanton 
 -------------------------------------------------------
 -------------------------------------------------------
 OpenMP BLAS3 based DFT computing Module                
 Release: version 1.0, May 2013, Q-Chem Inc. Pittsburgh 
 -------------------------------------------------------
 A restricted SCF calculation will be
 performed using DIIS
 SCF converges when DIIS error is below 1.0e-08
 ---------------------------------------
  Cycle       Energy         DIIS error
 ---------------------------------------
    1    -277.1355948429      1.79e-03  
    2    -277.1402307295      4.66e-04  
    3    -277.1403167600      4.17e-04  
    4    -277.1404926165      1.54e-04  
    5    -277.1405084851      2.86e-05  
    6    -277.1405092227      3.72e-06  
    7    -277.1405092392      4.87e-07  
    8    -277.1405092394      6.04e-08  
    9    -277.1405092394      7.86e-09  Convergence criterion met
 ---------------------------------------
 SCF time:   CPU 5.43s  wall 1.00s 
 SCF   energy in the final basis set =     -277.1405092394
 Total energy in the final basis set =     -277.1405092394

 --------------------------------------------------------------
             Orbital Energies (a.u.) and Symmetries
 --------------------------------------------------------------

 Alpha MOs, Restricted
 -- Occupied --                  
-24.709 -24.709 -10.278 -10.278  -1.252  -1.241  -0.790  -0.644
  1 B1    1 A1    2 A1    2 B1    3 A1    3 B1    4 A1    4 B1                 
 -0.570  -0.559  -0.505  -0.494  -0.467  -0.424  -0.395  -0.276
  5 A1    6 A1    5 B1    1 B2    1 A2    6 B1    7 A1    2 B2                 
 -- Virtual --                   
 -0.015  -0.012   0.011   0.018   0.055   0.068   0.079   0.103
  2 A2    8 A1    9 A1    7 B1    3 B2    8 B1   10 A1    3 A2                 
  0.108   0.120   0.124   0.152   0.165   0.192   0.239   0.255
 11 A1   12 A1    9 B1   10 B1   13 A1   11 B1    4 B2   14 A1                 
  0.268   0.309   0.317   0.347   0.349   0.369   0.377   0.451
 12 B1    4 A2   15 A1   16 A1   13 B1   14 B1   15 B1   16 B1                 
  0.467   0.496   0.509   0.566   0.611   0.672   0.712   0.755
 17 A1   18 A1    5 B2    5 A2   17 B1   19 A1   18 B1   20 A1                 
  0.757   0.936   0.995   1.131   1.200   1.230   1.364   1.375
 19 B1   20 B1    6 B2    7 B2    6 A2   21 A1    8 B2   21 B1                 
  1.377   1.400   1.406   1.449   1.504   1.588   1.659   1.737
 22 A1   22 B1    7 A2   23 A1   24 A1   25 A1   23 B1    9 B2                 
  1.779   1.783   1.807   1.872   1.995   2.075   2.128   2.324
  8 A2   24 B1   26 A1   25 B1   27 A1    9 A2   26 B1   27 B1                 
  2.361   2.594   2.611   2.625   2.794   2.877   3.023   3.219
 28 A1   29 A1   10 B2   28 B1   10 A2   29 B1   30 A1   30 B1                 
  3.401   3.762   3.779   3.784   3.805   3.942   3.995   3.998
 31 A1   11 B2   11 A2   32 A1   31 B1   12 B2   12 A2   32 B1                 
  3.999   4.201   4.699   4.883   6.252   6.283   6.328   6.359
 33 A1   33 B1   34 A1   34 B1   13 B2   13 A2   35 A1   35 B1                 
  6.514   6.770  23.602  24.089  66.724  66.752
 36 A1   36 B1   37 A1   37 B1   38 A1   38 B1                                 

 Beta MOs, Restricted
 -- Occupied --                  
-24.709 -24.709 -10.278 -10.278  -1.252  -1.241  -0.790  -0.644
  1 B1    1 A1    2 A1    2 B1    3 A1    3 B1    4 A1    4 B1                 
 -0.570  -0.559  -0.505  -0.494  -0.467  -0.424  -0.395  -0.276
  5 A1    6 A1    5 B1    1 B2    1 A2    6 B1    7 A1    2 B2                 
 -- Virtual --                   
 -0.015  -0.012   0.011   0.018   0.055   0.068   0.079   0.103
  2 A2    8 A1    9 A1    7 B1    3 B2    8 B1   10 A1    3 A2                 
  0.108   0.120   0.124   0.152   0.165   0.192   0.239   0.255
 11 A1   12 A1    9 B1   10 B1   13 A1   11 B1    4 B2   14 A1                 
  0.268   0.309   0.317   0.347   0.349   0.369   0.377   0.451
 12 B1    4 A2   15 A1   16 A1   13 B1   14 B1   15 B1   16 B1                 
  0.467   0.496   0.509   0.566   0.611   0.672   0.712   0.755
 17 A1   18 A1    5 B2    5 A2   17 B1   19 A1   18 B1   20 A1                 
  0.757   0.936   0.995   1.131   1.200   1.230   1.364   1.375
 19 B1   20 B1    6 B2    7 B2    6 A2   21 A1    8 B2   21 B1                 
  1.377   1.400   1.406   1.449   1.504   1.588   1.659   1.737
 22 A1   22 B1    7 A2   23 A1   24 A1   25 A1   23 B1    9 B2                 
  1.779   1.783   1.807   1.872   1.995   2.075   2.128   2.324
  8 A2   24 B1   26 A1   25 B1   27 A1    9 A2   26 B1   27 B1                 
  2.361   2.594   2.611   2.625   2.794   2.877   3.023   3.219
 28 A1   29 A1   10 B2   28 B1   10 A2   29 B1   30 A1   30 B1                 
  3.401   3.762   3.779   3.784   3.805   3.942   3.995   3.998
 31 A1   11 B2   11 A2   32 A1   31 B1   12 B2   12 A2   32 B1                 
  3.999   4.201   4.699   4.883   6.252   6.283   6.328   6.359
 33 A1   33 B1   34 A1   34 B1   13 B2   13 A2   35 A1   35 B1                 
  6.514   6.770  23.602  24.089  66.724  66.752
 36 A1   36 B1   37 A1   37 B1   38 A1   38 B1                                 
 --------------------------------------------------------------

          Ground-State Mulliken Net Atomic Charges

     Atom                 Charge (a.u.)
  ----------------------------------------
      1 H                     0.155935
      2 H                     0.155935
      3 F                    -0.130579
      4 F                    -0.130579
      5 C                    -0.025356
      6 C                    -0.025356
  ----------------------------------------
  Sum of atomic charges =     0.000000

 -----------------------------------------------------------------
                    Cartesian Multipole Moments
 -----------------------------------------------------------------
    Charge (ESU x 10^10)
                 0.0000
    Dipole Moment (Debye)
         X      -0.0000      Y       0.0000      Z      -2.5746
       Tot       2.5746
    Quadrupole Moments (Debye-Ang)
        XX     -22.5855     XY      -0.0000     YY     -22.9362
        XZ       0.0000     YZ      -0.0000     ZZ     -20.3161
    Octopole Moments (Debye-Ang^2)
       XXX      -0.0000    XXY       0.0000    XYY      -0.0000
       YYY       0.0000    XXZ      -3.5731    XYZ       0.0000
       YYZ       4.1463    XZZ       0.0000    YZZ       0.0000
       ZZZ       4.5894
    Hexadecapole Moments (Debye-Ang^3)
      XXXX    -183.1470   XXXY      -0.0000   XXYY     -33.8049
      XYYY      -0.0000   YYYY     -22.4575   XXXZ       0.0000
      XXYZ      -0.0000   XYYZ       0.0000   YYYZ      -0.0000
      XXZZ     -37.4302   XYZZ      -0.0000   YYZZ     -17.7296
      XZZZ      -0.0000   YZZZ      -0.0000   ZZZZ     -69.2583
 -----------------------------------------------------------------
 Calculating analytic gradient of the SCF energy
 Gradient of SCF Energy
            1           2           3           4           5           6
    1  -0.0021557   0.0021557   0.0055455  -0.0055455   0.0353014  -0.0353014
    2  -0.0000000  -0.0000000   0.0000000   0.0000000  -0.0000000  -0.0000000
    3   0.0136926   0.0136926  -0.0006549  -0.0006549  -0.0130377  -0.0130377
 Max gradient component =       3.530E-02
 RMS gradient           =       1.350E-02
 Gradient time:  CPU 1.81 s  wall 0.55 s
 Geometry Optimization Parameters
   NAtoms,    NIC,     NZ,  NCons,   NDum,   NFix, NCnnct, MaxDiis
        6      27       0       0       0       0       0       0

 Cartesian Hessian Update
 Hessian Updated using BFGS Update


** GEOMETRY OPTIMIZATION IN DELOCALIZED INTERNAL COORDINATES **
   Searching for a Minimum

   Optimization Cycle:   7

                       Coordinates (Angstroms)
     ATOM                X               Y               Z
      1  H         1.2916464088    0.0000000000   -1.4553367565
      2  H        -1.2916464088    0.0000000000   -1.4553367565
      3  F         1.4152512976    0.0000000000    0.5417090991
      4  F        -1.4152512976    0.0000000000    0.5417090991
      5  C         0.6784533689    0.0000000000   -0.5863723426
      6  C        -0.6784533689    0.0000000000   -0.5863723426
   Point Group: c2v   Number of degrees of freedom:     5


   Energy is   -277.140509239

 Hessian Updated using BFGS Update

  5 Hessian modes will be used to form the next step
  Hessian Eigenvalues:
     0.116127    0.182981    0.208896    0.311808    0.417313

 Minimum Search - Taking Simple RFO Step
 Searching for Lamda that Minimizes Along All modes
 Value Taken    Lamda =  -0.01113267
 Step Taken.  Stepsize is  0.251857

                             Maximum     Tolerance    Cnvgd?
         Gradient           0.032206      0.000300      NO
         Displacement       0.201351      0.001200      NO
         Energy change     -0.011223      0.000001      NO


 New Cartesian Coordinates Obtained by Inverse Iteration

 Displacement from previous Coordinates is:  0.361829
 ----------------------------------------------------------------
             Standard Nuclear Orientation (Angstroms)
    I     Atom           X                Y                Z
 ----------------------------------------------------------------
    1      H       1.2231860662     0.0000000000    -1.4972852817
    2      H      -1.2231860662     0.0000000000    -1.4972852817
    3      F       1.3259540392     0.0000000000     0.5733943128
    4      F      -1.3259540392     0.0000000000     0.5733943128
    5      C       0.6255295404     0.0000000000    -0.5761090312
    6      C      -0.6255295404     0.0000000000    -0.5761090312
 ----------------------------------------------------------------
 Molecular Point Group                 C2v   NOp =  4
 Largest Abelian Subgroup              C2v   NOp =  4
 Nuclear Repulsion Energy =   115.6499108169 hartrees
 There are       16 alpha and       16 beta electrons
 Applying Cartesian multipole field
    Component          Value
    ---------          -----
     (2,0,0)        1.00000E-11
     (0,2,0)        2.00000E-11
     (0,0,2)       -3.00000E-11
 Nucleus-field energy     =    -0.0000000001 hartrees
 Requested basis set is 6-311++G(d,p)
 There are 34 shells and 102 basis functions
 A cutoff of  1.0D-11 yielded    577 shell pairs
 There are      5292 function pairs (      5718 Cartesian)
 Smallest overlap matrix eigenvalue = 7.88E-05
 Guess MOs from SCF MO coefficient file

 -----------------------------------------------------------------------
  General SCF calculation program by
  Eric Jon Sundstrom, Paul Horn, Yuezhi Mao, Dmitri Zuev, Alec White,
  David Stuck, Shaama M.S., Shane Yost, Joonho Lee, David Small,
  Daniel Levine, Susi Lehtola, Hugh Burton, Evgeny Epifanovsky
 -----------------------------------------------------------------------
 Exchange:     0.2000 Hartree-Fock + 0.0800 Slater + 0.7200 B88
 Correlation:  0.1900 VWN1RPA + 0.8100 LYP
 Using SG-1 standard quadrature grid
 using 4 threads for integral computing
 -------------------------------------------------------
 OpenMP Integral computing Module                
 Release: version 2.0, May 2017, Q-Chem Inc. Pleasanton 
 -------------------------------------------------------
 -------------------------------------------------------
 OpenMP BLAS3 based DFT computing Module                
 Release: version 1.0, May 2013, Q-Chem Inc. Pittsburgh 
 -------------------------------------------------------
 A restricted SCF calculation will be
 performed using DIIS
 SCF converges when DIIS error is below 1.0e-08
 ---------------------------------------
  Cycle       Energy         DIIS error
 ---------------------------------------
    1    -277.1296077692      2.16e-03  
    2    -277.1344635314      7.86e-04  
    3    -277.1347482303      6.33e-04  
    4    -277.1351380300      2.06e-04  
    5    -277.1351687506      2.96e-05  
    6    -277.1351696150      2.51e-06  
    7    -277.1351696208      2.28e-07  
    8    -277.1351696209      2.52e-08  
    9    -277.1351696209      3.27e-09  Convergence criterion met
 ---------------------------------------
 SCF time:   CPU 5.52s  wall 1.00s 
 SCF   energy in the final basis set =     -277.1351696209
 Total energy in the final basis set =     -277.1351696209

 --------------------------------------------------------------
             Orbital Energies (a.u.) and Symmetries
 --------------------------------------------------------------

 Alpha MOs, Restricted
 -- Occupied --                  
-24.705 -24.705 -10.264 -10.263  -1.252  -1.236  -0.816  -0.630
  1 B1    1 A1    2 A1    2 B1    3 A1    3 B1    4 A1    4 B1                 
 -0.576  -0.559  -0.498  -0.492  -0.462  -0.416  -0.397  -0.289
  5 A1    6 A1    1 B2    5 B1    1 A2    6 B1    7 A1    2 B2                 
 -- Virtual --                   
 -0.013   0.009   0.011   0.019   0.053   0.069   0.079   0.104
  8 A1    2 A2    9 A1    7 B1    3 B2    8 B1   10 A1   11 A1                 
  0.108   0.122   0.126   0.154   0.155   0.188   0.238   0.262
  3 A2   12 A1    9 B1   10 B1   13 A1   11 B1    4 B2   14 A1                 
  0.278   0.313   0.323   0.343   0.366   0.377   0.416   0.460
 12 B1    4 A2   15 A1   16 A1   13 B1   14 B1   15 B1   17 A1                 
  0.463   0.473   0.498   0.573   0.614   0.664   0.725   0.756
 16 B1   18 A1    5 B2    5 A2   17 B1   19 A1   18 B1   20 A1                 
  0.824   0.944   1.009   1.141   1.208   1.210   1.356   1.368
 19 B1   20 B1    6 B2    7 B2   21 A1    6 A2   22 A1    8 B2                 
  1.384   1.412   1.427   1.448   1.538   1.629   1.655   1.716
 21 B1    7 A2   22 B1   23 A1   24 A1   25 A1   23 B1    9 B2                 
  1.780   1.800   1.845   1.888   2.004   2.088   2.202   2.363
 24 B1   26 A1    8 A2   25 B1   27 A1    9 A2   26 B1   28 A1                 
  2.405   2.596   2.614   2.625   2.819   2.850   3.062   3.245
 27 B1   29 A1   28 B1   10 B2   10 A2   29 B1   30 A1   30 B1                 
  3.522   3.766   3.786   3.787   3.818   3.895   3.939   3.993
 31 A1   11 B2   32 A1   11 A2   31 B1   32 B1   12 B2   33 A1                 
  4.013   4.247   4.692   4.915   6.252   6.290   6.300   6.397
 12 A2   33 B1   34 A1   34 B1   13 B2   13 A2   35 A1   35 B1                 
  6.534   6.810  23.510  24.512  66.730  66.760
 36 A1   36 B1   37 A1   37 B1   38 A1   38 B1                                 

 Beta MOs, Restricted
 -- Occupied --                  
-24.705 -24.705 -10.264 -10.263  -1.252  -1.236  -0.816  -0.630
  1 B1    1 A1    2 A1    2 B1    3 A1    3 B1    4 A1    4 B1                 
 -0.576  -0.559  -0.498  -0.492  -0.462  -0.416  -0.397  -0.289
  5 A1    6 A1    1 B2    5 B1    1 A2    6 B1    7 A1    2 B2                 
 -- Virtual --                   
 -0.013   0.009   0.011   0.019   0.053   0.069   0.079   0.104
  8 A1    2 A2    9 A1    7 B1    3 B2    8 B1   10 A1   11 A1                 
  0.108   0.122   0.126   0.154   0.155   0.188   0.238   0.262
  3 A2   12 A1    9 B1   10 B1   13 A1   11 B1    4 B2   14 A1                 
  0.278   0.313   0.323   0.343   0.366   0.377   0.416   0.460
 12 B1    4 A2   15 A1   16 A1   13 B1   14 B1   15 B1   17 A1                 
  0.463   0.473   0.498   0.573   0.614   0.664   0.725   0.756
 16 B1   18 A1    5 B2    5 A2   17 B1   19 A1   18 B1   20 A1                 
  0.824   0.944   1.009   1.141   1.208   1.210   1.356   1.368
 19 B1   20 B1    6 B2    7 B2   21 A1    6 A2   22 A1    8 B2                 
  1.384   1.412   1.427   1.448   1.538   1.629   1.655   1.716
 21 B1    7 A2   22 B1   23 A1   24 A1   25 A1   23 B1    9 B2                 
  1.780   1.800   1.845   1.888   2.004   2.088   2.202   2.363
 24 B1   26 A1    8 A2   25 B1   27 A1    9 A2   26 B1   28 A1                 
  2.405   2.596   2.614   2.625   2.819   2.850   3.062   3.245
 27 B1   29 A1   28 B1   10 B2   10 A2   29 B1   30 A1   30 B1                 
  3.522   3.766   3.786   3.787   3.818   3.895   3.939   3.993
 31 A1   11 B2   32 A1   11 A2   31 B1   32 B1   12 B2   33 A1                 
  4.013   4.247   4.692   4.915   6.252   6.290   6.300   6.397
 12 A2   33 B1   34 A1   34 B1   13 B2   13 A2   35 A1   35 B1                 
  6.534   6.810  23.510  24.512  66.730  66.760
 36 A1   36 B1   37 A1   37 B1   38 A1   38 B1                                 
 --------------------------------------------------------------

          Ground-State Mulliken Net Atomic Charges

     Atom                 Charge (a.u.)
  ----------------------------------------
      1 H                     0.146838
      2 H                     0.146838
      3 F                    -0.145748
      4 F                    -0.145748
      5 C                    -0.001089
      6 C                    -0.001089
  ----------------------------------------
  Sum of atomic charges =    -0.000000

 -----------------------------------------------------------------
                    Cartesian Multipole Moments
 -----------------------------------------------------------------
    Charge (ESU x 10^10)
                -0.0000
    Dipole Moment (Debye)
         X       0.0000      Y      -0.0000      Z      -2.7075
       Tot       2.7075
    Quadrupole Moments (Debye-Ang)
        XX     -22.6369     XY      -0.0000     YY     -22.5779
        XZ      -0.0000     YZ       0.0000     ZZ     -20.1323
    Octopole Moments (Debye-Ang^2)
       XXX       0.0000    XXY      -0.0000    XYY      -0.0000
       YYY      -0.0000    XXZ      -3.3526    XYZ      -0.0000
       YYZ       3.5661    XZZ      -0.0000    YZZ      -0.0000
       ZZZ       2.9257
    Hexadecapole Moments (Debye-Ang^3)
      XXXX    -163.6200   XXXY       0.0000   XXYY     -30.3360
      XYYY      -0.0000   YYYY     -21.2140   XXXZ      -0.0000
      XXYZ       0.0000   XYYZ      -0.0000   YYYZ       0.0000
      XXZZ     -35.1782   XYZZ       0.0000   YYZZ     -17.8714
      XZZZ       0.0000   YZZZ       0.0000   ZZZZ     -70.5762
 -----------------------------------------------------------------
 Calculating analytic gradient of the SCF energy
 Gradient of SCF Energy
            1           2           3           4           5           6
    1   0.0031821  -0.0031821  -0.0054064   0.0054064  -0.1063416   0.1063416
    2   0.0000000   0.0000000   0.0000000   0.0000000  -0.0000000  -0.0000000
    3  -0.0110732  -0.0110732   0.0014598   0.0014598   0.0096134   0.0096134
 Max gradient component =       1.063E-01
 RMS gradient           =       3.585E-02
 Gradient time:  CPU 1.85 s  wall 0.56 s
 Geometry Optimization Parameters
   NAtoms,    NIC,     NZ,  NCons,   NDum,   NFix, NCnnct, MaxDiis
        6      27       0       0       0       0       0       0

 Cartesian Hessian Update
 Hessian Updated using BFGS Update


** GEOMETRY OPTIMIZATION IN DELOCALIZED INTERNAL COORDINATES **
   Searching for a Minimum

   Optimization Cycle:   8

                       Coordinates (Angstroms)
     ATOM                X               Y               Z
      1  H         1.2231860662    0.0000000000   -1.4972852817
      2  H        -1.2231860662    0.0000000000   -1.4972852817
      3  F         1.3259540392    0.0000000000    0.5733943128
      4  F        -1.3259540392    0.0000000000    0.5733943128
      5  C         0.6255295404    0.0000000000   -0.5761090312
      6  C        -0.6255295404    0.0000000000   -0.5761090312
   Point Group: c2v   Number of degrees of freedom:     5


   Energy is   -277.135169621

 Hessian Updated using BFGS Update

  5 Hessian modes will be used to form the next step
  Hessian Eigenvalues:
     0.110061    0.208836    0.300607    0.412444    0.693865

 Minimum Search - Taking Simple RFO Step
 Searching for Lamda that Minimizes Along All modes
 Value Taken    Lamda =  -0.01730895
 Step Taken.  Stepsize is  0.157036

                             Maximum     Tolerance    Cnvgd?
         Gradient           0.075479      0.000300      NO
         Displacement       0.114758      0.001200      NO
         Energy change      0.005340      0.000001      NO


 New Cartesian Coordinates Obtained by Inverse Iteration

 Displacement from previous Coordinates is:  0.196848
 ----------------------------------------------------------------
             Standard Nuclear Orientation (Angstroms)
    I     Atom           X                Y                Z
 ----------------------------------------------------------------
    1      H       1.2572915438     0.0000000000    -1.4884218496
    2      H      -1.2572915438     0.0000000000    -1.4884218496
    3      F       1.3756554359     0.0000000000     0.5648049725
    4      F      -1.3756554359     0.0000000000     0.5648049725
    5      C       0.6660216494     0.0000000000    -0.5763831229
    6      C      -0.6660216494     0.0000000000    -0.5763831229
 ----------------------------------------------------------------
 Molecular Point Group                 C2v   NOp =  4
 Largest Abelian Subgroup              C2v   NOp =  4
 Nuclear Repulsion Energy =   113.3638528083 hartrees
 There are       16 alpha and       16 beta electrons
 Applying Cartesian multipole field
    Component          Value
    ---------          -----
     (2,0,0)        1.00000E-11
     (0,2,0)        2.00000E-11
     (0,0,2)       -3.00000E-11
 Requested basis set is 6-311++G(d,p)
 There are 34 shells and 102 basis functions
 A cutoff of  1.0D-11 yielded    577 shell pairs
 There are      5292 function pairs (      5718 Cartesian)
 Smallest overlap matrix eigenvalue = 1.13E-04
 Guess MOs from SCF MO coefficient file

 -----------------------------------------------------------------------
  General SCF calculation program by
  Eric Jon Sundstrom, Paul Horn, Yuezhi Mao, Dmitri Zuev, Alec White,
  David Stuck, Shaama M.S., Shane Yost, Joonho Lee, David Small,
  Daniel Levine, Susi Lehtola, Hugh Burton, Evgeny Epifanovsky
 -----------------------------------------------------------------------
 Exchange:     0.2000 Hartree-Fock + 0.0800 Slater + 0.7200 B88
 Correlation:  0.1900 VWN1RPA + 0.8100 LYP
 Using SG-1 standard quadrature grid
 using 4 threads for integral computing
 -------------------------------------------------------
 OpenMP Integral computing Module                
 Release: version 2.0, May 2017, Q-Chem Inc. Pleasanton 
 -------------------------------------------------------
 -------------------------------------------------------
 OpenMP BLAS3 based DFT computing Module                
 Release: version 1.0, May 2013, Q-Chem Inc. Pittsburgh 
 -------------------------------------------------------
 A restricted SCF calculation will be
 performed using DIIS
 SCF converges when DIIS error is below 1.0e-08
 ---------------------------------------
  Cycle       Energy         DIIS error
 ---------------------------------------
    1    -277.1396628869      1.66e-03  
    2    -277.1421701579      6.26e-04  
    3    -277.1422564690      6.09e-04  
    4    -277.1425937085      1.46e-04  
    5    -277.1426101673      1.49e-05  
    6    -277.1426103964      1.70e-06  
    7    -277.1426103991      1.55e-07  
    8    -277.1426103992      2.06e-08  
    9    -277.1426103992      3.81e-09  Convergence criterion met
 ---------------------------------------
 SCF time:   CPU 5.46s  wall 1.00s 
 SCF   energy in the final basis set =     -277.1426103992
 Total energy in the final basis set =     -277.1426103992

 --------------------------------------------------------------
             Orbital Energies (a.u.) and Symmetries
 --------------------------------------------------------------

 Alpha MOs, Restricted
 -- Occupied --                  
-24.709 -24.709 -10.275 -10.274  -1.253  -1.241  -0.795  -0.638
  1 B1    1 A1    2 A1    2 B1    3 A1    3 B1    4 A1    4 B1                 
 -0.570  -0.558  -0.501  -0.496  -0.466  -0.423  -0.394  -0.277
  5 A1    6 A1    5 B1    1 B2    1 A2    6 B1    7 A1    2 B2                 
 -- Virtual --                   
 -0.011  -0.009   0.011   0.019   0.055   0.067   0.079   0.104
  8 A1    2 A2    9 A1    7 B1    3 B2    8 B1   10 A1    3 A2                 
  0.108   0.123   0.124   0.153   0.158   0.186   0.238   0.258
 11 A1   12 A1    9 B1   10 B1   13 A1   11 B1    4 B2   14 A1                 
  0.272   0.310   0.319   0.343   0.358   0.370   0.385   0.456
 12 B1    4 A2   15 A1   16 A1   13 B1   14 B1   15 B1   16 B1                 
  0.460   0.487   0.507   0.567   0.605   0.668   0.712   0.757
 17 A1   18 A1    5 B2    5 A2   17 B1   19 A1   18 B1   20 A1                 
  0.770   0.938   1.002   1.132   1.200   1.220   1.364   1.369
 19 B1   20 B1    6 B2    7 B2    6 A2   21 A1    8 B2   22 A1                 
  1.380   1.404   1.406   1.447   1.520   1.602   1.649   1.723
 21 B1   22 B1    7 A2   23 A1   24 A1   25 A1   23 B1    9 B2                 
  1.765   1.799   1.803   1.876   1.995   2.056   2.139   2.351
 24 B1   26 A1    8 A2   25 B1   27 A1    9 A2   26 B1   28 A1                 
  2.357   2.588   2.613   2.614   2.801   2.829   3.041   3.242
 27 B1   29 A1   10 B2   28 B1   10 A2   29 B1   30 A1   30 B1                 
  3.423   3.763   3.780   3.785   3.808   3.942   3.954   3.990
 31 A1   11 B2   11 A2   32 A1   31 B1   12 B2   32 B1   33 A1                 
  4.002   4.210   4.693   4.895   6.251   6.284   6.314   6.373
 12 A2   33 B1   34 A1   34 B1   13 B2   13 A2   35 A1   35 B1                 
  6.525   6.789  23.566  24.161  66.725  66.754
 36 A1   36 B1   37 A1   37 B1   38 A1   38 B1                                 

 Beta MOs, Restricted
 -- Occupied --                  
-24.709 -24.709 -10.275 -10.274  -1.253  -1.241  -0.795  -0.638
  1 B1    1 A1    2 A1    2 B1    3 A1    3 B1    4 A1    4 B1                 
 -0.570  -0.558  -0.501  -0.496  -0.466  -0.423  -0.394  -0.277
  5 A1    6 A1    5 B1    1 B2    1 A2    6 B1    7 A1    2 B2                 
 -- Virtual --                   
 -0.011  -0.009   0.011   0.019   0.055   0.067   0.079   0.104
  8 A1    2 A2    9 A1    7 B1    3 B2    8 B1   10 A1    3 A2                 
  0.108   0.123   0.124   0.153   0.158   0.186   0.238   0.258
 11 A1   12 A1    9 B1   10 B1   13 A1   11 B1    4 B2   14 A1                 
  0.272   0.310   0.319   0.343   0.358   0.370   0.385   0.456
 12 B1    4 A2   15 A1   16 A1   13 B1   14 B1   15 B1   16 B1                 
  0.460   0.487   0.507   0.567   0.605   0.668   0.712   0.757
 17 A1   18 A1    5 B2    5 A2   17 B1   19 A1   18 B1   20 A1                 
  0.770   0.938   1.002   1.132   1.200   1.220   1.364   1.369
 19 B1   20 B1    6 B2    7 B2    6 A2   21 A1    8 B2   22 A1                 
  1.380   1.404   1.406   1.447   1.520   1.602   1.649   1.723
 21 B1   22 B1    7 A2   23 A1   24 A1   25 A1   23 B1    9 B2                 
  1.765   1.799   1.803   1.876   1.995   2.056   2.139   2.351
 24 B1   26 A1    8 A2   25 B1   27 A1    9 A2   26 B1   28 A1                 
  2.357   2.588   2.613   2.614   2.801   2.829   3.041   3.242
 27 B1   29 A1   10 B2   28 B1   10 A2   29 B1   30 A1   30 B1                 
  3.423   3.763   3.780   3.785   3.808   3.942   3.954   3.990
 31 A1   11 B2   11 A2   32 A1   31 B1   12 B2   32 B1   33 A1                 
  4.002   4.210   4.693   4.895   6.251   6.284   6.314   6.373
 12 A2   33 B1   34 A1   34 B1   13 B2   13 A2   35 A1   35 B1                 
  6.525   6.789  23.566  24.161  66.725  66.754
 36 A1   36 B1   37 A1   37 B1   38 A1   38 B1                                 
 --------------------------------------------------------------

          Ground-State Mulliken Net Atomic Charges

     Atom                 Charge (a.u.)
  ----------------------------------------
      1 H                     0.151634
      2 H                     0.151634
      3 F                    -0.132938
      4 F                    -0.132938
      5 C                    -0.018696
      6 C                    -0.018696
  ----------------------------------------
  Sum of atomic charges =    -0.000000

 -----------------------------------------------------------------
                    Cartesian Multipole Moments
 -----------------------------------------------------------------
    Charge (ESU x 10^10)
                -0.0000
    Dipole Moment (Debye)
         X      -0.0000      Y       0.0000      Z      -2.6123
       Tot       2.6123
    Quadrupole Moments (Debye-Ang)
        XX     -22.6055     XY      -0.0000     YY     -22.8891
        XZ       0.0000     YZ      -0.0000     ZZ     -20.2288
    Octopole Moments (Debye-Ang^2)
       XXX      -0.0000    XXY       0.0000    XYY      -0.0000
       YYY       0.0000    XXZ      -3.5068    XYZ       0.0000
       YYZ       3.8843    XZZ       0.0000    YZZ       0.0000
       ZZZ       3.4501
    Hexadecapole Moments (Debye-Ang^3)
      XXXX    -175.3221   XXXY       0.0000   XXYY     -32.4504
      XYYY      -0.0000   YYYY     -22.2654   XXXZ       0.0000
      XXYZ      -0.0000   XYYZ       0.0000   YYYZ      -0.0000
      XXZZ     -36.7205   XYZZ      -0.0000   YYZZ     -18.0272
      XZZZ      -0.0000   YZZZ      -0.0000   ZZZZ     -70.1863
 -----------------------------------------------------------------
 Calculating analytic gradient of the SCF energy
 Gradient of SCF Energy
            1           2           3           4           5           6
    1   0.0014174  -0.0014174  -0.0007585   0.0007585   0.0082801  -0.0082801
    2  -0.0000000  -0.0000000  -0.0000000   0.0000000   0.0000000  -0.0000000
    3  -0.0040469  -0.0040469   0.0018212   0.0018212   0.0022258   0.0022258
 Max gradient component =       8.280E-03
 RMS gradient           =       3.262E-03
 Gradient time:  CPU 1.82 s  wall 0.55 s
 Geometry Optimization Parameters
   NAtoms,    NIC,     NZ,  NCons,   NDum,   NFix, NCnnct, MaxDiis
        6      27       0       0       0       0       0       0

 Cartesian Hessian Update
 Hessian Updated using BFGS Update


** GEOMETRY OPTIMIZATION IN DELOCALIZED INTERNAL COORDINATES **
   Searching for a Minimum

   Optimization Cycle:   9

                       Coordinates (Angstroms)
     ATOM                X               Y               Z
      1  H         1.2572915438    0.0000000000   -1.4884218496
      2  H        -1.2572915438    0.0000000000   -1.4884218496
      3  F         1.3756554359    0.0000000000    0.5648049725
      4  F        -1.3756554359    0.0000000000    0.5648049725
      5  C         0.6660216494    0.0000000000   -0.5763831229
      6  C        -0.6660216494    0.0000000000   -0.5763831229
   Point Group: c2v   Number of degrees of freedom:     5


   Energy is   -277.142610399

 Hessian Updated using BFGS Update

  5 Hessian modes will be used to form the next step
  Hessian Eigenvalues:
     0.109924    0.208540    0.296707    0.411518    0.770772

 Minimum Search - Taking Simple RFO Step
 Searching for Lamda that Minimizes Along All modes
 Value Taken    Lamda =  -0.00042596
 Step Taken.  Stepsize is  0.048342

                             Maximum     Tolerance    Cnvgd?
         Gradient           0.009699      0.000300      NO
         Displacement       0.039170      0.001200      NO
         Energy change     -0.007441      0.000001      NO


 New Cartesian Coordinates Obtained by Inverse Iteration

 Displacement from previous Coordinates is:  0.055779
 ----------------------------------------------------------------
             Standard Nuclear Orientation (Angstroms)
    I     Atom           X                Y                Z
 ----------------------------------------------------------------
    1      H       1.2553624991     0.0000000000    -1.4766932666
    2      H      -1.2553624991     0.0000000000    -1.4766932666
    3      F       1.3881014100     0.0000000000     0.5536480706
    4      F      -1.3881014100     0.0000000000     0.5536480706
    5      C       0.6621946865     0.0000000000    -0.5769548040
    6      C      -0.6621946865     0.0000000000    -0.5769548040
 ----------------------------------------------------------------
 Molecular Point Group                 C2v   NOp =  4
 Largest Abelian Subgroup              C2v   NOp =  4
 Nuclear Repulsion Energy =   113.4099742173 hartrees
 There are       16 alpha and       16 beta electrons
 Applying Cartesian multipole field
    Component          Value
    ---------          -----
     (2,0,0)        1.00000E-11
     (0,2,0)        2.00000E-11
     (0,0,2)       -3.00000E-11
 Requested basis set is 6-311++G(d,p)
 There are 34 shells and 102 basis functions
 A cutoff of  1.0D-11 yielded    575 shell pairs
 There are      5284 function pairs (      5710 Cartesian)
 Smallest overlap matrix eigenvalue = 1.09E-04
 Guess MOs from SCF MO coefficient file

 -----------------------------------------------------------------------
  General SCF calculation program by
  Eric Jon Sundstrom, Paul Horn, Yuezhi Mao, Dmitri Zuev, Alec White,
  David Stuck, Shaama M.S., Shane Yost, Joonho Lee, David Small,
  Daniel Levine, Susi Lehtola, Hugh Burton, Evgeny Epifanovsky
 -----------------------------------------------------------------------
 Exchange:     0.2000 Hartree-Fock + 0.0800 Slater + 0.7200 B88
 Correlation:  0.1900 VWN1RPA + 0.8100 LYP
 Using SG-1 standard quadrature grid
 using 4 threads for integral computing
 -------------------------------------------------------
 OpenMP Integral computing Module                
 Release: version 2.0, May 2017, Q-Chem Inc. Pleasanton 
 -------------------------------------------------------
 -------------------------------------------------------
 OpenMP BLAS3 based DFT computing Module                
 Release: version 1.0, May 2013, Q-Chem Inc. Pittsburgh 
 -------------------------------------------------------
 A restricted SCF calculation will be
 performed using DIIS
 SCF converges when DIIS error is below 1.0e-08
 ---------------------------------------
  Cycle       Energy         DIIS error
 ---------------------------------------
    1    -277.1425227299      3.76e-04  
    2    -277.1427319291      1.27e-04  
    3    -277.1427274371      1.56e-04  
    4    -277.1427483097      2.33e-05  
    5    -277.1427487170      4.49e-06  
    6    -277.1427487400      6.91e-07  
    7    -277.1427487405      6.54e-08  
    8    -277.1427487405      9.65e-09  Convergence criterion met
 ---------------------------------------
 SCF time:   CPU 4.84s  wall 1.00s 
 SCF   energy in the final basis set =     -277.1427487405
 Total energy in the final basis set =     -277.1427487405

 --------------------------------------------------------------
             Orbital Energies (a.u.) and Symmetries
 --------------------------------------------------------------

 Alpha MOs, Restricted
 -- Occupied --                  
-24.708 -24.708 -10.274 -10.273  -1.253  -1.241  -0.798  -0.639
  1 B1    1 A1    2 A1    2 B1    3 A1    3 B1    4 A1    4 B1                 
 -0.571  -0.559  -0.502  -0.496  -0.467  -0.423  -0.395  -0.279
  5 A1    6 A1    5 B1    1 B2    1 A2    6 B1    7 A1    2 B2                 
 -- Virtual --                   
 -0.012  -0.007   0.012   0.019   0.055   0.068   0.079   0.104
  8 A1    2 A2    9 A1    7 B1    3 B2    8 B1   10 A1    3 A2                 
  0.107   0.122   0.125   0.153   0.160   0.190   0.239   0.258
 11 A1   12 A1    9 B1   10 B1   13 A1   11 B1    4 B2   14 A1                 
  0.272   0.310   0.318   0.345   0.360   0.371   0.387   0.455
 12 B1    4 A2   15 A1   16 A1   13 B1   14 B1   15 B1   16 B1                 
  0.464   0.487   0.506   0.568   0.610   0.670   0.717   0.756
 17 A1   18 A1    5 B2    5 A2   17 B1   19 A1   18 B1   20 A1                 
  0.773   0.939   1.002   1.133   1.202   1.225   1.365   1.372
 19 B1   20 B1    6 B2    7 B2    6 A2   21 A1    8 B2   22 A1                 
  1.380   1.402   1.407   1.450   1.522   1.603   1.655   1.729
 21 B1   22 B1    7 A2   23 A1   24 A1   25 A1   23 B1    9 B2                 
  1.773   1.801   1.806   1.877   1.999   2.068   2.148   2.357
 24 B1   26 A1    8 A2   25 B1   27 A1    9 A2   26 B1   27 B1                 
  2.360   2.592   2.614   2.614   2.803   2.858   3.046   3.241
 28 A1   29 A1   28 B1   10 B2   10 A2   29 B1   30 A1   30 B1                 
  3.438   3.763   3.781   3.785   3.808   3.943   3.963   3.995
 31 A1   11 B2   11 A2   32 A1   31 B1   12 B2   32 B1   33 A1                 
  4.003   4.216   4.697   4.895   6.251   6.284   6.320   6.369
 12 A2   33 B1   34 A1   34 B1   13 B2   13 A2   35 A1   35 B1                 
  6.524   6.790  23.573  24.196  66.725  66.755
 36 A1   36 B1   37 A1   37 B1   38 A1   38 B1                                 

 Beta MOs, Restricted
 -- Occupied --                  
-24.708 -24.708 -10.274 -10.273  -1.253  -1.241  -0.798  -0.639
  1 B1    1 A1    2 A1    2 B1    3 A1    3 B1    4 A1    4 B1                 
 -0.571  -0.559  -0.502  -0.496  -0.467  -0.423  -0.395  -0.279
  5 A1    6 A1    5 B1    1 B2    1 A2    6 B1    7 A1    2 B2                 
 -- Virtual --                   
 -0.012  -0.007   0.012   0.019   0.055   0.068   0.079   0.104
  8 A1    2 A2    9 A1    7 B1    3 B2    8 B1   10 A1    3 A2                 
  0.107   0.122   0.125   0.153   0.160   0.190   0.239   0.258
 11 A1   12 A1    9 B1   10 B1   13 A1   11 B1    4 B2   14 A1                 
  0.272   0.310   0.318   0.345   0.360   0.371   0.387   0.455
 12 B1    4 A2   15 A1   16 A1   13 B1   14 B1   15 B1   16 B1                 
  0.464   0.487   0.506   0.568   0.610   0.670   0.717   0.756
 17 A1   18 A1    5 B2    5 A2   17 B1   19 A1   18 B1   20 A1                 
  0.773   0.939   1.002   1.133   1.202   1.225   1.365   1.372
 19 B1   20 B1    6 B2    7 B2    6 A2   21 A1    8 B2   22 A1                 
  1.380   1.402   1.407   1.450   1.522   1.603   1.655   1.729
 21 B1   22 B1    7 A2   23 A1   24 A1   25 A1   23 B1    9 B2                 
  1.773   1.801   1.806   1.877   1.999   2.068   2.148   2.357
 24 B1   26 A1    8 A2   25 B1   27 A1    9 A2   26 B1   27 B1                 
  2.360   2.592   2.614   2.614   2.803   2.858   3.046   3.241
 28 A1   29 A1   28 B1   10 B2   10 A2   29 B1   30 A1   30 B1                 
  3.438   3.763   3.781   3.785   3.808   3.943   3.963   3.995
 31 A1   11 B2   11 A2   32 A1   31 B1   12 B2   32 B1   33 A1                 
  4.003   4.216   4.697   4.895   6.251   6.284   6.320   6.369
 12 A2   33 B1   34 A1   34 B1   13 B2   13 A2   35 A1   35 B1                 
  6.524   6.790  23.573  24.196  66.725  66.755
 36 A1   36 B1   37 A1   37 B1   38 A1   38 B1                                 
 --------------------------------------------------------------

          Ground-State Mulliken Net Atomic Charges

     Atom                 Charge (a.u.)
  ----------------------------------------
      1 H                     0.151756
      2 H                     0.151756
      3 F                    -0.134297
      4 F                    -0.134297
      5 C                    -0.017460
      6 C                    -0.017460
  ----------------------------------------
  Sum of atomic charges =    -0.000000

 -----------------------------------------------------------------
                    Cartesian Multipole Moments
 -----------------------------------------------------------------
    Charge (ESU x 10^10)
                -0.0000
    Dipole Moment (Debye)
         X      -0.0000      Y      -0.0000      Z      -2.5908
       Tot       2.5908
    Quadrupole Moments (Debye-Ang)
        XX     -22.6590     XY      -0.0000     YY     -22.8336
        XZ       0.0000     YZ       0.0000     ZZ     -20.2413
    Octopole Moments (Debye-Ang^2)
       XXX      -0.0000    XXY       0.0000    XYY      -0.0000
       YYY      -0.0000    XXZ      -3.4326    XYZ       0.0000
       YYZ       3.9208    XZZ       0.0000    YZZ      -0.0000
       ZZZ       3.8239
    Hexadecapole Moments (Debye-Ang^3)
      XXXX    -177.0377   XXXY       0.0000   XXYY     -32.6651
      XYYY      -0.0000   YYYY     -22.1086   XXXZ       0.0000
      XXYZ      -0.0000   XYYZ       0.0000   YYYZ       0.0000
      XXZZ     -36.8187   XYZZ      -0.0000   YYZZ     -17.7707
      XZZZ      -0.0000   YZZZ      -0.0000   ZZZZ     -69.4100
 -----------------------------------------------------------------
 Calculating analytic gradient of the SCF energy
 Gradient of SCF Energy
            1           2           3           4           5           6
    1  -0.0003951   0.0003951   0.0005885  -0.0005885   0.0009891  -0.0009891
    2   0.0000000  -0.0000000  -0.0000000   0.0000000   0.0000000  -0.0000000
    3   0.0024987   0.0024987  -0.0005047  -0.0005047  -0.0019940  -0.0019940
 Max gradient component =       2.499E-03
 RMS gradient           =       1.153E-03
 Gradient time:  CPU 1.82 s  wall 0.55 s
 Geometry Optimization Parameters
   NAtoms,    NIC,     NZ,  NCons,   NDum,   NFix, NCnnct, MaxDiis
        6      27       0       0       0       0       0       0

 Cartesian Hessian Update
 Hessian Updated using BFGS Update


** GEOMETRY OPTIMIZATION IN DELOCALIZED INTERNAL COORDINATES **
   Searching for a Minimum

   Optimization Cycle:  10

                       Coordinates (Angstroms)
     ATOM                X               Y               Z
      1  H         1.2553624991    0.0000000000   -1.4766932666
      2  H        -1.2553624991    0.0000000000   -1.4766932666
      3  F         1.3881014100    0.0000000000    0.5536480706
      4  F        -1.3881014100    0.0000000000    0.5536480706
      5  C         0.6621946865    0.0000000000   -0.5769548040
      6  C        -0.6621946865    0.0000000000   -0.5769548040
   Point Group: c2v   Number of degrees of freedom:     5


   Energy is   -277.142748740

 Hessian Updated using BFGS Update

  5 Hessian modes will be used to form the next step
  Hessian Eigenvalues:
     0.141010    0.206555    0.354821    0.413217    0.687842

 Minimum Search - Taking Simple RFO Step
 Searching for Lamda that Minimizes Along All modes
 Value Taken    Lamda =  -0.00006390
 Step Taken.  Stepsize is  0.017238

                             Maximum     Tolerance    Cnvgd?
         Gradient           0.002449      0.000300      NO
         Displacement       0.011271      0.001200      NO
         Energy change     -0.000138      0.000001      NO


 New Cartesian Coordinates Obtained by Inverse Iteration

 Displacement from previous Coordinates is:  0.020525
 ----------------------------------------------------------------
             Standard Nuclear Orientation (Angstroms)
    I     Atom           X                Y                Z
 ----------------------------------------------------------------
    1      H       1.2518129099     0.0000000000    -1.4813331538
    2      H      -1.2518129099     0.0000000000    -1.4813331538
    3      F       1.3845938076     0.0000000000     0.5569001678
    4      F      -1.3845938076     0.0000000000     0.5569001678
    5      C       0.6619747505     0.0000000000    -0.5755670139
    6      C      -0.6619747505     0.0000000000    -0.5755670139
 ----------------------------------------------------------------
 Molecular Point Group                 C2v   NOp =  4
 Largest Abelian Subgroup              C2v   NOp =  4
 Nuclear Repulsion Energy =   113.4517680897 hartrees
 There are       16 alpha and       16 beta electrons
 Applying Cartesian multipole field
    Component          Value
    ---------          -----
     (2,0,0)        1.00000E-11
     (0,2,0)        2.00000E-11
     (0,0,2)       -3.00000E-11
 Requested basis set is 6-311++G(d,p)
 There are 34 shells and 102 basis functions
 A cutoff of  1.0D-11 yielded    575 shell pairs
 There are      5284 function pairs (      5710 Cartesian)
 Smallest overlap matrix eigenvalue = 1.09E-04
 Guess MOs from SCF MO coefficient file

 -----------------------------------------------------------------------
  General SCF calculation program by
  Eric Jon Sundstrom, Paul Horn, Yuezhi Mao, Dmitri Zuev, Alec White,
  David Stuck, Shaama M.S., Shane Yost, Joonho Lee, David Small,
  Daniel Levine, Susi Lehtola, Hugh Burton, Evgeny Epifanovsky
 -----------------------------------------------------------------------
 Exchange:     0.2000 Hartree-Fock + 0.0800 Slater + 0.7200 B88
 Correlation:  0.1900 VWN1RPA + 0.8100 LYP
 Using SG-1 standard quadrature grid
 using 4 threads for integral computing
 -------------------------------------------------------
 OpenMP Integral computing Module                
 Release: version 2.0, May 2017, Q-Chem Inc. Pleasanton 
 -------------------------------------------------------
 -------------------------------------------------------
 OpenMP BLAS3 based DFT computing Module                
 Release: version 1.0, May 2013, Q-Chem Inc. Pittsburgh 
 -------------------------------------------------------
 A restricted SCF calculation will be
 performed using DIIS
 SCF converges when DIIS error is below 1.0e-08
 ---------------------------------------
  Cycle       Energy         DIIS error
 ---------------------------------------
    1    -277.1427700809      9.22e-05  
    2    -277.1427813982      2.62e-05  
    3    -277.1427811764      3.27e-05  
    4    -277.1427820147      4.36e-06  
    5    -277.1427820292      4.26e-07  
    6    -277.1427820293      1.61e-07  
    7    -277.1427820294      2.71e-08  
    8    -277.1427820294      2.32e-09  Convergence criterion met
 ---------------------------------------
 SCF time:   CPU 4.85s  wall 1.00s 
 SCF   energy in the final basis set =     -277.1427820294
 Total energy in the final basis set =     -277.1427820294

 --------------------------------------------------------------
             Orbital Energies (a.u.) and Symmetries
 --------------------------------------------------------------

 Alpha MOs, Restricted
 -- Occupied --                  
-24.708 -24.708 -10.274 -10.273  -1.253  -1.241  -0.797  -0.639
  1 B1    1 A1    2 A1    2 B1    3 A1    3 B1    4 A1    4 B1                 
 -0.571  -0.559  -0.502  -0.496  -0.467  -0.423  -0.394  -0.279
  5 A1    6 A1    5 B1    1 B2    1 A2    6 B1    7 A1    2 B2                 
 -- Virtual --                   
 -0.012  -0.007   0.012   0.019   0.055   0.068   0.080   0.104
  8 A1    2 A2    9 A1    7 B1    3 B2    8 B1   10 A1    3 A2                 
  0.107   0.123   0.125   0.153   0.159   0.189   0.238   0.258
 11 A1   12 A1    9 B1   10 B1   13 A1   11 B1    4 B2   14 A1                 
  0.272   0.310   0.318   0.344   0.361   0.371   0.387   0.455
 12 B1    4 A2   15 A1   16 A1   13 B1   14 B1   15 B1   16 B1                 
  0.463   0.486   0.506   0.568   0.609   0.669   0.716   0.756
 17 A1   18 A1    5 B2    5 A2   17 B1   19 A1   18 B1   20 A1                 
  0.774   0.939   1.002   1.133   1.201   1.224   1.364   1.371
 19 B1   20 B1    6 B2    7 B2    6 A2   21 A1    8 B2   22 A1                 
  1.380   1.402   1.407   1.449   1.522   1.605   1.653   1.727
 21 B1   22 B1    7 A2   23 A1   24 A1   25 A1   23 B1    9 B2                 
  1.770   1.800   1.808   1.878   1.998   2.064   2.148   2.358
 24 B1   26 A1    8 A2   25 B1   27 A1    9 A2   26 B1   28 A1                 
  2.360   2.591   2.613   2.614   2.803   2.849   3.046   3.243
 27 B1   29 A1   28 B1   10 B2   10 A2   29 B1   30 A1   30 B1                 
  3.437   3.763   3.780   3.785   3.808   3.943   3.958   3.994
 31 A1   11 B2   11 A2   32 A1   31 B1   12 B2   32 B1   33 A1                 
  4.004   4.215   4.696   4.896   6.251   6.284   6.318   6.370
 12 A2   33 B1   34 A1   34 B1   13 B2   13 A2   35 A1   35 B1                 
  6.525   6.791  23.569  24.195  66.725  66.755
 36 A1   36 B1   37 A1   37 B1   38 A1   38 B1                                 

 Beta MOs, Restricted
 -- Occupied --                  
-24.708 -24.708 -10.274 -10.273  -1.253  -1.241  -0.797  -0.639
  1 B1    1 A1    2 A1    2 B1    3 A1    3 B1    4 A1    4 B1                 
 -0.571  -0.559  -0.502  -0.496  -0.467  -0.423  -0.394  -0.279
  5 A1    6 A1    5 B1    1 B2    1 A2    6 B1    7 A1    2 B2                 
 -- Virtual --                   
 -0.012  -0.007   0.012   0.019   0.055   0.068   0.080   0.104
  8 A1    2 A2    9 A1    7 B1    3 B2    8 B1   10 A1    3 A2                 
  0.107   0.123   0.125   0.153   0.159   0.189   0.238   0.258
 11 A1   12 A1    9 B1   10 B1   13 A1   11 B1    4 B2   14 A1                 
  0.272   0.310   0.318   0.344   0.361   0.371   0.387   0.455
 12 B1    4 A2   15 A1   16 A1   13 B1   14 B1   15 B1   16 B1                 
  0.463   0.486   0.506   0.568   0.609   0.669   0.716   0.756
 17 A1   18 A1    5 B2    5 A2   17 B1   19 A1   18 B1   20 A1                 
  0.774   0.939   1.002   1.133   1.201   1.224   1.364   1.371
 19 B1   20 B1    6 B2    7 B2    6 A2   21 A1    8 B2   22 A1                 
  1.380   1.402   1.407   1.449   1.522   1.605   1.653   1.727
 21 B1   22 B1    7 A2   23 A1   24 A1   25 A1   23 B1    9 B2                 
  1.770   1.800   1.808   1.878   1.998   2.064   2.148   2.358
 24 B1   26 A1    8 A2   25 B1   27 A1    9 A2   26 B1   28 A1                 
  2.360   2.591   2.613   2.614   2.803   2.849   3.046   3.243
 27 B1   29 A1   28 B1   10 B2   10 A2   29 B1   30 A1   30 B1                 
  3.437   3.763   3.780   3.785   3.808   3.943   3.958   3.994
 31 A1   11 B2   11 A2   32 A1   31 B1   12 B2   32 B1   33 A1                 
  4.004   4.215   4.696   4.896   6.251   6.284   6.318   6.370
 12 A2   33 B1   34 A1   34 B1   13 B2   13 A2   35 A1   35 B1                 
  6.525   6.791  23.569  24.195  66.725  66.755
 36 A1   36 B1   37 A1   37 B1   38 A1   38 B1                                 
 --------------------------------------------------------------

          Ground-State Mulliken Net Atomic Charges

     Atom                 Charge (a.u.)
  ----------------------------------------
      1 H                     0.151356
      2 H                     0.151356
      3 F                    -0.134350
      4 F                    -0.134350
      5 C                    -0.017007
      6 C                    -0.017007
  ----------------------------------------
  Sum of atomic charges =     0.000000

 -----------------------------------------------------------------
                    Cartesian Multipole Moments
 -----------------------------------------------------------------
    Charge (ESU x 10^10)
                 0.0000
    Dipole Moment (Debye)
         X      -0.0000      Y      -0.0000      Z      -2.5952
       Tot       2.5952
    Quadrupole Moments (Debye-Ang)
        XX     -22.6638     XY       0.0000     YY     -22.8395
        XZ       0.0000     YZ       0.0000     ZZ     -20.2314
    Octopole Moments (Debye-Ang^2)
       XXX      -0.0000    XXY      -0.0000    XYY      -0.0000
       YYY      -0.0000    XXZ      -3.4349    XYZ      -0.0000
       YYZ       3.8925    XZZ       0.0000    YZZ      -0.0000
       ZZZ       3.6686
    Hexadecapole Moments (Debye-Ang^3)
      XXXX    -176.4490   XXXY       0.0000   XXYY     -32.5662
      XYYY       0.0000   YYYY     -22.1210   XXXZ       0.0000
      XXYZ       0.0000   XYYZ       0.0000   YYYZ       0.0000
      XXZZ     -36.7927   XYZZ       0.0000   YYZZ     -17.8247
      XZZZ      -0.0000   YZZZ       0.0000   ZZZZ     -69.5505
 -----------------------------------------------------------------
 Calculating analytic gradient of the SCF energy
 Gradient of SCF Energy
            1           2           3           4           5           6
    1   0.0000520  -0.0000520   0.0000000  -0.0000000   0.0001864  -0.0001864
    2   0.0000000  -0.0000000  -0.0000000  -0.0000000   0.0000000   0.0000000
    3   0.0001144   0.0001144   0.0000935   0.0000935  -0.0002080  -0.0002080
 Max gradient component =       2.080E-04
 RMS gradient           =       1.067E-04
 Gradient time:  CPU 1.82 s  wall 0.55 s
 Geometry Optimization Parameters
   NAtoms,    NIC,     NZ,  NCons,   NDum,   NFix, NCnnct, MaxDiis
        6      27       0       0       0       0       0       0

 Cartesian Hessian Update
 Hessian Updated using BFGS Update


** GEOMETRY OPTIMIZATION IN DELOCALIZED INTERNAL COORDINATES **
   Searching for a Minimum

   Optimization Cycle:  11

                       Coordinates (Angstroms)
     ATOM                X               Y               Z
      1  H         1.2518129099    0.0000000000   -1.4813331538
      2  H        -1.2518129099    0.0000000000   -1.4813331538
      3  F         1.3845938076    0.0000000000    0.5569001678
      4  F        -1.3845938076    0.0000000000    0.5569001678
      5  C         0.6619747505    0.0000000000   -0.5755670139
      6  C        -0.6619747505    0.0000000000   -0.5755670139
   Point Group: c2v   Number of degrees of freedom:     5


   Energy is   -277.142782029

 Hessian Updated using BFGS Update

  5 Hessian modes will be used to form the next step
  Hessian Eigenvalues:
     0.132275    0.211812    0.354134    0.416406    0.679944

 Minimum Search - Taking Simple RFO Step
 Searching for Lamda that Minimizes Along All modes
 Value Taken    Lamda =   0.00000000
 Step Taken.  Stepsize is  0.002189

                             Maximum     Tolerance    Cnvgd?
         Gradient           0.000307      0.000300      NO
         Displacement       0.001828      0.001200      NO
         Energy change     -0.000033      0.000001      NO


 New Cartesian Coordinates Obtained by Inverse Iteration

 Displacement from previous Coordinates is:  0.003900
 ----------------------------------------------------------------
             Standard Nuclear Orientation (Angstroms)
    I     Atom           X                Y                Z
 ----------------------------------------------------------------
    1      H       1.2506913905     0.0000000000    -1.4816588381
    2      H      -1.2506913905     0.0000000000    -1.4816588381
    3      F       1.3852923829     0.0000000000     0.5567369761
    4      F      -1.3852923829     0.0000000000     0.5567369761
    5      C       0.6618634439     0.0000000000    -0.5750781380
    6      C      -0.6618634439     0.0000000000    -0.5750781380
 ----------------------------------------------------------------
 Molecular Point Group                 C2v   NOp =  4
 Largest Abelian Subgroup              C2v   NOp =  4
 Nuclear Repulsion Energy =   113.4480265916 hartrees
 There are       16 alpha and       16 beta electrons
 Applying Cartesian multipole field
    Component          Value
    ---------          -----
     (2,0,0)        1.00000E-11
     (0,2,0)        2.00000E-11
     (0,0,2)       -3.00000E-11
 Requested basis set is 6-311++G(d,p)
 There are 34 shells and 102 basis functions
 A cutoff of  1.0D-11 yielded    575 shell pairs
 There are      5284 function pairs (      5710 Cartesian)
 Smallest overlap matrix eigenvalue = 1.08E-04
 Guess MOs from SCF MO coefficient file

 -----------------------------------------------------------------------
  General SCF calculation program by
  Eric Jon Sundstrom, Paul Horn, Yuezhi Mao, Dmitri Zuev, Alec White,
  David Stuck, Shaama M.S., Shane Yost, Joonho Lee, David Small,
  Daniel Levine, Susi Lehtola, Hugh Burton, Evgeny Epifanovsky
 -----------------------------------------------------------------------
 Exchange:     0.2000 Hartree-Fock + 0.0800 Slater + 0.7200 B88
 Correlation:  0.1900 VWN1RPA + 0.8100 LYP
 Using SG-1 standard quadrature grid
 using 4 threads for integral computing
 -------------------------------------------------------
 OpenMP Integral computing Module                
 Release: version 2.0, May 2017, Q-Chem Inc. Pleasanton 
 -------------------------------------------------------
 -------------------------------------------------------
 OpenMP BLAS3 based DFT computing Module                
 Release: version 1.0, May 2013, Q-Chem Inc. Pittsburgh 
 -------------------------------------------------------
 A restricted SCF calculation will be
 performed using DIIS
 SCF converges when DIIS error is below 1.0e-08
 ---------------------------------------
  Cycle       Energy         DIIS error
 ---------------------------------------
    1    -277.1427818403      2.02e-05  
    2    -277.1427826013      2.95e-06  
    3    -277.1427826078      1.90e-06  
    4    -277.1427826102      7.84e-07  
    5    -277.1427826106      2.08e-07  
    6    -277.1427826106      2.59e-08  
    7    -277.1427826106      3.21e-09  Convergence criterion met
 ---------------------------------------
 SCF time:   CPU 4.25s  wall 1.00s 
 SCF   energy in the final basis set =     -277.1427826106
 Total energy in the final basis set =     -277.1427826106

 --------------------------------------------------------------
             Orbital Energies (a.u.) and Symmetries
 --------------------------------------------------------------

 Alpha MOs, Restricted
 -- Occupied --                  
-24.708 -24.708 -10.274 -10.273  -1.253  -1.241  -0.798  -0.639
  1 B1    1 A1    2 A1    2 B1    3 A1    3 B1    4 A1    4 B1                 
 -0.571  -0.559  -0.502  -0.496  -0.467  -0.423  -0.394  -0.279
  5 A1    6 A1    5 B1    1 B2    1 A2    6 B1    7 A1    2 B2                 
 -- Virtual --                   
 -0.012  -0.007   0.012   0.019   0.055   0.068   0.080   0.104
  8 A1    2 A2    9 A1    7 B1    3 B2    8 B1   10 A1    3 A2                 
  0.107   0.123   0.125   0.153   0.159   0.189   0.238   0.258
 11 A1   12 A1    9 B1   10 B1   13 A1   11 B1    4 B2   14 A1                 
  0.273   0.310   0.318   0.344   0.361   0.371   0.387   0.455
 12 B1    4 A2   15 A1   16 A1   13 B1   14 B1   15 B1   16 B1                 
  0.463   0.486   0.506   0.568   0.609   0.669   0.716   0.756
 17 A1   18 A1    5 B2    5 A2   17 B1   19 A1   18 B1   20 A1                 
  0.774   0.939   1.002   1.133   1.201   1.224   1.364   1.371
 19 B1   20 B1    6 B2    7 B2    6 A2   21 A1    8 B2   22 A1                 
  1.380   1.402   1.407   1.449   1.522   1.605   1.652   1.727
 21 B1   22 B1    7 A2   23 A1   24 A1   25 A1   23 B1    9 B2                 
  1.770   1.800   1.809   1.878   1.998   2.064   2.149   2.358
 24 B1   26 A1    8 A2   25 B1   27 A1    9 A2   26 B1   28 A1                 
  2.360   2.591   2.613   2.614   2.804   2.848   3.046   3.244
 27 B1   29 A1   28 B1   10 B2   10 A2   29 B1   30 A1   30 B1                 
  3.437   3.763   3.780   3.785   3.808   3.943   3.957   3.994
 31 A1   11 B2   11 A2   32 A1   31 B1   12 B2   32 B1   33 A1                 
  4.004   4.215   4.696   4.896   6.251   6.284   6.318   6.370
 12 A2   33 B1   34 A1   34 B1   13 B2   13 A2   35 A1   35 B1                 
  6.525   6.792  23.569  24.196  66.725  66.755
 36 A1   36 B1   37 A1   37 B1   38 A1   38 B1                                 

 Beta MOs, Restricted
 -- Occupied --                  
-24.708 -24.708 -10.274 -10.273  -1.253  -1.241  -0.798  -0.639
  1 B1    1 A1    2 A1    2 B1    3 A1    3 B1    4 A1    4 B1                 
 -0.571  -0.559  -0.502  -0.496  -0.467  -0.423  -0.394  -0.279
  5 A1    6 A1    5 B1    1 B2    1 A2    6 B1    7 A1    2 B2                 
 -- Virtual --                   
 -0.012  -0.007   0.012   0.019   0.055   0.068   0.080   0.104
  8 A1    2 A2    9 A1    7 B1    3 B2    8 B1   10 A1    3 A2                 
  0.107   0.123   0.125   0.153   0.159   0.189   0.238   0.258
 11 A1   12 A1    9 B1   10 B1   13 A1   11 B1    4 B2   14 A1                 
  0.273   0.310   0.318   0.344   0.361   0.371   0.387   0.455
 12 B1    4 A2   15 A1   16 A1   13 B1   14 B1   15 B1   16 B1                 
  0.463   0.486   0.506   0.568   0.609   0.669   0.716   0.756
 17 A1   18 A1    5 B2    5 A2   17 B1   19 A1   18 B1   20 A1                 
  0.774   0.939   1.002   1.133   1.201   1.224   1.364   1.371
 19 B1   20 B1    6 B2    7 B2    6 A2   21 A1    8 B2   22 A1                 
  1.380   1.402   1.407   1.449   1.522   1.605   1.652   1.727
 21 B1   22 B1    7 A2   23 A1   24 A1   25 A1   23 B1    9 B2                 
  1.770   1.800   1.809   1.878   1.998   2.064   2.149   2.358
 24 B1   26 A1    8 A2   25 B1   27 A1    9 A2   26 B1   28 A1                 
  2.360   2.591   2.613   2.614   2.804   2.848   3.046   3.244
 27 B1   29 A1   28 B1   10 B2   10 A2   29 B1   30 A1   30 B1                 
  3.437   3.763   3.780   3.785   3.808   3.943   3.957   3.994
 31 A1   11 B2   11 A2   32 A1   31 B1   12 B2   32 B1   33 A1                 
  4.004   4.215   4.696   4.896   6.251   6.284   6.318   6.370
 12 A2   33 B1   34 A1   34 B1   13 B2   13 A2   35 A1   35 B1                 
  6.525   6.792  23.569  24.196  66.725  66.755
 36 A1   36 B1   37 A1   37 B1   38 A1   38 B1                                 
 --------------------------------------------------------------

          Ground-State Mulliken Net Atomic Charges

     Atom                 Charge (a.u.)
  ----------------------------------------
      1 H                     0.151274
      2 H                     0.151274
      3 F                    -0.134385
      4 F                    -0.134385
      5 C                    -0.016889
      6 C                    -0.016889
  ----------------------------------------
  Sum of atomic charges =     0.000000

 -----------------------------------------------------------------
                    Cartesian Multipole Moments
 -----------------------------------------------------------------
    Charge (ESU x 10^10)
                 0.0000
    Dipole Moment (Debye)
         X       0.0000      Y      -0.0000      Z      -2.5933
       Tot       2.5933
    Quadrupole Moments (Debye-Ang)
        XX     -22.6717     XY       0.0000     YY     -22.8387
        XZ      -0.0000     YZ       0.0000     ZZ     -20.2302
    Octopole Moments (Debye-Ang^2)
       XXX       0.0000    XXY       0.0000    XYY       0.0000
       YYY      -0.0000    XXZ      -3.4294    XYZ      -0.0000
       YYZ       3.8892    XZZ      -0.0000    YZZ       0.0000
       ZZZ       3.6584
    Hexadecapole Moments (Debye-Ang^3)
      XXXX    -176.5650   XXXY       0.0000   XXYY     -32.5790
      XYYY       0.0000   YYYY     -22.1186   XXXZ      -0.0000
      XXYZ      -0.0000   XYYZ      -0.0000   YYYZ      -0.0000
      XXZZ     -36.8122   XYZZ      -0.0000   YYZZ     -17.8172
      XZZZ       0.0000   YZZZ      -0.0000   ZZZZ     -69.5097
 -----------------------------------------------------------------
 Calculating analytic gradient of the SCF energy
 Gradient of SCF Energy
            1           2           3           4           5           6
    1   0.0000291  -0.0000291  -0.0000126   0.0000126  -0.0000516   0.0000516
    2   0.0000000  -0.0000000  -0.0000000  -0.0000000   0.0000000   0.0000000
    3   0.0000077   0.0000077   0.0000495   0.0000495  -0.0000572  -0.0000572
 Max gradient component =       5.723E-05
 RMS gradient           =       3.242E-05
 Gradient time:  CPU 1.82 s  wall 0.55 s
 Geometry Optimization Parameters
   NAtoms,    NIC,     NZ,  NCons,   NDum,   NFix, NCnnct, MaxDiis
        6      27       0       0       0       0       0       0

 Cartesian Hessian Update
 Hessian Updated using BFGS Update


** GEOMETRY OPTIMIZATION IN DELOCALIZED INTERNAL COORDINATES **
   Searching for a Minimum

   Optimization Cycle:  12

                       Coordinates (Angstroms)
     ATOM                X               Y               Z
      1  H         1.2506913905    0.0000000000   -1.4816588381
      2  H        -1.2506913905    0.0000000000   -1.4816588381
      3  F         1.3852923829    0.0000000000    0.5567369761
      4  F        -1.3852923829    0.0000000000    0.5567369761
      5  C         0.6618634439    0.0000000000   -0.5750781380
      6  C        -0.6618634439    0.0000000000   -0.5750781380
   Point Group: c2v   Number of degrees of freedom:     5


   Energy is   -277.142782611

 Hessian Updated using BFGS Update

  5 Hessian modes will be used to form the next step
  Hessian Eigenvalues:
     0.101660    0.170373    0.360856    0.411739    0.743741

 Minimum Search - Taking Simple RFO Step
 Searching for Lamda that Minimizes Along All modes
 Value Taken    Lamda =   0.00000000
 Step Taken.  Stepsize is  0.001330

                             Maximum     Tolerance    Cnvgd?
         Gradient           0.000145      0.000300     YES
         Displacement       0.001237      0.001200      NO
         Energy change     -0.000001      0.000001     YES


                       Distance Matrix (Angstroms)
             H (  1)   H (  2)   F (  3)   F (  4)   C (  5)
   H (  2)  2.501383
   F (  3)  2.042835  3.332187
   F (  4)  3.332187  2.042835  2.770585
   C (  5)  1.081021  2.116543  1.343263  2.339199
   C (  6)  2.116543  1.081021  2.339199  1.343263  1.323727

 Final energy is   -277.14278261063964     


 ******************************
 **  OPTIMIZATION CONVERGED  **
 ******************************

                       Coordinates (Angstroms)
     ATOM                X               Y               Z
      1  H         1.2506913905    0.0000000000   -1.4816588381
      2  H        -1.2506913905    0.0000000000   -1.4816588381
      3  F         1.3852923829    0.0000000000    0.5567369761
      4  F        -1.3852923829    0.0000000000    0.5567369761
      5  C         0.6618634439    0.0000000000   -0.5750781380
      6  C        -0.6618634439    0.0000000000   -0.5750781380

Z-matrix Print:
$molecule
0 1
F 
C  1 1.343263
H  2 1.081021 1 114.410375
C  2 1.323727 1 122.585733 3 -180.000000 0
H  4 1.081021 2 123.003892 1 -180.000000 0
F  4 1.343263 2 122.585733 1 -0.000000 0
$end


 --------------------------------------------------------------
             Orbital Energies (a.u.) and Symmetries
 --------------------------------------------------------------

 Alpha MOs, Restricted
 -- Occupied --                  
-24.708 -24.708 -10.274 -10.273  -1.253  -1.241  -0.798  -0.639
  1 B1    1 A1    2 A1    2 B1    3 A1    3 B1    4 A1    4 B1                 
 -0.571  -0.559  -0.502  -0.496  -0.467  -0.423  -0.394  -0.279
  5 A1    6 A1    5 B1    1 B2    1 A2    6 B1    7 A1    2 B2                 
 -- Virtual --                   
 -0.012  -0.007   0.012   0.019   0.055   0.068   0.080   0.104
  8 A1    2 A2    9 A1    7 B1    3 B2    8 B1   10 A1    3 A2                 
  0.107   0.123   0.125   0.153   0.159   0.189   0.238   0.258
 11 A1   12 A1    9 B1   10 B1   13 A1   11 B1    4 B2   14 A1                 
  0.273   0.310   0.318   0.344   0.361   0.371   0.387   0.455
 12 B1    4 A2   15 A1   16 A1   13 B1   14 B1   15 B1   16 B1                 
  0.463   0.486   0.506   0.568   0.609   0.669   0.716   0.756
 17 A1   18 A1    5 B2    5 A2   17 B1   19 A1   18 B1   20 A1                 
  0.774   0.939   1.002   1.133   1.201   1.224   1.364   1.371
 19 B1   20 B1    6 B2    7 B2    6 A2   21 A1    8 B2   22 A1                 
  1.380   1.402   1.407   1.449   1.522   1.605   1.652   1.727
 21 B1   22 B1    7 A2   23 A1   24 A1   25 A1   23 B1    9 B2                 
  1.770   1.800   1.809   1.878   1.998   2.064   2.149   2.358
 24 B1   26 A1    8 A2   25 B1   27 A1    9 A2   26 B1   28 A1                 
  2.360   2.591   2.613   2.614   2.804   2.848   3.046   3.244
 27 B1   29 A1   28 B1   10 B2   10 A2   29 B1   30 A1   30 B1                 
  3.437   3.763   3.780   3.785   3.808   3.943   3.957   3.994
 31 A1   11 B2   11 A2   32 A1   31 B1   12 B2   32 B1   33 A1                 
  4.004   4.215   4.696   4.896   6.251   6.284   6.318   6.370
 12 A2   33 B1   34 A1   34 B1   13 B2   13 A2   35 A1   35 B1                 
  6.525   6.792  23.569  24.196  66.725  66.755
 36 A1   36 B1   37 A1   37 B1   38 A1   38 B1                                 

 Beta MOs, Restricted
 -- Occupied --                  
-24.708 -24.708 -10.274 -10.273  -1.253  -1.241  -0.798  -0.639
  1 B1    1 A1    2 A1    2 B1    3 A1    3 B1    4 A1    4 B1                 
 -0.571  -0.559  -0.502  -0.496  -0.467  -0.423  -0.394  -0.279
  5 A1    6 A1    5 B1    1 B2    1 A2    6 B1    7 A1    2 B2                 
 -- Virtual --                   
 -0.012  -0.007   0.012   0.019   0.055   0.068   0.080   0.104
  8 A1    2 A2    9 A1    7 B1    3 B2    8 B1   10 A1    3 A2                 
  0.107   0.123   0.125   0.153   0.159   0.189   0.238   0.258
 11 A1   12 A1    9 B1   10 B1   13 A1   11 B1    4 B2   14 A1                 
  0.273   0.310   0.318   0.344   0.361   0.371   0.387   0.455
 12 B1    4 A2   15 A1   16 A1   13 B1   14 B1   15 B1   16 B1                 
  0.463   0.486   0.506   0.568   0.609   0.669   0.716   0.756
 17 A1   18 A1    5 B2    5 A2   17 B1   19 A1   18 B1   20 A1                 
  0.774   0.939   1.002   1.133   1.201   1.224   1.364   1.371
 19 B1   20 B1    6 B2    7 B2    6 A2   21 A1    8 B2   22 A1                 
  1.380   1.402   1.407   1.449   1.522   1.605   1.652   1.727
 21 B1   22 B1    7 A2   23 A1   24 A1   25 A1   23 B1    9 B2                 
  1.770   1.800   1.809   1.878   1.998   2.064   2.149   2.358
 24 B1   26 A1    8 A2   25 B1   27 A1    9 A2   26 B1   28 A1                 
  2.360   2.591   2.613   2.614   2.804   2.848   3.046   3.244
 27 B1   29 A1   28 B1   10 B2   10 A2   29 B1   30 A1   30 B1                 
  3.437   3.763   3.780   3.785   3.808   3.943   3.957   3.994
 31 A1   11 B2   11 A2   32 A1   31 B1   12 B2   32 B1   33 A1                 
  4.004   4.215   4.696   4.896   6.251   6.284   6.318   6.370
 12 A2   33 B1   34 A1   34 B1   13 B2   13 A2   35 A1   35 B1                 
  6.525   6.792  23.569  24.196  66.725  66.755
 36 A1   36 B1   37 A1   37 B1   38 A1   38 B1                                 
 --------------------------------------------------------------

          Ground-State Mulliken Net Atomic Charges

     Atom                 Charge (a.u.)
  ----------------------------------------
      1 H                     0.151274
      2 H                     0.151274
      3 F                    -0.134385
      4 F                    -0.134385
      5 C                    -0.016889
      6 C                    -0.016889
  ----------------------------------------
  Sum of atomic charges =     0.000000

 -----------------------------------------------------------------
                    Cartesian Multipole Moments
 -----------------------------------------------------------------
    Charge (ESU x 10^10)
                 0.0000
    Dipole Moment (Debye)
         X       0.0000      Y      -0.0000      Z      -2.5933
       Tot       2.5933
    Quadrupole Moments (Debye-Ang)
        XX     -22.6717     XY       0.0000     YY     -22.8387
        XZ      -0.0000     YZ       0.0000     ZZ     -20.2302
    Octopole Moments (Debye-Ang^2)
       XXX       0.0000    XXY       0.0000    XYY       0.0000
       YYY      -0.0000    XXZ      -3.4294    XYZ      -0.0000
       YYZ       3.8892    XZZ      -0.0000    YZZ       0.0000
       ZZZ       3.6584
    Hexadecapole Moments (Debye-Ang^3)
      XXXX    -176.5650   XXXY       0.0000   XXYY     -32.5790
      XYYY       0.0000   YYYY     -22.1186   XXXZ      -0.0000
      XXYZ      -0.0000   XYYZ      -0.0000   YYYZ      -0.0000
      XXZZ     -36.8122   XYZZ      -0.0000   YYZZ     -17.8172
      XZZZ       0.0000   YZZZ      -0.0000   ZZZZ     -69.5097
 -----------------------------------------------------------------
Archival summary:
1\1\TWL01\OPT\ProcedureUnspecified\BasisUnspecified\222\taweetha\TueAug2808:58:102018TueAug2808:58:102018\0\\#,OPT,ProcedureUnspecified,BasisUnspecified,\\0,1\F\C,1,1.34326\H,2,1.08102,1,114.41\C,2,1.32373,1,122.586,3,-180,0\H,4,1.08102,2,123.004,1,-180,0\F,4,1.34326,2,122.586,1,-0,0\\\@

 Total job time:  24.95s(wall), 85.20s(cpu) 
 Tue Aug 28 08:58:10 2018

        *************************************************************
        *                                                           *
        *  Thank you very much for using Q-Chem.  Have a nice day.  *
        *                                                           *
        *************************************************************


 
User input: 2 of 2 
 
Q-Chem Developer Version!
                  Welcome to Q-Chem
     A Quantum Leap Into The Future Of Chemistry


 Q-Chem 5.1, Q-Chem, Inc., Pleasanton, CA (2018)

 Yihan Shao,  Zhengting Gan,  E. Epifanovsky,  A. T. B. Gilbert,  M. Wormit,  
 J. Kussmann,  A. W. Lange,  A. Behn,  Jia Deng,  Xintian Feng,  D. Ghosh,  
 M. Goldey,  P. R. Horn,  L. D. Jacobson,  I. Kaliman,  T. Kus,  A. Landau,  
 Jie Liu,  E. I. Proynov,  R. M. Richard,  R. P. Steele,  E. J. Sundstrom,  
 H. L. Woodcock III,  P. M. Zimmerman,  D. Zuev,  B. Albrecht,  E. Alguire,  
 S. A. Baeppler,  D. Barton,  Z. Benda,  Y. A. Bernard,  E. J. Berquist,  
 K. B. Bravaya,  H. Burton,  D. Casanova,  Chun-Min Chang,  Yunqing Chen,  
 A. Chien,  K. D. Closser,  M. P. Coons,  S. Coriani,  S. Dasgupta,  
 A. L. Dempwolff,  M. Diedenhofen,  Hainam Do,  R. G. Edgar,  Po-Tung Fang,  
 S. Faraji,  S. Fatehi,  Qingguo Feng,  K. D. Fenk,  J. Fosso-Tande,  
 Qinghui Ge,  A. Ghysels,  G. Gidofalvi,  J. Gomes,  J. Gonthier,  A. Gunina,  
 D. Hait,  M. W. D. Hanson-Heine,  P. H. P. Harbach,  A. W. Hauser,  
 J. E. Herr,  E. G. Hohenstein,  Z. C. Holden,  Kerwin Hui,  B. C. Huynh,  
 T.-C. Jagau,  Hyunjun Ji,  B. Kaduk,  K. Khistyaev,  Jaehoon Kim,  
 P. Klunzinger,  K. Koh,  D. Kosenkov,  L. Koulias,  T. Kowalczyk,  
 C. M. Krauter,  A. Kunitsa,  Ka Un Lao,  A. Laurent,  K. V. Lawler,  
 Joonho Lee,  D. Lefrancois,  S. Lehtola,  D. S. Levine,  Yi-Pei Li,  
 You-Sheng Lin,  Fenglai Liu,  E. Livshits,  A. Luenser,  P. Manohar,  
 E. Mansoor,  S. F. Manzer,  Shan-Ping Mao,  Yuezhi Mao,  N. Mardirossian,  
 A. V. Marenich,  T. Markovich,  L. A. Martinez-Martinez,  S. A. Maurer,  
 N. J. Mayhall,  S. C. McKenzie,  J.-M. Mewes,  A. F. Morrison,  
 J. W. Mullinax,  K. Nanda,  T. S. Nguyen-Beck,  R. Olivares-Amaya,  
 J. A. Parkhill,  T. M. Perrine,  F. Plasser,  P. Pokhilko,  S. Prager,  
 A. Prociuk,  E. Ramos,  D. R. Rehn,  F. Rob,  M. Schneider,  N. Sergueev,  
 S. M. Sharada,  S. Sharma,  D. W. Small,  T. Stauch,  T. Stein,  
 Yu-Chuan Su,  A. J. W. Thom,  A. Tkatchenko,  T. Tsuchimochi,  N. M. Tubman,  
 L. Vogt,  M. L. Vidal,  O. Vydrov,  M. A. Watson,  J. Wenzel,  
 M. de Wergifosse,  T. A. Wesolowski,  A. White,  J. Witte,  A. Yamada,  
 Jun Yang,  K. Yao,  S. Yeganeh,  S. R. Yost,  Zhi-Qiang You,  A. Zech,  
 Igor Ying Zhang,  Xing Zhang,  Yan Zhao,  Ying Zhu,  B. R. Brooks,  
 G. K. L. Chan,  C. J. Cramer,  M. S. Gordon,  W. J. Hehre,  A. Klamt,  
 M. W. Schmidt,  C. D. Sherrill,  D. G. Truhlar,  A. Aspuru-Guzik,  R. Baer,  
 A. T. Bell,  N. A. Besley,  Jeng-Da Chai,  A. E. DePrince, III,  
 R. A. DiStasio Jr.,  A. Dreuw,  B. D. Dunietz,  T. R. Furlani,  
 Chao-Ping Hsu,  Yousung Jung,  Jing Kong,  D. S. Lambrecht,  WanZhen Liang,  
 C. Ochsenfeld,  V. A. Rassolov,  L. V. Slipchenko,  J. E. Subotnik,  
 T. Van Voorhis,  J. M. Herbert,  A. I. Krylov,  P. M. W. Gill,  M. Head-Gordon

 Contributors to earlier versions of Q-Chem not listed above: 
 R. D. Adamson,  B. Austin,  J. Baker,  G. J. O. Beran,  K. Brandhorst,  
 S. T. Brown,  E. F. C. Byrd,  A. K. Chakraborty,  C.-L. Cheng,  
 Siu Hung Chien,  D. M. Chipman,  D. L. Crittenden,  H. Dachsel,  
 R. J. Doerksen,  A. D. Dutoi,  L. Fusti-Molnar,  W. A. Goddard III,  
 A. Golubeva-Zadorozhnaya,  S. R. Gwaltney,  G. Hawkins,  A. Heyden,  
 S. Hirata,  G. Kedziora,  F. J. Keil,  C. Kelley,  Jihan Kim,  R. A. King,  
 R. Z. Khaliullin,  P. P. Korambath,  W. Kurlancheek,  A. M. Lee,  M. S. Lee,  
 S. V. Levchenko,  Ching Yeh Lin,  D. Liotard,  R. C. Lochan,  I. Lotan,  
 P. E. Maslen,  N. Nair,  D. P. O'Neill,  D. Neuhauser,  E. Neuscamman,  
 C. M. Oana,  R. Olson,  B. Peters,  R. Peverati,  P. A. Pieniazek,  
 Y. M. Rhee,  J. Ritchie,  M. A. Rohrdanz,  E. Rosta,  N. J. Russ,  
 H. F. Schaefer III,  N. E. Schultz,  N. Shenvi,  A. C. Simmonett,  A. Sodt,  
 D. Stuck,  K. S. Thanthiriwatte,  V. Vanovschi,  Tao Wang,  A. Warshel,  
 C. F. Williams,  Q. Wu,  X. Xu,  W. Zhang

 Please cite Q-Chem as follows:
 Y. Shao et al., Mol. Phys. 113, 184-215 (2015)
 DOI: 10.1080/00268976.2014.952696

 Q-Chem 5.1.1 for Intel X86 EM64T Linux

 Parts of Q-Chem use Armadillo 8.300.2 (Tropical Shenanigans).
 http://arma.sourceforge.net/

 Q-Chem begins on Tue Aug 28 08:58:10 2018  

Host: 
0

     Scratch files written to /scratch/taweetham/qchem16768//
The previous job contains 0 fragments, simply inherited here
Input Ideriv = 2
Curr. Ideriv = -1
Max.  Ideriv = 2

Checking the input file for inconsistencies... 	...done.

--------------------------------------------------------------
User input:
--------------------------------------------------------------

$molecule
read
$end

$rem
   SCF_GUESS 	READ
   JOB_TYPE 	FREQUENCY
   BASIS 	6-311++G**
   EXCHANGE 	B3LYP
   MEM_TOTAL	7500	
$end


--------------------------------------------------------------
 ----------------------------------------------------------------
             Standard Nuclear Orientation (Angstroms)
    I     Atom           X                Y                Z
 ----------------------------------------------------------------
    1      H       1.2506913905    -0.0000000000     1.4865654080
    2      H      -1.2506913905    -0.0000000000     1.4865654080
    3      F       1.3852923829     0.0000000000    -0.5518304062
    4      F      -1.3852923829    -0.0000000000    -0.5518304062
    5      C       0.6618634439    -0.0000000000     0.5799847080
    6      C      -0.6618634439    -0.0000000000     0.5799847080
 ----------------------------------------------------------------
 Molecular Point Group                 C2v   NOp =  4
 Largest Abelian Subgroup              C2v   NOp =  4
 Nuclear Repulsion Energy =   113.4480265916 hartrees
 There are       16 alpha and       16 beta electrons
 Requested basis set is 6-311++G(d,p)
 There are 34 shells and 102 basis functions

 Total QAlloc Memory Limit   7500 MB
 Mega-Array Size       188 MB
 MEM_STATIC part       192 MB

                       Distance Matrix (Angstroms)
             H (  1)   H (  2)   F (  3)   F (  4)   C (  5)
   H (  2)  2.501383
   F (  3)  2.042835  3.332187
   F (  4)  3.332187  2.042835  2.770585
   C (  5)  1.081021  2.116543  1.343263  2.339199
   C (  6)  2.116543  1.081021  2.339199  1.343263  1.323727

 A cutoff of  1.0D-11 yielded    575 shell pairs
 There are      5284 function pairs (      5710 Cartesian)

 -------------------------------------------------------
 OpenMP Integral Computing Module                       
 Release: version 1.0, May 2013, Q-Chem Inc. Pittsburgh 
 -------------------------------------------------------
 Integral Job Info:
 Integral job number is                      11
 Integral operator is                         1
 short-range coefficients                     0
 long-range coefficients              100000000
 Omega coefficients                           0
 if combine SR and LR in K                    0
 Integral screening is                        0
 Integral computing path is                   2
 max size of driver memory is            800000
 size of driver memory is                593474
 size of scratch memory is              2361544
 max col of scratch BK array               1296
 max len of scratch array in speh3          155
 max len of scratch index in speh4           18
 max int batch size is                      520
 min int batch size is                       52
 fixed nKL is                                52
 max L of basis functions is                  2
 order of int derivative is                   0
 number of shells is                         34
 number of basis is                         106
 number of cartesian basis is               106
 number of contracted shell pairs           575
 number of primitive shell pairs           1704
 maxK2 (contraction) of shell pair           36
 max number of K2 of shell pair               1
 max number of CS2 of shell pair             80
 max number of PS2 of shell pair            276
 mem total for path MDJ                  514766
 -------------------------------------------------------
 Smallest overlap matrix eigenvalue = 1.08E-04
 Guess MOs from SCF MO coefficient file

 -----------------------------------------------------------------------
  General SCF calculation program by
  Eric Jon Sundstrom, Paul Horn, Yuezhi Mao, Dmitri Zuev, Alec White,
  David Stuck, Shaama M.S., Shane Yost, Joonho Lee, David Small,
  Daniel Levine, Susi Lehtola, Hugh Burton, Evgeny Epifanovsky
 -----------------------------------------------------------------------
 Exchange:     0.2000 Hartree-Fock + 0.0800 Slater + 0.7200 B88
 Correlation:  0.1900 VWN1RPA + 0.8100 LYP
 Using SG-1 standard quadrature grid
 using 4 threads for integral computing
 -------------------------------------------------------
 OpenMP Integral computing Module                
 Release: version 2.0, May 2017, Q-Chem Inc. Pleasanton 
 -------------------------------------------------------
 -------------------------------------------------------
 OpenMP BLAS3 based DFT computing Module                
 Release: version 1.0, May 2013, Q-Chem Inc. Pittsburgh 
 -------------------------------------------------------
 A restricted SCF calculation will be
 performed using DIIS
 SCF converges when DIIS error is below 1.0e-08
 ---------------------------------------
  Cycle       Energy         DIIS error
 ---------------------------------------
    1    -274.7629378478      2.89e-02  
    2    -276.0519027701      3.56e-02  
    3    -277.0417545678      1.12e-02  
    4    -277.1354508963      2.41e-03  
    5    -277.1421632838      7.13e-04  
    6    -277.1427691620      1.03e-04  
    7    -277.1427825142      1.00e-05  
    8    -277.1427826090      1.31e-06  
    9    -277.1427826105      3.35e-07  
   10    -277.1427826106      2.07e-08  
   11    -277.1427826105      3.26e-09  Convergence criterion met
 ---------------------------------------
 SCF time:   CPU 5.57s  wall 1.00s 
 SCF   energy in the final basis set =     -277.1427826105
 Total energy in the final basis set =     -277.1427826105

 --------------------------------------------------------------
             Orbital Energies (a.u.) and Symmetries
 --------------------------------------------------------------

 Alpha MOs, Restricted
 -- Occupied --                  
-24.708 -24.708 -10.274 -10.273  -1.253  -1.241  -0.798  -0.639
  1 B1    1 A1    2 A1    2 B1    3 A1    3 B1    4 A1    4 B1                 
 -0.571  -0.559  -0.502  -0.496  -0.467  -0.423  -0.394  -0.279
  5 A1    6 A1    5 B1    1 B2    1 A2    6 B1    7 A1    2 B2                 
 -- Virtual --                   
 -0.012  -0.007   0.012   0.019   0.055   0.068   0.080   0.104
  8 A1    2 A2    9 A1    7 B1    3 B2    8 B1   10 A1    3 A2                 
  0.107   0.123   0.125   0.153   0.159   0.189   0.238   0.258
 11 A1   12 A1    9 B1   10 B1   13 A1   11 B1    4 B2   14 A1                 
  0.273   0.310   0.318   0.344   0.361   0.371   0.387   0.455
 12 B1    4 A2   15 A1   16 A1   13 B1   14 B1   15 B1   16 B1                 
  0.463   0.486   0.506   0.568   0.609   0.669   0.716   0.756
 17 A1   18 A1    5 B2    5 A2   17 B1   19 A1   18 B1   20 A1                 
  0.774   0.939   1.002   1.133   1.201   1.224   1.364   1.371
 19 B1   20 B1    6 B2    7 B2    6 A2   21 A1    8 B2   22 A1                 
  1.380   1.402   1.407   1.449   1.522   1.605   1.652   1.727
 21 B1   22 B1    7 A2   23 A1   24 A1   25 A1   23 B1    9 B2                 
  1.770   1.800   1.809   1.878   1.998   2.064   2.149   2.358
 24 B1   26 A1    8 A2   25 B1   27 A1    9 A2   26 B1   28 A1                 
  2.360   2.591   2.613   2.614   2.804   2.848   3.046   3.244
 27 B1   29 A1   28 B1   10 B2   10 A2   29 B1   30 A1   30 B1                 
  3.437   3.763   3.780   3.785   3.808   3.943   3.957   3.994
 31 A1   11 B2   11 A2   32 A1   31 B1   12 B2   32 B1   33 A1                 
  4.004   4.215   4.696   4.896   6.251   6.284   6.318   6.370
 12 A2   33 B1   34 A1   34 B1   13 B2   13 A2   35 A1   35 B1                 
  6.525   6.792  23.569  24.196  66.725  66.755
 36 A1   36 B1   37 A1   37 B1   38 A1   38 B1                                 

 Beta MOs, Restricted
 -- Occupied --                  
-24.708 -24.708 -10.274 -10.273  -1.253  -1.241  -0.798  -0.639
  1 B1    1 A1    2 A1    2 B1    3 A1    3 B1    4 A1    4 B1                 
 -0.571  -0.559  -0.502  -0.496  -0.467  -0.423  -0.394  -0.279
  5 A1    6 A1    5 B1    1 B2    1 A2    6 B1    7 A1    2 B2                 
 -- Virtual --                   
 -0.012  -0.007   0.012   0.019   0.055   0.068   0.080   0.104
  8 A1    2 A2    9 A1    7 B1    3 B2    8 B1   10 A1    3 A2                 
  0.107   0.123   0.125   0.153   0.159   0.189   0.238   0.258
 11 A1   12 A1    9 B1   10 B1   13 A1   11 B1    4 B2   14 A1                 
  0.273   0.310   0.318   0.344   0.361   0.371   0.387   0.455
 12 B1    4 A2   15 A1   16 A1   13 B1   14 B1   15 B1   16 B1                 
  0.463   0.486   0.506   0.568   0.609   0.669   0.716   0.756
 17 A1   18 A1    5 B2    5 A2   17 B1   19 A1   18 B1   20 A1                 
  0.774   0.939   1.002   1.133   1.201   1.224   1.364   1.371
 19 B1   20 B1    6 B2    7 B2    6 A2   21 A1    8 B2   22 A1                 
  1.380   1.402   1.407   1.449   1.522   1.605   1.652   1.727
 21 B1   22 B1    7 A2   23 A1   24 A1   25 A1   23 B1    9 B2                 
  1.770   1.800   1.809   1.878   1.998   2.064   2.149   2.358
 24 B1   26 A1    8 A2   25 B1   27 A1    9 A2   26 B1   28 A1                 
  2.360   2.591   2.613   2.614   2.804   2.848   3.046   3.244
 27 B1   29 A1   28 B1   10 B2   10 A2   29 B1   30 A1   30 B1                 
  3.437   3.763   3.780   3.785   3.808   3.943   3.957   3.994
 31 A1   11 B2   11 A2   32 A1   31 B1   12 B2   32 B1   33 A1                 
  4.004   4.215   4.696   4.896   6.251   6.284   6.318   6.370
 12 A2   33 B1   34 A1   34 B1   13 B2   13 A2   35 A1   35 B1                 
  6.525   6.792  23.569  24.196  66.725  66.755
 36 A1   36 B1   37 A1   37 B1   38 A1   38 B1                                 
 --------------------------------------------------------------

          Ground-State Mulliken Net Atomic Charges

     Atom                 Charge (a.u.)
  ----------------------------------------
      1 H                     0.151274
      2 H                     0.151274
      3 F                    -0.134385
      4 F                    -0.134385
      5 C                    -0.016889
      6 C                    -0.016889
  ----------------------------------------
  Sum of atomic charges =     0.000000

 -----------------------------------------------------------------
                    Cartesian Multipole Moments
 -----------------------------------------------------------------
    Charge (ESU x 10^10)
                 0.0000
    Dipole Moment (Debye)
         X       0.0000      Y       0.0000      Z       2.5933
       Tot       2.5933
    Quadrupole Moments (Debye-Ang)
        XX     -22.6717     XY      -0.0000     YY     -22.8387
        XZ       0.0000     YZ       0.0000     ZZ     -20.2047
    Octopole Moments (Debye-Ang^2)
       XXX       0.0000    XXY       0.0000    XYY       0.0000
       YYY       0.0000    XXZ       3.3182    XYZ      -0.0000
       YYZ      -4.0013    XZZ       0.0000    YZZ      -0.0000
       ZZZ      -3.9560
    Hexadecapole Moments (Debye-Ang^3)
      XXXX    -176.5650   XXXY      -0.0000   XXYY     -32.5790
      XYYY      -0.0000   YYYY     -22.1186   XXXZ       0.0000
      XXYZ      -0.0000   XYYZ       0.0000   YYYZ       0.0000
      XXZZ     -36.7791   XYZZ      -0.0000   YYZZ     -17.8559
      XZZZ       0.0000   YZZZ      -0.0000   ZZZZ     -69.5845
 -----------------------------------------------------------------
 Calculating MO derivatives via CPSCF
 D1JvT checksum  = 109152 8418.6164581549
 D1KAT checksum  = 215136 905.4209663980
   1         3          18      0.159618    0.052637
   2         3          18      0.016637    0.005557
   3         3          18      0.001219    0.000368
   4         4          17      0.000074    0.000020
   5        20           1      0.000001    0.000001
   6        21           0      0.000000    0.000000    Roots Converged
 Time for AOints: 1.8 s (CPU) 0.5 s (wall)
 ------------------------------------------------------------------------------
                     AOints        : Timing summary (seconds)
 ------------------------------------------------------------------------------
     job step          cpu (% of tot)      sys (% of tot)     wall (% of tot)
 ------------------------------------------------------------------------------
  cpscf_lag         0.1322E+02 (29.2)   0.5000E-05 (62.5)   0.3463E+01 (29.2)
  iterzp            0.3021E+02 (66.8)   0.3000E-05 (37.5)   0.7900E+01 (66.6)
  make_fx           0.0000E+00 ( 0.0)   0.0000E+00 ( 0.0)   0.0000E+00 ( 0.0)
  AOints            0.1781E+01 ( 3.9)   0.0000E+00 ( 0.0)   0.4596E+00 ( 3.9)
 ------------------------------------------------------------------------------
   Grand Totals     0.4525E+02          0.8000E-05          0.1186E+02
 ------------------------------------------------------------------------------
 Calculating analytic Hessian of the SCF energy
 Polarizability Matrix (a.u.)
            1           2           3
    1 -34.5643133  -0.0000000   0.0000000
    2  -0.0000000 -18.2859633   0.0000000
    3   0.0000000   0.0000000 -24.3594906

 Direct stationary perturbation theory relativistic correction:

 rels  =       0.116460353249
 relv  =      -0.474763375236
 rel2e =       0.158800949769
 E_rel =      -0.199502072218

 Hessian of the SCF Energy
            1           2           3           4           5           6
    1   0.1537933   0.0000000   0.1405878  -0.0002795   0.0000000   0.0004792
    2   0.0000000   0.0204846   0.0000000   0.0000000  -0.0031945  -0.0000000
    3   0.1405878   0.0000000   0.2736272  -0.0004792  -0.0000000   0.0001920
    4  -0.0002795   0.0000000  -0.0004792   0.1537933  -0.0000000  -0.1405878
    5   0.0000000  -0.0031945  -0.0000000  -0.0000000   0.0204846   0.0000000
    6   0.0004792  -0.0000000   0.0001920  -0.1405878   0.0000000   0.2736272
    7   0.0105501   0.0000000  -0.0030678  -0.0050671  -0.0000000  -0.0028416
    8  -0.0000000   0.0034184   0.0000000  -0.0000000   0.0106481   0.0000000
    9   0.0270176  -0.0000000  -0.0325295  -0.0009939   0.0000000   0.0022338
   10  -0.0050671  -0.0000000   0.0028416   0.0105501  -0.0000000   0.0030678
   11   0.0000000   0.0106481   0.0000000   0.0000000   0.0034184  -0.0000000
   12   0.0009939  -0.0000000   0.0022338  -0.0270176   0.0000000  -0.0325295
   13  -0.1543944  -0.0000000  -0.1407524  -0.0046024   0.0000000  -0.0008701
   14   0.0000000  -0.0306753   0.0000000   0.0000000  -0.0006812  -0.0000000
   15  -0.1436767  -0.0000000  -0.2476034   0.0254019  -0.0000000   0.0040798
   16  -0.0046024   0.0000000   0.0008701  -0.1543944   0.0000000   0.1407524
   17  -0.0000000  -0.0006812  -0.0000000  -0.0000000  -0.0306753   0.0000000
   18  -0.0254019  -0.0000000   0.0040798   0.1436767  -0.0000000  -0.2476034
            7           8           9          10          11          12
    1   0.0105501  -0.0000000   0.0270176  -0.0050671   0.0000000   0.0009939
    2   0.0000000   0.0034184  -0.0000000  -0.0000000   0.0106481  -0.0000000
    3  -0.0030678   0.0000000  -0.0325295   0.0028416   0.0000000   0.0022338
    4  -0.0050671  -0.0000000  -0.0009939   0.0105501   0.0000000  -0.0270176
    5  -0.0000000   0.0106481   0.0000000  -0.0000000   0.0034184   0.0000000
    6  -0.0028416   0.0000000   0.0022338   0.0030678  -0.0000000  -0.0325295
    7   0.1641812   0.0000000  -0.1624448   0.0043690  -0.0000000  -0.0054090
    8   0.0000000   0.0185558   0.0000000   0.0000000  -0.0091125  -0.0000000
    9  -0.1624448   0.0000000   0.3017856   0.0054090  -0.0000000   0.0176981
   10   0.0043690   0.0000000   0.0054090   0.1641812  -0.0000000   0.1624448
   11  -0.0000000  -0.0091125  -0.0000000  -0.0000000   0.0185558   0.0000000
   12  -0.0054090  -0.0000000   0.0176981   0.1624448   0.0000000   0.3017856
   13  -0.1476385  -0.0000000   0.1186839  -0.0263946  -0.0000000  -0.0123283
   14  -0.0000000  -0.0349442  -0.0000000  -0.0000000   0.0114345   0.0000000
   15   0.1104407  -0.0000000  -0.2573186  -0.0633225   0.0000000  -0.0318694
   16  -0.0263946  -0.0000000   0.0123283  -0.1476385   0.0000000  -0.1186839
   17  -0.0000000   0.0114345   0.0000000   0.0000000  -0.0349442  -0.0000000
   18   0.0633225   0.0000000  -0.0318694  -0.1104407  -0.0000000  -0.2573186
           13          14          15          16          17          18
    1  -0.1543944   0.0000000  -0.1436767  -0.0046024  -0.0000000  -0.0254019
    2  -0.0000000  -0.0306753  -0.0000000   0.0000000  -0.0006812  -0.0000000
    3  -0.1407524   0.0000000  -0.2476034   0.0008701  -0.0000000   0.0040798
    4  -0.0046024   0.0000000   0.0254019  -0.1543944  -0.0000000   0.1436767
    5   0.0000000  -0.0006812  -0.0000000   0.0000000  -0.0306753  -0.0000000
    6  -0.0008701  -0.0000000   0.0040798   0.1407524   0.0000000  -0.2476034
    7  -0.1476385  -0.0000000   0.1104407  -0.0263946  -0.0000000   0.0633225
    8  -0.0000000  -0.0349442  -0.0000000  -0.0000000   0.0114345   0.0000000
    9   0.1186839  -0.0000000  -0.2573186   0.0123283   0.0000000  -0.0318694
   10  -0.0263946  -0.0000000  -0.0633225  -0.1476385   0.0000000  -0.1104407
   11  -0.0000000   0.0114345   0.0000000   0.0000000  -0.0349442  -0.0000000
   12  -0.0123283   0.0000000  -0.0318694  -0.1186839  -0.0000000  -0.2573186
   13   0.9007536  -0.0000000   0.0532118  -0.5677237   0.0000000  -0.0179448
   14  -0.0000000   0.1049618   0.0000000   0.0000000  -0.0500954  -0.0000000
   15   0.0532118   0.0000000   0.6193537   0.0179448  -0.0000000  -0.0866420
   16  -0.5677237   0.0000000   0.0179448   0.9007536  -0.0000000  -0.0532118
   17   0.0000000  -0.0500954  -0.0000000  -0.0000000   0.1049618   0.0000000
   18  -0.0179448  -0.0000000  -0.0866420  -0.0532118   0.0000000   0.6193537
 Gradient time:  CPU 63.18 s  wall 16.73 s
 **********************************************************************
 **                                                                  **
 **                       VIBRATIONAL ANALYSIS                       **
 **                       --------------------                       **
 **                                                                  **
 **        VIBRATIONAL FREQUENCIES (CM**-1) AND NORMAL MODES         **
 **     FORCE CONSTANTS (mDYN/ANGSTROM) AND REDUCED MASSES (AMU)     **
 **                  INFRARED INTENSITIES (KM/MOL)                   **
 **                                                                  **
 **********************************************************************


 Mode:                 1                      2                      3
 Frequency:       234.43                 503.34                 769.08
 Force Cnst:      0.4696                 0.5695                 2.8320
 Red. Mass:      14.5019                 3.8155                 8.1263
 IR Active:          YES                    NO                     YES
 IR Intens:        2.332                  0.000                 33.189
 Raman Active:       YES                    YES                    YES
               X      Y      Z        X      Y      Z        X      Y      Z
 H         -0.325 -0.000  0.002    0.000 -0.618  0.000    0.349  0.000  0.313
 H          0.325  0.000  0.002    0.000  0.618 -0.000    0.349  0.000 -0.313
 F          0.570  0.000  0.141   -0.000  0.126 -0.000   -0.240  0.000  0.104
 F         -0.570 -0.000  0.141   -0.000 -0.126  0.000   -0.240  0.000 -0.104
 C          0.009 -0.000 -0.223    0.000 -0.319  0.000    0.351 -0.000  0.297
 C         -0.009  0.000 -0.223    0.000  0.319 -0.000    0.351 -0.000 -0.297
 TransDip  -0.000 -0.000 -0.049    0.000 -0.000 -0.000    0.185  0.000  0.000

 Mode:                 4                      5                      6
 Frequency:       770.04                 865.14                1008.65
 Force Cnst:      0.4489                 0.5686                 2.6736
 Red. Mass:       1.2850                 1.2894                 4.4603
 IR Active:          YES                    NO                     YES
 IR Intens:       55.340                  0.000                 76.786
 Raman Active:       YES                    YES                    YES
               X      Y      Z        X      Y      Z        X      Y      Z
 H         -0.000  0.699 -0.000   -0.000  0.698 -0.000    0.608  0.000 -0.038
 H         -0.000  0.699  0.000   -0.000 -0.698  0.000   -0.608 -0.000 -0.038
 F          0.000  0.030 -0.000    0.000  0.001 -0.000    0.126  0.000 -0.169
 F          0.000  0.030  0.000    0.000 -0.001  0.000   -0.126 -0.000 -0.169
 C         -0.000 -0.106 -0.000   -0.000 -0.113 -0.000    0.109 -0.000  0.270
 C         -0.000 -0.106  0.000   -0.000  0.113  0.000   -0.109  0.000  0.270
 TransDip  -0.000  0.238  0.000   -0.000  0.000 -0.000    0.000 -0.000  0.281

 Mode:                 7                      8                      9
 Frequency:      1122.87                1279.47                1380.94
 Force Cnst:      2.8624                 1.1791                 1.5331
 Red. Mass:       3.8531                 1.2225                 1.3644
 IR Active:          YES                    YES                    YES
 IR Intens:      145.476                 41.239                 28.337
 Raman Active:       YES                    YES                    YES
               X      Y      Z        X      Y      Z        X      Y      Z
 H         -0.407 -0.000  0.476    0.565 -0.000 -0.416    0.598 -0.000 -0.355
 H         -0.407  0.000 -0.476   -0.565  0.000 -0.416    0.598  0.000  0.355
 F          0.067 -0.000 -0.171   -0.012  0.000  0.058    0.019 -0.000 -0.007
 F          0.067  0.000  0.171    0.012 -0.000  0.058    0.019  0.000  0.007
 C         -0.072  0.000  0.263    0.028 -0.000 -0.057   -0.080  0.000  0.095
 C         -0.072 -0.000 -0.263   -0.028 -0.000 -0.057   -0.080 -0.000 -0.095
 TransDip  -0.386 -0.000  0.000   -0.000  0.000 -0.206   -0.170 -0.000  0.000

 Mode:                10                     11                     12
 Frequency:      1755.72                3217.64                3240.46
 Force Cnst:     12.4938                 6.6243                 6.8274
 Red. Mass:       6.8791                 1.0860                 1.1036
 IR Active:          YES                    YES                    YES
 IR Intens:       61.293                  5.084                  5.954
 Raman Active:       YES                    YES                    YES
               X      Y      Z        X      Y      Z        X      Y      Z
 H          0.163 -0.000 -0.457    0.388  0.000  0.588    0.394  0.000  0.583
 H         -0.163 -0.000 -0.457    0.388 -0.000 -0.588   -0.394  0.000  0.583
 F          0.043 -0.000 -0.037    0.001 -0.000 -0.001   -0.000  0.000  0.000
 F         -0.043  0.000 -0.037    0.001  0.000  0.001    0.000  0.000  0.000
 C         -0.502  0.000  0.097   -0.034 -0.000 -0.049   -0.043 -0.000 -0.050
 C          0.502 -0.000  0.097   -0.034  0.000  0.049    0.043 -0.000 -0.050
 TransDip   0.000 -0.000  0.251    0.072 -0.000 -0.000   -0.000 -0.000 -0.078

 STANDARD THERMODYNAMIC QUANTITIES AT   298.15 K  AND     1.00 ATM

   This Molecule has  0 Imaginary Frequencies
   Zero point vibrational energy:       23.084 kcal/mol

   Atom    1 Element H  Has Mass    1.00783
   Atom    2 Element H  Has Mass    1.00783
   Atom    3 Element F  Has Mass   18.99840
   Atom    4 Element F  Has Mass   18.99840
   Atom    5 Element C  Has Mass   12.00000
   Atom    6 Element C  Has Mass   12.00000
   Molecular Mass:    64.012460 amu
   Principal axes and moments of inertia in amu*Bohr^2:
                             1           2           3
    Eigenvalues --       85.14039   309.19586   394.33625
          X               1.00000     0.00000    -0.00000
          Y               0.00000    -0.00000     1.00000
          Z              -0.00000     1.00000     0.00000
   Rotational Symmetry Number is   2
   The Molecule is an Asymmetric Top
   Translational Enthalpy:        0.889 kcal/mol
   Rotational Enthalpy:           0.889 kcal/mol
   Vibrational Enthalpy:         23.742 kcal/mol
   gas constant (RT):             0.592 kcal/mol
   Translational Entropy:        38.388  cal/mol.K
   Rotational Entropy:           22.477  cal/mol.K
   Vibrational Entropy:           3.322  cal/mol.K

   Total Enthalpy:               26.112 kcal/mol
   Total Entropy:                64.188  cal/mol.K

 ======================================================================

 STANDARD THERMODYNAMIC QUANTITIES FOR ANHARMONIC VIBRATION -- TOSH

   Zero point vibrational energy: ************ kcal/mol

   Vibrational Enthalpy:       Infinity kcal/mol
   Vibrational Entropy:             NaN  cal/mol.K

   Total Enthalpy:             Infinity kcal/mol
   Total Entropy:                   NaN  cal/mol.K

 ======================================================================

 STANDARD THERMODYNAMIC QUANTITIES FOR ANHARMONIC VIBRATION -- VPT2

   Zero point vibrational energy: ************ kcal/mol

   Vibrational Enthalpy:       Infinity kcal/mol
   Vibrational Entropy:             NaN  cal/mol.K

   Total Enthalpy:             Infinity kcal/mol
   Total Entropy:                   NaN  cal/mol.K

 ======================================================================

Archival summary:
1\1\TWL01\FREQ\ProcedureUnspecified\BasisUnspecified\222\taweetha\TueAug2808:58:282018TueAug2808:58:282018\0\\#,FREQ,ProcedureUnspecified,BasisUnspecified,\\0,1\F\C,1,1.34326\H,2,1.08102,1,114.41\C,2,1.32373,1,122.586,3,-180,0\H,4,1.08102,2,123.004,1,180,0\F,4,1.34326,2,122.586,1,-0,0\\\@

 Total job time:  18.40s(wall), 68.83s(cpu) 
 Tue Aug 28 08:58:28 2018

        *************************************************************
        *                                                           *
        *  Thank you very much for using Q-Chem.  Have a nice day.  *
        *                                                           *
        *************************************************************
