# Supplementary material for: Geometric and energetic data from ab initio calculations of haloethene, haloimine, halomethylenephosphine, haloiminophosphine, halodiazene, halodiphosphene and halocyclopropane
Source: Data Brief. 2019 Nov 2;27:104738. doi: 10.1016/j.dib.2019.104738 (PMC6861602; doi:10.1016/j.dib.2019.104738)
Supplement: Multimedia component 2 [file mmc2.zip › CC/B3LYP/HFCCHI.out]

Q-Chem Developer Version!
                  Welcome to Q-Chem
     A Quantum Leap Into The Future Of Chemistry


 Q-Chem 5.1, Q-Chem, Inc., Pleasanton, CA (2018)

 Yihan Shao,  Zhengting Gan,  E. Epifanovsky,  A. T. B. Gilbert,  M. Wormit,  
 J. Kussmann,  A. W. Lange,  A. Behn,  Jia Deng,  Xintian Feng,  D. Ghosh,  
 M. Goldey,  P. R. Horn,  L. D. Jacobson,  I. Kaliman,  T. Kus,  A. Landau,  
 Jie Liu,  E. I. Proynov,  R. M. Richard,  R. P. Steele,  E. J. Sundstrom,  
 H. L. Woodcock III,  P. M. Zimmerman,  D. Zuev,  B. Albrecht,  E. Alguire,  
 S. A. Baeppler,  D. Barton,  Z. Benda,  Y. A. Bernard,  E. J. Berquist,  
 K. B. Bravaya,  H. Burton,  D. Casanova,  Chun-Min Chang,  Yunqing Chen,  
 A. Chien,  K. D. Closser,  M. P. Coons,  S. Coriani,  S. Dasgupta,  
 A. L. Dempwolff,  M. Diedenhofen,  Hainam Do,  R. G. Edgar,  Po-Tung Fang,  
 S. Faraji,  S. Fatehi,  Qingguo Feng,  K. D. Fenk,  J. Fosso-Tande,  
 Qinghui Ge,  A. Ghysels,  G. Gidofalvi,  J. Gomes,  J. Gonthier,  A. Gunina,  
 D. Hait,  M. W. D. Hanson-Heine,  P. H. P. Harbach,  A. W. Hauser,  
 J. E. Herr,  E. G. Hohenstein,  Z. C. Holden,  Kerwin Hui,  B. C. Huynh,  
 T.-C. Jagau,  Hyunjun Ji,  B. Kaduk,  K. Khistyaev,  Jaehoon Kim,  
 P. Klunzinger,  K. Koh,  D. Kosenkov,  L. Koulias,  T. Kowalczyk,  
 C. M. Krauter,  A. Kunitsa,  Ka Un Lao,  A. Laurent,  K. V. Lawler,  
 Joonho Lee,  D. Lefrancois,  S. Lehtola,  D. S. Levine,  Yi-Pei Li,  
 You-Sheng Lin,  Fenglai Liu,  E. Livshits,  A. Luenser,  P. Manohar,  
 E. Mansoor,  S. F. Manzer,  Shan-Ping Mao,  Yuezhi Mao,  N. Mardirossian,  
 A. V. Marenich,  T. Markovich,  L. A. Martinez-Martinez,  S. A. Maurer,  
 N. J. Mayhall,  S. C. McKenzie,  J.-M. Mewes,  A. F. Morrison,  
 J. W. Mullinax,  K. Nanda,  T. S. Nguyen-Beck,  R. Olivares-Amaya,  
 J. A. Parkhill,  T. M. Perrine,  F. Plasser,  P. Pokhilko,  S. Prager,  
 A. Prociuk,  E. Ramos,  D. R. Rehn,  F. Rob,  M. Schneider,  N. Sergueev,  
 S. M. Sharada,  S. Sharma,  D. W. Small,  T. Stauch,  T. Stein,  
 Yu-Chuan Su,  A. J. W. Thom,  A. Tkatchenko,  T. Tsuchimochi,  N. M. Tubman,  
 L. Vogt,  M. L. Vidal,  O. Vydrov,  M. A. Watson,  J. Wenzel,  
 M. de Wergifosse,  T. A. Wesolowski,  A. White,  J. Witte,  A. Yamada,  
 Jun Yang,  K. Yao,  S. Yeganeh,  S. R. Yost,  Zhi-Qiang You,  A. Zech,  
 Igor Ying Zhang,  Xing Zhang,  Yan Zhao,  Ying Zhu,  B. R. Brooks,  
 G. K. L. Chan,  C. J. Cramer,  M. S. Gordon,  W. J. Hehre,  A. Klamt,  
 M. W. Schmidt,  C. D. Sherrill,  D. G. Truhlar,  A. Aspuru-Guzik,  R. Baer,  
 A. T. Bell,  N. A. Besley,  Jeng-Da Chai,  A. E. DePrince, III,  
 R. A. DiStasio Jr.,  A. Dreuw,  B. D. Dunietz,  T. R. Furlani,  
 Chao-Ping Hsu,  Yousung Jung,  Jing Kong,  D. S. Lambrecht,  WanZhen Liang,  
 C. Ochsenfeld,  V. A. Rassolov,  L. V. Slipchenko,  J. E. Subotnik,  
 T. Van Voorhis,  J. M. Herbert,  A. I. Krylov,  P. M. W. Gill,  M. Head-Gordon

 Contributors to earlier versions of Q-Chem not listed above: 
 R. D. Adamson,  B. Austin,  J. Baker,  G. J. O. Beran,  K. Brandhorst,  
 S. T. Brown,  E. F. C. Byrd,  A. K. Chakraborty,  C.-L. Cheng,  
 Siu Hung Chien,  D. M. Chipman,  D. L. Crittenden,  H. Dachsel,  
 R. J. Doerksen,  A. D. Dutoi,  L. Fusti-Molnar,  W. A. Goddard III,  
 A. Golubeva-Zadorozhnaya,  S. R. Gwaltney,  G. Hawkins,  A. Heyden,  
 S. Hirata,  G. Kedziora,  F. J. Keil,  C. Kelley,  Jihan Kim,  R. A. King,  
 R. Z. Khaliullin,  P. P. Korambath,  W. Kurlancheek,  A. M. Lee,  M. S. Lee,  
 S. V. Levchenko,  Ching Yeh Lin,  D. Liotard,  R. C. Lochan,  I. Lotan,  
 P. E. Maslen,  N. Nair,  D. P. O'Neill,  D. Neuhauser,  E. Neuscamman,  
 C. M. Oana,  R. Olson,  B. Peters,  R. Peverati,  P. A. Pieniazek,  
 Y. M. Rhee,  J. Ritchie,  M. A. Rohrdanz,  E. Rosta,  N. J. Russ,  
 H. F. Schaefer III,  N. E. Schultz,  N. Shenvi,  A. C. Simmonett,  A. Sodt,  
 D. Stuck,  K. S. Thanthiriwatte,  V. Vanovschi,  Tao Wang,  A. Warshel,  
 C. F. Williams,  Q. Wu,  X. Xu,  W. Zhang

 Please cite Q-Chem as follows:
 Y. Shao et al., Mol. Phys. 113, 184-215 (2015)
 DOI: 10.1080/00268976.2014.952696

 Q-Chem 5.1.1 for Intel X86 EM64T Linux

 Parts of Q-Chem use Armadillo 8.300.2 (Tropical Shenanigans).
 http://arma.sourceforge.net/

 Q-Chem begins on Tue Aug 28 08:58:28 2018  

Host: 
0

     Scratch files written to /scratch/taweetham/qchem16822//
Input Ideriv = 2
Curr. Ideriv = -1
Max.  Ideriv = 2

Checking the input file for inconsistencies... 	...done.

--------------------------------------------------------------
User input:
--------------------------------------------------------------
inp/HHFI.inp
$molecule
0	1
H	-2.0	1.0	0.0
H	2.0	1.0	0.0
F	-2.0	-1.0	0.0
I	2.0	-1.0	0.0
C	-1.0	0.0	0.0
C	1.0	0.0	0.0
$end
$rem
   JOB_TYPE		OPTIMIZATION
   BASIS		6-311++G**
   EXCHANGE		B3LYP
$end

--------------------------------------------------------------
 ----------------------------------------------------------------
             Standard Nuclear Orientation (Angstroms)
    I     Atom           X                Y                Z
 ----------------------------------------------------------------
    1      H       3.3514936188     1.3935586670    -0.0000000000
    2      H      -0.6190207835     1.8783425168    -0.0000000000
    3      F       3.1091016939    -0.5916985342     0.0000000000
    4      I      -0.8614127084    -0.1069146844     0.0000000000
    5      C       2.2376690558     0.5221260289    -0.0000000000
    6      C       0.2524118547     0.7645179538    -0.0000000000
 ----------------------------------------------------------------
 Molecular Point Group                 Cs    NOp =  2
 Largest Abelian Subgroup              Cs    NOp =  2
 Nuclear Repulsion Energy =   304.4483959751 hartrees
 There are       38 alpha and       38 beta electrons
 Requested basis set is 6-311++G(d,p)
 There are 52 shells and 142 basis functions

 Total QAlloc Memory Limit   2000 MB
 Mega-Array Size       188 MB
 MEM_STATIC part       192 MB
 A cutoff of  1.0D-11 yielded   1215 shell pairs
 There are      9191 function pairs (     10256 Cartesian)

 -------------------------------------------------------
 OpenMP Integral Computing Module                       
 Release: version 1.0, May 2013, Q-Chem Inc. Pittsburgh 
 -------------------------------------------------------
 Integral Job Info:
 Integral job number is                      11
 Integral operator is                         1
 short-range coefficients                     0
 long-range coefficients              100000000
 Omega coefficients                           0
 if combine SR and LR in K                    0
 Integral screening is                        0
 Integral computing path is                   2
 max size of driver memory is            800000
 size of driver memory is                593474
 size of scratch memory is             11861008
 max col of scratch BK array               1296
 max len of scratch array in speh3          155
 max len of scratch index in speh4           18
 max int batch size is                      520
 min int batch size is                       52
 fixed nKL is                                52
 max L of basis functions is                  2
 order of int derivative is                   0
 number of shells is                         52
 number of basis is                         150
 number of cartesian basis is               150
 number of contracted shell pairs          1215
 number of primitive shell pairs           2666
 maxK2 (contraction) of shell pair           36
 max number of K2 of shell pair               1
 max number of CS2 of shell pair            141
 max number of PS2 of shell pair            168
 mem total for path MDJ                  519524
 -------------------------------------------------------
 Smallest overlap matrix eigenvalue = 4.30E-04

 Scale SEOQF with 1.000000e-01/1.000000e-01/1.000000e-01

 Standard Electronic Orientation quadrupole field applied
 Nucleus-field energy     =     0.0000000070 hartrees
 Guess from superposition of atomic densities
 Warning:  Energy on first SCF cycle will be non-variational
 SAD guess density has 76.000000 electrons

 -----------------------------------------------------------------------
  General SCF calculation program by
  Eric Jon Sundstrom, Paul Horn, Yuezhi Mao, Dmitri Zuev, Alec White,
  David Stuck, Shaama M.S., Shane Yost, Joonho Lee, David Small,
  Daniel Levine, Susi Lehtola, Hugh Burton, Evgeny Epifanovsky
 -----------------------------------------------------------------------
 Exchange:     0.2000 Hartree-Fock + 0.0800 Slater + 0.7200 B88
 Correlation:  0.1900 VWN1RPA + 0.8100 LYP
 Using SG-1 standard quadrature grid
 using 4 threads for integral computing
 -------------------------------------------------------
 OpenMP Integral computing Module                
 Release: version 2.0, May 2017, Q-Chem Inc. Pleasanton 
 -------------------------------------------------------
 -------------------------------------------------------
 OpenMP BLAS3 based DFT computing Module                
 Release: version 1.0, May 2013, Q-Chem Inc. Pittsburgh 
 -------------------------------------------------------
 A restricted SCF calculation will be
 performed using DIIS
 SCF converges when DIIS error is below 1.0e-08
 ---------------------------------------
  Cycle       Energy         DIIS error
 ---------------------------------------
    1   -7097.6981389349      8.25e-02  
    2   -7095.8836396586      8.04e-03  
    3   -7095.2909338569      1.54e-02  
    4   -7095.7983789766      7.80e-03  
    5   -7096.0301455853      1.46e-03  
    6   -7096.0355977994      8.56e-04  
    7   -7096.0367465300      4.09e-04  
    8   -7096.0371477584      1.59e-04  
    9   -7096.0372166565      6.58e-05  
   10   -7096.0372287749      1.68e-05  
   11   -7096.0372295821      4.51e-06  
   12   -7096.0372296485      9.23e-07  
   13   -7096.0372296509      4.48e-07  
   14   -7096.0372296516      1.05e-07  
   15   -7096.0372296515      3.70e-08  
   16   -7096.0372296515      3.20e-09  Convergence criterion met
 ---------------------------------------
 SCF time:   CPU 21.68s  wall 6.00s 
 SCF   energy in the final basis set =    -7096.0372296515
 Total energy in the final basis set =    -7096.0372296515

 --------------------------------------------------------------
             Orbital Energies (a.u.) and Symmetries
 --------------------------------------------------------------

 Alpha MOs, Restricted
 -- Occupied --                  
******* -176.34 -165.74 -165.74 -165.74  -35.84  -31.33  -31.33
  1 A'    2 A'    1 A"    3 A'    4 A'    5 A'    2 A"    6 A'                 
-31.332 -24.699 -22.984 -22.984 -22.983 -22.983 -22.983 -10.311
  7 A'    8 A'    9 A'    3 A"    4 A"   10 A'   11 A'   12 A'                 
-10.274  -6.410  -4.826  -4.808  -4.807  -2.115  -2.088  -2.088
 13 A'   14 A'   15 A'    5 A"   16 A'   17 A'    6 A"   18 A'                 
 -2.073  -2.072  -1.212  -0.904  -0.636  -0.532  -0.507  -0.471
 19 A'    7 A"   20 A'   21 A'   22 A'   23 A'   24 A'   25 A'                 
 -0.454  -0.432  -0.426  -0.337  -0.244  -0.183
  8 A"   26 A'    9 A"   27 A'   28 A'   10 A"                                 
 -- Virtual --                   
 -0.094  -0.094  -0.055   0.002   0.029   0.039   0.055   0.059
 29 A'   11 A"   30 A'   31 A'   32 A'   33 A'   34 A'   12 A"                 
  0.074   0.088   0.093   0.113   0.115   0.150   0.160   0.192
 35 A'   13 A"   36 A'   37 A'   38 A'   39 A'   40 A'   41 A'                 
  0.244   0.261   0.286   0.287   0.338   0.340   0.359   0.379
 14 A"   42 A'   15 A"   43 A'   44 A'   16 A"   45 A'   46 A'                 
  0.385   0.402   0.471   0.478   0.484   0.504   0.510   0.541
 47 A'   48 A'   17 A"   49 A'   50 A'   18 A"   51 A'   52 A'                 
  0.579   0.653   0.684   0.711   0.772   0.859   0.960   1.030
 19 A"   53 A'   54 A'   55 A'   56 A'   57 A'   58 A'   20 A"                 
  1.190   1.225   1.245   1.257   1.282   1.298   1.313   1.367
 21 A"   59 A'   22 A"   60 A'   61 A'   23 A"   62 A'   63 A'                 
  1.431   1.436   1.472   1.509   1.555   1.571   1.628   1.676
 64 A'   24 A"   65 A'   25 A"   26 A"   66 A'   67 A'   68 A'                 
  1.678   1.729   1.866   1.994   2.004   2.187   2.514   2.600
 27 A"   69 A'   70 A'   71 A'   72 A'   73 A'   74 A'   28 A"                 
  2.624   2.658   2.762   2.951   3.012   3.248   3.774   3.777
 75 A'   29 A"   76 A'   77 A'   78 A'   79 A'   30 A"   80 A'                 
  3.911   3.922   3.956   3.979   4.011   4.202   4.418   4.559
 31 A"   32 A"   81 A'   82 A'   33 A"   83 A'   84 A'   85 A'                 
  4.628   5.979   6.071   6.151   6.281   6.361   6.452  23.339
 86 A'   34 A"   87 A'   88 A'   35 A"   89 A'   90 A'   91 A'                 
 23.526  27.895  28.321  28.373  28.400  28.492  28.512  28.543
 92 A'   93 A'   36 A"   94 A'   95 A'   37 A"   96 A'   38 A"                 
 28.624  28.903  66.737 127.870 127.921 127.979 151.6991901.875
 97 A'   98 A'   99 A'   39 A"  100 A'  101 A'  102 A'  103 A'                 

 Beta MOs, Restricted
 -- Occupied --                  
******* -176.34 -165.74 -165.74 -165.74  -35.84  -31.33  -31.33
  1 A'    2 A'    1 A"    3 A'    4 A'    5 A'    2 A"    6 A'                 
-31.332 -24.699 -22.984 -22.984 -22.983 -22.983 -22.983 -10.311
  7 A'    8 A'    9 A'    3 A"    4 A"   10 A'   11 A'   12 A'                 
-10.274  -6.410  -4.826  -4.808  -4.807  -2.115  -2.088  -2.088
 13 A'   14 A'   15 A'    5 A"   16 A'   17 A'    6 A"   18 A'                 
 -2.073  -2.072  -1.212  -0.904  -0.636  -0.532  -0.507  -0.471
 19 A'    7 A"   20 A'   21 A'   22 A'   23 A'   24 A'   25 A'                 
 -0.454  -0.432  -0.426  -0.337  -0.244  -0.183
  8 A"   26 A'    9 A"   27 A'   28 A'   10 A"                                 
 -- Virtual --                   
 -0.094  -0.094  -0.055   0.002   0.029   0.039   0.055   0.059
 29 A'   11 A"   30 A'   31 A'   32 A'   33 A'   34 A'   12 A"                 
  0.074   0.088   0.093   0.113   0.115   0.150   0.160   0.192
 35 A'   13 A"   36 A'   37 A'   38 A'   39 A'   40 A'   41 A'                 
  0.244   0.261   0.286   0.287   0.338   0.340   0.359   0.379
 14 A"   42 A'   15 A"   43 A'   44 A'   16 A"   45 A'   46 A'                 
  0.385   0.402   0.471   0.478   0.484   0.504   0.510   0.541
 47 A'   48 A'   17 A"   49 A'   50 A'   18 A"   51 A'   52 A'                 
  0.579   0.653   0.684   0.711   0.772   0.859   0.960   1.030
 19 A"   53 A'   54 A'   55 A'   56 A'   57 A'   58 A'   20 A"                 
  1.190   1.225   1.245   1.257   1.282   1.298   1.313   1.367
 21 A"   59 A'   22 A"   60 A'   61 A'   23 A"   62 A'   63 A'                 
  1.431   1.436   1.472   1.509   1.555   1.571   1.628   1.676
 64 A'   24 A"   65 A'   25 A"   26 A"   66 A'   67 A'   68 A'                 
  1.678   1.729   1.866   1.994   2.004   2.187   2.514   2.600
 27 A"   69 A'   70 A'   71 A'   72 A'   73 A'   74 A'   28 A"                 
  2.624   2.658   2.762   2.951   3.012   3.248   3.774   3.777
 75 A'   29 A"   76 A'   77 A'   78 A'   79 A'   30 A"   80 A'                 
  3.911   3.922   3.956   3.979   4.011   4.202   4.418   4.559
 31 A"   32 A"   81 A'   82 A'   33 A"   83 A'   84 A'   85 A'                 
  4.628   5.979   6.071   6.151   6.281   6.361   6.452  23.339
 86 A'   34 A"   87 A'   88 A'   35 A"   89 A'   90 A'   91 A'                 
 23.526  27.895  28.321  28.373  28.400  28.492  28.512  28.543
 92 A'   93 A'   36 A"   94 A'   95 A'   37 A"   96 A'   38 A"                 
 28.624  28.903  66.737 127.870 127.921 127.979 151.6991901.875
 97 A'   98 A'   99 A'   39 A"  100 A'  101 A'  102 A'  103 A'                 
 --------------------------------------------------------------

          Ground-State Mulliken Net Atomic Charges

     Atom                 Charge (a.u.)
  ----------------------------------------
      1 H                     0.123550
      2 H                     0.128302
      3 F                    -0.084836
      4 I                     0.704732
      5 C                    -0.223610
      6 C                    -0.648138
  ----------------------------------------
  Sum of atomic charges =     0.000000

 -----------------------------------------------------------------
                    Cartesian Multipole Moments
 -----------------------------------------------------------------
    Charge (ESU x 10^10)
                 0.0000
    Dipole Moment (Debye)
         X      -2.7299      Y       1.0235      Z       0.0000
       Tot       2.9155
    Quadrupole Moments (Debye-Ang)
        XX     -47.6114     XY       0.5589     YY     -45.8849
        XZ       0.0000     YZ       0.0000     ZZ     -47.2042
    Octopole Moments (Debye-Ang^2)
       XXX     -33.6836    XXY       7.3149    XYY     -13.5229
       YYY     -10.8249    XXZ       0.0000    XYZ       0.0000
       YYZ       0.0000    XZZ     -12.0640    YZZ      -5.9835
       ZZZ       0.0000
    Hexadecapole Moments (Debye-Ang^3)
      XXXX    -705.6797   XXXY      30.0976   XXYY    -132.8843
      XYYY     -21.6407   YYYY    -132.5573   XXXZ       0.0000
      XXYZ       0.0000   XYYZ       0.0000   YYYZ       0.0000
      XXZZ    -135.9799   XYZZ      -9.4442   YYZZ     -34.2701
      XZZZ       0.0000   YZZZ      -0.0000   ZZZZ     -60.5322
 -----------------------------------------------------------------
 Calculating analytic gradient of the SCF energy
 Gradient of SCF Energy
            1           2           3           4           5           6
    1   0.0852477  -0.1118381   0.0501209   0.9104848  -0.0273278  -0.9066874
    2   0.0296855   0.0020380   0.0012553   0.8108362  -0.0616555  -0.7821596
    3   0.0000000  -0.0000000  -0.0000000   0.0000000  -0.0000000  -0.0000000
 Max gradient component =       9.105E-01
 RMS gradient           =       4.047E-01
 Gradient time:  CPU 4.68 s  wall 1.27 s
 Geometry Optimization Parameters
   NAtoms,    NIC,     NZ,  NCons,   NDum,   NFix, NCnnct, MaxDiis
        6      32       0       0       0       0       0       0


** GEOMETRY OPTIMIZATION IN DELOCALIZED INTERNAL COORDINATES **
   Searching for a Minimum

   Optimization Cycle:   1

                       Coordinates (Angstroms)
     ATOM                X               Y               Z
      1  H         3.3514936188    1.3935586670    0.0000000000
      2  H        -0.6190207835    1.8783425168    0.0000000000
      3  F         3.1091016939   -0.5916985342    0.0000000000
      4  I        -0.8614127084   -0.1069146844    0.0000000000
      5  C         2.2376690558    0.5221260289    0.0000000000
      6  C         0.2524118547    0.7645179538    0.0000000000
   Point Group: cs    Number of degrees of freedom:     9


   Energy is  -7096.037229651


 Attempting to Generate Delocalized Internal Coordinates

 ** Taking Steepest Descent Step **
 Calculated Step too Large.  Step scaled by  0.278456
 Step Taken.  Stepsize is  0.300000

                             Maximum     Tolerance    Cnvgd?
         Gradient           0.546225      0.000300      NO
         Displacement       0.152099      0.001200      NO
         Energy change     *********      0.000001      NO


 New Cartesian Coordinates Obtained by Inverse Iteration

 Displacement from previous Coordinates is:  0.231505
 ----------------------------------------------------------------
             Standard Nuclear Orientation (Angstroms)
    I     Atom           X                Y                Z
 ----------------------------------------------------------------
    1      H       3.3592118553     1.4033211384     0.0000000000
    2      H      -0.5818832972     1.8632156375     0.0000000000
    3      F       3.1081471268    -0.5859268953     0.0000000000
    4      I      -0.9603256399    -0.1413929682     0.0000000000
    5      C       2.2567715925     0.5378166352     0.0000000000
    6      C       0.2883210939     0.7828984001     0.0000000000
 ----------------------------------------------------------------
 Molecular Point Group                 Cs    NOp =  2
 Largest Abelian Subgroup              Cs    NOp =  2
 Nuclear Repulsion Energy =   290.1909212276 hartrees
 There are       38 alpha and       38 beta electrons
 Applying Cartesian multipole field
    Component          Value
    ---------          -----
     (2,0,0)        1.00000E-11
     (0,2,0)        2.00000E-11
     (0,0,2)       -3.00000E-11
 Nucleus-field energy     =     0.0000000074 hartrees
 Requested basis set is 6-311++G(d,p)
 There are 52 shells and 142 basis functions
 A cutoff of  1.0D-11 yielded   1214 shell pairs
 There are      9179 function pairs (     10244 Cartesian)
 Smallest overlap matrix eigenvalue = 4.13E-04
 Guess MOs from SCF MO coefficient file

 -----------------------------------------------------------------------
  General SCF calculation program by
  Eric Jon Sundstrom, Paul Horn, Yuezhi Mao, Dmitri Zuev, Alec White,
  David Stuck, Shaama M.S., Shane Yost, Joonho Lee, David Small,
  Daniel Levine, Susi Lehtola, Hugh Burton, Evgeny Epifanovsky
 -----------------------------------------------------------------------
 Exchange:     0.2000 Hartree-Fock + 0.0800 Slater + 0.7200 B88
 Correlation:  0.1900 VWN1RPA + 0.8100 LYP
 Using SG-1 standard quadrature grid
 using 4 threads for integral computing
 -------------------------------------------------------
 OpenMP Integral computing Module                
 Release: version 2.0, May 2017, Q-Chem Inc. Pleasanton 
 -------------------------------------------------------
 -------------------------------------------------------
 OpenMP BLAS3 based DFT computing Module                
 Release: version 1.0, May 2013, Q-Chem Inc. Pittsburgh 
 -------------------------------------------------------
 A restricted SCF calculation will be
 performed using DIIS
 SCF converges when DIIS error is below 1.0e-08
 ---------------------------------------
  Cycle       Energy         DIIS error
 ---------------------------------------
    1   -7096.2638869763      2.94e-03  
    2   -7096.2394261366      3.88e-03  
    3   -7096.2222306327      4.14e-03  
    4   -7096.2622453587      2.27e-03  
    5   -7096.2797457673      2.56e-04  
    6   -7096.2798398371      1.62e-04  
    7   -7096.2798945431      3.69e-05  
    8   -7096.2798969320      3.98e-06  
    9   -7096.2798969554      2.03e-06  
   10   -7096.2798969701      3.41e-07  
   11   -7096.2798969705      1.31e-07  
   12   -7096.2798969705      5.45e-08  
   13   -7096.2798969705      1.29e-08  
   14   -7096.2798969705      6.01e-09  Convergence criterion met
 ---------------------------------------
 SCF time:   CPU 18.54s  wall 5.00s 
 SCF   energy in the final basis set =    -7096.2798969705
 Total energy in the final basis set =    -7096.2798969705

 --------------------------------------------------------------
             Orbital Energies (a.u.) and Symmetries
 --------------------------------------------------------------

 Alpha MOs, Restricted
 -- Occupied --                  
******* -176.34 -165.74 -165.74 -165.74  -35.84  -31.33  -31.33
  1 A'    2 A'    3 A'    1 A"    4 A'    5 A'    6 A'    2 A"                 
-31.325 -24.705 -22.978 -22.977 -22.977 -22.976 -22.976 -10.322
  7 A'    8 A'    9 A'    3 A"   10 A'    4 A"   11 A'   12 A'                 
-10.268  -6.396  -4.808  -4.795  -4.794  -2.087  -2.072  -2.071
 13 A'   14 A'   15 A'    5 A"   16 A'   17 A'    6 A"   18 A'                 
 -2.060  -2.060  -1.219  -0.871  -0.643  -0.539  -0.492  -0.475
 19 A'    7 A"   20 A'   21 A'   22 A'   23 A'   24 A'   25 A'                 
 -0.459  -0.434  -0.394  -0.344  -0.252  -0.192
  8 A"   26 A'    9 A"   27 A'   28 A'   10 A"                                 
 -- Virtual --                   
 -0.095  -0.093  -0.044   0.003   0.035   0.037   0.048   0.063
 11 A"   29 A'   30 A'   31 A'   32 A'   33 A'   34 A'   12 A"                 
  0.073   0.090   0.096   0.111   0.115   0.153   0.158   0.191
 35 A'   13 A"   36 A'   37 A'   38 A'   39 A'   40 A'   41 A'                 
  0.238   0.253   0.280   0.284   0.322   0.350   0.355   0.374
 14 A"   42 A'   43 A'   15 A"   44 A'   16 A"   45 A'   46 A'                 
  0.389   0.403   0.470   0.477   0.483   0.495   0.499   0.544
 47 A'   48 A'   49 A'   17 A"   50 A'   18 A"   51 A'   52 A'                 
  0.577   0.647   0.688   0.709   0.772   0.857   0.918   1.025
 19 A"   53 A'   54 A'   55 A'   56 A'   57 A'   58 A'   20 A"                 
  1.186   1.221   1.236   1.246   1.283   1.300   1.303   1.357
 21 A"   59 A'   60 A'   22 A"   61 A'   62 A'   23 A"   63 A'                 
  1.418   1.423   1.479   1.509   1.570   1.577   1.639   1.674
 24 A"   64 A'   65 A'   25 A"   66 A'   26 A"   67 A'   68 A'                 
  1.691   1.722   1.863   2.007   2.018   2.209   2.529   2.606
 27 A"   69 A'   70 A'   71 A'   72 A'   73 A'   74 A'   28 A"                 
  2.632   2.660   2.751   2.922   2.981   3.262   3.768   3.772
 75 A'   29 A"   76 A'   77 A'   78 A'   79 A'   30 A"   80 A'                 
  3.919   3.922   3.961   3.978   3.997   4.156   4.411   4.449
 31 A"   32 A"   81 A'   82 A'   33 A"   83 A'   84 A'   85 A'                 
  4.599   5.977   6.057   6.149   6.275   6.356   6.449  23.334
 86 A'   34 A"   87 A'   88 A'   35 A"   89 A'   90 A'   91 A'                 
 23.394  27.881  28.321  28.370  28.396  28.500  28.518  28.539
 92 A'   93 A'   36 A"   94 A'   95 A'   37 A"   96 A'   38 A"                 
 28.603  28.803  66.731 127.868 127.912 127.978 151.6821901.854
 97 A'   98 A'   99 A'   39 A"  100 A'  101 A'  102 A'  103 A'                 

 Beta MOs, Restricted
 -- Occupied --                  
******* -176.34 -165.74 -165.74 -165.74  -35.84  -31.33  -31.33
  1 A'    2 A'    3 A'    1 A"    4 A'    5 A'    6 A'    2 A"                 
-31.325 -24.705 -22.978 -22.977 -22.977 -22.976 -22.976 -10.322
  7 A'    8 A'    9 A'    3 A"   10 A'    4 A"   11 A'   12 A'                 
-10.268  -6.396  -4.808  -4.795  -4.794  -2.087  -2.072  -2.071
 13 A'   14 A'   15 A'    5 A"   16 A'   17 A'    6 A"   18 A'                 
 -2.060  -2.060  -1.219  -0.871  -0.643  -0.539  -0.492  -0.475
 19 A'    7 A"   20 A'   21 A'   22 A'   23 A'   24 A'   25 A'                 
 -0.459  -0.434  -0.394  -0.344  -0.252  -0.192
  8 A"   26 A'    9 A"   27 A'   28 A'   10 A"                                 
 -- Virtual --                   
 -0.095  -0.093  -0.044   0.003   0.035   0.037   0.048   0.063
 11 A"   29 A'   30 A'   31 A'   32 A'   33 A'   34 A'   12 A"                 
  0.073   0.090   0.096   0.111   0.115   0.153   0.158   0.191
 35 A'   13 A"   36 A'   37 A'   38 A'   39 A'   40 A'   41 A'                 
  0.238   0.253   0.280   0.284   0.322   0.350   0.355   0.374
 14 A"   42 A'   43 A'   15 A"   44 A'   16 A"   45 A'   46 A'                 
  0.389   0.403   0.470   0.477   0.483   0.495   0.499   0.544
 47 A'   48 A'   49 A'   17 A"   50 A'   18 A"   51 A'   52 A'                 
  0.577   0.647   0.688   0.709   0.772   0.857   0.918   1.025
 19 A"   53 A'   54 A'   55 A'   56 A'   57 A'   58 A'   20 A"                 
  1.186   1.221   1.236   1.246   1.283   1.300   1.303   1.357
 21 A"   59 A'   60 A'   22 A"   61 A'   62 A'   23 A"   63 A'                 
  1.418   1.423   1.479   1.509   1.570   1.577   1.639   1.674
 24 A"   64 A'   65 A'   25 A"   66 A'   26 A"   67 A'   68 A'                 
  1.691   1.722   1.863   2.007   2.018   2.209   2.529   2.606
 27 A"   69 A'   70 A'   71 A'   72 A'   73 A'   74 A'   28 A"                 
  2.632   2.660   2.751   2.922   2.981   3.262   3.768   3.772
 75 A'   29 A"   76 A'   77 A'   78 A'   79 A'   30 A"   80 A'                 
  3.919   3.922   3.961   3.978   3.997   4.156   4.411   4.449
 31 A"   32 A"   81 A'   82 A'   33 A"   83 A'   84 A'   85 A'                 
  4.599   5.977   6.057   6.149   6.275   6.356   6.449  23.334
 86 A'   34 A"   87 A'   88 A'   35 A"   89 A'   90 A'   91 A'                 
 23.394  27.881  28.321  28.370  28.396  28.500  28.518  28.539
 92 A'   93 A'   36 A"   94 A'   95 A'   37 A"   96 A'   38 A"                 
 28.603  28.803  66.731 127.868 127.912 127.978 151.6821901.854
 97 A'   98 A'   99 A'   39 A"  100 A'  101 A'  102 A'  103 A'                 
 --------------------------------------------------------------

          Ground-State Mulliken Net Atomic Charges

     Atom                 Charge (a.u.)
  ----------------------------------------
      1 H                     0.136811
      2 H                     0.151632
      3 F                    -0.079932
      4 I                     0.513975
      5 C                    -0.219227
      6 C                    -0.503258
  ----------------------------------------
  Sum of atomic charges =     0.000000

 -----------------------------------------------------------------
                    Cartesian Multipole Moments
 -----------------------------------------------------------------
    Charge (ESU x 10^10)
                 0.0000
    Dipole Moment (Debye)
         X      -2.2733      Y       1.0187      Z       0.0000
       Tot       2.4912
    Quadrupole Moments (Debye-Ang)
        XX     -46.0249     XY       1.3725     YY     -45.7508
        XZ      -0.0000     YZ       0.0000     ZZ     -47.6964
    Octopole Moments (Debye-Ang^2)
       XXX     -22.1105    XXY       8.4565    XYY      -9.8512
       YYY      -7.9744    XXZ      -0.0000    XYZ      -0.0000
       YYZ      -0.0000    XZZ      -9.3337    YZZ      -5.5085
       ZZZ      -0.0000
    Hexadecapole Moments (Debye-Ang^3)
      XXXX    -716.9703   XXXY      31.5099   XXYY    -135.8366
      XYYY     -25.4069   YYYY    -132.2903   XXXZ      -0.0000
      XXYZ      -0.0000   XYYZ      -0.0000   YYYZ      -0.0000
      XXZZ    -140.5042   XYZZ     -10.8247   YYZZ     -34.8726
      XZZZ      -0.0000   YZZZ      -0.0000   ZZZZ     -61.6820
 -----------------------------------------------------------------
 Calculating analytic gradient of the SCF energy
 Gradient of SCF Energy
            1           2           3           4           5           6
    1   0.0859346  -0.1080975   0.0503393   0.4879453  -0.0145146  -0.5016072
    2   0.0304946   0.0107758  -0.0020914   0.4407398  -0.0565620  -0.4233568
    3   0.0000000  -0.0000000  -0.0000000   0.0000000   0.0000000  -0.0000000
 Max gradient component =       5.016E-01
 RMS gradient           =       2.223E-01
 Gradient time:  CPU 4.53 s  wall 1.23 s
 Geometry Optimization Parameters
   NAtoms,    NIC,     NZ,  NCons,   NDum,   NFix, NCnnct, MaxDiis
        6      32       0       0       0       0       0       0


** GEOMETRY OPTIMIZATION IN DELOCALIZED INTERNAL COORDINATES **
   Searching for a Minimum

   Optimization Cycle:   2

                       Coordinates (Angstroms)
     ATOM                X               Y               Z
      1  H         3.3592118553    1.4033211384    0.0000000000
      2  H        -0.5818832972    1.8632156375    0.0000000000
      3  F         3.1081471268   -0.5859268953    0.0000000000
      4  I        -0.9603256399   -0.1413929682    0.0000000000
      5  C         2.2567715925    0.5378166352    0.0000000000
      6  C         0.2883210939    0.7828984001    0.0000000000
   Point Group: cs    Number of degrees of freedom:     9


   Energy is  -7096.279896970

 Hessian Updated using BFGS Update

 ** Taking Steepest Descent Step **
 Calculated Step too Large.  Step scaled by  0.505219
 Step Taken.  Stepsize is  0.300000

                             Maximum     Tolerance    Cnvgd?
         Gradient           0.318617      0.000300      NO
         Displacement       0.160971      0.001200      NO
         Energy change     -0.242667      0.000001      NO


 New Cartesian Coordinates Obtained by Inverse Iteration

 Displacement from previous Coordinates is:  0.231400
 ----------------------------------------------------------------
             Standard Nuclear Orientation (Angstroms)
    I     Atom           X                Y                Z
 ----------------------------------------------------------------
    1      H       3.3464027832     1.4157455675     0.0000000000
    2      H      -0.5243240955     1.8430776083     0.0000000000
    3      F       3.0883007142    -0.5795155432     0.0000000000
    4      I      -1.0414388421    -0.1756859703     0.0000000000
    5      C       2.2682784605     0.5567903199     0.0000000000
    6      C       0.3330237111     0.7995199655     0.0000000000
 ----------------------------------------------------------------
 Molecular Point Group                 Cs    NOp =  2
 Largest Abelian Subgroup              Cs    NOp =  2
 Nuclear Repulsion Energy =   279.5444910201 hartrees
 There are       38 alpha and       38 beta electrons
 Applying Cartesian multipole field
    Component          Value
    ---------          -----
     (2,0,0)        1.00000E-11
     (0,2,0)        2.00000E-11
     (0,0,2)       -3.00000E-11
 Nucleus-field energy     =     0.0000000078 hartrees
 Requested basis set is 6-311++G(d,p)
 There are 52 shells and 142 basis functions
 A cutoff of  1.0D-11 yielded   1216 shell pairs
 There are      9193 function pairs (     10262 Cartesian)
 Smallest overlap matrix eigenvalue = 3.98E-04
 Guess MOs from SCF MO coefficient file

 -----------------------------------------------------------------------
  General SCF calculation program by
  Eric Jon Sundstrom, Paul Horn, Yuezhi Mao, Dmitri Zuev, Alec White,
  David Stuck, Shaama M.S., Shane Yost, Joonho Lee, David Small,
  Daniel Levine, Susi Lehtola, Hugh Burton, Evgeny Epifanovsky
 -----------------------------------------------------------------------
 Exchange:     0.2000 Hartree-Fock + 0.0800 Slater + 0.7200 B88
 Correlation:  0.1900 VWN1RPA + 0.8100 LYP
 Using SG-1 standard quadrature grid
 using 4 threads for integral computing
 -------------------------------------------------------
 OpenMP Integral computing Module                
 Release: version 2.0, May 2017, Q-Chem Inc. Pleasanton 
 -------------------------------------------------------
 -------------------------------------------------------
 OpenMP BLAS3 based DFT computing Module                
 Release: version 1.0, May 2013, Q-Chem Inc. Pittsburgh 
 -------------------------------------------------------
 A restricted SCF calculation will be
 performed using DIIS
 SCF converges when DIIS error is below 1.0e-08
 ---------------------------------------
  Cycle       Energy         DIIS error
 ---------------------------------------
    1   -7096.4078132898      2.10e-03  
    2   -7096.3967540498      2.82e-03  
    3   -7096.3905079480      2.91e-03  
    4   -7096.4114899056      1.42e-03  
    5   -7096.4182866198      1.70e-04  
    6   -7096.4183417184      1.00e-04  
    7   -7096.4183617996      1.77e-05  
    8   -7096.4183623501      3.12e-06  
    9   -7096.4183623581      1.83e-06  
   10   -7096.4183623700      3.15e-07  
   11   -7096.4183623704      1.19e-07  
   12   -7096.4183623704      3.42e-08  
   13   -7096.4183623704      7.34e-09  Convergence criterion met
 ---------------------------------------
 SCF time:   CPU 17.01s  wall 5.00s 
 SCF   energy in the final basis set =    -7096.4183623704
 Total energy in the final basis set =    -7096.4183623704

 --------------------------------------------------------------
             Orbital Energies (a.u.) and Symmetries
 --------------------------------------------------------------

 Alpha MOs, Restricted
 -- Occupied --                  
******* -176.33 -165.74 -165.73 -165.73  -35.83  -31.32  -31.32
  1 A'    2 A'    3 A'    1 A"    4 A'    5 A'    6 A'    2 A"                 
-31.319 -24.712 -22.973 -22.973 -22.972 -22.971 -22.971 -10.331
  7 A'    8 A'    9 A'    3 A"   10 A'    4 A"   11 A'   12 A'                 
-10.272  -6.386  -4.798  -4.786  -4.785  -2.070  -2.061  -2.061
 13 A'   14 A'   15 A'    5 A"   16 A'   17 A'    6 A"   18 A'                 
 -2.050  -2.050  -1.228  -0.835  -0.652  -0.548  -0.493  -0.475
 19 A'    7 A"   20 A'   21 A'   22 A'   23 A'   24 A'   25 A'                 
 -0.466  -0.427  -0.369  -0.352  -0.259  -0.201
  8 A"   26 A'    9 A"   27 A'   28 A'   10 A"                                 
 -- Virtual --                   
 -0.096  -0.090  -0.034   0.005   0.028   0.039   0.051   0.065
 11 A"   29 A'   30 A'   31 A'   32 A'   33 A'   34 A'   12 A"                 
  0.073   0.091   0.101   0.110   0.117   0.153   0.161   0.190
 35 A'   13 A"   36 A'   37 A'   38 A'   39 A'   40 A'   41 A'                 
  0.233   0.245   0.273   0.281   0.303   0.350   0.359   0.369
 14 A"   42 A'   43 A'   15 A"   44 A'   45 A'   16 A"   46 A'                 
  0.393   0.407   0.453   0.464   0.483   0.492   0.509   0.551
 47 A'   48 A'   17 A"   49 A'   50 A'   51 A'   18 A"   52 A'                 
  0.578   0.638   0.690   0.714   0.769   0.829   0.891   1.017
 19 A"   53 A'   54 A'   55 A'   56 A'   57 A'   58 A'   20 A"                 
  1.180   1.199   1.239   1.243   1.282   1.307   1.312   1.362
 21 A"   59 A'   60 A'   22 A"   61 A'   23 A"   62 A'   63 A'                 
  1.401   1.420   1.488   1.513   1.577   1.596   1.655   1.667
 24 A"   64 A'   65 A'   25 A"   66 A'   26 A"   67 A'   68 A'                 
  1.717   1.721   1.859   2.020   2.037   2.247   2.541   2.605
 27 A"   69 A'   70 A'   71 A'   72 A'   73 A'   74 A'   28 A"                 
  2.646   2.666   2.738   2.902   2.991   3.308   3.762   3.766
 75 A'   29 A"   76 A'   77 A'   78 A'   79 A'   30 A"   80 A'                 
  3.920   3.929   3.964   3.982   3.999   4.123   4.306   4.437
 31 A"   32 A"   81 A'   82 A'   33 A"   83 A'   84 A'   85 A'                 
  4.605   5.977   6.044   6.140   6.268   6.349   6.451  23.332
 86 A'   34 A"   87 A'   88 A'   35 A"   89 A'   90 A'   91 A'                 
 23.344  27.879  28.321  28.365  28.402  28.506  28.522  28.542
 92 A'   93 A'   36 A"   94 A'   95 A'   37 A"   96 A'   38 A"                 
 28.591  28.725  66.724 127.867 127.904 127.967 151.6771901.847
 97 A'   98 A'   99 A'   39 A"  100 A'  101 A'  102 A'  103 A'                 

 Beta MOs, Restricted
 -- Occupied --                  
******* -176.33 -165.74 -165.73 -165.73  -35.83  -31.32  -31.32
  1 A'    2 A'    3 A'    1 A"    4 A'    5 A'    6 A'    2 A"                 
-31.319 -24.712 -22.973 -22.973 -22.972 -22.971 -22.971 -10.331
  7 A'    8 A'    9 A'    3 A"   10 A'    4 A"   11 A'   12 A'                 
-10.272  -6.386  -4.798  -4.786  -4.785  -2.070  -2.061  -2.061
 13 A'   14 A'   15 A'    5 A"   16 A'   17 A'    6 A"   18 A'                 
 -2.050  -2.050  -1.228  -0.835  -0.652  -0.548  -0.493  -0.475
 19 A'    7 A"   20 A'   21 A'   22 A'   23 A'   24 A'   25 A'                 
 -0.466  -0.427  -0.369  -0.352  -0.259  -0.201
  8 A"   26 A'    9 A"   27 A'   28 A'   10 A"                                 
 -- Virtual --                   
 -0.096  -0.090  -0.034   0.005   0.028   0.039   0.051   0.065
 11 A"   29 A'   30 A'   31 A'   32 A'   33 A'   34 A'   12 A"                 
  0.073   0.091   0.101   0.110   0.117   0.153   0.161   0.190
 35 A'   13 A"   36 A'   37 A'   38 A'   39 A'   40 A'   41 A'                 
  0.233   0.245   0.273   0.281   0.303   0.350   0.359   0.369
 14 A"   42 A'   43 A'   15 A"   44 A'   45 A'   16 A"   46 A'                 
  0.393   0.407   0.453   0.464   0.483   0.492   0.509   0.551
 47 A'   48 A'   17 A"   49 A'   50 A'   51 A'   18 A"   52 A'                 
  0.578   0.638   0.690   0.714   0.769   0.829   0.891   1.017
 19 A"   53 A'   54 A'   55 A'   56 A'   57 A'   58 A'   20 A"                 
  1.180   1.199   1.239   1.243   1.282   1.307   1.312   1.362
 21 A"   59 A'   60 A'   22 A"   61 A'   23 A"   62 A'   63 A'                 
  1.401   1.420   1.488   1.513   1.577   1.596   1.655   1.667
 24 A"   64 A'   65 A'   25 A"   66 A'   26 A"   67 A'   68 A'                 
  1.717   1.721   1.859   2.020   2.037   2.247   2.541   2.605
 27 A"   69 A'   70 A'   71 A'   72 A'   73 A'   74 A'   28 A"                 
  2.646   2.666   2.738   2.902   2.991   3.308   3.762   3.766
 75 A'   29 A"   76 A'   77 A'   78 A'   79 A'   30 A"   80 A'                 
  3.920   3.929   3.964   3.982   3.999   4.123   4.306   4.437
 31 A"   32 A"   81 A'   82 A'   33 A"   83 A'   84 A'   85 A'                 
  4.605   5.977   6.044   6.140   6.268   6.349   6.451  23.332
 86 A'   34 A"   87 A'   88 A'   35 A"   89 A'   90 A'   91 A'                 
 23.344  27.879  28.321  28.365  28.402  28.506  28.522  28.542
 92 A'   93 A'   36 A"   94 A'   95 A'   37 A"   96 A'   38 A"                 
 28.591  28.725  66.724 127.867 127.904 127.967 151.6771901.847
 97 A'   98 A'   99 A'   39 A"  100 A'  101 A'  102 A'  103 A'                 
 --------------------------------------------------------------

          Ground-State Mulliken Net Atomic Charges

     Atom                 Charge (a.u.)
  ----------------------------------------
      1 H                     0.149023
      2 H                     0.167926
      3 F                    -0.073070
      4 I                     0.366870
      5 C                    -0.213788
      6 C                    -0.396961
  ----------------------------------------
  Sum of atomic charges =     0.000000

 -----------------------------------------------------------------
                    Cartesian Multipole Moments
 -----------------------------------------------------------------
    Charge (ESU x 10^10)
                 0.0000
    Dipole Moment (Debye)
         X      -1.7416      Y       1.0482      Z       0.0000
       Tot       2.0327
    Quadrupole Moments (Debye-Ang)
        XX     -44.5925     XY       2.1206     YY     -45.6317
        XZ       0.0000     YZ       0.0000     ZZ     -48.0884
    Octopole Moments (Debye-Ang^2)
       XXX     -11.7860    XXY       9.3113    XYY      -6.3471
       YYY      -5.3058    XXZ       0.0000    XYZ       0.0000
       YYZ       0.0000    XZZ      -6.7912    YZZ      -4.9031
       ZZZ       0.0000
    Hexadecapole Moments (Debye-Ang^3)
      XXXX    -721.7913   XXXY      30.4763   XXYY    -137.8222
      XYYY     -29.4132   YYYY    -133.1659   XXXZ       0.0000
      XXYZ       0.0000   XYYZ       0.0000   YYYZ       0.0000
      XXZZ    -143.6933   XYZZ     -12.4520   YYZZ     -35.4637
      XZZZ       0.0000   YZZZ       0.0000   ZZZZ     -62.7335
 -----------------------------------------------------------------
 Calculating analytic gradient of the SCF energy
 Gradient of SCF Energy
            1           2           3           4           5           6
    1   0.0854329  -0.1040705   0.0491942   0.2606991   0.0003156  -0.2915712
    2   0.0316793   0.0148381  -0.0049248   0.2495915  -0.0538028  -0.2373813
    3   0.0000000   0.0000000  -0.0000000   0.0000000   0.0000000  -0.0000000
 Max gradient component =       2.916E-01
 RMS gradient           =       1.283E-01
 Gradient time:  CPU 4.46 s  wall 1.21 s
 Geometry Optimization Parameters
   NAtoms,    NIC,     NZ,  NCons,   NDum,   NFix, NCnnct, MaxDiis
        6      32       0       0       0       0       0       0

 Cartesian Hessian Update
 Hessian Updated using BFGS Update


** GEOMETRY OPTIMIZATION IN DELOCALIZED INTERNAL COORDINATES **
   Searching for a Minimum

   Optimization Cycle:   3

                       Coordinates (Angstroms)
     ATOM                X               Y               Z
      1  H         3.3464027832    1.4157455675    0.0000000000
      2  H        -0.5243240955    1.8430776083    0.0000000000
      3  F         3.0883007142   -0.5795155432    0.0000000000
      4  I        -1.0414388421   -0.1756859703    0.0000000000
      5  C         2.2682784605    0.5567903199    0.0000000000
      6  C         0.3330237111    0.7995199655    0.0000000000
   Point Group: cs    Number of degrees of freedom:     9


   Energy is  -7096.418362370

 Hessian Updated using BFGS Update

  9 Hessian modes will be used to form the next step
  Hessian Eigenvalues:
     0.086162    0.088469    0.138039    0.145007    0.159813    0.207917
     0.219899    0.431899    0.973389

 Minimum Search - Taking Simple RFO Step
 Searching for Lamda that Minimizes Along All modes
 Value Taken    Lamda =  -0.22555314
 Calculated Step too Large.  Step scaled by  0.410595
 Step Taken.  Stepsize is  0.300000

                             Maximum     Tolerance    Cnvgd?
         Gradient           0.198844      0.000300      NO
         Displacement       0.205051      0.001200      NO
         Energy change     -0.138465      0.000001      NO


 New Cartesian Coordinates Obtained by Inverse Iteration

 Displacement from previous Coordinates is:  0.395374
 ----------------------------------------------------------------
             Standard Nuclear Orientation (Angstroms)
    I     Atom           X                Y                Z
 ----------------------------------------------------------------
    1      H       3.2451316154     1.4301015979     0.0000000000
    2      H      -0.3976214510     1.8238962256     0.0000000000
    3      F       2.9996047253    -0.5738577644     0.0000000000
    4      I      -1.0081082524    -0.2094217274     0.0000000000
    5      C       2.2302078365     0.5812252077     0.0000000000
    6      C       0.4010282576     0.8079884085     0.0000000000
 ----------------------------------------------------------------
 Molecular Point Group                 Cs    NOp =  2
 Largest Abelian Subgroup              Cs    NOp =  2
 Nuclear Repulsion Energy =   280.7128901641 hartrees
 There are       38 alpha and       38 beta electrons
 Applying Cartesian multipole field
    Component          Value
    ---------          -----
     (2,0,0)        1.00000E-11
     (0,2,0)        2.00000E-11
     (0,0,2)       -3.00000E-11
 Nucleus-field energy     =     0.0000000075 hartrees
 Requested basis set is 6-311++G(d,p)
 There are 52 shells and 142 basis functions
 A cutoff of  1.0D-11 yielded   1219 shell pairs
 There are      9207 function pairs (     10276 Cartesian)
 Smallest overlap matrix eigenvalue = 3.32E-04
 Guess MOs from SCF MO coefficient file

 -----------------------------------------------------------------------
  General SCF calculation program by
  Eric Jon Sundstrom, Paul Horn, Yuezhi Mao, Dmitri Zuev, Alec White,
  David Stuck, Shaama M.S., Shane Yost, Joonho Lee, David Small,
  Daniel Levine, Susi Lehtola, Hugh Burton, Evgeny Epifanovsky
 -----------------------------------------------------------------------
 Exchange:     0.2000 Hartree-Fock + 0.0800 Slater + 0.7200 B88
 Correlation:  0.1900 VWN1RPA + 0.8100 LYP
 Using SG-1 standard quadrature grid
 using 4 threads for integral computing
 -------------------------------------------------------
 OpenMP Integral computing Module                
 Release: version 2.0, May 2017, Q-Chem Inc. Pleasanton 
 -------------------------------------------------------
 -------------------------------------------------------
 OpenMP BLAS3 based DFT computing Module                
 Release: version 1.0, May 2013, Q-Chem Inc. Pittsburgh 
 -------------------------------------------------------
 A restricted SCF calculation will be
 performed using DIIS
 SCF converges when DIIS error is below 1.0e-08
 ---------------------------------------
  Cycle       Energy         DIIS error
 ---------------------------------------
    1   -7096.5027021094      1.12e-03  
    2   -7096.5054157165      8.72e-04  
    3   -7096.4992013279      1.62e-03  
    4   -7096.5071636107      3.41e-04  
    5   -7096.5074753126      7.54e-05  
    6   -7096.5074903015      2.03e-05  
    7   -7096.5074909438      6.03e-06  
    8   -7096.5074909942      3.11e-06  
    9   -7096.5074910162      1.34e-06  
   10   -7096.5074910226      2.72e-07  
   11   -7096.5074910228      4.03e-08  
   12   -7096.5074910228      1.09e-08  
   13   -7096.5074910228      1.70e-09  Convergence criterion met
 ---------------------------------------
 SCF time:   CPU 17.20s  wall 5.00s 
 SCF   energy in the final basis set =    -7096.5074910228
 Total energy in the final basis set =    -7096.5074910228

 --------------------------------------------------------------
             Orbital Energies (a.u.) and Symmetries
 --------------------------------------------------------------

 Alpha MOs, Restricted
 -- Occupied --                  
******* -176.33 -165.73 -165.73 -165.73  -35.83  -31.32  -31.31
  1 A'    2 A'    3 A'    1 A"    4 A'    5 A'    6 A'    2 A"                 
-31.313 -24.715 -22.967 -22.967 -22.966 -22.964 -22.964 -10.331
  7 A'    8 A'    9 A'    3 A"   10 A'    4 A"   11 A'   12 A'                 
-10.270  -6.379  -4.790  -4.778  -4.777  -2.061  -2.054  -2.053
 13 A'   14 A'   15 A'    5 A"   16 A'   17 A'    6 A"   18 A'                 
 -2.042  -2.042  -1.235  -0.820  -0.662  -0.557  -0.502  -0.483
 19 A'    7 A"   20 A'   21 A'   22 A'   23 A'   24 A'   25 A'                 
 -0.472  -0.423  -0.362  -0.359  -0.263  -0.209
  8 A"   26 A'   27 A'    9 A"   28 A'   10 A"                                 
 -- Virtual --                   
 -0.090  -0.063  -0.024   0.012   0.024   0.043   0.060   0.065
 11 A"   29 A'   30 A'   31 A'   32 A'   33 A'   34 A'   12 A"                 
  0.076   0.092   0.106   0.114   0.121   0.153   0.169   0.193
 35 A'   13 A"   36 A'   37 A'   38 A'   39 A'   40 A'   41 A'                 
  0.232   0.250   0.272   0.279   0.303   0.344   0.367   0.367
 14 A"   42 A'   43 A'   15 A"   44 A'   45 A'   16 A"   46 A'                 
  0.402   0.408   0.448   0.466   0.484   0.505   0.516   0.563
 47 A'   48 A'   17 A"   49 A'   50 A'   51 A'   18 A"   52 A'                 
  0.577   0.620   0.696   0.717   0.764   0.817   0.898   0.997
 19 A"   53 A'   54 A'   55 A'   56 A'   57 A'   58 A'   20 A"                 
  1.177   1.203   1.247   1.247   1.304   1.317   1.337   1.377
 21 A"   59 A'   22 A"   60 A'   61 A'   23 A"   62 A'   63 A'                 
  1.383   1.428   1.515   1.537   1.614   1.618   1.647   1.687
 24 A"   64 A'   65 A'   25 A"   66 A'   26 A"   67 A'   68 A'                 
  1.779   1.779   1.855   2.056   2.073   2.335   2.554   2.598
 69 A'   27 A"   70 A'   71 A'   72 A'   73 A'   74 A'   28 A"                 
  2.678   2.684   2.736   2.923   3.024   3.458   3.759   3.764
 75 A'   29 A"   76 A'   77 A'   78 A'   79 A'   30 A"   80 A'                 
  3.927   3.936   3.969   3.995   4.006   4.121   4.279   4.441
 31 A"   32 A"   81 A'   82 A'   33 A"   83 A'   84 A'   85 A'                 
  4.637   5.982   6.050   6.138   6.265   6.346   6.472  23.356
 86 A'   34 A"   87 A'   88 A'   35 A"   89 A'   90 A'   91 A'                 
 23.369  27.882  28.326  28.371  28.407  28.513  28.527  28.548
 92 A'   93 A'   36 A"   94 A'   95 A'   37 A"   96 A'   38 A"                 
 28.593  28.709  66.721 127.872 127.908 127.965 151.6801901.848
 97 A'   98 A'   99 A'   39 A"  100 A'  101 A'  102 A'  103 A'                 

 Beta MOs, Restricted
 -- Occupied --                  
******* -176.33 -165.73 -165.73 -165.73  -35.83  -31.32  -31.31
  1 A'    2 A'    3 A'    1 A"    4 A'    5 A'    6 A'    2 A"                 
-31.313 -24.715 -22.967 -22.967 -22.966 -22.964 -22.964 -10.331
  7 A'    8 A'    9 A'    3 A"   10 A'    4 A"   11 A'   12 A'                 
-10.270  -6.379  -4.790  -4.778  -4.777  -2.061  -2.054  -2.053
 13 A'   14 A'   15 A'    5 A"   16 A'   17 A'    6 A"   18 A'                 
 -2.042  -2.042  -1.235  -0.820  -0.662  -0.557  -0.502  -0.483
 19 A'    7 A"   20 A'   21 A'   22 A'   23 A'   24 A'   25 A'                 
 -0.472  -0.423  -0.362  -0.359  -0.263  -0.209
  8 A"   26 A'   27 A'    9 A"   28 A'   10 A"                                 
 -- Virtual --                   
 -0.090  -0.063  -0.024   0.012   0.024   0.043   0.060   0.065
 11 A"   29 A'   30 A'   31 A'   32 A'   33 A'   34 A'   12 A"                 
  0.076   0.092   0.106   0.114   0.121   0.153   0.169   0.193
 35 A'   13 A"   36 A'   37 A'   38 A'   39 A'   40 A'   41 A'                 
  0.232   0.250   0.272   0.279   0.303   0.344   0.367   0.367
 14 A"   42 A'   43 A'   15 A"   44 A'   45 A'   16 A"   46 A'                 
  0.402   0.408   0.448   0.466   0.484   0.505   0.516   0.563
 47 A'   48 A'   17 A"   49 A'   50 A'   51 A'   18 A"   52 A'                 
  0.577   0.620   0.696   0.717   0.764   0.817   0.898   0.997
 19 A"   53 A'   54 A'   55 A'   56 A'   57 A'   58 A'   20 A"                 
  1.177   1.203   1.247   1.247   1.304   1.317   1.337   1.377
 21 A"   59 A'   22 A"   60 A'   61 A'   23 A"   62 A'   63 A'                 
  1.383   1.428   1.515   1.537   1.614   1.618   1.647   1.687
 24 A"   64 A'   65 A'   25 A"   66 A'   26 A"   67 A'   68 A'                 
  1.779   1.779   1.855   2.056   2.073   2.335   2.554   2.598
 69 A'   27 A"   70 A'   71 A'   72 A'   73 A'   74 A'   28 A"                 
  2.678   2.684   2.736   2.923   3.024   3.458   3.759   3.764
 75 A'   29 A"   76 A'   77 A'   78 A'   79 A'   30 A"   80 A'                 
  3.927   3.936   3.969   3.995   4.006   4.121   4.279   4.441
 31 A"   32 A"   81 A'   82 A'   33 A"   83 A'   84 A'   85 A'                 
  4.637   5.982   6.050   6.138   6.265   6.346   6.472  23.356
 86 A'   34 A"   87 A'   88 A'   35 A"   89 A'   90 A'   91 A'                 
 23.369  27.882  28.326  28.371  28.407  28.513  28.527  28.548
 92 A'   93 A'   36 A"   94 A'   95 A'   37 A"   96 A'   38 A"                 
 28.593  28.709  66.721 127.872 127.908 127.965 151.6801901.848
 97 A'   98 A'   99 A'   39 A"  100 A'  101 A'  102 A'  103 A'                 
 --------------------------------------------------------------

          Ground-State Mulliken Net Atomic Charges

     Atom                 Charge (a.u.)
  ----------------------------------------
      1 H                     0.157022
      2 H                     0.176984
      3 F                    -0.074154
      4 I                     0.297367
      5 C                    -0.196856
      6 C                    -0.360363
  ----------------------------------------
  Sum of atomic charges =     0.000000

 -----------------------------------------------------------------
                    Cartesian Multipole Moments
 -----------------------------------------------------------------
    Charge (ESU x 10^10)
                 0.0000
    Dipole Moment (Debye)
         X      -1.2418      Y       1.2085      Z      -0.0000
       Tot       1.7328
    Quadrupole Moments (Debye-Ang)
        XX     -44.2865     XY       2.6920     YY     -45.2379
        XZ       0.0000     YZ       0.0000     ZZ     -47.9902
    Octopole Moments (Debye-Ang^2)
       XXX     -11.0417    XXY       9.2666    XYY      -5.7063
       YYY      -2.0265    XXZ       0.0000    XYZ       0.0000
       YYZ       0.0000    XZZ      -6.6653    YZZ      -3.9084
       ZZZ      -0.0000
    Hexadecapole Moments (Debye-Ang^3)
      XXXX    -682.2915   XXXY      24.3613   XXYY    -130.6607
      XYYY     -31.6921   YYYY    -133.1813   XXXZ       0.0000
      XXYZ       0.0000   XYYZ       0.0000   YYYZ       0.0000
      XXZZ    -136.2503   XYZZ     -13.5931   YYZZ     -35.5583
      XZZZ       0.0000   YZZZ       0.0000   ZZZZ     -62.4462
 -----------------------------------------------------------------
 Calculating analytic gradient of the SCF energy
 Gradient of SCF Energy
            1           2           3           4           5           6
    1   0.0809454  -0.0985581   0.0447180   0.1936457   0.0256741  -0.2464250
    2   0.0335097   0.0157972  -0.0060785   0.1961995  -0.0569585  -0.1824694
    3   0.0000000  -0.0000000   0.0000000  -0.0000000  -0.0000000   0.0000000
 Max gradient component =       2.464E-01
 RMS gradient           =       1.037E-01
 Gradient time:  CPU 4.53 s  wall 1.23 s
 Geometry Optimization Parameters
   NAtoms,    NIC,     NZ,  NCons,   NDum,   NFix, NCnnct, MaxDiis
        6      32       0       0       0       0       0       0

 Cartesian Hessian Update
 Hessian Updated using BFGS Update


** GEOMETRY OPTIMIZATION IN DELOCALIZED INTERNAL COORDINATES **
   Searching for a Minimum

   Optimization Cycle:   4

                       Coordinates (Angstroms)
     ATOM                X               Y               Z
      1  H         3.2451316154    1.4301015979    0.0000000000
      2  H        -0.3976214510    1.8238962256    0.0000000000
      3  F         2.9996047253   -0.5738577644    0.0000000000
      4  I        -1.0081082524   -0.2094217274    0.0000000000
      5  C         2.2302078365    0.5812252077    0.0000000000
      6  C         0.4010282576    0.8079884085    0.0000000000
   Point Group: cs    Number of degrees of freedom:     9


   Energy is  -7096.507491023

 Hessian Updated using BFGS Update

  9 Hessian modes will be used to form the next step
  Hessian Eigenvalues:
     0.024128    0.088531    0.137050    0.142868    0.163284    0.208551
     0.219444    0.431168    1.373861

 Minimum Search - Taking Simple RFO Step
 Searching for Lamda that Minimizes Along All modes
 Value Taken    Lamda =  -0.25448984
 Calculated Step too Large.  Step scaled by  0.324444
 Step Taken.  Stepsize is  0.300000

                             Maximum     Tolerance    Cnvgd?
         Gradient           0.163312      0.000300      NO
         Displacement       0.211471      0.001200      NO
         Energy change     -0.089129      0.000001      NO


 New Cartesian Coordinates Obtained by Inverse Iteration

 Displacement from previous Coordinates is:  0.404960
 ----------------------------------------------------------------
             Standard Nuclear Orientation (Angstroms)
    I     Atom           X                Y                Z
 ----------------------------------------------------------------
    1      H       3.1450305753     1.4393887299     0.0000000000
    2      H      -0.2714342998     1.8032915252     0.0000000000
    3      F       2.9065349621    -0.5626579249     0.0000000000
    4      I      -0.9650782829    -0.2402775364     0.0000000000
    5      C       2.1833437773     0.6063612117     0.0000000000
    6      C       0.4718459995     0.8138259422     0.0000000000
 ----------------------------------------------------------------
 Molecular Point Group                 Cs    NOp =  2
 Largest Abelian Subgroup              Cs    NOp =  2
 Nuclear Repulsion Energy =   283.4797840582 hartrees
 There are       38 alpha and       38 beta electrons
 Applying Cartesian multipole field
    Component          Value
    ---------          -----
     (2,0,0)        1.00000E-11
     (0,2,0)        2.00000E-11
     (0,0,2)       -3.00000E-11
 Nucleus-field energy     =     0.0000000071 hartrees
 Requested basis set is 6-311++G(d,p)
 There are 52 shells and 142 basis functions
 A cutoff of  1.0D-11 yielded   1226 shell pairs
 There are      9247 function pairs (     10317 Cartesian)
 Smallest overlap matrix eigenvalue = 2.56E-04
 Guess MOs from SCF MO coefficient file

 -----------------------------------------------------------------------
  General SCF calculation program by
  Eric Jon Sundstrom, Paul Horn, Yuezhi Mao, Dmitri Zuev, Alec White,
  David Stuck, Shaama M.S., Shane Yost, Joonho Lee, David Small,
  Daniel Levine, Susi Lehtola, Hugh Burton, Evgeny Epifanovsky
 -----------------------------------------------------------------------
 Exchange:     0.2000 Hartree-Fock + 0.0800 Slater + 0.7200 B88
 Correlation:  0.1900 VWN1RPA + 0.8100 LYP
 Using SG-1 standard quadrature grid
 using 4 threads for integral computing
 -------------------------------------------------------
 OpenMP Integral computing Module                
 Release: version 2.0, May 2017, Q-Chem Inc. Pleasanton 
 -------------------------------------------------------
 -------------------------------------------------------
 OpenMP BLAS3 based DFT computing Module                
 Release: version 1.0, May 2013, Q-Chem Inc. Pittsburgh 
 -------------------------------------------------------
 A restricted SCF calculation will be
 performed using DIIS
 SCF converges when DIIS error is below 1.0e-08
 ---------------------------------------
  Cycle       Energy         DIIS error
 ---------------------------------------
    1   -7096.5831982011      1.13e-03  
    2   -7096.5867374219      6.34e-04  
    3   -7096.5838911670      1.13e-03  
    4   -7096.5875640179      3.02e-04  
    5   -7096.5877939148      6.16e-05  
    6   -7096.5878022903      1.63e-05  
    7   -7096.5878026591      3.60e-06  
    8   -7096.5878026794      1.28e-06  
    9   -7096.5878026824      6.22e-07  
   10   -7096.5878026838      1.07e-07  
   11   -7096.5878026838      2.00e-08  
   12   -7096.5878026837      6.54e-09  Convergence criterion met
 ---------------------------------------
 SCF time:   CPU 16.06s  wall 4.00s 
 SCF   energy in the final basis set =    -7096.5878026837
 Total energy in the final basis set =    -7096.5878026837

 --------------------------------------------------------------
             Orbital Energies (a.u.) and Symmetries
 --------------------------------------------------------------

 Alpha MOs, Restricted
 -- Occupied --                  
******* -176.32 -165.72 -165.72 -165.72  -35.82  -31.31  -31.31
  1 A'    2 A'    3 A'    1 A"    4 A'    5 A'    6 A'    2 A"                 
-31.307 -24.716 -22.962 -22.961 -22.961 -22.958 -22.958 -10.327
  7 A'    8 A'    9 A'    3 A"   10 A'    4 A"   11 A'   12 A'                 
-10.265  -6.372  -4.784  -4.772  -4.770  -2.054  -2.047  -2.046
 13 A'   14 A'   15 A'    5 A"   16 A'   17 A'    6 A"   18 A'                 
 -2.035  -2.035  -1.241  -0.810  -0.673  -0.567  -0.511  -0.492
 19 A'    7 A"   20 A'   21 A'   22 A'   23 A'   24 A'   25 A'                 
 -0.477  -0.419  -0.370  -0.352  -0.265  -0.218
  8 A"   26 A'   27 A'    9 A"   28 A'   10 A"                                 
 -- Virtual --                   
 -0.080  -0.037  -0.016   0.018   0.022   0.048   0.064   0.070
 11 A"   29 A'   30 A'   31 A'   32 A'   33 A'   12 A"   34 A'                 
  0.081   0.092   0.107   0.118   0.130   0.153   0.178   0.198
 35 A'   13 A"   36 A'   37 A'   38 A'   39 A'   40 A'   41 A'                 
  0.232   0.260   0.271   0.278   0.308   0.337   0.366   0.374
 14 A"   42 A'   43 A'   15 A"   44 A'   45 A'   46 A'   16 A"                 
  0.410   0.413   0.445   0.468   0.483   0.522   0.523   0.573
 47 A'   48 A'   17 A"   49 A'   50 A'   18 A"   51 A'   52 A'                 
  0.577   0.610   0.702   0.721   0.759   0.808   0.909   0.981
 19 A"   53 A'   54 A'   55 A'   56 A'   57 A'   58 A'   20 A"                 
  1.174   1.223   1.248   1.255   1.322   1.327   1.361   1.372
 21 A"   59 A'   22 A"   60 A'   61 A'   23 A"   62 A'   24 A"                 
  1.387   1.438   1.546   1.572   1.605   1.637   1.678   1.737
 63 A'   64 A'   65 A'   25 A"   66 A'   26 A"   67 A'   68 A'                 
  1.850   1.851   1.859   2.092   2.117   2.440   2.559   2.595
 27 A"   69 A'   70 A'   71 A'   72 A'   73 A'   74 A'   28 A"                 
  2.704   2.709   2.756   2.950   3.062   3.627   3.758   3.765
 75 A'   29 A"   76 A'   77 A'   78 A'   79 A'   30 A"   80 A'                 
  3.937   3.943   3.973   4.009   4.013   4.123   4.265   4.445
 31 A"   32 A"   81 A'   82 A'   33 A"   83 A'   84 A'   85 A'                 
  4.673   5.987   6.054   6.135   6.263   6.344   6.502  23.405
 86 A'   34 A"   87 A'   88 A'   35 A"   89 A'   90 A'   91 A'                 
 23.409  27.885  28.331  28.376  28.411  28.519  28.531  28.554
 92 A'   93 A'   36 A"   94 A'   95 A'   37 A"   96 A'   38 A"                 
 28.597  28.701  66.721 127.877 127.912 127.964 151.6821901.849
 97 A'   98 A'   99 A'   39 A"  100 A'  101 A'  102 A'  103 A'                 

 Beta MOs, Restricted
 -- Occupied --                  
******* -176.32 -165.72 -165.72 -165.72  -35.82  -31.31  -31.31
  1 A'    2 A'    3 A'    1 A"    4 A'    5 A'    6 A'    2 A"                 
-31.307 -24.716 -22.962 -22.961 -22.961 -22.958 -22.958 -10.327
  7 A'    8 A'    9 A'    3 A"   10 A'    4 A"   11 A'   12 A'                 
-10.265  -6.372  -4.784  -4.772  -4.770  -2.054  -2.047  -2.046
 13 A'   14 A'   15 A'    5 A"   16 A'   17 A'    6 A"   18 A'                 
 -2.035  -2.035  -1.241  -0.810  -0.673  -0.567  -0.511  -0.492
 19 A'    7 A"   20 A'   21 A'   22 A'   23 A'   24 A'   25 A'                 
 -0.477  -0.419  -0.370  -0.352  -0.265  -0.218
  8 A"   26 A'   27 A'    9 A"   28 A'   10 A"                                 
 -- Virtual --                   
 -0.080  -0.037  -0.016   0.018   0.022   0.048   0.064   0.070
 11 A"   29 A'   30 A'   31 A'   32 A'   33 A'   12 A"   34 A'                 
  0.081   0.092   0.107   0.118   0.130   0.153   0.178   0.198
 35 A'   13 A"   36 A'   37 A'   38 A'   39 A'   40 A'   41 A'                 
  0.232   0.260   0.271   0.278   0.308   0.337   0.366   0.374
 14 A"   42 A'   43 A'   15 A"   44 A'   45 A'   46 A'   16 A"                 
  0.410   0.413   0.445   0.468   0.483   0.522   0.523   0.573
 47 A'   48 A'   17 A"   49 A'   50 A'   18 A"   51 A'   52 A'                 
  0.577   0.610   0.702   0.721   0.759   0.808   0.909   0.981
 19 A"   53 A'   54 A'   55 A'   56 A'   57 A'   58 A'   20 A"                 
  1.174   1.223   1.248   1.255   1.322   1.327   1.361   1.372
 21 A"   59 A'   22 A"   60 A'   61 A'   23 A"   62 A'   24 A"                 
  1.387   1.438   1.546   1.572   1.605   1.637   1.678   1.737
 63 A'   64 A'   65 A'   25 A"   66 A'   26 A"   67 A'   68 A'                 
  1.850   1.851   1.859   2.092   2.117   2.440   2.559   2.595
 27 A"   69 A'   70 A'   71 A'   72 A'   73 A'   74 A'   28 A"                 
  2.704   2.709   2.756   2.950   3.062   3.627   3.758   3.765
 75 A'   29 A"   76 A'   77 A'   78 A'   79 A'   30 A"   80 A'                 
  3.937   3.943   3.973   4.009   4.013   4.123   4.265   4.445
 31 A"   32 A"   81 A'   82 A'   33 A"   83 A'   84 A'   85 A'                 
  4.673   5.987   6.054   6.135   6.263   6.344   6.502  23.405
 86 A'   34 A"   87 A'   88 A'   35 A"   89 A'   90 A'   91 A'                 
 23.409  27.885  28.331  28.376  28.411  28.519  28.531  28.554
 92 A'   93 A'   36 A"   94 A'   95 A'   37 A"   96 A'   38 A"                 
 28.597  28.701  66.721 127.877 127.912 127.964 151.6821901.849
 97 A'   98 A'   99 A'   39 A"  100 A'  101 A'  102 A'  103 A'                 
 --------------------------------------------------------------

          Ground-State Mulliken Net Atomic Charges

     Atom                 Charge (a.u.)
  ----------------------------------------
      1 H                     0.161400
      2 H                     0.184351
      3 F                    -0.078448
      4 I                     0.242390
      5 C                    -0.177139
      6 C                    -0.332554
  ----------------------------------------
  Sum of atomic charges =    -0.000000

 -----------------------------------------------------------------
                    Cartesian Multipole Moments
 -----------------------------------------------------------------
    Charge (ESU x 10^10)
                -0.0000
    Dipole Moment (Debye)
         X      -0.8277      Y       1.3673      Z       0.0000
       Tot       1.5983
    Quadrupole Moments (Debye-Ang)
        XX     -44.1354     XY       3.1522     YY     -44.8579
        XZ      -0.0000     YZ       0.0000     ZZ     -47.8168
    Octopole Moments (Debye-Ang^2)
       XXX     -11.9022    XXY       9.1873    XYY      -5.5559
       YYY       0.8803    XXZ      -0.0000    XYZ      -0.0000
       YYZ      -0.0000    XZZ      -6.6579    YZZ      -2.8921
       ZZZ       0.0000
    Hexadecapole Moments (Debye-Ang^3)
      XXXX    -642.3820   XXXY      17.6049   XXYY    -123.6035
      XYYY     -33.8839   YYYY    -133.2749   XXXZ       0.0000
      XXYZ       0.0000   XYYZ      -0.0000   YYYZ       0.0000
      XXZZ    -128.1799   XYZZ     -14.5281   YYZZ     -35.5453
      XZZZ       0.0000   YZZZ       0.0000   ZZZZ     -61.9536
 -----------------------------------------------------------------
 Calculating analytic gradient of the SCF energy
 Gradient of SCF Energy
            1           2           3           4           5           6
    1   0.0737672  -0.0898379   0.0383601   0.1519973   0.0490078  -0.2232945
    2   0.0321783   0.0134765  -0.0047616   0.1602881  -0.0574383  -0.1437431
    3   0.0000000  -0.0000000   0.0000000   0.0000000  -0.0000000   0.0000000
 Max gradient component =       2.233E-01
 RMS gradient           =       8.858E-02
 Gradient time:  CPU 4.61 s  wall 1.25 s
 Geometry Optimization Parameters
   NAtoms,    NIC,     NZ,  NCons,   NDum,   NFix, NCnnct, MaxDiis
        6      32       0       0       0       0       0       0

 Cartesian Hessian Update
 Hessian Updated using BFGS Update


** GEOMETRY OPTIMIZATION IN DELOCALIZED INTERNAL COORDINATES **
   Searching for a Minimum

   Optimization Cycle:   5

                       Coordinates (Angstroms)
     ATOM                X               Y               Z
      1  H         3.1450305753    1.4393887299    0.0000000000
      2  H        -0.2714342998    1.8032915252    0.0000000000
      3  F         2.9065349621   -0.5626579249    0.0000000000
      4  I        -0.9650782829   -0.2402775364    0.0000000000
      5  C         2.1833437773    0.6063612117    0.0000000000
      6  C         0.4718459995    0.8138259422    0.0000000000
   Point Group: cs    Number of degrees of freedom:     9


   Energy is  -7096.587802684

 Hessian Updated using BFGS Update

  9 Hessian modes will be used to form the next step
  Hessian Eigenvalues:
     0.026889    0.088524    0.140706    0.153171    0.170254    0.209189
     0.224106    0.435552    1.316779

 Minimum Search - Taking Simple RFO Step
 Searching for Lamda that Minimizes Along All modes
 Value Taken    Lamda =  -0.23533740
 Calculated Step too Large.  Step scaled by  0.324020
 Step Taken.  Stepsize is  0.300000

                             Maximum     Tolerance    Cnvgd?
         Gradient           0.142942      0.000300      NO
         Displacement       0.212567      0.001200      NO
         Energy change     -0.080312      0.000001      NO


 New Cartesian Coordinates Obtained by Inverse Iteration

 Displacement from previous Coordinates is:  0.404272
 ----------------------------------------------------------------
             Standard Nuclear Orientation (Angstroms)
    I     Atom           X                Y                Z
 ----------------------------------------------------------------
    1      H       3.0457318709     1.4477692417     0.0000000000
    2      H      -0.1487419655     1.7838741534     0.0000000000
    3      F       2.8147723829    -0.5504348086     0.0000000000
    4      I      -0.9181398679    -0.2685105412     0.0000000000
    5      C       2.1306236957     0.6296875043     0.0000000000
    6      C       0.5459966153     0.8175463983     0.0000000000
 ----------------------------------------------------------------
 Molecular Point Group                 Cs    NOp =  2
 Largest Abelian Subgroup              Cs    NOp =  2
 Nuclear Repulsion Energy =   287.1685239294 hartrees
 There are       38 alpha and       38 beta electrons
 Applying Cartesian multipole field
    Component          Value
    ---------          -----
     (2,0,0)        1.00000E-11
     (0,2,0)        2.00000E-11
     (0,0,2)       -3.00000E-11
 Nucleus-field energy     =     0.0000000068 hartrees
 Requested basis set is 6-311++G(d,p)
 There are 52 shells and 142 basis functions
 A cutoff of  1.0D-11 yielded   1228 shell pairs
 There are      9278 function pairs (     10351 Cartesian)
 Smallest overlap matrix eigenvalue = 1.81E-04
 Guess MOs from SCF MO coefficient file

 -----------------------------------------------------------------------
  General SCF calculation program by
  Eric Jon Sundstrom, Paul Horn, Yuezhi Mao, Dmitri Zuev, Alec White,
  David Stuck, Shaama M.S., Shane Yost, Joonho Lee, David Small,
  Daniel Levine, Susi Lehtola, Hugh Burton, Evgeny Epifanovsky
 -----------------------------------------------------------------------
 Exchange:     0.2000 Hartree-Fock + 0.0800 Slater + 0.7200 B88
 Correlation:  0.1900 VWN1RPA + 0.8100 LYP
 Using SG-1 standard quadrature grid
 using 4 threads for integral computing
 -------------------------------------------------------
 OpenMP Integral computing Module                
 Release: version 2.0, May 2017, Q-Chem Inc. Pleasanton 
 -------------------------------------------------------
 -------------------------------------------------------
 OpenMP BLAS3 based DFT computing Module                
 Release: version 1.0, May 2013, Q-Chem Inc. Pittsburgh 
 -------------------------------------------------------
 A restricted SCF calculation will be
 performed using DIIS
 SCF converges when DIIS error is below 1.0e-08
 ---------------------------------------
  Cycle       Energy         DIIS error
 ---------------------------------------
    1   -7096.6559163450      1.24e-03  
    2   -7096.6598706641      6.07e-04  
    3   -7096.6589605557      8.10e-04  
    4   -7096.6606191477      2.59e-04  
    5   -7096.6607965710      6.45e-05  
    6   -7096.6608042789      1.34e-05  
    7   -7096.6608045092      3.26e-06  
    8   -7096.6608045333      1.59e-06  
    9   -7096.6608045389      2.82e-07  
   10   -7096.6608045391      4.53e-08  
   11   -7096.6608045390      6.42e-09  Convergence criterion met
 ---------------------------------------
 SCF time:   CPU 14.89s  wall 4.00s 
 SCF   energy in the final basis set =    -7096.6608045390
 Total energy in the final basis set =    -7096.6608045390

 --------------------------------------------------------------
             Orbital Energies (a.u.) and Symmetries
 --------------------------------------------------------------

 Alpha MOs, Restricted
 -- Occupied --                  
******* -176.32 -165.72 -165.72 -165.72  -35.81  -31.31  -31.30
  1 A'    2 A'    3 A'    1 A"    4 A'    5 A'    6 A'    2 A"                 
-31.302 -24.715 -22.957 -22.957 -22.956 -22.953 -22.953 -10.318
  7 A'    8 A'    9 A'    3 A"   10 A'    4 A"   11 A'   12 A'                 
-10.256  -6.367  -4.778  -4.766  -4.764  -2.048  -2.042  -2.040
 13 A'   14 A'   15 A'    5 A"   16 A'   17 A'    6 A"   18 A'                 
 -2.029  -2.029  -1.245  -0.805  -0.685  -0.578  -0.521  -0.500
  7 A"   19 A'   20 A'   21 A'   22 A'   23 A'   24 A'   25 A'                 
 -0.480  -0.417  -0.376  -0.347  -0.267  -0.228
  8 A"   26 A'   27 A'    9 A"   28 A'   10 A"                                 
 -- Virtual --                   
 -0.066  -0.024  -0.010   0.020   0.027   0.056   0.063   0.079
 11 A"   29 A'   30 A'   31 A'   32 A'   33 A'   12 A"   34 A'                 
  0.094   0.094   0.108   0.125   0.141   0.153   0.184   0.206
 35 A'   13 A"   36 A'   37 A'   38 A'   39 A'   40 A'   41 A'                 
  0.231   0.262   0.277   0.285   0.317   0.331   0.366   0.380
 14 A"   42 A'   15 A"   43 A'   44 A'   45 A'   46 A'   16 A"                 
  0.415   0.423   0.443   0.471   0.483   0.525   0.539   0.579
 47 A'   48 A'   17 A"   49 A'   50 A'   18 A"   51 A'   19 A"                 
  0.579   0.612   0.709   0.726   0.756   0.801   0.918   0.975
 52 A'   53 A'   54 A'   55 A'   56 A'   57 A'   58 A'   20 A"                 
  1.169   1.243   1.248   1.273   1.335   1.339   1.367   1.372
 21 A"   59 A'   22 A"   60 A'   23 A"   61 A'   62 A'   24 A"                 
  1.407   1.450   1.568   1.591   1.619   1.653   1.723   1.805
 63 A'   64 A'   65 A'   66 A'   25 A"   26 A"   67 A'   68 A'                 
  1.863   1.925   1.948   2.129   2.174   2.547   2.570   2.598
 69 A'   27 A"   70 A'   71 A'   72 A'   73 A'   74 A'   28 A"                 
  2.717   2.743   2.808   2.987   3.112   3.757   3.760   3.796
 75 A'   29 A"   76 A'   77 A'   78 A'   79 A'   30 A"   80 A'                 
  3.946   3.948   3.977   4.019   4.025   4.126   4.260   4.448
 31 A"   32 A"   81 A'   33 A"   82 A'   83 A'   84 A'   85 A'                 
  4.712   5.991   6.057   6.132   6.263   6.345   6.540  23.445
 86 A'   34 A"   87 A'   88 A'   35 A"   89 A'   90 A'   91 A'                 
 23.520  27.886  28.335  28.380  28.412  28.524  28.535  28.558
 92 A'   93 A'   36 A"   94 A'   95 A'   37 A"   96 A'   38 A"                 
 28.602  28.699  66.724 127.881 127.915 127.962 151.6821901.849
 97 A'   98 A'   99 A'   39 A"  100 A'  101 A'  102 A'  103 A'                 

 Beta MOs, Restricted
 -- Occupied --                  
******* -176.32 -165.72 -165.72 -165.72  -35.81  -31.31  -31.30
  1 A'    2 A'    3 A'    1 A"    4 A'    5 A'    6 A'    2 A"                 
-31.302 -24.715 -22.957 -22.957 -22.956 -22.953 -22.953 -10.318
  7 A'    8 A'    9 A'    3 A"   10 A'    4 A"   11 A'   12 A'                 
-10.256  -6.367  -4.778  -4.766  -4.764  -2.048  -2.042  -2.040
 13 A'   14 A'   15 A'    5 A"   16 A'   17 A'    6 A"   18 A'                 
 -2.029  -2.029  -1.245  -0.805  -0.685  -0.578  -0.521  -0.500
  7 A"   19 A'   20 A'   21 A'   22 A'   23 A'   24 A'   25 A'                 
 -0.480  -0.417  -0.376  -0.347  -0.267  -0.228
  8 A"   26 A'   27 A'    9 A"   28 A'   10 A"                                 
 -- Virtual --                   
 -0.066  -0.024  -0.010   0.020   0.027   0.056   0.063   0.079
 11 A"   29 A'   30 A'   31 A'   32 A'   33 A'   12 A"   34 A'                 
  0.094   0.094   0.108   0.125   0.141   0.153   0.184   0.206
 35 A'   13 A"   36 A'   37 A'   38 A'   39 A'   40 A'   41 A'                 
  0.231   0.262   0.277   0.285   0.317   0.331   0.366   0.380
 14 A"   42 A'   15 A"   43 A'   44 A'   45 A'   46 A'   16 A"                 
  0.415   0.423   0.443   0.471   0.483   0.525   0.539   0.579
 47 A'   48 A'   17 A"   49 A'   50 A'   18 A"   51 A'   19 A"                 
  0.579   0.612   0.709   0.726   0.756   0.801   0.918   0.975
 52 A'   53 A'   54 A'   55 A'   56 A'   57 A'   58 A'   20 A"                 
  1.169   1.243   1.248   1.273   1.335   1.339   1.367   1.372
 21 A"   59 A'   22 A"   60 A'   23 A"   61 A'   62 A'   24 A"                 
  1.407   1.450   1.568   1.591   1.619   1.653   1.723   1.805
 63 A'   64 A'   65 A'   66 A'   25 A"   26 A"   67 A'   68 A'                 
  1.863   1.925   1.948   2.129   2.174   2.547   2.570   2.598
 69 A'   27 A"   70 A'   71 A'   72 A'   73 A'   74 A'   28 A"                 
  2.717   2.743   2.808   2.987   3.112   3.757   3.760   3.796
 75 A'   29 A"   76 A'   77 A'   78 A'   79 A'   30 A"   80 A'                 
  3.946   3.948   3.977   4.019   4.025   4.126   4.260   4.448
 31 A"   32 A"   81 A'   33 A"   82 A'   83 A'   84 A'   85 A'                 
  4.712   5.991   6.057   6.132   6.263   6.345   6.540  23.445
 86 A'   34 A"   87 A'   88 A'   35 A"   89 A'   90 A'   91 A'                 
 23.520  27.886  28.335  28.380  28.412  28.524  28.535  28.558
 92 A'   93 A'   36 A"   94 A'   95 A'   37 A"   96 A'   38 A"                 
 28.602  28.699  66.724 127.881 127.915 127.962 151.6821901.849
 97 A'   98 A'   99 A'   39 A"  100 A'  101 A'  102 A'  103 A'                 
 --------------------------------------------------------------

          Ground-State Mulliken Net Atomic Charges

     Atom                 Charge (a.u.)
  ----------------------------------------
      1 H                     0.162665
      2 H                     0.190523
      3 F                    -0.088092
      4 I                     0.196804
      5 C                    -0.156760
      6 C                    -0.305140
  ----------------------------------------
  Sum of atomic charges =     0.000000

 -----------------------------------------------------------------
                    Cartesian Multipole Moments
 -----------------------------------------------------------------
    Charge (ESU x 10^10)
                -0.0000
    Dipole Moment (Debye)
         X      -0.5102      Y       1.5342      Z       0.0000
       Tot       1.6168
    Quadrupole Moments (Debye-Ang)
        XX     -44.1206     XY       3.5698     YY     -44.4784
        XZ       0.0000     YZ       0.0000     ZZ     -47.5787
    Octopole Moments (Debye-Ang^2)
       XXX     -14.0139    XXY       9.2409    XYY      -5.6656
       YYY       3.5886    XXZ      -0.0000    XYZ      -0.0000
       YYZ       0.0000    XZZ      -6.7021    YZZ      -1.8311
       ZZZ       0.0000
    Hexadecapole Moments (Debye-Ang^3)
      XXXX    -605.1853   XXXY      11.3012   XXYY    -116.9673
      XYYY     -35.5564   YYYY    -133.4486   XXXZ       0.0000
      XXYZ       0.0000   XYYZ       0.0000   YYYZ       0.0000
      XXZZ    -120.1506   XYZZ     -15.1511   YYZZ     -35.4467
      XZZZ       0.0000   YZZZ       0.0000   ZZZZ     -61.2800
 -----------------------------------------------------------------
 Calculating analytic gradient of the SCF energy
 Gradient of SCF Energy
            1           2           3           4           5           6
    1   0.0639816  -0.0782489   0.0304831   0.1231170   0.0608456  -0.2001784
    2   0.0289262   0.0086870  -0.0023710   0.1327332  -0.0540375  -0.1139378
    3   0.0000000   0.0000000  -0.0000000   0.0000000   0.0000000  -0.0000000
 Max gradient component =       2.002E-01
 RMS gradient           =       7.620E-02
 Gradient time:  CPU 4.64 s  wall 1.26 s
 Geometry Optimization Parameters
   NAtoms,    NIC,     NZ,  NCons,   NDum,   NFix, NCnnct, MaxDiis
        6      32       0       0       0       0       0       0

 Cartesian Hessian Update
 Hessian Updated using BFGS Update


** GEOMETRY OPTIMIZATION IN DELOCALIZED INTERNAL COORDINATES **
   Searching for a Minimum

   Optimization Cycle:   6

                       Coordinates (Angstroms)
     ATOM                X               Y               Z
      1  H         3.0457318709    1.4477692417    0.0000000000
      2  H        -0.1487419655    1.7838741534    0.0000000000
      3  F         2.8147723829   -0.5504348086    0.0000000000
      4  I        -0.9181398679   -0.2685105412    0.0000000000
      5  C         2.1306236957    0.6296875043    0.0000000000
      6  C         0.5459966153    0.8175463983    0.0000000000
   Point Group: cs    Number of degrees of freedom:     9


   Energy is  -7096.660804539

 Hessian Updated using BFGS Update

  9 Hessian modes will be used to form the next step
  Hessian Eigenvalues:
     0.062415    0.089202    0.140662    0.155748    0.172594    0.209253
     0.228020    0.438417    1.134208

 Minimum Search - Taking Simple RFO Step
 Searching for Lamda that Minimizes Along All modes
 Value Taken    Lamda =  -0.19206314
 Calculated Step too Large.  Step scaled by  0.355004
 Step Taken.  Stepsize is  0.300000

                             Maximum     Tolerance    Cnvgd?
         Gradient           0.134960      0.000300      NO
         Displacement       0.209625      0.001200      NO
         Energy change     -0.073002      0.000001      NO


 New Cartesian Coordinates Obtained by Inverse Iteration

 Displacement from previous Coordinates is:  0.397812
 ----------------------------------------------------------------
             Standard Nuclear Orientation (Angstroms)
    I     Atom           X                Y                Z
 ----------------------------------------------------------------
    1      H       2.9458853478     1.4555045691     0.0000000000
    2      H      -0.0290606225     1.7675653969     0.0000000000
    3      F       2.7287240607    -0.5385130965     0.0000000000
    4      I      -0.8714745931    -0.2953819539     0.0000000000
    5      C       2.0747707171     0.6506502555     0.0000000000
    6      C       0.6213978214     0.8201067767     0.0000000000
 ----------------------------------------------------------------
 Molecular Point Group                 Cs    NOp =  2
 Largest Abelian Subgroup              Cs    NOp =  2
 Nuclear Repulsion Energy =   291.3354221524 hartrees
 There are       38 alpha and       38 beta electrons
 Applying Cartesian multipole field
    Component          Value
    ---------          -----
     (2,0,0)        1.00000E-11
     (0,2,0)        2.00000E-11
     (0,0,2)       -3.00000E-11
 Nucleus-field energy     =     0.0000000065 hartrees
 Requested basis set is 6-311++G(d,p)
 There are 52 shells and 142 basis functions
 A cutoff of  1.0D-11 yielded   1230 shell pairs
 There are      9287 function pairs (     10361 Cartesian)
 Smallest overlap matrix eigenvalue = 1.18E-04
 Guess MOs from SCF MO coefficient file

 -----------------------------------------------------------------------
  General SCF calculation program by
  Eric Jon Sundstrom, Paul Horn, Yuezhi Mao, Dmitri Zuev, Alec White,
  David Stuck, Shaama M.S., Shane Yost, Joonho Lee, David Small,
  Daniel Levine, Susi Lehtola, Hugh Burton, Evgeny Epifanovsky
 -----------------------------------------------------------------------
 Exchange:     0.2000 Hartree-Fock + 0.0800 Slater + 0.7200 B88
 Correlation:  0.1900 VWN1RPA + 0.8100 LYP
 Using SG-1 standard quadrature grid
 using 4 threads for integral computing
 -------------------------------------------------------
 OpenMP Integral computing Module                
 Release: version 2.0, May 2017, Q-Chem Inc. Pleasanton 
 -------------------------------------------------------
 -------------------------------------------------------
 OpenMP BLAS3 based DFT computing Module                
 Release: version 1.0, May 2013, Q-Chem Inc. Pittsburgh 
 -------------------------------------------------------
 A restricted SCF calculation will be
 performed using DIIS
 SCF converges when DIIS error is below 1.0e-08
 ---------------------------------------
  Cycle       Energy         DIIS error
 ---------------------------------------
    1   -7096.7165340203      1.43e-03  
    2   -7096.7209797748      6.90e-04  
    3   -7096.7208636589      7.09e-04  
    4   -7096.7220847225      1.59e-04  
    5   -7096.7221377719      7.45e-05  
    6   -7096.7221504469      1.52e-05  
    7   -7096.7221508132      4.13e-06  
    8   -7096.7221508545      1.57e-06  
    9   -7096.7221508583      1.94e-07  
   10   -7096.7221508583      4.06e-08  
   11   -7096.7221508583      7.43e-09  Convergence criterion met
 ---------------------------------------
 SCF time:   CPU 15.08s  wall 4.00s 
 SCF   energy in the final basis set =    -7096.7221508583
 Total energy in the final basis set =    -7096.7221508583

 --------------------------------------------------------------
             Orbital Energies (a.u.) and Symmetries
 --------------------------------------------------------------

 Alpha MOs, Restricted
 -- Occupied --                  
******* -176.31 -165.72 -165.72 -165.72  -35.81  -31.30  -31.30
  1 A'    2 A'    3 A'    1 A"    4 A'    5 A'    6 A'    2 A"                 
-31.298 -24.712 -22.954 -22.953 -22.952 -22.949 -22.949 -10.305
  7 A'    8 A'    9 A'    3 A"   10 A'    4 A"   11 A'   12 A'                 
-10.243  -6.363  -4.774  -4.761  -4.760  -2.043  -2.037  -2.036
 13 A'   14 A'   15 A'    5 A"   16 A'   17 A'    6 A"   18 A'                 
 -2.025  -2.024  -1.245  -0.807  -0.696  -0.587  -0.531  -0.505
  7 A"   19 A'   20 A'   21 A'   22 A'   23 A'   24 A'   25 A'                 
 -0.481  -0.415  -0.379  -0.345  -0.269  -0.239
  8 A"   26 A'   27 A'    9 A"   28 A'   10 A"                                 
 -- Virtual --                   
 -0.048  -0.019  -0.010   0.019   0.032   0.061   0.062   0.083
 11 A"   29 A'   30 A'   31 A'   32 A'   12 A"   33 A'   34 A'                 
  0.096   0.106   0.109   0.135   0.152   0.160   0.188   0.213
 13 A"   35 A'   36 A'   37 A'   38 A'   39 A'   40 A'   41 A'                 
  0.231   0.260   0.277   0.312   0.329   0.336   0.368   0.385
 14 A"   42 A'   15 A"   43 A'   44 A'   45 A'   46 A'   16 A"                 
  0.422   0.433   0.442   0.472   0.483   0.524   0.548   0.584
 47 A'   48 A'   17 A"   49 A'   50 A'   18 A"   51 A'   19 A"                 
  0.587   0.633   0.716   0.736   0.756   0.795   0.925   0.980
 52 A'   53 A'   54 A'   55 A'   56 A'   57 A'   58 A'   20 A"                 
  1.164   1.249   1.251   1.310   1.339   1.358   1.367   1.382
 21 A"   22 A"   59 A'   60 A'   23 A"   61 A'   62 A'   24 A"                 
  1.428   1.467   1.552   1.623   1.670   1.681   1.764   1.838
 63 A'   64 A'   65 A'   66 A'   25 A"   26 A"   67 A'   68 A'                 
  1.913   2.003   2.041   2.182   2.245   2.562   2.609   2.677
 69 A'   27 A"   70 A'   71 A'   72 A'   73 A'   28 A"   74 A'                 
  2.710   2.781   2.878   3.041   3.202   3.764   3.775   3.885
 75 A'   29 A"   76 A'   77 A'   78 A'   30 A"   79 A'   80 A'                 
  3.952   3.956   3.980   4.024   4.045   4.129   4.259   4.450
 31 A"   32 A"   81 A'   33 A"   82 A'   83 A'   84 A'   85 A'                 
  4.749   5.995   6.057   6.128   6.266   6.347   6.581  23.476
 86 A'   34 A"   87 A'   88 A'   35 A"   89 A'   90 A'   91 A'                 
 23.753  27.885  28.339  28.382  28.411  28.528  28.538  28.562
 92 A'   93 A'   36 A"   94 A'   95 A'   37 A"   96 A'   38 A"                 
 28.605  28.700  66.731 127.884 127.917 127.960 151.6811901.847
 97 A'   98 A'   99 A'   39 A"  100 A'  101 A'  102 A'  103 A'                 

 Beta MOs, Restricted
 -- Occupied --                  
******* -176.31 -165.72 -165.72 -165.72  -35.81  -31.30  -31.30
  1 A'    2 A'    3 A'    1 A"    4 A'    5 A'    6 A'    2 A"                 
-31.298 -24.712 -22.954 -22.953 -22.952 -22.949 -22.949 -10.305
  7 A'    8 A'    9 A'    3 A"   10 A'    4 A"   11 A'   12 A'                 
-10.243  -6.363  -4.774  -4.761  -4.760  -2.043  -2.037  -2.036
 13 A'   14 A'   15 A'    5 A"   16 A'   17 A'    6 A"   18 A'                 
 -2.025  -2.024  -1.245  -0.807  -0.696  -0.587  -0.531  -0.505
  7 A"   19 A'   20 A'   21 A'   22 A'   23 A'   24 A'   25 A'                 
 -0.481  -0.415  -0.379  -0.345  -0.269  -0.239
  8 A"   26 A'   27 A'    9 A"   28 A'   10 A"                                 
 -- Virtual --                   
 -0.048  -0.019  -0.010   0.019   0.032   0.061   0.062   0.083
 11 A"   29 A'   30 A'   31 A'   32 A'   12 A"   33 A'   34 A'                 
  0.096   0.106   0.109   0.135   0.152   0.160   0.188   0.213
 13 A"   35 A'   36 A'   37 A'   38 A'   39 A'   40 A'   41 A'                 
  0.231   0.260   0.277   0.312   0.329   0.336   0.368   0.385
 14 A"   42 A'   15 A"   43 A'   44 A'   45 A'   46 A'   16 A"                 
  0.422   0.433   0.442   0.472   0.483   0.524   0.548   0.584
 47 A'   48 A'   17 A"   49 A'   50 A'   18 A"   51 A'   19 A"                 
  0.587   0.633   0.716   0.736   0.756   0.795   0.925   0.980
 52 A'   53 A'   54 A'   55 A'   56 A'   57 A'   58 A'   20 A"                 
  1.164   1.249   1.251   1.310   1.339   1.358   1.367   1.382
 21 A"   22 A"   59 A'   60 A'   23 A"   61 A'   62 A'   24 A"                 
  1.428   1.467   1.552   1.623   1.670   1.681   1.764   1.838
 63 A'   64 A'   65 A'   66 A'   25 A"   26 A"   67 A'   68 A'                 
  1.913   2.003   2.041   2.182   2.245   2.562   2.609   2.677
 69 A'   27 A"   70 A'   71 A'   72 A'   73 A'   28 A"   74 A'                 
  2.710   2.781   2.878   3.041   3.202   3.764   3.775   3.885
 75 A'   29 A"   76 A'   77 A'   78 A'   30 A"   79 A'   80 A'                 
  3.952   3.956   3.980   4.024   4.045   4.129   4.259   4.450
 31 A"   32 A"   81 A'   33 A"   82 A'   83 A'   84 A'   85 A'                 
  4.749   5.995   6.057   6.128   6.266   6.347   6.581  23.476
 86 A'   34 A"   87 A'   88 A'   35 A"   89 A'   90 A'   91 A'                 
 23.753  27.885  28.339  28.382  28.411  28.528  28.538  28.562
 92 A'   93 A'   36 A"   94 A'   95 A'   37 A"   96 A'   38 A"                 
 28.605  28.700  66.731 127.884 127.917 127.960 151.6811901.847
 97 A'   98 A'   99 A'   39 A"  100 A'  101 A'  102 A'  103 A'                 
 --------------------------------------------------------------

          Ground-State Mulliken Net Atomic Charges

     Atom                 Charge (a.u.)
  ----------------------------------------
      1 H                     0.161036
      2 H                     0.195661
      3 F                    -0.103210
      4 I                     0.159319
      5 C                    -0.138289
      6 C                    -0.274518
  ----------------------------------------
  Sum of atomic charges =     0.000000

 -----------------------------------------------------------------
                    Cartesian Multipole Moments
 -----------------------------------------------------------------
    Charge (ESU x 10^10)
                 0.0000
    Dipole Moment (Debye)
         X      -0.2945      Y       1.7072      Z      -0.0000
       Tot       1.7325
    Quadrupole Moments (Debye-Ang)
        XX     -44.2352     XY       3.9742     YY     -44.0758
        XZ       0.0000     YZ      -0.0000     ZZ     -47.2779
    Octopole Moments (Debye-Ang^2)
       XXX     -16.9910    XXY       9.4425    XYY      -5.8841
       YYY       6.2685    XXZ      -0.0000    XYZ      -0.0000
       YYZ      -0.0000    XZZ      -6.7452    YZZ      -0.7032
       ZZZ      -0.0000
    Hexadecapole Moments (Debye-Ang^3)
      XXXX    -572.5554   XXXY       5.6602   XXYY    -111.0130
      XYYY     -36.6648   YYYY    -133.6408   XXXZ       0.0000
      XXYZ       0.0000   XYYZ       0.0000   YYYZ       0.0000
      XXZZ    -112.5897   XYZZ     -15.4803   YYZZ     -35.2807
      XZZZ       0.0000   YZZZ       0.0000   ZZZZ     -60.4620
 -----------------------------------------------------------------
 Calculating analytic gradient of the SCF energy
 Gradient of SCF Energy
            1           2           3           4           5           6
    1   0.0513052  -0.0641536   0.0213471   0.0993478   0.0439171  -0.1517636
    2   0.0237348   0.0019294   0.0006804   0.1087174  -0.0443892  -0.0906728
    3   0.0000000   0.0000000  -0.0000000  -0.0000000   0.0000000  -0.0000000
 Max gradient component =       1.518E-01
 RMS gradient           =       5.991E-02
 Gradient time:  CPU 4.73 s  wall 1.28 s
 Geometry Optimization Parameters
   NAtoms,    NIC,     NZ,  NCons,   NDum,   NFix, NCnnct, MaxDiis
        6      32       0       0       0       0       0       0

 Cartesian Hessian Update
 Hessian Updated using BFGS Update


** GEOMETRY OPTIMIZATION IN DELOCALIZED INTERNAL COORDINATES **
   Searching for a Minimum

   Optimization Cycle:   7

                       Coordinates (Angstroms)
     ATOM                X               Y               Z
      1  H         2.9458853478    1.4555045691    0.0000000000
      2  H        -0.0290606225    1.7675653969    0.0000000000
      3  F         2.7287240607   -0.5385130965    0.0000000000
      4  I        -0.8714745931   -0.2953819539    0.0000000000
      5  C         2.0747707171    0.6506502555    0.0000000000
      6  C         0.6213978214    0.8201067767    0.0000000000
   Point Group: cs    Number of degrees of freedom:     9


   Energy is  -7096.722150858

 Hessian Updated using BFGS Update

  9 Hessian modes will be used to form the next step
  Hessian Eigenvalues:
     0.085842    0.140242    0.149495    0.165693    0.172691    0.209148
     0.228300    0.439382    1.045630

 Minimum Search - Taking Simple RFO Step
 Searching for Lamda that Minimizes Along All modes
 Value Taken    Lamda =  -0.11139295
 Calculated Step too Large.  Step scaled by  0.478069
 Step Taken.  Stepsize is  0.300000

                             Maximum     Tolerance    Cnvgd?
         Gradient           0.102428      0.000300      NO
         Displacement       0.203224      0.001200      NO
         Energy change     -0.061346      0.000001      NO


 New Cartesian Coordinates Obtained by Inverse Iteration

 Displacement from previous Coordinates is:  0.387442
 ----------------------------------------------------------------
             Standard Nuclear Orientation (Angstroms)
    I     Atom           X                Y                Z
 ----------------------------------------------------------------
    1      H       2.8408252770     1.4605130795     0.0000000000
    2      H       0.0947758034     1.7587715982     0.0000000000
    3      F       2.6543487234    -0.5281839512     0.0000000000
    4      I      -0.8326044502    -0.3277574838     0.0000000000
    5      C       2.0248932936     0.6708036475     0.0000000000
    6      C       0.6880040841     0.8257850576     0.0000000000
 ----------------------------------------------------------------
 Molecular Point Group                 Cs    NOp =  2
 Largest Abelian Subgroup              Cs    NOp =  2
 Nuclear Repulsion Energy =   294.8827622577 hartrees
 There are       38 alpha and       38 beta electrons
 Applying Cartesian multipole field
    Component          Value
    ---------          -----
     (2,0,0)        1.00000E-11
     (0,2,0)        2.00000E-11
     (0,0,2)       -3.00000E-11
 Nucleus-field energy     =     0.0000000063 hartrees
 Requested basis set is 6-311++G(d,p)
 There are 52 shells and 142 basis functions
 A cutoff of  1.0D-11 yielded   1234 shell pairs
 There are      9327 function pairs (     10405 Cartesian)
 Smallest overlap matrix eigenvalue = 7.88E-05
 Guess MOs from SCF MO coefficient file

 -----------------------------------------------------------------------
  General SCF calculation program by
  Eric Jon Sundstrom, Paul Horn, Yuezhi Mao, Dmitri Zuev, Alec White,
  David Stuck, Shaama M.S., Shane Yost, Joonho Lee, David Small,
  Daniel Levine, Susi Lehtola, Hugh Burton, Evgeny Epifanovsky
 -----------------------------------------------------------------------
 Exchange:     0.2000 Hartree-Fock + 0.0800 Slater + 0.7200 B88
 Correlation:  0.1900 VWN1RPA + 0.8100 LYP
 Using SG-1 standard quadrature grid
 using 4 threads for integral computing
 -------------------------------------------------------
 OpenMP Integral computing Module                
 Release: version 2.0, May 2017, Q-Chem Inc. Pleasanton 
 -------------------------------------------------------
 -------------------------------------------------------
 OpenMP BLAS3 based DFT computing Module                
 Release: version 1.0, May 2013, Q-Chem Inc. Pittsburgh 
 -------------------------------------------------------
 A restricted SCF calculation will be
 performed using DIIS
 SCF converges when DIIS error is below 1.0e-08
 ---------------------------------------
  Cycle       Energy         DIIS error
 ---------------------------------------
    1   -7096.7569073007      1.58e-03  
    2   -7096.7614597182      7.67e-04  
    3   -7096.7617141923      6.90e-04  
    4   -7096.7628591202      1.17e-04  
    5   -7096.7628817354      3.45e-05  
    6   -7096.7628840687      1.62e-05  
    7   -7096.7628846606      3.92e-06  
    8   -7096.7628846932      1.47e-06  
    9   -7096.7628846962      1.71e-07  
   10   -7096.7628846964      4.27e-08  
   11   -7096.7628846963      6.50e-09  Convergence criterion met
 ---------------------------------------
 SCF time:   CPU 15.23s  wall 5.00s 
 SCF   energy in the final basis set =    -7096.7628846963
 Total energy in the final basis set =    -7096.7628846963

 --------------------------------------------------------------
             Orbital Energies (a.u.) and Symmetries
 --------------------------------------------------------------

 Alpha MOs, Restricted
 -- Occupied --                  
******* -176.31 -165.71 -165.71 -165.71  -35.81  -31.30  -31.30
  1 A'    2 A'    3 A'    1 A"    4 A'    5 A'    6 A'    2 A"                 
-31.296 -24.706 -22.951 -22.950 -22.950 -22.947 -22.947 -10.288
  7 A'    8 A'    9 A'    3 A"   10 A'    4 A"   11 A'   12 A'                 
-10.228  -6.360  -4.772  -4.758  -4.757  -2.039  -2.034  -2.033
 13 A'   14 A'   15 A'    5 A"   16 A'   17 A'    6 A"   18 A'                 
 -2.021  -2.021  -1.243  -0.818  -0.702  -0.594  -0.543  -0.508
  7 A"   19 A'   20 A'   21 A'   22 A'   23 A'   24 A'   25 A'                 
 -0.481  -0.413  -0.381  -0.345  -0.271  -0.249
  8 A"   26 A'   27 A'    9 A"   28 A'   10 A"                                 
 -- Virtual --                   
 -0.028  -0.019  -0.012   0.020   0.034   0.059   0.067   0.086
 11 A"   29 A'   30 A'   31 A'   32 A'   12 A"   33 A'   34 A'                 
  0.099   0.108   0.113   0.141   0.155   0.175   0.193   0.215
 13 A"   35 A'   36 A'   37 A'   38 A'   39 A'   40 A'   41 A'                 
  0.230   0.260   0.276   0.318   0.343   0.356   0.380   0.390
 14 A"   42 A'   15 A"   43 A'   44 A'   45 A'   46 A'   16 A"                 
  0.432   0.439   0.443   0.471   0.482   0.519   0.564   0.591
 47 A'   17 A"   48 A'   49 A'   50 A'   18 A"   51 A'   19 A"                 
  0.591   0.669   0.722   0.744   0.775   0.787   0.934   0.994
 52 A'   53 A'   54 A'   55 A'   56 A'   57 A'   58 A'   20 A"                 
  1.160   1.251   1.258   1.341   1.343   1.371   1.382   1.394
 21 A"   22 A"   59 A'   60 A'   23 A"   61 A'   62 A'   24 A"                 
  1.443   1.494   1.552   1.663   1.704   1.750   1.801   1.848
 63 A'   64 A'   65 A'   66 A'   25 A"   26 A"   67 A'   68 A'                 
  1.966   2.079   2.116   2.269   2.334   2.575   2.626   2.673
 69 A'   27 A"   70 A'   71 A'   72 A'   73 A'   28 A"   74 A'                 
  2.774   2.815   2.937   3.103   3.359   3.771   3.790   3.922
 75 A'   29 A"   76 A'   77 A'   78 A'   30 A"   79 A'   80 A'                 
  3.956   3.964   3.982   4.027   4.071   4.133   4.258   4.449
 31 A"   32 A"   81 A'   33 A"   82 A'   83 A'   84 A'   85 A'                 
  4.777   5.998   6.055   6.120   6.271   6.350   6.618  23.500
 86 A'   34 A"   87 A'   88 A'   35 A"   89 A'   90 A'   91 A'                 
 24.122  27.881  28.341  28.381  28.408  28.531  28.540  28.564
 92 A'   93 A'   36 A"   94 A'   95 A'   37 A"   96 A'   38 A"                 
 28.607  28.701  66.739 127.886 127.917 127.956 151.6761901.841
 97 A'   98 A'   99 A'   39 A"  100 A'  101 A'  102 A'  103 A'                 

 Beta MOs, Restricted
 -- Occupied --                  
******* -176.31 -165.71 -165.71 -165.71  -35.81  -31.30  -31.30
  1 A'    2 A'    3 A'    1 A"    4 A'    5 A'    6 A'    2 A"                 
-31.296 -24.706 -22.951 -22.950 -22.950 -22.947 -22.947 -10.288
  7 A'    8 A'    9 A'    3 A"   10 A'    4 A"   11 A'   12 A'                 
-10.228  -6.360  -4.772  -4.758  -4.757  -2.039  -2.034  -2.033
 13 A'   14 A'   15 A'    5 A"   16 A'   17 A'    6 A"   18 A'                 
 -2.021  -2.021  -1.243  -0.818  -0.702  -0.594  -0.543  -0.508
  7 A"   19 A'   20 A'   21 A'   22 A'   23 A'   24 A'   25 A'                 
 -0.481  -0.413  -0.381  -0.345  -0.271  -0.249
  8 A"   26 A'   27 A'    9 A"   28 A'   10 A"                                 
 -- Virtual --                   
 -0.028  -0.019  -0.012   0.020   0.034   0.059   0.067   0.086
 11 A"   29 A'   30 A'   31 A'   32 A'   12 A"   33 A'   34 A'                 
  0.099   0.108   0.113   0.141   0.155   0.175   0.193   0.215
 13 A"   35 A'   36 A'   37 A'   38 A'   39 A'   40 A'   41 A'                 
  0.230   0.260   0.276   0.318   0.343   0.356   0.380   0.390
 14 A"   42 A'   15 A"   43 A'   44 A'   45 A'   46 A'   16 A"                 
  0.432   0.439   0.443   0.471   0.482   0.519   0.564   0.591
 47 A'   17 A"   48 A'   49 A'   50 A'   18 A"   51 A'   19 A"                 
  0.591   0.669   0.722   0.744   0.775   0.787   0.934   0.994
 52 A'   53 A'   54 A'   55 A'   56 A'   57 A'   58 A'   20 A"                 
  1.160   1.251   1.258   1.341   1.343   1.371   1.382   1.394
 21 A"   22 A"   59 A'   60 A'   23 A"   61 A'   62 A'   24 A"                 
  1.443   1.494   1.552   1.663   1.704   1.750   1.801   1.848
 63 A'   64 A'   65 A'   66 A'   25 A"   26 A"   67 A'   68 A'                 
  1.966   2.079   2.116   2.269   2.334   2.575   2.626   2.673
 69 A'   27 A"   70 A'   71 A'   72 A'   73 A'   28 A"   74 A'                 
  2.774   2.815   2.937   3.103   3.359   3.771   3.790   3.922
 75 A'   29 A"   76 A'   77 A'   78 A'   30 A"   79 A'   80 A'                 
  3.956   3.964   3.982   4.027   4.071   4.133   4.258   4.449
 31 A"   32 A"   81 A'   33 A"   82 A'   83 A'   84 A'   85 A'                 
  4.777   5.998   6.055   6.120   6.271   6.350   6.618  23.500
 86 A'   34 A"   87 A'   88 A'   35 A"   89 A'   90 A'   91 A'                 
 24.122  27.881  28.341  28.381  28.408  28.531  28.540  28.564
 92 A'   93 A'   36 A"   94 A'   95 A'   37 A"   96 A'   38 A"                 
 28.607  28.701  66.739 127.886 127.917 127.956 151.6761901.841
 97 A'   98 A'   99 A'   39 A"  100 A'  101 A'  102 A'  103 A'                 
 --------------------------------------------------------------

          Ground-State Mulliken Net Atomic Charges

     Atom                 Charge (a.u.)
  ----------------------------------------
      1 H                     0.157383
      2 H                     0.197738
      3 F                    -0.121545
      4 I                     0.130654
      5 C                    -0.121292
      6 C                    -0.242939
  ----------------------------------------
  Sum of atomic charges =     0.000000

 -----------------------------------------------------------------
                    Cartesian Multipole Moments
 -----------------------------------------------------------------
    Charge (ESU x 10^10)
                 0.0000
    Dipole Moment (Debye)
         X      -0.1661      Y       1.8722      Z      -0.0000
       Tot       1.8796
    Quadrupole Moments (Debye-Ang)
        XX     -44.4203     XY       4.4163     YY     -43.5947
        XZ       0.0000     YZ      -0.0000     ZZ     -46.9563
    Octopole Moments (Debye-Ang^2)
       XXX     -19.9435    XXY       9.9372    XYY      -5.9612
       YYY       9.4790    XXZ       0.0000    XYZ       0.0000
       YYZ      -0.0000    XZZ      -6.6881    YZZ       0.6037
       ZZZ      -0.0000
    Hexadecapole Moments (Debye-Ang^3)
      XXXX    -547.0392   XXXY       0.3285   XXYY    -106.1642
      XYYY     -37.5411   YYYY    -134.3690   XXXZ       0.0000
      XXYZ       0.0000   XYYZ       0.0000   YYYZ      -0.0000
      XXZZ    -106.1650   XYZZ     -15.7807   YYZZ     -35.2513
      XZZZ       0.0000   YZZZ       0.0000   ZZZZ     -59.6844
 -----------------------------------------------------------------
 Calculating analytic gradient of the SCF energy
 Gradient of SCF Energy
            1           2           3           4           5           6
    1   0.0311729  -0.0443160   0.0115373   0.0737532  -0.0113907  -0.0607568
    2   0.0130556  -0.0090513   0.0029308   0.0832665  -0.0218346  -0.0683670
    3   0.0000000  -0.0000000  -0.0000000   0.0000000   0.0000000   0.0000000
 Max gradient component =       8.327E-02
 RMS gradient           =       3.702E-02
 Gradient time:  CPU 4.81 s  wall 1.30 s
 Geometry Optimization Parameters
   NAtoms,    NIC,     NZ,  NCons,   NDum,   NFix, NCnnct, MaxDiis
        6      32       0       0       0       0       0       0

 Cartesian Hessian Update
 Hessian Updated using BFGS Update


** GEOMETRY OPTIMIZATION IN DELOCALIZED INTERNAL COORDINATES **
   Searching for a Minimum

   Optimization Cycle:   8

                       Coordinates (Angstroms)
     ATOM                X               Y               Z
      1  H         2.8408252770    1.4605130795    0.0000000000
      2  H         0.0947758034    1.7587715982    0.0000000000
      3  F         2.6543487234   -0.5281839512    0.0000000000
      4  I        -0.8326044502   -0.3277574838    0.0000000000
      5  C         2.0248932936    0.6708036475    0.0000000000
      6  C         0.6880040841    0.8257850576    0.0000000000
   Point Group: cs    Number of degrees of freedom:     9


   Energy is  -7096.762884696

 Hessian Updated using BFGS Update

  9 Hessian modes will be used to form the next step
  Hessian Eigenvalues:
     0.082440    0.139095    0.144545    0.162374    0.208601    0.222971
     0.365580    0.441245    1.001003

 Minimum Search - Taking Simple RFO Step
 Searching for Lamda that Minimizes Along All modes
 Value Taken    Lamda =  -0.03802090
 Calculated Step too Large.  Step scaled by  0.667956
 Step Taken.  Stepsize is  0.300000

                             Maximum     Tolerance    Cnvgd?
         Gradient           0.060780      0.000300      NO
         Displacement       0.198191      0.001200      NO
         Energy change     -0.040734      0.000001      NO


 New Cartesian Coordinates Obtained by Inverse Iteration

 Displacement from previous Coordinates is:  0.290079
 ----------------------------------------------------------------
             Standard Nuclear Orientation (Angstroms)
    I     Atom           X                Y                Z
 ----------------------------------------------------------------
    1      H       2.7591672443     1.4595312694     0.0000000000
    2      H       0.2017614939     1.7753294275     0.0000000000
    3      F       2.6141931262    -0.5255777061     0.0000000000
    4      I      -0.8211850585    -0.3778334508     0.0000000000
    5      C       2.0124163745     0.6871228301     0.0000000000
    6      C       0.7038895510     0.8413595779     0.0000000000
 ----------------------------------------------------------------
 Molecular Point Group                 Cs    NOp =  2
 Largest Abelian Subgroup              Cs    NOp =  2
 Nuclear Repulsion Energy =   294.6087004626 hartrees
 There are       38 alpha and       38 beta electrons
 Applying Cartesian multipole field
    Component          Value
    ---------          -----
     (2,0,0)        1.00000E-11
     (0,2,0)        2.00000E-11
     (0,0,2)       -3.00000E-11
 Nucleus-field energy     =     0.0000000063 hartrees
 Requested basis set is 6-311++G(d,p)
 There are 52 shells and 142 basis functions
 A cutoff of  1.0D-11 yielded   1236 shell pairs
 There are      9343 function pairs (     10421 Cartesian)
 Smallest overlap matrix eigenvalue = 7.85E-05
 Guess MOs from SCF MO coefficient file

 -----------------------------------------------------------------------
  General SCF calculation program by
  Eric Jon Sundstrom, Paul Horn, Yuezhi Mao, Dmitri Zuev, Alec White,
  David Stuck, Shaama M.S., Shane Yost, Joonho Lee, David Small,
  Daniel Levine, Susi Lehtola, Hugh Burton, Evgeny Epifanovsky
 -----------------------------------------------------------------------
 Exchange:     0.2000 Hartree-Fock + 0.0800 Slater + 0.7200 B88
 Correlation:  0.1900 VWN1RPA + 0.8100 LYP
 Using SG-1 standard quadrature grid
 using 4 threads for integral computing
 -------------------------------------------------------
 OpenMP Integral computing Module                
 Release: version 2.0, May 2017, Q-Chem Inc. Pleasanton 
 -------------------------------------------------------
 -------------------------------------------------------
 OpenMP BLAS3 based DFT computing Module                
 Release: version 1.0, May 2013, Q-Chem Inc. Pittsburgh 
 -------------------------------------------------------
 A restricted SCF calculation will be
 performed using DIIS
 SCF converges when DIIS error is below 1.0e-08
 ---------------------------------------
  Cycle       Energy         DIIS error
 ---------------------------------------
    1   -7096.7784635452      9.94e-04  
    2   -7096.7806163793      4.05e-04  
    3   -7096.7805444779      4.35e-04  
    4   -7096.7810189881      7.54e-05  
    5   -7096.7810298578      3.03e-05  
    6   -7096.7810318515      9.60e-06  
    7   -7096.7810319911      1.79e-06  
    8   -7096.7810319963      9.14e-07  
    9   -7096.7810319979      9.91e-08  
   10   -7096.7810319979      3.43e-08  
   11   -7096.7810319979      4.50e-09  Convergence criterion met
 ---------------------------------------
 SCF time:   CPU 15.23s  wall 4.00s 
 SCF   energy in the final basis set =    -7096.7810319979
 Total energy in the final basis set =    -7096.7810319979

 --------------------------------------------------------------
             Orbital Energies (a.u.) and Symmetries
 --------------------------------------------------------------

 Alpha MOs, Restricted
 -- Occupied --                  
******* -176.31 -165.71 -165.71 -165.71  -35.81  -31.30  -31.29
  1 A'    2 A'    3 A'    1 A"    4 A'    5 A'    6 A'    2 A"                 
-31.294 -24.704 -22.951 -22.949 -22.949 -22.946 -22.946 -10.279
  7 A'    8 A'    9 A'    3 A"   10 A'    4 A"   11 A'   12 A'                 
-10.222  -6.358  -4.770  -4.756  -4.755  -2.037  -2.032  -2.031
 13 A'   14 A'   15 A'    5 A"   16 A'   17 A'    6 A"   18 A'                 
 -2.019  -2.019  -1.242  -0.820  -0.699  -0.598  -0.552  -0.509
  7 A"   19 A'   20 A'   21 A'   22 A'   23 A'   24 A'   25 A'                 
 -0.480  -0.414  -0.385  -0.341  -0.274  -0.253
  8 A"   26 A'   27 A'    9 A"   28 A'   10 A"                                 
 -- Virtual --                   
 -0.023  -0.023  -0.010   0.021   0.035   0.059   0.071   0.088
 29 A'   11 A"   30 A'   31 A'   32 A'   12 A"   33 A'   34 A'                 
  0.101   0.110   0.120   0.143   0.159   0.177   0.197   0.211
 13 A"   35 A'   36 A'   37 A'   38 A'   39 A'   40 A'   41 A'                 
  0.229   0.260   0.275   0.319   0.348   0.359   0.384   0.394
 14 A"   42 A'   15 A"   43 A'   44 A'   45 A'   46 A'   16 A"                 
  0.434   0.440   0.451   0.467   0.478   0.518   0.583   0.596
 17 A"   47 A'   48 A'   49 A'   50 A'   18 A"   51 A'   19 A"                 
  0.598   0.690   0.724   0.737   0.775   0.790   0.942   1.003
 52 A'   53 A'   54 A'   55 A'   56 A'   57 A'   58 A'   20 A"                 
  1.160   1.245   1.266   1.345   1.349   1.387   1.396   1.401
 21 A"   22 A"   59 A'   23 A"   60 A'   61 A'   62 A'   24 A"                 
  1.451   1.505   1.572   1.683   1.742   1.797   1.809   1.849
 63 A'   64 A'   65 A'   66 A'   25 A"   26 A"   67 A'   68 A'                 
  1.994   2.108   2.136   2.323   2.389   2.603   2.629   2.633
 69 A'   27 A"   70 A'   71 A'   72 A'   73 A'   74 A'   28 A"                 
  2.813   2.824   2.975   3.153   3.447   3.774   3.797   3.958
 75 A'   29 A"   76 A'   77 A'   78 A'   30 A"   79 A'   31 A"                 
  3.966   3.972   3.994   4.027   4.091   4.132   4.256   4.440
 32 A"   80 A'   81 A'   33 A"   82 A'   83 A'   84 A'   85 A'                 
  4.790   5.997   6.048   6.109   6.272   6.350   6.636  23.563
 86 A'   34 A"   87 A'   88 A'   35 A"   89 A'   90 A'   91 A'                 
 24.249  27.869  28.341  28.377  28.401  28.532  28.541  28.563
 92 A'   93 A'   36 A"   94 A'   95 A'   37 A"   96 A'   38 A"                 
 28.607  28.701  66.743 127.886 127.914 127.949 151.6651901.829
 97 A'   98 A'   99 A'   39 A"  100 A'  101 A'  102 A'  103 A'                 

 Beta MOs, Restricted
 -- Occupied --                  
******* -176.31 -165.71 -165.71 -165.71  -35.81  -31.30  -31.29
  1 A'    2 A'    3 A'    1 A"    4 A'    5 A'    6 A'    2 A"                 
-31.294 -24.704 -22.951 -22.949 -22.949 -22.946 -22.946 -10.279
  7 A'    8 A'    9 A'    3 A"   10 A'    4 A"   11 A'   12 A'                 
-10.222  -6.358  -4.770  -4.756  -4.755  -2.037  -2.032  -2.031
 13 A'   14 A'   15 A'    5 A"   16 A'   17 A'    6 A"   18 A'                 
 -2.019  -2.019  -1.242  -0.820  -0.699  -0.598  -0.552  -0.509
  7 A"   19 A'   20 A'   21 A'   22 A'   23 A'   24 A'   25 A'                 
 -0.480  -0.414  -0.385  -0.341  -0.274  -0.253
  8 A"   26 A'   27 A'    9 A"   28 A'   10 A"                                 
 -- Virtual --                   
 -0.023  -0.023  -0.010   0.021   0.035   0.059   0.071   0.088
 29 A'   11 A"   30 A'   31 A'   32 A'   12 A"   33 A'   34 A'                 
  0.101   0.110   0.120   0.143   0.159   0.177   0.197   0.211
 13 A"   35 A'   36 A'   37 A'   38 A'   39 A'   40 A'   41 A'                 
  0.229   0.260   0.275   0.319   0.348   0.359   0.384   0.394
 14 A"   42 A'   15 A"   43 A'   44 A'   45 A'   46 A'   16 A"                 
  0.434   0.440   0.451   0.467   0.478   0.518   0.583   0.596
 17 A"   47 A'   48 A'   49 A'   50 A'   18 A"   51 A'   19 A"                 
  0.598   0.690   0.724   0.737   0.775   0.790   0.942   1.003
 52 A'   53 A'   54 A'   55 A'   56 A'   57 A'   58 A'   20 A"                 
  1.160   1.245   1.266   1.345   1.349   1.387   1.396   1.401
 21 A"   22 A"   59 A'   23 A"   60 A'   61 A'   62 A'   24 A"                 
  1.451   1.505   1.572   1.683   1.742   1.797   1.809   1.849
 63 A'   64 A'   65 A'   66 A'   25 A"   26 A"   67 A'   68 A'                 
  1.994   2.108   2.136   2.323   2.389   2.603   2.629   2.633
 69 A'   27 A"   70 A'   71 A'   72 A'   73 A'   74 A'   28 A"                 
  2.813   2.824   2.975   3.153   3.447   3.774   3.797   3.958
 75 A'   29 A"   76 A'   77 A'   78 A'   30 A"   79 A'   31 A"                 
  3.966   3.972   3.994   4.027   4.091   4.132   4.256   4.440
 32 A"   80 A'   81 A'   33 A"   82 A'   83 A'   84 A'   85 A'                 
  4.790   5.997   6.048   6.109   6.272   6.350   6.636  23.563
 86 A'   34 A"   87 A'   88 A'   35 A"   89 A'   90 A'   91 A'                 
 24.249  27.869  28.341  28.377  28.401  28.532  28.541  28.563
 92 A'   93 A'   36 A"   94 A'   95 A'   37 A"   96 A'   38 A"                 
 28.607  28.701  66.743 127.886 127.914 127.949 151.6651901.829
 97 A'   98 A'   99 A'   39 A"  100 A'  101 A'  102 A'  103 A'                 
 --------------------------------------------------------------

          Ground-State Mulliken Net Atomic Charges

     Atom                 Charge (a.u.)
  ----------------------------------------
      1 H                     0.155245
      2 H                     0.190346
      3 F                    -0.130719
      4 I                     0.117570
      5 C                    -0.097822
      6 C                    -0.234620
  ----------------------------------------
  Sum of atomic charges =     0.000000

 -----------------------------------------------------------------
                    Cartesian Multipole Moments
 -----------------------------------------------------------------
    Charge (ESU x 10^10)
                 0.0000
    Dipole Moment (Debye)
         X      -0.0637      Y       1.9433      Z       0.0000
       Tot       1.9444
    Quadrupole Moments (Debye-Ang)
        XX     -44.4120     XY       4.8376     YY     -43.1162
        XZ       0.0000     YZ      -0.0000     ZZ     -46.8657
    Octopole Moments (Debye-Ang^2)
       XXX     -20.2088    XXY      11.0686    XYY      -5.6370
       YYY      13.8339    XXZ       0.0000    XYZ       0.0000
       YYZ      -0.0000    XZZ      -6.4549    YZZ       2.1064
       ZZZ       0.0000
    Hexadecapole Moments (Debye-Ang^3)
      XXXX    -536.0049   XXXY      -4.7483   XXYY    -104.1862
      XYYY     -39.3070   YYYY    -138.2372   XXXZ       0.0000
      XXYZ       0.0000   XYYZ       0.0000   YYYZ       0.0000
      XXZZ    -103.3343   XYZZ     -16.7993   YYZZ     -36.1392
      XZZZ       0.0000   YZZZ       0.0000   ZZZZ     -59.6318
 -----------------------------------------------------------------
 Calculating analytic gradient of the SCF energy
 Gradient of SCF Energy
            1           2           3           4           5           6
    1   0.0006676  -0.0179610   0.0051215   0.0479854  -0.0084691  -0.0273445
    2  -0.0084582  -0.0259859   0.0003239   0.0573456   0.0107318  -0.0339572
    3  -0.0000000  -0.0000000  -0.0000000  -0.0000000  -0.0000000   0.0000000
 Max gradient component =       5.735E-02
 RMS gradient           =       2.208E-02
 Gradient time:  CPU 4.81 s  wall 1.31 s
 Geometry Optimization Parameters
   NAtoms,    NIC,     NZ,  NCons,   NDum,   NFix, NCnnct, MaxDiis
        6      32       0       0       0       0       0       0

 Cartesian Hessian Update
 Hessian Updated using BFGS Update


** GEOMETRY OPTIMIZATION IN DELOCALIZED INTERNAL COORDINATES **
   Searching for a Minimum

   Optimization Cycle:   9

                       Coordinates (Angstroms)
     ATOM                X               Y               Z
      1  H         2.7591672443    1.4595312694    0.0000000000
      2  H         0.2017614939    1.7753294275    0.0000000000
      3  F         2.6141931262   -0.5255777061    0.0000000000
      4  I        -0.8211850585   -0.3778334508    0.0000000000
      5  C         2.0124163745    0.6871228301    0.0000000000
      6  C         0.7038895510    0.8413595779    0.0000000000
   Point Group: cs    Number of degrees of freedom:     9


   Energy is  -7096.781031998

 Hessian Updated using BFGS Update

  9 Hessian modes will be used to form the next step
  Hessian Eigenvalues:
     0.059726    0.139753    0.159038    0.191521    0.208229    0.223299
     0.435152    0.461380    0.935451

 Minimum Search - Taking Simple RFO Step
 Searching for Lamda that Minimizes Along All modes
 Value Taken    Lamda =  -0.01849531
 Calculated Step too Large.  Step scaled by  0.661215
 Step Taken.  Stepsize is  0.300000

                             Maximum     Tolerance    Cnvgd?
         Gradient           0.039847      0.000300      NO
         Displacement       0.237887      0.001200      NO
         Energy change     -0.018147      0.000001      NO


 New Cartesian Coordinates Obtained by Inverse Iteration

 Displacement from previous Coordinates is:  0.232415
 ----------------------------------------------------------------
             Standard Nuclear Orientation (Angstroms)
    I     Atom           X                Y                Z
 ----------------------------------------------------------------
    1      H       2.7350104889     1.4844051992     0.0000000000
    2      H       0.2697950213     1.8237340793     0.0000000000
    3      F       2.5688895301    -0.5391072368     0.0000000000
    4      I      -0.8096715919    -0.4437379337     0.0000000000
    5      C       1.9998022660     0.6848820503     0.0000000000
    6      C       0.7064170169     0.8497557895     0.0000000000
 ----------------------------------------------------------------
 Molecular Point Group                 Cs    NOp =  2
 Largest Abelian Subgroup              Cs    NOp =  2
 Nuclear Repulsion Energy =   293.8268651904 hartrees
 There are       38 alpha and       38 beta electrons
 Applying Cartesian multipole field
    Component          Value
    ---------          -----
     (2,0,0)        1.00000E-11
     (0,2,0)        2.00000E-11
     (0,0,2)       -3.00000E-11
 Nucleus-field energy     =     0.0000000064 hartrees
 Requested basis set is 6-311++G(d,p)
 There are 52 shells and 142 basis functions
 A cutoff of  1.0D-11 yielded   1236 shell pairs
 There are      9343 function pairs (     10421 Cartesian)
 Smallest overlap matrix eigenvalue = 8.14E-05
 Guess MOs from SCF MO coefficient file

 -----------------------------------------------------------------------
  General SCF calculation program by
  Eric Jon Sundstrom, Paul Horn, Yuezhi Mao, Dmitri Zuev, Alec White,
  David Stuck, Shaama M.S., Shane Yost, Joonho Lee, David Small,
  Daniel Levine, Susi Lehtola, Hugh Burton, Evgeny Epifanovsky
 -----------------------------------------------------------------------
 Exchange:     0.2000 Hartree-Fock + 0.0800 Slater + 0.7200 B88
 Correlation:  0.1900 VWN1RPA + 0.8100 LYP
 Using SG-1 standard quadrature grid
 using 4 threads for integral computing
 -------------------------------------------------------
 OpenMP Integral computing Module                
 Release: version 2.0, May 2017, Q-Chem Inc. Pleasanton 
 -------------------------------------------------------
 -------------------------------------------------------
 OpenMP BLAS3 based DFT computing Module                
 Release: version 1.0, May 2013, Q-Chem Inc. Pittsburgh 
 -------------------------------------------------------
 A restricted SCF calculation will be
 performed using DIIS
 SCF converges when DIIS error is below 1.0e-08
 ---------------------------------------
  Cycle       Energy         DIIS error
 ---------------------------------------
    1   -7096.7887598026      7.12e-04  
    2   -7096.7900351219      2.79e-04  
    3   -7096.7899164504      3.55e-04  
    4   -7096.7902238554      4.92e-05  
    5   -7096.7902292816      1.11e-05  
    6   -7096.7902294941      4.37e-06  
    7   -7096.7902295246      1.14e-06  
    8   -7096.7902295273      2.43e-07  
    9   -7096.7902295273      5.64e-08  
   10   -7096.7902295273      1.98e-08  
   11   -7096.7902295273      6.06e-09  Convergence criterion met
 ---------------------------------------
 SCF time:   CPU 15.21s  wall 5.00s 
 SCF   energy in the final basis set =    -7096.7902295273
 Total energy in the final basis set =    -7096.7902295273

 --------------------------------------------------------------
             Orbital Energies (a.u.) and Symmetries
 --------------------------------------------------------------

 Alpha MOs, Restricted
 -- Occupied --                  
******* -176.31 -165.71 -165.71 -165.71  -35.81  -31.30  -31.29
  1 A'    2 A'    3 A'    1 A"    4 A'    5 A'    6 A'    2 A"                 
-31.294 -24.705 -22.950 -22.949 -22.949 -22.945 -22.945 -10.277
  7 A'    8 A'    9 A'    3 A"   10 A'    4 A"   11 A'   12 A'                 
-10.222  -6.357  -4.769  -4.755  -4.754  -2.036  -2.031  -2.030
 13 A'   14 A'   15 A'    5 A"   16 A'   17 A'    6 A"   18 A'                 
 -2.018  -2.018  -1.244  -0.819  -0.692  -0.599  -0.552  -0.505
  7 A"   19 A'   20 A'   21 A'   22 A'   23 A'   24 A'   25 A'                 
 -0.482  -0.413  -0.386  -0.338  -0.275  -0.255
  8 A"   26 A'   27 A'    9 A"   28 A'   10 A"                                 
 -- Virtual --                   
 -0.029  -0.019  -0.010   0.021   0.035   0.058   0.072   0.088
 29 A'   11 A"   30 A'   31 A'   32 A'   12 A"   33 A'   34 A'                 
  0.102   0.109   0.122   0.142   0.157   0.176   0.198   0.204
 13 A"   35 A'   36 A'   37 A'   38 A'   39 A'   40 A'   41 A'                 
  0.227   0.262   0.273   0.315   0.345   0.359   0.383   0.398
 14 A"   42 A'   15 A"   43 A'   44 A'   45 A'   46 A'   16 A"                 
  0.430   0.445   0.457   0.464   0.470   0.517   0.582   0.597
 17 A"   47 A'   48 A'   49 A'   50 A'   18 A"   51 A'   19 A"                 
  0.606   0.688   0.720   0.728   0.767   0.797   0.941   1.009
 52 A'   53 A'   54 A'   55 A'   56 A'   57 A'   58 A'   20 A"                 
  1.160   1.236   1.265   1.344   1.347   1.389   1.400   1.401
 21 A"   22 A"   59 A'   23 A"   60 A'   61 A'   62 A'   24 A"                 
  1.452   1.506   1.595   1.685   1.736   1.788   1.823   1.847
 63 A'   64 A'   65 A'   66 A'   25 A"   67 A'   26 A"   68 A'                 
  1.992   2.090   2.145   2.324   2.396   2.603   2.622   2.634
 69 A'   27 A"   70 A'   71 A'   72 A'   73 A'   74 A'   28 A"                 
  2.769   2.828   2.983   3.184   3.471   3.774   3.797   3.959
 75 A'   29 A"   76 A'   77 A'   78 A'   30 A"   79 A'   31 A"                 
  3.960   3.969   3.983   4.025   4.096   4.125   4.257   4.425
 80 A'   32 A"   81 A'   33 A"   82 A'   83 A'   84 A'   85 A'                 
  4.793   5.996   6.043   6.099   6.271   6.350   6.646  23.546
 86 A'   34 A"   87 A'   88 A'   35 A"   89 A'   90 A'   91 A'                 
 24.291  27.856  28.340  28.374  28.395  28.533  28.542  28.562
 92 A'   93 A'   36 A"   94 A'   95 A'   37 A"   96 A'   38 A"                 
 28.606  28.701  66.743 127.885 127.911 127.944 151.6531901.816
 97 A'   98 A'   99 A'   39 A"  100 A'  101 A'  102 A'  103 A'                 

 Beta MOs, Restricted
 -- Occupied --                  
******* -176.31 -165.71 -165.71 -165.71  -35.81  -31.30  -31.29
  1 A'    2 A'    3 A'    1 A"    4 A'    5 A'    6 A'    2 A"                 
-31.294 -24.705 -22.950 -22.949 -22.949 -22.945 -22.945 -10.277
  7 A'    8 A'    9 A'    3 A"   10 A'    4 A"   11 A'   12 A'                 
-10.222  -6.357  -4.769  -4.755  -4.754  -2.036  -2.031  -2.030
 13 A'   14 A'   15 A'    5 A"   16 A'   17 A'    6 A"   18 A'                 
 -2.018  -2.018  -1.244  -0.819  -0.692  -0.599  -0.552  -0.505
  7 A"   19 A'   20 A'   21 A'   22 A'   23 A'   24 A'   25 A'                 
 -0.482  -0.413  -0.386  -0.338  -0.275  -0.255
  8 A"   26 A'   27 A'    9 A"   28 A'   10 A"                                 
 -- Virtual --                   
 -0.029  -0.019  -0.010   0.021   0.035   0.058   0.072   0.088
 29 A'   11 A"   30 A'   31 A'   32 A'   12 A"   33 A'   34 A'                 
  0.102   0.109   0.122   0.142   0.157   0.176   0.198   0.204
 13 A"   35 A'   36 A'   37 A'   38 A'   39 A'   40 A'   41 A'                 
  0.227   0.262   0.273   0.315   0.345   0.359   0.383   0.398
 14 A"   42 A'   15 A"   43 A'   44 A'   45 A'   46 A'   16 A"                 
  0.430   0.445   0.457   0.464   0.470   0.517   0.582   0.597
 17 A"   47 A'   48 A'   49 A'   50 A'   18 A"   51 A'   19 A"                 
  0.606   0.688   0.720   0.728   0.767   0.797   0.941   1.009
 52 A'   53 A'   54 A'   55 A'   56 A'   57 A'   58 A'   20 A"                 
  1.160   1.236   1.265   1.344   1.347   1.389   1.400   1.401
 21 A"   22 A"   59 A'   23 A"   60 A'   61 A'   62 A'   24 A"                 
  1.452   1.506   1.595   1.685   1.736   1.788   1.823   1.847
 63 A'   64 A'   65 A'   66 A'   25 A"   67 A'   26 A"   68 A'                 
  1.992   2.090   2.145   2.324   2.396   2.603   2.622   2.634
 69 A'   27 A"   70 A'   71 A'   72 A'   73 A'   74 A'   28 A"                 
  2.769   2.828   2.983   3.184   3.471   3.774   3.797   3.959
 75 A'   29 A"   76 A'   77 A'   78 A'   30 A"   79 A'   31 A"                 
  3.960   3.969   3.983   4.025   4.096   4.125   4.257   4.425
 80 A'   32 A"   81 A'   33 A"   82 A'   83 A'   84 A'   85 A'                 
  4.793   5.996   6.043   6.099   6.271   6.350   6.646  23.546
 86 A'   34 A"   87 A'   88 A'   35 A"   89 A'   90 A'   91 A'                 
 24.291  27.856  28.340  28.374  28.395  28.533  28.542  28.562
 92 A'   93 A'   36 A"   94 A'   95 A'   37 A"   96 A'   38 A"                 
 28.606  28.701  66.743 127.885 127.911 127.944 151.6531901.816
 97 A'   98 A'   99 A'   39 A"  100 A'  101 A'  102 A'  103 A'                 
 --------------------------------------------------------------

          Ground-State Mulliken Net Atomic Charges

     Atom                 Charge (a.u.)
  ----------------------------------------
      1 H                     0.153937
      2 H                     0.178841
      3 F                    -0.129092
      4 I                     0.107366
      5 C                    -0.091758
      6 C                    -0.219294
  ----------------------------------------
  Sum of atomic charges =     0.000000

 -----------------------------------------------------------------
                    Cartesian Multipole Moments
 -----------------------------------------------------------------
    Charge (ESU x 10^10)
                 0.0000
    Dipole Moment (Debye)
         X       0.0426      Y       1.9586      Z      -0.0000
       Tot       1.9590
    Quadrupole Moments (Debye-Ang)
        XX     -44.3212     XY       5.0944     YY     -42.7740
        XZ      -0.0000     YZ      -0.0000     ZZ     -46.9406
    Octopole Moments (Debye-Ang^2)
       XXX     -19.6542    XXY      12.7371    XYY      -5.6738
       YYY      19.5059    XXZ      -0.0000    XYZ       0.0000
       YYZ       0.0000    XZZ      -6.4580    YZZ       3.9795
       ZZZ       0.0000
    Hexadecapole Moments (Debye-Ang^3)
      XXXX    -524.0759   XXXY      -9.7314   XXYY    -103.0049
      XYYY     -41.6690   YYYY    -146.7016   XXXZ      -0.0000
      XXYZ      -0.0000   XYYZ      -0.0000   YYYZ      -0.0000
      XXZZ    -101.3041   XYZZ     -18.2376   YYZZ     -38.0450
      XZZZ      -0.0000   YZZZ      -0.0000   ZZZZ     -59.8668
 -----------------------------------------------------------------
 Calculating analytic gradient of the SCF energy
 Gradient of SCF Energy
            1           2           3           4           5           6
    1   0.0021036  -0.0091519  -0.0009886   0.0284973  -0.0237008   0.0032404
    2   0.0013352  -0.0145170  -0.0012171   0.0364749   0.0084542  -0.0305302
    3   0.0000000  -0.0000000   0.0000000  -0.0000000   0.0000000   0.0000000
 Max gradient component =       3.647E-02
 RMS gradient           =       1.495E-02
 Gradient time:  CPU 4.81 s  wall 1.33 s
 Geometry Optimization Parameters
   NAtoms,    NIC,     NZ,  NCons,   NDum,   NFix, NCnnct, MaxDiis
        6      32       0       0       0       0       0       0

 Cartesian Hessian Update
 Hessian Updated using BFGS Update


** GEOMETRY OPTIMIZATION IN DELOCALIZED INTERNAL COORDINATES **
   Searching for a Minimum

   Optimization Cycle:  10

                       Coordinates (Angstroms)
     ATOM                X               Y               Z
      1  H         2.7350104889    1.4844051992    0.0000000000
      2  H         0.2697950213    1.8237340793    0.0000000000
      3  F         2.5688895301   -0.5391072368    0.0000000000
      4  I        -0.8096715919   -0.4437379337    0.0000000000
      5  C         1.9998022660    0.6848820503    0.0000000000
      6  C         0.7064170169    0.8497557895    0.0000000000
   Point Group: cs    Number of degrees of freedom:     9


   Energy is  -7096.790229527

 Hessian Updated using BFGS Update

  9 Hessian modes will be used to form the next step
  Hessian Eigenvalues:
     0.042546    0.141660    0.162989    0.203824    0.222765    0.239634
     0.435194    0.525448    0.845782

 Minimum Search - Taking Simple RFO Step
 Searching for Lamda that Minimizes Along All modes
 Value Taken    Lamda =  -0.01191627
 Calculated Step too Large.  Step scaled by  0.688209
 Step Taken.  Stepsize is  0.300000

                             Maximum     Tolerance    Cnvgd?
         Gradient           0.028415      0.000300      NO
         Displacement       0.253585      0.001200      NO
         Energy change     -0.009198      0.000001      NO


 New Cartesian Coordinates Obtained by Inverse Iteration

 Displacement from previous Coordinates is:  0.202375
 ----------------------------------------------------------------
             Standard Nuclear Orientation (Angstroms)
    I     Atom           X                Y                Z
 ----------------------------------------------------------------
    1      H       2.7155988226     1.4729148904     0.0000000000
    2      H       0.3175136818     1.8772994897     0.0000000000
    3      F       2.5524102921    -0.5425030687     0.0000000000
    4      I      -0.8008043040    -0.5090192005     0.0000000000
    5      C       2.0005463052     0.6844678797     0.0000000000
    6      C       0.6849779337     0.8767719572     0.0000000000
 ----------------------------------------------------------------
 Molecular Point Group                 Cs    NOp =  2
 Largest Abelian Subgroup              Cs    NOp =  2
 Nuclear Repulsion Energy =   291.7231304335 hartrees
 There are       38 alpha and       38 beta electrons
 Applying Cartesian multipole field
    Component          Value
    ---------          -----
     (2,0,0)        1.00000E-11
     (0,2,0)        2.00000E-11
     (0,0,2)       -3.00000E-11
 Nucleus-field energy     =     0.0000000066 hartrees
 Requested basis set is 6-311++G(d,p)
 There are 52 shells and 142 basis functions
 A cutoff of  1.0D-11 yielded   1234 shell pairs
 There are      9341 function pairs (     10419 Cartesian)
 Smallest overlap matrix eigenvalue = 9.92E-05
 Guess MOs from SCF MO coefficient file

 -----------------------------------------------------------------------
  General SCF calculation program by
  Eric Jon Sundstrom, Paul Horn, Yuezhi Mao, Dmitri Zuev, Alec White,
  David Stuck, Shaama M.S., Shane Yost, Joonho Lee, David Small,
  Daniel Levine, Susi Lehtola, Hugh Burton, Evgeny Epifanovsky
 -----------------------------------------------------------------------
 Exchange:     0.2000 Hartree-Fock + 0.0800 Slater + 0.7200 B88
 Correlation:  0.1900 VWN1RPA + 0.8100 LYP
 Using SG-1 standard quadrature grid
 using 4 threads for integral computing
 -------------------------------------------------------
 OpenMP Integral computing Module                
 Release: version 2.0, May 2017, Q-Chem Inc. Pleasanton 
 -------------------------------------------------------
 -------------------------------------------------------
 OpenMP BLAS3 based DFT computing Module                
 Release: version 1.0, May 2013, Q-Chem Inc. Pittsburgh 
 -------------------------------------------------------
 A restricted SCF calculation will be
 performed using DIIS
 SCF converges when DIIS error is below 1.0e-08
 ---------------------------------------
  Cycle       Energy         DIIS error
 ---------------------------------------
    1   -7096.7936495447      7.80e-04  
    2   -7096.7949954871      3.78e-04  
    3   -7096.7947884283      4.82e-04  
    4   -7096.7953560379      4.33e-05  
    5   -7096.7953599704      1.67e-05  
    6   -7096.7953606550      4.53e-06  
    7   -7096.7953607140      9.16e-07  
    8   -7096.7953607153      4.94e-07  
    9   -7096.7953607157      1.05e-07  
   10   -7096.7953607156      1.63e-08  
   11   -7096.7953607157      1.42e-09  Convergence criterion met
 ---------------------------------------
 SCF time:   CPU 15.12s  wall 4.00s 
 SCF   energy in the final basis set =    -7096.7953607157
 Total energy in the final basis set =    -7096.7953607157

 --------------------------------------------------------------
             Orbital Energies (a.u.) and Symmetries
 --------------------------------------------------------------

 Alpha MOs, Restricted
 -- Occupied --                  
******* -176.31 -165.71 -165.71 -165.71  -35.81  -31.30  -31.29
  1 A'    2 A'    3 A'    1 A"    4 A'    5 A'    6 A'    2 A"                 
-31.294 -24.708 -22.950 -22.949 -22.949 -22.945 -22.945 -10.279
  7 A'    8 A'    9 A'    3 A"   10 A'    4 A"   11 A'   12 A'                 
-10.226  -6.357  -4.769  -4.754  -4.754  -2.036  -2.030  -2.030
 13 A'   14 A'   15 A'    5 A"   16 A'   17 A'    6 A"   18 A'                 
 -2.017  -2.017  -1.247  -0.812  -0.686  -0.602  -0.553  -0.503
  7 A"   19 A'   20 A'   21 A'   22 A'   23 A'   24 A'   25 A'                 
 -0.484  -0.415  -0.386  -0.332  -0.276  -0.254
  8 A"   26 A'   27 A'    9 A"   28 A'   10 A"                                 
 -- Virtual --                   
 -0.034  -0.024  -0.009   0.022   0.034   0.059   0.072   0.088
 29 A'   11 A"   30 A'   31 A'   32 A'   12 A"   33 A'   34 A'                 
  0.102   0.110   0.123   0.141   0.156   0.175   0.194   0.206
 13 A"   35 A'   36 A'   37 A'   38 A'   39 A'   40 A'   41 A'                 
  0.226   0.263   0.272   0.313   0.341   0.360   0.370   0.400
 14 A"   42 A'   15 A"   43 A'   44 A'   45 A'   46 A'   16 A"                 
  0.424   0.442   0.461   0.463   0.473   0.519   0.581   0.596
 17 A"   47 A'   48 A'   49 A'   50 A'   18 A"   51 A'   19 A"                 
  0.609   0.675   0.711   0.727   0.761   0.787   0.945   1.010
 52 A'   53 A'   54 A'   55 A'   56 A'   57 A'   58 A'   20 A"                 
  1.157   1.226   1.266   1.342   1.342   1.382   1.398   1.400
 21 A"   22 A"   59 A'   23 A"   60 A'   61 A'   24 A"   62 A'                 
  1.451   1.508   1.600   1.679   1.744   1.771   1.827   1.843
 63 A'   64 A'   65 A'   66 A'   25 A"   67 A'   26 A"   68 A'                 
  1.991   2.071   2.126   2.319   2.396   2.598   2.617   2.631
 69 A'   27 A"   70 A'   71 A'   72 A'   73 A'   74 A'   28 A"                 
  2.757   2.823   2.982   3.208   3.449   3.771   3.795   3.960
 75 A'   29 A"   76 A'   77 A'   78 A'   30 A"   79 A'   31 A"                 
  3.970   3.977   3.989   4.020   4.098   4.121   4.254   4.409
 32 A"   80 A'   81 A'   33 A"   82 A'   83 A'   84 A'   85 A'                 
  4.793   5.995   6.037   6.090   6.269   6.348   6.650  23.577
 86 A'   34 A"   87 A'   88 A'   35 A"   89 A'   90 A'   91 A'                 
 24.191  27.844  28.339  28.370  28.390  28.533  28.543  28.559
 92 A'   93 A'   36 A"   94 A'   95 A'   37 A"   96 A'   38 A"                 
 28.601  28.697  66.740 127.884 127.908 127.939 151.6431901.805
 97 A'   98 A'   99 A'   39 A"  100 A'  101 A'  102 A'  103 A'                 

 Beta MOs, Restricted
 -- Occupied --                  
******* -176.31 -165.71 -165.71 -165.71  -35.81  -31.30  -31.29
  1 A'    2 A'    3 A'    1 A"    4 A'    5 A'    6 A'    2 A"                 
-31.294 -24.708 -22.950 -22.949 -22.949 -22.945 -22.945 -10.279
  7 A'    8 A'    9 A'    3 A"   10 A'    4 A"   11 A'   12 A'                 
-10.226  -6.357  -4.769  -4.754  -4.754  -2.036  -2.030  -2.030
 13 A'   14 A'   15 A'    5 A"   16 A'   17 A'    6 A"   18 A'                 
 -2.017  -2.017  -1.247  -0.812  -0.686  -0.602  -0.553  -0.503
  7 A"   19 A'   20 A'   21 A'   22 A'   23 A'   24 A'   25 A'                 
 -0.484  -0.415  -0.386  -0.332  -0.276  -0.254
  8 A"   26 A'   27 A'    9 A"   28 A'   10 A"                                 
 -- Virtual --                   
 -0.034  -0.024  -0.009   0.022   0.034   0.059   0.072   0.088
 29 A'   11 A"   30 A'   31 A'   32 A'   12 A"   33 A'   34 A'                 
  0.102   0.110   0.123   0.141   0.156   0.175   0.194   0.206
 13 A"   35 A'   36 A'   37 A'   38 A'   39 A'   40 A'   41 A'                 
  0.226   0.263   0.272   0.313   0.341   0.360   0.370   0.400
 14 A"   42 A'   15 A"   43 A'   44 A'   45 A'   46 A'   16 A"                 
  0.424   0.442   0.461   0.463   0.473   0.519   0.581   0.596
 17 A"   47 A'   48 A'   49 A'   50 A'   18 A"   51 A'   19 A"                 
  0.609   0.675   0.711   0.727   0.761   0.787   0.945   1.010
 52 A'   53 A'   54 A'   55 A'   56 A'   57 A'   58 A'   20 A"                 
  1.157   1.226   1.266   1.342   1.342   1.382   1.398   1.400
 21 A"   22 A"   59 A'   23 A"   60 A'   61 A'   24 A"   62 A'                 
  1.451   1.508   1.600   1.679   1.744   1.771   1.827   1.843
 63 A'   64 A'   65 A'   66 A'   25 A"   67 A'   26 A"   68 A'                 
  1.991   2.071   2.126   2.319   2.396   2.598   2.617   2.631
 69 A'   27 A"   70 A'   71 A'   72 A'   73 A'   74 A'   28 A"                 
  2.757   2.823   2.982   3.208   3.449   3.771   3.795   3.960
 75 A'   29 A"   76 A'   77 A'   78 A'   30 A"   79 A'   31 A"                 
  3.970   3.977   3.989   4.020   4.098   4.121   4.254   4.409
 32 A"   80 A'   81 A'   33 A"   82 A'   83 A'   84 A'   85 A'                 
  4.793   5.995   6.037   6.090   6.269   6.348   6.650  23.577
 86 A'   34 A"   87 A'   88 A'   35 A"   89 A'   90 A'   91 A'                 
 24.191  27.844  28.339  28.370  28.390  28.533  28.543  28.559
 92 A'   93 A'   36 A"   94 A'   95 A'   37 A"   96 A'   38 A"                 
 28.601  28.697  66.740 127.884 127.908 127.939 151.6431901.805
 97 A'   98 A'   99 A'   39 A"  100 A'  101 A'  102 A'  103 A'                 
 --------------------------------------------------------------

          Ground-State Mulliken Net Atomic Charges

     Atom                 Charge (a.u.)
  ----------------------------------------
      1 H                     0.153271
      2 H                     0.170664
      3 F                    -0.122474
      4 I                     0.099435
      5 C                    -0.090085
      6 C                    -0.210811
  ----------------------------------------
  Sum of atomic charges =     0.000000

 -----------------------------------------------------------------
                    Cartesian Multipole Moments
 -----------------------------------------------------------------
    Charge (ESU x 10^10)
                 0.0000
    Dipole Moment (Debye)
         X       0.1477      Y       1.9171      Z      -0.0000
       Tot       1.9228
    Quadrupole Moments (Debye-Ang)
        XX     -44.2506     XY       5.2077     YY     -42.4636
        XZ       0.0000     YZ       0.0000     ZZ     -47.0934
    Octopole Moments (Debye-Ang^2)
       XXX     -18.7296    XXY      14.1424    XYY      -5.9899
       YYY      24.3893    XXZ      -0.0000    XYZ      -0.0000
       YYZ      -0.0000    XZZ      -6.5534    YZZ       5.6072
       ZZZ      -0.0000
    Hexadecapole Moments (Debye-Ang^3)
      XXXX    -517.3270   XXXY     -15.0226   XXYY    -103.4903
      XYYY     -44.3590   YYYY    -156.6988   XXXZ       0.0000
      XXYZ       0.0000   XYYZ       0.0000   YYYZ       0.0000
      XXZZ    -100.3077   XYZZ     -19.7321   YYZZ     -40.3385
      XZZZ       0.0000   YZZZ       0.0000   ZZZZ     -60.3805
 -----------------------------------------------------------------
 Calculating analytic gradient of the SCF energy
 Gradient of SCF Energy
            1           2           3           4           5           6
    1  -0.0099693   0.0005519  -0.0013681   0.0133382   0.0173748  -0.0199275
    2  -0.0089964  -0.0113274  -0.0013932   0.0178493   0.0138887  -0.0100210
    3  -0.0000000   0.0000000  -0.0000000  -0.0000000  -0.0000000   0.0000000
 Max gradient component =       1.993E-02
 RMS gradient           =       1.000E-02
 Gradient time:  CPU 4.74 s  wall 1.30 s
 Geometry Optimization Parameters
   NAtoms,    NIC,     NZ,  NCons,   NDum,   NFix, NCnnct, MaxDiis
        6      32       0       0       0       0       0       0

 Cartesian Hessian Update
 Hessian Updated using BFGS Update


** GEOMETRY OPTIMIZATION IN DELOCALIZED INTERNAL COORDINATES **
   Searching for a Minimum

   Optimization Cycle:  11

                       Coordinates (Angstroms)
     ATOM                X               Y               Z
      1  H         2.7155988226    1.4729148904    0.0000000000
      2  H         0.3175136818    1.8772994897    0.0000000000
      3  F         2.5524102921   -0.5425030687    0.0000000000
      4  I        -0.8008043040   -0.5090192005    0.0000000000
      5  C         2.0005463052    0.6844678797    0.0000000000
      6  C         0.6849779337    0.8767719572    0.0000000000
   Point Group: cs    Number of degrees of freedom:     9


   Energy is  -7096.795360716

 Hessian Updated using BFGS Update

  9 Hessian modes will be used to form the next step
  Hessian Eigenvalues:
     0.040619    0.140897    0.164650    0.206063    0.225781    0.322666
     0.435369    0.541873    0.827549

 Minimum Search - Taking Simple RFO Step
 Searching for Lamda that Minimizes Along All modes
 Value Taken    Lamda =  -0.00383430
 Step Taken.  Stepsize is  0.253074

                             Maximum     Tolerance    Cnvgd?
         Gradient           0.016098      0.000300      NO
         Displacement       0.185456      0.001200      NO
         Energy change     -0.005131      0.000001      NO


 New Cartesian Coordinates Obtained by Inverse Iteration

 Displacement from previous Coordinates is:  0.202051
 ----------------------------------------------------------------
             Standard Nuclear Orientation (Angstroms)
    I     Atom           X                Y                Z
 ----------------------------------------------------------------
    1      H       2.7258801874     1.4735412187     0.0000000000
    2      H       0.3452116502     1.9304697534     0.0000000000
    3      F       2.5150290673    -0.5513964193     0.0000000000
    4      I      -0.7715620104    -0.5729964325     0.0000000000
    5      C       1.9780249572     0.6772068283     0.0000000000
    6      C       0.6776588797     0.9031069992     0.0000000000
 ----------------------------------------------------------------
 Molecular Point Group                 Cs    NOp =  2
 Largest Abelian Subgroup              Cs    NOp =  2
 Nuclear Repulsion Energy =   291.8390320229 hartrees
 There are       38 alpha and       38 beta electrons
 Applying Cartesian multipole field
    Component          Value
    ---------          -----
     (2,0,0)        1.00000E-11
     (0,2,0)        2.00000E-11
     (0,0,2)       -3.00000E-11
 Nucleus-field energy     =     0.0000000068 hartrees
 Requested basis set is 6-311++G(d,p)
 There are 52 shells and 142 basis functions
 A cutoff of  1.0D-11 yielded   1228 shell pairs
 There are      9355 function pairs (     10444 Cartesian)
 Smallest overlap matrix eigenvalue = 1.01E-04
 Guess MOs from SCF MO coefficient file

 -----------------------------------------------------------------------
  General SCF calculation program by
  Eric Jon Sundstrom, Paul Horn, Yuezhi Mao, Dmitri Zuev, Alec White,
  David Stuck, Shaama M.S., Shane Yost, Joonho Lee, David Small,
  Daniel Levine, Susi Lehtola, Hugh Burton, Evgeny Epifanovsky
 -----------------------------------------------------------------------
 Exchange:     0.2000 Hartree-Fock + 0.0800 Slater + 0.7200 B88
 Correlation:  0.1900 VWN1RPA + 0.8100 LYP
 Using SG-1 standard quadrature grid
 using 4 threads for integral computing
 -------------------------------------------------------
 OpenMP Integral computing Module                
 Release: version 2.0, May 2017, Q-Chem Inc. Pleasanton 
 -------------------------------------------------------
 -------------------------------------------------------
 OpenMP BLAS3 based DFT computing Module                
 Release: version 1.0, May 2013, Q-Chem Inc. Pittsburgh 
 -------------------------------------------------------
 A restricted SCF calculation will be
 performed using DIIS
 SCF converges when DIIS error is below 1.0e-08
 ---------------------------------------
  Cycle       Energy         DIIS error
 ---------------------------------------
    1   -7096.7955648693      6.92e-04  
    2   -7096.7968746351      2.37e-04  
    3   -7096.7967447248      3.40e-04  
    4   -7096.7970205325      4.34e-05  
    5   -7096.7970249895      1.15e-05  
    6   -7096.7970253027      4.72e-06  
    7   -7096.7970253519      1.11e-06  
    8   -7096.7970253545      4.69e-07  
    9   -7096.7970253548      5.76e-08  
   10   -7096.7970253549      2.65e-08  
   11   -7096.7970253548      3.78e-09  Convergence criterion met
 ---------------------------------------
 SCF time:   CPU 15.13s  wall 5.00s 
 SCF   energy in the final basis set =    -7096.7970253548
 Total energy in the final basis set =    -7096.7970253548

 --------------------------------------------------------------
             Orbital Energies (a.u.) and Symmetries
 --------------------------------------------------------------

 Alpha MOs, Restricted
 -- Occupied --                  
******* -176.31 -165.71 -165.71 -165.71  -35.81  -31.30  -31.29
  1 A'    2 A'    3 A'    1 A"    4 A'    5 A'    6 A'    2 A"                 
-31.293 -24.710 -22.950 -22.948 -22.948 -22.944 -22.944 -10.280
  7 A'    8 A'    9 A'    3 A"   10 A'   11 A'    4 A"   12 A'                 
-10.228  -6.356  -4.768  -4.753  -4.753  -2.035  -2.029  -2.029
 13 A'   14 A'   15 A'    5 A"   16 A'   17 A'    6 A"   18 A'                 
 -2.016  -2.016  -1.251  -0.812  -0.680  -0.604  -0.551  -0.501
  7 A"   19 A'   20 A'   21 A'   22 A'   23 A'   24 A'   25 A'                 
 -0.486  -0.416  -0.382  -0.330  -0.276  -0.255
  8 A"   26 A'   27 A'    9 A"   28 A'   10 A"                                 
 -- Virtual --                   
 -0.041  -0.021  -0.009   0.021   0.034   0.058   0.071   0.086
 29 A'   11 A"   30 A'   31 A'   32 A'   12 A"   33 A'   34 A'                 
  0.102   0.110   0.121   0.138   0.153   0.173   0.190   0.212
 13 A"   35 A'   36 A'   37 A'   38 A'   39 A'   40 A'   41 A'                 
  0.225   0.265   0.271   0.309   0.338   0.360   0.364   0.403
 14 A"   42 A'   15 A"   43 A'   44 A'   45 A'   46 A'   16 A"                 
  0.421   0.440   0.464   0.465   0.474   0.519   0.573   0.595
 17 A"   47 A'   48 A'   49 A'   50 A'   18 A"   51 A'   19 A"                 
  0.607   0.662   0.712   0.725   0.758   0.792   0.944   1.011
 52 A'   53 A'   54 A'   55 A'   56 A'   57 A'   58 A'   20 A"                 
  1.156   1.221   1.259   1.335   1.339   1.377   1.396   1.396
 21 A"   22 A"   59 A'   60 A'   23 A"   61 A'   62 A'   24 A"                 
  1.446   1.513   1.607   1.671   1.729   1.762   1.833   1.838
 63 A'   64 A'   65 A'   66 A'   25 A"   67 A'   26 A"   68 A'                 
  1.981   2.058   2.130   2.304   2.386   2.598   2.621   2.631
 69 A'   27 A"   70 A'   71 A'   72 A'   73 A'   74 A'   28 A"                 
  2.724   2.824   2.982   3.214   3.446   3.769   3.791   3.946
 75 A'   29 A"   76 A'   77 A'   78 A'   30 A"   79 A'   80 A'                 
  3.962   3.972   3.989   4.017   4.089   4.116   4.253   4.397
 31 A"   32 A"   81 A'   33 A"   82 A'   83 A'   84 A'   85 A'                 
  4.792   5.994   6.033   6.080   6.268   6.349   6.653  23.543
 86 A'   34 A"   87 A'   88 A'   35 A"   89 A'   90 A'   91 A'                 
 24.215  27.837  28.338  28.367  28.386  28.534  28.545  28.558
 92 A'   93 A'   36 A"   94 A'   95 A'   37 A"   96 A'   38 A"                 
 28.596  28.694  66.738 127.883 127.906 127.935 151.6371901.799
 97 A'   98 A'   99 A'   39 A"  100 A'  101 A'  102 A'  103 A'                 

 Beta MOs, Restricted
 -- Occupied --                  
******* -176.31 -165.71 -165.71 -165.71  -35.81  -31.30  -31.29
  1 A'    2 A'    3 A'    1 A"    4 A'    5 A'    6 A'    2 A"                 
-31.293 -24.710 -22.950 -22.948 -22.948 -22.944 -22.944 -10.280
  7 A'    8 A'    9 A'    3 A"   10 A'   11 A'    4 A"   12 A'                 
-10.228  -6.356  -4.768  -4.753  -4.753  -2.035  -2.029  -2.029
 13 A'   14 A'   15 A'    5 A"   16 A'   17 A'    6 A"   18 A'                 
 -2.016  -2.016  -1.251  -0.812  -0.680  -0.604  -0.551  -0.501
  7 A"   19 A'   20 A'   21 A'   22 A'   23 A'   24 A'   25 A'                 
 -0.486  -0.416  -0.382  -0.330  -0.276  -0.255
  8 A"   26 A'   27 A'    9 A"   28 A'   10 A"                                 
 -- Virtual --                   
 -0.041  -0.021  -0.009   0.021   0.034   0.058   0.071   0.086
 29 A'   11 A"   30 A'   31 A'   32 A'   12 A"   33 A'   34 A'                 
  0.102   0.110   0.121   0.138   0.153   0.173   0.190   0.212
 13 A"   35 A'   36 A'   37 A'   38 A'   39 A'   40 A'   41 A'                 
  0.225   0.265   0.271   0.309   0.338   0.360   0.364   0.403
 14 A"   42 A'   15 A"   43 A'   44 A'   45 A'   46 A'   16 A"                 
  0.421   0.440   0.464   0.465   0.474   0.519   0.573   0.595
 17 A"   47 A'   48 A'   49 A'   50 A'   18 A"   51 A'   19 A"                 
  0.607   0.662   0.712   0.725   0.758   0.792   0.944   1.011
 52 A'   53 A'   54 A'   55 A'   56 A'   57 A'   58 A'   20 A"                 
  1.156   1.221   1.259   1.335   1.339   1.377   1.396   1.396
 21 A"   22 A"   59 A'   60 A'   23 A"   61 A'   62 A'   24 A"                 
  1.446   1.513   1.607   1.671   1.729   1.762   1.833   1.838
 63 A'   64 A'   65 A'   66 A'   25 A"   67 A'   26 A"   68 A'                 
  1.981   2.058   2.130   2.304   2.386   2.598   2.621   2.631
 69 A'   27 A"   70 A'   71 A'   72 A'   73 A'   74 A'   28 A"                 
  2.724   2.824   2.982   3.214   3.446   3.769   3.791   3.946
 75 A'   29 A"   76 A'   77 A'   78 A'   30 A"   79 A'   80 A'                 
  3.962   3.972   3.989   4.017   4.089   4.116   4.253   4.397
 31 A"   32 A"   81 A'   33 A"   82 A'   83 A'   84 A'   85 A'                 
  4.792   5.994   6.033   6.080   6.268   6.349   6.653  23.543
 86 A'   34 A"   87 A'   88 A'   35 A"   89 A'   90 A'   91 A'                 
 24.215  27.837  28.338  28.367  28.386  28.534  28.545  28.558
 92 A'   93 A'   36 A"   94 A'   95 A'   37 A"   96 A'   38 A"                 
 28.596  28.694  66.738 127.883 127.906 127.935 151.6371901.799
 97 A'   98 A'   99 A'   39 A"  100 A'  101 A'  102 A'  103 A'                 
 --------------------------------------------------------------

          Ground-State Mulliken Net Atomic Charges

     Atom                 Charge (a.u.)
  ----------------------------------------
      1 H                     0.151786
      2 H                     0.166585
      3 F                    -0.114761
      4 I                     0.087614
      5 C                    -0.101202
      6 C                    -0.190021
  ----------------------------------------
  Sum of atomic charges =     0.000000

 -----------------------------------------------------------------
                    Cartesian Multipole Moments
 -----------------------------------------------------------------
    Charge (ESU x 10^10)
                 0.0000
    Dipole Moment (Debye)
         X       0.2514      Y       1.9132      Z       0.0000
       Tot       1.9297
    Quadrupole Moments (Debye-Ang)
        XX     -44.2858     XY       5.2107     YY     -42.1828
        XZ      -0.0000     YZ      -0.0000     ZZ     -47.1928
    Octopole Moments (Debye-Ang^2)
       XXX     -19.1411    XXY      15.6204    XYY      -6.8377
       YYY      29.2756    XXZ      -0.0000    XYZ       0.0000
       YYZ       0.0000    XZZ      -7.0414    YZZ       7.3172
       ZZZ      -0.0000
    Hexadecapole Moments (Debye-Ang^3)
      XXXX    -501.4896   XXXY     -19.6195   XXYY    -103.0549
      XYYY     -46.1896   YYYY    -168.2587   XXXZ      -0.0000
      XXYZ      -0.0000   XYYZ      -0.0000   YYYZ      -0.0000
      XXZZ     -97.7702   XYZZ     -20.8216   YYZZ     -42.8683
      XZZZ      -0.0000   YZZZ      -0.0000   ZZZZ     -60.6294
 -----------------------------------------------------------------
 Calculating analytic gradient of the SCF energy
 Gradient of SCF Energy
            1           2           3           4           5           6
    1   0.0028399   0.0029790  -0.0014464   0.0043880  -0.0077391  -0.0010214
    2   0.0051113   0.0003167   0.0008511   0.0025960  -0.0039378  -0.0049374
    3  -0.0000000  -0.0000000   0.0000000  -0.0000000  -0.0000000   0.0000000
 Max gradient component =       7.739E-03
 RMS gradient           =       3.098E-03
 Gradient time:  CPU 4.72 s  wall 1.28 s
 Geometry Optimization Parameters
   NAtoms,    NIC,     NZ,  NCons,   NDum,   NFix, NCnnct, MaxDiis
        6      32       0       0       0       0       0       0

 Cartesian Hessian Update
 Hessian Updated using BFGS Update


** GEOMETRY OPTIMIZATION IN DELOCALIZED INTERNAL COORDINATES **
   Searching for a Minimum

   Optimization Cycle:  12

                       Coordinates (Angstroms)
     ATOM                X               Y               Z
      1  H         2.7258801874    1.4735412187    0.0000000000
      2  H         0.3452116502    1.9304697534    0.0000000000
      3  F         2.5150290673   -0.5513964193    0.0000000000
      4  I        -0.7715620104   -0.5729964325    0.0000000000
      5  C         1.9780249572    0.6772068283    0.0000000000
      6  C         0.6776588797    0.9031069992    0.0000000000
   Point Group: cs    Number of degrees of freedom:     9


   Energy is  -7096.797025355

 Hessian Updated using BFGS Update

  9 Hessian modes will be used to form the next step
  Hessian Eigenvalues:
     0.044328    0.146898    0.164887    0.201304    0.224563    0.351366
     0.435362    0.542746    0.817735

 Minimum Search - Taking Simple RFO Step
 Searching for Lamda that Minimizes Along All modes
 Value Taken    Lamda =  -0.00026501
 Step Taken.  Stepsize is  0.031213

                             Maximum     Tolerance    Cnvgd?
         Gradient           0.007379      0.000300      NO
         Displacement       0.018291      0.001200      NO
         Energy change     -0.001665      0.000001      NO


 New Cartesian Coordinates Obtained by Inverse Iteration

 Displacement from previous Coordinates is:  0.034278
 ----------------------------------------------------------------
             Standard Nuclear Orientation (Angstroms)
    I     Atom           X                Y                Z
 ----------------------------------------------------------------
    1      H       2.7260308509     1.4624854605     0.0000000000
    2      H       0.3343141999     1.9345957846     0.0000000000
    3      F       2.5216351359    -0.5495834825     0.0000000000
    4      I      -0.7721181188    -0.5715437411     0.0000000000
    5      C       1.9817473220     0.6787852336     0.0000000000
    6      C       0.6786333415     0.9051926927     0.0000000000
 ----------------------------------------------------------------
 Molecular Point Group                 Cs    NOp =  2
 Largest Abelian Subgroup              Cs    NOp =  2
 Nuclear Repulsion Energy =   291.5041160453 hartrees
 There are       38 alpha and       38 beta electrons
 Applying Cartesian multipole field
    Component          Value
    ---------          -----
     (2,0,0)        1.00000E-11
     (0,2,0)        2.00000E-11
     (0,0,2)       -3.00000E-11
 Nucleus-field energy     =     0.0000000068 hartrees
 Requested basis set is 6-311++G(d,p)
 There are 52 shells and 142 basis functions
 A cutoff of  1.0D-11 yielded   1227 shell pairs
 There are      9354 function pairs (     10443 Cartesian)
 Smallest overlap matrix eigenvalue = 1.02E-04
 Guess MOs from SCF MO coefficient file

 -----------------------------------------------------------------------
  General SCF calculation program by
  Eric Jon Sundstrom, Paul Horn, Yuezhi Mao, Dmitri Zuev, Alec White,
  David Stuck, Shaama M.S., Shane Yost, Joonho Lee, David Small,
  Daniel Levine, Susi Lehtola, Hugh Burton, Evgeny Epifanovsky
 -----------------------------------------------------------------------
 Exchange:     0.2000 Hartree-Fock + 0.0800 Slater + 0.7200 B88
 Correlation:  0.1900 VWN1RPA + 0.8100 LYP
 Using SG-1 standard quadrature grid
 using 4 threads for integral computing
 -------------------------------------------------------
 OpenMP Integral computing Module                
 Release: version 2.0, May 2017, Q-Chem Inc. Pleasanton 
 -------------------------------------------------------
 -------------------------------------------------------
 OpenMP BLAS3 based DFT computing Module                
 Release: version 1.0, May 2013, Q-Chem Inc. Pittsburgh 
 -------------------------------------------------------
 A restricted SCF calculation will be
 performed using DIIS
 SCF converges when DIIS error is below 1.0e-08
 ---------------------------------------
  Cycle       Energy         DIIS error
 ---------------------------------------
    1   -7096.7971136666      1.29e-04  
    2   -7096.7971444259      5.85e-05  
    3   -7096.7971395223      7.30e-05  
    4   -7096.7971529255      8.65e-06  
    5   -7096.7971530428      4.60e-06  
    6   -7096.7971530727      5.66e-07  
    7   -7096.7971530735      1.48e-07  
    8   -7096.7971530735      6.86e-08  
    9   -7096.7971530735      1.14e-08  
   10   -7096.7971530736      2.11e-09  Convergence criterion met
 ---------------------------------------
 SCF time:   CPU 13.76s  wall 4.00s 
 SCF   energy in the final basis set =    -7096.7971530736
 Total energy in the final basis set =    -7096.7971530736

 --------------------------------------------------------------
             Orbital Energies (a.u.) and Symmetries
 --------------------------------------------------------------

 Alpha MOs, Restricted
 -- Occupied --                  
******* -176.31 -165.71 -165.71 -165.71  -35.81  -31.30  -31.29
  1 A'    2 A'    3 A'    1 A"    4 A'    5 A'    6 A'    2 A"                 
-31.293 -24.710 -22.950 -22.948 -22.948 -22.944 -22.944 -10.280
  7 A'    8 A'    9 A'    3 A"   10 A'   11 A'    4 A"   12 A'                 
-10.229  -6.356  -4.768  -4.753  -4.753  -2.034  -2.029  -2.029
 13 A'   14 A'   15 A'    5 A"   16 A'   17 A'    6 A"   18 A'                 
 -2.016  -2.016  -1.250  -0.811  -0.680  -0.604  -0.552  -0.501
  7 A"   19 A'   20 A'   21 A'   22 A'   23 A'   24 A'   25 A'                 
 -0.486  -0.416  -0.382  -0.330  -0.275  -0.255
  8 A"   26 A'   27 A'    9 A"   28 A'   10 A"                                 
 -- Virtual --                   
 -0.041  -0.022  -0.009   0.021   0.034   0.058   0.071   0.087
 29 A'   11 A"   30 A'   31 A'   32 A'   12 A"   33 A'   34 A'                 
  0.102   0.110   0.121   0.139   0.152   0.174   0.191   0.211
 13 A"   35 A'   36 A'   37 A'   38 A'   39 A'   40 A'   41 A'                 
  0.225   0.264   0.271   0.309   0.339   0.359   0.364   0.403
 14 A"   42 A'   15 A"   43 A'   44 A'   45 A'   46 A'   16 A"                 
  0.421   0.440   0.464   0.465   0.474   0.519   0.575   0.595
 17 A"   47 A'   48 A'   49 A'   50 A'   18 A"   51 A'   19 A"                 
  0.606   0.662   0.712   0.725   0.758   0.791   0.945   1.010
 52 A'   53 A'   54 A'   55 A'   56 A'   57 A'   58 A'   20 A"                 
  1.155   1.221   1.260   1.335   1.339   1.377   1.397   1.397
 21 A"   22 A"   59 A'   60 A'   23 A"   61 A'   24 A"   62 A'                 
  1.445   1.513   1.603   1.671   1.732   1.763   1.828   1.839
 63 A'   64 A'   65 A'   66 A'   25 A"   67 A'   26 A"   68 A'                 
  1.981   2.061   2.126   2.309   2.383   2.594   2.621   2.630
 69 A'   27 A"   70 A'   71 A'   72 A'   73 A'   74 A'   28 A"                 
  2.734   2.823   2.981   3.210   3.445   3.769   3.792   3.950
 75 A'   29 A"   76 A'   77 A'   78 A'   30 A"   79 A'   80 A'                 
  3.962   3.971   3.989   4.017   4.090   4.117   4.252   4.396
 31 A"   32 A"   81 A'   33 A"   82 A'   83 A'   84 A'   85 A'                 
  4.792   5.994   6.033   6.079   6.268   6.348   6.652  23.548
 86 A'   34 A"   87 A'   88 A'   35 A"   89 A'   90 A'   91 A'                 
 24.205  27.837  28.338  28.367  28.385  28.534  28.545  28.558
 92 A'   93 A'   36 A"   94 A'   95 A'   37 A"   96 A'   38 A"                 
 28.596  28.693  66.738 127.883 127.906 127.934 151.6371901.798
 97 A'   98 A'   99 A'   39 A"  100 A'  101 A'  102 A'  103 A'                 

 Beta MOs, Restricted
 -- Occupied --                  
******* -176.31 -165.71 -165.71 -165.71  -35.81  -31.30  -31.29
  1 A'    2 A'    3 A'    1 A"    4 A'    5 A'    6 A'    2 A"                 
-31.293 -24.710 -22.950 -22.948 -22.948 -22.944 -22.944 -10.280
  7 A'    8 A'    9 A'    3 A"   10 A'   11 A'    4 A"   12 A'                 
-10.229  -6.356  -4.768  -4.753  -4.753  -2.034  -2.029  -2.029
 13 A'   14 A'   15 A'    5 A"   16 A'   17 A'    6 A"   18 A'                 
 -2.016  -2.016  -1.250  -0.811  -0.680  -0.604  -0.552  -0.501
  7 A"   19 A'   20 A'   21 A'   22 A'   23 A'   24 A'   25 A'                 
 -0.486  -0.416  -0.382  -0.330  -0.275  -0.255
  8 A"   26 A'   27 A'    9 A"   28 A'   10 A"                                 
 -- Virtual --                   
 -0.041  -0.022  -0.009   0.021   0.034   0.058   0.071   0.087
 29 A'   11 A"   30 A'   31 A'   32 A'   12 A"   33 A'   34 A'                 
  0.102   0.110   0.121   0.139   0.152   0.174   0.191   0.211
 13 A"   35 A'   36 A'   37 A'   38 A'   39 A'   40 A'   41 A'                 
  0.225   0.264   0.271   0.309   0.339   0.359   0.364   0.403
 14 A"   42 A'   15 A"   43 A'   44 A'   45 A'   46 A'   16 A"                 
  0.421   0.440   0.464   0.465   0.474   0.519   0.575   0.595
 17 A"   47 A'   48 A'   49 A'   50 A'   18 A"   51 A'   19 A"                 
  0.606   0.662   0.712   0.725   0.758   0.791   0.945   1.010
 52 A'   53 A'   54 A'   55 A'   56 A'   57 A'   58 A'   20 A"                 
  1.155   1.221   1.260   1.335   1.339   1.377   1.397   1.397
 21 A"   22 A"   59 A'   60 A'   23 A"   61 A'   24 A"   62 A'                 
  1.445   1.513   1.603   1.671   1.732   1.763   1.828   1.839
 63 A'   64 A'   65 A'   66 A'   25 A"   67 A'   26 A"   68 A'                 
  1.981   2.061   2.126   2.309   2.383   2.594   2.621   2.630
 69 A'   27 A"   70 A'   71 A'   72 A'   73 A'   74 A'   28 A"                 
  2.734   2.823   2.981   3.210   3.445   3.769   3.792   3.950
 75 A'   29 A"   76 A'   77 A'   78 A'   30 A"   79 A'   80 A'                 
  3.962   3.971   3.989   4.017   4.090   4.117   4.252   4.396
 31 A"   32 A"   81 A'   33 A"   82 A'   83 A'   84 A'   85 A'                 
  4.792   5.994   6.033   6.079   6.268   6.348   6.652  23.548
 86 A'   34 A"   87 A'   88 A'   35 A"   89 A'   90 A'   91 A'                 
 24.205  27.837  28.338  28.367  28.385  28.534  28.545  28.558
 92 A'   93 A'   36 A"   94 A'   95 A'   37 A"   96 A'   38 A"                 
 28.596  28.693  66.738 127.883 127.906 127.934 151.6371901.798
 97 A'   98 A'   99 A'   39 A"  100 A'  101 A'  102 A'  103 A'                 
 --------------------------------------------------------------

          Ground-State Mulliken Net Atomic Charges

     Atom                 Charge (a.u.)
  ----------------------------------------
      1 H                     0.151932
      2 H                     0.168368
      3 F                    -0.115626
      4 I                     0.087731
      5 C                    -0.100734
      6 C                    -0.191670
  ----------------------------------------
  Sum of atomic charges =     0.000000

 -----------------------------------------------------------------
                    Cartesian Multipole Moments
 -----------------------------------------------------------------
    Charge (ESU x 10^10)
                 0.0000
    Dipole Moment (Debye)
         X       0.2440      Y       1.9188      Z      -0.0000
       Tot       1.9343
    Quadrupole Moments (Debye-Ang)
        XX     -44.2836     XY       5.1939     YY     -42.1946
        XZ       0.0000     YZ      -0.0000     ZZ     -47.1990
    Octopole Moments (Debye-Ang^2)
       XXX     -19.1936    XXY      15.5678    XYY      -6.9375
       YYY      29.0941    XXZ       0.0000    XYZ      -0.0000
       YYZ      -0.0000    XZZ      -7.0593    YZZ       7.2508
       ZZZ       0.0000
    Hexadecapole Moments (Debye-Ang^3)
      XXXX    -502.6823   XXXY     -19.4043   XXYY    -103.3890
      XYYY     -46.3381   YYYY    -168.1223   XXXZ       0.0000
      XXYZ      -0.0000   XYYZ       0.0000   YYYZ      -0.0000
      XXZZ     -97.9729   XYZZ     -20.7732   YYZZ     -42.8407
      XZZZ       0.0000   YZZZ      -0.0000   ZZZZ     -60.6545
 -----------------------------------------------------------------
 Calculating analytic gradient of the SCF energy
 Gradient of SCF Energy
            1           2           3           4           5           6
    1  -0.0018546   0.0005824  -0.0003473   0.0038295  -0.0003943  -0.0018156
    2  -0.0011269   0.0037534   0.0008946   0.0025091   0.0008022  -0.0068323
    3  -0.0000000   0.0000000   0.0000000   0.0000000   0.0000000  -0.0000000
 Max gradient component =       6.832E-03
 RMS gradient           =       2.258E-03
 Gradient time:  CPU 4.73 s  wall 1.31 s
 Geometry Optimization Parameters
   NAtoms,    NIC,     NZ,  NCons,   NDum,   NFix, NCnnct, MaxDiis
        6      32       0       0       0       0       0       0

 Cartesian Hessian Update
 Hessian Updated using BFGS Update


** GEOMETRY OPTIMIZATION IN DELOCALIZED INTERNAL COORDINATES **
   Searching for a Minimum

   Optimization Cycle:  13

                       Coordinates (Angstroms)
     ATOM                X               Y               Z
      1  H         2.7260308509    1.4624854605    0.0000000000
      2  H         0.3343141999    1.9345957846    0.0000000000
      3  F         2.5216351359   -0.5495834825    0.0000000000
      4  I        -0.7721181188   -0.5715437411    0.0000000000
      5  C         1.9817473220    0.6787852336    0.0000000000
      6  C         0.6786333415    0.9051926927    0.0000000000
   Point Group: cs    Number of degrees of freedom:     9


   Energy is  -7096.797153074

 Hessian Updated using BFGS Update

  9 Hessian modes will be used to form the next step
  Hessian Eigenvalues:
     0.042388    0.152677    0.187568    0.213387    0.242118    0.353328
     0.435723    0.580869    0.612292

 Minimum Search - Taking Simple RFO Step
 Searching for Lamda that Minimizes Along All modes
 Value Taken    Lamda =  -0.00013367
 Step Taken.  Stepsize is  0.028333

                             Maximum     Tolerance    Cnvgd?
         Gradient           0.004165      0.000300      NO
         Displacement       0.018083      0.001200      NO
         Energy change     -0.000128      0.000001      NO


 New Cartesian Coordinates Obtained by Inverse Iteration

 Displacement from previous Coordinates is:  0.026084
 ----------------------------------------------------------------
             Standard Nuclear Orientation (Angstroms)
    I     Atom           X                Y                Z
 ----------------------------------------------------------------
    1      H       2.7333853799     1.4610086627     0.0000000000
    2      H       0.3282702158     1.9278116348     0.0000000000
    3      F       2.5237739948    -0.5487641092     0.0000000000
    4      I      -0.7766654727    -0.5694954807     0.0000000000
    5      C       1.9840627820     0.6811680562     0.0000000000
    6      C       0.6774158315     0.9082031839     0.0000000000
 ----------------------------------------------------------------
 Molecular Point Group                 Cs    NOp =  2
 Largest Abelian Subgroup              Cs    NOp =  2
 Nuclear Repulsion Energy =   291.0644888075 hartrees
 There are       38 alpha and       38 beta electrons
 Applying Cartesian multipole field
    Component          Value
    ---------          -----
     (2,0,0)        1.00000E-11
     (0,2,0)        2.00000E-11
     (0,0,2)       -3.00000E-11
 Nucleus-field energy     =     0.0000000068 hartrees
 Requested basis set is 6-311++G(d,p)
 There are 52 shells and 142 basis functions
 A cutoff of  1.0D-11 yielded   1226 shell pairs
 There are      9353 function pairs (     10442 Cartesian)
 Smallest overlap matrix eigenvalue = 1.04E-04
 Guess MOs from SCF MO coefficient file

 -----------------------------------------------------------------------
  General SCF calculation program by
  Eric Jon Sundstrom, Paul Horn, Yuezhi Mao, Dmitri Zuev, Alec White,
  David Stuck, Shaama M.S., Shane Yost, Joonho Lee, David Small,
  Daniel Levine, Susi Lehtola, Hugh Burton, Evgeny Epifanovsky
 -----------------------------------------------------------------------
 Exchange:     0.2000 Hartree-Fock + 0.0800 Slater + 0.7200 B88
 Correlation:  0.1900 VWN1RPA + 0.8100 LYP
 Using SG-1 standard quadrature grid
 using 4 threads for integral computing
 -------------------------------------------------------
 OpenMP Integral computing Module                
 Release: version 2.0, May 2017, Q-Chem Inc. Pleasanton 
 -------------------------------------------------------
 -------------------------------------------------------
 OpenMP BLAS3 based DFT computing Module                
 Release: version 1.0, May 2013, Q-Chem Inc. Pittsburgh 
 -------------------------------------------------------
 A restricted SCF calculation will be
 performed using DIIS
 SCF converges when DIIS error is below 1.0e-08
 ---------------------------------------
  Cycle       Energy         DIIS error
 ---------------------------------------
    1   -7096.7971962813      9.58e-05  
    2   -7096.7972165686      2.69e-05  
    3   -7096.7972159184      3.04e-05  
    4   -7096.7972183002      6.46e-06  
    5   -7096.7972183826      2.81e-06  
    6   -7096.7972184036      5.90e-07  
    7   -7096.7972184043      1.68e-07  
    8   -7096.7972184043      6.95e-08  
    9   -7096.7972184043      1.70e-08  
   10   -7096.7972184043      2.31e-09  Convergence criterion met
 ---------------------------------------
 SCF time:   CPU 13.75s  wall 4.00s 
 SCF   energy in the final basis set =    -7096.7972184043
 Total energy in the final basis set =    -7096.7972184043

 --------------------------------------------------------------
             Orbital Energies (a.u.) and Symmetries
 --------------------------------------------------------------

 Alpha MOs, Restricted
 -- Occupied --                  
******* -176.31 -165.71 -165.71 -165.71  -35.81  -31.30  -31.29
  1 A'    2 A'    3 A'    1 A"    4 A'    5 A'    6 A'    2 A"                 
-31.293 -24.710 -22.950 -22.948 -22.948 -22.944 -22.944 -10.281
  7 A'    8 A'    9 A'    3 A"   10 A'   11 A'    4 A"   12 A'                 
-10.230  -6.356  -4.768  -4.753  -4.753  -2.034  -2.029  -2.029
 13 A'   14 A'   15 A'    5 A"   16 A'   17 A'    6 A"   18 A'                 
 -2.016  -2.016  -1.250  -0.811  -0.680  -0.604  -0.551  -0.502
  7 A"   19 A'   20 A'   21 A'   22 A'   23 A'   24 A'   25 A'                 
 -0.486  -0.416  -0.382  -0.329  -0.276  -0.255
  8 A"   26 A'   27 A'    9 A"   28 A'   10 A"                                 
 -- Virtual --                   
 -0.042  -0.023  -0.009   0.021   0.034   0.058   0.071   0.086
 29 A'   11 A"   30 A'   31 A'   32 A'   12 A"   33 A'   34 A'                 
  0.102   0.110   0.121   0.139   0.153   0.173   0.191   0.211
 13 A"   35 A'   36 A'   37 A'   38 A'   39 A'   40 A'   41 A'                 
  0.225   0.263   0.271   0.309   0.338   0.359   0.364   0.403
 14 A"   42 A'   15 A"   43 A'   44 A'   45 A'   46 A'   16 A"                 
  0.420   0.439   0.463   0.465   0.474   0.519   0.574   0.595
 17 A"   47 A'   48 A'   49 A'   50 A'   18 A"   51 A'   19 A"                 
  0.607   0.662   0.710   0.725   0.758   0.789   0.945   1.010
 52 A'   53 A'   54 A'   55 A'   56 A'   57 A'   58 A'   20 A"                 
  1.154   1.221   1.261   1.336   1.339   1.375   1.397   1.398
 21 A"   22 A"   59 A'   60 A'   23 A"   61 A'   24 A"   62 A'                 
  1.446   1.512   1.599   1.673   1.733   1.766   1.826   1.840
 63 A'   64 A'   65 A'   66 A'   25 A"   67 A'   26 A"   68 A'                 
  1.982   2.064   2.122   2.307   2.386   2.596   2.621   2.630
 69 A'   27 A"   70 A'   71 A'   72 A'   73 A'   74 A'   28 A"                 
  2.741   2.822   2.977   3.205   3.441   3.769   3.791   3.959
 75 A'   29 A"   76 A'   77 A'   78 A'   30 A"   79 A'   80 A'                 
  3.962   3.970   3.988   4.016   4.089   4.116   4.252   4.395
 31 A"   32 A"   81 A'   33 A"   82 A'   83 A'   84 A'   85 A'                 
  4.791   5.993   6.033   6.077   6.268   6.348   6.649  23.554
 86 A'   34 A"   87 A'   88 A'   35 A"   89 A'   90 A'   91 A'                 
 24.193  27.836  28.338  28.367  28.384  28.534  28.545  28.557
 92 A'   93 A'   36 A"   94 A'   95 A'   37 A"   96 A'   38 A"                 
 28.596  28.693  66.738 127.883 127.906 127.934 151.6361901.797
 97 A'   98 A'   99 A'   39 A"  100 A'  101 A'  102 A'  103 A'                 

 Beta MOs, Restricted
 -- Occupied --                  
******* -176.31 -165.71 -165.71 -165.71  -35.81  -31.30  -31.29
  1 A'    2 A'    3 A'    1 A"    4 A'    5 A'    6 A'    2 A"                 
-31.293 -24.710 -22.950 -22.948 -22.948 -22.944 -22.944 -10.281
  7 A'    8 A'    9 A'    3 A"   10 A'   11 A'    4 A"   12 A'                 
-10.230  -6.356  -4.768  -4.753  -4.753  -2.034  -2.029  -2.029
 13 A'   14 A'   15 A'    5 A"   16 A'   17 A'    6 A"   18 A'                 
 -2.016  -2.016  -1.250  -0.811  -0.680  -0.604  -0.551  -0.502
  7 A"   19 A'   20 A'   21 A'   22 A'   23 A'   24 A'   25 A'                 
 -0.486  -0.416  -0.382  -0.329  -0.276  -0.255
  8 A"   26 A'   27 A'    9 A"   28 A'   10 A"                                 
 -- Virtual --                   
 -0.042  -0.023  -0.009   0.021   0.034   0.058   0.071   0.086
 29 A'   11 A"   30 A'   31 A'   32 A'   12 A"   33 A'   34 A'                 
  0.102   0.110   0.121   0.139   0.153   0.173   0.191   0.211
 13 A"   35 A'   36 A'   37 A'   38 A'   39 A'   40 A'   41 A'                 
  0.225   0.263   0.271   0.309   0.338   0.359   0.364   0.403
 14 A"   42 A'   15 A"   43 A'   44 A'   45 A'   46 A'   16 A"                 
  0.420   0.439   0.463   0.465   0.474   0.519   0.574   0.595
 17 A"   47 A'   48 A'   49 A'   50 A'   18 A"   51 A'   19 A"                 
  0.607   0.662   0.710   0.725   0.758   0.789   0.945   1.010
 52 A'   53 A'   54 A'   55 A'   56 A'   57 A'   58 A'   20 A"                 
  1.154   1.221   1.261   1.336   1.339   1.375   1.397   1.398
 21 A"   22 A"   59 A'   60 A'   23 A"   61 A'   24 A"   62 A'                 
  1.446   1.512   1.599   1.673   1.733   1.766   1.826   1.840
 63 A'   64 A'   65 A'   66 A'   25 A"   67 A'   26 A"   68 A'                 
  1.982   2.064   2.122   2.307   2.386   2.596   2.621   2.630
 69 A'   27 A"   70 A'   71 A'   72 A'   73 A'   74 A'   28 A"                 
  2.741   2.822   2.977   3.205   3.441   3.769   3.791   3.959
 75 A'   29 A"   76 A'   77 A'   78 A'   30 A"   79 A'   80 A'                 
  3.962   3.970   3.988   4.016   4.089   4.116   4.252   4.395
 31 A"   32 A"   81 A'   33 A"   82 A'   83 A'   84 A'   85 A'                 
  4.791   5.993   6.033   6.077   6.268   6.348   6.649  23.554
 86 A'   34 A"   87 A'   88 A'   35 A"   89 A'   90 A'   91 A'                 
 24.193  27.836  28.338  28.367  28.384  28.534  28.545  28.557
 92 A'   93 A'   36 A"   94 A'   95 A'   37 A"   96 A'   38 A"                 
 28.596  28.693  66.738 127.883 127.906 127.934 151.6361901.797
 97 A'   98 A'   99 A'   39 A"  100 A'  101 A'  102 A'  103 A'                 
 --------------------------------------------------------------

          Ground-State Mulliken Net Atomic Charges

     Atom                 Charge (a.u.)
  ----------------------------------------
      1 H                     0.152645
      2 H                     0.169900
      3 F                    -0.116072
      4 I                     0.087362
      5 C                    -0.099791
      6 C                    -0.194043
  ----------------------------------------
  Sum of atomic charges =     0.000000

 -----------------------------------------------------------------
                    Cartesian Multipole Moments
 -----------------------------------------------------------------
    Charge (ESU x 10^10)
                 0.0000
    Dipole Moment (Debye)
         X       0.2435      Y       1.9229      Z       0.0000
       Tot       1.9383
    Quadrupole Moments (Debye-Ang)
        XX     -44.2517     XY       5.2032     YY     -42.2113
        XZ       0.0000     YZ       0.0000     ZZ     -47.2109
    Octopole Moments (Debye-Ang^2)
       XXX     -18.7736    XXY      15.5406    XYY      -6.8402
       YYY      28.8308    XXZ       0.0000    XYZ       0.0000
       YYZ       0.0000    XZZ      -6.9655    YZZ       7.1652
       ZZZ       0.0000
    Hexadecapole Moments (Debye-Ang^3)
      XXXX    -504.0698   XXXY     -19.2450   XXYY    -103.5879
      XYYY     -46.6285   YYYY    -167.9702   XXXZ      -0.0000
      XXYZ       0.0000   XYYZ       0.0000   YYYZ       0.0000
      XXZZ     -98.3405   XYZZ     -20.8470   YYZZ     -42.7872
      XZZZ       0.0000   YZZZ       0.0000   ZZZZ     -60.6979
 -----------------------------------------------------------------
 Calculating analytic gradient of the SCF energy
 Gradient of SCF Energy
            1           2           3           4           5           6
    1  -0.0009617   0.0016041   0.0004662   0.0027996   0.0026178  -0.0065260
    2  -0.0012344  -0.0013573   0.0001308   0.0019499   0.0009756  -0.0004647
    3  -0.0000000  -0.0000000  -0.0000000  -0.0000000  -0.0000000   0.0000000
 Max gradient component =       6.526E-03
 RMS gradient           =       1.963E-03
 Gradient time:  CPU 4.73 s  wall 1.31 s
 Geometry Optimization Parameters
   NAtoms,    NIC,     NZ,  NCons,   NDum,   NFix, NCnnct, MaxDiis
        6      32       0       0       0       0       0       0

 Cartesian Hessian Update
 Hessian Updated using BFGS Update


** GEOMETRY OPTIMIZATION IN DELOCALIZED INTERNAL COORDINATES **
   Searching for a Minimum

   Optimization Cycle:  14

                       Coordinates (Angstroms)
     ATOM                X               Y               Z
      1  H         2.7333853799    1.4610086627    0.0000000000
      2  H         0.3282702158    1.9278116348    0.0000000000
      3  F         2.5237739948   -0.5487641092    0.0000000000
      4  I        -0.7766654727   -0.5694954807    0.0000000000
      5  C         1.9840627820    0.6811680562    0.0000000000
      6  C         0.6774158315    0.9082031839    0.0000000000
   Point Group: cs    Number of degrees of freedom:     9


   Energy is  -7096.797218404

 Hessian Updated using BFGS Update

  9 Hessian modes will be used to form the next step
  Hessian Eigenvalues:
     0.041932    0.143862    0.177421    0.224291    0.332011    0.360539
     0.409130    0.436970    0.685293

 Minimum Search - Taking Simple RFO Step
 Searching for Lamda that Minimizes Along All modes
 Value Taken    Lamda =  -0.00005519
 Step Taken.  Stepsize is  0.014024

                             Maximum     Tolerance    Cnvgd?
         Gradient           0.003864      0.000300      NO
         Displacement       0.008377      0.001200      NO
         Energy change     -0.000065      0.000001      NO


 New Cartesian Coordinates Obtained by Inverse Iteration

 Displacement from previous Coordinates is:  0.013120
 ----------------------------------------------------------------
             Standard Nuclear Orientation (Angstroms)
    I     Atom           X                Y                Z
 ----------------------------------------------------------------
    1      H       2.7370751053     1.4610814894     0.0000000000
    2      H       0.3236060329     1.9278380255     0.0000000000
    3      F       2.5222892817    -0.5496169607     0.0000000000
    4      I      -0.7775922683    -0.5704025843     0.0000000000
    5      C       1.9850737893     0.6817055590     0.0000000000
    6      C       0.6797907903     0.9093264189     0.0000000000
 ----------------------------------------------------------------
 Molecular Point Group                 Cs    NOp =  2
 Largest Abelian Subgroup              Cs    NOp =  2
 Nuclear Repulsion Energy =   290.8853725633 hartrees
 There are       38 alpha and       38 beta electrons
 Applying Cartesian multipole field
    Component          Value
    ---------          -----
     (2,0,0)        1.00000E-11
     (0,2,0)        2.00000E-11
     (0,0,2)       -3.00000E-11
 Nucleus-field energy     =     0.0000000068 hartrees
 Requested basis set is 6-311++G(d,p)
 There are 52 shells and 142 basis functions
 A cutoff of  1.0D-11 yielded   1226 shell pairs
 There are      9353 function pairs (     10442 Cartesian)
 Smallest overlap matrix eigenvalue = 1.03E-04
 Guess MOs from SCF MO coefficient file

 -----------------------------------------------------------------------
  General SCF calculation program by
  Eric Jon Sundstrom, Paul Horn, Yuezhi Mao, Dmitri Zuev, Alec White,
  David Stuck, Shaama M.S., Shane Yost, Joonho Lee, David Small,
  Daniel Levine, Susi Lehtola, Hugh Burton, Evgeny Epifanovsky
 -----------------------------------------------------------------------
 Exchange:     0.2000 Hartree-Fock + 0.0800 Slater + 0.7200 B88
 Correlation:  0.1900 VWN1RPA + 0.8100 LYP
 Using SG-1 standard quadrature grid
 using 4 threads for integral computing
 -------------------------------------------------------
 OpenMP Integral computing Module                
 Release: version 2.0, May 2017, Q-Chem Inc. Pleasanton 
 -------------------------------------------------------
 -------------------------------------------------------
 OpenMP BLAS3 based DFT computing Module                
 Release: version 1.0, May 2013, Q-Chem Inc. Pittsburgh 
 -------------------------------------------------------
 A restricted SCF calculation will be
 performed using DIIS
 SCF converges when DIIS error is below 1.0e-08
 ---------------------------------------
  Cycle       Energy         DIIS error
 ---------------------------------------
    1   -7096.7972521341      5.23e-05  
    2   -7096.7972598851      1.84e-05  
    3   -7096.7972586736      2.87e-05  
    4   -7096.7972608090      2.80e-06  
    5   -7096.7972608227      1.46e-06  
    6   -7096.7972608270      1.48e-07  
    7   -7096.7972608271      5.37e-08  
    8   -7096.7972608271      3.28e-08  
    9   -7096.7972608270      2.72e-09  Convergence criterion met
 ---------------------------------------
 SCF time:   CPU 12.38s  wall 3.00s 
 SCF   energy in the final basis set =    -7096.7972608270
 Total energy in the final basis set =    -7096.7972608270

 --------------------------------------------------------------
             Orbital Energies (a.u.) and Symmetries
 --------------------------------------------------------------

 Alpha MOs, Restricted
 -- Occupied --                  
******* -176.31 -165.71 -165.71 -165.71  -35.81  -31.30  -31.29
  1 A'    2 A'    3 A'    1 A"    4 A'    5 A'    6 A'    2 A"                 
-31.293 -24.710 -22.950 -22.948 -22.948 -22.944 -22.944 -10.281
  7 A'    8 A'    9 A'    3 A"   10 A'   11 A'    4 A"   12 A'                 
-10.230  -6.355  -4.768  -4.753  -4.753  -2.034  -2.029  -2.029
 13 A'   14 A'   15 A'    5 A"   16 A'   17 A'    6 A"   18 A'                 
 -2.016  -2.016  -1.250  -0.811  -0.680  -0.604  -0.551  -0.503
  7 A"   19 A'   20 A'   21 A'   22 A'   23 A'   24 A'   25 A'                 
 -0.486  -0.416  -0.382  -0.329  -0.275  -0.256
  8 A"   26 A'   27 A'    9 A"   28 A'   10 A"                                 
 -- Virtual --                   
 -0.043  -0.023  -0.009   0.021   0.034   0.058   0.071   0.086
 29 A'   11 A"   30 A'   31 A'   32 A'   12 A"   33 A'   34 A'                 
  0.102   0.110   0.121   0.139   0.153   0.173   0.191   0.211
 13 A"   35 A'   36 A'   37 A'   38 A'   39 A'   40 A'   41 A'                 
  0.225   0.263   0.271   0.309   0.338   0.359   0.364   0.403
 14 A"   42 A'   15 A"   43 A'   44 A'   45 A'   46 A'   16 A"                 
  0.420   0.439   0.463   0.465   0.474   0.519   0.574   0.595
 17 A"   47 A'   48 A'   49 A'   50 A'   18 A"   51 A'   19 A"                 
  0.606   0.662   0.710   0.725   0.757   0.789   0.944   1.009
 52 A'   53 A'   54 A'   55 A'   56 A'   57 A'   58 A'   20 A"                 
  1.154   1.221   1.261   1.336   1.339   1.375   1.396   1.397
 21 A"   22 A"   59 A'   60 A'   23 A"   61 A'   24 A"   62 A'                 
  1.446   1.511   1.598   1.673   1.732   1.767   1.824   1.840
 63 A'   64 A'   65 A'   66 A'   25 A"   67 A'   26 A"   68 A'                 
  1.982   2.066   2.122   2.307   2.384   2.596   2.622   2.630
 69 A'   27 A"   70 A'   71 A'   72 A'   73 A'   74 A'   28 A"                 
  2.742   2.822   2.976   3.202   3.441   3.769   3.791   3.957
 75 A'   29 A"   76 A'   77 A'   78 A'   30 A"   79 A'   80 A'                 
  3.962   3.970   3.988   4.016   4.088   4.116   4.251   4.394
 31 A"   32 A"   81 A'   33 A"   82 A'   83 A'   84 A'   85 A'                 
  4.791   5.993   6.033   6.076   6.268   6.348   6.648  23.551
 86 A'   34 A"   87 A'   88 A'   35 A"   89 A'   90 A'   91 A'                 
 24.197  27.835  28.338  28.367  28.383  28.534  28.545  28.557
 92 A'   93 A'   36 A"   94 A'   95 A'   37 A"   96 A'   38 A"                 
 28.596  28.692  66.738 127.883 127.906 127.933 151.6351901.796
 97 A'   98 A'   99 A'   39 A"  100 A'  101 A'  102 A'  103 A'                 

 Beta MOs, Restricted
 -- Occupied --                  
******* -176.31 -165.71 -165.71 -165.71  -35.81  -31.30  -31.29
  1 A'    2 A'    3 A'    1 A"    4 A'    5 A'    6 A'    2 A"                 
-31.293 -24.710 -22.950 -22.948 -22.948 -22.944 -22.944 -10.281
  7 A'    8 A'    9 A'    3 A"   10 A'   11 A'    4 A"   12 A'                 
-10.230  -6.355  -4.768  -4.753  -4.753  -2.034  -2.029  -2.029
 13 A'   14 A'   15 A'    5 A"   16 A'   17 A'    6 A"   18 A'                 
 -2.016  -2.016  -1.250  -0.811  -0.680  -0.604  -0.551  -0.503
  7 A"   19 A'   20 A'   21 A'   22 A'   23 A'   24 A'   25 A'                 
 -0.486  -0.416  -0.382  -0.329  -0.275  -0.256
  8 A"   26 A'   27 A'    9 A"   28 A'   10 A"                                 
 -- Virtual --                   
 -0.043  -0.023  -0.009   0.021   0.034   0.058   0.071   0.086
 29 A'   11 A"   30 A'   31 A'   32 A'   12 A"   33 A'   34 A'                 
  0.102   0.110   0.121   0.139   0.153   0.173   0.191   0.211
 13 A"   35 A'   36 A'   37 A'   38 A'   39 A'   40 A'   41 A'                 
  0.225   0.263   0.271   0.309   0.338   0.359   0.364   0.403
 14 A"   42 A'   15 A"   43 A'   44 A'   45 A'   46 A'   16 A"                 
  0.420   0.439   0.463   0.465   0.474   0.519   0.574   0.595
 17 A"   47 A'   48 A'   49 A'   50 A'   18 A"   51 A'   19 A"                 
  0.606   0.662   0.710   0.725   0.757   0.789   0.944   1.009
 52 A'   53 A'   54 A'   55 A'   56 A'   57 A'   58 A'   20 A"                 
  1.154   1.221   1.261   1.336   1.339   1.375   1.396   1.397
 21 A"   22 A"   59 A'   60 A'   23 A"   61 A'   24 A"   62 A'                 
  1.446   1.511   1.598   1.673   1.732   1.767   1.824   1.840
 63 A'   64 A'   65 A'   66 A'   25 A"   67 A'   26 A"   68 A'                 
  1.982   2.066   2.122   2.307   2.384   2.596   2.622   2.630
 69 A'   27 A"   70 A'   71 A'   72 A'   73 A'   74 A'   28 A"                 
  2.742   2.822   2.976   3.202   3.441   3.769   3.791   3.957
 75 A'   29 A"   76 A'   77 A'   78 A'   30 A"   79 A'   80 A'                 
  3.962   3.970   3.988   4.016   4.088   4.116   4.251   4.394
 31 A"   32 A"   81 A'   33 A"   82 A'   83 A'   84 A'   85 A'                 
  4.791   5.993   6.033   6.076   6.268   6.348   6.648  23.551
 86 A'   34 A"   87 A'   88 A'   35 A"   89 A'   90 A'   91 A'                 
 24.197  27.835  28.338  28.367  28.383  28.534  28.545  28.557
 92 A'   93 A'   36 A"   94 A'   95 A'   37 A"   96 A'   38 A"                 
 28.596  28.692  66.738 127.883 127.906 127.933 151.6351901.796
 97 A'   98 A'   99 A'   39 A"  100 A'  101 A'  102 A'  103 A'                 
 --------------------------------------------------------------

          Ground-State Mulliken Net Atomic Charges

     Atom                 Charge (a.u.)
  ----------------------------------------
      1 H                     0.152775
      2 H                     0.170848
      3 F                    -0.116222
      4 I                     0.086328
      5 C                    -0.100130
      6 C                    -0.193598
  ----------------------------------------
  Sum of atomic charges =     0.000000

 -----------------------------------------------------------------
                    Cartesian Multipole Moments
 -----------------------------------------------------------------
    Charge (ESU x 10^10)
                 0.0000
    Dipole Moment (Debye)
         X       0.2487      Y       1.9306      Z       0.0000
       Tot       1.9466
    Quadrupole Moments (Debye-Ang)
        XX     -44.2276     XY       5.2068     YY     -42.2151
        XZ       0.0000     YZ       0.0000     ZZ     -47.2181
    Octopole Moments (Debye-Ang^2)
       XXX     -18.6347    XXY      15.5858    XYY      -6.8350
       YYY      28.9071    XXZ       0.0000    XYZ       0.0000
       YYZ       0.0000    XZZ      -6.9462    YZZ       7.1881
       ZZZ       0.0000
    Hexadecapole Moments (Debye-Ang^3)
      XXXX    -504.0466   XXXY     -19.2517   XXYY    -103.6627
      XYYY     -46.8228   YYYY    -168.3146   XXXZ       0.0000
      XXYZ       0.0000   XYYZ       0.0000   YYYZ       0.0000
      XXZZ     -98.4068   XYZZ     -20.8994   YYZZ     -42.8480
      XZZZ       0.0000   YZZZ       0.0000   ZZZZ     -60.7165
 -----------------------------------------------------------------
 Calculating analytic gradient of the SCF energy
 Gradient of SCF Energy
            1           2           3           4           5           6
    1  -0.0002043   0.0007486   0.0003664   0.0018303   0.0008421  -0.0035831
    2  -0.0005043  -0.0006064  -0.0000439   0.0012406   0.0006301  -0.0007160
    3   0.0000000  -0.0000000  -0.0000000  -0.0000000  -0.0000000   0.0000000
 Max gradient component =       3.583E-03
 RMS gradient           =       1.073E-03
 Gradient time:  CPU 4.72 s  wall 1.28 s
 Geometry Optimization Parameters
   NAtoms,    NIC,     NZ,  NCons,   NDum,   NFix, NCnnct, MaxDiis
        6      32       0       0       0       0       0       0

 Cartesian Hessian Update
 Hessian Updated using BFGS Update


** GEOMETRY OPTIMIZATION IN DELOCALIZED INTERNAL COORDINATES **
   Searching for a Minimum

   Optimization Cycle:  15

                       Coordinates (Angstroms)
     ATOM                X               Y               Z
      1  H         2.7370751053    1.4610814894    0.0000000000
      2  H         0.3236060329    1.9278380255    0.0000000000
      3  F         2.5222892817   -0.5496169607    0.0000000000
      4  I        -0.7775922683   -0.5704025843    0.0000000000
      5  C         1.9850737893    0.6817055590    0.0000000000
      6  C         0.6797907903    0.9093264189    0.0000000000
   Point Group: cs    Number of degrees of freedom:     9


   Energy is  -7096.797260827

 Hessian Updated using BFGS Update

  9 Hessian modes will be used to form the next step
  Hessian Eigenvalues:
     0.041437    0.112642    0.161057    0.223778    0.256877    0.343531
     0.384392    0.440028    0.646296

 Minimum Search - Taking Simple RFO Step
 Searching for Lamda that Minimizes Along All modes
 Value Taken    Lamda =  -0.00004055
 Step Taken.  Stepsize is  0.017572

                             Maximum     Tolerance    Cnvgd?
         Gradient           0.001881      0.000300      NO
         Displacement       0.009576      0.001200      NO
         Energy change     -0.000042      0.000001      NO


 New Cartesian Coordinates Obtained by Inverse Iteration

 Displacement from previous Coordinates is:  0.013656
 ----------------------------------------------------------------
             Standard Nuclear Orientation (Angstroms)
    I     Atom           X                Y                Z
 ----------------------------------------------------------------
    1      H       2.7398917955     1.4615965452     0.0000000000
    2      H       0.3192256690     1.9277039797     0.0000000000
    3      F       2.5214172783    -0.5504108433     0.0000000000
    4      I      -0.7801246880    -0.5716290178     0.0000000000
    5      C       1.9868168657     0.6819226110     0.0000000000
    6      C       0.6830158108     0.9107486731     0.0000000000
 ----------------------------------------------------------------
 Molecular Point Group                 Cs    NOp =  2
 Largest Abelian Subgroup              Cs    NOp =  2
 Nuclear Repulsion Energy =   290.5365157817 hartrees
 There are       38 alpha and       38 beta electrons
 Applying Cartesian multipole field
    Component          Value
    ---------          -----
     (2,0,0)        1.00000E-11
     (0,2,0)        2.00000E-11
     (0,0,2)       -3.00000E-11
 Nucleus-field energy     =     0.0000000068 hartrees
 Requested basis set is 6-311++G(d,p)
 There are 52 shells and 142 basis functions
 A cutoff of  1.0D-11 yielded   1226 shell pairs
 There are      9353 function pairs (     10442 Cartesian)
 Smallest overlap matrix eigenvalue = 1.02E-04
 Guess MOs from SCF MO coefficient file

 -----------------------------------------------------------------------
  General SCF calculation program by
  Eric Jon Sundstrom, Paul Horn, Yuezhi Mao, Dmitri Zuev, Alec White,
  David Stuck, Shaama M.S., Shane Yost, Joonho Lee, David Small,
  Daniel Levine, Susi Lehtola, Hugh Burton, Evgeny Epifanovsky
 -----------------------------------------------------------------------
 Exchange:     0.2000 Hartree-Fock + 0.0800 Slater + 0.7200 B88
 Correlation:  0.1900 VWN1RPA + 0.8100 LYP
 Using SG-1 standard quadrature grid
 using 4 threads for integral computing
 -------------------------------------------------------
 OpenMP Integral computing Module                
 Release: version 2.0, May 2017, Q-Chem Inc. Pleasanton 
 -------------------------------------------------------
 -------------------------------------------------------
 OpenMP BLAS3 based DFT computing Module                
 Release: version 1.0, May 2013, Q-Chem Inc. Pittsburgh 
 -------------------------------------------------------
 A restricted SCF calculation will be
 performed using DIIS
 SCF converges when DIIS error is below 1.0e-08
 ---------------------------------------
  Cycle       Energy         DIIS error
 ---------------------------------------
    1   -7096.7972700332      6.23e-05  
    2   -7096.7972801618      3.02e-05  
    3   -7096.7972785393      3.96e-05  
    4   -7096.7972825454      3.74e-06  
    5   -7096.7972825732      1.80e-06  
    6   -7096.7972825793      1.92e-07  
    7   -7096.7972825794      7.93e-08  
    8   -7096.7972825794      3.98e-08  
    9   -7096.7972825794      4.97e-09  Convergence criterion met
 ---------------------------------------
 SCF time:   CPU 12.37s  wall 3.00s 
 SCF   energy in the final basis set =    -7096.7972825794
 Total energy in the final basis set =    -7096.7972825794

 --------------------------------------------------------------
             Orbital Energies (a.u.) and Symmetries
 --------------------------------------------------------------

 Alpha MOs, Restricted
 -- Occupied --                  
******* -176.31 -165.71 -165.71 -165.71  -35.81  -31.30  -31.29
  1 A'    2 A'    3 A'    1 A"    4 A'    5 A'    6 A'    2 A"                 
-31.293 -24.710 -22.950 -22.948 -22.948 -22.944 -22.944 -10.281
  7 A'    8 A'    9 A'    3 A"   10 A'   11 A'    4 A"   12 A'                 
-10.230  -6.355  -4.768  -4.753  -4.752  -2.034  -2.029  -2.028
 13 A'   14 A'   15 A'    5 A"   16 A'   17 A'    6 A"   18 A'                 
 -2.016  -2.016  -1.250  -0.811  -0.679  -0.604  -0.551  -0.503
  7 A"   19 A'   20 A'   21 A'   22 A'   23 A'   24 A'   25 A'                 
 -0.486  -0.415  -0.381  -0.329  -0.275  -0.256
  8 A"   26 A'   27 A'    9 A"   28 A'   10 A"                                 
 -- Virtual --                   
 -0.044  -0.023  -0.009   0.021   0.034   0.058   0.071   0.086
 29 A'   11 A"   30 A'   31 A'   32 A'   12 A"   33 A'   34 A'                 
  0.102   0.110   0.121   0.140   0.153   0.173   0.191   0.211
 13 A"   35 A'   36 A'   37 A'   38 A'   39 A'   40 A'   41 A'                 
  0.225   0.263   0.271   0.309   0.338   0.358   0.364   0.403
 14 A"   42 A'   15 A"   43 A'   44 A'   45 A'   46 A'   16 A"                 
  0.419   0.439   0.463   0.464   0.474   0.519   0.574   0.595
 17 A"   47 A'   48 A'   49 A'   50 A'   18 A"   51 A'   19 A"                 
  0.606   0.662   0.709   0.726   0.757   0.790   0.945   1.009
 52 A'   53 A'   54 A'   55 A'   56 A'   57 A'   58 A'   20 A"                 
  1.154   1.221   1.261   1.336   1.339   1.374   1.396   1.397
 21 A"   22 A"   59 A'   60 A'   23 A"   61 A'   24 A"   62 A'                 
  1.446   1.511   1.597   1.673   1.732   1.768   1.823   1.839
 63 A'   64 A'   65 A'   66 A'   25 A"   67 A'   26 A"   68 A'                 
  1.981   2.067   2.121   2.308   2.382   2.596   2.623   2.630
 69 A'   27 A"   70 A'   71 A'   72 A'   73 A'   74 A'   28 A"                 
  2.744   2.822   2.974   3.200   3.442   3.769   3.791   3.955
 75 A'   29 A"   76 A'   77 A'   78 A'   30 A"   79 A'   80 A'                 
  3.962   3.970   3.988   4.016   4.088   4.117   4.251   4.391
 31 A"   32 A"   81 A'   33 A"   82 A'   83 A'   84 A'   85 A'                 
  4.791   5.994   6.033   6.074   6.268   6.348   6.648  23.549
 86 A'   34 A"   87 A'   88 A'   35 A"   89 A'   90 A'   91 A'                 
 24.201  27.833  28.338  28.367  28.383  28.534  28.545  28.557
 92 A'   93 A'   36 A"   94 A'   95 A'   37 A"   96 A'   38 A"                 
 28.596  28.692  66.738 127.883 127.906 127.932 151.6331901.795
 97 A'   98 A'   99 A'   39 A"  100 A'  101 A'  102 A'  103 A'                 

 Beta MOs, Restricted
 -- Occupied --                  
******* -176.31 -165.71 -165.71 -165.71  -35.81  -31.30  -31.29
  1 A'    2 A'    3 A'    1 A"    4 A'    5 A'    6 A'    2 A"                 
-31.293 -24.710 -22.950 -22.948 -22.948 -22.944 -22.944 -10.281
  7 A'    8 A'    9 A'    3 A"   10 A'   11 A'    4 A"   12 A'                 
-10.230  -6.355  -4.768  -4.753  -4.752  -2.034  -2.029  -2.028
 13 A'   14 A'   15 A'    5 A"   16 A'   17 A'    6 A"   18 A'                 
 -2.016  -2.016  -1.250  -0.811  -0.679  -0.604  -0.551  -0.503
  7 A"   19 A'   20 A'   21 A'   22 A'   23 A'   24 A'   25 A'                 
 -0.486  -0.415  -0.381  -0.329  -0.275  -0.256
  8 A"   26 A'   27 A'    9 A"   28 A'   10 A"                                 
 -- Virtual --                   
 -0.044  -0.023  -0.009   0.021   0.034   0.058   0.071   0.086
 29 A'   11 A"   30 A'   31 A'   32 A'   12 A"   33 A'   34 A'                 
  0.102   0.110   0.121   0.140   0.153   0.173   0.191   0.211
 13 A"   35 A'   36 A'   37 A'   38 A'   39 A'   40 A'   41 A'                 
  0.225   0.263   0.271   0.309   0.338   0.358   0.364   0.403
 14 A"   42 A'   15 A"   43 A'   44 A'   45 A'   46 A'   16 A"                 
  0.419   0.439   0.463   0.464   0.474   0.519   0.574   0.595
 17 A"   47 A'   48 A'   49 A'   50 A'   18 A"   51 A'   19 A"                 
  0.606   0.662   0.709   0.726   0.757   0.790   0.945   1.009
 52 A'   53 A'   54 A'   55 A'   56 A'   57 A'   58 A'   20 A"                 
  1.154   1.221   1.261   1.336   1.339   1.374   1.396   1.397
 21 A"   22 A"   59 A'   60 A'   23 A"   61 A'   24 A"   62 A'                 
  1.446   1.511   1.597   1.673   1.732   1.768   1.823   1.839
 63 A'   64 A'   65 A'   66 A'   25 A"   67 A'   26 A"   68 A'                 
  1.981   2.067   2.121   2.308   2.382   2.596   2.623   2.630
 69 A'   27 A"   70 A'   71 A'   72 A'   73 A'   74 A'   28 A"                 
  2.744   2.822   2.974   3.200   3.442   3.769   3.791   3.955
 75 A'   29 A"   76 A'   77 A'   78 A'   30 A"   79 A'   80 A'                 
  3.962   3.970   3.988   4.016   4.088   4.117   4.251   4.391
 31 A"   32 A"   81 A'   33 A"   82 A'   83 A'   84 A'   85 A'                 
  4.791   5.994   6.033   6.074   6.268   6.348   6.648  23.549
 86 A'   34 A"   87 A'   88 A'   35 A"   89 A'   90 A'   91 A'                 
 24.201  27.833  28.338  28.367  28.383  28.534  28.545  28.557
 92 A'   93 A'   36 A"   94 A'   95 A'   37 A"   96 A'   38 A"                 
 28.596  28.692  66.738 127.883 127.906 127.932 151.6331901.795
 97 A'   98 A'   99 A'   39 A"  100 A'  101 A'  102 A'  103 A'                 
 --------------------------------------------------------------

          Ground-State Mulliken Net Atomic Charges

     Atom                 Charge (a.u.)
  ----------------------------------------
      1 H                     0.152761
      2 H                     0.171972
      3 F                    -0.116255
      4 I                     0.084629
      5 C                    -0.100460
      6 C                    -0.192648
  ----------------------------------------
  Sum of atomic charges =     0.000000

 -----------------------------------------------------------------
                    Cartesian Multipole Moments
 -----------------------------------------------------------------
    Charge (ESU x 10^10)
                 0.0000
    Dipole Moment (Debye)
         X       0.2581      Y       1.9391      Z      -0.0000
       Tot       1.9562
    Quadrupole Moments (Debye-Ang)
        XX     -44.1954     XY       5.2100     YY     -42.2189
        XZ      -0.0000     YZ      -0.0000     ZZ     -47.2289
    Octopole Moments (Debye-Ang^2)
       XXX     -18.3850    XXY      15.6258    XYY      -6.7869
       YYY      29.0225    XXZ      -0.0000    XYZ      -0.0000
       YYZ      -0.0000    XZZ      -6.8860    YZZ       7.2207
       ZZZ      -0.0000
    Hexadecapole Moments (Debye-Ang^3)
      XXXX    -504.5977   XXXY     -19.3739   XXYY    -103.8329
      XYYY     -47.1159   YYYY    -168.7238   XXXZ      -0.0000
      XXYZ      -0.0000   XYYZ      -0.0000   YYYZ      -0.0000
      XXZZ     -98.5709   XYZZ     -20.9888   YYZZ     -42.9225
      XZZZ      -0.0000   YZZZ      -0.0000   ZZZZ     -60.7497
 -----------------------------------------------------------------
 Calculating analytic gradient of the SCF energy
 Gradient of SCF Energy
            1           2           3           4           5           6
    1   0.0001341  -0.0001193   0.0001587   0.0003578  -0.0003928  -0.0001384
    2   0.0000514   0.0000106  -0.0000971   0.0001017   0.0002712  -0.0003377
    3   0.0000000   0.0000000  -0.0000000   0.0000000   0.0000000  -0.0000000
 Max gradient component =       3.928E-04
 RMS gradient           =       1.778E-04
 Gradient time:  CPU 4.71 s  wall 1.28 s
 Geometry Optimization Parameters
   NAtoms,    NIC,     NZ,  NCons,   NDum,   NFix, NCnnct, MaxDiis
        6      32       0       0       0       0       0       0

 Cartesian Hessian Update
 Hessian Updated using BFGS Update


** GEOMETRY OPTIMIZATION IN DELOCALIZED INTERNAL COORDINATES **
   Searching for a Minimum

   Optimization Cycle:  16

                       Coordinates (Angstroms)
     ATOM                X               Y               Z
      1  H         2.7398917955    1.4615965452    0.0000000000
      2  H         0.3192256690    1.9277039797    0.0000000000
      3  F         2.5214172783   -0.5504108433    0.0000000000
      4  I        -0.7801246880   -0.5716290178    0.0000000000
      5  C         1.9868168657    0.6819226110    0.0000000000
      6  C         0.6830158108    0.9107486731    0.0000000000
   Point Group: cs    Number of degrees of freedom:     9


   Energy is  -7096.797282579

 Hessian Updated using BFGS Update

  9 Hessian modes will be used to form the next step
  Hessian Eigenvalues:
     0.041778    0.110080    0.155995    0.224686    0.241599    0.341635
     0.388396    0.440840    0.655404

 Minimum Search - Taking Simple RFO Step
 Searching for Lamda that Minimizes Along All modes
 Value Taken    Lamda =  -0.00000111
 Step Taken.  Stepsize is  0.002409

                             Maximum     Tolerance    Cnvgd?
         Gradient           0.000290      0.000300     YES
         Displacement       0.001253      0.001200      NO
         Energy change     -0.000022      0.000001      NO


 New Cartesian Coordinates Obtained by Inverse Iteration

 Displacement from previous Coordinates is:  0.002858
 ----------------------------------------------------------------
             Standard Nuclear Orientation (Angstroms)
    I     Atom           X                Y                Z
 ----------------------------------------------------------------
    1      H       2.7393630116     1.4620681456     0.0000000000
    2      H       0.3196165892     1.9275369824     0.0000000000
    3      F       2.5219314500    -0.5503269127     0.0000000000
    4      I      -0.7811406663    -0.5716052247     0.0000000000
    5      C       1.9871439794     0.6816433754     0.0000000000
    6      C       0.6833283676     0.9106155817     0.0000000000
 ----------------------------------------------------------------
 Molecular Point Group                 Cs    NOp =  2
 Largest Abelian Subgroup              Cs    NOp =  2
 Nuclear Repulsion Energy =   290.4507459605 hartrees
 There are       38 alpha and       38 beta electrons
 Applying Cartesian multipole field
    Component          Value
    ---------          -----
     (2,0,0)        1.00000E-11
     (0,2,0)        2.00000E-11
     (0,0,2)       -3.00000E-11
 Nucleus-field energy     =     0.0000000068 hartrees
 Requested basis set is 6-311++G(d,p)
 There are 52 shells and 142 basis functions
 A cutoff of  1.0D-11 yielded   1226 shell pairs
 There are      9353 function pairs (     10442 Cartesian)
 Smallest overlap matrix eigenvalue = 1.02E-04
 Guess MOs from SCF MO coefficient file

 -----------------------------------------------------------------------
  General SCF calculation program by
  Eric Jon Sundstrom, Paul Horn, Yuezhi Mao, Dmitri Zuev, Alec White,
  David Stuck, Shaama M.S., Shane Yost, Joonho Lee, David Small,
  Daniel Levine, Susi Lehtola, Hugh Burton, Evgeny Epifanovsky
 -----------------------------------------------------------------------
 Exchange:     0.2000 Hartree-Fock + 0.0800 Slater + 0.7200 B88
 Correlation:  0.1900 VWN1RPA + 0.8100 LYP
 Using SG-1 standard quadrature grid
 using 4 threads for integral computing
 -------------------------------------------------------
 OpenMP Integral computing Module                
 Release: version 2.0, May 2017, Q-Chem Inc. Pleasanton 
 -------------------------------------------------------
 -------------------------------------------------------
 OpenMP BLAS3 based DFT computing Module                
 Release: version 1.0, May 2013, Q-Chem Inc. Pittsburgh 
 -------------------------------------------------------
 A restricted SCF calculation will be
 performed using DIIS
 SCF converges when DIIS error is below 1.0e-08
 ---------------------------------------
  Cycle       Energy         DIIS error
 ---------------------------------------
    1   -7096.7972829801      1.00e-05  
    2   -7096.7972832350      5.01e-06  
    3   -7096.7972832090      5.90e-06  
    4   -7096.7972832944      7.40e-07  
    5   -7096.7972832957      2.64e-07  
    6   -7096.7972832959      4.47e-08  
    7   -7096.7972832959      1.36e-08  
    8   -7096.7972832960      6.34e-09  Convergence criterion met
 ---------------------------------------
 SCF time:   CPU 11.01s  wall 3.00s 
 SCF   energy in the final basis set =    -7096.7972832960
 Total energy in the final basis set =    -7096.7972832960

 --------------------------------------------------------------
             Orbital Energies (a.u.) and Symmetries
 --------------------------------------------------------------

 Alpha MOs, Restricted
 -- Occupied --                  
******* -176.31 -165.71 -165.71 -165.71  -35.81  -31.30  -31.29
  1 A'    2 A'    3 A'    1 A"    4 A'    5 A'    6 A'    2 A"                 
-31.293 -24.710 -22.950 -22.948 -22.948 -22.944 -22.944 -10.281
  7 A'    8 A'    9 A'    3 A"   10 A'   11 A'    4 A"   12 A'                 
-10.230  -6.355  -4.768  -4.753  -4.752  -2.034  -2.029  -2.028
 13 A'   14 A'   15 A'    5 A"   16 A'   17 A'    6 A"   18 A'                 
 -2.016  -2.016  -1.250  -0.810  -0.679  -0.604  -0.551  -0.503
  7 A"   19 A'   20 A'   21 A'   22 A'   23 A'   24 A'   25 A'                 
 -0.486  -0.415  -0.381  -0.329  -0.275  -0.256
  8 A"   26 A'   27 A'    9 A"   28 A'   10 A"                                 
 -- Virtual --                   
 -0.044  -0.023  -0.009   0.021   0.034   0.058   0.071   0.086
 29 A'   11 A"   30 A'   31 A'   32 A'   12 A"   33 A'   34 A'                 
  0.102   0.110   0.121   0.140   0.153   0.173   0.191   0.211
 13 A"   35 A'   36 A'   37 A'   38 A'   39 A'   40 A'   41 A'                 
  0.225   0.263   0.271   0.309   0.338   0.358   0.364   0.403
 14 A"   42 A'   15 A"   43 A'   44 A'   45 A'   46 A'   16 A"                 
  0.419   0.439   0.463   0.464   0.474   0.519   0.574   0.596
 17 A"   47 A'   48 A'   49 A'   50 A'   18 A"   51 A'   19 A"                 
  0.606   0.661   0.708   0.726   0.757   0.790   0.945   1.009
 52 A'   53 A'   54 A'   55 A'   56 A'   57 A'   58 A'   20 A"                 
  1.154   1.221   1.261   1.336   1.339   1.374   1.396   1.397
 21 A"   22 A"   59 A'   60 A'   23 A"   61 A'   24 A"   62 A'                 
  1.446   1.511   1.597   1.673   1.732   1.768   1.823   1.839
 63 A'   64 A'   65 A'   66 A'   25 A"   67 A'   26 A"   68 A'                 
  1.982   2.067   2.121   2.309   2.382   2.596   2.623   2.630
 69 A'   27 A"   70 A'   71 A'   72 A'   73 A'   74 A'   28 A"                 
  2.744   2.822   2.974   3.201   3.442   3.769   3.791   3.955
 75 A'   29 A"   76 A'   77 A'   78 A'   30 A"   79 A'   80 A'                 
  3.962   3.970   3.988   4.016   4.089   4.117   4.251   4.391
 31 A"   32 A"   81 A'   33 A"   82 A'   83 A'   84 A'   85 A'                 
  4.791   5.994   6.033   6.074   6.268   6.348   6.649  23.549
 86 A'   34 A"   87 A'   88 A'   35 A"   89 A'   90 A'   91 A'                 
 24.201  27.833  28.338  28.367  28.382  28.534  28.545  28.557
 92 A'   93 A'   36 A"   94 A'   95 A'   37 A"   96 A'   38 A"                 
 28.596  28.692  66.738 127.883 127.906 127.932 151.6331901.795
 97 A'   98 A'   99 A'   39 A"  100 A'  101 A'  102 A'  103 A'                 

 Beta MOs, Restricted
 -- Occupied --                  
******* -176.31 -165.71 -165.71 -165.71  -35.81  -31.30  -31.29
  1 A'    2 A'    3 A'    1 A"    4 A'    5 A'    6 A'    2 A"                 
-31.293 -24.710 -22.950 -22.948 -22.948 -22.944 -22.944 -10.281
  7 A'    8 A'    9 A'    3 A"   10 A'   11 A'    4 A"   12 A'                 
-10.230  -6.355  -4.768  -4.753  -4.752  -2.034  -2.029  -2.028
 13 A'   14 A'   15 A'    5 A"   16 A'   17 A'    6 A"   18 A'                 
 -2.016  -2.016  -1.250  -0.810  -0.679  -0.604  -0.551  -0.503
  7 A"   19 A'   20 A'   21 A'   22 A'   23 A'   24 A'   25 A'                 
 -0.486  -0.415  -0.381  -0.329  -0.275  -0.256
  8 A"   26 A'   27 A'    9 A"   28 A'   10 A"                                 
 -- Virtual --                   
 -0.044  -0.023  -0.009   0.021   0.034   0.058   0.071   0.086
 29 A'   11 A"   30 A'   31 A'   32 A'   12 A"   33 A'   34 A'                 
  0.102   0.110   0.121   0.140   0.153   0.173   0.191   0.211
 13 A"   35 A'   36 A'   37 A'   38 A'   39 A'   40 A'   41 A'                 
  0.225   0.263   0.271   0.309   0.338   0.358   0.364   0.403
 14 A"   42 A'   15 A"   43 A'   44 A'   45 A'   46 A'   16 A"                 
  0.419   0.439   0.463   0.464   0.474   0.519   0.574   0.596
 17 A"   47 A'   48 A'   49 A'   50 A'   18 A"   51 A'   19 A"                 
  0.606   0.661   0.708   0.726   0.757   0.790   0.945   1.009
 52 A'   53 A'   54 A'   55 A'   56 A'   57 A'   58 A'   20 A"                 
  1.154   1.221   1.261   1.336   1.339   1.374   1.396   1.397
 21 A"   22 A"   59 A'   60 A'   23 A"   61 A'   24 A"   62 A'                 
  1.446   1.511   1.597   1.673   1.732   1.768   1.823   1.839
 63 A'   64 A'   65 A'   66 A'   25 A"   67 A'   26 A"   68 A'                 
  1.982   2.067   2.121   2.309   2.382   2.596   2.623   2.630
 69 A'   27 A"   70 A'   71 A'   72 A'   73 A'   74 A'   28 A"                 
  2.744   2.822   2.974   3.201   3.442   3.769   3.791   3.955
 75 A'   29 A"   76 A'   77 A'   78 A'   30 A"   79 A'   80 A'                 
  3.962   3.970   3.988   4.016   4.089   4.117   4.251   4.391
 31 A"   32 A"   81 A'   33 A"   82 A'   83 A'   84 A'   85 A'                 
  4.791   5.994   6.033   6.074   6.268   6.348   6.649  23.549
 86 A'   34 A"   87 A'   88 A'   35 A"   89 A'   90 A'   91 A'                 
 24.201  27.833  28.338  28.367  28.382  28.534  28.545  28.557
 92 A'   93 A'   36 A"   94 A'   95 A'   37 A"   96 A'   38 A"                 
 28.596  28.692  66.738 127.883 127.906 127.932 151.6331901.795
 97 A'   98 A'   99 A'   39 A"  100 A'  101 A'  102 A'  103 A'                 
 --------------------------------------------------------------

          Ground-State Mulliken Net Atomic Charges

     Atom                 Charge (a.u.)
  ----------------------------------------
      1 H                     0.152685
      2 H                     0.171993
      3 F                    -0.116161
      4 I                     0.084384
      5 C                    -0.100444
      6 C                    -0.192456
  ----------------------------------------
  Sum of atomic charges =     0.000000

 -----------------------------------------------------------------
                    Cartesian Multipole Moments
 -----------------------------------------------------------------
    Charge (ESU x 10^10)
                 0.0000
    Dipole Moment (Debye)
         X       0.2597      Y       1.9387      Z      -0.0000
       Tot       1.9560
    Quadrupole Moments (Debye-Ang)
        XX     -44.1921     XY       5.2095     YY     -42.2200
        XZ      -0.0000     YZ      -0.0000     ZZ     -47.2305
    Octopole Moments (Debye-Ang^2)
       XXX     -18.3234    XXY      15.6167    XYY      -6.7579
       YYY      29.0314    XXZ      -0.0000    XYZ      -0.0000
       YYZ      -0.0000    XZZ      -6.8607    YZZ       7.2213
       ZZZ       0.0000
    Hexadecapole Moments (Debye-Ang^3)
      XXXX    -504.9820   XXXY     -19.4273   XXYY    -103.8841
      XYYY     -47.1578   YYYY    -168.7080   XXXZ      -0.0000
      XXYZ      -0.0000   XYYZ      -0.0000   YYYZ      -0.0000
      XXZZ     -98.6336   XYZZ     -21.0058   YYZZ     -42.9202
      XZZZ      -0.0000   YZZZ      -0.0000   ZZZZ     -60.7561
 -----------------------------------------------------------------
 Calculating analytic gradient of the SCF energy
 Gradient of SCF Energy
            1           2           3           4           5           6
    1   0.0000295  -0.0001083   0.0000936   0.0001327  -0.0001694   0.0000219
    2   0.0000821  -0.0000217  -0.0000017  -0.0000761   0.0001260  -0.0001087
    3   0.0000000   0.0000000   0.0000000   0.0000000   0.0000000  -0.0000000
 Max gradient component =       1.694E-04
 RMS gradient           =       7.776E-05
 Gradient time:  CPU 4.70 s  wall 1.27 s
 Geometry Optimization Parameters
   NAtoms,    NIC,     NZ,  NCons,   NDum,   NFix, NCnnct, MaxDiis
        6      32       0       0       0       0       0       0

 Cartesian Hessian Update
 Hessian Updated using BFGS Update


** GEOMETRY OPTIMIZATION IN DELOCALIZED INTERNAL COORDINATES **
   Searching for a Minimum

   Optimization Cycle:  17

                       Coordinates (Angstroms)
     ATOM                X               Y               Z
      1  H         2.7393630116    1.4620681456    0.0000000000
      2  H         0.3196165892    1.9275369824    0.0000000000
      3  F         2.5219314500   -0.5503269127    0.0000000000
      4  I        -0.7811406663   -0.5716052247    0.0000000000
      5  C         1.9871439794    0.6816433754    0.0000000000
      6  C         0.6833283676    0.9106155817    0.0000000000
   Point Group: cs    Number of degrees of freedom:     9


   Energy is  -7096.797283296

 Hessian Updated using BFGS Update

  9 Hessian modes will be used to form the next step
  Hessian Eigenvalues:
     0.041534    0.118621    0.126137    0.213830    0.229486    0.336108
     0.373491    0.425819    0.644410

 Minimum Search - Taking Simple RFO Step
 Searching for Lamda that Minimizes Along All modes
 Value Taken    Lamda =   0.00000000
 Step Taken.  Stepsize is  0.001160

                             Maximum     Tolerance    Cnvgd?
         Gradient           0.000131      0.000300     YES
         Displacement       0.000879      0.001200     YES
         Energy change     -0.000001      0.000001     YES


                       Distance Matrix (Angstroms)
             H (  1)   H (  2)   F (  3)   I (  4)   C (  5)
   H (  2)  2.464109
   F (  3)  2.024107  3.315117
   I (  4)  4.065682  2.730820  3.303141
   C (  5)  1.083926  2.081562  1.343037  3.038755
   C (  6)  2.128703  1.080007  2.348364  2.083662  1.323769

 Final energy is   -7096.7972832959504     


 ******************************
 **  OPTIMIZATION CONVERGED  **
 ******************************

                       Coordinates (Angstroms)
     ATOM                X               Y               Z
      1  H         2.7393630116    1.4620681456    0.0000000000
      2  H         0.3196165892    1.9275369824    0.0000000000
      3  F         2.5219314500   -0.5503269127    0.0000000000
      4  I        -0.7811406663   -0.5716052247    0.0000000000
      5  C         1.9871439794    0.6816433754    0.0000000000
      6  C         0.6833283676    0.9106155817    0.0000000000

Z-matrix Print:
$molecule
0 1
I 
C  1 2.083662
H  2 1.080007 1 115.665082
C  2 1.323769 1 124.694293 3 -180.000000 0
H  4 1.083926 2 123.985143 1 -180.000000 0
F  4 1.343037 2 123.425785 1 -0.000000 0
$end


 --------------------------------------------------------------
             Orbital Energies (a.u.) and Symmetries
 --------------------------------------------------------------

 Alpha MOs, Restricted
 -- Occupied --                  
******* -176.31 -165.71 -165.71 -165.71  -35.81  -31.30  -31.29
  1 A'    2 A'    3 A'    1 A"    4 A'    5 A'    6 A'    2 A"                 
-31.293 -24.710 -22.950 -22.948 -22.948 -22.944 -22.944 -10.281
  7 A'    8 A'    9 A'    3 A"   10 A'   11 A'    4 A"   12 A'                 
-10.230  -6.355  -4.768  -4.753  -4.752  -2.034  -2.029  -2.028
 13 A'   14 A'   15 A'    5 A"   16 A'   17 A'    6 A"   18 A'                 
 -2.016  -2.016  -1.250  -0.810  -0.679  -0.604  -0.551  -0.503
  7 A"   19 A'   20 A'   21 A'   22 A'   23 A'   24 A'   25 A'                 
 -0.486  -0.415  -0.381  -0.329  -0.275  -0.256
  8 A"   26 A'   27 A'    9 A"   28 A'   10 A"                                 
 -- Virtual --                   
 -0.044  -0.023  -0.009   0.021   0.034   0.058   0.071   0.086
 29 A'   11 A"   30 A'   31 A'   32 A'   12 A"   33 A'   34 A'                 
  0.102   0.110   0.121   0.140   0.153   0.173   0.191   0.211
 13 A"   35 A'   36 A'   37 A'   38 A'   39 A'   40 A'   41 A'                 
  0.225   0.263   0.271   0.309   0.338   0.358   0.364   0.403
 14 A"   42 A'   15 A"   43 A'   44 A'   45 A'   46 A'   16 A"                 
  0.419   0.439   0.463   0.464   0.474   0.519   0.574   0.596
 17 A"   47 A'   48 A'   49 A'   50 A'   18 A"   51 A'   19 A"                 
  0.606   0.661   0.708   0.726   0.757   0.790   0.945   1.009
 52 A'   53 A'   54 A'   55 A'   56 A'   57 A'   58 A'   20 A"                 
  1.154   1.221   1.261   1.336   1.339   1.374   1.396   1.397
 21 A"   22 A"   59 A'   60 A'   23 A"   61 A'   24 A"   62 A'                 
  1.446   1.511   1.597   1.673   1.732   1.768   1.823   1.839
 63 A'   64 A'   65 A'   66 A'   25 A"   67 A'   26 A"   68 A'                 
  1.982   2.067   2.121   2.309   2.382   2.596   2.623   2.630
 69 A'   27 A"   70 A'   71 A'   72 A'   73 A'   74 A'   28 A"                 
  2.744   2.822   2.974   3.201   3.442   3.769   3.791   3.955
 75 A'   29 A"   76 A'   77 A'   78 A'   30 A"   79 A'   80 A'                 
  3.962   3.970   3.988   4.016   4.089   4.117   4.251   4.391
 31 A"   32 A"   81 A'   33 A"   82 A'   83 A'   84 A'   85 A'                 
  4.791   5.994   6.033   6.074   6.268   6.348   6.649  23.549
 86 A'   34 A"   87 A'   88 A'   35 A"   89 A'   90 A'   91 A'                 
 24.201  27.833  28.338  28.367  28.382  28.534  28.545  28.557
 92 A'   93 A'   36 A"   94 A'   95 A'   37 A"   96 A'   38 A"                 
 28.596  28.692  66.738 127.883 127.906 127.932 151.6331901.795
 97 A'   98 A'   99 A'   39 A"  100 A'  101 A'  102 A'  103 A'                 

 Beta MOs, Restricted
 -- Occupied --                  
******* -176.31 -165.71 -165.71 -165.71  -35.81  -31.30  -31.29
  1 A'    2 A'    3 A'    1 A"    4 A'    5 A'    6 A'    2 A"                 
-31.293 -24.710 -22.950 -22.948 -22.948 -22.944 -22.944 -10.281
  7 A'    8 A'    9 A'    3 A"   10 A'   11 A'    4 A"   12 A'                 
-10.230  -6.355  -4.768  -4.753  -4.752  -2.034  -2.029  -2.028
 13 A'   14 A'   15 A'    5 A"   16 A'   17 A'    6 A"   18 A'                 
 -2.016  -2.016  -1.250  -0.810  -0.679  -0.604  -0.551  -0.503
  7 A"   19 A'   20 A'   21 A'   22 A'   23 A'   24 A'   25 A'                 
 -0.486  -0.415  -0.381  -0.329  -0.275  -0.256
  8 A"   26 A'   27 A'    9 A"   28 A'   10 A"                                 
 -- Virtual --                   
 -0.044  -0.023  -0.009   0.021   0.034   0.058   0.071   0.086
 29 A'   11 A"   30 A'   31 A'   32 A'   12 A"   33 A'   34 A'                 
  0.102   0.110   0.121   0.140   0.153   0.173   0.191   0.211
 13 A"   35 A'   36 A'   37 A'   38 A'   39 A'   40 A'   41 A'                 
  0.225   0.263   0.271   0.309   0.338   0.358   0.364   0.403
 14 A"   42 A'   15 A"   43 A'   44 A'   45 A'   46 A'   16 A"                 
  0.419   0.439   0.463   0.464   0.474   0.519   0.574   0.596
 17 A"   47 A'   48 A'   49 A'   50 A'   18 A"   51 A'   19 A"                 
  0.606   0.661   0.708   0.726   0.757   0.790   0.945   1.009
 52 A'   53 A'   54 A'   55 A'   56 A'   57 A'   58 A'   20 A"                 
  1.154   1.221   1.261   1.336   1.339   1.374   1.396   1.397
 21 A"   22 A"   59 A'   60 A'   23 A"   61 A'   24 A"   62 A'                 
  1.446   1.511   1.597   1.673   1.732   1.768   1.823   1.839
 63 A'   64 A'   65 A'   66 A'   25 A"   67 A'   26 A"   68 A'                 
  1.982   2.067   2.121   2.309   2.382   2.596   2.623   2.630
 69 A'   27 A"   70 A'   71 A'   72 A'   73 A'   74 A'   28 A"                 
  2.744   2.822   2.974   3.201   3.442   3.769   3.791   3.955
 75 A'   29 A"   76 A'   77 A'   78 A'   30 A"   79 A'   80 A'                 
  3.962   3.970   3.988   4.016   4.089   4.117   4.251   4.391
 31 A"   32 A"   81 A'   33 A"   82 A'   83 A'   84 A'   85 A'                 
  4.791   5.994   6.033   6.074   6.268   6.348   6.649  23.549
 86 A'   34 A"   87 A'   88 A'   35 A"   89 A'   90 A'   91 A'                 
 24.201  27.833  28.338  28.367  28.382  28.534  28.545  28.557
 92 A'   93 A'   36 A"   94 A'   95 A'   37 A"   96 A'   38 A"                 
 28.596  28.692  66.738 127.883 127.906 127.932 151.6331901.795
 97 A'   98 A'   99 A'   39 A"  100 A'  101 A'  102 A'  103 A'                 
 --------------------------------------------------------------

          Ground-State Mulliken Net Atomic Charges

     Atom                 Charge (a.u.)
  ----------------------------------------
      1 H                     0.152685
      2 H                     0.171993
      3 F                    -0.116161
      4 I                     0.084384
      5 C                    -0.100444
      6 C                    -0.192456
  ----------------------------------------
  Sum of atomic charges =     0.000000

 -----------------------------------------------------------------
                    Cartesian Multipole Moments
 -----------------------------------------------------------------
    Charge (ESU x 10^10)
                 0.0000
    Dipole Moment (Debye)
         X       0.2597      Y       1.9387      Z      -0.0000
       Tot       1.9560
    Quadrupole Moments (Debye-Ang)
        XX     -44.1921     XY       5.2095     YY     -42.2200
        XZ      -0.0000     YZ      -0.0000     ZZ     -47.2305
    Octopole Moments (Debye-Ang^2)
       XXX     -18.3234    XXY      15.6167    XYY      -6.7579
       YYY      29.0314    XXZ      -0.0000    XYZ      -0.0000
       YYZ      -0.0000    XZZ      -6.8607    YZZ       7.2213
       ZZZ       0.0000
    Hexadecapole Moments (Debye-Ang^3)
      XXXX    -504.9820   XXXY     -19.4273   XXYY    -103.8841
      XYYY     -47.1578   YYYY    -168.7080   XXXZ      -0.0000
      XXYZ      -0.0000   XYYZ      -0.0000   YYYZ      -0.0000
      XXZZ     -98.6336   XYZZ     -21.0058   YYZZ     -42.9202
      XZZZ      -0.0000   YZZZ      -0.0000   ZZZZ     -60.7561
 -----------------------------------------------------------------
Archival summary:
1\1\TWL01\OPT\ProcedureUnspecified\BasisUnspecified\1122\taweetha\TueAug2809:00:022018TueAug2809:00:022018\0\\#,OPT,ProcedureUnspecified,BasisUnspecified,\\0,1\I\C,1,2.08366\H,2,1.08001,1,115.665\C,2,1.32377,1,124.694,3,-180,0\H,4,1.08393,2,123.985,1,-180,0\F,4,1.34304,2,123.426,1,-0,0\\\@

 Total job time:  93.54s(wall), 340.84s(cpu) 
 Tue Aug 28 09:00:02 2018

        *************************************************************
        *                                                           *
        *  Thank you very much for using Q-Chem.  Have a nice day.  *
        *                                                           *
        *************************************************************


 
User input: 2 of 2 
 
Q-Chem Developer Version!
                  Welcome to Q-Chem
     A Quantum Leap Into The Future Of Chemistry


 Q-Chem 5.1, Q-Chem, Inc., Pleasanton, CA (2018)

 Yihan Shao,  Zhengting Gan,  E. Epifanovsky,  A. T. B. Gilbert,  M. Wormit,  
 J. Kussmann,  A. W. Lange,  A. Behn,  Jia Deng,  Xintian Feng,  D. Ghosh,  
 M. Goldey,  P. R. Horn,  L. D. Jacobson,  I. Kaliman,  T. Kus,  A. Landau,  
 Jie Liu,  E. I. Proynov,  R. M. Richard,  R. P. Steele,  E. J. Sundstrom,  
 H. L. Woodcock III,  P. M. Zimmerman,  D. Zuev,  B. Albrecht,  E. Alguire,  
 S. A. Baeppler,  D. Barton,  Z. Benda,  Y. A. Bernard,  E. J. Berquist,  
 K. B. Bravaya,  H. Burton,  D. Casanova,  Chun-Min Chang,  Yunqing Chen,  
 A. Chien,  K. D. Closser,  M. P. Coons,  S. Coriani,  S. Dasgupta,  
 A. L. Dempwolff,  M. Diedenhofen,  Hainam Do,  R. G. Edgar,  Po-Tung Fang,  
 S. Faraji,  S. Fatehi,  Qingguo Feng,  K. D. Fenk,  J. Fosso-Tande,  
 Qinghui Ge,  A. Ghysels,  G. Gidofalvi,  J. Gomes,  J. Gonthier,  A. Gunina,  
 D. Hait,  M. W. D. Hanson-Heine,  P. H. P. Harbach,  A. W. Hauser,  
 J. E. Herr,  E. G. Hohenstein,  Z. C. Holden,  Kerwin Hui,  B. C. Huynh,  
 T.-C. Jagau,  Hyunjun Ji,  B. Kaduk,  K. Khistyaev,  Jaehoon Kim,  
 P. Klunzinger,  K. Koh,  D. Kosenkov,  L. Koulias,  T. Kowalczyk,  
 C. M. Krauter,  A. Kunitsa,  Ka Un Lao,  A. Laurent,  K. V. Lawler,  
 Joonho Lee,  D. Lefrancois,  S. Lehtola,  D. S. Levine,  Yi-Pei Li,  
 You-Sheng Lin,  Fenglai Liu,  E. Livshits,  A. Luenser,  P. Manohar,  
 E. Mansoor,  S. F. Manzer,  Shan-Ping Mao,  Yuezhi Mao,  N. Mardirossian,  
 A. V. Marenich,  T. Markovich,  L. A. Martinez-Martinez,  S. A. Maurer,  
 N. J. Mayhall,  S. C. McKenzie,  J.-M. Mewes,  A. F. Morrison,  
 J. W. Mullinax,  K. Nanda,  T. S. Nguyen-Beck,  R. Olivares-Amaya,  
 J. A. Parkhill,  T. M. Perrine,  F. Plasser,  P. Pokhilko,  S. Prager,  
 A. Prociuk,  E. Ramos,  D. R. Rehn,  F. Rob,  M. Schneider,  N. Sergueev,  
 S. M. Sharada,  S. Sharma,  D. W. Small,  T. Stauch,  T. Stein,  
 Yu-Chuan Su,  A. J. W. Thom,  A. Tkatchenko,  T. Tsuchimochi,  N. M. Tubman,  
 L. Vogt,  M. L. Vidal,  O. Vydrov,  M. A. Watson,  J. Wenzel,  
 M. de Wergifosse,  T. A. Wesolowski,  A. White,  J. Witte,  A. Yamada,  
 Jun Yang,  K. Yao,  S. Yeganeh,  S. R. Yost,  Zhi-Qiang You,  A. Zech,  
 Igor Ying Zhang,  Xing Zhang,  Yan Zhao,  Ying Zhu,  B. R. Brooks,  
 G. K. L. Chan,  C. J. Cramer,  M. S. Gordon,  W. J. Hehre,  A. Klamt,  
 M. W. Schmidt,  C. D. Sherrill,  D. G. Truhlar,  A. Aspuru-Guzik,  R. Baer,  
 A. T. Bell,  N. A. Besley,  Jeng-Da Chai,  A. E. DePrince, III,  
 R. A. DiStasio Jr.,  A. Dreuw,  B. D. Dunietz,  T. R. Furlani,  
 Chao-Ping Hsu,  Yousung Jung,  Jing Kong,  D. S. Lambrecht,  WanZhen Liang,  
 C. Ochsenfeld,  V. A. Rassolov,  L. V. Slipchenko,  J. E. Subotnik,  
 T. Van Voorhis,  J. M. Herbert,  A. I. Krylov,  P. M. W. Gill,  M. Head-Gordon

 Contributors to earlier versions of Q-Chem not listed above: 
 R. D. Adamson,  B. Austin,  J. Baker,  G. J. O. Beran,  K. Brandhorst,  
 S. T. Brown,  E. F. C. Byrd,  A. K. Chakraborty,  C.-L. Cheng,  
 Siu Hung Chien,  D. M. Chipman,  D. L. Crittenden,  H. Dachsel,  
 R. J. Doerksen,  A. D. Dutoi,  L. Fusti-Molnar,  W. A. Goddard III,  
 A. Golubeva-Zadorozhnaya,  S. R. Gwaltney,  G. Hawkins,  A. Heyden,  
 S. Hirata,  G. Kedziora,  F. J. Keil,  C. Kelley,  Jihan Kim,  R. A. King,  
 R. Z. Khaliullin,  P. P. Korambath,  W. Kurlancheek,  A. M. Lee,  M. S. Lee,  
 S. V. Levchenko,  Ching Yeh Lin,  D. Liotard,  R. C. Lochan,  I. Lotan,  
 P. E. Maslen,  N. Nair,  D. P. O'Neill,  D. Neuhauser,  E. Neuscamman,  
 C. M. Oana,  R. Olson,  B. Peters,  R. Peverati,  P. A. Pieniazek,  
 Y. M. Rhee,  J. Ritchie,  M. A. Rohrdanz,  E. Rosta,  N. J. Russ,  
 H. F. Schaefer III,  N. E. Schultz,  N. Shenvi,  A. C. Simmonett,  A. Sodt,  
 D. Stuck,  K. S. Thanthiriwatte,  V. Vanovschi,  Tao Wang,  A. Warshel,  
 C. F. Williams,  Q. Wu,  X. Xu,  W. Zhang

 Please cite Q-Chem as follows:
 Y. Shao et al., Mol. Phys. 113, 184-215 (2015)
 DOI: 10.1080/00268976.2014.952696

 Q-Chem 5.1.1 for Intel X86 EM64T Linux

 Parts of Q-Chem use Armadillo 8.300.2 (Tropical Shenanigans).
 http://arma.sourceforge.net/

 Q-Chem begins on Tue Aug 28 09:00:02 2018  

Host: 
0

     Scratch files written to /scratch/taweetham/qchem16822//
The previous job contains 0 fragments, simply inherited here
Input Ideriv = 2
Curr. Ideriv = -1
Max.  Ideriv = 2

Checking the input file for inconsistencies... 	...done.

--------------------------------------------------------------
User input:
--------------------------------------------------------------

$molecule
read
$end

$rem
   SCF_GUESS 	READ
   JOB_TYPE 	FREQUENCY
   BASIS 	6-311++G**
   EXCHANGE 	B3LYP
   MEM_TOTAL	7500	
$end


--------------------------------------------------------------
 ----------------------------------------------------------------
             Standard Nuclear Orientation (Angstroms)
    I     Atom           X                Y                Z
 ----------------------------------------------------------------
    1      H       3.0947350152     0.9906632566    -0.0000000000
    2      H       0.8769952597     2.0646578395    -0.0000000000
    3      F       2.3654754995    -0.8975080581     0.0000000000
    4      I      -0.8312645187    -0.0658882962     0.0000000000
    5      C       2.1666354420     0.4307280132    -0.0000000000
    6      C       0.9660328447     0.9883271740    -0.0000000000
 ----------------------------------------------------------------
 Molecular Point Group                 Cs    NOp =  2
 Largest Abelian Subgroup              Cs    NOp =  2
 Nuclear Repulsion Energy =   290.4507459605 hartrees
 There are       38 alpha and       38 beta electrons
 Requested basis set is 6-311++G(d,p)
 There are 52 shells and 142 basis functions

 Total QAlloc Memory Limit   7500 MB
 Mega-Array Size       188 MB
 MEM_STATIC part       192 MB

                       Distance Matrix (Angstroms)
             H (  1)   H (  2)   F (  3)   I (  4)   C (  5)
   H (  2)  2.464109
   F (  3)  2.024107  3.315117
   I (  4)  4.065682  2.730820  3.303141
   C (  5)  1.083926  2.081562  1.343037  3.038755
   C (  6)  2.128703  1.080007  2.348364  2.083662  1.323769

 A cutoff of  1.0D-11 yielded   1226 shell pairs
 There are      9353 function pairs (     10442 Cartesian)

 -------------------------------------------------------
 OpenMP Integral Computing Module                       
 Release: version 1.0, May 2013, Q-Chem Inc. Pittsburgh 
 -------------------------------------------------------
 Integral Job Info:
 Integral job number is                      11
 Integral operator is                         1
 short-range coefficients                     0
 long-range coefficients              100000000
 Omega coefficients                           0
 if combine SR and LR in K                    0
 Integral screening is                        0
 Integral computing path is                   2
 max size of driver memory is            800000
 size of driver memory is                593474
 size of scratch memory is             11861008
 max col of scratch BK array               1296
 max len of scratch array in speh3          155
 max len of scratch index in speh4           18
 max int batch size is                      520
 min int batch size is                       52
 fixed nKL is                                52
 max L of basis functions is                  2
 order of int derivative is                   0
 number of shells is                         52
 number of basis is                         150
 number of cartesian basis is               150
 number of contracted shell pairs          1226
 number of primitive shell pairs           2711
 maxK2 (contraction) of shell pair           36
 max number of K2 of shell pair               1
 max number of CS2 of shell pair            142
 max number of PS2 of shell pair            162
 mem total for path MDJ                  519962
 -------------------------------------------------------
 Smallest overlap matrix eigenvalue = 1.02E-04
 Guess MOs from SCF MO coefficient file

 -----------------------------------------------------------------------
  General SCF calculation program by
  Eric Jon Sundstrom, Paul Horn, Yuezhi Mao, Dmitri Zuev, Alec White,
  David Stuck, Shaama M.S., Shane Yost, Joonho Lee, David Small,
  Daniel Levine, Susi Lehtola, Hugh Burton, Evgeny Epifanovsky
 -----------------------------------------------------------------------
 Exchange:     0.2000 Hartree-Fock + 0.0800 Slater + 0.7200 B88
 Correlation:  0.1900 VWN1RPA + 0.8100 LYP
 Using SG-1 standard quadrature grid
 using 4 threads for integral computing
 -------------------------------------------------------
 OpenMP Integral computing Module                
 Release: version 2.0, May 2017, Q-Chem Inc. Pleasanton 
 -------------------------------------------------------
 -------------------------------------------------------
 OpenMP BLAS3 based DFT computing Module                
 Release: version 1.0, May 2013, Q-Chem Inc. Pittsburgh 
 -------------------------------------------------------
 A restricted SCF calculation will be
 performed using DIIS
 SCF converges when DIIS error is below 1.0e-08
 ---------------------------------------
  Cycle       Energy         DIIS error
 ---------------------------------------
    1   -7096.7167653671      4.85e-03  
    2   -7096.7962783362      6.81e-04  
    3   -7096.7963882670      7.26e-04  
    4   -7096.7974782787      2.29e-04  
    5   -7096.7975676465      7.30e-05  
    6   -7096.7975782763      2.60e-05  
    7   -7096.7975800142      5.22e-06  
    8   -7096.7975800627      2.20e-06  
    9   -7096.7975800707      3.43e-07  
   10   -7096.7975800711      1.23e-07  
   11   -7096.7975800711      1.44e-08  
   12   -7096.7975800710      1.77e-09  Convergence criterion met
 ---------------------------------------
 SCF time:   CPU 16.95s  wall 5.00s 
 SCF   energy in the final basis set =    -7096.7975800710
 Total energy in the final basis set =    -7096.7975800710

 --------------------------------------------------------------
             Orbital Energies (a.u.) and Symmetries
 --------------------------------------------------------------

 Alpha MOs, Restricted
 -- Occupied --                  
******* -176.31 -165.71 -165.71 -165.71  -35.81  -31.30  -31.29
  1 A'    2 A'    3 A'    1 A"    4 A'    5 A'    6 A'    2 A"                 
-31.293 -24.710 -22.949 -22.948 -22.948 -22.944 -22.944 -10.281
  7 A'    8 A'    9 A'    3 A"   10 A'   11 A'    4 A"   12 A'                 
-10.230  -6.355  -4.768  -4.753  -4.752  -2.034  -2.029  -2.028
 13 A'   14 A'   15 A'    5 A"   16 A'   17 A'    6 A"   18 A'                 
 -2.016  -2.016  -1.250  -0.810  -0.679  -0.604  -0.551  -0.503
 19 A'    7 A"   20 A'   21 A'   22 A'   23 A'   24 A'   25 A'                 
 -0.486  -0.415  -0.381  -0.329  -0.275  -0.256
  8 A"   26 A'   27 A'    9 A"   28 A'   10 A"                                 
 -- Virtual --                   
 -0.044  -0.023  -0.009   0.021   0.034   0.058   0.071   0.086
 29 A'   11 A"   30 A'   31 A'   32 A'   12 A"   33 A'   34 A'                 
  0.102   0.110   0.121   0.140   0.153   0.173   0.191   0.210
 13 A"   35 A'   36 A'   37 A'   38 A'   39 A'   40 A'   41 A'                 
  0.224   0.263   0.271   0.309   0.338   0.358   0.364   0.403
 14 A"   42 A'   15 A"   43 A'   44 A'   45 A'   46 A'   16 A"                 
  0.419   0.440   0.463   0.464   0.474   0.519   0.574   0.596
 17 A"   47 A'   48 A'   49 A'   50 A'   18 A"   51 A'   19 A"                 
  0.606   0.662   0.708   0.726   0.757   0.790   0.945   1.009
 52 A'   53 A'   54 A'   55 A'   56 A'   57 A'   58 A'   20 A"                 
  1.154   1.221   1.261   1.336   1.339   1.373   1.396   1.397
 21 A"   22 A"   59 A'   60 A'   23 A"   61 A'   24 A"   62 A'                 
  1.446   1.511   1.597   1.673   1.732   1.768   1.823   1.839
 63 A'   64 A'   65 A'   66 A'   25 A"   67 A'   26 A"   68 A'                 
  1.982   2.067   2.121   2.309   2.382   2.596   2.623   2.630
 69 A'   27 A"   70 A'   71 A'   72 A'   73 A'   74 A'   28 A"                 
  2.744   2.822   2.974   3.201   3.442   3.769   3.791   3.955
 75 A'   29 A"   76 A'   77 A'   78 A'   30 A"   79 A'   80 A'                 
  3.961   3.970   3.989   4.016   4.089   4.117   4.251   4.392
 31 A"   32 A"   81 A'   33 A"   82 A'   83 A'   84 A'   85 A'                 
  4.791   5.995   6.034   6.073   6.268   6.348   6.649  23.549
 86 A'   34 A"   87 A'   88 A'   35 A"   89 A'   90 A'   91 A'                 
 24.201  27.833  28.338  28.367  28.383  28.534  28.545  28.557
 92 A'   93 A'   36 A"   94 A'   95 A'   37 A"   96 A'   38 A"                 
 28.596  28.692  66.738 127.883 127.906 127.932 151.6341901.795
 97 A'   98 A'   99 A'   39 A"  100 A'  101 A'  102 A'  103 A'                 

 Beta MOs, Restricted
 -- Occupied --                  
******* -176.31 -165.71 -165.71 -165.71  -35.81  -31.30  -31.29
  1 A'    2 A'    3 A'    1 A"    4 A'    5 A'    6 A'    2 A"                 
-31.293 -24.710 -22.949 -22.948 -22.948 -22.944 -22.944 -10.281
  7 A'    8 A'    9 A'    3 A"   10 A'   11 A'    4 A"   12 A'                 
-10.230  -6.355  -4.768  -4.753  -4.752  -2.034  -2.029  -2.028
 13 A'   14 A'   15 A'    5 A"   16 A'   17 A'    6 A"   18 A'                 
 -2.016  -2.016  -1.250  -0.810  -0.679  -0.604  -0.551  -0.503
 19 A'    7 A"   20 A'   21 A'   22 A'   23 A'   24 A'   25 A'                 
 -0.486  -0.415  -0.381  -0.329  -0.275  -0.256
  8 A"   26 A'   27 A'    9 A"   28 A'   10 A"                                 
 -- Virtual --                   
 -0.044  -0.023  -0.009   0.021   0.034   0.058   0.071   0.086
 29 A'   11 A"   30 A'   31 A'   32 A'   12 A"   33 A'   34 A'                 
  0.102   0.110   0.121   0.140   0.153   0.173   0.191   0.210
 13 A"   35 A'   36 A'   37 A'   38 A'   39 A'   40 A'   41 A'                 
  0.224   0.263   0.271   0.309   0.338   0.358   0.364   0.403
 14 A"   42 A'   15 A"   43 A'   44 A'   45 A'   46 A'   16 A"                 
  0.419   0.440   0.463   0.464   0.474   0.519   0.574   0.596
 17 A"   47 A'   48 A'   49 A'   50 A'   18 A"   51 A'   19 A"                 
  0.606   0.662   0.708   0.726   0.757   0.790   0.945   1.009
 52 A'   53 A'   54 A'   55 A'   56 A'   57 A'   58 A'   20 A"                 
  1.154   1.221   1.261   1.336   1.339   1.373   1.396   1.397
 21 A"   22 A"   59 A'   60 A'   23 A"   61 A'   24 A"   62 A'                 
  1.446   1.511   1.597   1.673   1.732   1.768   1.823   1.839
 63 A'   64 A'   65 A'   66 A'   25 A"   67 A'   26 A"   68 A'                 
  1.982   2.067   2.121   2.309   2.382   2.596   2.623   2.630
 69 A'   27 A"   70 A'   71 A'   72 A'   73 A'   74 A'   28 A"                 
  2.744   2.822   2.974   3.201   3.442   3.769   3.791   3.955
 75 A'   29 A"   76 A'   77 A'   78 A'   30 A"   79 A'   80 A'                 
  3.961   3.970   3.989   4.016   4.089   4.117   4.251   4.392
 31 A"   32 A"   81 A'   33 A"   82 A'   83 A'   84 A'   85 A'                 
  4.791   5.995   6.034   6.073   6.268   6.348   6.649  23.549
 86 A'   34 A"   87 A'   88 A'   35 A"   89 A'   90 A'   91 A'                 
 24.201  27.833  28.338  28.367  28.383  28.534  28.545  28.557
 92 A'   93 A'   36 A"   94 A'   95 A'   37 A"   96 A'   38 A"                 
 28.596  28.692  66.738 127.883 127.906 127.932 151.6341901.795
 97 A'   98 A'   99 A'   39 A"  100 A'  101 A'  102 A'  103 A'                 
 --------------------------------------------------------------

          Ground-State Mulliken Net Atomic Charges

     Atom                 Charge (a.u.)
  ----------------------------------------
      1 H                     0.152524
      2 H                     0.172140
      3 F                    -0.116169
      4 I                     0.084352
      5 C                    -0.101840
      6 C                    -0.191008
  ----------------------------------------
  Sum of atomic charges =     0.000000

 -----------------------------------------------------------------
                    Cartesian Multipole Moments
 -----------------------------------------------------------------
    Charge (ESU x 10^10)
                 0.0000
    Dipole Moment (Debye)
         X       0.7490      Y       1.8062      Z      -0.0000
       Tot       1.9554
    Quadrupole Moments (Debye-Ang)
        XX     -41.3550     XY       5.3483     YY     -43.9195
        XZ      -0.0000     YZ      -0.0000     ZZ     -47.2288
    Octopole Moments (Debye-Ang^2)
       XXX     -14.8673    XXY       4.1603    XYY      -6.8703
       YYY      -3.5729    XXZ      -0.0000    XYZ      -0.0000
       YYZ      -0.0000    XZZ      -8.1199    YZZ      -4.7028
       ZZZ       0.0000
    Hexadecapole Moments (Debye-Ang^3)
      XXXX    -503.6241   XXXY      24.5298   XXYY    -114.4483
      XYYY      -4.0935   YYYY    -125.3293   XXXZ      -0.0000
      XXYZ      -0.0000   XYYZ      -0.0000   YYYZ      -0.0000
      XXZZ    -106.3036   XYZZ      -6.0175   YYZZ     -35.0071
      XZZZ      -0.0000   YZZZ      -0.0000   ZZZZ     -60.7474
 -----------------------------------------------------------------
 Calculating MO derivatives via CPSCF
 D1JvT checksum  = 213552 14614.4086347189
 D1KAT checksum  = 462096 841.4117133171
   1         3          18      0.130769    0.037982
   2         3          18      0.013921    0.004368
   3         3          18      0.001584    0.000602
   4         5          16      0.000129    0.000055
   5        19           2      0.000006    0.000003
   6        21           0      0.000000    0.000000    Roots Converged
 Time for AOints: 5.9 s (CPU) 1.5 s (wall)
 ------------------------------------------------------------------------------
                     AOints        : Timing summary (seconds)
 ------------------------------------------------------------------------------
     job step          cpu (% of tot)      sys (% of tot)     wall (% of tot)
 ------------------------------------------------------------------------------
  cpscf_lag         0.3330E+02 (32.9)   0.7000E-05 (36.8)   0.8618E+01 (32.5)
  iterzp            0.6204E+02 (61.2)   0.1000E-04 (52.6)   0.1631E+02 (61.4)
  make_fx           0.0000E+00 ( 0.0)   0.0000E+00 ( 0.0)   0.0000E+00 ( 0.0)
  AOints            0.5885E+01 ( 5.8)   0.1000E-05 ( 5.3)   0.1498E+01 ( 5.6)
 ------------------------------------------------------------------------------
   Grand Totals     0.1013E+03          0.1900E-04          0.2654E+02
 ------------------------------------------------------------------------------
 Calculating analytic Hessian of the SCF energy
 Polarizability Matrix (a.u.)
            1           2           3
    1 -74.2934590  -4.3303183   0.0000000
    2  -4.3303183 -46.8803116  -0.0000000
    3   0.0000000  -0.0000000 -36.7617518

 Direct stationary perturbation theory relativistic correction:

 rels  =      97.016802773052
 relv  =    -320.918035529992
 rel2e =      41.088330488852
 E_rel =    -182.812902268088

 Hessian of the SCF Energy
            1           2           3           4           5           6
    1   0.2808345   0.1312218   0.0000000   0.0002686   0.0004756  -0.0000000
    2   0.1312218   0.1405583   0.0000000  -0.0001101   0.0004814  -0.0000000
    3   0.0000000   0.0000000   0.0205864   0.0000000  -0.0000000  -0.0045185
    4   0.0002686  -0.0001101   0.0000000   0.0532802  -0.0330573  -0.0000000
    5   0.0004756   0.0004814  -0.0000000  -0.0330573   0.3627242   0.0000000
    6  -0.0000000  -0.0000000  -0.0045185  -0.0000000   0.0000000   0.0202708
    7   0.0105177  -0.0239432  -0.0000000  -0.0052084   0.0013590   0.0000000
    8   0.0065355  -0.0374223  -0.0000000   0.0037597   0.0024723  -0.0000000
    9   0.0000000  -0.0000000   0.0052215  -0.0000000  -0.0000000   0.0118813
   10  -0.0009887   0.0034128   0.0000000  -0.0088767  -0.0017237  -0.0000000
   11   0.0009543   0.0006828   0.0000000  -0.0195967  -0.0031010  -0.0000000
   12   0.0000000  -0.0000000   0.0049232   0.0000000  -0.0000000   0.0010057
   13  -0.2745005  -0.1211325  -0.0000000   0.0036659  -0.0043902   0.0000000
   14  -0.1262343  -0.1134712   0.0000000   0.0262602  -0.0093756  -0.0000000
   15   0.0000000   0.0000000  -0.0354674   0.0000000  -0.0000000  -0.0026807
   16  -0.0161315   0.0105513  -0.0000000  -0.0431295   0.0373365   0.0000000
   17  -0.0129529   0.0091710  -0.0000000   0.0227442  -0.3532012   0.0000000
   18  -0.0000000  -0.0000000   0.0092548   0.0000000  -0.0000000  -0.0259585
            7           8           9          10          11          12
    1   0.0105177   0.0065355   0.0000000  -0.0009887   0.0009543   0.0000000
    2  -0.0239432  -0.0374223  -0.0000000   0.0034128   0.0006828  -0.0000000
    3  -0.0000000  -0.0000000   0.0052215   0.0000000   0.0000000   0.0049232
    4  -0.0052084   0.0037597  -0.0000000  -0.0088767  -0.0195967   0.0000000
    5   0.0013590   0.0024723  -0.0000000  -0.0017237  -0.0031010  -0.0000000
    6   0.0000000  -0.0000000   0.0118813  -0.0000000  -0.0000000   0.0010057
    7   0.0730497  -0.0545447   0.0000000   0.0018247   0.0026434  -0.0000000
    8  -0.0545447   0.3908203  -0.0000000   0.0010181   0.0035867  -0.0000000
    9   0.0000000  -0.0000000   0.0211022  -0.0000000  -0.0000000  -0.0045581
   10   0.0018247   0.0010181  -0.0000000   0.1184035   0.0562362   0.0000000
   11   0.0026434   0.0035867  -0.0000000   0.0562362   0.0497071   0.0000000
   12  -0.0000000  -0.0000000  -0.0045581   0.0000000   0.0000000   0.0123244
   13  -0.0797340   0.0305100  -0.0000000  -0.0304506  -0.0051596   0.0000000
   14   0.0259850  -0.3101444  -0.0000000  -0.0233298  -0.0017403   0.0000000
   15  -0.0000000   0.0000000  -0.0397031  -0.0000000   0.0000000   0.0057694
   16  -0.0004496   0.0127215   0.0000000  -0.0799122  -0.0350775  -0.0000000
   17   0.0485006  -0.0493125   0.0000000  -0.0356136  -0.0491353  -0.0000000
   18   0.0000000  -0.0000000   0.0060562  -0.0000000  -0.0000000  -0.0194646
           13          14          15          16          17          18
    1  -0.2745005  -0.1262343   0.0000000  -0.0161315  -0.0129529  -0.0000000
    2  -0.1211325  -0.1134712   0.0000000   0.0105513   0.0091710  -0.0000000
    3  -0.0000000   0.0000000  -0.0354674  -0.0000000  -0.0000000   0.0092548
    4   0.0036659   0.0262602   0.0000000  -0.0431295   0.0227442   0.0000000
    5  -0.0043902  -0.0093756  -0.0000000   0.0373365  -0.3532012  -0.0000000
    6   0.0000000  -0.0000000  -0.0026807   0.0000000   0.0000000  -0.0259585
    7  -0.0797340   0.0259850  -0.0000000  -0.0004496   0.0485006   0.0000000
    8   0.0305100  -0.3101444   0.0000000   0.0127215  -0.0493125  -0.0000000
    9  -0.0000000  -0.0000000  -0.0397031   0.0000000   0.0000000   0.0060562
   10  -0.0304506  -0.0233298  -0.0000000  -0.0799122  -0.0356136  -0.0000000
   11  -0.0051596  -0.0017403   0.0000000  -0.0350775  -0.0491353  -0.0000000
   12   0.0000000   0.0000000   0.0057694  -0.0000000  -0.0000000  -0.0194646
   13   0.8610580  -0.0736383  -0.0000000  -0.4800388   0.1738106   0.0000000
   14  -0.0736383   0.5966668   0.0000000   0.1709572  -0.1619353  -0.0000000
   15  -0.0000000   0.0000000   0.1176331   0.0000000  -0.0000000  -0.0455514
   16  -0.4800388   0.1709572   0.0000000   0.6196616  -0.1964890  -0.0000000
   17   0.1738106  -0.1619353  -0.0000000  -0.1964890   0.6044134   0.0000000
   18   0.0000000  -0.0000000  -0.0455514  -0.0000000   0.0000000   0.0756636
 Gradient time:  CPU 147.77 s  wall 38.86 s
 **********************************************************************
 **                                                                  **
 **                       VIBRATIONAL ANALYSIS                       **
 **                       --------------------                       **
 **                                                                  **
 **        VIBRATIONAL FREQUENCIES (CM**-1) AND NORMAL MODES         **
 **     FORCE CONSTANTS (mDYN/ANGSTROM) AND REDUCED MASSES (AMU)     **
 **                  INFRARED INTENSITIES (KM/MOL)                   **
 **                                                                  **
 **********************************************************************


 Mode:                 1                      2                      3
 Frequency:       154.12                 410.80                 472.98
 Force Cnst:      0.2396                 0.3176                 0.9095
 Red. Mass:      17.1219                 3.1946                 6.9005
 IR Active:          YES                    YES                    YES
 IR Intens:        1.785                 17.919                  9.253
 Raman Active:       YES                    YES                    YES
               X      Y      Z        X      Y      Z        X      Y      Z
 H          0.038  0.255 -0.000   -0.000  0.000 -0.885    0.583 -0.182 -0.000
 H          0.127 -0.315  0.000   -0.000 -0.000  0.165    0.334  0.239  0.000
 F          0.784  0.004  0.000   -0.000  0.000  0.108   -0.121  0.039  0.000
 I         -0.152  0.038 -0.000    0.000  0.000 -0.014   -0.070 -0.040 -0.000
 C          0.238 -0.084 -0.000   -0.000  0.000 -0.281    0.401  0.108 -0.000
 C          0.116 -0.320  0.000   -0.000 -0.000  0.314    0.449  0.249  0.000
 TransDip  -0.043  0.000 -0.000   -0.000  0.000 -0.136    0.097  0.004 -0.000

 Mode:                 4                      5                      6
 Frequency:       710.20                 742.80                 894.88
 Force Cnst:      1.8689                 0.4158                 0.6124
 Red. Mass:       6.2889                 1.2791                 1.2979
 IR Active:          YES                    YES                    YES
 IR Intens:        0.758                 47.300                  0.582
 Raman Active:       YES                    YES                    YES
               X      Y      Z        X      Y      Z        X      Y      Z
 H         -0.191 -0.225 -0.000   -0.000 -0.000  0.457    0.000 -0.000  0.810
 H          0.375  0.581 -0.000    0.000  0.000  0.876   -0.000  0.000 -0.563
 F          0.189 -0.179 -0.000    0.000 -0.000  0.046    0.000 -0.000  0.006
 I         -0.006 -0.015 -0.000   -0.000 -0.000  0.001   -0.000 -0.000  0.000
 C         -0.252 -0.128  0.000   -0.000 -0.000 -0.128   -0.000  0.000 -0.130
 C          0.003  0.536  0.000    0.000  0.000 -0.070   -0.000  0.000  0.097
 TransDip  -0.001  0.028 -0.000   -0.000  0.000  0.220   -0.000  0.000  0.024

 Mode:                 7                      8                      9
 Frequency:      1035.56                1222.88                1327.85
 Force Cnst:      1.5913                 1.2893                 1.2394
 Red. Mass:       2.5185                 1.4634                 1.1931
 IR Active:          YES                    YES                    YES
 IR Intens:      101.980                 56.128                 28.530
 Raman Active:       YES                    YES                    YES
               X      Y      Z        X      Y      Z        X      Y      Z
 H         -0.226 -0.021  0.000   -0.170  0.474  0.000   -0.508  0.773 -0.000
 H          0.914  0.020 -0.000    0.841  0.058 -0.000   -0.356 -0.033  0.000
 F         -0.025  0.197  0.000   -0.012 -0.089 -0.000   -0.018 -0.016  0.000
 I         -0.001 -0.003 -0.000   -0.001 -0.002  0.000   -0.000  0.000 -0.000
 C         -0.102 -0.226 -0.000    0.020  0.154  0.000   -0.007 -0.059 -0.000
 C          0.095 -0.049  0.000   -0.050 -0.038 -0.000    0.110  0.019  0.000
 TransDip   0.186 -0.265 -0.000   -0.206  0.123 -0.000    0.148  0.086  0.000

 Mode:                10                     11                     12
 Frequency:      1680.16                3192.32                3231.85
 Force Cnst:     11.9995                 6.5342                 6.7542
 Red. Mass:       7.2146                 1.0882                 1.0975
 IR Active:          YES                    YES                    YES
 IR Intens:       80.545                  4.608                  7.139
 Raman Active:       YES                    YES                    YES
               X      Y      Z        X      Y      Z        X      Y      Z
 H          0.036  0.569  0.000    0.817  0.486  0.000    0.252  0.146 -0.000
 H          0.119  0.313 -0.000    0.027 -0.297 -0.000   -0.099  0.947  0.000
 F         -0.027  0.051  0.000    0.000 -0.001 -0.000   -0.000  0.001  0.000
 I          0.002  0.000 -0.000    0.000  0.000  0.000    0.000  0.000  0.000
 C          0.465 -0.328 -0.000   -0.073 -0.038 -0.000   -0.029 -0.010  0.000
 C         -0.454  0.171  0.000    0.001  0.023  0.000    0.016 -0.083 -0.000
 TransDip   0.160 -0.239 -0.000    0.039 -0.057 -0.000   -0.084  0.015  0.000

 STANDARD THERMODYNAMIC QUANTITIES AT   298.15 K  AND     1.00 ATM

   This Molecule has  0 Imaginary Frequencies
   Zero point vibrational energy:       21.553 kcal/mol

   Atom    1 Element H  Has Mass    1.00783
   Atom    2 Element H  Has Mass    1.00783
   Atom    3 Element F  Has Mass   18.99840
   Atom    4 Element I  Has Mass  126.90440
   Atom    5 Element C  Has Mass   12.00000
   Atom    6 Element C  Has Mass   12.00000
   Molecular Mass:   171.918460 amu
   Principal axes and moments of inertia in amu*Bohr^2:
                             1           2           3
    Eigenvalues --      124.09391   964.32295  1088.41686
          X               0.99963     0.02720     0.00000
          Y              -0.02720     0.99963     0.00000
          Z              -0.00000    -0.00000     1.00000
   Rotational Symmetry Number is   1
   The Molecule is an Asymmetric Top
   Translational Enthalpy:        0.889 kcal/mol
   Rotational Enthalpy:           0.889 kcal/mol
   Vibrational Enthalpy:         22.494 kcal/mol
   gas constant (RT):             0.592 kcal/mol
   Translational Entropy:        41.333  cal/mol.K
   Rotational Entropy:           26.368  cal/mol.K
   Vibrational Entropy:           5.118  cal/mol.K

   Total Enthalpy:               24.864 kcal/mol
   Total Entropy:                72.819  cal/mol.K

 ======================================================================

 STANDARD THERMODYNAMIC QUANTITIES FOR ANHARMONIC VIBRATION -- TOSH

   Zero point vibrational energy: ************ kcal/mol

   Vibrational Enthalpy:       Infinity kcal/mol
   Vibrational Entropy:             NaN  cal/mol.K

   Total Enthalpy:             Infinity kcal/mol
   Total Entropy:                   NaN  cal/mol.K

 ======================================================================

 STANDARD THERMODYNAMIC QUANTITIES FOR ANHARMONIC VIBRATION -- VPT2

   Zero point vibrational energy: ************ kcal/mol

   Vibrational Enthalpy:       Infinity kcal/mol
   Vibrational Entropy:             NaN  cal/mol.K

   Total Enthalpy:             Infinity kcal/mol
   Total Entropy:                   NaN  cal/mol.K

 ======================================================================

Archival summary:
1\1\TWL01\FREQ\ProcedureUnspecified\BasisUnspecified\1122\taweetha\TueAug2809:00:452018TueAug2809:00:452018\0\\#,FREQ,ProcedureUnspecified,BasisUnspecified,\\0,1\I\C,1,2.08366\H,2,1.08001,1,115.665\C,2,1.32377,1,124.694,3,180,0\H,4,1.08393,2,123.985,1,180,0\F,4,1.34304,2,123.426,1,0,0\\\@

 Total job time:  43.55s(wall), 164.83s(cpu) 
 Tue Aug 28 09:00:45 2018

        *************************************************************
        *                                                           *
        *  Thank you very much for using Q-Chem.  Have a nice day.  *
        *                                                           *
        *************************************************************
