# Supplementary material for: Geometric and energetic data from ab initio calculations of haloethene, haloimine, halomethylenephosphine, haloiminophosphine, halodiazene, halodiphosphene and halocyclopropane
Source: Data Brief. 2019 Nov 2;27:104738. doi: 10.1016/j.dib.2019.104738 (PMC6861602; doi:10.1016/j.dib.2019.104738)
Supplement: Multimedia component 2 [file mmc2.zip › CC/B3LYP/HHCCBrBr.out]

Q-Chem Developer Version!
                  Welcome to Q-Chem
     A Quantum Leap Into The Future Of Chemistry


 Q-Chem 5.1, Q-Chem, Inc., Pleasanton, CA (2018)

 Yihan Shao,  Zhengting Gan,  E. Epifanovsky,  A. T. B. Gilbert,  M. Wormit,  
 J. Kussmann,  A. W. Lange,  A. Behn,  Jia Deng,  Xintian Feng,  D. Ghosh,  
 M. Goldey,  P. R. Horn,  L. D. Jacobson,  I. Kaliman,  T. Kus,  A. Landau,  
 Jie Liu,  E. I. Proynov,  R. M. Richard,  R. P. Steele,  E. J. Sundstrom,  
 H. L. Woodcock III,  P. M. Zimmerman,  D. Zuev,  B. Albrecht,  E. Alguire,  
 S. A. Baeppler,  D. Barton,  Z. Benda,  Y. A. Bernard,  E. J. Berquist,  
 K. B. Bravaya,  H. Burton,  D. Casanova,  Chun-Min Chang,  Yunqing Chen,  
 A. Chien,  K. D. Closser,  M. P. Coons,  S. Coriani,  S. Dasgupta,  
 A. L. Dempwolff,  M. Diedenhofen,  Hainam Do,  R. G. Edgar,  Po-Tung Fang,  
 S. Faraji,  S. Fatehi,  Qingguo Feng,  K. D. Fenk,  J. Fosso-Tande,  
 Qinghui Ge,  A. Ghysels,  G. Gidofalvi,  J. Gomes,  J. Gonthier,  A. Gunina,  
 D. Hait,  M. W. D. Hanson-Heine,  P. H. P. Harbach,  A. W. Hauser,  
 J. E. Herr,  E. G. Hohenstein,  Z. C. Holden,  Kerwin Hui,  B. C. Huynh,  
 T.-C. Jagau,  Hyunjun Ji,  B. Kaduk,  K. Khistyaev,  Jaehoon Kim,  
 P. Klunzinger,  K. Koh,  D. Kosenkov,  L. Koulias,  T. Kowalczyk,  
 C. M. Krauter,  A. Kunitsa,  Ka Un Lao,  A. Laurent,  K. V. Lawler,  
 Joonho Lee,  D. Lefrancois,  S. Lehtola,  D. S. Levine,  Yi-Pei Li,  
 You-Sheng Lin,  Fenglai Liu,  E. Livshits,  A. Luenser,  P. Manohar,  
 E. Mansoor,  S. F. Manzer,  Shan-Ping Mao,  Yuezhi Mao,  N. Mardirossian,  
 A. V. Marenich,  T. Markovich,  L. A. Martinez-Martinez,  S. A. Maurer,  
 N. J. Mayhall,  S. C. McKenzie,  J.-M. Mewes,  A. F. Morrison,  
 J. W. Mullinax,  K. Nanda,  T. S. Nguyen-Beck,  R. Olivares-Amaya,  
 J. A. Parkhill,  T. M. Perrine,  F. Plasser,  P. Pokhilko,  S. Prager,  
 A. Prociuk,  E. Ramos,  D. R. Rehn,  F. Rob,  M. Schneider,  N. Sergueev,  
 S. M. Sharada,  S. Sharma,  D. W. Small,  T. Stauch,  T. Stein,  
 Yu-Chuan Su,  A. J. W. Thom,  A. Tkatchenko,  T. Tsuchimochi,  N. M. Tubman,  
 L. Vogt,  M. L. Vidal,  O. Vydrov,  M. A. Watson,  J. Wenzel,  
 M. de Wergifosse,  T. A. Wesolowski,  A. White,  J. Witte,  A. Yamada,  
 Jun Yang,  K. Yao,  S. Yeganeh,  S. R. Yost,  Zhi-Qiang You,  A. Zech,  
 Igor Ying Zhang,  Xing Zhang,  Yan Zhao,  Ying Zhu,  B. R. Brooks,  
 G. K. L. Chan,  C. J. Cramer,  M. S. Gordon,  W. J. Hehre,  A. Klamt,  
 M. W. Schmidt,  C. D. Sherrill,  D. G. Truhlar,  A. Aspuru-Guzik,  R. Baer,  
 A. T. Bell,  N. A. Besley,  Jeng-Da Chai,  A. E. DePrince, III,  
 R. A. DiStasio Jr.,  A. Dreuw,  B. D. Dunietz,  T. R. Furlani,  
 Chao-Ping Hsu,  Yousung Jung,  Jing Kong,  D. S. Lambrecht,  WanZhen Liang,  
 C. Ochsenfeld,  V. A. Rassolov,  L. V. Slipchenko,  J. E. Subotnik,  
 T. Van Voorhis,  J. M. Herbert,  A. I. Krylov,  P. M. W. Gill,  M. Head-Gordon

 Contributors to earlier versions of Q-Chem not listed above: 
 R. D. Adamson,  B. Austin,  J. Baker,  G. J. O. Beran,  K. Brandhorst,  
 S. T. Brown,  E. F. C. Byrd,  A. K. Chakraborty,  C.-L. Cheng,  
 Siu Hung Chien,  D. M. Chipman,  D. L. Crittenden,  H. Dachsel,  
 R. J. Doerksen,  A. D. Dutoi,  L. Fusti-Molnar,  W. A. Goddard III,  
 A. Golubeva-Zadorozhnaya,  S. R. Gwaltney,  G. Hawkins,  A. Heyden,  
 S. Hirata,  G. Kedziora,  F. J. Keil,  C. Kelley,  Jihan Kim,  R. A. King,  
 R. Z. Khaliullin,  P. P. Korambath,  W. Kurlancheek,  A. M. Lee,  M. S. Lee,  
 S. V. Levchenko,  Ching Yeh Lin,  D. Liotard,  R. C. Lochan,  I. Lotan,  
 P. E. Maslen,  N. Nair,  D. P. O'Neill,  D. Neuhauser,  E. Neuscamman,  
 C. M. Oana,  R. Olson,  B. Peters,  R. Peverati,  P. A. Pieniazek,  
 Y. M. Rhee,  J. Ritchie,  M. A. Rohrdanz,  E. Rosta,  N. J. Russ,  
 H. F. Schaefer III,  N. E. Schultz,  N. Shenvi,  A. C. Simmonett,  A. Sodt,  
 D. Stuck,  K. S. Thanthiriwatte,  V. Vanovschi,  Tao Wang,  A. Warshel,  
 C. F. Williams,  Q. Wu,  X. Xu,  W. Zhang

 Please cite Q-Chem as follows:
 Y. Shao et al., Mol. Phys. 113, 184-215 (2015)
 DOI: 10.1080/00268976.2014.952696

 Q-Chem 5.1.1 for Intel X86 EM64T Linux

 Parts of Q-Chem use Armadillo 8.300.2 (Tropical Shenanigans).
 http://arma.sourceforge.net/

 Q-Chem begins on Tue Aug 28 05:09:21 2018  

Host: 
0

     Scratch files written to /scratch/taweetham/qchem12497//
Input Ideriv = 2
Curr. Ideriv = -1
Max.  Ideriv = 2

Checking the input file for inconsistencies... 	...done.

--------------------------------------------------------------
User input:
--------------------------------------------------------------
inp/HBrHBr.inp
$molecule
0	1
H	-2.0	1.0	0.0
Br	2.0	1.0	0.0
H	-2.0	-1.0	0.0
Br	2.0	-1.0	0.0
C	-1.0	0.0	0.0
C	1.0	0.0	0.0
$end
$rem
   JOB_TYPE		OPTIMIZATION
   BASIS		6-311++G**
   EXCHANGE		B3LYP
$end

--------------------------------------------------------------
 ----------------------------------------------------------------
             Standard Nuclear Orientation (Angstroms)
    I     Atom           X                Y                Z
 ----------------------------------------------------------------
    1      H       1.0000000000     0.0000000000     3.6190476190
    2      Br      1.0000000000     0.0000000000    -0.3809523810
    3      H      -1.0000000000    -0.0000000000     3.6190476190
    4      Br     -1.0000000000    -0.0000000000    -0.3809523810
    5      C       0.0000000000    -0.0000000000     2.6190476190
    6      C       0.0000000000    -0.0000000000     0.6190476190
 ----------------------------------------------------------------
 Molecular Point Group                 C2v   NOp =  4
 Largest Abelian Subgroup              C2v   NOp =  4
 Nuclear Repulsion Energy =   585.3932935589 hartrees
 There are       42 alpha and       42 beta electrons
 Requested basis set is 6-311++G(d,p)
 There are 60 shells and 154 basis functions

 Total QAlloc Memory Limit   2000 MB
 Mega-Array Size       188 MB
 MEM_STATIC part       192 MB
 A cutoff of  1.0D-11 yielded   1602 shell pairs
 There are     11081 function pairs (     12312 Cartesian)

 -------------------------------------------------------
 OpenMP Integral Computing Module                       
 Release: version 1.0, May 2013, Q-Chem Inc. Pittsburgh 
 -------------------------------------------------------
 Integral Job Info:
 Integral job number is                      11
 Integral operator is                         1
 short-range coefficients                     0
 long-range coefficients              100000000
 Omega coefficients                           0
 if combine SR and LR in K                    0
 Integral screening is                        0
 Integral computing path is                   2
 max size of driver memory is            800000
 size of driver memory is                593474
 size of scratch memory is             29623520
 max col of scratch BK array               1296
 max len of scratch array in speh3          155
 max len of scratch index in speh4           18
 max int batch size is                      520
 min int batch size is                       52
 fixed nKL is                                45
 max L of basis functions is                  2
 order of int derivative is                   0
 number of shells is                         60
 number of basis is                         162
 number of cartesian basis is               162
 number of contracted shell pairs          1602
 number of primitive shell pairs           4154
 maxK2 (contraction) of shell pair           36
 max number of K2 of shell pair               1
 max number of CS2 of shell pair            168
 max number of PS2 of shell pair            372
 mem total for path MDJ                  530742
 -------------------------------------------------------
 Smallest overlap matrix eigenvalue = 8.88E-05

 Scale SEOQF with 1.000000e-01/1.000000e-01/1.000000e-01

 Standard Electronic Orientation quadrupole field applied
 Nucleus-field energy     =    -0.0000000060 hartrees
 Guess from superposition of atomic densities
 Warning:  Energy on first SCF cycle will be non-variational
 SAD guess density has 84.000000 electrons

 -----------------------------------------------------------------------
  General SCF calculation program by
  Eric Jon Sundstrom, Paul Horn, Yuezhi Mao, Dmitri Zuev, Alec White,
  David Stuck, Shaama M.S., Shane Yost, Joonho Lee, David Small,
  Daniel Levine, Susi Lehtola, Hugh Burton, Evgeny Epifanovsky
 -----------------------------------------------------------------------
 Exchange:     0.2000 Hartree-Fock + 0.0800 Slater + 0.7200 B88
 Correlation:  0.1900 VWN1RPA + 0.8100 LYP
 Using SG-1 standard quadrature grid
 using 4 threads for integral computing
 -------------------------------------------------------
 OpenMP Integral computing Module                
 Release: version 2.0, May 2017, Q-Chem Inc. Pleasanton 
 -------------------------------------------------------
 -------------------------------------------------------
 OpenMP BLAS3 based DFT computing Module                
 Release: version 1.0, May 2013, Q-Chem Inc. Pittsburgh 
 -------------------------------------------------------
 A restricted SCF calculation will be
 performed using DIIS
 SCF converges when DIIS error is below 1.0e-08
 ---------------------------------------
  Cycle       Energy         DIIS error
 ---------------------------------------
    1   -5227.5352455021      9.73e-02  
    2   -5224.7651934007      4.83e-03  
    3   -5224.6397931985      7.53e-03  
    4   -5224.7145306257      5.05e-03  
    5   -5224.8104979543      9.27e-04  
    6   -5224.8131527033      2.52e-04  
    7   -5224.8132891463      4.95e-05  
    8   -5224.8132941204      1.00e-05  
    9   -5224.8132945262      2.32e-06  
   10   -5224.8132945519      5.28e-07  
   11   -5224.8132945523      2.22e-07  
   12   -5224.8132945550      7.53e-08  
   13   -5224.8132945508      9.00e-09  Convergence criterion met
 ---------------------------------------
 SCF time:   CPU 23.26s  wall 7.00s 
 SCF   energy in the final basis set =    -5224.8132945508
 Total energy in the final basis set =    -5224.8132945508

 --------------------------------------------------------------
             Orbital Energies (a.u.) and Symmetries
 --------------------------------------------------------------

 Alpha MOs, Restricted
 -- Occupied --                  
-482.87 -482.87  -62.53  -62.53  -56.35  -56.35  -56.35  -56.35
  1 B1    1 A1    2 B1    2 A1    3 B1    3 A1    1 B2    1 A2                 
-56.350 -56.350 -10.291 -10.279  -8.757  -8.757  -6.590  -6.589
  4 B1    4 A1    5 A1    6 A1    7 A1    5 B1    8 A1    6 B1                 
 -6.575  -6.575  -6.575  -6.575  -2.708  -2.703  -2.700  -2.697
  9 A1    7 B1    2 B2    2 A2   10 A1    8 B1   11 A1    3 B2                 
 -2.695  -2.694  -2.686  -2.686  -2.685  -2.684  -1.179  -0.840
  3 A2    9 B1   12 A1    4 B2    4 A2   10 B1   13 A1   11 B1                 
 -0.641  -0.591  -0.553  -0.520  -0.487  -0.365  -0.332  -0.309
 14 A1   15 A1    5 B2   16 A1   12 B1   17 A1   13 B1    5 A2                 
 -0.205  -0.190
  6 B2   14 B1                                                                 
 -- Virtual --                   
 -0.112  -0.102  -0.003   0.004   0.016   0.018   0.028   0.042
  7 B2   18 A1   19 A1   20 A1   15 B1   21 A1   16 B1    8 B2                 
  0.060   0.065   0.075   0.086   0.096   0.105   0.113   0.117
 22 A1   17 B1    6 A2    9 B2   18 B1   23 A1   24 A1   19 B1                 
  0.118   0.120   0.137   0.155   0.162   0.180   0.206   0.235
 25 A1   10 B2   26 A1   27 A1   20 B1   21 B1   28 A1   22 B1                 
  0.330   0.338   0.359   0.384   0.398   0.400   0.414   0.453
 29 A1   30 A1   11 B2   12 B2    7 A2   23 B1   24 B1   31 A1                 
  0.493   0.503   0.533   0.541   0.557   0.566   0.595   0.620
 25 B1    8 A2   13 B2   32 A1   26 B1   14 B2   33 A1   34 A1                 
  0.629   0.672   0.682   0.710   0.764   0.767   0.800   0.834
 27 B1   28 B1   15 B2   35 A1   36 A1    9 A2   37 A1   29 B1                 
  0.839   1.075   1.109   1.149   1.218   1.221   1.347   1.402
 38 A1   30 B1   10 A2   31 B1   39 A1   16 B2   40 A1   32 B1                 
  1.426   1.490   1.532   1.534   1.590   1.628   1.693   1.726
 41 A1   33 B1   17 B2   11 A2   42 A1   12 A2   43 A1   18 B2                 
  1.858   1.877   1.915   1.974   1.999   2.035   2.077   2.108
 34 B1   44 A1   19 B2   13 A2   45 A1   46 A1   35 B1   36 B1                 
  2.182   2.289   2.612   2.619   2.659   2.691   2.928   3.094
 47 A1   37 B1   48 A1   38 B1   20 B2   21 B2   49 A1   39 B1                 
  3.118   3.294   3.901   3.981   4.051   4.058   4.065   4.120
 40 B1   50 A1   22 B2   14 A2   51 A1   41 B1   23 B2   15 A2                 
  4.159   4.248   4.378   4.500   6.746   6.968   7.493   7.502
 52 A1   42 B1   53 A1   43 B1   54 A1   44 B1   24 B2   16 A2                 
  7.575   7.626   7.726   7.746  23.305  23.713  48.025  48.198
 55 A1   45 B1   46 B1   56 A1   57 A1   58 A1   59 A1   47 B1                 
289.713 289.732 289.800 289.851 289.977 290.0231020.8831021.095
 25 B2   17 A2   60 A1   48 B1   49 B1   61 A1   62 A1   50 B1                 

 Beta MOs, Restricted
 -- Occupied --                  
-482.87 -482.87  -62.53  -62.53  -56.35  -56.35  -56.35  -56.35
  1 B1    1 A1    2 B1    2 A1    3 B1    3 A1    1 B2    1 A2                 
-56.350 -56.350 -10.291 -10.279  -8.757  -8.757  -6.590  -6.589
  4 B1    4 A1    5 A1    6 A1    7 A1    5 B1    8 A1    6 B1                 
 -6.575  -6.575  -6.575  -6.575  -2.708  -2.703  -2.700  -2.697
  9 A1    7 B1    2 B2    2 A2   10 A1    8 B1   11 A1    3 B2                 
 -2.695  -2.694  -2.686  -2.686  -2.685  -2.684  -1.179  -0.840
  3 A2    9 B1   12 A1    4 B2    4 A2   10 B1   13 A1   11 B1                 
 -0.641  -0.591  -0.553  -0.520  -0.487  -0.365  -0.332  -0.309
 14 A1   15 A1    5 B2   16 A1   12 B1   17 A1   13 B1    5 A2                 
 -0.205  -0.190
  6 B2   14 B1                                                                 
 -- Virtual --                   
 -0.112  -0.102  -0.003   0.004   0.016   0.018   0.028   0.042
  7 B2   18 A1   19 A1   20 A1   15 B1   21 A1   16 B1    8 B2                 
  0.060   0.065   0.075   0.086   0.096   0.105   0.113   0.117
 22 A1   17 B1    6 A2    9 B2   18 B1   23 A1   24 A1   19 B1                 
  0.118   0.120   0.137   0.155   0.162   0.180   0.206   0.235
 25 A1   10 B2   26 A1   27 A1   20 B1   21 B1   28 A1   22 B1                 
  0.330   0.338   0.359   0.384   0.398   0.400   0.414   0.453
 29 A1   30 A1   11 B2   12 B2    7 A2   23 B1   24 B1   31 A1                 
  0.493   0.503   0.533   0.541   0.557   0.566   0.595   0.620
 25 B1    8 A2   13 B2   32 A1   26 B1   14 B2   33 A1   34 A1                 
  0.629   0.672   0.682   0.710   0.764   0.767   0.800   0.834
 27 B1   28 B1   15 B2   35 A1   36 A1    9 A2   37 A1   29 B1                 
  0.839   1.075   1.109   1.149   1.218   1.221   1.347   1.402
 38 A1   30 B1   10 A2   31 B1   39 A1   16 B2   40 A1   32 B1                 
  1.426   1.490   1.532   1.534   1.590   1.628   1.693   1.726
 41 A1   33 B1   17 B2   11 A2   42 A1   12 A2   43 A1   18 B2                 
  1.858   1.877   1.915   1.974   1.999   2.035   2.077   2.108
 34 B1   44 A1   19 B2   13 A2   45 A1   46 A1   35 B1   36 B1                 
  2.182   2.289   2.612   2.619   2.659   2.691   2.928   3.094
 47 A1   37 B1   48 A1   38 B1   20 B2   21 B2   49 A1   39 B1                 
  3.118   3.294   3.901   3.981   4.051   4.058   4.065   4.120
 40 B1   50 A1   22 B2   14 A2   51 A1   41 B1   23 B2   15 A2                 
  4.159   4.248   4.378   4.500   6.746   6.968   7.493   7.502
 52 A1   42 B1   53 A1   43 B1   54 A1   44 B1   24 B2   16 A2                 
  7.575   7.626   7.726   7.746  23.305  23.713  48.025  48.198
 55 A1   45 B1   46 B1   56 A1   57 A1   58 A1   59 A1   47 B1                 
289.713 289.732 289.800 289.851 289.977 290.0231020.8831021.095
 25 B2   17 A2   60 A1   48 B1   49 B1   61 A1   62 A1   50 B1                 
 --------------------------------------------------------------

          Ground-State Mulliken Net Atomic Charges

     Atom                 Charge (a.u.)
  ----------------------------------------
      1 H                     0.146524
      2 Br                    0.075800
      3 H                     0.146524
      4 Br                    0.075800
      5 C                    -0.412860
      6 C                    -0.031788
  ----------------------------------------
  Sum of atomic charges =     0.000000

 -----------------------------------------------------------------
                    Cartesian Multipole Moments
 -----------------------------------------------------------------
    Charge (ESU x 10^10)
                 0.0000
    Dipole Moment (Debye)
         X       0.0000      Y      -0.0000      Z      -1.0940
       Tot       1.0940
    Quadrupole Moments (Debye-Ang)
        XX     -53.2267     XY       0.0000     YY     -50.7492
        XZ       0.0000     YZ      -0.0000     ZZ     -43.4229
    Octopole Moments (Debye-Ang^2)
       XXX       0.0000    XXY      -0.0000    XYY       0.0000
       YYY      -0.0000    XXZ     -14.9326    XYZ       0.0000
       YYZ     -19.1059    XZZ       0.0000    YZZ      -0.0000
       ZZZ     -12.7226
    Hexadecapole Moments (Debye-Ang^3)
      XXXX    -327.4554   XXXY       0.0000   XXYY     -63.9525
      XYYY       0.0000   YYYY     -64.6092   XXXZ       0.0000
      XXYZ      -0.0000   XYYZ      -0.0000   YYYZ      -0.0000
      XXZZ    -117.8445   XYZZ       0.0000   YYZZ    -110.6003
      XZZZ       0.0000   YZZZ       0.0000   ZZZZ    -349.4906
 -----------------------------------------------------------------
 Calculating analytic gradient of the SCF energy
 Gradient of SCF Energy
            1           2           3           4           5           6
    1   0.0409228  -0.8568389  -0.0409228   0.8568389  -0.0000000  -0.0000000
    2   0.0000000   0.0000000   0.0000000   0.0000000  -0.0000000   0.0000000
    3   0.0844710   0.3486827   0.0844710   0.3486827  -0.0320849  -0.8342225
 Max gradient component =       8.568E-01
 RMS gradient           =       3.671E-01
 Gradient time:  CPU 8.36 s  wall 2.19 s
 Geometry Optimization Parameters
   NAtoms,    NIC,     NZ,  NCons,   NDum,   NFix, NCnnct, MaxDiis
        6      32       0       0       0       0       0       0


** GEOMETRY OPTIMIZATION IN DELOCALIZED INTERNAL COORDINATES **
   Searching for a Minimum

   Optimization Cycle:   1

                       Coordinates (Angstroms)
     ATOM                X               Y               Z
      1  H         1.0000000000    0.0000000000    3.6190476190
      2  Br        1.0000000000    0.0000000000   -0.3809523810
      3  H        -1.0000000000    0.0000000000    3.6190476190
      4  Br       -1.0000000000    0.0000000000   -0.3809523810
      5  C         0.0000000000    0.0000000000    2.6190476190
      6  C         0.0000000000    0.0000000000    0.6190476190
   Point Group: c2v   Number of degrees of freedom:     5


   Energy is  -5224.813294551


 Attempting to Generate Delocalized Internal Coordinates

 ** Taking Steepest Descent Step **
 Calculated Step too Large.  Step scaled by  0.340986
 Step Taken.  Stepsize is  0.300000

                             Maximum     Tolerance    Cnvgd?
         Gradient           0.732019      0.000300      NO
         Displacement       0.249608      0.001200      NO
         Energy change     *********      0.000001      NO


 New Cartesian Coordinates Obtained by Inverse Iteration

 Displacement from previous Coordinates is:  0.172848
 ----------------------------------------------------------------
             Standard Nuclear Orientation (Angstroms)
    I     Atom           X                Y                Z
 ----------------------------------------------------------------
    1      H       0.9978913559     0.0000000000     3.6152250988
    2      Br      1.0502262923     0.0000000000    -0.4062588714
    3      H      -0.9978913559     0.0000000000     3.6152250988
    4      Br     -1.0502262923     0.0000000000    -0.4062588714
    5      C       0.0000000000     0.0000000000     2.6358292501
    6      C       0.0000000000     0.0000000000     0.6605240093
 ----------------------------------------------------------------
 Molecular Point Group                 C2v   NOp =  4
 Largest Abelian Subgroup              C2v   NOp =  4
 Nuclear Repulsion Energy =   560.0526635157 hartrees
 There are       42 alpha and       42 beta electrons
 Applying Cartesian multipole field
    Component          Value
    ---------          -----
     (2,0,0)        1.00000E-11
     (0,2,0)        2.00000E-11
     (0,0,2)       -3.00000E-11
 Nucleus-field energy     =    -0.0000000060 hartrees
 Requested basis set is 6-311++G(d,p)
 There are 60 shells and 154 basis functions
 A cutoff of  1.0D-11 yielded   1596 shell pairs
 There are     11009 function pairs (     12226 Cartesian)
 Smallest overlap matrix eigenvalue = 1.15E-04
 Guess MOs from SCF MO coefficient file

 -----------------------------------------------------------------------
  General SCF calculation program by
  Eric Jon Sundstrom, Paul Horn, Yuezhi Mao, Dmitri Zuev, Alec White,
  David Stuck, Shaama M.S., Shane Yost, Joonho Lee, David Small,
  Daniel Levine, Susi Lehtola, Hugh Burton, Evgeny Epifanovsky
 -----------------------------------------------------------------------
 Exchange:     0.2000 Hartree-Fock + 0.0800 Slater + 0.7200 B88
 Correlation:  0.1900 VWN1RPA + 0.8100 LYP
 Using SG-1 standard quadrature grid
 using 4 threads for integral computing
 -------------------------------------------------------
 OpenMP Integral computing Module                
 Release: version 2.0, May 2017, Q-Chem Inc. Pleasanton 
 -------------------------------------------------------
 -------------------------------------------------------
 OpenMP BLAS3 based DFT computing Module                
 Release: version 1.0, May 2013, Q-Chem Inc. Pittsburgh 
 -------------------------------------------------------
 A restricted SCF calculation will be
 performed using DIIS
 SCF converges when DIIS error is below 1.0e-08
 ---------------------------------------
  Cycle       Energy         DIIS error
 ---------------------------------------
    1   -5225.0218455631      2.26e-03  
    2   -5225.0016454537      3.21e-03  
    3   -5224.9875061146      3.41e-03  
    4   -5225.0281653136      1.16e-03  
    5   -5225.0329412993      1.66e-04  
    6   -5225.0330359269      4.92e-05  
    7   -5225.0330417742      8.68e-06  
    8   -5225.0330420498      2.20e-06  
    9   -5225.0330420643      8.84e-07  
   10   -5225.0330420672      2.08e-07  
   11   -5225.0330420673      7.44e-08  
   12   -5225.0330420673      9.93e-09  Convergence criterion met
 ---------------------------------------
 SCF time:   CPU 31.36s  wall 8.00s 
 SCF   energy in the final basis set =    -5225.0330420673
 Total energy in the final basis set =    -5225.0330420673

 --------------------------------------------------------------
             Orbital Energies (a.u.) and Symmetries
 --------------------------------------------------------------

 Alpha MOs, Restricted
 -- Occupied --                  
-482.87 -482.87  -62.53  -62.53  -56.35  -56.35  -56.34  -56.34
  1 B1    1 A1    2 B1    2 A1    3 B1    3 A1    1 B2    1 A2                 
-56.344 -56.344 -10.295 -10.280  -8.746  -8.746  -6.578  -6.577
  4 A1    4 B1    5 A1    6 A1    7 A1    5 B1    8 A1    6 B1                 
 -6.565  -6.564  -6.564  -6.564  -2.693  -2.690  -2.687  -2.685
  2 B2    2 A2    9 A1    7 B1   10 A1    8 B1   11 A1    3 B2                 
 -2.684  -2.683  -2.675  -2.675  -2.674  -2.674  -1.116  -0.823
  3 A2    9 B1   12 A1    4 B2    4 A2   10 B1   13 A1   11 B1                 
 -0.637  -0.589  -0.512  -0.501  -0.477  -0.368  -0.337  -0.308
 14 A1   15 A1    5 B2   16 A1   12 B1   17 A1   13 B1    5 A2                 
 -0.208  -0.202
  6 B2   14 B1                                                                 
 -- Virtual --                   
 -0.110  -0.095  -0.004   0.007   0.015   0.020   0.027   0.043
  7 B2   18 A1   19 A1   20 A1   15 B1   21 A1   16 B1    8 B2                 
  0.060   0.066   0.076   0.086   0.093   0.105   0.107   0.117
 22 A1   17 B1    6 A2    9 B2   18 B1   23 A1   24 A1   19 B1                 
  0.119   0.124   0.139   0.155   0.157   0.170   0.207   0.236
 25 A1   10 B2   26 A1   20 B1   27 A1   21 B1   28 A1   22 B1                 
  0.338   0.347   0.381   0.385   0.393   0.403   0.408   0.453
 29 A1   30 A1   11 B2   12 B2   23 B1    7 A2   24 B1   31 A1                 
  0.489   0.503   0.534   0.539   0.559   0.562   0.588   0.605
 25 B1    8 A2   32 A1   13 B2   26 B1   14 B2   33 A1   34 A1                 
  0.614   0.660   0.666   0.692   0.742   0.762   0.798   0.825
 27 B1   28 B1   15 B2   35 A1    9 A2   36 A1   37 A1   29 B1                 
  0.844   1.021   1.102   1.120   1.154   1.214   1.351   1.407
 38 A1   30 B1   10 A2   31 B1   39 A1   16 B2   40 A1   32 B1                 
  1.410   1.492   1.506   1.520   1.607   1.636   1.713   1.738
 41 A1   33 B1   11 A2   17 B2   42 A1   12 A2   43 A1   18 B2                 
  1.889   1.895   1.926   1.991   2.001   2.026   2.062   2.131
 34 B1   44 A1   19 B2   13 A2   45 A1   46 A1   35 B1   36 B1                 
  2.161   2.282   2.618   2.625   2.656   2.694   2.917   3.038
 47 A1   37 B1   48 A1   38 B1   20 B2   21 B2   49 A1   39 B1                 
  3.131   3.318   3.896   3.996   4.043   4.058   4.068   4.135
 40 B1   50 A1   22 B2   14 A2   51 A1   41 B1   23 B2   15 A2                 
  4.140   4.296   4.335   4.403   6.751   6.885   7.499   7.515
 52 A1   53 A1   42 B1   43 B1   54 A1   44 B1   24 B2   16 A2                 
  7.572   7.578   7.684   7.768  23.311  23.558  48.021  48.123
 55 A1   45 B1   46 B1   56 A1   57 A1   58 A1   59 A1   47 B1                 
289.713 289.739 289.796 289.822 289.923 290.0041020.8691020.989
 25 B2   17 A2   60 A1   48 B1   49 B1   61 A1   62 A1   50 B1                 

 Beta MOs, Restricted
 -- Occupied --                  
-482.87 -482.87  -62.53  -62.53  -56.35  -56.35  -56.34  -56.34
  1 B1    1 A1    2 B1    2 A1    3 B1    3 A1    1 B2    1 A2                 
-56.344 -56.344 -10.295 -10.280  -8.746  -8.746  -6.578  -6.577
  4 A1    4 B1    5 A1    6 A1    7 A1    5 B1    8 A1    6 B1                 
 -6.565  -6.564  -6.564  -6.564  -2.693  -2.690  -2.687  -2.685
  2 B2    2 A2    9 A1    7 B1   10 A1    8 B1   11 A1    3 B2                 
 -2.684  -2.683  -2.675  -2.675  -2.674  -2.674  -1.116  -0.823
  3 A2    9 B1   12 A1    4 B2    4 A2   10 B1   13 A1   11 B1                 
 -0.637  -0.589  -0.512  -0.501  -0.477  -0.368  -0.337  -0.308
 14 A1   15 A1    5 B2   16 A1   12 B1   17 A1   13 B1    5 A2                 
 -0.208  -0.202
  6 B2   14 B1                                                                 
 -- Virtual --                   
 -0.110  -0.095  -0.004   0.007   0.015   0.020   0.027   0.043
  7 B2   18 A1   19 A1   20 A1   15 B1   21 A1   16 B1    8 B2                 
  0.060   0.066   0.076   0.086   0.093   0.105   0.107   0.117
 22 A1   17 B1    6 A2    9 B2   18 B1   23 A1   24 A1   19 B1                 
  0.119   0.124   0.139   0.155   0.157   0.170   0.207   0.236
 25 A1   10 B2   26 A1   20 B1   27 A1   21 B1   28 A1   22 B1                 
  0.338   0.347   0.381   0.385   0.393   0.403   0.408   0.453
 29 A1   30 A1   11 B2   12 B2   23 B1    7 A2   24 B1   31 A1                 
  0.489   0.503   0.534   0.539   0.559   0.562   0.588   0.605
 25 B1    8 A2   32 A1   13 B2   26 B1   14 B2   33 A1   34 A1                 
  0.614   0.660   0.666   0.692   0.742   0.762   0.798   0.825
 27 B1   28 B1   15 B2   35 A1    9 A2   36 A1   37 A1   29 B1                 
  0.844   1.021   1.102   1.120   1.154   1.214   1.351   1.407
 38 A1   30 B1   10 A2   31 B1   39 A1   16 B2   40 A1   32 B1                 
  1.410   1.492   1.506   1.520   1.607   1.636   1.713   1.738
 41 A1   33 B1   11 A2   17 B2   42 A1   12 A2   43 A1   18 B2                 
  1.889   1.895   1.926   1.991   2.001   2.026   2.062   2.131
 34 B1   44 A1   19 B2   13 A2   45 A1   46 A1   35 B1   36 B1                 
  2.161   2.282   2.618   2.625   2.656   2.694   2.917   3.038
 47 A1   37 B1   48 A1   38 B1   20 B2   21 B2   49 A1   39 B1                 
  3.131   3.318   3.896   3.996   4.043   4.058   4.068   4.135
 40 B1   50 A1   22 B2   14 A2   51 A1   41 B1   23 B2   15 A2                 
  4.140   4.296   4.335   4.403   6.751   6.885   7.499   7.515
 52 A1   53 A1   42 B1   43 B1   54 A1   44 B1   24 B2   16 A2                 
  7.572   7.578   7.684   7.768  23.311  23.558  48.021  48.123
 55 A1   45 B1   46 B1   56 A1   57 A1   58 A1   59 A1   47 B1                 
289.713 289.739 289.796 289.822 289.923 290.0041020.8691020.989
 25 B2   17 A2   60 A1   48 B1   49 B1   61 A1   62 A1   50 B1                 
 --------------------------------------------------------------

          Ground-State Mulliken Net Atomic Charges

     Atom                 Charge (a.u.)
  ----------------------------------------
      1 H                     0.149068
      2 Br                    0.043146
      3 H                     0.149068
      4 Br                    0.043146
      5 C                    -0.407462
      6 C                     0.023035
  ----------------------------------------
  Sum of atomic charges =     0.000000

 -----------------------------------------------------------------
                    Cartesian Multipole Moments
 -----------------------------------------------------------------
    Charge (ESU x 10^10)
                 0.0000
    Dipole Moment (Debye)
         X      -0.0000      Y       0.0000      Z      -0.8970
       Tot       0.8970
    Quadrupole Moments (Debye-Ang)
        XX     -52.5922     XY      -0.0000     YY     -51.0937
        XZ      -0.0000     YZ       0.0000     ZZ     -42.9230
    Octopole Moments (Debye-Ang^2)
       XXX      -0.0000    XXY       0.0000    XYY      -0.0000
       YYY       0.0000    XXZ     -14.0494    XYZ       0.0000
       YYZ     -18.2636    XZZ      -0.0000    YZZ       0.0000
       ZZZ      -9.4945
    Hexadecapole Moments (Debye-Ang^3)
      XXXX    -343.8144   XXXY      -0.0000   XXYY     -67.0661
      XYYY      -0.0000   YYYY     -64.9927   XXXZ      -0.0000
      XXYZ      -0.0000   XYYZ      -0.0000   YYYZ       0.0000
      XXZZ    -120.2703   XYZZ      -0.0000   YYZZ    -111.2338
      XZZZ      -0.0000   YZZZ       0.0000   ZZZZ    -351.1050
 -----------------------------------------------------------------
 Calculating analytic gradient of the SCF energy
 Gradient of SCF Energy
            1           2           3           4           5           6
    1   0.0418071  -0.6029872  -0.0418071   0.6029872   0.0000000   0.0000000
    2  -0.0000000   0.0000000  -0.0000000  -0.0000000   0.0000000  -0.0000000
    3   0.0837418   0.2103168   0.0837418   0.2103168  -0.0238844  -0.5642328
 Max gradient component =       6.030E-01
 RMS gradient           =       2.530E-01
 Gradient time:  CPU 8.26 s  wall 2.16 s
 Geometry Optimization Parameters
   NAtoms,    NIC,     NZ,  NCons,   NDum,   NFix, NCnnct, MaxDiis
        6      32       0       0       0       0       0       0


** GEOMETRY OPTIMIZATION IN DELOCALIZED INTERNAL COORDINATES **
   Searching for a Minimum

   Optimization Cycle:   2

                       Coordinates (Angstroms)
     ATOM                X               Y               Z
      1  H         0.9978913559    0.0000000000    3.6152250988
      2  Br        1.0502262923    0.0000000000   -0.4062588714
      3  H        -0.9978913559    0.0000000000    3.6152250988
      4  Br       -1.0502262923    0.0000000000   -0.4062588714
      5  C         0.0000000000    0.0000000000    2.6358292501
      6  C         0.0000000000    0.0000000000    0.6605240093
   Point Group: c2v   Number of degrees of freedom:     5


   Energy is  -5225.033042067

 Hessian Updated using BFGS Update

 ** Taking Steepest Descent Step **
 Calculated Step too Large.  Step scaled by  0.492199
 Step Taken.  Stepsize is  0.300000

                             Maximum     Tolerance    Cnvgd?
         Gradient           0.516534      0.000300      NO
         Displacement       0.254238      0.001200      NO
         Energy change     -0.219748      0.000001      NO


 New Cartesian Coordinates Obtained by Inverse Iteration

 Displacement from previous Coordinates is:  0.176018
 ----------------------------------------------------------------
             Standard Nuclear Orientation (Angstroms)
    I     Atom           X                Y                Z
 ----------------------------------------------------------------
    1      H       0.9940832819     0.0000000000     3.5955347887
    2      Br      1.1023587316     0.0000000000    -0.4147767765
    3      H      -0.9940832819     0.0000000000     3.5955347887
    4      Br     -1.1023587316     0.0000000000    -0.4147767765
    5      C       0.0000000000     0.0000000000     2.6453365074
    6      C       0.0000000000     0.0000000000     0.7074331826
 ----------------------------------------------------------------
 Molecular Point Group                 C2v   NOp =  4
 Largest Abelian Subgroup              C2v   NOp =  4
 Nuclear Repulsion Energy =   537.8555860452 hartrees
 There are       42 alpha and       42 beta electrons
 Applying Cartesian multipole field
    Component          Value
    ---------          -----
     (2,0,0)        1.00000E-11
     (0,2,0)        2.00000E-11
     (0,0,2)       -3.00000E-11
 Nucleus-field energy     =    -0.0000000058 hartrees
 Requested basis set is 6-311++G(d,p)
 There are 60 shells and 154 basis functions
 A cutoff of  1.0D-11 yielded   1587 shell pairs
 There are     10988 function pairs (     12205 Cartesian)
 Smallest overlap matrix eigenvalue = 1.42E-04
 Guess MOs from SCF MO coefficient file

 -----------------------------------------------------------------------
  General SCF calculation program by
  Eric Jon Sundstrom, Paul Horn, Yuezhi Mao, Dmitri Zuev, Alec White,
  David Stuck, Shaama M.S., Shane Yost, Joonho Lee, David Small,
  Daniel Levine, Susi Lehtola, Hugh Burton, Evgeny Epifanovsky
 -----------------------------------------------------------------------
 Exchange:     0.2000 Hartree-Fock + 0.0800 Slater + 0.7200 B88
 Correlation:  0.1900 VWN1RPA + 0.8100 LYP
 Using SG-1 standard quadrature grid
 using 4 threads for integral computing
 -------------------------------------------------------
 OpenMP Integral computing Module                
 Release: version 2.0, May 2017, Q-Chem Inc. Pleasanton 
 -------------------------------------------------------
 -------------------------------------------------------
 OpenMP BLAS3 based DFT computing Module                
 Release: version 1.0, May 2013, Q-Chem Inc. Pittsburgh 
 -------------------------------------------------------
 A restricted SCF calculation will be
 performed using DIIS
 SCF converges when DIIS error is below 1.0e-08
 ---------------------------------------
  Cycle       Energy         DIIS error
 ---------------------------------------
    1   -5225.1814103824      1.77e-03  
    2   -5225.1695975657      2.53e-03  
    3   -5225.1648680513      2.53e-03  
    4   -5225.1865937378      8.78e-04  
    5   -5225.1893273301      1.15e-04  
    6   -5225.1893729198      2.94e-05  
    7   -5225.1893747427      6.55e-06  
    8   -5225.1893749035      1.01e-06  
    9   -5225.1893749060      3.93e-07  
   10   -5225.1893749066      4.77e-08  
   11   -5225.1893749066      3.00e-08  
   12   -5225.1893749066      6.99e-09  Convergence criterion met
 ---------------------------------------
 SCF time:   CPU 30.85s  wall 9.00s 
 SCF   energy in the final basis set =    -5225.1893749066
 Total energy in the final basis set =    -5225.1893749066

 --------------------------------------------------------------
             Orbital Energies (a.u.) and Symmetries
 --------------------------------------------------------------

 Alpha MOs, Restricted
 -- Occupied --                  
-482.87 -482.87  -62.52  -62.52  -56.34  -56.34  -56.34  -56.34
  1 B1    1 A1    2 A1    2 B1    3 B1    3 A1    1 B2    1 A2                 
-56.338 -56.338 -10.301 -10.280  -8.737  -8.737  -6.569  -6.569
  4 A1    4 B1    5 A1    6 A1    7 A1    5 B1    8 A1    6 B1                 
 -6.556  -6.556  -6.556  -6.556  -2.683  -2.681  -2.677  -2.677
  2 B2    2 A2    9 A1    7 B1   10 A1    8 B1   11 A1    3 B2                 
 -2.676  -2.675  -2.666  -2.666  -2.666  -2.666  -1.060  -0.812
  3 A2    9 B1   12 A1    4 B2    4 A2   10 B1   13 A1   11 B1                 
 -0.639  -0.586  -0.485  -0.479  -0.467  -0.369  -0.344  -0.307
 14 A1   15 A1   16 A1    5 B2   12 B1   17 A1   13 B1    5 A2                 
 -0.215  -0.212
 14 B1    6 B2                                                                 
 -- Virtual --                   
 -0.107  -0.086  -0.006   0.009   0.014   0.023   0.025   0.045
  7 B2   18 A1   19 A1   20 A1   15 B1   21 A1   16 B1    8 B2                 
  0.061   0.067   0.077   0.085   0.090   0.100   0.106   0.117
 22 A1   17 B1    6 A2    9 B2   18 B1   23 A1   24 A1   19 B1                 
  0.123   0.127   0.141   0.144   0.160   0.167   0.208   0.238
 25 A1   10 B2   26 A1   20 B1   27 A1   21 B1   28 A1   22 B1                 
  0.345   0.359   0.386   0.388   0.402   0.406   0.407   0.453
 29 A1   30 A1   23 B1   11 B2   12 B2   24 B1    7 A2   31 A1                 
  0.484   0.503   0.525   0.543   0.557   0.562   0.573   0.589
 25 B1    8 A2   32 A1   13 B2   14 B2   26 B1   33 A1   34 A1                 
  0.607   0.652   0.659   0.678   0.717   0.766   0.796   0.816
 27 B1   28 B1   15 B2   35 A1    9 A2   36 A1   37 A1   29 B1                 
  0.854   0.974   1.093   1.094   1.097   1.206   1.357   1.399
 38 A1   30 B1   10 A2   31 B1   39 A1   16 B2   40 A1   41 A1                 
  1.417   1.479   1.499   1.504   1.621   1.651   1.727   1.752
 32 B1   11 A2   33 B1   17 B2   42 A1   12 A2   43 A1   18 B2                 
  1.909   1.923   1.940   2.001   2.002   2.031   2.052   2.152
 34 B1   44 A1   19 B2   45 A1   13 A2   46 A1   35 B1   47 A1                 
  2.165   2.291   2.625   2.634   2.651   2.699   2.901   2.991
 36 B1   37 B1   48 A1   38 B1   20 B2   21 B2   49 A1   39 B1                 
  3.160   3.358   3.898   4.004   4.027   4.054   4.072   4.118
 40 B1   50 A1   22 B2   14 A2   51 A1   41 B1   23 B2   52 A1                 
  4.135   4.262   4.317   4.428   6.744   6.813   7.502   7.528
 15 A2   53 A1   42 B1   43 B1   54 A1   44 B1   24 B2   16 A2                 
  7.569   7.570   7.663   7.750  23.322  23.461  48.009  48.061
 45 B1   55 A1   46 B1   56 A1   57 A1   58 A1   59 A1   47 B1                 
289.713 289.746 289.791 289.820 289.898 289.9571020.8461020.905
 25 B2   17 A2   60 A1   48 B1   49 B1   61 A1   62 A1   50 B1                 

 Beta MOs, Restricted
 -- Occupied --                  
-482.87 -482.87  -62.52  -62.52  -56.34  -56.34  -56.34  -56.34
  1 B1    1 A1    2 A1    2 B1    3 B1    3 A1    1 B2    1 A2                 
-56.338 -56.338 -10.301 -10.280  -8.737  -8.737  -6.569  -6.569
  4 A1    4 B1    5 A1    6 A1    7 A1    5 B1    8 A1    6 B1                 
 -6.556  -6.556  -6.556  -6.556  -2.683  -2.681  -2.677  -2.677
  2 B2    2 A2    9 A1    7 B1   10 A1    8 B1   11 A1    3 B2                 
 -2.676  -2.675  -2.666  -2.666  -2.666  -2.666  -1.060  -0.812
  3 A2    9 B1   12 A1    4 B2    4 A2   10 B1   13 A1   11 B1                 
 -0.639  -0.586  -0.485  -0.479  -0.467  -0.369  -0.344  -0.307
 14 A1   15 A1   16 A1    5 B2   12 B1   17 A1   13 B1    5 A2                 
 -0.215  -0.212
 14 B1    6 B2                                                                 
 -- Virtual --                   
 -0.107  -0.086  -0.006   0.009   0.014   0.023   0.025   0.045
  7 B2   18 A1   19 A1   20 A1   15 B1   21 A1   16 B1    8 B2                 
  0.061   0.067   0.077   0.085   0.090   0.100   0.106   0.117
 22 A1   17 B1    6 A2    9 B2   18 B1   23 A1   24 A1   19 B1                 
  0.123   0.127   0.141   0.144   0.160   0.167   0.208   0.238
 25 A1   10 B2   26 A1   20 B1   27 A1   21 B1   28 A1   22 B1                 
  0.345   0.359   0.386   0.388   0.402   0.406   0.407   0.453
 29 A1   30 A1   23 B1   11 B2   12 B2   24 B1    7 A2   31 A1                 
  0.484   0.503   0.525   0.543   0.557   0.562   0.573   0.589
 25 B1    8 A2   32 A1   13 B2   14 B2   26 B1   33 A1   34 A1                 
  0.607   0.652   0.659   0.678   0.717   0.766   0.796   0.816
 27 B1   28 B1   15 B2   35 A1    9 A2   36 A1   37 A1   29 B1                 
  0.854   0.974   1.093   1.094   1.097   1.206   1.357   1.399
 38 A1   30 B1   10 A2   31 B1   39 A1   16 B2   40 A1   41 A1                 
  1.417   1.479   1.499   1.504   1.621   1.651   1.727   1.752
 32 B1   11 A2   33 B1   17 B2   42 A1   12 A2   43 A1   18 B2                 
  1.909   1.923   1.940   2.001   2.002   2.031   2.052   2.152
 34 B1   44 A1   19 B2   45 A1   13 A2   46 A1   35 B1   47 A1                 
  2.165   2.291   2.625   2.634   2.651   2.699   2.901   2.991
 36 B1   37 B1   48 A1   38 B1   20 B2   21 B2   49 A1   39 B1                 
  3.160   3.358   3.898   4.004   4.027   4.054   4.072   4.118
 40 B1   50 A1   22 B2   14 A2   51 A1   41 B1   23 B2   52 A1                 
  4.135   4.262   4.317   4.428   6.744   6.813   7.502   7.528
 15 A2   53 A1   42 B1   43 B1   54 A1   44 B1   24 B2   16 A2                 
  7.569   7.570   7.663   7.750  23.322  23.461  48.009  48.061
 45 B1   55 A1   46 B1   56 A1   57 A1   58 A1   59 A1   47 B1                 
289.713 289.746 289.791 289.820 289.898 289.9571020.8461020.905
 25 B2   17 A2   60 A1   48 B1   49 B1   61 A1   62 A1   50 B1                 
 --------------------------------------------------------------

          Ground-State Mulliken Net Atomic Charges

     Atom                 Charge (a.u.)
  ----------------------------------------
      1 H                     0.152456
      2 Br                    0.016549
      3 H                     0.152456
      4 Br                    0.016549
      5 C                    -0.403859
      6 C                     0.065851
  ----------------------------------------
  Sum of atomic charges =     0.000000

 -----------------------------------------------------------------
                    Cartesian Multipole Moments
 -----------------------------------------------------------------
    Charge (ESU x 10^10)
                 0.0000
    Dipole Moment (Debye)
         X      -0.0000      Y      -0.0000      Z      -0.6469
       Tot       0.6469
    Quadrupole Moments (Debye-Ang)
        XX     -51.9316     XY       0.0000     YY     -51.3753
        XZ      -0.0000     YZ      -0.0000     ZZ     -42.5067
    Octopole Moments (Debye-Ang^2)
       XXX      -0.0000    XXY       0.0000    XYY      -0.0000
       YYY      -0.0000    XXZ     -13.7779    XYZ      -0.0000
       YYZ     -17.7788    XZZ      -0.0000    YZZ      -0.0000
       ZZZ      -7.9693
    Hexadecapole Moments (Debye-Ang^3)
      XXXX    -362.0742   XXXY       0.0000   XXYY     -70.6178
      XYYY       0.0000   YYYY     -65.3064   XXXZ      -0.0000
      XXYZ      -0.0000   XYYZ      -0.0000   YYYZ      -0.0000
      XXZZ    -122.2219   XYZZ      -0.0000   YYZZ    -110.6345
      XZZZ      -0.0000   YZZZ      -0.0000   ZZZZ    -350.3766
 -----------------------------------------------------------------
 Calculating analytic gradient of the SCF energy
 Gradient of SCF Energy
            1           2           3           4           5           6
    1   0.0427036  -0.4323441  -0.0427036   0.4323441   0.0000000  -0.0000000
    2   0.0000000   0.0000000   0.0000000   0.0000000  -0.0000000  -0.0000000
    3   0.0821850   0.1287637   0.0821850   0.1287637  -0.0139518  -0.4079456
 Max gradient component =       4.323E-01
 RMS gradient           =       1.812E-01
 Gradient time:  CPU 8.05 s  wall 2.11 s
 Geometry Optimization Parameters
   NAtoms,    NIC,     NZ,  NCons,   NDum,   NFix, NCnnct, MaxDiis
        6      32       0       0       0       0       0       0


** GEOMETRY OPTIMIZATION IN DELOCALIZED INTERNAL COORDINATES **
   Searching for a Minimum

   Optimization Cycle:   3

                       Coordinates (Angstroms)
     ATOM                X               Y               Z
      1  H         0.9940832819    0.0000000000    3.5955347887
      2  Br        1.1023587316    0.0000000000   -0.4147767765
      3  H        -0.9940832819    0.0000000000    3.5955347887
      4  Br       -1.1023587316    0.0000000000   -0.4147767765
      5  C         0.0000000000    0.0000000000    2.6453365074
      6  C         0.0000000000    0.0000000000    0.7074331826
   Point Group: c2v   Number of degrees of freedom:     5


   Energy is  -5225.189374907

 Hessian Updated using BFGS Update

 ** Taking Steepest Descent Step **
 Calculated Step too Large.  Step scaled by  0.670712
 Step Taken.  Stepsize is  0.300000

                             Maximum     Tolerance    Cnvgd?
         Gradient           0.372619      0.000300      NO
         Displacement       0.249920      0.001200      NO
         Energy change     -0.156333      0.000001      NO


 New Cartesian Coordinates Obtained by Inverse Iteration

 Displacement from previous Coordinates is:  0.203127
 ----------------------------------------------------------------
             Standard Nuclear Orientation (Angstroms)
    I     Atom           X                Y                Z
 ----------------------------------------------------------------
    1      H       0.9875804695     0.0000000000     3.5574452067
    2      Br      1.1544700339     0.0000000000    -0.4038077866
    3      H      -0.9875804695     0.0000000000     3.5574452067
    4      Br     -1.1544700339     0.0000000000    -0.4038077866
    5      C       0.0000000000     0.0000000000     2.6457634766
    6      C       0.0000000000     0.0000000000     0.7612473975
 ----------------------------------------------------------------
 Molecular Point Group                 C2v   NOp =  4
 Largest Abelian Subgroup              C2v   NOp =  4
 Nuclear Repulsion Energy =   519.2312657574 hartrees
 There are       42 alpha and       42 beta electrons
 Applying Cartesian multipole field
    Component          Value
    ---------          -----
     (2,0,0)        1.00000E-11
     (0,2,0)        2.00000E-11
     (0,0,2)       -3.00000E-11
 Nucleus-field energy     =    -0.0000000054 hartrees
 Requested basis set is 6-311++G(d,p)
 There are 60 shells and 154 basis functions
 A cutoff of  1.0D-11 yielded   1583 shell pairs
 There are     10972 function pairs (     12189 Cartesian)
 Smallest overlap matrix eigenvalue = 1.65E-04
 Guess MOs from SCF MO coefficient file

 -----------------------------------------------------------------------
  General SCF calculation program by
  Eric Jon Sundstrom, Paul Horn, Yuezhi Mao, Dmitri Zuev, Alec White,
  David Stuck, Shaama M.S., Shane Yost, Joonho Lee, David Small,
  Daniel Levine, Susi Lehtola, Hugh Burton, Evgeny Epifanovsky
 -----------------------------------------------------------------------
 Exchange:     0.2000 Hartree-Fock + 0.0800 Slater + 0.7200 B88
 Correlation:  0.1900 VWN1RPA + 0.8100 LYP
 Using SG-1 standard quadrature grid
 using 4 threads for integral computing
 -------------------------------------------------------
 OpenMP Integral computing Module                
 Release: version 2.0, May 2017, Q-Chem Inc. Pleasanton 
 -------------------------------------------------------
 -------------------------------------------------------
 OpenMP BLAS3 based DFT computing Module                
 Release: version 1.0, May 2013, Q-Chem Inc. Pittsburgh 
 -------------------------------------------------------
 A restricted SCF calculation will be
 performed using DIIS
 SCF converges when DIIS error is below 1.0e-08
 ---------------------------------------
  Cycle       Energy         DIIS error
 ---------------------------------------
    1   -5225.3005806413      1.40e-03  
    2   -5225.2946642622      1.94e-03  
    3   -5225.2931856641      1.87e-03  
    4   -5225.3049072664      6.29e-04  
    5   -5225.3062919862      8.33e-05  
    6   -5225.3063151670      1.93e-05  
    7   -5225.3063159190      4.85e-06  
    8   -5225.3063160086      6.58e-07  
    9   -5225.3063160097      2.07e-07  
   10   -5225.3063160099      5.57e-08  
   11   -5225.3063160098      6.28e-09  Convergence criterion met
 ---------------------------------------
 SCF time:   CPU 27.96s  wall 7.00s 
 SCF   energy in the final basis set =    -5225.3063160098
 Total energy in the final basis set =    -5225.3063160098

 --------------------------------------------------------------
             Orbital Energies (a.u.) and Symmetries
 --------------------------------------------------------------

 Alpha MOs, Restricted
 -- Occupied --                  
-482.86 -482.86  -62.52  -62.52  -56.34  -56.34  -56.33  -56.33
  1 B1    1 A1    2 A1    2 B1    3 B1    3 A1    1 B2    1 A2                 
-56.334 -56.334 -10.307 -10.278  -8.731  -8.731  -6.563  -6.563
  4 A1    4 B1    5 A1    6 A1    7 A1    5 B1    8 A1    6 B1                 
 -6.550  -6.550  -6.549  -6.549  -2.676  -2.675  -2.670  -2.670
  2 B2    2 A2    9 A1    7 B1   10 A1    8 B1   11 A1    3 B2                 
 -2.670  -2.669  -2.660  -2.660  -2.659  -2.659  -1.013  -0.804
  3 A2    9 B1   12 A1    4 B2    4 A2   10 B1   13 A1   11 B1                 
 -0.645  -0.584  -0.473  -0.457  -0.453  -0.370  -0.353  -0.307
 14 A1   15 A1   16 A1   12 B1    5 B2   17 A1   13 B1    5 A2                 
 -0.228  -0.218
 14 B1    6 B2                                                                 
 -- Virtual --                   
 -0.104  -0.074  -0.008   0.011   0.012   0.025   0.027   0.047
  7 B2   18 A1   19 A1   20 A1   15 B1   16 B1   21 A1    8 B2                 
  0.062   0.069   0.077   0.085   0.085   0.096   0.106   0.117
 22 A1   17 B1    6 A2    9 B2   18 B1   23 A1   24 A1   19 B1                 
  0.127   0.130   0.137   0.143   0.163   0.166   0.209   0.242
 25 A1   10 B2   20 B1   26 A1   27 A1   21 B1   28 A1   22 B1                 
  0.354   0.371   0.380   0.391   0.406   0.411   0.423   0.453
 29 A1   30 A1   23 B1   11 B2   24 B1    7 A2   12 B2   31 A1                 
  0.480   0.504   0.515   0.544   0.553   0.554   0.563   0.575
 25 B1    8 A2   32 A1   13 B2   33 A1   14 B2   26 B1   34 A1                 
  0.609   0.648   0.659   0.672   0.693   0.770   0.795   0.808
 27 B1   28 B1   15 B2   35 A1    9 A2   36 A1   37 A1   29 B1                 
  0.868   0.939   1.049   1.070   1.083   1.196   1.362   1.405
 38 A1   30 B1   39 A1   31 B1   10 A2   16 B2   40 A1   41 A1                 
  1.431   1.456   1.492   1.512   1.629   1.673   1.749   1.772
 32 B1   11 A2   17 B2   33 B1   42 A1   12 A2   43 A1   18 B2                 
  1.903   1.954   1.959   1.975   2.008   2.058   2.060   2.156
 34 B1   19 B2   44 A1   45 A1   13 A2   46 A1   35 B1   47 A1                 
  2.195   2.316   2.636   2.647   2.647   2.707   2.884   2.956
 36 B1   37 B1   48 A1   20 B2   38 B1   21 B2   49 A1   39 B1                 
  3.203   3.420   3.905   4.003   4.008   4.048   4.076   4.107
 40 B1   50 A1   22 B2   51 A1   14 A2   41 B1   23 B2   52 A1                 
  4.126   4.264   4.292   4.453   6.730   6.764   7.506   7.539
 15 A2   53 A1   42 B1   43 B1   54 A1   44 B1   24 B2   16 A2                 
  7.573   7.594   7.656   7.701  23.340  23.404  47.993  48.017
 55 A1   45 B1   46 B1   56 A1   57 A1   58 A1   59 A1   47 B1                 
289.715 289.751 289.787 289.831 289.898 289.9001020.8191020.846
 25 B2   17 A2   60 A1   48 B1   61 A1   49 B1   62 A1   50 B1                 

 Beta MOs, Restricted
 -- Occupied --                  
-482.86 -482.86  -62.52  -62.52  -56.34  -56.34  -56.33  -56.33
  1 B1    1 A1    2 A1    2 B1    3 B1    3 A1    1 B2    1 A2                 
-56.334 -56.334 -10.307 -10.278  -8.731  -8.731  -6.563  -6.563
  4 A1    4 B1    5 A1    6 A1    7 A1    5 B1    8 A1    6 B1                 
 -6.550  -6.550  -6.549  -6.549  -2.676  -2.675  -2.670  -2.670
  2 B2    2 A2    9 A1    7 B1   10 A1    8 B1   11 A1    3 B2                 
 -2.670  -2.669  -2.660  -2.660  -2.659  -2.659  -1.013  -0.804
  3 A2    9 B1   12 A1    4 B2    4 A2   10 B1   13 A1   11 B1                 
 -0.645  -0.584  -0.473  -0.457  -0.453  -0.370  -0.353  -0.307
 14 A1   15 A1   16 A1   12 B1    5 B2   17 A1   13 B1    5 A2                 
 -0.228  -0.218
 14 B1    6 B2                                                                 
 -- Virtual --                   
 -0.104  -0.074  -0.008   0.011   0.012   0.025   0.027   0.047
  7 B2   18 A1   19 A1   20 A1   15 B1   16 B1   21 A1    8 B2                 
  0.062   0.069   0.077   0.085   0.085   0.096   0.106   0.117
 22 A1   17 B1    6 A2    9 B2   18 B1   23 A1   24 A1   19 B1                 
  0.127   0.130   0.137   0.143   0.163   0.166   0.209   0.242
 25 A1   10 B2   20 B1   26 A1   27 A1   21 B1   28 A1   22 B1                 
  0.354   0.371   0.380   0.391   0.406   0.411   0.423   0.453
 29 A1   30 A1   23 B1   11 B2   24 B1    7 A2   12 B2   31 A1                 
  0.480   0.504   0.515   0.544   0.553   0.554   0.563   0.575
 25 B1    8 A2   32 A1   13 B2   33 A1   14 B2   26 B1   34 A1                 
  0.609   0.648   0.659   0.672   0.693   0.770   0.795   0.808
 27 B1   28 B1   15 B2   35 A1    9 A2   36 A1   37 A1   29 B1                 
  0.868   0.939   1.049   1.070   1.083   1.196   1.362   1.405
 38 A1   30 B1   39 A1   31 B1   10 A2   16 B2   40 A1   41 A1                 
  1.431   1.456   1.492   1.512   1.629   1.673   1.749   1.772
 32 B1   11 A2   17 B2   33 B1   42 A1   12 A2   43 A1   18 B2                 
  1.903   1.954   1.959   1.975   2.008   2.058   2.060   2.156
 34 B1   19 B2   44 A1   45 A1   13 A2   46 A1   35 B1   47 A1                 
  2.195   2.316   2.636   2.647   2.647   2.707   2.884   2.956
 36 B1   37 B1   48 A1   20 B2   38 B1   21 B2   49 A1   39 B1                 
  3.203   3.420   3.905   4.003   4.008   4.048   4.076   4.107
 40 B1   50 A1   22 B2   51 A1   14 A2   41 B1   23 B2   52 A1                 
  4.126   4.264   4.292   4.453   6.730   6.764   7.506   7.539
 15 A2   53 A1   42 B1   43 B1   54 A1   44 B1   24 B2   16 A2                 
  7.573   7.594   7.656   7.701  23.340  23.404  47.993  48.017
 55 A1   45 B1   46 B1   56 A1   57 A1   58 A1   59 A1   47 B1                 
289.715 289.751 289.787 289.831 289.898 289.9001020.8191020.846
 25 B2   17 A2   60 A1   48 B1   61 A1   49 B1   62 A1   50 B1                 
 --------------------------------------------------------------

          Ground-State Mulliken Net Atomic Charges

     Atom                 Charge (a.u.)
  ----------------------------------------
      1 H                     0.156643
      2 Br                   -0.005732
      3 H                     0.156643
      4 Br                   -0.005732
      5 C                    -0.402269
      6 C                     0.100446
  ----------------------------------------
  Sum of atomic charges =    -0.000000

 -----------------------------------------------------------------
                    Cartesian Multipole Moments
 -----------------------------------------------------------------
    Charge (ESU x 10^10)
                -0.0000
    Dipole Moment (Debye)
         X       0.0000      Y      -0.0000      Z      -0.3600
       Tot       0.3600
    Quadrupole Moments (Debye-Ang)
        XX     -51.2979     XY       0.0000     YY     -51.5667
        XZ       0.0000     YZ       0.0000     ZZ     -42.2046
    Octopole Moments (Debye-Ang^2)
       XXX      -0.0000    XXY      -0.0000    XYY       0.0000
       YYY       0.0000    XXZ     -14.1914    XYZ       0.0000
       YYZ     -17.7482    XZZ       0.0000    YZZ       0.0000
       ZZZ      -8.5932
    Hexadecapole Moments (Debye-Ang^3)
      XXXX    -381.7973   XXXY       0.0000   XXYY     -74.4745
      XYYY       0.0000   YYYY     -65.4617   XXXZ       0.0000
      XXYZ       0.0000   XYYZ       0.0000   YYYZ       0.0000
      XXZZ    -123.5882   XYZZ       0.0000   YYZZ    -108.5627
      XZZZ       0.0000   YZZZ       0.0000   ZZZZ    -346.9550
 -----------------------------------------------------------------
 Calculating analytic gradient of the SCF energy
 Gradient of SCF Energy
            1           2           3           4           5           6
    1   0.0432050  -0.3081873  -0.0432050   0.3081873  -0.0000000  -0.0000000
    2  -0.0000000  -0.0000000  -0.0000000   0.0000000   0.0000000  -0.0000000
    3   0.0793396   0.0727764   0.0793396   0.0727764  -0.0010499  -0.3031822
 Max gradient component =       3.082E-01
 RMS gradient           =       1.310E-01
 Gradient time:  CPU 7.84 s  wall 2.06 s
 Geometry Optimization Parameters
   NAtoms,    NIC,     NZ,  NCons,   NDum,   NFix, NCnnct, MaxDiis
        6      32       0       0       0       0       0       0

 Cartesian Hessian Update
 Hessian Updated using BFGS Update


** GEOMETRY OPTIMIZATION IN DELOCALIZED INTERNAL COORDINATES **
   Searching for a Minimum

   Optimization Cycle:   4

                       Coordinates (Angstroms)
     ATOM                X               Y               Z
      1  H         0.9875804695    0.0000000000    3.5574452067
      2  Br        1.1544700339    0.0000000000   -0.4038077866
      3  H        -0.9875804695    0.0000000000    3.5574452067
      4  Br       -1.1544700339    0.0000000000   -0.4038077866
      5  C         0.0000000000    0.0000000000    2.6457634766
      6  C         0.0000000000    0.0000000000    0.7612473975
   Point Group: c2v   Number of degrees of freedom:     5


   Energy is  -5225.306316010

 Hessian Updated using BFGS Update

  5 Hessian modes will be used to form the next step
  Hessian Eigenvalues:
     0.081567    0.135736    0.159487    0.327918    0.604326

 Minimum Search - Taking Simple RFO Step
 Searching for Lamda that Minimizes Along All modes
 Value Taken    Lamda =  -0.25475227
 Calculated Step too Large.  Step scaled by  0.381770
 Step Taken.  Stepsize is  0.300000

                             Maximum     Tolerance    Cnvgd?
         Gradient           0.267120      0.000300      NO
         Displacement       0.172591      0.001200      NO
         Energy change     -0.116941      0.000001      NO


 New Cartesian Coordinates Obtained by Inverse Iteration

 Displacement from previous Coordinates is:  0.348415
 ----------------------------------------------------------------
             Standard Nuclear Orientation (Angstroms)
    I     Atom           X                Y                Z
 ----------------------------------------------------------------
    1      H       0.9731984485     0.0000000000     3.4695019968
    2      Br      1.1918043466     0.0000000000    -0.3379684482
    3      H      -0.9731984485     0.0000000000     3.4695019968
    4      Br     -1.1918043466     0.0000000000    -0.3379684482
    5      C       0.0000000000     0.0000000000     2.6145885447
    6      C       0.0000000000     0.0000000000     0.8366300724
 ----------------------------------------------------------------
 Molecular Point Group                 C2v   NOp =  4
 Largest Abelian Subgroup              C2v   NOp =  4
 Nuclear Repulsion Energy =   510.9030436411 hartrees
 There are       42 alpha and       42 beta electrons
 Applying Cartesian multipole field
    Component          Value
    ---------          -----
     (2,0,0)        1.00000E-11
     (0,2,0)        2.00000E-11
     (0,0,2)       -3.00000E-11
 Nucleus-field energy     =    -0.0000000047 hartrees
 Requested basis set is 6-311++G(d,p)
 There are 60 shells and 154 basis functions
 A cutoff of  1.0D-11 yielded   1573 shell pairs
 There are     10980 function pairs (     12205 Cartesian)
 Smallest overlap matrix eigenvalue = 1.63E-04
 Guess MOs from SCF MO coefficient file

 -----------------------------------------------------------------------
  General SCF calculation program by
  Eric Jon Sundstrom, Paul Horn, Yuezhi Mao, Dmitri Zuev, Alec White,
  David Stuck, Shaama M.S., Shane Yost, Joonho Lee, David Small,
  Daniel Levine, Susi Lehtola, Hugh Burton, Evgeny Epifanovsky
 -----------------------------------------------------------------------
 Exchange:     0.2000 Hartree-Fock + 0.0800 Slater + 0.7200 B88
 Correlation:  0.1900 VWN1RPA + 0.8100 LYP
 Using SG-1 standard quadrature grid
 using 4 threads for integral computing
 -------------------------------------------------------
 OpenMP Integral computing Module                
 Release: version 2.0, May 2017, Q-Chem Inc. Pleasanton 
 -------------------------------------------------------
 -------------------------------------------------------
 OpenMP BLAS3 based DFT computing Module                
 Release: version 1.0, May 2013, Q-Chem Inc. Pittsburgh 
 -------------------------------------------------------
 A restricted SCF calculation will be
 performed using DIIS
 SCF converges when DIIS error is below 1.0e-08
 ---------------------------------------
  Cycle       Energy         DIIS error
 ---------------------------------------
    1   -5225.3954304752      9.79e-04  
    2   -5225.3954505200      1.03e-03  
    3   -5225.3928397436      1.29e-03  
    4   -5225.3988316706      1.64e-04  
    5   -5225.3989098610      3.04e-05  
    6   -5225.3989111894      1.30e-05  
    7   -5225.3989116896      3.97e-06  
    8   -5225.3989117496      4.49e-07  
    9   -5225.3989117502      1.47e-07  
   10   -5225.3989117502      6.34e-08  
   11   -5225.3989117503      8.59e-09  Convergence criterion met
 ---------------------------------------
 SCF time:   CPU 28.06s  wall 8.00s 
 SCF   energy in the final basis set =    -5225.3989117503
 Total energy in the final basis set =    -5225.3989117503

 --------------------------------------------------------------
             Orbital Energies (a.u.) and Symmetries
 --------------------------------------------------------------

 Alpha MOs, Restricted
 -- Occupied --                  
-482.86 -482.86  -62.51  -62.51  -56.33  -56.33  -56.33  -56.33
  1 B1    1 A1    2 A1    2 B1    3 B1    3 A1    1 B2    1 A2                 
-56.330 -56.330 -10.307 -10.269  -8.726  -8.726  -6.558  -6.558
  4 A1    4 B1    5 A1    6 A1    5 B1    7 A1    8 A1    6 B1                 
 -6.545  -6.545  -6.544  -6.544  -2.671  -2.670  -2.666  -2.665
  2 B2    2 A2    9 A1    7 B1   10 A1    8 B1    3 B2    3 A2                 
 -2.665  -2.664  -2.655  -2.655  -2.655  -2.654  -0.987  -0.800
 11 A1    9 B1   12 A1    4 B2    4 A2   10 B1   13 A1   11 B1                 
 -0.661  -0.581  -0.471  -0.454  -0.439  -0.370  -0.364  -0.306
 14 A1   15 A1   16 A1   12 B1    5 B2   17 A1   13 B1    5 A2                 
 -0.236  -0.225
 14 B1    6 B2                                                                 
 -- Virtual --                   
 -0.095  -0.049  -0.008   0.011   0.014   0.026   0.035   0.048
  7 B2   18 A1   19 A1   15 B1   20 A1   16 B1   21 A1    8 B2                 
  0.066   0.073   0.077   0.085   0.085   0.097   0.106   0.116
 22 A1   17 B1    6 A2    9 B2   18 B1   23 A1   24 A1   19 B1                 
  0.133   0.133   0.140   0.150   0.166   0.170   0.210   0.252
 25 A1   10 B2   20 B1   26 A1   21 B1   27 A1   28 A1   22 B1                 
  0.366   0.377   0.381   0.394   0.409   0.414   0.438   0.454
 29 A1   23 B1   30 A1   11 B2   24 B1    7 A2   12 B2   31 A1                 
  0.480   0.505   0.510   0.534   0.544   0.557   0.565   0.572
 25 B1    8 A2   32 A1   33 A1   13 B2   14 B2   26 B1   34 A1                 
  0.625   0.655   0.662   0.675   0.677   0.771   0.796   0.809
 27 B1   28 B1   15 B2   35 A1    9 A2   36 A1   37 A1   29 B1                 
  0.895   0.930   1.027   1.056   1.070   1.189   1.379   1.445
 38 A1   30 B1   39 A1   31 B1   10 A2   16 B2   40 A1   11 A2                 
  1.452   1.455   1.497   1.538   1.636   1.713   1.803   1.818
 32 B1   41 A1   17 B2   33 B1   42 A1   12 A2   43 A1   18 B2                 
  1.900   1.962   1.967   2.011   2.018   2.074   2.085   2.185
 34 B1   44 A1   19 B2   13 A2   45 A1   35 B1   46 A1   47 A1                 
  2.212   2.386   2.644   2.655   2.672   2.727   2.890   2.949
 36 B1   37 B1   20 B2   48 A1   38 B1   21 B2   49 A1   39 B1                 
  3.280   3.556   3.914   3.987   4.009   4.044   4.081   4.112
 40 B1   50 A1   22 B2   51 A1   14 A2   41 B1   23 B2   52 A1                 
  4.116   4.277   4.296   4.447   6.728   6.750   7.510   7.546
 15 A2   53 A1   42 B1   43 B1   54 A1   44 B1   24 B2   16 A2                 
  7.579   7.618   7.661   7.674  23.370  23.413  47.988  48.004
 55 A1   45 B1   56 A1   46 B1   57 A1   58 A1   59 A1   47 B1                 
289.718 289.755 289.786 289.840 289.864 289.9221020.8091020.829
 25 B2   17 A2   60 A1   48 B1   61 A1   49 B1   62 A1   50 B1                 

 Beta MOs, Restricted
 -- Occupied --                  
-482.86 -482.86  -62.51  -62.51  -56.33  -56.33  -56.33  -56.33
  1 B1    1 A1    2 A1    2 B1    3 B1    3 A1    1 B2    1 A2                 
-56.330 -56.330 -10.307 -10.269  -8.726  -8.726  -6.558  -6.558
  4 A1    4 B1    5 A1    6 A1    5 B1    7 A1    8 A1    6 B1                 
 -6.545  -6.545  -6.544  -6.544  -2.671  -2.670  -2.666  -2.665
  2 B2    2 A2    9 A1    7 B1   10 A1    8 B1    3 B2    3 A2                 
 -2.665  -2.664  -2.655  -2.655  -2.655  -2.654  -0.987  -0.800
 11 A1    9 B1   12 A1    4 B2    4 A2   10 B1   13 A1   11 B1                 
 -0.661  -0.581  -0.471  -0.454  -0.439  -0.370  -0.364  -0.306
 14 A1   15 A1   16 A1   12 B1    5 B2   17 A1   13 B1    5 A2                 
 -0.236  -0.225
 14 B1    6 B2                                                                 
 -- Virtual --                   
 -0.095  -0.049  -0.008   0.011   0.014   0.026   0.035   0.048
  7 B2   18 A1   19 A1   15 B1   20 A1   16 B1   21 A1    8 B2                 
  0.066   0.073   0.077   0.085   0.085   0.097   0.106   0.116
 22 A1   17 B1    6 A2    9 B2   18 B1   23 A1   24 A1   19 B1                 
  0.133   0.133   0.140   0.150   0.166   0.170   0.210   0.252
 25 A1   10 B2   20 B1   26 A1   21 B1   27 A1   28 A1   22 B1                 
  0.366   0.377   0.381   0.394   0.409   0.414   0.438   0.454
 29 A1   23 B1   30 A1   11 B2   24 B1    7 A2   12 B2   31 A1                 
  0.480   0.505   0.510   0.534   0.544   0.557   0.565   0.572
 25 B1    8 A2   32 A1   33 A1   13 B2   14 B2   26 B1   34 A1                 
  0.625   0.655   0.662   0.675   0.677   0.771   0.796   0.809
 27 B1   28 B1   15 B2   35 A1    9 A2   36 A1   37 A1   29 B1                 
  0.895   0.930   1.027   1.056   1.070   1.189   1.379   1.445
 38 A1   30 B1   39 A1   31 B1   10 A2   16 B2   40 A1   11 A2                 
  1.452   1.455   1.497   1.538   1.636   1.713   1.803   1.818
 32 B1   41 A1   17 B2   33 B1   42 A1   12 A2   43 A1   18 B2                 
  1.900   1.962   1.967   2.011   2.018   2.074   2.085   2.185
 34 B1   44 A1   19 B2   13 A2   45 A1   35 B1   46 A1   47 A1                 
  2.212   2.386   2.644   2.655   2.672   2.727   2.890   2.949
 36 B1   37 B1   20 B2   48 A1   38 B1   21 B2   49 A1   39 B1                 
  3.280   3.556   3.914   3.987   4.009   4.044   4.081   4.112
 40 B1   50 A1   22 B2   51 A1   14 A2   41 B1   23 B2   52 A1                 
  4.116   4.277   4.296   4.447   6.728   6.750   7.510   7.546
 15 A2   53 A1   42 B1   43 B1   54 A1   44 B1   24 B2   16 A2                 
  7.579   7.618   7.661   7.674  23.370  23.413  47.988  48.004
 55 A1   45 B1   56 A1   46 B1   57 A1   58 A1   59 A1   47 B1                 
289.718 289.755 289.786 289.840 289.864 289.9221020.8091020.829
 25 B2   17 A2   60 A1   48 B1   61 A1   49 B1   62 A1   50 B1                 
 --------------------------------------------------------------

          Ground-State Mulliken Net Atomic Charges

     Atom                 Charge (a.u.)
  ----------------------------------------
      1 H                     0.161253
      2 Br                   -0.022974
      3 H                     0.161253
      4 Br                   -0.022974
      5 C                    -0.410419
      6 C                     0.133860
  ----------------------------------------
  Sum of atomic charges =     0.000000

 -----------------------------------------------------------------
                    Cartesian Multipole Moments
 -----------------------------------------------------------------
    Charge (ESU x 10^10)
                 0.0000
    Dipole Moment (Debye)
         X      -0.0000      Y       0.0000      Z      -0.0972
       Tot       0.0972
    Quadrupole Moments (Debye-Ang)
        XX     -50.7553     XY      -0.0000     YY     -51.4483
        XZ      -0.0000     YZ       0.0000     ZZ     -42.3866
    Octopole Moments (Debye-Ang^2)
       XXX      -0.0000    XXY       0.0000    XYY      -0.0000
       YYY      -0.0000    XXZ     -16.3880    XYZ      -0.0000
       YYZ     -19.1346    XZZ      -0.0000    YZZ      -0.0000
       ZZZ     -16.3542
    Hexadecapole Moments (Debye-Ang^3)
      XXXX    -395.8877   XXXY       0.0000   XXYY     -77.2210
      XYYY       0.0000   YYYY     -64.8446   XXXZ       0.0000
      XXYZ       0.0000   XYYZ      -0.0000   YYYZ      -0.0000
      XXZZ    -122.3094   XYZZ      -0.0000   YYZZ    -102.5646
      XZZZ       0.0000   YZZZ       0.0000   ZZZZ    -338.0159
 -----------------------------------------------------------------
 Calculating analytic gradient of the SCF energy
 Gradient of SCF Energy
            1           2           3           4           5           6
    1   0.0420647  -0.2466654  -0.0420647   0.2466654   0.0000000   0.0000000
    2   0.0000000  -0.0000000   0.0000000  -0.0000000  -0.0000000   0.0000000
    3   0.0731428   0.0524082   0.0731428   0.0524082   0.0189603  -0.2700625
 Max gradient component =       2.701E-01
 RMS gradient           =       1.092E-01
 Gradient time:  CPU 7.85 s  wall 2.06 s
 Geometry Optimization Parameters
   NAtoms,    NIC,     NZ,  NCons,   NDum,   NFix, NCnnct, MaxDiis
        6      32       0       0       0       0       0       0

 Cartesian Hessian Update
 Hessian Updated using BFGS Update


** GEOMETRY OPTIMIZATION IN DELOCALIZED INTERNAL COORDINATES **
   Searching for a Minimum

   Optimization Cycle:   5

                       Coordinates (Angstroms)
     ATOM                X               Y               Z
      1  H         0.9731984485    0.0000000000    3.4695019968
      2  Br        1.1918043466    0.0000000000   -0.3379684482
      3  H        -0.9731984485    0.0000000000    3.4695019968
      4  Br       -1.1918043466    0.0000000000   -0.3379684482
      5  C         0.0000000000    0.0000000000    2.6145885447
      6  C         0.0000000000    0.0000000000    0.8366300724
   Point Group: c2v   Number of degrees of freedom:     5


   Energy is  -5225.398911750

 Hessian Updated using BFGS Update

  5 Hessian modes will be used to form the next step
  Hessian Eigenvalues:
     0.042668    0.137740    0.160580    0.342654    0.710349

 Minimum Search - Taking Simple RFO Step
 Searching for Lamda that Minimizes Along All modes
 Value Taken    Lamda =  -0.25083346
 Calculated Step too Large.  Step scaled by  0.339094
 Step Taken.  Stepsize is  0.300000

                             Maximum     Tolerance    Cnvgd?
         Gradient           0.212127      0.000300      NO
         Displacement       0.187215      0.001200      NO
         Energy change     -0.092596      0.000001      NO


 New Cartesian Coordinates Obtained by Inverse Iteration

 Displacement from previous Coordinates is:  0.370638
 ----------------------------------------------------------------
             Standard Nuclear Orientation (Angstroms)
    I     Atom           X                Y                Z
 ----------------------------------------------------------------
    1      H       0.9568960566     0.0000000000     3.3769932174
    2      Br      1.2235752553     0.0000000000    -0.2643319221
    3      H      -0.9568960566     0.0000000000     3.3769932174
    4      Br     -1.2235752553     0.0000000000    -0.2643319221
    5      C       0.0000000000     0.0000000000     2.5732726218
    6      C       0.0000000000     0.0000000000     0.9156905019
 ----------------------------------------------------------------
 Molecular Point Group                 C2v   NOp =  4
 Largest Abelian Subgroup              C2v   NOp =  4
 Nuclear Repulsion Energy =   505.6958157472 hartrees
 There are       42 alpha and       42 beta electrons
 Applying Cartesian multipole field
    Component          Value
    ---------          -----
     (2,0,0)        1.00000E-11
     (0,2,0)        2.00000E-11
     (0,0,2)       -3.00000E-11
 Nucleus-field energy     =    -0.0000000040 hartrees
 Requested basis set is 6-311++G(d,p)
 There are 60 shells and 154 basis functions
 A cutoff of  1.0D-11 yielded   1573 shell pairs
 There are     10970 function pairs (     12187 Cartesian)
 Smallest overlap matrix eigenvalue = 1.42E-04
 Guess MOs from SCF MO coefficient file

 -----------------------------------------------------------------------
  General SCF calculation program by
  Eric Jon Sundstrom, Paul Horn, Yuezhi Mao, Dmitri Zuev, Alec White,
  David Stuck, Shaama M.S., Shane Yost, Joonho Lee, David Small,
  Daniel Levine, Susi Lehtola, Hugh Burton, Evgeny Epifanovsky
 -----------------------------------------------------------------------
 Exchange:     0.2000 Hartree-Fock + 0.0800 Slater + 0.7200 B88
 Correlation:  0.1900 VWN1RPA + 0.8100 LYP
 Using SG-1 standard quadrature grid
 using 4 threads for integral computing
 -------------------------------------------------------
 OpenMP Integral computing Module                
 Release: version 2.0, May 2017, Q-Chem Inc. Pleasanton 
 -------------------------------------------------------
 -------------------------------------------------------
 OpenMP BLAS3 based DFT computing Module                
 Release: version 1.0, May 2013, Q-Chem Inc. Pittsburgh 
 -------------------------------------------------------
 A restricted SCF calculation will be
 performed using DIIS
 SCF converges when DIIS error is below 1.0e-08
 ---------------------------------------
  Cycle       Energy         DIIS error
 ---------------------------------------
    1   -5225.4767846747      1.02e-03  
    2   -5225.4784741605      7.80e-04  
    3   -5225.4761578808      1.10e-03  
    4   -5225.4803822388      1.54e-04  
    5   -5225.4804473005      4.69e-05  
    6   -5225.4804548855      1.34e-05  
    7   -5225.4804552176      2.66e-06  
    8   -5225.4804552355      3.49e-07  
    9   -5225.4804552359      1.26e-07  
   10   -5225.4804552358      4.59e-08  
   11   -5225.4804552358      5.81e-09  Convergence criterion met
 ---------------------------------------
 SCF time:   CPU 27.77s  wall 7.00s 
 SCF   energy in the final basis set =    -5225.4804552358
 Total energy in the final basis set =    -5225.4804552358

 --------------------------------------------------------------
             Orbital Energies (a.u.) and Symmetries
 --------------------------------------------------------------

 Alpha MOs, Restricted
 -- Occupied --                  
-482.86 -482.86  -62.51  -62.51  -56.33  -56.33  -56.33  -56.33
  1 A1    1 B1    2 B1    2 A1    3 B1    3 A1    1 B2    1 A2                 
-56.326 -56.326 -10.304 -10.257  -8.722  -8.722  -6.554  -6.554
  4 B1    4 A1    5 A1    6 A1    5 B1    7 A1    8 A1    6 B1                 
 -6.541  -6.541  -6.540  -6.540  -2.666  -2.666  -2.661  -2.661
  2 B2    2 A2    9 A1    7 B1   10 A1    8 B1    3 B2    3 A2                 
 -2.661  -2.660  -2.650  -2.650  -2.650  -2.650  -0.968  -0.797
 11 A1    9 B1   12 A1    4 B2    4 A2   10 B1   13 A1   11 B1                 
 -0.682  -0.578  -0.475  -0.453  -0.430  -0.374  -0.369  -0.305
 14 A1   15 A1   16 A1   12 B1    5 B2   13 B1   17 A1    5 A2                 
 -0.242  -0.235
 14 B1    6 B2                                                                 
 -- Virtual --                   
 -0.084  -0.029  -0.008   0.009   0.016   0.026   0.044   0.050
  7 B2   18 A1   19 A1   15 B1   20 A1   16 B1   21 A1    8 B2                 
  0.074   0.075   0.077   0.084   0.086   0.103   0.107   0.116
 22 A1   17 B1    6 A2    9 B2   18 B1   23 A1   24 A1   19 B1                 
  0.135   0.136   0.146   0.158   0.167   0.186   0.211   0.263
 25 A1   10 B2   20 B1   26 A1   21 B1   27 A1   28 A1   22 B1                 
  0.377   0.378   0.394   0.397   0.414   0.416   0.451   0.452
 23 B1   29 A1   30 A1   11 B2   24 B1    7 A2   12 B2   31 A1                 
  0.482   0.502   0.507   0.519   0.543   0.560   0.567   0.585
 25 B1   32 A1    8 A2   33 A1   13 B2   14 B2   26 B1   34 A1                 
  0.641   0.665   0.666   0.670   0.679   0.762   0.804   0.806
 27 B1    9 A2   28 B1   15 B2   35 A1   36 A1   37 A1   29 B1                 
  0.922   0.933   1.010   1.044   1.059   1.182   1.394   1.434
 38 A1   30 B1   39 A1   31 B1   10 A2   16 B2   40 A1   11 A2                 
  1.468   1.518   1.522   1.557   1.638   1.756   1.868   1.870
 32 B1   17 B2   41 A1   33 B1   42 A1   12 A2   18 B2   43 A1                 
  1.925   1.957   1.983   2.014   2.062   2.086   2.138   2.221
 34 B1   44 A1   19 B2   13 A2   45 A1   35 B1   46 A1   47 A1                 
  2.224   2.469   2.644   2.671   2.691   2.754   2.931   2.948
 36 B1   37 B1   20 B2   48 A1   38 B1   21 B2   49 A1   39 B1                 
  3.358   3.692   3.924   3.978   4.011   4.040   4.087   4.107
 40 B1   50 A1   22 B2   51 A1   14 A2   41 B1   23 B2   15 A2                 
  4.123   4.290   4.305   4.434   6.726   6.746   7.516   7.551
 52 A1   53 A1   42 B1   43 B1   54 A1   44 B1   24 B2   16 A2                 
  7.587   7.631   7.634   7.699  23.392  23.482  47.983  48.000
 55 A1   56 A1   45 B1   46 B1   57 A1   58 A1   59 A1   47 B1                 
289.723 289.757 289.783 289.846 289.847 289.9441020.8011020.822
 25 B2   17 A2   60 A1   48 B1   61 A1   49 B1   62 A1   50 B1                 

 Beta MOs, Restricted
 -- Occupied --                  
-482.86 -482.86  -62.51  -62.51  -56.33  -56.33  -56.33  -56.33
  1 A1    1 B1    2 B1    2 A1    3 B1    3 A1    1 B2    1 A2                 
-56.326 -56.326 -10.304 -10.257  -8.722  -8.722  -6.554  -6.554
  4 B1    4 A1    5 A1    6 A1    5 B1    7 A1    8 A1    6 B1                 
 -6.541  -6.541  -6.540  -6.540  -2.666  -2.666  -2.661  -2.661
  2 B2    2 A2    9 A1    7 B1   10 A1    8 B1    3 B2    3 A2                 
 -2.661  -2.660  -2.650  -2.650  -2.650  -2.650  -0.968  -0.797
 11 A1    9 B1   12 A1    4 B2    4 A2   10 B1   13 A1   11 B1                 
 -0.682  -0.578  -0.475  -0.453  -0.430  -0.374  -0.369  -0.305
 14 A1   15 A1   16 A1   12 B1    5 B2   13 B1   17 A1    5 A2                 
 -0.242  -0.235
 14 B1    6 B2                                                                 
 -- Virtual --                   
 -0.084  -0.029  -0.008   0.009   0.016   0.026   0.044   0.050
  7 B2   18 A1   19 A1   15 B1   20 A1   16 B1   21 A1    8 B2                 
  0.074   0.075   0.077   0.084   0.086   0.103   0.107   0.116
 22 A1   17 B1    6 A2    9 B2   18 B1   23 A1   24 A1   19 B1                 
  0.135   0.136   0.146   0.158   0.167   0.186   0.211   0.263
 25 A1   10 B2   20 B1   26 A1   21 B1   27 A1   28 A1   22 B1                 
  0.377   0.378   0.394   0.397   0.414   0.416   0.451   0.452
 23 B1   29 A1   30 A1   11 B2   24 B1    7 A2   12 B2   31 A1                 
  0.482   0.502   0.507   0.519   0.543   0.560   0.567   0.585
 25 B1   32 A1    8 A2   33 A1   13 B2   14 B2   26 B1   34 A1                 
  0.641   0.665   0.666   0.670   0.679   0.762   0.804   0.806
 27 B1    9 A2   28 B1   15 B2   35 A1   36 A1   37 A1   29 B1                 
  0.922   0.933   1.010   1.044   1.059   1.182   1.394   1.434
 38 A1   30 B1   39 A1   31 B1   10 A2   16 B2   40 A1   11 A2                 
  1.468   1.518   1.522   1.557   1.638   1.756   1.868   1.870
 32 B1   17 B2   41 A1   33 B1   42 A1   12 A2   18 B2   43 A1                 
  1.925   1.957   1.983   2.014   2.062   2.086   2.138   2.221
 34 B1   44 A1   19 B2   13 A2   45 A1   35 B1   46 A1   47 A1                 
  2.224   2.469   2.644   2.671   2.691   2.754   2.931   2.948
 36 B1   37 B1   20 B2   48 A1   38 B1   21 B2   49 A1   39 B1                 
  3.358   3.692   3.924   3.978   4.011   4.040   4.087   4.107
 40 B1   50 A1   22 B2   51 A1   14 A2   41 B1   23 B2   15 A2                 
  4.123   4.290   4.305   4.434   6.726   6.746   7.516   7.551
 52 A1   53 A1   42 B1   43 B1   54 A1   44 B1   24 B2   16 A2                 
  7.587   7.631   7.634   7.699  23.392  23.482  47.983  48.000
 55 A1   56 A1   45 B1   46 B1   57 A1   58 A1   59 A1   47 B1                 
289.723 289.757 289.783 289.846 289.847 289.9441020.8011020.822
 25 B2   17 A2   60 A1   48 B1   61 A1   49 B1   62 A1   50 B1                 
 --------------------------------------------------------------

          Ground-State Mulliken Net Atomic Charges

     Atom                 Charge (a.u.)
  ----------------------------------------
      1 H                     0.165004
      2 Br                   -0.040568
      3 H                     0.165004
      4 Br                   -0.040568
      5 C                    -0.417352
      6 C                     0.168480
  ----------------------------------------
  Sum of atomic charges =    -0.000000

 -----------------------------------------------------------------
                    Cartesian Multipole Moments
 -----------------------------------------------------------------
    Charge (ESU x 10^10)
                -0.0000
    Dipole Moment (Debye)
         X      -0.0000      Y      -0.0000      Z       0.1865
       Tot       0.1865
    Quadrupole Moments (Debye-Ang)
        XX     -50.3788     XY       0.0000     YY     -51.2332
        XZ      -0.0000     YZ      -0.0000     ZZ     -42.4754
    Octopole Moments (Debye-Ang^2)
       XXX      -0.0000    XXY      -0.0000    XYY      -0.0000
       YYY      -0.0000    XXZ     -18.8278    XYZ       0.0000
       YYZ     -20.6088    XZZ       0.0000    YZZ      -0.0000
       ZZZ     -24.6173
    Hexadecapole Moments (Debye-Ang^3)
      XXXX    -408.9137   XXXY       0.0000   XXYY     -79.7034
      XYYY       0.0000   YYYY     -63.9631   XXXZ      -0.0000
      XXYZ      -0.0000   XYYZ      -0.0000   YYYZ      -0.0000
      XXZZ    -121.3139   XYZZ       0.0000   YYZZ     -96.1432
      XZZZ      -0.0000   YZZZ      -0.0000   ZZZZ    -327.7194
 -----------------------------------------------------------------
 Calculating analytic gradient of the SCF energy
 Gradient of SCF Energy
            1           2           3           4           5           6
    1   0.0385359  -0.2038306  -0.0385359   0.2038306   0.0000000  -0.0000000
    2   0.0000000   0.0000000   0.0000000  -0.0000000  -0.0000000   0.0000000
    3   0.0649252   0.0401879   0.0649252   0.0401879   0.0344093  -0.2446356
 Max gradient component =       2.446E-01
 RMS gradient           =       9.391E-02
 Gradient time:  CPU 7.91 s  wall 2.08 s
 Geometry Optimization Parameters
   NAtoms,    NIC,     NZ,  NCons,   NDum,   NFix, NCnnct, MaxDiis
        6      32       0       0       0       0       0       0

 Cartesian Hessian Update
 Hessian Updated using BFGS Update


** GEOMETRY OPTIMIZATION IN DELOCALIZED INTERNAL COORDINATES **
   Searching for a Minimum

   Optimization Cycle:   6

                       Coordinates (Angstroms)
     ATOM                X               Y               Z
      1  H         0.9568960566    0.0000000000    3.3769932174
      2  Br        1.2235752553    0.0000000000   -0.2643319221
      3  H        -0.9568960566    0.0000000000    3.3769932174
      4  Br       -1.2235752553    0.0000000000   -0.2643319221
      5  C         0.0000000000    0.0000000000    2.5732726218
      6  C         0.0000000000    0.0000000000    0.9156905019
   Point Group: c2v   Number of degrees of freedom:     5


   Energy is  -5225.480455236

 Hessian Updated using BFGS Update

  5 Hessian modes will be used to form the next step
  Hessian Eigenvalues:
     0.050833    0.145122    0.162306    0.333745    0.685812

 Minimum Search - Taking Simple RFO Step
 Searching for Lamda that Minimizes Along All modes
 Value Taken    Lamda =  -0.22135428
 Calculated Step too Large.  Step scaled by  0.345607
 Step Taken.  Stepsize is  0.300000

                             Maximum     Tolerance    Cnvgd?
         Gradient           0.172648      0.000300      NO
         Displacement       0.191909      0.001200      NO
         Energy change     -0.081543      0.000001      NO


 New Cartesian Coordinates Obtained by Inverse Iteration

 Displacement from previous Coordinates is:  0.376234
 ----------------------------------------------------------------
             Standard Nuclear Orientation (Angstroms)
    I     Atom           X                Y                Z
 ----------------------------------------------------------------
    1      H       0.9410641347     0.0000000000     3.2843766559
    2      Br      1.2533748553     0.0000000000    -0.1882074577
    3      H      -0.9410641347     0.0000000000     3.2843766559
    4      Br     -1.2533748553     0.0000000000    -0.1882074577
    5      C       0.0000000000     0.0000000000     2.5262360319
    6      C       0.0000000000     0.0000000000     0.9957112859
 ----------------------------------------------------------------
 Molecular Point Group                 C2v   NOp =  4
 Largest Abelian Subgroup              C2v   NOp =  4
 Nuclear Repulsion Energy =   502.0342660686 hartrees
 There are       42 alpha and       42 beta electrons
 Applying Cartesian multipole field
    Component          Value
    ---------          -----
     (2,0,0)        1.00000E-11
     (0,2,0)        2.00000E-11
     (0,0,2)       -3.00000E-11
 Nucleus-field energy     =    -0.0000000033 hartrees
 Requested basis set is 6-311++G(d,p)
 There are 60 shells and 154 basis functions
 A cutoff of  1.0D-11 yielded   1573 shell pairs
 There are     10978 function pairs (     12193 Cartesian)
 Smallest overlap matrix eigenvalue = 8.44E-05
 Guess MOs from SCF MO coefficient file

 -----------------------------------------------------------------------
  General SCF calculation program by
  Eric Jon Sundstrom, Paul Horn, Yuezhi Mao, Dmitri Zuev, Alec White,
  David Stuck, Shaama M.S., Shane Yost, Joonho Lee, David Small,
  Daniel Levine, Susi Lehtola, Hugh Burton, Evgeny Epifanovsky
 -----------------------------------------------------------------------
 Exchange:     0.2000 Hartree-Fock + 0.0800 Slater + 0.7200 B88
 Correlation:  0.1900 VWN1RPA + 0.8100 LYP
 Using SG-1 standard quadrature grid
 using 4 threads for integral computing
 -------------------------------------------------------
 OpenMP Integral computing Module                
 Release: version 2.0, May 2017, Q-Chem Inc. Pleasanton 
 -------------------------------------------------------
 -------------------------------------------------------
 OpenMP BLAS3 based DFT computing Module                
 Release: version 1.0, May 2013, Q-Chem Inc. Pittsburgh 
 -------------------------------------------------------
 A restricted SCF calculation will be
 performed using DIIS
 SCF converges when DIIS error is below 1.0e-08
 ---------------------------------------
  Cycle       Energy         DIIS error
 ---------------------------------------
    1   -5225.5474953136      1.18e-03  
    2   -5225.5504141138      6.85e-04  
    3   -5225.5491118225      8.99e-04  
    4   -5225.5517950723      1.86e-04  
    5   -5225.5518940526      5.54e-05  
    6   -5225.5519040306      1.09e-05  
    7   -5225.5519041807      2.62e-06  
    8   -5225.5519041957      2.77e-07  
    9   -5225.5519041958      9.37e-08  
   10   -5225.5519041959      3.13e-08  
   11   -5225.5519041958      3.80e-09  Convergence criterion met
 ---------------------------------------
 SCF time:   CPU 27.94s  wall 8.00s 
 SCF   energy in the final basis set =    -5225.5519041958
 Total energy in the final basis set =    -5225.5519041958

 --------------------------------------------------------------
             Orbital Energies (a.u.) and Symmetries
 --------------------------------------------------------------

 Alpha MOs, Restricted
 -- Occupied --                  
-482.85 -482.85  -62.51  -62.51  -56.33  -56.33  -56.32  -56.32
  1 A1    1 B1    2 B1    2 A1    3 B1    3 A1    1 B2    1 A2                 
-56.322 -56.322 -10.297 -10.242  -8.718  -8.718  -6.549  -6.549
  4 B1    4 A1    5 A1    6 A1    5 B1    7 A1    8 A1    6 B1                 
 -6.536  -6.536  -6.535  -6.535  -2.661  -2.661  -2.657  -2.657
  2 A2    2 B2    9 A1    7 B1   10 A1    8 B1    3 B2    3 A2                 
 -2.656  -2.656  -2.646  -2.646  -2.646  -2.646  -0.952  -0.795
 11 A1    9 B1    4 B2   12 A1    4 A2   10 B1   13 A1   11 B1                 
 -0.708  -0.575  -0.482  -0.456  -0.423  -0.380  -0.366  -0.304
 14 A1   15 A1   16 A1   12 B1    5 B2   13 B1   17 A1    5 A2                 
 -0.246  -0.246
 14 B1    6 B2                                                                 
 -- Virtual --                   
 -0.070  -0.018  -0.007   0.006   0.019   0.027   0.050   0.052
  7 B2   18 A1   19 A1   15 B1   20 A1   16 B1   21 A1    8 B2                 
  0.076   0.077   0.080   0.083   0.089   0.107   0.115   0.116
 17 B1    6 A2   22 A1    9 B2   18 B1   23 A1   19 B1   24 A1                 
  0.136   0.139   0.153   0.165   0.171   0.207   0.221   0.274
 25 A1   10 B2   20 B1   26 A1   21 B1   27 A1   28 A1   22 B1                 
  0.377   0.384   0.401   0.414   0.419   0.421   0.447   0.462
 23 B1   29 A1   11 B2   30 A1    7 A2   24 B1   31 A1   12 B2                 
  0.486   0.496   0.509   0.511   0.540   0.563   0.569   0.609
 25 B1   32 A1    8 A2   33 A1   13 B2   14 B2   26 B1   34 A1                 
  0.653   0.655   0.683   0.684   0.684   0.754   0.800   0.817
 27 B1    9 A2   28 B1   35 A1   15 B2   36 A1   29 B1   37 A1                 
  0.945   0.948   0.995   1.034   1.048   1.183   1.403   1.422
 30 B1   38 A1   39 A1   31 B1   10 A2   16 B2   40 A1   11 A2                 
  1.483   1.551   1.566   1.589   1.640   1.800   1.916   1.939
 32 B1   17 B2   33 B1   41 A1   42 A1   12 A2   18 B2   43 A1                 
  1.961   1.981   2.007   2.020   2.083   2.094   2.225   2.235
 44 A1   34 B1   19 B2   13 A2   45 A1   35 B1   46 A1   36 B1                 
  2.261   2.556   2.651   2.683   2.700   2.788   2.957   3.024
 47 A1   37 B1   20 B2   48 A1   38 B1   21 B2   39 B1   49 A1                 
  3.436   3.772   3.935   3.974   4.013   4.036   4.093   4.100
 40 B1   50 A1   22 B2   51 A1   14 A2   41 B1   23 B2   15 A2                 
  4.136   4.304   4.315   4.419   6.724   6.744   7.522   7.555
 52 A1   53 A1   42 B1   43 B1   54 A1   44 B1   24 B2   16 A2                 
  7.590   7.614   7.644   7.727  23.429  23.623  47.979  47.999
 55 A1   56 A1   45 B1   46 B1   57 A1   58 A1   59 A1   47 B1                 
289.729 289.759 289.779 289.842 289.851 289.9661020.7931020.820
 25 B2   17 A2   60 A1   61 A1   48 B1   49 B1   62 A1   50 B1                 

 Beta MOs, Restricted
 -- Occupied --                  
-482.85 -482.85  -62.51  -62.51  -56.33  -56.33  -56.32  -56.32
  1 A1    1 B1    2 B1    2 A1    3 B1    3 A1    1 B2    1 A2                 
-56.322 -56.322 -10.297 -10.242  -8.718  -8.718  -6.549  -6.549
  4 B1    4 A1    5 A1    6 A1    5 B1    7 A1    8 A1    6 B1                 
 -6.536  -6.536  -6.535  -6.535  -2.661  -2.661  -2.657  -2.657
  2 A2    2 B2    9 A1    7 B1   10 A1    8 B1    3 B2    3 A2                 
 -2.656  -2.656  -2.646  -2.646  -2.646  -2.646  -0.952  -0.795
 11 A1    9 B1    4 B2   12 A1    4 A2   10 B1   13 A1   11 B1                 
 -0.708  -0.575  -0.482  -0.456  -0.423  -0.380  -0.366  -0.304
 14 A1   15 A1   16 A1   12 B1    5 B2   13 B1   17 A1    5 A2                 
 -0.246  -0.246
 14 B1    6 B2                                                                 
 -- Virtual --                   
 -0.070  -0.018  -0.007   0.006   0.019   0.027   0.050   0.052
  7 B2   18 A1   19 A1   15 B1   20 A1   16 B1   21 A1    8 B2                 
  0.076   0.077   0.080   0.083   0.089   0.107   0.115   0.116
 17 B1    6 A2   22 A1    9 B2   18 B1   23 A1   19 B1   24 A1                 
  0.136   0.139   0.153   0.165   0.171   0.207   0.221   0.274
 25 A1   10 B2   20 B1   26 A1   21 B1   27 A1   28 A1   22 B1                 
  0.377   0.384   0.401   0.414   0.419   0.421   0.447   0.462
 23 B1   29 A1   11 B2   30 A1    7 A2   24 B1   31 A1   12 B2                 
  0.486   0.496   0.509   0.511   0.540   0.563   0.569   0.609
 25 B1   32 A1    8 A2   33 A1   13 B2   14 B2   26 B1   34 A1                 
  0.653   0.655   0.683   0.684   0.684   0.754   0.800   0.817
 27 B1    9 A2   28 B1   35 A1   15 B2   36 A1   29 B1   37 A1                 
  0.945   0.948   0.995   1.034   1.048   1.183   1.403   1.422
 30 B1   38 A1   39 A1   31 B1   10 A2   16 B2   40 A1   11 A2                 
  1.483   1.551   1.566   1.589   1.640   1.800   1.916   1.939
 32 B1   17 B2   33 B1   41 A1   42 A1   12 A2   18 B2   43 A1                 
  1.961   1.981   2.007   2.020   2.083   2.094   2.225   2.235
 44 A1   34 B1   19 B2   13 A2   45 A1   35 B1   46 A1   36 B1                 
  2.261   2.556   2.651   2.683   2.700   2.788   2.957   3.024
 47 A1   37 B1   20 B2   48 A1   38 B1   21 B2   39 B1   49 A1                 
  3.436   3.772   3.935   3.974   4.013   4.036   4.093   4.100
 40 B1   50 A1   22 B2   51 A1   14 A2   41 B1   23 B2   15 A2                 
  4.136   4.304   4.315   4.419   6.724   6.744   7.522   7.555
 52 A1   53 A1   42 B1   43 B1   54 A1   44 B1   24 B2   16 A2                 
  7.590   7.614   7.644   7.727  23.429  23.623  47.979  47.999
 55 A1   56 A1   45 B1   46 B1   57 A1   58 A1   59 A1   47 B1                 
289.729 289.759 289.779 289.842 289.851 289.9661020.7931020.820
 25 B2   17 A2   60 A1   61 A1   48 B1   49 B1   62 A1   50 B1                 
 --------------------------------------------------------------

          Ground-State Mulliken Net Atomic Charges

     Atom                 Charge (a.u.)
  ----------------------------------------
      1 H                     0.167868
      2 Br                   -0.058704
      3 H                     0.167868
      4 Br                   -0.058704
      5 C                    -0.420576
      6 C                     0.202249
  ----------------------------------------
  Sum of atomic charges =     0.000000

 -----------------------------------------------------------------
                    Cartesian Multipole Moments
 -----------------------------------------------------------------
    Charge (ESU x 10^10)
                 0.0000
    Dipole Moment (Debye)
         X      -0.0000      Y      -0.0000      Z       0.4888
       Tot       0.4888
    Quadrupole Moments (Debye-Ang)
        XX     -50.1054     XY       0.0000     YY     -50.9558
        XZ      -0.0000     YZ      -0.0000     ZZ     -42.4371
    Octopole Moments (Debye-Ang^2)
       XXX      -0.0000    XXY       0.0000    XYY      -0.0000
       YYY      -0.0000    XXZ     -21.3176    XYZ      -0.0000
       YYZ     -22.0497    XZZ       0.0000    YZZ      -0.0000
       ZZZ     -32.7112
    Hexadecapole Moments (Debye-Ang^3)
      XXXX    -422.1087   XXXY       0.0000   XXYY     -82.1993
      XYYY       0.0000   YYYY     -62.9472   XXXZ       0.0000
      XXYZ      -0.0000   XYYZ       0.0000   YYYZ      -0.0000
      XXZZ    -120.9470   XYZZ       0.0000   YYZZ     -89.8560
      XZZZ       0.0000   YZZZ      -0.0000   ZZZZ    -317.4466
 -----------------------------------------------------------------
 Calculating analytic gradient of the SCF energy
 Gradient of SCF Energy
            1           2           3           4           5           6
    1   0.0330380  -0.1709264  -0.0330380   0.1709264  -0.0000000   0.0000000
    2   0.0000000   0.0000000  -0.0000000  -0.0000000  -0.0000000   0.0000000
    3   0.0547954   0.0323053   0.0547954   0.0323053   0.0326012  -0.2068026
 Max gradient component =       2.068E-01
 RMS gradient           =       7.907E-02
 Gradient time:  CPU 8.01 s  wall 2.10 s
 Geometry Optimization Parameters
   NAtoms,    NIC,     NZ,  NCons,   NDum,   NFix, NCnnct, MaxDiis
        6      32       0       0       0       0       0       0

 Cartesian Hessian Update
 Hessian Updated using BFGS Update


** GEOMETRY OPTIMIZATION IN DELOCALIZED INTERNAL COORDINATES **
   Searching for a Minimum

   Optimization Cycle:   7

                       Coordinates (Angstroms)
     ATOM                X               Y               Z
      1  H         0.9410641347    0.0000000000    3.2843766559
      2  Br        1.2533748553    0.0000000000   -0.1882074577
      3  H        -0.9410641347    0.0000000000    3.2843766559
      4  Br       -1.2533748553    0.0000000000   -0.1882074577
      5  C         0.0000000000    0.0000000000    2.5262360319
      6  C         0.0000000000    0.0000000000    0.9957112859
   Point Group: c2v   Number of degrees of freedom:     5


   Energy is  -5225.551904196

 Hessian Updated using BFGS Update

  5 Hessian modes will be used to form the next step
  Hessian Eigenvalues:
     0.107220    0.145599    0.160234    0.302194    0.625103

 Minimum Search - Taking Simple RFO Step
 Searching for Lamda that Minimizes Along All modes
 Value Taken    Lamda =  -0.16460648
 Calculated Step too Large.  Step scaled by  0.402434
 Step Taken.  Stepsize is  0.300000

                             Maximum     Tolerance    Cnvgd?
         Gradient           0.143897      0.000300      NO
         Displacement       0.188445      0.001200      NO
         Energy change     -0.071449      0.000001      NO


 New Cartesian Coordinates Obtained by Inverse Iteration

 Displacement from previous Coordinates is:  0.369810
 ----------------------------------------------------------------
             Standard Nuclear Orientation (Angstroms)
    I     Atom           X                Y                Z
 ----------------------------------------------------------------
    1      H       0.9241499221     0.0000000000     3.1935114234
    2      Br      1.2867657095     0.0000000000    -0.1137149465
    3      H      -0.9241499221     0.0000000000     3.1935114234
    4      Br     -1.2867657095     0.0000000000    -0.1137149465
    5      C       0.0000000000     0.0000000000     2.4819993822
    6      C       0.0000000000     0.0000000000     1.0726933785
 ----------------------------------------------------------------
 Molecular Point Group                 C2v   NOp =  4
 Largest Abelian Subgroup              C2v   NOp =  4
 Nuclear Repulsion Energy =   498.0266980066 hartrees
 There are       42 alpha and       42 beta electrons
 Applying Cartesian multipole field
    Component          Value
    ---------          -----
     (2,0,0)        1.00000E-11
     (0,2,0)        2.00000E-11
     (0,0,2)       -3.00000E-11
 Nucleus-field energy     =    -0.0000000028 hartrees
 Requested basis set is 6-311++G(d,p)
 There are 60 shells and 154 basis functions
 A cutoff of  1.0D-11 yielded   1585 shell pairs
 There are     11060 function pairs (     12279 Cartesian)
 Smallest overlap matrix eigenvalue = 4.98E-05
 Guess MOs from SCF MO coefficient file

 -----------------------------------------------------------------------
  General SCF calculation program by
  Eric Jon Sundstrom, Paul Horn, Yuezhi Mao, Dmitri Zuev, Alec White,
  David Stuck, Shaama M.S., Shane Yost, Joonho Lee, David Small,
  Daniel Levine, Susi Lehtola, Hugh Burton, Evgeny Epifanovsky
 -----------------------------------------------------------------------
 Exchange:     0.2000 Hartree-Fock + 0.0800 Slater + 0.7200 B88
 Correlation:  0.1900 VWN1RPA + 0.8100 LYP
 Using SG-1 standard quadrature grid
 using 4 threads for integral computing
 -------------------------------------------------------
 OpenMP Integral computing Module                
 Release: version 2.0, May 2017, Q-Chem Inc. Pleasanton 
 -------------------------------------------------------
 -------------------------------------------------------
 OpenMP BLAS3 based DFT computing Module                
 Release: version 1.0, May 2013, Q-Chem Inc. Pittsburgh 
 -------------------------------------------------------
 A restricted SCF calculation will be
 performed using DIIS
 SCF converges when DIIS error is below 1.0e-08
 ---------------------------------------
  Cycle       Energy         DIIS error
 ---------------------------------------
    1   -5225.6037143986      1.38e-03  
    2   -5225.6075014600      7.05e-04  
    3   -5225.6070148352      7.73e-04  
    4   -5225.6089223996      1.71e-04  
    5   -5225.6090020229      5.52e-05  
    6   -5225.6090114029      1.14e-05  
    7   -5225.6090115952      2.58e-06  
    8   -5225.6090116080      2.42e-07  
    9   -5225.6090116082      7.30e-08  
   10   -5225.6090116082      2.06e-08  
   11   -5225.6090116082      3.00e-09  Convergence criterion met
 ---------------------------------------
 SCF time:   CPU 28.21s  wall 7.00s 
 SCF   energy in the final basis set =    -5225.6090116082
 Total energy in the final basis set =    -5225.6090116082

 --------------------------------------------------------------
             Orbital Energies (a.u.) and Symmetries
 --------------------------------------------------------------

 Alpha MOs, Restricted
 -- Occupied --                  
-482.85 -482.85  -62.50  -62.50  -56.32  -56.32  -56.32  -56.32
  1 A1    1 B1    2 B1    2 A1    3 B1    3 A1    1 B2    1 A2                 
-56.319 -56.319 -10.288 -10.224  -8.713  -8.713  -6.545  -6.545
  4 B1    4 A1    5 A1    6 A1    5 B1    7 A1    8 A1    6 B1                 
 -6.532  -6.532  -6.531  -6.531  -2.657  -2.657  -2.653  -2.653
  2 A2    2 B2    9 A1    7 B1   10 A1    8 B1    3 B2    3 A2                 
 -2.652  -2.652  -2.641  -2.641  -2.641  -2.641  -0.937  -0.792
 11 A1    9 B1    4 B2   12 A1    4 A2   10 B1   13 A1   11 B1                 
 -0.737  -0.573  -0.489  -0.465  -0.418  -0.382  -0.361  -0.302
 14 A1   15 A1   16 A1   12 B1    5 B2   13 B1   17 A1    5 A2                 
 -0.259  -0.251
  6 B2   14 B1                                                                 
 -- Virtual --                   
 -0.053  -0.014  -0.007   0.002   0.021   0.026   0.053   0.054
  7 B2   18 A1   19 A1   15 B1   20 A1   16 B1   21 A1    8 B2                 
  0.076   0.078   0.081   0.083   0.091   0.109   0.115   0.128
 17 B1    6 A2   22 A1    9 B2   18 B1   23 A1   19 B1   24 A1                 
  0.136   0.141   0.157   0.173   0.177   0.210   0.257   0.286
 25 A1   10 B2   20 B1   26 A1   21 B1   27 A1   28 A1   22 B1                 
  0.378   0.387   0.404   0.422   0.428   0.440   0.443   0.473
 23 B1   29 A1   11 B2    7 A2   24 B1   30 A1   31 A1   12 B2                 
  0.492   0.495   0.510   0.511   0.531   0.567   0.571   0.643
 25 B1   32 A1   33 A1    8 A2   13 B2   14 B2   26 B1   34 A1                 
  0.644   0.663   0.689   0.701   0.702   0.748   0.790   0.838
  9 A2   27 B1   35 A1   28 B1   15 B2   36 A1   29 B1   37 A1                 
  0.960   0.970   0.982   1.024   1.037   1.194   1.406   1.411
 30 B1   38 A1   39 A1   31 B1   10 A2   16 B2   40 A1   11 A2                 
  1.500   1.574   1.593   1.639   1.654   1.851   1.950   1.973
 32 B1   33 B1   17 B2   41 A1   42 A1   12 A2   18 B2   43 A1                 
  2.003   2.028   2.042   2.057   2.097   2.099   2.244   2.283
 44 A1   13 A2   19 B2   34 B1   35 B1   45 A1   36 B1   46 A1                 
  2.347   2.611   2.665   2.691   2.717   2.822   2.980   3.163
 47 A1   37 B1   20 B2   48 A1   38 B1   21 B2   39 B1   49 A1                 
  3.523   3.764   3.946   3.973   4.014   4.032   4.091   4.098
 40 B1   50 A1   22 B2   51 A1   14 A2   41 B1   15 A2   23 B2                 
  4.152   4.315   4.317   4.405   6.718   6.742   7.529   7.559
 52 A1   42 B1   53 A1   43 B1   54 A1   44 B1   24 B2   16 A2                 
  7.583   7.614   7.650   7.753  23.458  23.903  47.972  47.998
 55 A1   56 A1   45 B1   46 B1   57 A1   58 A1   59 A1   47 B1                 
289.735 289.761 289.777 289.842 289.852 289.9831020.7811020.817
 25 B2   17 A2   60 A1   61 A1   48 B1   49 B1   62 A1   50 B1                 

 Beta MOs, Restricted
 -- Occupied --                  
-482.85 -482.85  -62.50  -62.50  -56.32  -56.32  -56.32  -56.32
  1 A1    1 B1    2 B1    2 A1    3 B1    3 A1    1 B2    1 A2                 
-56.319 -56.319 -10.288 -10.224  -8.713  -8.713  -6.545  -6.545
  4 B1    4 A1    5 A1    6 A1    5 B1    7 A1    8 A1    6 B1                 
 -6.532  -6.532  -6.531  -6.531  -2.657  -2.657  -2.653  -2.653
  2 A2    2 B2    9 A1    7 B1   10 A1    8 B1    3 B2    3 A2                 
 -2.652  -2.652  -2.641  -2.641  -2.641  -2.641  -0.937  -0.792
 11 A1    9 B1    4 B2   12 A1    4 A2   10 B1   13 A1   11 B1                 
 -0.737  -0.573  -0.489  -0.465  -0.418  -0.382  -0.361  -0.302
 14 A1   15 A1   16 A1   12 B1    5 B2   13 B1   17 A1    5 A2                 
 -0.259  -0.251
  6 B2   14 B1                                                                 
 -- Virtual --                   
 -0.053  -0.014  -0.007   0.002   0.021   0.026   0.053   0.054
  7 B2   18 A1   19 A1   15 B1   20 A1   16 B1   21 A1    8 B2                 
  0.076   0.078   0.081   0.083   0.091   0.109   0.115   0.128
 17 B1    6 A2   22 A1    9 B2   18 B1   23 A1   19 B1   24 A1                 
  0.136   0.141   0.157   0.173   0.177   0.210   0.257   0.286
 25 A1   10 B2   20 B1   26 A1   21 B1   27 A1   28 A1   22 B1                 
  0.378   0.387   0.404   0.422   0.428   0.440   0.443   0.473
 23 B1   29 A1   11 B2    7 A2   24 B1   30 A1   31 A1   12 B2                 
  0.492   0.495   0.510   0.511   0.531   0.567   0.571   0.643
 25 B1   32 A1   33 A1    8 A2   13 B2   14 B2   26 B1   34 A1                 
  0.644   0.663   0.689   0.701   0.702   0.748   0.790   0.838
  9 A2   27 B1   35 A1   28 B1   15 B2   36 A1   29 B1   37 A1                 
  0.960   0.970   0.982   1.024   1.037   1.194   1.406   1.411
 30 B1   38 A1   39 A1   31 B1   10 A2   16 B2   40 A1   11 A2                 
  1.500   1.574   1.593   1.639   1.654   1.851   1.950   1.973
 32 B1   33 B1   17 B2   41 A1   42 A1   12 A2   18 B2   43 A1                 
  2.003   2.028   2.042   2.057   2.097   2.099   2.244   2.283
 44 A1   13 A2   19 B2   34 B1   35 B1   45 A1   36 B1   46 A1                 
  2.347   2.611   2.665   2.691   2.717   2.822   2.980   3.163
 47 A1   37 B1   20 B2   48 A1   38 B1   21 B2   39 B1   49 A1                 
  3.523   3.764   3.946   3.973   4.014   4.032   4.091   4.098
 40 B1   50 A1   22 B2   51 A1   14 A2   41 B1   15 A2   23 B2                 
  4.152   4.315   4.317   4.405   6.718   6.742   7.529   7.559
 52 A1   42 B1   53 A1   43 B1   54 A1   44 B1   24 B2   16 A2                 
  7.583   7.614   7.650   7.753  23.458  23.903  47.972  47.998
 55 A1   56 A1   45 B1   46 B1   57 A1   58 A1   59 A1   47 B1                 
289.735 289.761 289.777 289.842 289.852 289.9831020.7811020.817
 25 B2   17 A2   60 A1   61 A1   48 B1   49 B1   62 A1   50 B1                 
 --------------------------------------------------------------

          Ground-State Mulliken Net Atomic Charges

     Atom                 Charge (a.u.)
  ----------------------------------------
      1 H                     0.170020
      2 Br                   -0.076328
      3 H                     0.170020
      4 Br                   -0.076328
      5 C                    -0.415674
      6 C                     0.228289
  ----------------------------------------
  Sum of atomic charges =     0.000000

 -----------------------------------------------------------------
                    Cartesian Multipole Moments
 -----------------------------------------------------------------
    Charge (ESU x 10^10)
                 0.0000
    Dipole Moment (Debye)
         X      -0.0000      Y       0.0000      Z       0.7974
       Tot       0.7974
    Quadrupole Moments (Debye-Ang)
        XX     -49.8449     XY       0.0000     YY     -50.6609
        XZ       0.0000     YZ       0.0000     ZZ     -42.2979
    Octopole Moments (Debye-Ang^2)
       XXX      -0.0000    XXY       0.0000    XYY       0.0000
       YYY       0.0000    XXZ     -23.7284    XYZ       0.0000
       YYZ     -23.4158    XZZ      -0.0000    YZZ       0.0000
       ZZZ     -40.2402
    Hexadecapole Moments (Debye-Ang^3)
      XXXX    -437.6032   XXXY       0.0000   XXYY     -85.1766
      XYYY       0.0000   YYYY     -61.9941   XXXZ       0.0000
      XXYZ       0.0000   XYYZ      -0.0000   YYYZ       0.0000
      XXZZ    -121.7514   XYZZ       0.0000   YYZZ     -84.1971
      XZZZ      -0.0000   YZZZ       0.0000   ZZZZ    -308.6567
 -----------------------------------------------------------------
 Calculating analytic gradient of the SCF energy
 Gradient of SCF Energy
            1           2           3           4           5           6
    1   0.0242433  -0.1412060  -0.0242433   0.1412060  -0.0000000   0.0000000
    2  -0.0000000  -0.0000000  -0.0000000  -0.0000000   0.0000000  -0.0000000
    3   0.0414493   0.0261462   0.0414493   0.0261462   0.0011281  -0.1363189
 Max gradient component =       1.412E-01
 RMS gradient           =       5.983E-02
 Gradient time:  CPU 8.09 s  wall 2.12 s
 Geometry Optimization Parameters
   NAtoms,    NIC,     NZ,  NCons,   NDum,   NFix, NCnnct, MaxDiis
        6      32       0       0       0       0       0       0

 Cartesian Hessian Update
 Hessian Updated using BFGS Update


** GEOMETRY OPTIMIZATION IN DELOCALIZED INTERNAL COORDINATES **
   Searching for a Minimum

   Optimization Cycle:   8

                       Coordinates (Angstroms)
     ATOM                X               Y               Z
      1  H         0.9241499221    0.0000000000    3.1935114234
      2  Br        1.2867657095    0.0000000000   -0.1137149465
      3  H        -0.9241499221    0.0000000000    3.1935114234
      4  Br       -1.2867657095    0.0000000000   -0.1137149465
      5  C         0.0000000000    0.0000000000    2.4819993822
      6  C         0.0000000000    0.0000000000    1.0726933785
   Point Group: c2v   Number of degrees of freedom:     5


   Energy is  -5225.609011608

 Hessian Updated using BFGS Update

  5 Hessian modes will be used to form the next step
  Hessian Eigenvalues:
     0.129466    0.156678    0.220380    0.299667    0.598633

 Minimum Search - Taking Simple RFO Step
 Searching for Lamda that Minimizes Along All modes
 Value Taken    Lamda =  -0.09027323
 Calculated Step too Large.  Step scaled by  0.537024
 Step Taken.  Stepsize is  0.300000

                             Maximum     Tolerance    Cnvgd?
         Gradient           0.122168      0.000300      NO
         Displacement       0.225359      0.001200      NO
         Energy change     -0.057107      0.000001      NO


 New Cartesian Coordinates Obtained by Inverse Iteration

 Displacement from previous Coordinates is:  0.320678
 ----------------------------------------------------------------
             Standard Nuclear Orientation (Angstroms)
    I     Atom           X                Y                Z
 ----------------------------------------------------------------
    1      H       0.9022541457     0.0000000000     3.1137746480
    2      Br      1.3341216243     0.0000000000    -0.0538156044
    3      H      -0.9022541457     0.0000000000     3.1137746480
    4      Br     -1.3341216243     0.0000000000    -0.0538156044
    5      C       0.0000000000     0.0000000000     2.4652738204
    6      C       0.0000000000     0.0000000000     1.1290938068
 ----------------------------------------------------------------
 Molecular Point Group                 C2v   NOp =  4
 Largest Abelian Subgroup              C2v   NOp =  4
 Nuclear Repulsion Energy =   489.8849657790 hartrees
 There are       42 alpha and       42 beta electrons
 Applying Cartesian multipole field
    Component          Value
    ---------          -----
     (2,0,0)        1.00000E-11
     (0,2,0)        2.00000E-11
     (0,0,2)       -3.00000E-11
 Nucleus-field energy     =    -0.0000000023 hartrees
 Requested basis set is 6-311++G(d,p)
 There are 60 shells and 154 basis functions
 A cutoff of  1.0D-11 yielded   1591 shell pairs
 There are     11038 function pairs (     12249 Cartesian)
 Smallest overlap matrix eigenvalue = 3.63E-05
 Guess MOs from SCF MO coefficient file

 -----------------------------------------------------------------------
  General SCF calculation program by
  Eric Jon Sundstrom, Paul Horn, Yuezhi Mao, Dmitri Zuev, Alec White,
  David Stuck, Shaama M.S., Shane Yost, Joonho Lee, David Small,
  Daniel Levine, Susi Lehtola, Hugh Burton, Evgeny Epifanovsky
 -----------------------------------------------------------------------
 Exchange:     0.2000 Hartree-Fock + 0.0800 Slater + 0.7200 B88
 Correlation:  0.1900 VWN1RPA + 0.8100 LYP
 Using SG-1 standard quadrature grid
 using 4 threads for integral computing
 -------------------------------------------------------
 OpenMP Integral computing Module                
 Release: version 2.0, May 2017, Q-Chem Inc. Pleasanton 
 -------------------------------------------------------
 -------------------------------------------------------
 OpenMP BLAS3 based DFT computing Module                
 Release: version 1.0, May 2013, Q-Chem Inc. Pittsburgh 
 -------------------------------------------------------
 A restricted SCF calculation will be
 performed using DIIS
 SCF converges when DIIS error is below 1.0e-08
 ---------------------------------------
  Cycle       Energy         DIIS error
 ---------------------------------------
    1   -5225.6427622708      1.26e-03  
    2   -5225.6456015001      7.08e-04  
    3   -5225.6455404598      6.98e-04  
    4   -5225.6470357131      1.26e-04  
    5   -5225.6470751133      3.61e-05  
    6   -5225.6470793023      1.16e-05  
    7   -5225.6470795335      1.93e-06  
    8   -5225.6470795417      1.93e-07  
    9   -5225.6470795419      7.12e-08  
   10   -5225.6470795418      1.25e-08  
   11   -5225.6470795418      2.43e-09  Convergence criterion met
 ---------------------------------------
 SCF time:   CPU 28.25s  wall 7.00s 
 SCF   energy in the final basis set =    -5225.6470795418
 Total energy in the final basis set =    -5225.6470795418

 --------------------------------------------------------------
             Orbital Energies (a.u.) and Symmetries
 --------------------------------------------------------------

 Alpha MOs, Restricted
 -- Occupied --                  
-482.85 -482.85  -62.50  -62.50  -56.32  -56.32  -56.32  -56.32
  1 A1    1 B1    2 B1    2 A1    3 B1    3 A1    1 A2    1 B2                 
-56.316 -56.316 -10.282 -10.207  -8.711  -8.711  -6.543  -6.543
  4 B1    4 A1    5 A1    6 A1    5 B1    7 A1    8 A1    6 B1                 
 -6.529  -6.529  -6.528  -6.528  -2.654  -2.654  -2.650  -2.650
  2 A2    2 B2    9 A1    7 B1   10 A1    8 B1    3 B2    3 A2                 
 -2.649  -2.649  -2.639  -2.639  -2.639  -2.639  -0.922  -0.790
 11 A1    9 B1    4 B2    4 A2   12 A1   10 B1   13 A1   11 B1                 
 -0.757  -0.574  -0.491  -0.477  -0.412  -0.386  -0.353  -0.302
 14 A1   15 A1   16 A1   12 B1    5 B2   13 B1   17 A1    5 A2                 
 -0.267  -0.259
  6 B2   14 B1                                                                 
 -- Virtual --                   
 -0.042  -0.017  -0.005  -0.000   0.023   0.026   0.055   0.055
  7 B2   18 A1   19 A1   15 B1   20 A1   16 B1   21 A1    8 B2                 
  0.075   0.077   0.079   0.083   0.094   0.110   0.113   0.136
 17 B1    6 A2   22 A1    9 B2   18 B1   23 A1   19 B1   24 A1                 
  0.137   0.143   0.159   0.181   0.186   0.210   0.279   0.298
 25 A1   10 B2   20 B1   26 A1   21 B1   27 A1   28 A1   22 B1                 
  0.378   0.389   0.407   0.425   0.432   0.435   0.470   0.485
 23 B1   29 A1   11 B2    7 A2   30 A1   24 B1   31 A1   12 B2                 
  0.497   0.498   0.512   0.515   0.524   0.572   0.574   0.628
 25 B1   32 A1    8 A2   33 A1   13 B2   14 B2   26 B1    9 A2                 
  0.665   0.668   0.695   0.718   0.718   0.750   0.776   0.859
 34 A1   27 B1   35 A1   15 B2   28 B1   36 A1   29 B1   37 A1                 
  0.956   0.964   0.994   1.014   1.027   1.203   1.404   1.413
 38 A1   30 B1   39 A1   31 B1   10 A2   16 B2   11 A2   40 A1                 
  1.509   1.591   1.635   1.654   1.686   1.906   1.968   2.001
 32 B1   33 B1   17 B2   41 A1   42 A1   12 A2   18 B2   43 A1                 
  2.041   2.048   2.068   2.089   2.115   2.118   2.251   2.292
 13 A2   44 A1   19 B2   34 B1   45 A1   35 B1   36 B1   46 A1                 
  2.476   2.598   2.677   2.696   2.747   2.842   3.015   3.253
 47 A1   37 B1   20 B2   48 A1   38 B1   21 B2   39 B1   49 A1                 
  3.650   3.734   3.959   3.975   4.013   4.026   4.077   4.101
 40 B1   50 A1   22 B2   51 A1   14 A2   41 B1   15 A2   23 B2                 
  4.166   4.289   4.331   4.395   6.697   6.735   7.535   7.559
 52 A1   42 B1   53 A1   43 B1   54 A1   44 B1   24 B2   16 A2                 
  7.574   7.616   7.647   7.764  23.496  24.170  47.953  47.992
 55 A1   56 A1   45 B1   46 B1   57 A1   58 A1   59 A1   47 B1                 
289.740 289.759 289.781 289.842 289.844 289.9841020.7551020.808
 25 B2   17 A2   60 A1   61 A1   48 B1   49 B1   62 A1   50 B1                 

 Beta MOs, Restricted
 -- Occupied --                  
-482.85 -482.85  -62.50  -62.50  -56.32  -56.32  -56.32  -56.32
  1 A1    1 B1    2 B1    2 A1    3 B1    3 A1    1 A2    1 B2                 
-56.316 -56.316 -10.282 -10.207  -8.711  -8.711  -6.543  -6.543
  4 B1    4 A1    5 A1    6 A1    5 B1    7 A1    8 A1    6 B1                 
 -6.529  -6.529  -6.528  -6.528  -2.654  -2.654  -2.650  -2.650
  2 A2    2 B2    9 A1    7 B1   10 A1    8 B1    3 B2    3 A2                 
 -2.649  -2.649  -2.639  -2.639  -2.639  -2.639  -0.922  -0.790
 11 A1    9 B1    4 B2    4 A2   12 A1   10 B1   13 A1   11 B1                 
 -0.757  -0.574  -0.491  -0.477  -0.412  -0.386  -0.353  -0.302
 14 A1   15 A1   16 A1   12 B1    5 B2   13 B1   17 A1    5 A2                 
 -0.267  -0.259
  6 B2   14 B1                                                                 
 -- Virtual --                   
 -0.042  -0.017  -0.005  -0.000   0.023   0.026   0.055   0.055
  7 B2   18 A1   19 A1   15 B1   20 A1   16 B1   21 A1    8 B2                 
  0.075   0.077   0.079   0.083   0.094   0.110   0.113   0.136
 17 B1    6 A2   22 A1    9 B2   18 B1   23 A1   19 B1   24 A1                 
  0.137   0.143   0.159   0.181   0.186   0.210   0.279   0.298
 25 A1   10 B2   20 B1   26 A1   21 B1   27 A1   28 A1   22 B1                 
  0.378   0.389   0.407   0.425   0.432   0.435   0.470   0.485
 23 B1   29 A1   11 B2    7 A2   30 A1   24 B1   31 A1   12 B2                 
  0.497   0.498   0.512   0.515   0.524   0.572   0.574   0.628
 25 B1   32 A1    8 A2   33 A1   13 B2   14 B2   26 B1    9 A2                 
  0.665   0.668   0.695   0.718   0.718   0.750   0.776   0.859
 34 A1   27 B1   35 A1   15 B2   28 B1   36 A1   29 B1   37 A1                 
  0.956   0.964   0.994   1.014   1.027   1.203   1.404   1.413
 38 A1   30 B1   39 A1   31 B1   10 A2   16 B2   11 A2   40 A1                 
  1.509   1.591   1.635   1.654   1.686   1.906   1.968   2.001
 32 B1   33 B1   17 B2   41 A1   42 A1   12 A2   18 B2   43 A1                 
  2.041   2.048   2.068   2.089   2.115   2.118   2.251   2.292
 13 A2   44 A1   19 B2   34 B1   45 A1   35 B1   36 B1   46 A1                 
  2.476   2.598   2.677   2.696   2.747   2.842   3.015   3.253
 47 A1   37 B1   20 B2   48 A1   38 B1   21 B2   39 B1   49 A1                 
  3.650   3.734   3.959   3.975   4.013   4.026   4.077   4.101
 40 B1   50 A1   22 B2   51 A1   14 A2   41 B1   15 A2   23 B2                 
  4.166   4.289   4.331   4.395   6.697   6.735   7.535   7.559
 52 A1   42 B1   53 A1   43 B1   54 A1   44 B1   24 B2   16 A2                 
  7.574   7.616   7.647   7.764  23.496  24.170  47.953  47.992
 55 A1   56 A1   45 B1   46 B1   57 A1   58 A1   59 A1   47 B1                 
289.740 289.759 289.781 289.842 289.844 289.9841020.7551020.808
 25 B2   17 A2   60 A1   61 A1   48 B1   49 B1   62 A1   50 B1                 
 --------------------------------------------------------------

          Ground-State Mulliken Net Atomic Charges

     Atom                 Charge (a.u.)
  ----------------------------------------
      1 H                     0.169942
      2 Br                   -0.087073
      3 H                     0.169942
      4 Br                   -0.087073
      5 C                    -0.393333
      6 C                     0.227596
  ----------------------------------------
  Sum of atomic charges =     0.000000

 -----------------------------------------------------------------
                    Cartesian Multipole Moments
 -----------------------------------------------------------------
    Charge (ESU x 10^10)
                 0.0000
    Dipole Moment (Debye)
         X       0.0000      Y      -0.0000      Z       1.0352
       Tot       1.0352
    Quadrupole Moments (Debye-Ang)
        XX     -49.4268     XY       0.0000     YY     -50.4871
        XZ      -0.0000     YZ       0.0000     ZZ     -42.2673
    Octopole Moments (Debye-Ang^2)
       XXX       0.0000    XXY      -0.0000    XYY       0.0000
       YYY      -0.0000    XXZ     -25.7065    XYZ      -0.0000
       YYZ     -24.6203    XZZ       0.0000    YZZ       0.0000
       ZZZ     -46.4293
    Hexadecapole Moments (Debye-Ang^3)
      XXXX    -459.5519   XXXY      -0.0000   XXYY     -89.5675
      XYYY      -0.0000   YYYY     -61.5638   XXXZ      -0.0000
      XXYZ       0.0000   XYYZ      -0.0000   YYYZ       0.0000
      XXZZ    -125.0449   XYZZ      -0.0000   YYZZ     -80.4743
      XZZZ      -0.0000   YZZZ      -0.0000   ZZZZ    -305.4039
 -----------------------------------------------------------------
 Calculating analytic gradient of the SCF energy
 Gradient of SCF Energy
            1           2           3           4           5           6
    1   0.0060998  -0.1071644  -0.0060998   0.1071644  -0.0000000   0.0000000
    2   0.0000000  -0.0000000   0.0000000  -0.0000000   0.0000000  -0.0000000
    3   0.0206786   0.0182034   0.0206786   0.0182034  -0.0226289  -0.0551351
 Max gradient component =       1.072E-01
 RMS gradient           =       3.952E-02
 Gradient time:  CPU 8.08 s  wall 2.12 s
 Geometry Optimization Parameters
   NAtoms,    NIC,     NZ,  NCons,   NDum,   NFix, NCnnct, MaxDiis
        6      32       0       0       0       0       0       0

 Cartesian Hessian Update
 Hessian Updated using BFGS Update


** GEOMETRY OPTIMIZATION IN DELOCALIZED INTERNAL COORDINATES **
   Searching for a Minimum

   Optimization Cycle:   9

                       Coordinates (Angstroms)
     ATOM                X               Y               Z
      1  H         0.9022541457    0.0000000000    3.1137746480
      2  Br        1.3341216243    0.0000000000   -0.0538156044
      3  H        -0.9022541457    0.0000000000    3.1137746480
      4  Br       -1.3341216243    0.0000000000   -0.0538156044
      5  C         0.0000000000    0.0000000000    2.4652738204
      6  C         0.0000000000    0.0000000000    1.1290938068
   Point Group: c2v   Number of degrees of freedom:     5


   Energy is  -5225.647079542

 Hessian Updated using BFGS Update

  5 Hessian modes will be used to form the next step
  Hessian Eigenvalues:
     0.126601    0.147200    0.203379    0.422837    0.603455

 Minimum Search - Taking Simple RFO Step
 Searching for Lamda that Minimizes Along All modes
 Value Taken    Lamda =  -0.04452338
 Calculated Step too Large.  Step scaled by  0.647634
 Step Taken.  Stepsize is  0.300000

                             Maximum     Tolerance    Cnvgd?
         Gradient           0.091954      0.000300      NO
         Displacement       0.278288      0.001200      NO
         Energy change     -0.038068      0.000001      NO


 New Cartesian Coordinates Obtained by Inverse Iteration

 Displacement from previous Coordinates is:  0.241421
 ----------------------------------------------------------------
             Standard Nuclear Orientation (Angstroms)
    I     Atom           X                Y                Z
 ----------------------------------------------------------------
    1      H       0.9020633365     0.0000000000     3.0611940556
    2      Br      1.3949759591     0.0000000000    -0.0160341604
    3      H      -0.9020633365     0.0000000000     3.0611940556
    4      Br     -1.3949759591     0.0000000000    -0.0160341604
    5      C       0.0000000000     0.0000000000     2.4732791653
    6      C       0.0000000000     0.0000000000     1.1506867587
 ----------------------------------------------------------------
 Molecular Point Group                 C2v   NOp =  4
 Largest Abelian Subgroup              C2v   NOp =  4
 Nuclear Repulsion Energy =   477.5830081588 hartrees
 There are       42 alpha and       42 beta electrons
 Applying Cartesian multipole field
    Component          Value
    ---------          -----
     (2,0,0)        1.00000E-11
     (0,2,0)        2.00000E-11
     (0,0,2)       -3.00000E-11
 Nucleus-field energy     =    -0.0000000019 hartrees
 Requested basis set is 6-311++G(d,p)
 There are 60 shells and 154 basis functions
 A cutoff of  1.0D-11 yielded   1590 shell pairs
 There are     10989 function pairs (     12178 Cartesian)
 Smallest overlap matrix eigenvalue = 3.60E-05
 Guess MOs from SCF MO coefficient file

 -----------------------------------------------------------------------
  General SCF calculation program by
  Eric Jon Sundstrom, Paul Horn, Yuezhi Mao, Dmitri Zuev, Alec White,
  David Stuck, Shaama M.S., Shane Yost, Joonho Lee, David Small,
  Daniel Levine, Susi Lehtola, Hugh Burton, Evgeny Epifanovsky
 -----------------------------------------------------------------------
 Exchange:     0.2000 Hartree-Fock + 0.0800 Slater + 0.7200 B88
 Correlation:  0.1900 VWN1RPA + 0.8100 LYP
 Using SG-1 standard quadrature grid
 using 4 threads for integral computing
 -------------------------------------------------------
 OpenMP Integral computing Module                
 Release: version 2.0, May 2017, Q-Chem Inc. Pleasanton 
 -------------------------------------------------------
 -------------------------------------------------------
 OpenMP BLAS3 based DFT computing Module                
 Release: version 1.0, May 2013, Q-Chem Inc. Pittsburgh 
 -------------------------------------------------------
 A restricted SCF calculation will be
 performed using DIIS
 SCF converges when DIIS error is below 1.0e-08
 ---------------------------------------
  Cycle       Energy         DIIS error
 ---------------------------------------
    1   -5225.6670798057      8.47e-04  
    2   -5225.6687799950      5.67e-04  
    3   -5225.6688626857      5.28e-04  
    4   -5225.6696741435      6.55e-05  
    5   -5225.6696834647      1.31e-05  
    6   -5225.6696837833      8.36e-06  
    7   -5225.6696839904      1.24e-06  
    8   -5225.6696839937      1.62e-07  
    9   -5225.6696839937      6.12e-08  
   10   -5225.6696839937      8.00e-09  Convergence criterion met
 ---------------------------------------
 SCF time:   CPU 25.47s  wall 7.00s 
 SCF   energy in the final basis set =    -5225.6696839937
 Total energy in the final basis set =    -5225.6696839937

 --------------------------------------------------------------
             Orbital Energies (a.u.) and Symmetries
 --------------------------------------------------------------

 Alpha MOs, Restricted
 -- Occupied --                  
-482.85 -482.85  -62.50  -62.50  -56.32  -56.32  -56.32  -56.32
  1 A1    1 B1    2 B1    2 A1    3 B1    3 A1    1 A2    1 B2                 
-56.317 -56.317 -10.284 -10.200  -8.710  -8.710  -6.542  -6.542
  4 B1    4 A1    5 A1    6 A1    5 B1    7 A1    6 B1    8 A1                 
 -6.529  -6.529  -6.528  -6.528  -2.653  -2.653  -2.649  -2.649
  2 A2    2 B2    9 A1    7 B1   10 A1    8 B1    3 B2    3 A2                 
 -2.649  -2.649  -2.638  -2.638  -2.638  -2.638  -0.906  -0.791
 11 A1    9 B1    4 B2    4 A2   12 A1   10 B1   13 A1   11 B1                 
 -0.762  -0.575  -0.488  -0.485  -0.405  -0.390  -0.344  -0.304
 14 A1   15 A1   12 B1   16 A1    5 B2   13 B1   17 A1    5 A2                 
 -0.270  -0.269
 14 B1    6 B2                                                                 
 -- Virtual --                   
 -0.039  -0.024  -0.004  -0.003   0.024   0.025   0.055   0.056
  7 B2   18 A1   19 A1   15 B1   20 A1   16 B1    8 B2   21 A1                 
  0.074   0.077   0.077   0.084   0.095   0.111   0.112   0.135
 17 B1    6 A2   22 A1    9 B2   18 B1   23 A1   19 B1   24 A1                 
  0.141   0.143   0.157   0.185   0.192   0.208   0.284   0.305
 25 A1   10 B2   20 B1   26 A1   21 B1   27 A1   28 A1   22 B1                 
  0.376   0.392   0.409   0.422   0.428   0.439   0.483   0.493
 23 B1   29 A1   11 B2   30 A1    7 A2   24 B1   31 A1   12 B2                 
  0.498   0.499   0.511   0.524   0.524   0.573   0.576   0.609
 32 A1   25 B1    8 A2   13 B2   33 A1   14 B2   26 B1    9 A2                 
  0.664   0.668   0.697   0.723   0.727   0.755   0.764   0.860
 34 A1   27 B1   35 A1   28 B1   15 B2   36 A1   29 B1   37 A1                 
  0.931   0.950   1.007   1.010   1.020   1.199   1.400   1.426
 38 A1   30 B1   31 B1   39 A1   10 A2   16 B2   11 A2   40 A1                 
  1.484   1.597   1.653   1.656   1.701   1.938   1.969   2.030
 32 B1   33 B1   17 B2   41 A1   42 A1   12 A2   18 B2   43 A1                 
  2.053   2.059   2.072   2.078   2.115   2.122   2.254   2.260
 13 A2   19 B2   34 B1   44 A1   45 A1   35 B1   36 B1   46 A1                 
  2.567   2.574   2.679   2.702   2.753   2.847   3.033   3.258
 47 A1   37 B1   20 B2   48 A1   38 B1   21 B2   39 B1   49 A1                 
  3.736   3.738   3.971   3.983   4.008   4.020   4.061   4.100
 50 A1   40 B1   22 B2   51 A1   14 A2   41 B1   15 A2   23 B2                 
  4.177   4.239   4.342   4.390   6.656   6.723   7.540   7.556
 52 A1   42 B1   53 A1   43 B1   54 A1   44 B1   24 B2   16 A2                 
  7.587   7.615   7.635   7.751  23.526  24.231  47.921  47.981
 55 A1   56 A1   45 B1   46 B1   57 A1   58 A1   59 A1   47 B1                 
289.742 289.754 289.803 289.827 289.841 289.9661020.7141020.794
 25 B2   17 A2   60 A1   48 B1   61 A1   49 B1   62 A1   50 B1                 

 Beta MOs, Restricted
 -- Occupied --                  
-482.85 -482.85  -62.50  -62.50  -56.32  -56.32  -56.32  -56.32
  1 A1    1 B1    2 B1    2 A1    3 B1    3 A1    1 A2    1 B2                 
-56.317 -56.317 -10.284 -10.200  -8.710  -8.710  -6.542  -6.542
  4 B1    4 A1    5 A1    6 A1    5 B1    7 A1    6 B1    8 A1                 
 -6.529  -6.529  -6.528  -6.528  -2.653  -2.653  -2.649  -2.649
  2 A2    2 B2    9 A1    7 B1   10 A1    8 B1    3 B2    3 A2                 
 -2.649  -2.649  -2.638  -2.638  -2.638  -2.638  -0.906  -0.791
 11 A1    9 B1    4 B2    4 A2   12 A1   10 B1   13 A1   11 B1                 
 -0.762  -0.575  -0.488  -0.485  -0.405  -0.390  -0.344  -0.304
 14 A1   15 A1   12 B1   16 A1    5 B2   13 B1   17 A1    5 A2                 
 -0.270  -0.269
 14 B1    6 B2                                                                 
 -- Virtual --                   
 -0.039  -0.024  -0.004  -0.003   0.024   0.025   0.055   0.056
  7 B2   18 A1   19 A1   15 B1   20 A1   16 B1    8 B2   21 A1                 
  0.074   0.077   0.077   0.084   0.095   0.111   0.112   0.135
 17 B1    6 A2   22 A1    9 B2   18 B1   23 A1   19 B1   24 A1                 
  0.141   0.143   0.157   0.185   0.192   0.208   0.284   0.305
 25 A1   10 B2   20 B1   26 A1   21 B1   27 A1   28 A1   22 B1                 
  0.376   0.392   0.409   0.422   0.428   0.439   0.483   0.493
 23 B1   29 A1   11 B2   30 A1    7 A2   24 B1   31 A1   12 B2                 
  0.498   0.499   0.511   0.524   0.524   0.573   0.576   0.609
 32 A1   25 B1    8 A2   13 B2   33 A1   14 B2   26 B1    9 A2                 
  0.664   0.668   0.697   0.723   0.727   0.755   0.764   0.860
 34 A1   27 B1   35 A1   28 B1   15 B2   36 A1   29 B1   37 A1                 
  0.931   0.950   1.007   1.010   1.020   1.199   1.400   1.426
 38 A1   30 B1   31 B1   39 A1   10 A2   16 B2   11 A2   40 A1                 
  1.484   1.597   1.653   1.656   1.701   1.938   1.969   2.030
 32 B1   33 B1   17 B2   41 A1   42 A1   12 A2   18 B2   43 A1                 
  2.053   2.059   2.072   2.078   2.115   2.122   2.254   2.260
 13 A2   19 B2   34 B1   44 A1   45 A1   35 B1   36 B1   46 A1                 
  2.567   2.574   2.679   2.702   2.753   2.847   3.033   3.258
 47 A1   37 B1   20 B2   48 A1   38 B1   21 B2   39 B1   49 A1                 
  3.736   3.738   3.971   3.983   4.008   4.020   4.061   4.100
 50 A1   40 B1   22 B2   51 A1   14 A2   41 B1   15 A2   23 B2                 
  4.177   4.239   4.342   4.390   6.656   6.723   7.540   7.556
 52 A1   42 B1   53 A1   43 B1   54 A1   44 B1   24 B2   16 A2                 
  7.587   7.615   7.635   7.751  23.526  24.231  47.921  47.981
 55 A1   56 A1   45 B1   46 B1   57 A1   58 A1   59 A1   47 B1                 
289.742 289.754 289.803 289.827 289.841 289.9661020.7141020.794
 25 B2   17 A2   60 A1   48 B1   61 A1   49 B1   62 A1   50 B1                 
 --------------------------------------------------------------

          Ground-State Mulliken Net Atomic Charges

     Atom                 Charge (a.u.)
  ----------------------------------------
      1 H                     0.167129
      2 Br                   -0.088534
      3 H                     0.167129
      4 Br                   -0.088534
      5 C                    -0.359012
      6 C                     0.201822
  ----------------------------------------
  Sum of atomic charges =     0.000000

 -----------------------------------------------------------------
                    Cartesian Multipole Moments
 -----------------------------------------------------------------
    Charge (ESU x 10^10)
                 0.0000
    Dipole Moment (Debye)
         X       0.0000      Y       0.0000      Z       1.1478
       Tot       1.1478
    Quadrupole Moments (Debye-Ang)
        XX     -48.8361     XY      -0.0000     YY     -50.5441
        XZ       0.0000     YZ       0.0000     ZZ     -42.5433
    Octopole Moments (Debye-Ang^2)
       XXX       0.0000    XXY       0.0000    XYY      -0.0000
       YYY       0.0000    XXZ     -26.9224    XYZ       0.0000
       YYZ     -25.6904    XZZ       0.0000    YZZ       0.0000
       ZZZ     -51.1586
    Hexadecapole Moments (Debye-Ang^3)
      XXXX    -488.6065   XXXY      -0.0000   XXYY     -95.5975
      XYYY      -0.0000   YYYY     -61.7956   XXXZ       0.0000
      XXYZ       0.0000   XYYZ      -0.0000   YYYZ      -0.0000
      XXZZ    -130.5243   XYZZ      -0.0000   YYZZ     -79.3543
      XZZZ      -0.0000   YZZZ       0.0000   ZZZZ    -309.5622
 -----------------------------------------------------------------
 Calculating analytic gradient of the SCF energy
 Gradient of SCF Energy
            1           2           3           4           5           6
    1  -0.0074225  -0.0713742   0.0074225   0.0713742   0.0000000   0.0000000
    2  -0.0000000  -0.0000000   0.0000000   0.0000000  -0.0000000   0.0000000
    3   0.0032189   0.0091583   0.0032189   0.0091583  -0.0052299  -0.0195245
 Max gradient component =       7.137E-02
 RMS gradient           =       2.460E-02
 Gradient time:  CPU 7.97 s  wall 2.09 s
 Geometry Optimization Parameters
   NAtoms,    NIC,     NZ,  NCons,   NDum,   NFix, NCnnct, MaxDiis
        6      32       0       0       0       0       0       0

 Cartesian Hessian Update
 Hessian Updated using BFGS Update


** GEOMETRY OPTIMIZATION IN DELOCALIZED INTERNAL COORDINATES **
   Searching for a Minimum

   Optimization Cycle:  10

                       Coordinates (Angstroms)
     ATOM                X               Y               Z
      1  H         0.9020633365    0.0000000000    3.0611940556
      2  Br        1.3949759591    0.0000000000   -0.0160341604
      3  H        -0.9020633365    0.0000000000    3.0611940556
      4  Br       -1.3949759591    0.0000000000   -0.0160341604
      5  C         0.0000000000    0.0000000000    2.4732791653
      6  C         0.0000000000    0.0000000000    1.1506867587
   Point Group: c2v   Number of degrees of freedom:     5


   Energy is  -5225.669683994

 Hessian Updated using BFGS Update

  5 Hessian modes will be used to form the next step
  Hessian Eigenvalues:
     0.098757    0.164301    0.176850    0.472008    0.599376

 Minimum Search - Taking Simple RFO Step
 Searching for Lamda that Minimizes Along All modes
 Value Taken    Lamda =  -0.02747188
 Calculated Step too Large.  Step scaled by  0.659165
 Step Taken.  Stepsize is  0.300000

                             Maximum     Tolerance    Cnvgd?
         Gradient           0.054106      0.000300      NO
         Displacement       0.238050      0.001200      NO
         Energy change     -0.022604      0.000001      NO


 New Cartesian Coordinates Obtained by Inverse Iteration

 Displacement from previous Coordinates is:  0.243806
 ----------------------------------------------------------------
             Standard Nuclear Orientation (Angstroms)
    I     Atom           X                Y                Z
 ----------------------------------------------------------------
    1      H       0.9368791245     0.0000000000     3.0240586788
    2      Br      1.4603265010     0.0000000000     0.0209285273
    3      H      -0.9368791245     0.0000000000     3.0240586788
    4      Br     -1.4603265010     0.0000000000     0.0209285273
    5      C       0.0000000000     0.0000000000     2.4637324153
    6      C       0.0000000000     0.0000000000     1.1605788868
 ----------------------------------------------------------------
 Molecular Point Group                 C2v   NOp =  4
 Largest Abelian Subgroup              C2v   NOp =  4
 Nuclear Repulsion Energy =   465.5804716661 hartrees
 There are       42 alpha and       42 beta electrons
 Applying Cartesian multipole field
    Component          Value
    ---------          -----
     (2,0,0)        1.00000E-11
     (0,2,0)        2.00000E-11
     (0,0,2)       -3.00000E-11
 Nucleus-field energy     =    -0.0000000013 hartrees
 Requested basis set is 6-311++G(d,p)
 There are 60 shells and 154 basis functions
 A cutoff of  1.0D-11 yielded   1590 shell pairs
 There are     10989 function pairs (     12178 Cartesian)
 Smallest overlap matrix eigenvalue = 3.59E-05
 Guess MOs from SCF MO coefficient file

 -----------------------------------------------------------------------
  General SCF calculation program by
  Eric Jon Sundstrom, Paul Horn, Yuezhi Mao, Dmitri Zuev, Alec White,
  David Stuck, Shaama M.S., Shane Yost, Joonho Lee, David Small,
  Daniel Levine, Susi Lehtola, Hugh Burton, Evgeny Epifanovsky
 -----------------------------------------------------------------------
 Exchange:     0.2000 Hartree-Fock + 0.0800 Slater + 0.7200 B88
 Correlation:  0.1900 VWN1RPA + 0.8100 LYP
 Using SG-1 standard quadrature grid
 using 4 threads for integral computing
 -------------------------------------------------------
 OpenMP Integral computing Module                
 Release: version 2.0, May 2017, Q-Chem Inc. Pleasanton 
 -------------------------------------------------------
 -------------------------------------------------------
 OpenMP BLAS3 based DFT computing Module                
 Release: version 1.0, May 2013, Q-Chem Inc. Pittsburgh 
 -------------------------------------------------------
 A restricted SCF calculation will be
 performed using DIIS
 SCF converges when DIIS error is below 1.0e-08
 ---------------------------------------
  Cycle       Energy         DIIS error
 ---------------------------------------
    1   -5225.6806246951      7.63e-04  
    2   -5225.6826167537      3.31e-04  
    3   -5225.6824830007      3.94e-04  
    4   -5225.6829112721      7.04e-05  
    5   -5225.6829256139      1.61e-05  
    6   -5225.6829261738      5.86e-06  
    7   -5225.6829262769      1.20e-06  
    8   -5225.6829262826      1.79e-07  
    9   -5225.6829262827      3.63e-08  
   10   -5225.6829262827      1.66e-08  
   11   -5225.6829262827      1.43e-09  Convergence criterion met
 ---------------------------------------
 SCF time:   CPU 27.96s  wall 8.00s 
 SCF   energy in the final basis set =    -5225.6829262827
 Total energy in the final basis set =    -5225.6829262827

 --------------------------------------------------------------
             Orbital Energies (a.u.) and Symmetries
 --------------------------------------------------------------

 Alpha MOs, Restricted
 -- Occupied --                  
-482.85 -482.85  -62.50  -62.50  -56.32  -56.32  -56.32  -56.32
  1 A1    1 B1    2 B1    2 A1    3 B1    3 A1    1 A2    1 B2                 
-56.317 -56.317 -10.284 -10.202  -8.710  -8.710  -6.542  -6.542
  4 A1    4 B1    5 A1    6 A1    5 B1    7 A1    6 B1    8 A1                 
 -6.528  -6.528  -6.528  -6.528  -2.653  -2.653  -2.649  -2.649
  2 A2    2 B2    9 A1    7 B1   10 A1    8 B1    3 B2    3 A2                 
 -2.649  -2.649  -2.638  -2.638  -2.638  -2.638  -0.895  -0.791
 11 A1    9 B1   12 A1   10 B1    4 A2    4 B2   13 A1   11 B1                 
 -0.763  -0.569  -0.492  -0.477  -0.399  -0.389  -0.337  -0.306
 14 A1   15 A1   12 B1   16 A1    5 B2   13 B1   17 A1    5 A2                 
 -0.279  -0.271
 14 B1    6 B2                                                                 
 -- Virtual --                   
 -0.036  -0.033  -0.008  -0.005   0.024   0.025   0.055   0.056
  7 B2   18 A1   15 B1   19 A1   16 B1   20 A1    8 B2   21 A1                 
  0.073   0.075   0.076   0.085   0.094   0.109   0.110   0.134
 17 B1   22 A1    6 A2    9 B2   18 B1   23 A1   19 B1   24 A1                 
  0.139   0.144   0.156   0.183   0.197   0.203   0.288   0.304
 25 A1   10 B2   20 B1   26 A1   21 B1   27 A1   28 A1   22 B1                 
  0.376   0.393   0.411   0.414   0.431   0.440   0.475   0.498
 23 B1   29 A1   11 B2   30 A1    7 A2   24 B1   31 A1   25 B1                 
  0.498   0.502   0.510   0.526   0.545   0.574   0.574   0.592
 12 B2   32 A1    8 A2   13 B2   33 A1   14 B2   26 B1    9 A2                 
  0.651   0.664   0.705   0.715   0.737   0.755   0.758   0.862
 34 A1   27 B1   35 A1   28 B1   15 B2   36 A1   29 B1   37 A1                 
  0.906   0.929   0.999   1.009   1.026   1.197   1.395   1.426
 38 A1   30 B1   31 B1   10 A2   39 A1   16 B2   11 A2   40 A1                 
  1.434   1.597   1.645   1.660   1.707   1.943   1.967   2.014
 32 B1   33 B1   17 B2   41 A1   42 A1   12 A2   18 B2   43 A1                 
  2.047   2.048   2.056   2.097   2.115   2.136   2.247   2.252
 19 B2   34 B1   13 A2   44 A1   35 B1   45 A1   46 A1   36 B1                 
  2.564   2.579   2.678   2.688   2.739   2.850   3.035   3.260
 37 B1   47 A1   20 B2   48 A1   38 B1   21 B2   39 B1   49 A1                 
  3.707   3.716   3.980   3.996   4.003   4.017   4.049   4.099
 40 B1   50 A1   22 B2   51 A1   14 A2   41 B1   15 A2   23 B2                 
  4.188   4.195   4.353   4.391   6.615   6.712   7.543   7.553
 42 B1   52 A1   53 A1   43 B1   54 A1   44 B1   24 B2   16 A2                 
  7.613   7.618   7.625   7.727  23.497  24.290  47.890  47.973
 55 A1   45 B1   56 A1   46 B1   57 A1   58 A1   59 A1   47 B1                 
289.743 289.750 289.807 289.820 289.861 289.9421020.6741020.782
 25 B2   17 A2   48 B1   60 A1   61 A1   49 B1   62 A1   50 B1                 

 Beta MOs, Restricted
 -- Occupied --                  
-482.85 -482.85  -62.50  -62.50  -56.32  -56.32  -56.32  -56.32
  1 A1    1 B1    2 B1    2 A1    3 B1    3 A1    1 A2    1 B2                 
-56.317 -56.317 -10.284 -10.202  -8.710  -8.710  -6.542  -6.542
  4 A1    4 B1    5 A1    6 A1    5 B1    7 A1    6 B1    8 A1                 
 -6.528  -6.528  -6.528  -6.528  -2.653  -2.653  -2.649  -2.649
  2 A2    2 B2    9 A1    7 B1   10 A1    8 B1    3 B2    3 A2                 
 -2.649  -2.649  -2.638  -2.638  -2.638  -2.638  -0.895  -0.791
 11 A1    9 B1   12 A1   10 B1    4 A2    4 B2   13 A1   11 B1                 
 -0.763  -0.569  -0.492  -0.477  -0.399  -0.389  -0.337  -0.306
 14 A1   15 A1   12 B1   16 A1    5 B2   13 B1   17 A1    5 A2                 
 -0.279  -0.271
 14 B1    6 B2                                                                 
 -- Virtual --                   
 -0.036  -0.033  -0.008  -0.005   0.024   0.025   0.055   0.056
  7 B2   18 A1   15 B1   19 A1   16 B1   20 A1    8 B2   21 A1                 
  0.073   0.075   0.076   0.085   0.094   0.109   0.110   0.134
 17 B1   22 A1    6 A2    9 B2   18 B1   23 A1   19 B1   24 A1                 
  0.139   0.144   0.156   0.183   0.197   0.203   0.288   0.304
 25 A1   10 B2   20 B1   26 A1   21 B1   27 A1   28 A1   22 B1                 
  0.376   0.393   0.411   0.414   0.431   0.440   0.475   0.498
 23 B1   29 A1   11 B2   30 A1    7 A2   24 B1   31 A1   25 B1                 
  0.498   0.502   0.510   0.526   0.545   0.574   0.574   0.592
 12 B2   32 A1    8 A2   13 B2   33 A1   14 B2   26 B1    9 A2                 
  0.651   0.664   0.705   0.715   0.737   0.755   0.758   0.862
 34 A1   27 B1   35 A1   28 B1   15 B2   36 A1   29 B1   37 A1                 
  0.906   0.929   0.999   1.009   1.026   1.197   1.395   1.426
 38 A1   30 B1   31 B1   10 A2   39 A1   16 B2   11 A2   40 A1                 
  1.434   1.597   1.645   1.660   1.707   1.943   1.967   2.014
 32 B1   33 B1   17 B2   41 A1   42 A1   12 A2   18 B2   43 A1                 
  2.047   2.048   2.056   2.097   2.115   2.136   2.247   2.252
 19 B2   34 B1   13 A2   44 A1   35 B1   45 A1   46 A1   36 B1                 
  2.564   2.579   2.678   2.688   2.739   2.850   3.035   3.260
 37 B1   47 A1   20 B2   48 A1   38 B1   21 B2   39 B1   49 A1                 
  3.707   3.716   3.980   3.996   4.003   4.017   4.049   4.099
 40 B1   50 A1   22 B2   51 A1   14 A2   41 B1   15 A2   23 B2                 
  4.188   4.195   4.353   4.391   6.615   6.712   7.543   7.553
 42 B1   52 A1   53 A1   43 B1   54 A1   44 B1   24 B2   16 A2                 
  7.613   7.618   7.625   7.727  23.497  24.290  47.890  47.973
 55 A1   45 B1   56 A1   46 B1   57 A1   58 A1   59 A1   47 B1                 
289.743 289.750 289.807 289.820 289.861 289.9421020.6741020.782
 25 B2   17 A2   48 B1   60 A1   61 A1   49 B1   62 A1   50 B1                 
 --------------------------------------------------------------

          Ground-State Mulliken Net Atomic Charges

     Atom                 Charge (a.u.)
  ----------------------------------------
      1 H                     0.166877
      2 Br                   -0.091247
      3 H                     0.166877
      4 Br                   -0.091247
      5 C                    -0.331951
      6 C                     0.180691
  ----------------------------------------
  Sum of atomic charges =     0.000000

 -----------------------------------------------------------------
                    Cartesian Multipole Moments
 -----------------------------------------------------------------
    Charge (ESU x 10^10)
                 0.0000
    Dipole Moment (Debye)
         X       0.0000      Y      -0.0000      Z       1.2617
       Tot       1.2617
    Quadrupole Moments (Debye-Ang)
        XX     -48.2866     XY       0.0000     YY     -50.6726
        XZ       0.0000     YZ      -0.0000     ZZ     -42.8472
    Octopole Moments (Debye-Ang^2)
       XXX       0.0000    XXY      -0.0000    XYY      -0.0000
       YYY      -0.0000    XXZ     -27.8923    XYZ      -0.0000
       YYZ     -26.8833    XZZ       0.0000    YZZ      -0.0000
       ZZZ     -55.7559
    Hexadecapole Moments (Debye-Ang^3)
      XXXX    -522.3006   XXXY       0.0000   XXYY    -102.6904
      XYYY       0.0000   YYYY     -62.0975   XXXZ       0.0000
      XXYZ      -0.0000   XYYZ      -0.0000   YYYZ      -0.0000
      XXZZ    -136.6330   XYZZ      -0.0000   YYZZ     -78.7670
      XZZZ       0.0000   YZZZ      -0.0000   ZZZZ    -313.9432
 -----------------------------------------------------------------
 Calculating analytic gradient of the SCF energy
 Gradient of SCF Energy
            1           2           3           4           5           6
    1   0.0052440  -0.0414995  -0.0052440   0.0414995  -0.0000000   0.0000000
    2  -0.0000000  -0.0000000   0.0000000   0.0000000   0.0000000  -0.0000000
    3   0.0031218   0.0031140   0.0031218   0.0031140  -0.0307330   0.0182615
 Max gradient component =       4.150E-02
 RMS gradient           =       1.636E-02
 Gradient time:  CPU 7.92 s  wall 2.08 s
 Geometry Optimization Parameters
   NAtoms,    NIC,     NZ,  NCons,   NDum,   NFix, NCnnct, MaxDiis
        6      32       0       0       0       0       0       0

 Cartesian Hessian Update
 Hessian Updated using BFGS Update


** GEOMETRY OPTIMIZATION IN DELOCALIZED INTERNAL COORDINATES **
   Searching for a Minimum

   Optimization Cycle:  11

                       Coordinates (Angstroms)
     ATOM                X               Y               Z
      1  H         0.9368791245    0.0000000000    3.0240586788
      2  Br        1.4603265010    0.0000000000    0.0209285273
      3  H        -0.9368791245    0.0000000000    3.0240586788
      4  Br       -1.4603265010    0.0000000000    0.0209285273
      5  C         0.0000000000    0.0000000000    2.4637324153
      6  C         0.0000000000    0.0000000000    1.1605788868
   Point Group: c2v   Number of degrees of freedom:     5


   Energy is  -5225.682926283

 Hessian Updated using BFGS Update

  5 Hessian modes will be used to form the next step
  Hessian Eigenvalues:
     0.066825    0.169925    0.239311    0.501427    0.594638

 Minimum Search - Taking Simple RFO Step
 Searching for Lamda that Minimizes Along All modes
 Value Taken    Lamda =  -0.01821984
 Calculated Step too Large.  Step scaled by  0.664453
 Step Taken.  Stepsize is  0.300000

                             Maximum     Tolerance    Cnvgd?
         Gradient           0.039364      0.000300      NO
         Displacement       0.287259      0.001200      NO
         Energy change     -0.013242      0.000001      NO


 New Cartesian Coordinates Obtained by Inverse Iteration

 Displacement from previous Coordinates is:  0.194076
 ----------------------------------------------------------------
             Standard Nuclear Orientation (Angstroms)
    I     Atom           X                Y                Z
 ----------------------------------------------------------------
    1      H       0.9249678198     0.0000000000     3.0072153656
    2      Br      1.5250710796     0.0000000000     0.0385952928
    3      H      -0.9249678198     0.0000000000     3.0072153656
    4      Br     -1.5250710796     0.0000000000     0.0385952928
    5      C       0.0000000000     0.0000000000     2.4814427628
    6      C       0.0000000000     0.0000000000     1.1412216348
 ----------------------------------------------------------------
 Molecular Point Group                 C2v   NOp =  4
 Largest Abelian Subgroup              C2v   NOp =  4
 Nuclear Repulsion Energy =   453.1769889356 hartrees
 There are       42 alpha and       42 beta electrons
 Applying Cartesian multipole field
    Component          Value
    ---------          -----
     (2,0,0)        1.00000E-11
     (0,2,0)        2.00000E-11
     (0,0,2)       -3.00000E-11
 Nucleus-field energy     =    -0.0000000009 hartrees
 Requested basis set is 6-311++G(d,p)
 There are 60 shells and 154 basis functions
 A cutoff of  1.0D-11 yielded   1582 shell pairs
 There are     10937 function pairs (     12118 Cartesian)
 Smallest overlap matrix eigenvalue = 4.79E-05
 Guess MOs from SCF MO coefficient file

 -----------------------------------------------------------------------
  General SCF calculation program by
  Eric Jon Sundstrom, Paul Horn, Yuezhi Mao, Dmitri Zuev, Alec White,
  David Stuck, Shaama M.S., Shane Yost, Joonho Lee, David Small,
  Daniel Levine, Susi Lehtola, Hugh Burton, Evgeny Epifanovsky
 -----------------------------------------------------------------------
 Exchange:     0.2000 Hartree-Fock + 0.0800 Slater + 0.7200 B88
 Correlation:  0.1900 VWN1RPA + 0.8100 LYP
 Using SG-1 standard quadrature grid
 using 4 threads for integral computing
 -------------------------------------------------------
 OpenMP Integral computing Module                
 Release: version 2.0, May 2017, Q-Chem Inc. Pleasanton 
 -------------------------------------------------------
 -------------------------------------------------------
 OpenMP BLAS3 based DFT computing Module                
 Release: version 1.0, May 2013, Q-Chem Inc. Pittsburgh 
 -------------------------------------------------------
 A restricted SCF calculation will be
 performed using DIIS
 SCF converges when DIIS error is below 1.0e-08
 ---------------------------------------
  Cycle       Energy         DIIS error
 ---------------------------------------
    1   -5225.6874482696      8.43e-04  
    2   -5225.6889792007      5.53e-04  
    3   -5225.6888811936      5.80e-04  
    4   -5225.6898535826      5.32e-05  
    5   -5225.6898597577      1.89e-05  
    6   -5225.6898605715      6.77e-06  
    7   -5225.6898607402      7.31e-07  
    8   -5225.6898607414      1.99e-07  
    9   -5225.6898607415      3.48e-08  
   10   -5225.6898607415      9.78e-09  Convergence criterion met
 ---------------------------------------
 SCF time:   CPU 25.25s  wall 7.00s 
 SCF   energy in the final basis set =    -5225.6898607415
 Total energy in the final basis set =    -5225.6898607415

 --------------------------------------------------------------
             Orbital Energies (a.u.) and Symmetries
 --------------------------------------------------------------

 Alpha MOs, Restricted
 -- Occupied --                  
-482.85 -482.85  -62.50  -62.50  -56.32  -56.32  -56.32  -56.32
  1 A1    1 B1    2 B1    2 A1    3 B1    3 A1    1 A2    1 B2                 
-56.319 -56.319 -10.291 -10.202  -8.712  -8.712  -6.543  -6.543
  4 A1    4 B1    5 A1    6 A1    5 B1    7 A1    6 B1    8 A1                 
 -6.530  -6.530  -6.529  -6.529  -2.654  -2.654  -2.651  -2.651
  2 A2    2 B2    9 A1    7 B1   10 A1    8 B1    3 B2    3 A2                 
 -2.650  -2.650  -2.639  -2.639  -2.639  -2.639  -0.882  -0.792
 11 A1    9 B1   10 B1   12 A1    4 A2    4 B2   13 A1   11 B1                 
 -0.758  -0.572  -0.495  -0.470  -0.394  -0.391  -0.331  -0.308
 14 A1   15 A1   12 B1   16 A1   13 B1    5 B2   17 A1    5 A2                 
 -0.288  -0.269
 14 B1    6 B2                                                                 
 -- Virtual --                   
 -0.044  -0.042  -0.008  -0.004   0.023   0.025   0.053   0.056
 18 A1    7 B2   15 B1   19 A1   16 B1   20 A1    8 B2   21 A1                 
  0.072   0.074   0.076   0.085   0.094   0.108   0.111   0.133
 17 B1   22 A1    6 A2    9 B2   18 B1   19 B1   23 A1   24 A1                 
  0.142   0.143   0.155   0.184   0.198   0.200   0.280   0.307
 25 A1   10 B2   20 B1   26 A1   27 A1   21 B1   28 A1   22 B1                 
  0.376   0.392   0.411   0.415   0.434   0.439   0.477   0.496
 23 B1   29 A1   11 B2   30 A1    7 A2   24 B1   31 A1   25 B1                 
  0.500   0.502   0.508   0.530   0.556   0.573   0.577   0.578
 32 A1   12 B2    8 A2   13 B2   33 A1   14 B2    9 A2   26 B1                 
  0.635   0.649   0.698   0.710   0.739   0.759   0.760   0.845
 34 A1   27 B1   35 A1   28 B1   15 B2   29 B1   36 A1   37 A1                 
  0.884   0.908   0.997   1.011   1.029   1.176   1.393   1.430
 38 A1   30 B1   31 B1   10 A2   39 A1   16 B2   11 A2   32 B1                 
  1.445   1.587   1.643   1.650   1.710   1.956   1.958   2.004
 40 A1   33 B1   41 A1   17 B2   42 A1   12 A2   18 B2   43 A1                 
  2.018   2.025   2.064   2.090   2.098   2.160   2.232   2.240
 34 B1   19 B2   13 A2   44 A1   35 B1   45 A1   46 A1   36 B1                 
  2.566   2.620   2.673   2.694   2.726   2.843   3.030   3.216
 37 B1   47 A1   20 B2   48 A1   38 B1   21 B2   39 B1   49 A1                 
  3.746   3.758   3.984   3.996   4.005   4.015   4.039   4.095
 50 A1   40 B1   22 B2   14 A2   51 A1   41 B1   15 A2   23 B2                 
  4.145   4.202   4.362   4.391   6.580   6.699   7.543   7.549
 42 B1   52 A1   53 A1   43 B1   54 A1   44 B1   24 B2   16 A2                 
  7.596   7.606   7.662   7.702  23.534  24.162  47.863  47.961
 45 B1   55 A1   56 A1   46 B1   57 A1   58 A1   59 A1   47 B1                 
289.740 289.746 289.784 289.813 289.891 289.9191020.6411020.767
 25 B2   17 A2   48 B1   60 A1   61 A1   49 B1   62 A1   50 B1                 

 Beta MOs, Restricted
 -- Occupied --                  
-482.85 -482.85  -62.50  -62.50  -56.32  -56.32  -56.32  -56.32
  1 A1    1 B1    2 B1    2 A1    3 B1    3 A1    1 A2    1 B2                 
-56.319 -56.319 -10.291 -10.202  -8.712  -8.712  -6.543  -6.543
  4 A1    4 B1    5 A1    6 A1    5 B1    7 A1    6 B1    8 A1                 
 -6.530  -6.530  -6.529  -6.529  -2.654  -2.654  -2.651  -2.651
  2 A2    2 B2    9 A1    7 B1   10 A1    8 B1    3 B2    3 A2                 
 -2.650  -2.650  -2.639  -2.639  -2.639  -2.639  -0.882  -0.792
 11 A1    9 B1   10 B1   12 A1    4 A2    4 B2   13 A1   11 B1                 
 -0.758  -0.572  -0.495  -0.470  -0.394  -0.391  -0.331  -0.308
 14 A1   15 A1   12 B1   16 A1   13 B1    5 B2   17 A1    5 A2                 
 -0.288  -0.269
 14 B1    6 B2                                                                 
 -- Virtual --                   
 -0.044  -0.042  -0.008  -0.004   0.023   0.025   0.053   0.056
 18 A1    7 B2   15 B1   19 A1   16 B1   20 A1    8 B2   21 A1                 
  0.072   0.074   0.076   0.085   0.094   0.108   0.111   0.133
 17 B1   22 A1    6 A2    9 B2   18 B1   19 B1   23 A1   24 A1                 
  0.142   0.143   0.155   0.184   0.198   0.200   0.280   0.307
 25 A1   10 B2   20 B1   26 A1   27 A1   21 B1   28 A1   22 B1                 
  0.376   0.392   0.411   0.415   0.434   0.439   0.477   0.496
 23 B1   29 A1   11 B2   30 A1    7 A2   24 B1   31 A1   25 B1                 
  0.500   0.502   0.508   0.530   0.556   0.573   0.577   0.578
 32 A1   12 B2    8 A2   13 B2   33 A1   14 B2    9 A2   26 B1                 
  0.635   0.649   0.698   0.710   0.739   0.759   0.760   0.845
 34 A1   27 B1   35 A1   28 B1   15 B2   29 B1   36 A1   37 A1                 
  0.884   0.908   0.997   1.011   1.029   1.176   1.393   1.430
 38 A1   30 B1   31 B1   10 A2   39 A1   16 B2   11 A2   32 B1                 
  1.445   1.587   1.643   1.650   1.710   1.956   1.958   2.004
 40 A1   33 B1   41 A1   17 B2   42 A1   12 A2   18 B2   43 A1                 
  2.018   2.025   2.064   2.090   2.098   2.160   2.232   2.240
 34 B1   19 B2   13 A2   44 A1   35 B1   45 A1   46 A1   36 B1                 
  2.566   2.620   2.673   2.694   2.726   2.843   3.030   3.216
 37 B1   47 A1   20 B2   48 A1   38 B1   21 B2   39 B1   49 A1                 
  3.746   3.758   3.984   3.996   4.005   4.015   4.039   4.095
 50 A1   40 B1   22 B2   14 A2   51 A1   41 B1   15 A2   23 B2                 
  4.145   4.202   4.362   4.391   6.580   6.699   7.543   7.549
 42 B1   52 A1   53 A1   43 B1   54 A1   44 B1   24 B2   16 A2                 
  7.596   7.606   7.662   7.702  23.534  24.162  47.863  47.961
 45 B1   55 A1   56 A1   46 B1   57 A1   58 A1   59 A1   47 B1                 
289.740 289.746 289.784 289.813 289.891 289.9191020.6411020.767
 25 B2   17 A2   48 B1   60 A1   61 A1   49 B1   62 A1   50 B1                 
 --------------------------------------------------------------

          Ground-State Mulliken Net Atomic Charges

     Atom                 Charge (a.u.)
  ----------------------------------------
      1 H                     0.165269
      2 Br                   -0.087532
      3 H                     0.165269
      4 Br                   -0.087532
      5 C                    -0.326799
      6 C                     0.171324
  ----------------------------------------
  Sum of atomic charges =     0.000000

 -----------------------------------------------------------------
                    Cartesian Multipole Moments
 -----------------------------------------------------------------
    Charge (ESU x 10^10)
                 0.0000
    Dipole Moment (Debye)
         X      -0.0000      Y       0.0000      Z       1.2549
       Tot       1.2549
    Quadrupole Moments (Debye-Ang)
        XX     -47.7585     XY       0.0000     YY     -50.8446
        XZ       0.0000     YZ       0.0000     ZZ     -43.2175
    Octopole Moments (Debye-Ang^2)
       XXX      -0.0000    XXY       0.0000    XYY      -0.0000
       YYY       0.0000    XXZ     -28.5609    XYZ      -0.0000
       YYZ     -27.6110    XZZ      -0.0000    YZZ      -0.0000
       ZZZ     -57.8782
    Hexadecapole Moments (Debye-Ang^3)
      XXXX    -555.3711   XXXY      -0.0000   XXYY    -109.7367
      XYYY      -0.0000   YYYY     -62.6450   XXXZ       0.0000
      XXYZ       0.0000   XYYZ       0.0000   YYYZ       0.0000
      XXZZ    -144.4925   XYZZ      -0.0000   YYZZ     -79.0649
      XZZZ       0.0000   YZZZ      -0.0000   ZZZZ    -316.4297
 -----------------------------------------------------------------
 Calculating analytic gradient of the SCF energy
 Gradient of SCF Energy
            1           2           3           4           5           6
    1  -0.0102232  -0.0180736   0.0102232   0.0180736   0.0000000   0.0000000
    2   0.0000000  -0.0000000   0.0000000  -0.0000000   0.0000000  -0.0000000
    3  -0.0079023  -0.0022406  -0.0079023  -0.0022406   0.0331351  -0.0128493
 Max gradient component =       3.314E-02
 RMS gradient           =       1.121E-02
 Gradient time:  CPU 7.70 s  wall 2.03 s
 Geometry Optimization Parameters
   NAtoms,    NIC,     NZ,  NCons,   NDum,   NFix, NCnnct, MaxDiis
        6      32       0       0       0       0       0       0

 Cartesian Hessian Update
 Hessian Updated using BFGS Update


** GEOMETRY OPTIMIZATION IN DELOCALIZED INTERNAL COORDINATES **
   Searching for a Minimum

   Optimization Cycle:  12

                       Coordinates (Angstroms)
     ATOM                X               Y               Z
      1  H         0.9249678198    0.0000000000    3.0072153656
      2  Br        1.5250710796    0.0000000000    0.0385952928
      3  H        -0.9249678198    0.0000000000    3.0072153656
      4  Br       -1.5250710796    0.0000000000    0.0385952928
      5  C         0.0000000000    0.0000000000    2.4814427628
      6  C         0.0000000000    0.0000000000    1.1412216348
   Point Group: c2v   Number of degrees of freedom:     5


   Energy is  -5225.689860742

 Hessian Updated using BFGS Update

  5 Hessian modes will be used to form the next step
  Hessian Eigenvalues:
     0.062351    0.169007    0.354523    0.506304    0.673967

 Minimum Search - Taking Simple RFO Step
 Searching for Lamda that Minimizes Along All modes
 Value Taken    Lamda =  -0.00585546
 Step Taken.  Stepsize is  0.258303

                             Maximum     Tolerance    Cnvgd?
         Gradient           0.020998      0.000300      NO
         Displacement       0.185430      0.001200      NO
         Energy change     -0.006934      0.000001      NO


 New Cartesian Coordinates Obtained by Inverse Iteration

 Displacement from previous Coordinates is:  0.199281
 ----------------------------------------------------------------
             Standard Nuclear Orientation (Angstroms)
    I     Atom           X                Y                Z
 ----------------------------------------------------------------
    1      H       0.9435506274     0.0000000000     2.9905210173
    2      Br      1.5833280326     0.0000000000     0.0728093892
    3      H      -0.9435506274     0.0000000000     2.9905210173
    4      Br     -1.5833280326     0.0000000000     0.0728093892
    5      C       0.0000000000     0.0000000000     2.4558658837
    6      C       0.0000000000     0.0000000000     1.1317590176
 ----------------------------------------------------------------
 Molecular Point Group                 C2v   NOp =  4
 Largest Abelian Subgroup              C2v   NOp =  4
 Nuclear Repulsion Energy =   444.6382478515 hartrees
 There are       42 alpha and       42 beta electrons
 Applying Cartesian multipole field
    Component          Value
    ---------          -----
     (2,0,0)        1.00000E-11
     (0,2,0)        2.00000E-11
     (0,0,2)       -3.00000E-11
 Nucleus-field energy     =    -0.0000000003 hartrees
 Requested basis set is 6-311++G(d,p)
 There are 60 shells and 154 basis functions
 A cutoff of  1.0D-11 yielded   1571 shell pairs
 There are     10874 function pairs (     12049 Cartesian)
 Smallest overlap matrix eigenvalue = 5.11E-05
 Guess MOs from SCF MO coefficient file

 -----------------------------------------------------------------------
  General SCF calculation program by
  Eric Jon Sundstrom, Paul Horn, Yuezhi Mao, Dmitri Zuev, Alec White,
  David Stuck, Shaama M.S., Shane Yost, Joonho Lee, David Small,
  Daniel Levine, Susi Lehtola, Hugh Burton, Evgeny Epifanovsky
 -----------------------------------------------------------------------
 Exchange:     0.2000 Hartree-Fock + 0.0800 Slater + 0.7200 B88
 Correlation:  0.1900 VWN1RPA + 0.8100 LYP
 Using SG-1 standard quadrature grid
 using 4 threads for integral computing
 -------------------------------------------------------
 OpenMP Integral computing Module                
 Release: version 2.0, May 2017, Q-Chem Inc. Pleasanton 
 -------------------------------------------------------
 -------------------------------------------------------
 OpenMP BLAS3 based DFT computing Module                
 Release: version 1.0, May 2013, Q-Chem Inc. Pittsburgh 
 -------------------------------------------------------
 A restricted SCF calculation will be
 performed using DIIS
 SCF converges when DIIS error is below 1.0e-08
 ---------------------------------------
  Cycle       Energy         DIIS error
 ---------------------------------------
    1   -5225.6916385731      6.06e-04  
    2   -5225.6931101681      2.01e-04  
    3   -5225.6930689453      2.38e-04  
    4   -5225.6932252935      6.49e-05  
    5   -5225.6932369004      1.97e-05  
    6   -5225.6932379577      5.74e-06  
    7   -5225.6932380608      8.12e-07  
    8   -5225.6932380632      1.70e-07  
    9   -5225.6932380634      5.66e-08  
   10   -5225.6932380634      9.58e-09  Convergence criterion met
 ---------------------------------------
 SCF time:   CPU 25.11s  wall 6.00s 
 SCF   energy in the final basis set =    -5225.6932380634
 Total energy in the final basis set =    -5225.6932380634

 --------------------------------------------------------------
             Orbital Energies (a.u.) and Symmetries
 --------------------------------------------------------------

 Alpha MOs, Restricted
 -- Occupied --                  
-482.85 -482.85  -62.50  -62.50  -56.32  -56.32  -56.32  -56.32
  1 A1    1 B1    2 B1    2 A1    3 B1    3 A1    1 A2    1 B2                 
-56.319 -56.319 -10.291 -10.204  -8.712  -8.712  -6.544  -6.544
  4 A1    4 B1    5 A1    6 A1    5 B1    7 A1    6 B1    8 A1                 
 -6.530  -6.530  -6.530  -6.530  -2.655  -2.655  -2.651  -2.651
  2 A2    2 B2    7 B1    9 A1   10 A1    8 B1    3 B2    3 A2                 
 -2.651  -2.650  -2.640  -2.640  -2.639  -2.639  -0.877  -0.793
 11 A1    9 B1   10 B1   12 A1    4 A2    4 B2   13 A1   11 B1                 
 -0.757  -0.569  -0.495  -0.465  -0.390  -0.388  -0.327  -0.310
 14 A1   15 A1   12 B1   16 A1   13 B1    5 B2   17 A1    5 A2                 
 -0.293  -0.270
 14 B1    6 B2                                                                 
 -- Virtual --                   
 -0.052  -0.039  -0.012  -0.004   0.022   0.025   0.053   0.057
 18 A1    7 B2   15 B1   19 A1   16 B1   20 A1    8 B2   21 A1                 
  0.071   0.072   0.075   0.086   0.093   0.107   0.110   0.132
 17 B1   22 A1    6 A2    9 B2   18 B1   19 B1   23 A1   24 A1                 
  0.139   0.142   0.155   0.179   0.195   0.204   0.285   0.301
 25 A1   10 B2   20 B1   26 A1   27 A1   21 B1   28 A1   22 B1                 
  0.379   0.391   0.412   0.414   0.437   0.438   0.472   0.493
 23 B1   29 A1   11 B2   30 A1    7 A2   24 B1   31 A1   25 B1                 
  0.498   0.502   0.506   0.531   0.569   0.571   0.574   0.577
 32 A1   12 B2    8 A2   13 B2    9 A2   33 A1   14 B2   26 B1                 
  0.619   0.630   0.704   0.709   0.746   0.757   0.761   0.844
 34 A1   27 B1   35 A1   28 B1   15 B2   29 B1   36 A1   37 A1                 
  0.871   0.894   0.994   1.007   1.031   1.170   1.389   1.416
 38 A1   30 B1   31 B1   10 A2   39 A1   16 B2   11 A2   32 B1                 
  1.440   1.578   1.642   1.642   1.717   1.949   1.963   1.990
 40 A1   33 B1   17 B2   41 A1   42 A1   12 A2   18 B2   43 A1                 
  1.998   2.021   2.058   2.088   2.092   2.176   2.230   2.238
 34 B1   19 B2   13 A2   44 A1   35 B1   45 A1   36 B1   46 A1                 
  2.562   2.602   2.675   2.678   2.714   2.844   3.031   3.218
 37 B1   47 A1   20 B2   48 A1   38 B1   21 B2   39 B1   49 A1                 
  3.715   3.723   3.987   3.992   4.011   4.017   4.034   4.092
 40 B1   50 A1   22 B2   14 A2   51 A1   41 B1   15 A2   23 B2                 
  4.116   4.208   4.369   4.395   6.566   6.691   7.542   7.548
 42 B1   52 A1   53 A1   43 B1   54 A1   44 B1   24 B2   16 A2                 
  7.578   7.600   7.685   7.690  23.506  24.204  47.851  47.955
 45 B1   55 A1   56 A1   46 B1   57 A1   58 A1   59 A1   47 B1                 
289.738 289.744 289.770 289.806 289.907 289.9091020.6271020.759
 25 B2   17 A2   48 B1   60 A1   61 A1   49 B1   62 A1   50 B1                 

 Beta MOs, Restricted
 -- Occupied --                  
-482.85 -482.85  -62.50  -62.50  -56.32  -56.32  -56.32  -56.32
  1 A1    1 B1    2 B1    2 A1    3 B1    3 A1    1 A2    1 B2                 
-56.319 -56.319 -10.291 -10.204  -8.712  -8.712  -6.544  -6.544
  4 A1    4 B1    5 A1    6 A1    5 B1    7 A1    6 B1    8 A1                 
 -6.530  -6.530  -6.530  -6.530  -2.655  -2.655  -2.651  -2.651
  2 A2    2 B2    7 B1    9 A1   10 A1    8 B1    3 B2    3 A2                 
 -2.651  -2.650  -2.640  -2.640  -2.639  -2.639  -0.877  -0.793
 11 A1    9 B1   10 B1   12 A1    4 A2    4 B2   13 A1   11 B1                 
 -0.757  -0.569  -0.495  -0.465  -0.390  -0.388  -0.327  -0.310
 14 A1   15 A1   12 B1   16 A1   13 B1    5 B2   17 A1    5 A2                 
 -0.293  -0.270
 14 B1    6 B2                                                                 
 -- Virtual --                   
 -0.052  -0.039  -0.012  -0.004   0.022   0.025   0.053   0.057
 18 A1    7 B2   15 B1   19 A1   16 B1   20 A1    8 B2   21 A1                 
  0.071   0.072   0.075   0.086   0.093   0.107   0.110   0.132
 17 B1   22 A1    6 A2    9 B2   18 B1   19 B1   23 A1   24 A1                 
  0.139   0.142   0.155   0.179   0.195   0.204   0.285   0.301
 25 A1   10 B2   20 B1   26 A1   27 A1   21 B1   28 A1   22 B1                 
  0.379   0.391   0.412   0.414   0.437   0.438   0.472   0.493
 23 B1   29 A1   11 B2   30 A1    7 A2   24 B1   31 A1   25 B1                 
  0.498   0.502   0.506   0.531   0.569   0.571   0.574   0.577
 32 A1   12 B2    8 A2   13 B2    9 A2   33 A1   14 B2   26 B1                 
  0.619   0.630   0.704   0.709   0.746   0.757   0.761   0.844
 34 A1   27 B1   35 A1   28 B1   15 B2   29 B1   36 A1   37 A1                 
  0.871   0.894   0.994   1.007   1.031   1.170   1.389   1.416
 38 A1   30 B1   31 B1   10 A2   39 A1   16 B2   11 A2   32 B1                 
  1.440   1.578   1.642   1.642   1.717   1.949   1.963   1.990
 40 A1   33 B1   17 B2   41 A1   42 A1   12 A2   18 B2   43 A1                 
  1.998   2.021   2.058   2.088   2.092   2.176   2.230   2.238
 34 B1   19 B2   13 A2   44 A1   35 B1   45 A1   36 B1   46 A1                 
  2.562   2.602   2.675   2.678   2.714   2.844   3.031   3.218
 37 B1   47 A1   20 B2   48 A1   38 B1   21 B2   39 B1   49 A1                 
  3.715   3.723   3.987   3.992   4.011   4.017   4.034   4.092
 40 B1   50 A1   22 B2   14 A2   51 A1   41 B1   15 A2   23 B2                 
  4.116   4.208   4.369   4.395   6.566   6.691   7.542   7.548
 42 B1   52 A1   53 A1   43 B1   54 A1   44 B1   24 B2   16 A2                 
  7.578   7.600   7.685   7.690  23.506  24.204  47.851  47.955
 45 B1   55 A1   56 A1   46 B1   57 A1   58 A1   59 A1   47 B1                 
289.738 289.744 289.770 289.806 289.907 289.9091020.6271020.759
 25 B2   17 A2   48 B1   60 A1   61 A1   49 B1   62 A1   50 B1                 
 --------------------------------------------------------------

          Ground-State Mulliken Net Atomic Charges

     Atom                 Charge (a.u.)
  ----------------------------------------
      1 H                     0.167566
      2 Br                   -0.091904
      3 H                     0.167566
      4 Br                   -0.091904
      5 C                    -0.334335
      6 C                     0.183011
  ----------------------------------------
  Sum of atomic charges =     0.000000

 -----------------------------------------------------------------
                    Cartesian Multipole Moments
 -----------------------------------------------------------------
    Charge (ESU x 10^10)
                 0.0000
    Dipole Moment (Debye)
         X      -0.0000      Y       0.0000      Z       1.3367
       Tot       1.3367
    Quadrupole Moments (Debye-Ang)
        XX     -47.4037     XY      -0.0000     YY     -50.9218
        XZ      -0.0000     YZ       0.0000     ZZ     -43.3994
    Octopole Moments (Debye-Ang^2)
       XXX      -0.0000    XXY       0.0000    XYY       0.0000
       YYY       0.0000    XXZ     -29.3652    XYZ       0.0000
       YYZ     -28.6117    XZZ       0.0000    YZZ       0.0000
       ZZZ     -61.0413
    Hexadecapole Moments (Debye-Ang^3)
      XXXX    -587.5951   XXXY      -0.0000   XXYY    -116.6562
      XYYY      -0.0000   YYYY     -62.7822   XXXZ      -0.0000
      XXYZ      -0.0000   XYYZ       0.0000   YYYZ      -0.0000
      XXZZ    -151.2149   XYZZ      -0.0000   YYZZ     -78.2296
      XZZZ       0.0000   YZZZ       0.0000   ZZZZ    -314.3192
 -----------------------------------------------------------------
 Calculating analytic gradient of the SCF energy
 Gradient of SCF Energy
            1           2           3           4           5           6
    1   0.0030420  -0.0033791  -0.0030420   0.0033791  -0.0000000  -0.0000000
    2  -0.0000000  -0.0000000  -0.0000000   0.0000000  -0.0000000   0.0000000
    3  -0.0016141  -0.0026702  -0.0016141  -0.0026702   0.0024072   0.0061615
 Max gradient component =       6.161E-03
 RMS gradient           =       2.410E-03
 Gradient time:  CPU 7.67 s  wall 2.02 s
 Geometry Optimization Parameters
   NAtoms,    NIC,     NZ,  NCons,   NDum,   NFix, NCnnct, MaxDiis
        6      32       0       0       0       0       0       0

 Cartesian Hessian Update
 Hessian Updated using BFGS Update


** GEOMETRY OPTIMIZATION IN DELOCALIZED INTERNAL COORDINATES **
   Searching for a Minimum

   Optimization Cycle:  13

                       Coordinates (Angstroms)
     ATOM                X               Y               Z
      1  H         0.9435506274    0.0000000000    2.9905210173
      2  Br        1.5833280326    0.0000000000    0.0728093892
      3  H        -0.9435506274    0.0000000000    2.9905210173
      4  Br       -1.5833280326    0.0000000000    0.0728093892
      5  C         0.0000000000    0.0000000000    2.4558658837
      6  C         0.0000000000    0.0000000000    1.1317590176
   Point Group: c2v   Number of degrees of freedom:     5


   Energy is  -5225.693238063

 Hessian Updated using BFGS Update

  5 Hessian modes will be used to form the next step
  Hessian Eigenvalues:
     0.051043    0.163746    0.383131    0.521973    0.675499

 Minimum Search - Taking Simple RFO Step
 Searching for Lamda that Minimizes Along All modes
 Value Taken    Lamda =  -0.00064896
 Step Taken.  Stepsize is  0.097860

                             Maximum     Tolerance    Cnvgd?
         Gradient           0.006089      0.000300      NO
         Displacement       0.071628      0.001200      NO
         Energy change     -0.003377      0.000001      NO


 New Cartesian Coordinates Obtained by Inverse Iteration

 Displacement from previous Coordinates is:  0.075040
 ----------------------------------------------------------------
             Standard Nuclear Orientation (Angstroms)
    I     Atom           X                Y                Z
 ----------------------------------------------------------------
    1      H       0.9353422632     0.0000000000     2.9890558771
    2      Br      1.6046322749     0.0000000000     0.0850255905
    3      H      -0.9353422632     0.0000000000     2.9890558771
    4      Br     -1.6046322749     0.0000000000     0.0850255905
    5      C       0.0000000000     0.0000000000     2.4446551310
    6      C       0.0000000000     0.0000000000     1.1214676481
 ----------------------------------------------------------------
 Molecular Point Group                 C2v   NOp =  4
 Largest Abelian Subgroup              C2v   NOp =  4
 Nuclear Repulsion Energy =   441.8453253742 hartrees
 There are       42 alpha and       42 beta electrons
 Applying Cartesian multipole field
    Component          Value
    ---------          -----
     (2,0,0)        1.00000E-11
     (0,2,0)        2.00000E-11
     (0,0,2)       -3.00000E-11
 Nucleus-field energy     =    -0.0000000001 hartrees
 Requested basis set is 6-311++G(d,p)
 There are 60 shells and 154 basis functions
 A cutoff of  1.0D-11 yielded   1570 shell pairs
 There are     10837 function pairs (     12001 Cartesian)
 Smallest overlap matrix eigenvalue = 5.42E-05
 Guess MOs from SCF MO coefficient file

 -----------------------------------------------------------------------
  General SCF calculation program by
  Eric Jon Sundstrom, Paul Horn, Yuezhi Mao, Dmitri Zuev, Alec White,
  David Stuck, Shaama M.S., Shane Yost, Joonho Lee, David Small,
  Daniel Levine, Susi Lehtola, Hugh Burton, Evgeny Epifanovsky
 -----------------------------------------------------------------------
 Exchange:     0.2000 Hartree-Fock + 0.0800 Slater + 0.7200 B88
 Correlation:  0.1900 VWN1RPA + 0.8100 LYP
 Using SG-1 standard quadrature grid
 using 4 threads for integral computing
 -------------------------------------------------------
 OpenMP Integral computing Module                
 Release: version 2.0, May 2017, Q-Chem Inc. Pleasanton 
 -------------------------------------------------------
 -------------------------------------------------------
 OpenMP BLAS3 based DFT computing Module                
 Release: version 1.0, May 2013, Q-Chem Inc. Pittsburgh 
 -------------------------------------------------------
 A restricted SCF calculation will be
 performed using DIIS
 SCF converges when DIIS error is below 1.0e-08
 ---------------------------------------
  Cycle       Energy         DIIS error
 ---------------------------------------
    1   -5225.6934322251      2.18e-04  
    2   -5225.6936326460      7.57e-05  
    3   -5225.6936128883      1.14e-04  
    4   -5225.6936499060      1.65e-05  
    5   -5225.6936506985      3.24e-06  
    6   -5225.6936507224      8.47e-07  
    7   -5225.6936507243      4.28e-07  
    8   -5225.6936507248      5.88e-08  
    9   -5225.6936507248      1.07e-08  
   10   -5225.6936507249      2.69e-09  Convergence criterion met
 ---------------------------------------
 SCF time:   CPU 24.78s  wall 7.00s 
 SCF   energy in the final basis set =    -5225.6936507249
 Total energy in the final basis set =    -5225.6936507249

 --------------------------------------------------------------
             Orbital Energies (a.u.) and Symmetries
 --------------------------------------------------------------

 Alpha MOs, Restricted
 -- Occupied --                  
-482.85 -482.85  -62.50  -62.50  -56.32  -56.32  -56.32  -56.32
  1 A1    1 B1    2 B1    2 A1    3 B1    3 A1    1 A2    1 B2                 
-56.320 -56.320 -10.292 -10.203  -8.712  -8.712  -6.544  -6.544
  4 A1    4 B1    5 A1    6 A1    5 B1    7 A1    6 B1    8 A1                 
 -6.530  -6.530  -6.530  -6.530  -2.655  -2.655  -2.651  -2.651
  2 A2    2 B2    7 B1    9 A1   10 A1    8 B1    3 B2    3 A2                 
 -2.651  -2.651  -2.640  -2.640  -2.640  -2.640  -0.876  -0.794
 11 A1    9 B1   10 B1   12 A1    4 B2    4 A2   13 A1   11 B1                 
 -0.756  -0.570  -0.494  -0.465  -0.390  -0.388  -0.326  -0.310
 14 A1   15 A1   12 B1   16 A1   13 B1    5 B2   17 A1    5 A2                 
 -0.295  -0.270
 14 B1    6 B2                                                                 
 -- Virtual --                   
 -0.055  -0.039  -0.012  -0.004   0.022   0.025   0.053   0.057
 18 A1    7 B2   15 B1   19 A1   16 B1   20 A1    8 B2   21 A1                 
  0.071   0.071   0.075   0.086   0.093   0.107   0.111   0.132
 17 B1   22 A1    6 A2    9 B2   18 B1   19 B1   23 A1   24 A1                 
  0.139   0.142   0.155   0.178   0.194   0.205   0.286   0.298
 25 A1   10 B2   20 B1   26 A1   27 A1   21 B1   28 A1   22 B1                 
  0.380   0.390   0.412   0.414   0.437   0.437   0.475   0.490
 23 B1   29 A1   11 B2   30 A1   24 B1    7 A2   31 A1   25 B1                 
  0.497   0.503   0.505   0.532   0.566   0.574   0.575   0.576
 32 A1   12 B2    8 A2   13 B2    9 A2   14 B2   33 A1   26 B1                 
  0.614   0.623   0.704   0.708   0.747   0.759   0.763   0.843
 34 A1   27 B1   35 A1   28 B1   15 B2   29 B1   36 A1   37 A1                 
  0.867   0.890   0.996   1.010   1.029   1.166   1.389   1.428
 38 A1   30 B1   31 B1   10 A2   39 A1   16 B2   11 A2   32 B1                 
  1.441   1.572   1.637   1.646   1.722   1.947   1.967   1.991
 40 A1   33 B1   41 A1   17 B2   42 A1   12 A2   18 B2   34 B1                 
  1.998   2.021   2.057   2.085   2.089   2.186   2.222   2.238
 43 A1   19 B2   13 A2   44 A1   35 B1   45 A1   36 B1   46 A1                 
  2.562   2.597   2.676   2.683   2.715   2.843   3.034   3.215
 37 B1   47 A1   20 B2   48 A1   38 B1   21 B2   39 B1   49 A1                 
  3.721   3.722   3.988   3.991   4.013   4.019   4.033   4.091
 40 B1   50 A1   22 B2   14 A2   51 A1   41 B1   15 A2   23 B2                 
  4.107   4.208   4.370   4.397   6.564   6.689   7.541   7.548
 42 B1   52 A1   53 A1   43 B1   54 A1   44 B1   24 B2   16 A2                 
  7.572   7.598   7.687   7.689  23.509  24.209  47.849  47.954
 45 B1   55 A1   46 B1   56 A1   57 A1   58 A1   59 A1   47 B1                 
289.737 289.744 289.765 289.802 289.906 289.9091020.6251020.757
 25 B2   17 A2   48 B1   60 A1   49 B1   61 A1   62 A1   50 B1                 

 Beta MOs, Restricted
 -- Occupied --                  
-482.85 -482.85  -62.50  -62.50  -56.32  -56.32  -56.32  -56.32
  1 A1    1 B1    2 B1    2 A1    3 B1    3 A1    1 A2    1 B2                 
-56.320 -56.320 -10.292 -10.203  -8.712  -8.712  -6.544  -6.544
  4 A1    4 B1    5 A1    6 A1    5 B1    7 A1    6 B1    8 A1                 
 -6.530  -6.530  -6.530  -6.530  -2.655  -2.655  -2.651  -2.651
  2 A2    2 B2    7 B1    9 A1   10 A1    8 B1    3 B2    3 A2                 
 -2.651  -2.651  -2.640  -2.640  -2.640  -2.640  -0.876  -0.794
 11 A1    9 B1   10 B1   12 A1    4 B2    4 A2   13 A1   11 B1                 
 -0.756  -0.570  -0.494  -0.465  -0.390  -0.388  -0.326  -0.310
 14 A1   15 A1   12 B1   16 A1   13 B1    5 B2   17 A1    5 A2                 
 -0.295  -0.270
 14 B1    6 B2                                                                 
 -- Virtual --                   
 -0.055  -0.039  -0.012  -0.004   0.022   0.025   0.053   0.057
 18 A1    7 B2   15 B1   19 A1   16 B1   20 A1    8 B2   21 A1                 
  0.071   0.071   0.075   0.086   0.093   0.107   0.111   0.132
 17 B1   22 A1    6 A2    9 B2   18 B1   19 B1   23 A1   24 A1                 
  0.139   0.142   0.155   0.178   0.194   0.205   0.286   0.298
 25 A1   10 B2   20 B1   26 A1   27 A1   21 B1   28 A1   22 B1                 
  0.380   0.390   0.412   0.414   0.437   0.437   0.475   0.490
 23 B1   29 A1   11 B2   30 A1   24 B1    7 A2   31 A1   25 B1                 
  0.497   0.503   0.505   0.532   0.566   0.574   0.575   0.576
 32 A1   12 B2    8 A2   13 B2    9 A2   14 B2   33 A1   26 B1                 
  0.614   0.623   0.704   0.708   0.747   0.759   0.763   0.843
 34 A1   27 B1   35 A1   28 B1   15 B2   29 B1   36 A1   37 A1                 
  0.867   0.890   0.996   1.010   1.029   1.166   1.389   1.428
 38 A1   30 B1   31 B1   10 A2   39 A1   16 B2   11 A2   32 B1                 
  1.441   1.572   1.637   1.646   1.722   1.947   1.967   1.991
 40 A1   33 B1   41 A1   17 B2   42 A1   12 A2   18 B2   34 B1                 
  1.998   2.021   2.057   2.085   2.089   2.186   2.222   2.238
 43 A1   19 B2   13 A2   44 A1   35 B1   45 A1   36 B1   46 A1                 
  2.562   2.597   2.676   2.683   2.715   2.843   3.034   3.215
 37 B1   47 A1   20 B2   48 A1   38 B1   21 B2   39 B1   49 A1                 
  3.721   3.722   3.988   3.991   4.013   4.019   4.033   4.091
 40 B1   50 A1   22 B2   14 A2   51 A1   41 B1   15 A2   23 B2                 
  4.107   4.208   4.370   4.397   6.564   6.689   7.541   7.548
 42 B1   52 A1   53 A1   43 B1   54 A1   44 B1   24 B2   16 A2                 
  7.572   7.598   7.687   7.689  23.509  24.209  47.849  47.954
 45 B1   55 A1   46 B1   56 A1   57 A1   58 A1   59 A1   47 B1                 
289.737 289.744 289.765 289.802 289.906 289.9091020.6251020.757
 25 B2   17 A2   48 B1   60 A1   49 B1   61 A1   62 A1   50 B1                 
 --------------------------------------------------------------

          Ground-State Mulliken Net Atomic Charges

     Atom                 Charge (a.u.)
  ----------------------------------------
      1 H                     0.168243
      2 Br                   -0.092784
      3 H                     0.168243
      4 Br                   -0.092784
      5 C                    -0.341736
      6 C                     0.190818
  ----------------------------------------
  Sum of atomic charges =     0.000000

 -----------------------------------------------------------------
                    Cartesian Multipole Moments
 -----------------------------------------------------------------
    Charge (ESU x 10^10)
                 0.0000
    Dipole Moment (Debye)
         X       0.0000      Y      -0.0000      Z       1.3544
       Tot       1.3544
    Quadrupole Moments (Debye-Ang)
        XX     -47.2846     XY       0.0000     YY     -50.9275
        XZ      -0.0000     YZ      -0.0000     ZZ     -43.4393
    Octopole Moments (Debye-Ang^2)
       XXX      -0.0000    XXY       0.0000    XYY       0.0000
       YYY       0.0000    XXZ     -29.6969    XYZ       0.0000
       YYZ     -28.8959    XZZ       0.0000    YZZ      -0.0000
       ZZZ     -61.6949
    Hexadecapole Moments (Debye-Ang^3)
      XXXX    -598.9954   XXXY       0.0000   XXYY    -119.1538
      XYYY       0.0000   YYYY     -62.7988   XXXZ      -0.0000
      XXYZ      -0.0000   XYYZ      -0.0000   YYYZ      -0.0000
      XXZZ    -154.0711   XYZZ       0.0000   YYZZ     -77.7328
      XZZZ       0.0000   YZZZ      -0.0000   ZZZZ    -310.9663
 -----------------------------------------------------------------
 Calculating analytic gradient of the SCF energy
 Gradient of SCF Energy
            1           2           3           4           5           6
    1   0.0007967   0.0006634  -0.0007967  -0.0006634   0.0000000   0.0000000
    2   0.0000000   0.0000000   0.0000000   0.0000000  -0.0000000  -0.0000000
    3  -0.0010513  -0.0019982  -0.0010513  -0.0019982   0.0003743   0.0057249
 Max gradient component =       5.725E-03
 RMS gradient           =       1.586E-03
 Gradient time:  CPU 7.69 s  wall 2.02 s
 Geometry Optimization Parameters
   NAtoms,    NIC,     NZ,  NCons,   NDum,   NFix, NCnnct, MaxDiis
        6      32       0       0       0       0       0       0

 Cartesian Hessian Update
 Hessian Updated using BFGS Update


** GEOMETRY OPTIMIZATION IN DELOCALIZED INTERNAL COORDINATES **
   Searching for a Minimum

   Optimization Cycle:  14

                       Coordinates (Angstroms)
     ATOM                X               Y               Z
      1  H         0.9353422632    0.0000000000    2.9890558771
      2  Br        1.6046322749    0.0000000000    0.0850255905
      3  H        -0.9353422632    0.0000000000    2.9890558771
      4  Br       -1.6046322749    0.0000000000    0.0850255905
      5  C         0.0000000000    0.0000000000    2.4446551310
      6  C         0.0000000000    0.0000000000    1.1214676481
   Point Group: c2v   Number of degrees of freedom:     5


   Energy is  -5225.693650725

 Hessian Updated using BFGS Update

  5 Hessian modes will be used to form the next step
  Hessian Eigenvalues:
     0.044979    0.143625    0.387163    0.487412    0.676948

 Minimum Search - Taking Simple RFO Step
 Searching for Lamda that Minimizes Along All modes
 Value Taken    Lamda =  -0.00011652
 Step Taken.  Stepsize is  0.037141

                             Maximum     Tolerance    Cnvgd?
         Gradient           0.003205      0.000300      NO
         Displacement       0.026261      0.001200      NO
         Energy change     -0.000413      0.000001      NO


 New Cartesian Coordinates Obtained by Inverse Iteration

 Displacement from previous Coordinates is:  0.030128
 ----------------------------------------------------------------
             Standard Nuclear Orientation (Angstroms)
    I     Atom           X                Y                Z
 ----------------------------------------------------------------
    1      H       0.9308506832     0.0000000000     2.9905846399
    2      Br      1.6112256761     0.0000000000     0.0897164761
    3      H      -0.9308506832     0.0000000000     2.9905846399
    4      Br     -1.6112256761     0.0000000000     0.0897164761
    5      C       0.0000000000     0.0000000000     2.4390820862
    6      C       0.0000000000     0.0000000000     1.1146013960
 ----------------------------------------------------------------
 Molecular Point Group                 C2v   NOp =  4
 Largest Abelian Subgroup              C2v   NOp =  4
 Nuclear Repulsion Energy =   441.1762690318 hartrees
 There are       42 alpha and       42 beta electrons
 Applying Cartesian multipole field
    Component          Value
    ---------          -----
     (2,0,0)        1.00000E-11
     (0,2,0)        2.00000E-11
     (0,0,2)       -3.00000E-11
 Requested basis set is 6-311++G(d,p)
 There are 60 shells and 154 basis functions
 A cutoff of  1.0D-11 yielded   1568 shell pairs
 There are     10831 function pairs (     11995 Cartesian)
 Smallest overlap matrix eigenvalue = 5.61E-05
 Guess MOs from SCF MO coefficient file

 -----------------------------------------------------------------------
  General SCF calculation program by
  Eric Jon Sundstrom, Paul Horn, Yuezhi Mao, Dmitri Zuev, Alec White,
  David Stuck, Shaama M.S., Shane Yost, Joonho Lee, David Small,
  Daniel Levine, Susi Lehtola, Hugh Burton, Evgeny Epifanovsky
 -----------------------------------------------------------------------
 Exchange:     0.2000 Hartree-Fock + 0.0800 Slater + 0.7200 B88
 Correlation:  0.1900 VWN1RPA + 0.8100 LYP
 Using SG-1 standard quadrature grid
 using 4 threads for integral computing
 -------------------------------------------------------
 OpenMP Integral computing Module                
 Release: version 2.0, May 2017, Q-Chem Inc. Pleasanton 
 -------------------------------------------------------
 -------------------------------------------------------
 OpenMP BLAS3 based DFT computing Module                
 Release: version 1.0, May 2013, Q-Chem Inc. Pittsburgh 
 -------------------------------------------------------
 A restricted SCF calculation will be
 performed using DIIS
 SCF converges when DIIS error is below 1.0e-08
 ---------------------------------------
  Cycle       Energy         DIIS error
 ---------------------------------------
    1   -5225.6936804976      9.42e-05  
    2   -5225.6937197917      1.82e-05  
    3   -5225.6937204863      1.28e-05  
    4   -5225.6937208601      6.25e-06  
    5   -5225.6937209607      2.15e-06  
    6   -5225.6937209736      4.03e-07  
    7   -5225.6937209741      1.47e-07  
    8   -5225.6937209743      1.59e-08  
    9   -5225.6937209742      2.61e-09  Convergence criterion met
 ---------------------------------------
 SCF time:   CPU 22.38s  wall 6.00s 
 SCF   energy in the final basis set =    -5225.6937209742
 Total energy in the final basis set =    -5225.6937209742

 --------------------------------------------------------------
             Orbital Energies (a.u.) and Symmetries
 --------------------------------------------------------------

 Alpha MOs, Restricted
 -- Occupied --                  
-482.85 -482.85  -62.50  -62.50  -56.32  -56.32  -56.32  -56.32
  1 A1    1 B1    2 B1    2 A1    3 B1    3 A1    1 A2    1 B2                 
-56.320 -56.320 -10.292 -10.203  -8.712  -8.712  -6.544  -6.544
  4 A1    4 B1    5 A1    6 A1    5 B1    7 A1    6 B1    8 A1                 
 -6.531  -6.531  -6.530  -6.530  -2.655  -2.655  -2.651  -2.651
  2 A2    2 B2    7 B1    9 A1   10 A1    8 B1    3 B2    3 A2                 
 -2.651  -2.651  -2.640  -2.640  -2.640  -2.640  -0.875  -0.794
 11 A1    9 B1   10 B1   12 A1    4 B2    4 A2   13 A1   11 B1                 
 -0.755  -0.571  -0.493  -0.465  -0.390  -0.388  -0.325  -0.311
 14 A1   15 A1   12 B1   16 A1   13 B1    5 B2   17 A1    5 A2                 
 -0.296  -0.270
 14 B1    6 B2                                                                 
 -- Virtual --                   
 -0.055  -0.040  -0.012  -0.004   0.022   0.025   0.053   0.057
 18 A1    7 B2   15 B1   19 A1   16 B1   20 A1    8 B2   21 A1                 
  0.071   0.071   0.075   0.086   0.093   0.107   0.112   0.132
 22 A1   17 B1    6 A2    9 B2   18 B1   19 B1   23 A1   24 A1                 
  0.139   0.142   0.155   0.177   0.195   0.206   0.286   0.297
 25 A1   10 B2   20 B1   26 A1   27 A1   21 B1   28 A1   22 B1                 
  0.381   0.389   0.412   0.415   0.437   0.438   0.477   0.489
 23 B1   29 A1   11 B2   30 A1   24 B1    7 A2   31 A1   25 B1                 
  0.497   0.503   0.504   0.532   0.565   0.575   0.575   0.576
 32 A1   12 B2    8 A2   13 B2    9 A2   14 B2   33 A1   26 B1                 
  0.612   0.621   0.704   0.708   0.748   0.760   0.764   0.843
 34 A1   27 B1   35 A1   28 B1   15 B2   29 B1   36 A1   37 A1                 
  0.865   0.889   0.997   1.011   1.029   1.163   1.389   1.435
 38 A1   30 B1   31 B1   10 A2   39 A1   16 B2   11 A2   32 B1                 
  1.442   1.569   1.634   1.647   1.724   1.944   1.969   1.988
 40 A1   33 B1   41 A1   17 B2   42 A1   12 A2   18 B2   34 B1                 
  2.002   2.022   2.056   2.084   2.088   2.190   2.218   2.238
 43 A1   19 B2   13 A2   44 A1   35 B1   45 A1   36 B1   46 A1                 
  2.562   2.591   2.677   2.686   2.716   2.842   3.036   3.213
 37 B1   47 A1   20 B2   48 A1   38 B1   21 B2   39 B1   49 A1                 
  3.722   3.722   3.988   3.990   4.014   4.020   4.033   4.091
 40 B1   50 A1   22 B2   14 A2   51 A1   41 B1   15 A2   23 B2                 
  4.104   4.207   4.370   4.398   6.564   6.689   7.541   7.547
 42 B1   52 A1   53 A1   43 B1   54 A1   44 B1   24 B2   16 A2                 
  7.570   7.597   7.687   7.690  23.510  24.206  47.849  47.954
 45 B1   55 A1   46 B1   56 A1   57 A1   58 A1   59 A1   47 B1                 
289.736 289.744 289.764 289.801 289.906 289.9091020.6261020.758
 25 B2   17 A2   48 B1   60 A1   49 B1   61 A1   62 A1   50 B1                 

 Beta MOs, Restricted
 -- Occupied --                  
-482.85 -482.85  -62.50  -62.50  -56.32  -56.32  -56.32  -56.32
  1 A1    1 B1    2 B1    2 A1    3 B1    3 A1    1 A2    1 B2                 
-56.320 -56.320 -10.292 -10.203  -8.712  -8.712  -6.544  -6.544
  4 A1    4 B1    5 A1    6 A1    5 B1    7 A1    6 B1    8 A1                 
 -6.531  -6.531  -6.530  -6.530  -2.655  -2.655  -2.651  -2.651
  2 A2    2 B2    7 B1    9 A1   10 A1    8 B1    3 B2    3 A2                 
 -2.651  -2.651  -2.640  -2.640  -2.640  -2.640  -0.875  -0.794
 11 A1    9 B1   10 B1   12 A1    4 B2    4 A2   13 A1   11 B1                 
 -0.755  -0.571  -0.493  -0.465  -0.390  -0.388  -0.325  -0.311
 14 A1   15 A1   12 B1   16 A1   13 B1    5 B2   17 A1    5 A2                 
 -0.296  -0.270
 14 B1    6 B2                                                                 
 -- Virtual --                   
 -0.055  -0.040  -0.012  -0.004   0.022   0.025   0.053   0.057
 18 A1    7 B2   15 B1   19 A1   16 B1   20 A1    8 B2   21 A1                 
  0.071   0.071   0.075   0.086   0.093   0.107   0.112   0.132
 22 A1   17 B1    6 A2    9 B2   18 B1   19 B1   23 A1   24 A1                 
  0.139   0.142   0.155   0.177   0.195   0.206   0.286   0.297
 25 A1   10 B2   20 B1   26 A1   27 A1   21 B1   28 A1   22 B1                 
  0.381   0.389   0.412   0.415   0.437   0.438   0.477   0.489
 23 B1   29 A1   11 B2   30 A1   24 B1    7 A2   31 A1   25 B1                 
  0.497   0.503   0.504   0.532   0.565   0.575   0.575   0.576
 32 A1   12 B2    8 A2   13 B2    9 A2   14 B2   33 A1   26 B1                 
  0.612   0.621   0.704   0.708   0.748   0.760   0.764   0.843
 34 A1   27 B1   35 A1   28 B1   15 B2   29 B1   36 A1   37 A1                 
  0.865   0.889   0.997   1.011   1.029   1.163   1.389   1.435
 38 A1   30 B1   31 B1   10 A2   39 A1   16 B2   11 A2   32 B1                 
  1.442   1.569   1.634   1.647   1.724   1.944   1.969   1.988
 40 A1   33 B1   41 A1   17 B2   42 A1   12 A2   18 B2   34 B1                 
  2.002   2.022   2.056   2.084   2.088   2.190   2.218   2.238
 43 A1   19 B2   13 A2   44 A1   35 B1   45 A1   36 B1   46 A1                 
  2.562   2.591   2.677   2.686   2.716   2.842   3.036   3.213
 37 B1   47 A1   20 B2   48 A1   38 B1   21 B2   39 B1   49 A1                 
  3.722   3.722   3.988   3.990   4.014   4.020   4.033   4.091
 40 B1   50 A1   22 B2   14 A2   51 A1   41 B1   15 A2   23 B2                 
  4.104   4.207   4.370   4.398   6.564   6.689   7.541   7.547
 42 B1   52 A1   53 A1   43 B1   54 A1   44 B1   24 B2   16 A2                 
  7.570   7.597   7.687   7.690  23.510  24.206  47.849  47.954
 45 B1   55 A1   46 B1   56 A1   57 A1   58 A1   59 A1   47 B1                 
289.736 289.744 289.764 289.801 289.906 289.9091020.6261020.758
 25 B2   17 A2   48 B1   60 A1   49 B1   61 A1   62 A1   50 B1                 
 --------------------------------------------------------------

          Ground-State Mulliken Net Atomic Charges

     Atom                 Charge (a.u.)
  ----------------------------------------
      1 H                     0.168538
      2 Br                   -0.092548
      3 H                     0.168538
      4 Br                   -0.092548
      5 C                    -0.345244
      6 C                     0.193264
  ----------------------------------------
  Sum of atomic charges =     0.000000

 -----------------------------------------------------------------
                    Cartesian Multipole Moments
 -----------------------------------------------------------------
    Charge (ESU x 10^10)
                 0.0000
    Dipole Moment (Debye)
         X      -0.0000      Y      -0.0000      Z       1.3526
       Tot       1.3526
    Quadrupole Moments (Debye-Ang)
        XX     -47.2344     XY      -0.0000     YY     -50.9256
        XZ      -0.0000     YZ      -0.0000     ZZ     -43.4690
    Octopole Moments (Debye-Ang^2)
       XXX      -0.0000    XXY       0.0000    XYY       0.0000
       YYY       0.0000    XXZ     -29.8113    XYZ      -0.0000
       YYZ     -28.9999    XZZ      -0.0000    YZZ      -0.0000
       ZZZ     -61.8940
    Hexadecapole Moments (Debye-Ang^3)
      XXXX    -602.1927   XXXY       0.0000   XXYY    -119.9041
      XYYY      -0.0000   YYYY     -62.7944   XXXZ      -0.0000
      XXYZ      -0.0000   XYYZ      -0.0000   YYYZ      -0.0000
      XXZZ    -155.0307   XYZZ      -0.0000   YYZZ     -77.5398
      XZZZ       0.0000   YZZZ      -0.0000   ZZZZ    -309.2953
 -----------------------------------------------------------------
 Calculating analytic gradient of the SCF energy
 Gradient of SCF Energy
            1           2           3           4           5           6
    1  -0.0000182   0.0013141   0.0000182  -0.0013141  -0.0000000   0.0000000
    2   0.0000000   0.0000000   0.0000000   0.0000000  -0.0000000  -0.0000000
    3  -0.0002108  -0.0011620  -0.0002108  -0.0011620   0.0002069   0.0025387
 Max gradient component =       2.539E-03
 RMS gradient           =       8.410E-04
 Gradient time:  CPU 7.59 s  wall 2.00 s
 Geometry Optimization Parameters
   NAtoms,    NIC,     NZ,  NCons,   NDum,   NFix, NCnnct, MaxDiis
        6      32       0       0       0       0       0       0

 Cartesian Hessian Update
 Hessian Updated using BFGS Update


** GEOMETRY OPTIMIZATION IN DELOCALIZED INTERNAL COORDINATES **
   Searching for a Minimum

   Optimization Cycle:  15

                       Coordinates (Angstroms)
     ATOM                X               Y               Z
      1  H         0.9308506832    0.0000000000    2.9905846399
      2  Br        1.6112256761    0.0000000000    0.0897164761
      3  H        -0.9308506832    0.0000000000    2.9905846399
      4  Br       -1.6112256761    0.0000000000    0.0897164761
      5  C         0.0000000000    0.0000000000    2.4390820862
      6  C         0.0000000000    0.0000000000    1.1146013960
   Point Group: c2v   Number of degrees of freedom:     5


   Energy is  -5225.693720974

 Hessian Updated using BFGS Update

  5 Hessian modes will be used to form the next step
  Hessian Eigenvalues:
     0.050069    0.125572    0.386489    0.391837    0.688130

 Minimum Search - Taking Simple RFO Step
 Searching for Lamda that Minimizes Along All modes
 Value Taken    Lamda =  -0.00001910
 Step Taken.  Stepsize is  0.009416

                             Maximum     Tolerance    Cnvgd?
         Gradient           0.001428      0.000300      NO
         Displacement       0.006320      0.001200      NO
         Energy change     -0.000070      0.000001      NO


 New Cartesian Coordinates Obtained by Inverse Iteration

 Displacement from previous Coordinates is:  0.007702
 ----------------------------------------------------------------
             Standard Nuclear Orientation (Angstroms)
    I     Atom           X                Y                Z
 ----------------------------------------------------------------
    1      H       0.9296999759     0.0000000000     2.9910420491
    2      Br      1.6111887212     0.0000000000     0.0913060182
    3      H      -0.9296999759     0.0000000000     2.9910420491
    4      Br     -1.6111887212     0.0000000000     0.0913060182
    5      C       0.0000000000     0.0000000000     2.4372691933
    6      C       0.0000000000     0.0000000000     1.1123203864
 ----------------------------------------------------------------
 Molecular Point Group                 C2v   NOp =  4
 Largest Abelian Subgroup              C2v   NOp =  4
 Nuclear Repulsion Energy =   441.3859961361 hartrees
 There are       42 alpha and       42 beta electrons
 Applying Cartesian multipole field
    Component          Value
    ---------          -----
     (2,0,0)        1.00000E-11
     (0,2,0)        2.00000E-11
     (0,0,2)       -3.00000E-11
 Requested basis set is 6-311++G(d,p)
 There are 60 shells and 154 basis functions
 A cutoff of  1.0D-11 yielded   1568 shell pairs
 There are     10831 function pairs (     11995 Cartesian)
 Smallest overlap matrix eigenvalue = 5.65E-05
 Guess MOs from SCF MO coefficient file

 -----------------------------------------------------------------------
  General SCF calculation program by
  Eric Jon Sundstrom, Paul Horn, Yuezhi Mao, Dmitri Zuev, Alec White,
  David Stuck, Shaama M.S., Shane Yost, Joonho Lee, David Small,
  Daniel Levine, Susi Lehtola, Hugh Burton, Evgeny Epifanovsky
 -----------------------------------------------------------------------
 Exchange:     0.2000 Hartree-Fock + 0.0800 Slater + 0.7200 B88
 Correlation:  0.1900 VWN1RPA + 0.8100 LYP
 Using SG-1 standard quadrature grid
 using 4 threads for integral computing
 -------------------------------------------------------
 OpenMP Integral computing Module                
 Release: version 2.0, May 2017, Q-Chem Inc. Pleasanton 
 -------------------------------------------------------
 -------------------------------------------------------
 OpenMP BLAS3 based DFT computing Module                
 Release: version 1.0, May 2013, Q-Chem Inc. Pittsburgh 
 -------------------------------------------------------
 A restricted SCF calculation will be
 performed using DIIS
 SCF converges when DIIS error is below 1.0e-08
 ---------------------------------------
  Cycle       Energy         DIIS error
 ---------------------------------------
    1   -5225.6937296309      3.20e-05  
    2   -5225.6937330085      1.81e-05  
    3   -5225.6937325407      2.20e-05  
    4   -5225.6937339519      1.65e-06  
    5   -5225.6937339611      6.13e-07  
    6   -5225.6937339622      2.60e-07  
    7   -5225.6937339623      3.80e-08  
    8   -5225.6937339624      9.66e-09  Convergence criterion met
 ---------------------------------------
 SCF time:   CPU 19.85s  wall 5.00s 
 SCF   energy in the final basis set =    -5225.6937339624
 Total energy in the final basis set =    -5225.6937339624

 --------------------------------------------------------------
             Orbital Energies (a.u.) and Symmetries
 --------------------------------------------------------------

 Alpha MOs, Restricted
 -- Occupied --                  
-482.85 -482.85  -62.50  -62.50  -56.32  -56.32  -56.32  -56.32
  1 A1    1 B1    2 B1    2 A1    3 B1    3 A1    1 A2    1 B2                 
-56.320 -56.320 -10.291 -10.203  -8.712  -8.712  -6.544  -6.544
  4 A1    4 B1    5 A1    6 A1    5 B1    7 A1    6 B1    8 A1                 
 -6.531  -6.531  -6.530  -6.530  -2.655  -2.655  -2.651  -2.651
  2 A2    2 B2    7 B1    9 A1   10 A1    8 B1    3 B2    3 A2                 
 -2.651  -2.651  -2.640  -2.640  -2.640  -2.640  -0.876  -0.794
 11 A1    9 B1   10 B1   12 A1    4 B2    4 A2   13 A1   11 B1                 
 -0.755  -0.571  -0.493  -0.465  -0.390  -0.388  -0.325  -0.311
 14 A1   15 A1   12 B1   16 A1   13 B1    5 B2   17 A1    5 A2                 
 -0.296  -0.269
 14 B1    6 B2                                                                 
 -- Virtual --                   
 -0.055  -0.040  -0.012  -0.004   0.022   0.025   0.053   0.057
 18 A1    7 B2   15 B1   19 A1   16 B1   20 A1    8 B2   21 A1                 
  0.071   0.071   0.075   0.086   0.093   0.107   0.112   0.132
 22 A1   17 B1    6 A2    9 B2   18 B1   19 B1   23 A1   24 A1                 
  0.139   0.142   0.155   0.177   0.195   0.206   0.286   0.296
 25 A1   10 B2   20 B1   26 A1   27 A1   21 B1   28 A1   22 B1                 
  0.381   0.389   0.412   0.415   0.437   0.438   0.477   0.489
 23 B1   29 A1   11 B2   30 A1   24 B1    7 A2   31 A1   25 B1                 
  0.497   0.504   0.504   0.532   0.565   0.575   0.575   0.576
 32 A1   12 B2    8 A2   13 B2    9 A2   14 B2   33 A1   26 B1                 
  0.612   0.621   0.704   0.708   0.748   0.760   0.764   0.844
 34 A1   27 B1   35 A1   28 B1   15 B2   29 B1   36 A1   37 A1                 
  0.865   0.890   0.997   1.012   1.029   1.163   1.390   1.438
 38 A1   30 B1   31 B1   10 A2   39 A1   16 B2   11 A2   32 B1                 
  1.442   1.569   1.633   1.647   1.725   1.944   1.969   1.988
 40 A1   33 B1   41 A1   17 B2   42 A1   12 A2   18 B2   34 B1                 
  2.004   2.022   2.055   2.083   2.088   2.192   2.216   2.238
 43 A1   19 B2   13 A2   44 A1   35 B1   45 A1   36 B1   46 A1                 
  2.562   2.589   2.677   2.687   2.716   2.842   3.036   3.213
 37 B1   47 A1   20 B2   48 A1   38 B1   21 B2   39 B1   49 A1                 
  3.722   3.722   3.988   3.990   4.014   4.020   4.033   4.092
 40 B1   50 A1   22 B2   14 A2   51 A1   41 B1   15 A2   23 B2                 
  4.104   4.208   4.371   4.398   6.565   6.690   7.541   7.547
 42 B1   52 A1   53 A1   43 B1   54 A1   44 B1   24 B2   16 A2                 
  7.570   7.597   7.687   7.690  23.510  24.204  47.850  47.955
 45 B1   55 A1   46 B1   56 A1   57 A1   58 A1   59 A1   47 B1                 
289.736 289.744 289.764 289.801 289.906 289.9091020.6261020.758
 25 B2   17 A2   48 B1   60 A1   49 B1   61 A1   62 A1   50 B1                 

 Beta MOs, Restricted
 -- Occupied --                  
-482.85 -482.85  -62.50  -62.50  -56.32  -56.32  -56.32  -56.32
  1 A1    1 B1    2 B1    2 A1    3 B1    3 A1    1 A2    1 B2                 
-56.320 -56.320 -10.291 -10.203  -8.712  -8.712  -6.544  -6.544
  4 A1    4 B1    5 A1    6 A1    5 B1    7 A1    6 B1    8 A1                 
 -6.531  -6.531  -6.530  -6.530  -2.655  -2.655  -2.651  -2.651
  2 A2    2 B2    7 B1    9 A1   10 A1    8 B1    3 B2    3 A2                 
 -2.651  -2.651  -2.640  -2.640  -2.640  -2.640  -0.876  -0.794
 11 A1    9 B1   10 B1   12 A1    4 B2    4 A2   13 A1   11 B1                 
 -0.755  -0.571  -0.493  -0.465  -0.390  -0.388  -0.325  -0.311
 14 A1   15 A1   12 B1   16 A1   13 B1    5 B2   17 A1    5 A2                 
 -0.296  -0.269
 14 B1    6 B2                                                                 
 -- Virtual --                   
 -0.055  -0.040  -0.012  -0.004   0.022   0.025   0.053   0.057
 18 A1    7 B2   15 B1   19 A1   16 B1   20 A1    8 B2   21 A1                 
  0.071   0.071   0.075   0.086   0.093   0.107   0.112   0.132
 22 A1   17 B1    6 A2    9 B2   18 B1   19 B1   23 A1   24 A1                 
  0.139   0.142   0.155   0.177   0.195   0.206   0.286   0.296
 25 A1   10 B2   20 B1   26 A1   27 A1   21 B1   28 A1   22 B1                 
  0.381   0.389   0.412   0.415   0.437   0.438   0.477   0.489
 23 B1   29 A1   11 B2   30 A1   24 B1    7 A2   31 A1   25 B1                 
  0.497   0.504   0.504   0.532   0.565   0.575   0.575   0.576
 32 A1   12 B2    8 A2   13 B2    9 A2   14 B2   33 A1   26 B1                 
  0.612   0.621   0.704   0.708   0.748   0.760   0.764   0.844
 34 A1   27 B1   35 A1   28 B1   15 B2   29 B1   36 A1   37 A1                 
  0.865   0.890   0.997   1.012   1.029   1.163   1.390   1.438
 38 A1   30 B1   31 B1   10 A2   39 A1   16 B2   11 A2   32 B1                 
  1.442   1.569   1.633   1.647   1.725   1.944   1.969   1.988
 40 A1   33 B1   41 A1   17 B2   42 A1   12 A2   18 B2   34 B1                 
  2.004   2.022   2.055   2.083   2.088   2.192   2.216   2.238
 43 A1   19 B2   13 A2   44 A1   35 B1   45 A1   36 B1   46 A1                 
  2.562   2.589   2.677   2.687   2.716   2.842   3.036   3.213
 37 B1   47 A1   20 B2   48 A1   38 B1   21 B2   39 B1   49 A1                 
  3.722   3.722   3.988   3.990   4.014   4.020   4.033   4.092
 40 B1   50 A1   22 B2   14 A2   51 A1   41 B1   15 A2   23 B2                 
  4.104   4.208   4.371   4.398   6.565   6.690   7.541   7.547
 42 B1   52 A1   53 A1   43 B1   54 A1   44 B1   24 B2   16 A2                 
  7.570   7.597   7.687   7.690  23.510  24.204  47.850  47.955
 45 B1   55 A1   46 B1   56 A1   57 A1   58 A1   59 A1   47 B1                 
289.736 289.744 289.764 289.801 289.906 289.9091020.6261020.758
 25 B2   17 A2   48 B1   60 A1   49 B1   61 A1   62 A1   50 B1                 
 --------------------------------------------------------------

          Ground-State Mulliken Net Atomic Charges

     Atom                 Charge (a.u.)
  ----------------------------------------
      1 H                     0.168554
      2 Br                   -0.092227
      3 H                     0.168554
      4 Br                   -0.092227
      5 C                    -0.346019
      6 C                     0.193366
  ----------------------------------------
  Sum of atomic charges =     0.000000

 -----------------------------------------------------------------
                    Cartesian Multipole Moments
 -----------------------------------------------------------------
    Charge (ESU x 10^10)
                 0.0000
    Dipole Moment (Debye)
         X      -0.0000      Y       0.0000      Z       1.3469
       Tot       1.3469
    Quadrupole Moments (Debye-Ang)
        XX     -47.2211     XY       0.0000     YY     -50.9193
        XZ      -0.0000     YZ      -0.0000     ZZ     -43.4900
    Octopole Moments (Debye-Ang^2)
       XXX      -0.0000    XXY       0.0000    XYY      -0.0000
       YYY       0.0000    XXZ     -29.8440    XYZ      -0.0000
       YYZ     -29.0383    XZZ      -0.0000    YZZ      -0.0000
       ZZZ     -62.0234
    Hexadecapole Moments (Debye-Ang^3)
      XXXX    -601.8784   XXXY       0.0000   XXYY    -119.8759
      XYYY       0.0000   YYYY     -62.7780   XXXZ      -0.0000
      XXYZ       0.0000   XYYZ      -0.0000   YYYZ      -0.0000
      XXZZ    -155.0763   XYZZ      -0.0000   YYZZ     -77.4894
      XZZZ      -0.0000   YZZZ      -0.0000   ZZZZ    -308.9532
 -----------------------------------------------------------------
 Calculating analytic gradient of the SCF energy
 Gradient of SCF Energy
            1           2           3           4           5           6
    1  -0.0001117   0.0007999   0.0001117  -0.0007999  -0.0000000  -0.0000000
    2   0.0000000   0.0000000   0.0000000  -0.0000000   0.0000000  -0.0000000
    3   0.0001253  -0.0005800   0.0001253  -0.0005800  -0.0000568   0.0009661
 Max gradient component =       9.661E-04
 RMS gradient           =       4.045E-04
 Gradient time:  CPU 7.63 s  wall 2.01 s
 Geometry Optimization Parameters
   NAtoms,    NIC,     NZ,  NCons,   NDum,   NFix, NCnnct, MaxDiis
        6      32       0       0       0       0       0       0

 Cartesian Hessian Update
 Hessian Updated using BFGS Update


** GEOMETRY OPTIMIZATION IN DELOCALIZED INTERNAL COORDINATES **
   Searching for a Minimum

   Optimization Cycle:  16

                       Coordinates (Angstroms)
     ATOM                X               Y               Z
      1  H         0.9296999759    0.0000000000    2.9910420491
      2  Br        1.6111887212    0.0000000000    0.0913060182
      3  H        -0.9296999759    0.0000000000    2.9910420491
      4  Br       -1.6111887212    0.0000000000    0.0913060182
      5  C         0.0000000000    0.0000000000    2.4372691933
      6  C         0.0000000000    0.0000000000    1.1123203864
   Point Group: c2v   Number of degrees of freedom:     5


   Energy is  -5225.693733962

 Hessian Updated using BFGS Update

  5 Hessian modes will be used to form the next step
  Hessian Eigenvalues:
     0.052462    0.125250    0.239680    0.389336    0.684303

 Minimum Search - Taking Simple RFO Step
 Searching for Lamda that Minimizes Along All modes
 Value Taken    Lamda =  -0.00000756
 Step Taken.  Stepsize is  0.007052

                             Maximum     Tolerance    Cnvgd?
         Gradient           0.000734      0.000300      NO
         Displacement       0.005479      0.001200      NO
         Energy change     -0.000013      0.000001      NO


 New Cartesian Coordinates Obtained by Inverse Iteration

 Displacement from previous Coordinates is:  0.004874
 ----------------------------------------------------------------
             Standard Nuclear Orientation (Angstroms)
    I     Atom           X                Y                Z
 ----------------------------------------------------------------
    1      H       0.9297019078     0.0000000000     2.9906049183
    2      Br      1.6100467398     0.0000000000     0.0924540223
    3      H      -0.9297019078     0.0000000000     2.9906049183
    4      Br     -1.6100467398     0.0000000000     0.0924540223
    5      C       0.0000000000     0.0000000000     2.4366442350
    6      C       0.0000000000     0.0000000000     1.1115235980
 ----------------------------------------------------------------
 Molecular Point Group                 C2v   NOp =  4
 Largest Abelian Subgroup              C2v   NOp =  4
 Nuclear Repulsion Energy =   441.7187175123 hartrees
 There are       42 alpha and       42 beta electrons
 Applying Cartesian multipole field
    Component          Value
    ---------          -----
     (2,0,0)        1.00000E-11
     (0,2,0)        2.00000E-11
     (0,0,2)       -3.00000E-11
 Requested basis set is 6-311++G(d,p)
 There are 60 shells and 154 basis functions
 A cutoff of  1.0D-11 yielded   1568 shell pairs
 There are     10831 function pairs (     11995 Cartesian)
 Smallest overlap matrix eigenvalue = 5.66E-05
 Guess MOs from SCF MO coefficient file

 -----------------------------------------------------------------------
  General SCF calculation program by
  Eric Jon Sundstrom, Paul Horn, Yuezhi Mao, Dmitri Zuev, Alec White,
  David Stuck, Shaama M.S., Shane Yost, Joonho Lee, David Small,
  Daniel Levine, Susi Lehtola, Hugh Burton, Evgeny Epifanovsky
 -----------------------------------------------------------------------
 Exchange:     0.2000 Hartree-Fock + 0.0800 Slater + 0.7200 B88
 Correlation:  0.1900 VWN1RPA + 0.8100 LYP
 Using SG-1 standard quadrature grid
 using 4 threads for integral computing
 -------------------------------------------------------
 OpenMP Integral computing Module                
 Release: version 2.0, May 2017, Q-Chem Inc. Pleasanton 
 -------------------------------------------------------
 -------------------------------------------------------
 OpenMP BLAS3 based DFT computing Module                
 Release: version 1.0, May 2013, Q-Chem Inc. Pittsburgh 
 -------------------------------------------------------
 A restricted SCF calculation will be
 performed using DIIS
 SCF converges when DIIS error is below 1.0e-08
 ---------------------------------------
  Cycle       Energy         DIIS error
 ---------------------------------------
    1   -5225.6937366812      2.18e-05  
    2   -5225.6937375099      1.81e-05  
    3   -5225.6937378739      1.41e-05  
    4   -5225.6937384582      1.06e-06  
    5   -5225.6937384615      6.36e-07  
    6   -5225.6937384627      8.07e-08  
    7   -5225.6937384626      1.57e-08  
    8   -5225.6937384627      4.81e-09  Convergence criterion met
 ---------------------------------------
 SCF time:   CPU 19.89s  wall 6.00s 
 SCF   energy in the final basis set =    -5225.6937384627
 Total energy in the final basis set =    -5225.6937384627

 --------------------------------------------------------------
             Orbital Energies (a.u.) and Symmetries
 --------------------------------------------------------------

 Alpha MOs, Restricted
 -- Occupied --                  
-482.85 -482.85  -62.50  -62.50  -56.32  -56.32  -56.32  -56.32
  1 A1    1 B1    2 B1    2 A1    3 B1    3 A1    1 A2    1 B2                 
-56.320 -56.320 -10.291 -10.203  -8.712  -8.712  -6.544  -6.544
  4 A1    4 B1    5 A1    6 A1    5 B1    7 A1    6 B1    8 A1                 
 -6.531  -6.531  -6.530  -6.530  -2.655  -2.655  -2.651  -2.651
  2 A2    2 B2    7 B1    9 A1   10 A1    8 B1    3 B2    3 A2                 
 -2.651  -2.651  -2.640  -2.640  -2.640  -2.640  -0.876  -0.795
 11 A1    9 B1   10 B1   12 A1    4 B2    4 A2   13 A1   11 B1                 
 -0.755  -0.571  -0.493  -0.465  -0.390  -0.388  -0.325  -0.311
 14 A1   15 A1   12 B1   16 A1   13 B1    5 B2   17 A1    5 A2                 
 -0.296  -0.269
 14 B1    6 B2                                                                 
 -- Virtual --                   
 -0.054  -0.040  -0.011  -0.004   0.022   0.025   0.053   0.057
 18 A1    7 B2   15 B1   19 A1   16 B1   20 A1    8 B2   21 A1                 
  0.071   0.071   0.075   0.086   0.093   0.107   0.112   0.132
 22 A1   17 B1    6 A2    9 B2   18 B1   19 B1   23 A1   24 A1                 
  0.139   0.142   0.155   0.177   0.195   0.206   0.286   0.296
 25 A1   10 B2   20 B1   26 A1   27 A1   21 B1   28 A1   22 B1                 
  0.381   0.389   0.411   0.415   0.437   0.437   0.477   0.489
 23 B1   29 A1   11 B2   30 A1   24 B1    7 A2   31 A1   25 B1                 
  0.497   0.504   0.504   0.532   0.565   0.575   0.575   0.576
 32 A1   12 B2    8 A2   13 B2    9 A2   33 A1   14 B2   26 B1                 
  0.612   0.621   0.704   0.708   0.748   0.760   0.765   0.845
 34 A1   27 B1   35 A1   28 B1   15 B2   29 B1   36 A1   37 A1                 
  0.865   0.890   0.997   1.012   1.030   1.163   1.391   1.438
 38 A1   30 B1   31 B1   10 A2   39 A1   16 B2   11 A2   32 B1                 
  1.442   1.569   1.633   1.647   1.726   1.944   1.969   1.989
 40 A1   33 B1   41 A1   17 B2   42 A1   12 A2   18 B2   34 B1                 
  2.004   2.022   2.055   2.083   2.089   2.192   2.215   2.238
 43 A1   19 B2   13 A2   44 A1   35 B1   45 A1   36 B1   46 A1                 
  2.562   2.589   2.677   2.687   2.716   2.842   3.037   3.213
 37 B1   47 A1   20 B2   48 A1   38 B1   21 B2   39 B1   49 A1                 
  3.722   3.723   3.988   3.990   4.014   4.020   4.033   4.092
 40 B1   50 A1   22 B2   14 A2   51 A1   41 B1   15 A2   23 B2                 
  4.104   4.208   4.371   4.398   6.566   6.691   7.541   7.547
 42 B1   52 A1   53 A1   43 B1   54 A1   44 B1   24 B2   16 A2                 
  7.570   7.596   7.688   7.690  23.510  24.204  47.851  47.955
 45 B1   55 A1   46 B1   56 A1   57 A1   58 A1   59 A1   47 B1                 
289.736 289.744 289.764 289.801 289.907 289.9091020.6271020.759
 25 B2   17 A2   48 B1   60 A1   49 B1   61 A1   62 A1   50 B1                 

 Beta MOs, Restricted
 -- Occupied --                  
-482.85 -482.85  -62.50  -62.50  -56.32  -56.32  -56.32  -56.32
  1 A1    1 B1    2 B1    2 A1    3 B1    3 A1    1 A2    1 B2                 
-56.320 -56.320 -10.291 -10.203  -8.712  -8.712  -6.544  -6.544
  4 A1    4 B1    5 A1    6 A1    5 B1    7 A1    6 B1    8 A1                 
 -6.531  -6.531  -6.530  -6.530  -2.655  -2.655  -2.651  -2.651
  2 A2    2 B2    7 B1    9 A1   10 A1    8 B1    3 B2    3 A2                 
 -2.651  -2.651  -2.640  -2.640  -2.640  -2.640  -0.876  -0.795
 11 A1    9 B1   10 B1   12 A1    4 B2    4 A2   13 A1   11 B1                 
 -0.755  -0.571  -0.493  -0.465  -0.390  -0.388  -0.325  -0.311
 14 A1   15 A1   12 B1   16 A1   13 B1    5 B2   17 A1    5 A2                 
 -0.296  -0.269
 14 B1    6 B2                                                                 
 -- Virtual --                   
 -0.054  -0.040  -0.011  -0.004   0.022   0.025   0.053   0.057
 18 A1    7 B2   15 B1   19 A1   16 B1   20 A1    8 B2   21 A1                 
  0.071   0.071   0.075   0.086   0.093   0.107   0.112   0.132
 22 A1   17 B1    6 A2    9 B2   18 B1   19 B1   23 A1   24 A1                 
  0.139   0.142   0.155   0.177   0.195   0.206   0.286   0.296
 25 A1   10 B2   20 B1   26 A1   27 A1   21 B1   28 A1   22 B1                 
  0.381   0.389   0.411   0.415   0.437   0.437   0.477   0.489
 23 B1   29 A1   11 B2   30 A1   24 B1    7 A2   31 A1   25 B1                 
  0.497   0.504   0.504   0.532   0.565   0.575   0.575   0.576
 32 A1   12 B2    8 A2   13 B2    9 A2   33 A1   14 B2   26 B1                 
  0.612   0.621   0.704   0.708   0.748   0.760   0.765   0.845
 34 A1   27 B1   35 A1   28 B1   15 B2   29 B1   36 A1   37 A1                 
  0.865   0.890   0.997   1.012   1.030   1.163   1.391   1.438
 38 A1   30 B1   31 B1   10 A2   39 A1   16 B2   11 A2   32 B1                 
  1.442   1.569   1.633   1.647   1.726   1.944   1.969   1.989
 40 A1   33 B1   41 A1   17 B2   42 A1   12 A2   18 B2   34 B1                 
  2.004   2.022   2.055   2.083   2.089   2.192   2.215   2.238
 43 A1   19 B2   13 A2   44 A1   35 B1   45 A1   36 B1   46 A1                 
  2.562   2.589   2.677   2.687   2.716   2.842   3.037   3.213
 37 B1   47 A1   20 B2   48 A1   38 B1   21 B2   39 B1   49 A1                 
  3.722   3.723   3.988   3.990   4.014   4.020   4.033   4.092
 40 B1   50 A1   22 B2   14 A2   51 A1   41 B1   15 A2   23 B2                 
  4.104   4.208   4.371   4.398   6.566   6.691   7.541   7.547
 42 B1   52 A1   53 A1   43 B1   54 A1   44 B1   24 B2   16 A2                 
  7.570   7.596   7.688   7.690  23.510  24.204  47.851  47.955
 45 B1   55 A1   46 B1   56 A1   57 A1   58 A1   59 A1   47 B1                 
289.736 289.744 289.764 289.801 289.907 289.9091020.6271020.759
 25 B2   17 A2   48 B1   60 A1   49 B1   61 A1   62 A1   50 B1                 
 --------------------------------------------------------------

          Ground-State Mulliken Net Atomic Charges

     Atom                 Charge (a.u.)
  ----------------------------------------
      1 H                     0.168473
      2 Br                   -0.091938
      3 H                     0.168473
      4 Br                   -0.091938
      5 C                    -0.346092
      6 C                     0.193022
  ----------------------------------------
  Sum of atomic charges =     0.000000

 -----------------------------------------------------------------
                    Cartesian Multipole Moments
 -----------------------------------------------------------------
    Charge (ESU x 10^10)
                 0.0000
    Dipole Moment (Debye)
         X      -0.0000      Y       0.0000      Z       1.3409
       Tot       1.3409
    Quadrupole Moments (Debye-Ang)
        XX     -47.2143     XY       0.0000     YY     -50.9129
        XZ      -0.0000     YZ       0.0000     ZZ     -43.5117
    Octopole Moments (Debye-Ang^2)
       XXX      -0.0000    XXY      -0.0000    XYY       0.0000
       YYY      -0.0000    XXZ     -29.8646    XYZ      -0.0000
       YYZ     -29.0734    XZZ      -0.0000    YZZ       0.0000
       ZZZ     -62.1937
    Hexadecapole Moments (Debye-Ang^3)
      XXXX    -601.0318   XXXY       0.0000   XXYY    -119.7228
      XYYY      -0.0000   YYYY     -62.7613   XXXZ      -0.0000
      XXYZ       0.0000   XYYZ      -0.0000   YYYZ       0.0000
      XXZZ    -154.9572   XYZZ      -0.0000   YYZZ     -77.4765
      XZZZ      -0.0000   YZZZ       0.0000   ZZZZ    -309.0721
 -----------------------------------------------------------------
 Calculating analytic gradient of the SCF energy
 Gradient of SCF Energy
            1           2           3           4           5           6
    1  -0.0000561   0.0001647   0.0000561  -0.0001647   0.0000000   0.0000000
    2   0.0000000   0.0000000   0.0000000   0.0000000   0.0000000  -0.0000000
    3   0.0001709  -0.0001220   0.0001709  -0.0001220  -0.0001527   0.0000550
 Max gradient component =       1.709E-04
 RMS gradient           =       9.863E-05
 Gradient time:  CPU 7.77 s  wall 2.04 s
 Geometry Optimization Parameters
   NAtoms,    NIC,     NZ,  NCons,   NDum,   NFix, NCnnct, MaxDiis
        6      32       0       0       0       0       0       0

 Cartesian Hessian Update
 Hessian Updated using BFGS Update


** GEOMETRY OPTIMIZATION IN DELOCALIZED INTERNAL COORDINATES **
   Searching for a Minimum

   Optimization Cycle:  17

                       Coordinates (Angstroms)
     ATOM                X               Y               Z
      1  H         0.9297019078    0.0000000000    2.9906049183
      2  Br        1.6100467398    0.0000000000    0.0924540223
      3  H        -0.9297019078    0.0000000000    2.9906049183
      4  Br       -1.6100467398    0.0000000000    0.0924540223
      5  C         0.0000000000    0.0000000000    2.4366442350
      6  C         0.0000000000    0.0000000000    1.1115235980
   Point Group: c2v   Number of degrees of freedom:     5


   Energy is  -5225.693738463

 Hessian Updated using BFGS Update

  5 Hessian modes will be used to form the next step
  Hessian Eigenvalues:
     0.049759    0.146591    0.179676    0.389992    0.666231

 Minimum Search - Taking Simple RFO Step
 Searching for Lamda that Minimizes Along All modes
 Value Taken    Lamda =   0.00000000
 Step Taken.  Stepsize is  0.002602

                             Maximum     Tolerance    Cnvgd?
         Gradient           0.000410      0.000300      NO
         Displacement       0.001518      0.001200      NO
         Energy change     -0.000005      0.000001      NO


 New Cartesian Coordinates Obtained by Inverse Iteration

 Displacement from previous Coordinates is:  0.002423
 ----------------------------------------------------------------
             Standard Nuclear Orientation (Angstroms)
    I     Atom           X                Y                Z
 ----------------------------------------------------------------
    1      H       0.9300643876     0.0000000000     2.9900318484
    2      Br      1.6096714678     0.0000000000     0.0929096548
    3      H      -0.9300643876     0.0000000000     2.9900318484
    4      Br     -1.6096714678     0.0000000000     0.0929096548
    5      C       0.0000000000     0.0000000000     2.4367499992
    6      C       0.0000000000     0.0000000000     1.1116527088
 ----------------------------------------------------------------
 Molecular Point Group                 C2v   NOp =  4
 Largest Abelian Subgroup              C2v   NOp =  4
 Nuclear Repulsion Energy =   441.8173824914 hartrees
 There are       42 alpha and       42 beta electrons
 Applying Cartesian multipole field
    Component          Value
    ---------          -----
     (2,0,0)        1.00000E-11
     (0,2,0)        2.00000E-11
     (0,0,2)       -3.00000E-11
 Requested basis set is 6-311++G(d,p)
 There are 60 shells and 154 basis functions
 A cutoff of  1.0D-11 yielded   1568 shell pairs
 There are     10831 function pairs (     11995 Cartesian)
 Smallest overlap matrix eigenvalue = 5.66E-05
 Guess MOs from SCF MO coefficient file

 -----------------------------------------------------------------------
  General SCF calculation program by
  Eric Jon Sundstrom, Paul Horn, Yuezhi Mao, Dmitri Zuev, Alec White,
  David Stuck, Shaama M.S., Shane Yost, Joonho Lee, David Small,
  Daniel Levine, Susi Lehtola, Hugh Burton, Evgeny Epifanovsky
 -----------------------------------------------------------------------
 Exchange:     0.2000 Hartree-Fock + 0.0800 Slater + 0.7200 B88
 Correlation:  0.1900 VWN1RPA + 0.8100 LYP
 Using SG-1 standard quadrature grid
 using 4 threads for integral computing
 -------------------------------------------------------
 OpenMP Integral computing Module                
 Release: version 2.0, May 2017, Q-Chem Inc. Pleasanton 
 -------------------------------------------------------
 -------------------------------------------------------
 OpenMP BLAS3 based DFT computing Module                
 Release: version 1.0, May 2013, Q-Chem Inc. Pittsburgh 
 -------------------------------------------------------
 A restricted SCF calculation will be
 performed using DIIS
 SCF converges when DIIS error is below 1.0e-08
 ---------------------------------------
  Cycle       Energy         DIIS error
 ---------------------------------------
    1   -5225.6937388946      6.38e-06  
    2   -5225.6937389579      4.54e-06  
    3   -5225.6937389631      4.37e-06  
    4   -5225.6937390185      3.69e-07  
    5   -5225.6937390190      1.02e-07  
    6   -5225.6937390190      1.77e-08  
    7   -5225.6937390190      5.47e-09  Convergence criterion met
 ---------------------------------------
 SCF time:   CPU 17.39s  wall 5.00s 
 SCF   energy in the final basis set =    -5225.6937390190
 Total energy in the final basis set =    -5225.6937390190

 --------------------------------------------------------------
             Orbital Energies (a.u.) and Symmetries
 --------------------------------------------------------------

 Alpha MOs, Restricted
 -- Occupied --                  
-482.85 -482.85  -62.50  -62.50  -56.32  -56.32  -56.32  -56.32
  1 A1    1 B1    2 B1    2 A1    3 B1    3 A1    1 A2    1 B2                 
-56.320 -56.320 -10.291 -10.203  -8.712  -8.712  -6.544  -6.544
  4 A1    4 B1    5 A1    6 A1    5 B1    7 A1    6 B1    8 A1                 
 -6.531  -6.531  -6.530  -6.530  -2.655  -2.655  -2.651  -2.651
  2 A2    2 B2    7 B1    9 A1   10 A1    8 B1    3 B2    3 A2                 
 -2.651  -2.651  -2.640  -2.640  -2.640  -2.640  -0.876  -0.795
 11 A1    9 B1   10 B1   12 A1    4 B2    4 A2   13 A1   11 B1                 
 -0.755  -0.571  -0.493  -0.465  -0.391  -0.388  -0.325  -0.311
 14 A1   15 A1   12 B1   16 A1   13 B1    5 B2   17 A1    5 A2                 
 -0.296  -0.269
 14 B1    6 B2                                                                 
 -- Virtual --                   
 -0.054  -0.040  -0.011  -0.004   0.022   0.025   0.053   0.057
 18 A1    7 B2   15 B1   19 A1   16 B1   20 A1    8 B2   21 A1                 
  0.071   0.071   0.075   0.086   0.093   0.107   0.112   0.132
 22 A1   17 B1    6 A2    9 B2   18 B1   19 B1   23 A1   24 A1                 
  0.139   0.142   0.155   0.177   0.194   0.206   0.286   0.296
 25 A1   10 B2   20 B1   26 A1   27 A1   21 B1   28 A1   22 B1                 
  0.381   0.389   0.411   0.415   0.437   0.437   0.477   0.489
 23 B1   29 A1   11 B2   30 A1    7 A2   24 B1   31 A1   25 B1                 
  0.497   0.504   0.504   0.532   0.565   0.575   0.575   0.576
 32 A1   12 B2    8 A2   13 B2    9 A2   33 A1   14 B2   26 B1                 
  0.612   0.621   0.704   0.709   0.748   0.760   0.765   0.845
 34 A1   27 B1   35 A1   28 B1   15 B2   29 B1   36 A1   37 A1                 
  0.865   0.891   0.997   1.012   1.030   1.164   1.391   1.438
 38 A1   30 B1   31 B1   10 A2   39 A1   16 B2   11 A2   32 B1                 
  1.443   1.570   1.634   1.647   1.726   1.944   1.969   1.989
 40 A1   33 B1   41 A1   17 B2   42 A1   12 A2   18 B2   34 B1                 
  2.003   2.022   2.056   2.083   2.089   2.191   2.215   2.238
 43 A1   19 B2   13 A2   44 A1   35 B1   45 A1   36 B1   46 A1                 
  2.562   2.589   2.677   2.687   2.716   2.842   3.037   3.214
 37 B1   47 A1   20 B2   48 A1   38 B1   21 B2   39 B1   49 A1                 
  3.722   3.723   3.988   3.990   4.014   4.020   4.033   4.092
 40 B1   50 A1   22 B2   14 A2   51 A1   41 B1   15 A2   23 B2                 
  4.104   4.208   4.371   4.398   6.567   6.691   7.541   7.547
 42 B1   52 A1   53 A1   43 B1   54 A1   44 B1   24 B2   16 A2                 
  7.570   7.597   7.688   7.690  23.510  24.204  47.851  47.956
 45 B1   55 A1   46 B1   56 A1   57 A1   58 A1   59 A1   47 B1                 
289.736 289.744 289.764 289.801 289.907 289.9091020.6271020.759
 25 B2   17 A2   48 B1   60 A1   49 B1   61 A1   62 A1   50 B1                 

 Beta MOs, Restricted
 -- Occupied --                  
-482.85 -482.85  -62.50  -62.50  -56.32  -56.32  -56.32  -56.32
  1 A1    1 B1    2 B1    2 A1    3 B1    3 A1    1 A2    1 B2                 
-56.320 -56.320 -10.291 -10.203  -8.712  -8.712  -6.544  -6.544
  4 A1    4 B1    5 A1    6 A1    5 B1    7 A1    6 B1    8 A1                 
 -6.531  -6.531  -6.530  -6.530  -2.655  -2.655  -2.651  -2.651
  2 A2    2 B2    7 B1    9 A1   10 A1    8 B1    3 B2    3 A2                 
 -2.651  -2.651  -2.640  -2.640  -2.640  -2.640  -0.876  -0.795
 11 A1    9 B1   10 B1   12 A1    4 B2    4 A2   13 A1   11 B1                 
 -0.755  -0.571  -0.493  -0.465  -0.391  -0.388  -0.325  -0.311
 14 A1   15 A1   12 B1   16 A1   13 B1    5 B2   17 A1    5 A2                 
 -0.296  -0.269
 14 B1    6 B2                                                                 
 -- Virtual --                   
 -0.054  -0.040  -0.011  -0.004   0.022   0.025   0.053   0.057
 18 A1    7 B2   15 B1   19 A1   16 B1   20 A1    8 B2   21 A1                 
  0.071   0.071   0.075   0.086   0.093   0.107   0.112   0.132
 22 A1   17 B1    6 A2    9 B2   18 B1   19 B1   23 A1   24 A1                 
  0.139   0.142   0.155   0.177   0.194   0.206   0.286   0.296
 25 A1   10 B2   20 B1   26 A1   27 A1   21 B1   28 A1   22 B1                 
  0.381   0.389   0.411   0.415   0.437   0.437   0.477   0.489
 23 B1   29 A1   11 B2   30 A1    7 A2   24 B1   31 A1   25 B1                 
  0.497   0.504   0.504   0.532   0.565   0.575   0.575   0.576
 32 A1   12 B2    8 A2   13 B2    9 A2   33 A1   14 B2   26 B1                 
  0.612   0.621   0.704   0.709   0.748   0.760   0.765   0.845
 34 A1   27 B1   35 A1   28 B1   15 B2   29 B1   36 A1   37 A1                 
  0.865   0.891   0.997   1.012   1.030   1.164   1.391   1.438
 38 A1   30 B1   31 B1   10 A2   39 A1   16 B2   11 A2   32 B1                 
  1.443   1.570   1.634   1.647   1.726   1.944   1.969   1.989
 40 A1   33 B1   41 A1   17 B2   42 A1   12 A2   18 B2   34 B1                 
  2.003   2.022   2.056   2.083   2.089   2.191   2.215   2.238
 43 A1   19 B2   13 A2   44 A1   35 B1   45 A1   36 B1   46 A1                 
  2.562   2.589   2.677   2.687   2.716   2.842   3.037   3.214
 37 B1   47 A1   20 B2   48 A1   38 B1   21 B2   39 B1   49 A1                 
  3.722   3.723   3.988   3.990   4.014   4.020   4.033   4.092
 40 B1   50 A1   22 B2   14 A2   51 A1   41 B1   15 A2   23 B2                 
  4.104   4.208   4.371   4.398   6.567   6.691   7.541   7.547
 42 B1   52 A1   53 A1   43 B1   54 A1   44 B1   24 B2   16 A2                 
  7.570   7.597   7.688   7.690  23.510  24.204  47.851  47.956
 45 B1   55 A1   46 B1   56 A1   57 A1   58 A1   59 A1   47 B1                 
289.736 289.744 289.764 289.801 289.907 289.9091020.6271020.759
 25 B2   17 A2   48 B1   60 A1   49 B1   61 A1   62 A1   50 B1                 
 --------------------------------------------------------------

          Ground-State Mulliken Net Atomic Charges

     Atom                 Charge (a.u.)
  ----------------------------------------
      1 H                     0.168414
      2 Br                   -0.091861
      3 H                     0.168414
      4 Br                   -0.091861
      5 C                    -0.345960
      6 C                     0.192853
  ----------------------------------------
  Sum of atomic charges =     0.000000

 -----------------------------------------------------------------
                    Cartesian Multipole Moments
 -----------------------------------------------------------------
    Charge (ESU x 10^10)
                 0.0000
    Dipole Moment (Debye)
         X       0.0000      Y       0.0000      Z       1.3391
       Tot       1.3391
    Quadrupole Moments (Debye-Ang)
        XX     -47.2120     XY       0.0000     YY     -50.9111
        XZ       0.0000     YZ       0.0000     ZZ     -43.5207
    Octopole Moments (Debye-Ang^2)
       XXX       0.0000    XXY      -0.0000    XYY      -0.0000
       YYY      -0.0000    XXZ     -29.8728    XYZ       0.0000
       YYZ     -29.0905    XZZ       0.0000    YZZ       0.0000
       ZZZ     -62.2852
    Hexadecapole Moments (Debye-Ang^3)
      XXXX    -600.7810   XXXY      -0.0000   XXYY    -119.6754
      XYYY       0.0000   YYYY     -62.7568   XXXZ       0.0000
      XXYZ       0.0000   XYYZ      -0.0000   YYYZ       0.0000
      XXZZ    -154.9118   XYZZ      -0.0000   YYZZ     -77.4802
      XZZZ       0.0000   YZZZ       0.0000   ZZZZ    -309.2552
 -----------------------------------------------------------------
 Calculating analytic gradient of the SCF energy
 Gradient of SCF Energy
            1           2           3           4           5           6
    1  -0.0000110  -0.0000067   0.0000110   0.0000067   0.0000000  -0.0000000
    2   0.0000000  -0.0000000   0.0000000  -0.0000000  -0.0000000   0.0000000
    3   0.0000707  -0.0000122   0.0000707  -0.0000122  -0.0000775  -0.0000394
 Max gradient component =       7.754E-05
 RMS gradient           =       3.179E-05
 Gradient time:  CPU 7.64 s  wall 2.01 s
 Geometry Optimization Parameters
   NAtoms,    NIC,     NZ,  NCons,   NDum,   NFix, NCnnct, MaxDiis
        6      32       0       0       0       0       0       0

 Cartesian Hessian Update
 Hessian Updated using BFGS Update


** GEOMETRY OPTIMIZATION IN DELOCALIZED INTERNAL COORDINATES **
   Searching for a Minimum

   Optimization Cycle:  18

                       Coordinates (Angstroms)
     ATOM                X               Y               Z
      1  H         0.9300643876    0.0000000000    2.9900318484
      2  Br        1.6096714678    0.0000000000    0.0929096548
      3  H        -0.9300643876    0.0000000000    2.9900318484
      4  Br       -1.6096714678    0.0000000000    0.0929096548
      5  C         0.0000000000    0.0000000000    2.4367499992
      6  C         0.0000000000    0.0000000000    1.1116527088
   Point Group: c2v   Number of degrees of freedom:     5


   Energy is  -5225.693739019

 Hessian Updated using BFGS Update

  5 Hessian modes will be used to form the next step
  Hessian Eigenvalues:
     0.052319    0.113232    0.179450    0.387221    0.640589

 Minimum Search - Taking Simple RFO Step
 Searching for Lamda that Minimizes Along All modes
 Value Taken    Lamda =   0.00000000
 Step Taken.  Stepsize is  0.000975

                             Maximum     Tolerance    Cnvgd?
         Gradient           0.000128      0.000300     YES
         Displacement       0.000726      0.001200     YES
         Energy change     -0.000001      0.000001     YES


                       Distance Matrix (Angstroms)
             H (  1)   Br(  2)   H (  3)   Br(  4)   C (  5)
   Br(  2)  2.975766
   H (  3)  1.860129  3.852736
   Br(  4)  3.852736  3.219343  2.975766
   C (  5)  1.082192  2.843348  1.082192  2.843348
   C (  6)  2.096027  1.904962  2.096027  1.904962  1.325097

 Final energy is   -5225.6937390190251     


 ******************************
 **  OPTIMIZATION CONVERGED  **
 ******************************

                       Coordinates (Angstroms)
     ATOM                X               Y               Z
      1  H         0.9300643876    0.0000000000    2.9900318484
      2  Br        1.6096714678    0.0000000000    0.0929096548
      3  H        -0.9300643876    0.0000000000    2.9900318484
      4  Br       -1.6096714678    0.0000000000    0.0929096548
      5  C         0.0000000000    0.0000000000    2.4367499992
      6  C         0.0000000000    0.0000000000    1.1116527088

Z-matrix Print:
$molecule
0 1
Br
C  1 1.904962
C  2 1.325097 1 122.329262
H  3 1.082192 2 120.747802 1 -180.000000 0
H  3 1.082192 2 120.747802 1 -0.000000 0
Br 2 1.904962 1 115.341476 3 -180.000000 0
$end


 --------------------------------------------------------------
             Orbital Energies (a.u.) and Symmetries
 --------------------------------------------------------------

 Alpha MOs, Restricted
 -- Occupied --                  
-482.85 -482.85  -62.50  -62.50  -56.32  -56.32  -56.32  -56.32
  1 A1    1 B1    2 B1    2 A1    3 B1    3 A1    1 A2    1 B2                 
-56.320 -56.320 -10.291 -10.203  -8.712  -8.712  -6.544  -6.544
  4 A1    4 B1    5 A1    6 A1    5 B1    7 A1    6 B1    8 A1                 
 -6.531  -6.531  -6.530  -6.530  -2.655  -2.655  -2.651  -2.651
  2 A2    2 B2    7 B1    9 A1   10 A1    8 B1    3 B2    3 A2                 
 -2.651  -2.651  -2.640  -2.640  -2.640  -2.640  -0.876  -0.795
 11 A1    9 B1   10 B1   12 A1    4 B2    4 A2   13 A1   11 B1                 
 -0.755  -0.571  -0.493  -0.465  -0.391  -0.388  -0.325  -0.311
 14 A1   15 A1   12 B1   16 A1   13 B1    5 B2   17 A1    5 A2                 
 -0.296  -0.269
 14 B1    6 B2                                                                 
 -- Virtual --                   
 -0.054  -0.040  -0.011  -0.004   0.022   0.025   0.053   0.057
 18 A1    7 B2   15 B1   19 A1   16 B1   20 A1    8 B2   21 A1                 
  0.071   0.071   0.075   0.086   0.093   0.107   0.112   0.132
 22 A1   17 B1    6 A2    9 B2   18 B1   19 B1   23 A1   24 A1                 
  0.139   0.142   0.155   0.177   0.194   0.206   0.286   0.296
 25 A1   10 B2   20 B1   26 A1   27 A1   21 B1   28 A1   22 B1                 
  0.381   0.389   0.411   0.415   0.437   0.437   0.477   0.489
 23 B1   29 A1   11 B2   30 A1    7 A2   24 B1   31 A1   25 B1                 
  0.497   0.504   0.504   0.532   0.565   0.575   0.575   0.576
 32 A1   12 B2    8 A2   13 B2    9 A2   33 A1   14 B2   26 B1                 
  0.612   0.621   0.704   0.709   0.748   0.760   0.765   0.845
 34 A1   27 B1   35 A1   28 B1   15 B2   29 B1   36 A1   37 A1                 
  0.865   0.891   0.997   1.012   1.030   1.164   1.391   1.438
 38 A1   30 B1   31 B1   10 A2   39 A1   16 B2   11 A2   32 B1                 
  1.443   1.570   1.634   1.647   1.726   1.944   1.969   1.989
 40 A1   33 B1   41 A1   17 B2   42 A1   12 A2   18 B2   34 B1                 
  2.003   2.022   2.056   2.083   2.089   2.191   2.215   2.238
 43 A1   19 B2   13 A2   44 A1   35 B1   45 A1   36 B1   46 A1                 
  2.562   2.589   2.677   2.687   2.716   2.842   3.037   3.214
 37 B1   47 A1   20 B2   48 A1   38 B1   21 B2   39 B1   49 A1                 
  3.722   3.723   3.988   3.990   4.014   4.020   4.033   4.092
 40 B1   50 A1   22 B2   14 A2   51 A1   41 B1   15 A2   23 B2                 
  4.104   4.208   4.371   4.398   6.567   6.691   7.541   7.547
 42 B1   52 A1   53 A1   43 B1   54 A1   44 B1   24 B2   16 A2                 
  7.570   7.597   7.688   7.690  23.510  24.204  47.851  47.956
 45 B1   55 A1   46 B1   56 A1   57 A1   58 A1   59 A1   47 B1                 
289.736 289.744 289.764 289.801 289.907 289.9091020.6271020.759
 25 B2   17 A2   48 B1   60 A1   49 B1   61 A1   62 A1   50 B1                 

 Beta MOs, Restricted
 -- Occupied --                  
-482.85 -482.85  -62.50  -62.50  -56.32  -56.32  -56.32  -56.32
  1 A1    1 B1    2 B1    2 A1    3 B1    3 A1    1 A2    1 B2                 
-56.320 -56.320 -10.291 -10.203  -8.712  -8.712  -6.544  -6.544
  4 A1    4 B1    5 A1    6 A1    5 B1    7 A1    6 B1    8 A1                 
 -6.531  -6.531  -6.530  -6.530  -2.655  -2.655  -2.651  -2.651
  2 A2    2 B2    7 B1    9 A1   10 A1    8 B1    3 B2    3 A2                 
 -2.651  -2.651  -2.640  -2.640  -2.640  -2.640  -0.876  -0.795
 11 A1    9 B1   10 B1   12 A1    4 B2    4 A2   13 A1   11 B1                 
 -0.755  -0.571  -0.493  -0.465  -0.391  -0.388  -0.325  -0.311
 14 A1   15 A1   12 B1   16 A1   13 B1    5 B2   17 A1    5 A2                 
 -0.296  -0.269
 14 B1    6 B2                                                                 
 -- Virtual --                   
 -0.054  -0.040  -0.011  -0.004   0.022   0.025   0.053   0.057
 18 A1    7 B2   15 B1   19 A1   16 B1   20 A1    8 B2   21 A1                 
  0.071   0.071   0.075   0.086   0.093   0.107   0.112   0.132
 22 A1   17 B1    6 A2    9 B2   18 B1   19 B1   23 A1   24 A1                 
  0.139   0.142   0.155   0.177   0.194   0.206   0.286   0.296
 25 A1   10 B2   20 B1   26 A1   27 A1   21 B1   28 A1   22 B1                 
  0.381   0.389   0.411   0.415   0.437   0.437   0.477   0.489
 23 B1   29 A1   11 B2   30 A1    7 A2   24 B1   31 A1   25 B1                 
  0.497   0.504   0.504   0.532   0.565   0.575   0.575   0.576
 32 A1   12 B2    8 A2   13 B2    9 A2   33 A1   14 B2   26 B1                 
  0.612   0.621   0.704   0.709   0.748   0.760   0.765   0.845
 34 A1   27 B1   35 A1   28 B1   15 B2   29 B1   36 A1   37 A1                 
  0.865   0.891   0.997   1.012   1.030   1.164   1.391   1.438
 38 A1   30 B1   31 B1   10 A2   39 A1   16 B2   11 A2   32 B1                 
  1.443   1.570   1.634   1.647   1.726   1.944   1.969   1.989
 40 A1   33 B1   41 A1   17 B2   42 A1   12 A2   18 B2   34 B1                 
  2.003   2.022   2.056   2.083   2.089   2.191   2.215   2.238
 43 A1   19 B2   13 A2   44 A1   35 B1   45 A1   36 B1   46 A1                 
  2.562   2.589   2.677   2.687   2.716   2.842   3.037   3.214
 37 B1   47 A1   20 B2   48 A1   38 B1   21 B2   39 B1   49 A1                 
  3.722   3.723   3.988   3.990   4.014   4.020   4.033   4.092
 40 B1   50 A1   22 B2   14 A2   51 A1   41 B1   15 A2   23 B2                 
  4.104   4.208   4.371   4.398   6.567   6.691   7.541   7.547
 42 B1   52 A1   53 A1   43 B1   54 A1   44 B1   24 B2   16 A2                 
  7.570   7.597   7.688   7.690  23.510  24.204  47.851  47.956
 45 B1   55 A1   46 B1   56 A1   57 A1   58 A1   59 A1   47 B1                 
289.736 289.744 289.764 289.801 289.907 289.9091020.6271020.759
 25 B2   17 A2   48 B1   60 A1   49 B1   61 A1   62 A1   50 B1                 
 --------------------------------------------------------------

          Ground-State Mulliken Net Atomic Charges

     Atom                 Charge (a.u.)
  ----------------------------------------
      1 H                     0.168414
      2 Br                   -0.091861
      3 H                     0.168414
      4 Br                   -0.091861
      5 C                    -0.345960
      6 C                     0.192853
  ----------------------------------------
  Sum of atomic charges =     0.000000

 -----------------------------------------------------------------
                    Cartesian Multipole Moments
 -----------------------------------------------------------------
    Charge (ESU x 10^10)
                 0.0000
    Dipole Moment (Debye)
         X       0.0000      Y       0.0000      Z       1.3391
       Tot       1.3391
    Quadrupole Moments (Debye-Ang)
        XX     -47.2120     XY       0.0000     YY     -50.9111
        XZ       0.0000     YZ       0.0000     ZZ     -43.5207
    Octopole Moments (Debye-Ang^2)
       XXX       0.0000    XXY      -0.0000    XYY      -0.0000
       YYY      -0.0000    XXZ     -29.8728    XYZ       0.0000
       YYZ     -29.0905    XZZ       0.0000    YZZ       0.0000
       ZZZ     -62.2852
    Hexadecapole Moments (Debye-Ang^3)
      XXXX    -600.7810   XXXY      -0.0000   XXYY    -119.6754
      XYYY       0.0000   YYYY     -62.7568   XXXZ       0.0000
      XXYZ       0.0000   XYYZ      -0.0000   YYYZ       0.0000
      XXZZ    -154.9118   XYZZ      -0.0000   YYZZ     -77.4802
      XZZZ       0.0000   YZZZ       0.0000   ZZZZ    -309.2552
 -----------------------------------------------------------------
Archival summary:
1\1\TWL01\OPT\ProcedureUnspecified\BasisUnspecified\r222\taweetha\TueAug2805:12:032018TueAug2805:12:032018\0\\#,OPT,ProcedureUnspecified,BasisUnspecified,\\0,1\Br\C,1,1.90496\C,2,1.3251,1,122.329\H,3,1.08219,2,120.748,1,-180,0\H,3,1.08219,2,120.748,1,-0,0\Br,2,1.90496,1,115.341,3,-180,0\\\@

 Total job time:  161.32s(wall), 605.86s(cpu) 
 Tue Aug 28 05:12:03 2018

        *************************************************************
        *                                                           *
        *  Thank you very much for using Q-Chem.  Have a nice day.  *
        *                                                           *
        *************************************************************


 
User input: 2 of 2 
 
Q-Chem Developer Version!
                  Welcome to Q-Chem
     A Quantum Leap Into The Future Of Chemistry


 Q-Chem 5.1, Q-Chem, Inc., Pleasanton, CA (2018)

 Yihan Shao,  Zhengting Gan,  E. Epifanovsky,  A. T. B. Gilbert,  M. Wormit,  
 J. Kussmann,  A. W. Lange,  A. Behn,  Jia Deng,  Xintian Feng,  D. Ghosh,  
 M. Goldey,  P. R. Horn,  L. D. Jacobson,  I. Kaliman,  T. Kus,  A. Landau,  
 Jie Liu,  E. I. Proynov,  R. M. Richard,  R. P. Steele,  E. J. Sundstrom,  
 H. L. Woodcock III,  P. M. Zimmerman,  D. Zuev,  B. Albrecht,  E. Alguire,  
 S. A. Baeppler,  D. Barton,  Z. Benda,  Y. A. Bernard,  E. J. Berquist,  
 K. B. Bravaya,  H. Burton,  D. Casanova,  Chun-Min Chang,  Yunqing Chen,  
 A. Chien,  K. D. Closser,  M. P. Coons,  S. Coriani,  S. Dasgupta,  
 A. L. Dempwolff,  M. Diedenhofen,  Hainam Do,  R. G. Edgar,  Po-Tung Fang,  
 S. Faraji,  S. Fatehi,  Qingguo Feng,  K. D. Fenk,  J. Fosso-Tande,  
 Qinghui Ge,  A. Ghysels,  G. Gidofalvi,  J. Gomes,  J. Gonthier,  A. Gunina,  
 D. Hait,  M. W. D. Hanson-Heine,  P. H. P. Harbach,  A. W. Hauser,  
 J. E. Herr,  E. G. Hohenstein,  Z. C. Holden,  Kerwin Hui,  B. C. Huynh,  
 T.-C. Jagau,  Hyunjun Ji,  B. Kaduk,  K. Khistyaev,  Jaehoon Kim,  
 P. Klunzinger,  K. Koh,  D. Kosenkov,  L. Koulias,  T. Kowalczyk,  
 C. M. Krauter,  A. Kunitsa,  Ka Un Lao,  A. Laurent,  K. V. Lawler,  
 Joonho Lee,  D. Lefrancois,  S. Lehtola,  D. S. Levine,  Yi-Pei Li,  
 You-Sheng Lin,  Fenglai Liu,  E. Livshits,  A. Luenser,  P. Manohar,  
 E. Mansoor,  S. F. Manzer,  Shan-Ping Mao,  Yuezhi Mao,  N. Mardirossian,  
 A. V. Marenich,  T. Markovich,  L. A. Martinez-Martinez,  S. A. Maurer,  
 N. J. Mayhall,  S. C. McKenzie,  J.-M. Mewes,  A. F. Morrison,  
 J. W. Mullinax,  K. Nanda,  T. S. Nguyen-Beck,  R. Olivares-Amaya,  
 J. A. Parkhill,  T. M. Perrine,  F. Plasser,  P. Pokhilko,  S. Prager,  
 A. Prociuk,  E. Ramos,  D. R. Rehn,  F. Rob,  M. Schneider,  N. Sergueev,  
 S. M. Sharada,  S. Sharma,  D. W. Small,  T. Stauch,  T. Stein,  
 Yu-Chuan Su,  A. J. W. Thom,  A. Tkatchenko,  T. Tsuchimochi,  N. M. Tubman,  
 L. Vogt,  M. L. Vidal,  O. Vydrov,  M. A. Watson,  J. Wenzel,  
 M. de Wergifosse,  T. A. Wesolowski,  A. White,  J. Witte,  A. Yamada,  
 Jun Yang,  K. Yao,  S. Yeganeh,  S. R. Yost,  Zhi-Qiang You,  A. Zech,  
 Igor Ying Zhang,  Xing Zhang,  Yan Zhao,  Ying Zhu,  B. R. Brooks,  
 G. K. L. Chan,  C. J. Cramer,  M. S. Gordon,  W. J. Hehre,  A. Klamt,  
 M. W. Schmidt,  C. D. Sherrill,  D. G. Truhlar,  A. Aspuru-Guzik,  R. Baer,  
 A. T. Bell,  N. A. Besley,  Jeng-Da Chai,  A. E. DePrince, III,  
 R. A. DiStasio Jr.,  A. Dreuw,  B. D. Dunietz,  T. R. Furlani,  
 Chao-Ping Hsu,  Yousung Jung,  Jing Kong,  D. S. Lambrecht,  WanZhen Liang,  
 C. Ochsenfeld,  V. A. Rassolov,  L. V. Slipchenko,  J. E. Subotnik,  
 T. Van Voorhis,  J. M. Herbert,  A. I. Krylov,  P. M. W. Gill,  M. Head-Gordon

 Contributors to earlier versions of Q-Chem not listed above: 
 R. D. Adamson,  B. Austin,  J. Baker,  G. J. O. Beran,  K. Brandhorst,  
 S. T. Brown,  E. F. C. Byrd,  A. K. Chakraborty,  C.-L. Cheng,  
 Siu Hung Chien,  D. M. Chipman,  D. L. Crittenden,  H. Dachsel,  
 R. J. Doerksen,  A. D. Dutoi,  L. Fusti-Molnar,  W. A. Goddard III,  
 A. Golubeva-Zadorozhnaya,  S. R. Gwaltney,  G. Hawkins,  A. Heyden,  
 S. Hirata,  G. Kedziora,  F. J. Keil,  C. Kelley,  Jihan Kim,  R. A. King,  
 R. Z. Khaliullin,  P. P. Korambath,  W. Kurlancheek,  A. M. Lee,  M. S. Lee,  
 S. V. Levchenko,  Ching Yeh Lin,  D. Liotard,  R. C. Lochan,  I. Lotan,  
 P. E. Maslen,  N. Nair,  D. P. O'Neill,  D. Neuhauser,  E. Neuscamman,  
 C. M. Oana,  R. Olson,  B. Peters,  R. Peverati,  P. A. Pieniazek,  
 Y. M. Rhee,  J. Ritchie,  M. A. Rohrdanz,  E. Rosta,  N. J. Russ,  
 H. F. Schaefer III,  N. E. Schultz,  N. Shenvi,  A. C. Simmonett,  A. Sodt,  
 D. Stuck,  K. S. Thanthiriwatte,  V. Vanovschi,  Tao Wang,  A. Warshel,  
 C. F. Williams,  Q. Wu,  X. Xu,  W. Zhang

 Please cite Q-Chem as follows:
 Y. Shao et al., Mol. Phys. 113, 184-215 (2015)
 DOI: 10.1080/00268976.2014.952696

 Q-Chem 5.1.1 for Intel X86 EM64T Linux

 Parts of Q-Chem use Armadillo 8.300.2 (Tropical Shenanigans).
 http://arma.sourceforge.net/

 Q-Chem begins on Tue Aug 28 05:12:03 2018  

Host: 
0

     Scratch files written to /scratch/taweetham/qchem12497//
The previous job contains 0 fragments, simply inherited here
Input Ideriv = 2
Curr. Ideriv = -1
Max.  Ideriv = 2

Checking the input file for inconsistencies... 	...done.

--------------------------------------------------------------
User input:
--------------------------------------------------------------

$molecule
read
$end

$rem
   SCF_GUESS 	READ
   JOB_TYPE 	FREQUENCY
   BASIS 	6-311++G**
   EXCHANGE 	B3LYP
   MEM_TOTAL	7500	
$end


--------------------------------------------------------------
 ----------------------------------------------------------------
             Standard Nuclear Orientation (Angstroms)
    I     Atom           X                Y                Z
 ----------------------------------------------------------------
    1      H      -0.9300643876    -0.0000000000     2.5879585653
    2      Br     -1.6096714678     0.0000000000    -0.3091636283
    3      H       0.9300643876    -0.0000000000     2.5879585653
    4      Br      1.6096714678    -0.0000000000    -0.3091636283
    5      C       0.0000000000    -0.0000000000     2.0346767161
    6      C       0.0000000000    -0.0000000000     0.7095794257
 ----------------------------------------------------------------
 Molecular Point Group                 C2v   NOp =  4
 Largest Abelian Subgroup              C2v   NOp =  4
 Nuclear Repulsion Energy =   441.8173824914 hartrees
 There are       42 alpha and       42 beta electrons
 Requested basis set is 6-311++G(d,p)
 There are 60 shells and 154 basis functions

 Total QAlloc Memory Limit   7500 MB
 Mega-Array Size       188 MB
 MEM_STATIC part       192 MB

                       Distance Matrix (Angstroms)
             H (  1)   Br(  2)   H (  3)   Br(  4)   C (  5)
   Br(  2)  2.975766
   H (  3)  1.860129  3.852736
   Br(  4)  3.852736  3.219343  2.975766
   C (  5)  1.082192  2.843348  1.082192  2.843348
   C (  6)  2.096027  1.904962  2.096027  1.904962  1.325097

 A cutoff of  1.0D-11 yielded   1568 shell pairs
 There are     10831 function pairs (     11995 Cartesian)

 -------------------------------------------------------
 OpenMP Integral Computing Module                       
 Release: version 1.0, May 2013, Q-Chem Inc. Pittsburgh 
 -------------------------------------------------------
 Integral Job Info:
 Integral job number is                      11
 Integral operator is                         1
 short-range coefficients                     0
 long-range coefficients              100000000
 Omega coefficients                           0
 if combine SR and LR in K                    0
 Integral screening is                        0
 Integral computing path is                   2
 max size of driver memory is            800000
 size of driver memory is                593474
 size of scratch memory is             29623520
 max col of scratch BK array               1296
 max len of scratch array in speh3          155
 max len of scratch index in speh4           18
 max int batch size is                      520
 min int batch size is                       52
 fixed nKL is                                45
 max L of basis functions is                  2
 order of int derivative is                   0
 number of shells is                         60
 number of basis is                         162
 number of cartesian basis is               162
 number of contracted shell pairs          1568
 number of primitive shell pairs           4067
 maxK2 (contraction) of shell pair           36
 max number of K2 of shell pair               1
 max number of CS2 of shell pair            163
 max number of PS2 of shell pair            348
 mem total for path MDJ                  526822
 -------------------------------------------------------
 Smallest overlap matrix eigenvalue = 5.66E-05
 Guess MOs from SCF MO coefficient file

 -----------------------------------------------------------------------
  General SCF calculation program by
  Eric Jon Sundstrom, Paul Horn, Yuezhi Mao, Dmitri Zuev, Alec White,
  David Stuck, Shaama M.S., Shane Yost, Joonho Lee, David Small,
  Daniel Levine, Susi Lehtola, Hugh Burton, Evgeny Epifanovsky
 -----------------------------------------------------------------------
 Exchange:     0.2000 Hartree-Fock + 0.0800 Slater + 0.7200 B88
 Correlation:  0.1900 VWN1RPA + 0.8100 LYP
 Using SG-1 standard quadrature grid
 using 4 threads for integral computing
 -------------------------------------------------------
 OpenMP Integral computing Module                
 Release: version 2.0, May 2017, Q-Chem Inc. Pleasanton 
 -------------------------------------------------------
 -------------------------------------------------------
 OpenMP BLAS3 based DFT computing Module                
 Release: version 1.0, May 2013, Q-Chem Inc. Pittsburgh 
 -------------------------------------------------------
 A restricted SCF calculation will be
 performed using DIIS
 SCF converges when DIIS error is below 1.0e-08
 ---------------------------------------
  Cycle       Energy         DIIS error
 ---------------------------------------
    1   -5222.9468919746      1.72e-02  
    2   -5225.5904639478      6.04e-03  
    3   -5225.6480028611      4.10e-03  
    4   -5225.6865226830      1.39e-03  
    5   -5225.6936435153      2.81e-04  
    6   -5225.6937131741      1.06e-04  
    7   -5225.6937236637      7.29e-05  
    8   -5225.6937389164      6.26e-06  
    9   -5225.6937390099      1.62e-06  
   10   -5225.6937390182      3.14e-07  
   11   -5225.6937390187      6.19e-08  
   12   -5225.6937390188      1.22e-08  
   13   -5225.6937390191      1.45e-09  Convergence criterion met
 ---------------------------------------
 SCF time:   CPU 22.47s  wall 6.00s 
 SCF   energy in the final basis set =    -5225.6937390191
 Total energy in the final basis set =    -5225.6937390191

 --------------------------------------------------------------
             Orbital Energies (a.u.) and Symmetries
 --------------------------------------------------------------

 Alpha MOs, Restricted
 -- Occupied --                  
-482.85 -482.85  -62.50  -62.50  -56.32  -56.32  -56.32  -56.32
  1 A1    1 B1    2 B1    2 A1    3 B1    3 A1    1 A2    1 B2                 
-56.320 -56.320 -10.291 -10.203  -8.712  -8.712  -6.544  -6.544
  4 A1    4 B1    5 A1    6 A1    5 B1    7 A1    6 B1    8 A1                 
 -6.531  -6.531  -6.530  -6.530  -2.655  -2.655  -2.651  -2.651
  2 A2    2 B2    7 B1    9 A1   10 A1    8 B1    3 B2    3 A2                 
 -2.651  -2.651  -2.640  -2.640  -2.640  -2.640  -0.876  -0.795
 11 A1    9 B1   10 B1   12 A1    4 B2    4 A2   13 A1   11 B1                 
 -0.755  -0.571  -0.493  -0.465  -0.391  -0.388  -0.325  -0.311
 14 A1   15 A1   12 B1   16 A1   13 B1    5 B2   17 A1    5 A2                 
 -0.296  -0.269
 14 B1    6 B2                                                                 
 -- Virtual --                   
 -0.054  -0.040  -0.011  -0.004   0.022   0.025   0.053   0.057
 18 A1    7 B2   15 B1   19 A1   16 B1   20 A1    8 B2   21 A1                 
  0.071   0.071   0.075   0.086   0.093   0.107   0.112   0.132
 22 A1   17 B1    6 A2    9 B2   18 B1   19 B1   23 A1   24 A1                 
  0.139   0.142   0.155   0.177   0.194   0.206   0.286   0.296
 25 A1   10 B2   20 B1   26 A1   27 A1   21 B1   28 A1   22 B1                 
  0.381   0.389   0.411   0.415   0.437   0.437   0.477   0.489
 23 B1   29 A1   11 B2   30 A1    7 A2   24 B1   31 A1   25 B1                 
  0.497   0.504   0.504   0.532   0.565   0.575   0.575   0.576
 32 A1   12 B2    8 A2   13 B2    9 A2   33 A1   14 B2   26 B1                 
  0.612   0.621   0.704   0.709   0.748   0.760   0.765   0.845
 34 A1   27 B1   35 A1   28 B1   15 B2   29 B1   36 A1   37 A1                 
  0.865   0.891   0.997   1.012   1.030   1.164   1.391   1.438
 38 A1   30 B1   31 B1   10 A2   39 A1   16 B2   11 A2   32 B1                 
  1.443   1.570   1.634   1.647   1.726   1.944   1.969   1.989
 40 A1   33 B1   41 A1   17 B2   42 A1   12 A2   18 B2   34 B1                 
  2.003   2.022   2.056   2.083   2.089   2.191   2.215   2.238
 43 A1   19 B2   13 A2   44 A1   35 B1   45 A1   36 B1   46 A1                 
  2.562   2.589   2.677   2.687   2.716   2.842   3.037   3.214
 37 B1   47 A1   20 B2   48 A1   38 B1   21 B2   39 B1   49 A1                 
  3.722   3.723   3.988   3.990   4.014   4.020   4.033   4.092
 40 B1   50 A1   22 B2   14 A2   51 A1   41 B1   15 A2   23 B2                 
  4.104   4.208   4.371   4.398   6.567   6.691   7.541   7.547
 42 B1   52 A1   53 A1   43 B1   54 A1   44 B1   24 B2   16 A2                 
  7.570   7.597   7.688   7.690  23.510  24.204  47.851  47.956
 45 B1   55 A1   46 B1   56 A1   57 A1   58 A1   59 A1   47 B1                 
289.736 289.744 289.764 289.801 289.907 289.9091020.6271020.759
 25 B2   17 A2   48 B1   60 A1   49 B1   61 A1   62 A1   50 B1                 

 Beta MOs, Restricted
 -- Occupied --                  
-482.85 -482.85  -62.50  -62.50  -56.32  -56.32  -56.32  -56.32
  1 A1    1 B1    2 B1    2 A1    3 B1    3 A1    1 A2    1 B2                 
-56.320 -56.320 -10.291 -10.203  -8.712  -8.712  -6.544  -6.544
  4 A1    4 B1    5 A1    6 A1    5 B1    7 A1    6 B1    8 A1                 
 -6.531  -6.531  -6.530  -6.530  -2.655  -2.655  -2.651  -2.651
  2 A2    2 B2    7 B1    9 A1   10 A1    8 B1    3 B2    3 A2                 
 -2.651  -2.651  -2.640  -2.640  -2.640  -2.640  -0.876  -0.795
 11 A1    9 B1   10 B1   12 A1    4 B2    4 A2   13 A1   11 B1                 
 -0.755  -0.571  -0.493  -0.465  -0.391  -0.388  -0.325  -0.311
 14 A1   15 A1   12 B1   16 A1   13 B1    5 B2   17 A1    5 A2                 
 -0.296  -0.269
 14 B1    6 B2                                                                 
 -- Virtual --                   
 -0.054  -0.040  -0.011  -0.004   0.022   0.025   0.053   0.057
 18 A1    7 B2   15 B1   19 A1   16 B1   20 A1    8 B2   21 A1                 
  0.071   0.071   0.075   0.086   0.093   0.107   0.112   0.132
 22 A1   17 B1    6 A2    9 B2   18 B1   19 B1   23 A1   24 A1                 
  0.139   0.142   0.155   0.177   0.194   0.206   0.286   0.296
 25 A1   10 B2   20 B1   26 A1   27 A1   21 B1   28 A1   22 B1                 
  0.381   0.389   0.411   0.415   0.437   0.437   0.477   0.489
 23 B1   29 A1   11 B2   30 A1    7 A2   24 B1   31 A1   25 B1                 
  0.497   0.504   0.504   0.532   0.565   0.575   0.575   0.576
 32 A1   12 B2    8 A2   13 B2    9 A2   33 A1   14 B2   26 B1                 
  0.612   0.621   0.704   0.709   0.748   0.760   0.765   0.845
 34 A1   27 B1   35 A1   28 B1   15 B2   29 B1   36 A1   37 A1                 
  0.865   0.891   0.997   1.012   1.030   1.164   1.391   1.438
 38 A1   30 B1   31 B1   10 A2   39 A1   16 B2   11 A2   32 B1                 
  1.443   1.570   1.634   1.647   1.726   1.944   1.969   1.989
 40 A1   33 B1   41 A1   17 B2   42 A1   12 A2   18 B2   34 B1                 
  2.003   2.022   2.056   2.083   2.089   2.191   2.215   2.238
 43 A1   19 B2   13 A2   44 A1   35 B1   45 A1   36 B1   46 A1                 
  2.562   2.589   2.677   2.687   2.716   2.842   3.037   3.214
 37 B1   47 A1   20 B2   48 A1   38 B1   21 B2   39 B1   49 A1                 
  3.722   3.723   3.988   3.990   4.014   4.020   4.033   4.092
 40 B1   50 A1   22 B2   14 A2   51 A1   41 B1   15 A2   23 B2                 
  4.104   4.208   4.371   4.398   6.567   6.691   7.541   7.547
 42 B1   52 A1   53 A1   43 B1   54 A1   44 B1   24 B2   16 A2                 
  7.570   7.597   7.688   7.690  23.510  24.204  47.851  47.956
 45 B1   55 A1   46 B1   56 A1   57 A1   58 A1   59 A1   47 B1                 
289.736 289.744 289.764 289.801 289.907 289.9091020.6271020.759
 25 B2   17 A2   48 B1   60 A1   49 B1   61 A1   62 A1   50 B1                 
 --------------------------------------------------------------

          Ground-State Mulliken Net Atomic Charges

     Atom                 Charge (a.u.)
  ----------------------------------------
      1 H                     0.168414
      2 Br                   -0.091861
      3 H                     0.168414
      4 Br                   -0.091861
      5 C                    -0.345960
      6 C                     0.192853
  ----------------------------------------
  Sum of atomic charges =     0.000000

 -----------------------------------------------------------------
                    Cartesian Multipole Moments
 -----------------------------------------------------------------
    Charge (ESU x 10^10)
                 0.0000
    Dipole Moment (Debye)
         X      -0.0000      Y       0.0000      Z       1.3391
       Tot       1.3391
    Quadrupole Moments (Debye-Ang)
        XX     -47.2120     XY      -0.0000     YY     -50.9111
        XZ      -0.0000     YZ       0.0000     ZZ     -44.5975
    Octopole Moments (Debye-Ang^2)
       XXX      -0.0000    XXY       0.0000    XYY       0.0000
       YYY       0.0000    XXZ     -10.8901    XYZ      -0.0000
       YYZ      -8.6205    XZZ      -0.0000    YZZ       0.0000
       ZZZ      -9.1402
    Hexadecapole Moments (Debye-Ang^3)
      XXXX    -600.7811   XXXY       0.0000   XXYY    -119.6754
      XYYY      -0.0000   YYYY     -62.7568   XXXZ      -0.0000
      XXYZ      -0.0000   XYYZ      -0.0000   YYYZ       0.0000
      XXZZ    -138.5221   XYZZ      -0.0000   YYZZ     -62.3176
      XZZZ      -0.0000   YZZZ       0.0000   ZZZZ    -251.6446
 -----------------------------------------------------------------
 Calculating MO derivatives via CPSCF
 D1JvT checksum  = 253080 17085.1222694775
 D1KAT checksum  = 561888 864.4800639010
   1         3          18      0.123928    0.037399
   2         3          18      0.015304    0.004676
   3         3          18      0.001894    0.000694
   4         4          17      0.000158    0.000066
   5        19           2      0.000007    0.000005
   6        21           0      0.000000    0.000000    Roots Converged
 Time for AOints: 8.2 s (CPU) 2.1 s (wall)
 ------------------------------------------------------------------------------
                     AOints        : Timing summary (seconds)
 ------------------------------------------------------------------------------
     job step          cpu (% of tot)      sys (% of tot)     wall (% of tot)
 ------------------------------------------------------------------------------
  cpscf_lag         0.4764E+02 (33.4)   0.5000E-05 (27.8)   0.1222E+02 (33.1)
  iterzp            0.8651E+02 (60.7)   0.1100E-04 (61.1)   0.2251E+02 (60.9)
  make_fx           0.0000E+00 ( 0.0)   0.0000E+00 ( 0.0)   0.0000E+00 ( 0.0)
  AOints            0.8209E+01 ( 5.8)   0.2000E-05 (11.1)   0.2084E+01 ( 5.6)
 ------------------------------------------------------------------------------
   Grand Totals     0.1425E+03          0.1800E-04          0.3695E+02
 ------------------------------------------------------------------------------
 Calculating analytic Hessian of the SCF energy
 Polarizability Matrix (a.u.)
            1           2           3
    1 -76.3501928   0.0000000   0.0000000
    2   0.0000000 -40.2794199  -0.0000000
    3   0.0000000  -0.0000000 -70.2990944

 Direct stationary perturbation theory relativistic correction:

 rels  =      33.603843084069
 relv  =    -113.804147762816
 rel2e =      18.005641207004
 E_rel =     -62.194663471743

 Hessian of the SCF Energy
            1           2           3           4           5           6
    1   0.2804983   0.0000000  -0.1369659   0.0005840  -0.0000000  -0.0018416
    2   0.0000000   0.0202291   0.0000000  -0.0000000  -0.0037171  -0.0000000
    3  -0.1369659   0.0000000   0.1317905  -0.0000122  -0.0000000   0.0004195
    4   0.0005840  -0.0000000  -0.0000122   0.1430342   0.0000000   0.0762950
    5  -0.0000000  -0.0037171  -0.0000000   0.0000000   0.0094017  -0.0000000
    6  -0.0018416  -0.0000000   0.0004195   0.0762950  -0.0000000   0.0800585
    7  -0.0135589  -0.0000000  -0.0129597   0.0019730   0.0000000   0.0007110
    8  -0.0000000   0.0032634   0.0000000   0.0000000   0.0063902   0.0000000
    9   0.0129597   0.0000000   0.0102331  -0.0008554  -0.0000000  -0.0028987
   10   0.0019730   0.0000000   0.0008554  -0.0316973  -0.0000000   0.0031836
   11   0.0000000   0.0063902  -0.0000000  -0.0000000   0.0028612   0.0000000
   12  -0.0007110   0.0000000  -0.0028987  -0.0031836   0.0000000   0.0046088
   13  -0.2699653   0.0000000   0.1237730  -0.0142029  -0.0000000  -0.0320593
   14   0.0000000  -0.0314199  -0.0000000  -0.0000000   0.0050018   0.0000000
   15   0.1296634  -0.0000000  -0.1248848  -0.0136124   0.0000000  -0.0185561
   16   0.0004689  -0.0000000   0.0253093  -0.0996910   0.0000000  -0.0462887
   17  -0.0000000   0.0052543   0.0000000   0.0000000  -0.0199378   0.0000000
   18  -0.0031047   0.0000000  -0.0146595  -0.0586315  -0.0000000  -0.0636320
            7           8           9          10          11          12
    1  -0.0135589  -0.0000000   0.0129597   0.0019730   0.0000000  -0.0007110
    2  -0.0000000   0.0032634   0.0000000   0.0000000   0.0063902   0.0000000
    3  -0.0129597   0.0000000   0.0102331   0.0008554  -0.0000000  -0.0028987
    4   0.0019730   0.0000000  -0.0008554  -0.0316973  -0.0000000  -0.0031836
    5   0.0000000   0.0063902  -0.0000000  -0.0000000   0.0028612   0.0000000
    6   0.0007110   0.0000000  -0.0028987   0.0031836   0.0000000   0.0046088
    7   0.2804983   0.0000000   0.1369659   0.0005840  -0.0000000   0.0018416
    8   0.0000000   0.0202291  -0.0000000  -0.0000000  -0.0037171  -0.0000000
    9   0.1369659  -0.0000000   0.1317905   0.0000122   0.0000000   0.0004195
   10   0.0005840  -0.0000000   0.0000122   0.1430342   0.0000000  -0.0762950
   11  -0.0000000  -0.0037171   0.0000000   0.0000000   0.0094017   0.0000000
   12   0.0018416  -0.0000000   0.0004195  -0.0762950   0.0000000   0.0800585
   13  -0.2699653   0.0000000  -0.1237730  -0.0142029  -0.0000000   0.0320593
   14   0.0000000  -0.0314199   0.0000000  -0.0000000   0.0050018   0.0000000
   15  -0.1296634   0.0000000  -0.1248848   0.0136124  -0.0000000  -0.0185561
   16   0.0004689   0.0000000  -0.0253093  -0.0996910   0.0000000   0.0462887
   17  -0.0000000   0.0052543  -0.0000000   0.0000000  -0.0199378  -0.0000000
   18   0.0031047  -0.0000000  -0.0146595   0.0586315  -0.0000000  -0.0636320
           13          14          15          16          17          18
    1  -0.2699653   0.0000000   0.1296634   0.0004689  -0.0000000  -0.0031047
    2   0.0000000  -0.0314199  -0.0000000  -0.0000000   0.0052543   0.0000000
    3   0.1237730  -0.0000000  -0.1248848   0.0253093   0.0000000  -0.0146595
    4  -0.0142029  -0.0000000  -0.0136124  -0.0996910   0.0000000  -0.0586315
    5  -0.0000000   0.0050018   0.0000000   0.0000000  -0.0199378  -0.0000000
    6  -0.0320593   0.0000000  -0.0185561  -0.0462887   0.0000000  -0.0636320
    7  -0.2699653   0.0000000  -0.1296634   0.0004689  -0.0000000   0.0031047
    8   0.0000000  -0.0314199   0.0000000   0.0000000   0.0052543  -0.0000000
    9  -0.1237730   0.0000000  -0.1248848  -0.0253093  -0.0000000  -0.0146595
   10  -0.0142029  -0.0000000   0.0136124  -0.0996910   0.0000000   0.0586315
   11  -0.0000000   0.0050018  -0.0000000   0.0000000  -0.0199378  -0.0000000
   12   0.0320593   0.0000000  -0.0185561   0.0462887  -0.0000000  -0.0636320
   13   0.6477591   0.0000000   0.0000000  -0.0794227  -0.0000000  -0.0000000
   14   0.0000000   0.0969599  -0.0000000  -0.0000000  -0.0441237   0.0000000
   15   0.0000000  -0.0000000   0.8297614  -0.0000000   0.0000000  -0.5428794
   16  -0.0794227  -0.0000000  -0.0000000   0.2778669   0.0000000   0.0000000
   17  -0.0000000  -0.0441237   0.0000000   0.0000000   0.0734906  -0.0000000
   18  -0.0000000   0.0000000  -0.5428794   0.0000000  -0.0000000   0.6994625
 Gradient time:  CPU 208.83 s  wall 54.36 s
 **********************************************************************
 **                                                                  **
 **                       VIBRATIONAL ANALYSIS                       **
 **                       --------------------                       **
 **                                                                  **
 **        VIBRATIONAL FREQUENCIES (CM**-1) AND NORMAL MODES         **
 **     FORCE CONSTANTS (mDYN/ANGSTROM) AND REDUCED MASSES (AMU)     **
 **                  INFRARED INTENSITIES (KM/MOL)                   **
 **                                                                  **
 **********************************************************************


 Mode:                 1                      2                      3
 Frequency:       182.12                 325.82                 415.79
 Force Cnst:      0.6873                 0.1884                 0.6267
 Red. Mass:      35.1724                 3.0126                 6.1520
 IR Active:          YES                    YES                    YES
 IR Intens:        0.063                  0.111                  8.802
 Raman Active:       YES                    YES                    YES
               X      Y      Z        X      Y      Z        X      Y      Z
 H         -0.004  0.000  0.386    0.560 -0.000  0.346   -0.000 -0.521 -0.000
 Br         0.440 -0.000 -0.064   -0.033 -0.000 -0.054    0.000 -0.030  0.000
 H          0.004 -0.000  0.386    0.560 -0.000 -0.346   -0.000 -0.521  0.000
 Br        -0.440  0.000 -0.064   -0.033 -0.000  0.054    0.000 -0.030 -0.000
 C         -0.000 -0.000  0.392    0.353 -0.000  0.000   -0.000 -0.175 -0.000
 C         -0.000  0.000  0.391   -0.007  0.000  0.000   -0.000  0.652 -0.000
 TransDip   0.000 -0.000 -0.008   -0.011 -0.000  0.000   -0.000 -0.095 -0.000

 Mode:                 4                      5                      6
 Frequency:       468.72                 668.47                 688.21
 Force Cnst:      1.0234                 0.2665                 0.9570
 Red. Mass:       7.9060                 1.0121                 3.4294
 IR Active:          YES                    NO                     YES
 IR Intens:        4.962                  0.000                 92.890
 Raman Active:       YES                    YES                    YES
               X      Y      Z        X      Y      Z        X      Y      Z
 H         -0.000 -0.000  0.513    0.000  0.707  0.000   -0.256  0.000 -0.579
 Br        -0.081 -0.000 -0.078    0.000 -0.005  0.000   -0.036 -0.000 -0.020
 H          0.000 -0.000  0.513    0.000 -0.707 -0.000   -0.256 -0.000  0.579
 Br         0.081 -0.000 -0.078    0.000  0.005 -0.000   -0.036 -0.000  0.020
 C         -0.000 -0.000  0.499   -0.000  0.000  0.000    0.086 -0.000  0.000
 C         -0.000  0.000  0.445   -0.000 -0.000 -0.000    0.434  0.000  0.000
 TransDip  -0.000 -0.000  0.071   -0.000  0.000 -0.000    0.309 -0.000 -0.000

 Mode:                 7                      8                      9
 Frequency:       906.72                1070.90                1399.78
 Force Cnst:      0.6474                 1.1789                 1.3439
 Red. Mass:       1.3365                 1.7448                 1.1641
 IR Active:          YES                    YES                    YES
 IR Intens:       48.820                 98.532                  0.035
 Raman Active:       YES                    YES                    YES
               X      Y      Z        X      Y      Z        X      Y      Z
 H         -0.000  0.696 -0.000    0.227  0.000  0.644    0.342  0.000  0.613
 Br         0.000 -0.000  0.000   -0.005 -0.000 -0.001    0.001 -0.000  0.001
 H         -0.000  0.696  0.000    0.227  0.000 -0.644   -0.342 -0.000  0.613
 Br         0.000 -0.000 -0.000   -0.005 -0.000  0.001   -0.001  0.000  0.001
 C          0.000 -0.166 -0.000   -0.170 -0.000 -0.000   -0.000  0.000  0.004
 C         -0.000  0.049  0.000    0.195  0.000  0.000    0.000  0.000 -0.119
 TransDip  -0.000  0.224  0.000    0.318  0.000 -0.000    0.000 -0.000  0.006

 Mode:                10                     11                     12
 Frequency:      1645.41                3157.29                3249.73
 Force Cnst:      8.5882                 6.2205                 6.9557
 Red. Mass:       5.3840                 1.0591                 1.1179
 IR Active:          YES                    YES                    YES
 IR Intens:       60.834                  1.493                  0.143
 Raman Active:       YES                    YES                    YES
               X      Y      Z        X      Y      Z        X      Y      Z
 H         -0.483 -0.000 -0.261    0.611  0.000 -0.353    0.602  0.000 -0.365
 Br         0.003 -0.000  0.003   -0.000 -0.000 -0.000    0.000 -0.000  0.000
 H          0.483  0.000 -0.261   -0.611  0.000 -0.353    0.602 -0.000  0.365
 Br        -0.003 -0.000  0.003    0.000  0.000 -0.000    0.000 -0.000 -0.000
 C          0.000 -0.000  0.450   -0.000 -0.000  0.068   -0.100  0.000 -0.000
 C         -0.000  0.000 -0.442   -0.000  0.000 -0.008   -0.002  0.000  0.000
 TransDip  -0.000  0.000 -0.250   -0.000  0.000 -0.039    0.012 -0.000  0.000

 STANDARD THERMODYNAMIC QUANTITIES AT   298.15 K  AND     1.00 ATM

   This Molecule has  0 Imaginary Frequencies
   Zero point vibrational energy:       20.270 kcal/mol

   Atom    1 Element H  Has Mass    1.00783
   Atom    2 Element Br Has Mass   78.91830
   Atom    3 Element H  Has Mass    1.00783
   Atom    4 Element Br Has Mass   78.91830
   Atom    5 Element C  Has Mass   12.00000
   Atom    6 Element C  Has Mass   12.00000
   Molecular Mass:   183.852260 amu
   Principal axes and moments of inertia in amu*Bohr^2:
                             1           2           3
    Eigenvalues --      298.86367  1466.65376  1765.51743
          X               1.00000     0.00000     0.00000
          Y              -0.00000     0.00000     1.00000
          Z               0.00000     1.00000    -0.00000
   Rotational Symmetry Number is   2
   The Molecule is an Asymmetric Top
   Translational Enthalpy:        0.889 kcal/mol
   Rotational Enthalpy:           0.889 kcal/mol
   Vibrational Enthalpy:         21.434 kcal/mol
   gas constant (RT):             0.592 kcal/mol
   Translational Entropy:        41.533  cal/mol.K
   Rotational Entropy:           26.761  cal/mol.K
   Vibrational Entropy:           6.131  cal/mol.K

   Total Enthalpy:               23.804 kcal/mol
   Total Entropy:                74.426  cal/mol.K

 ======================================================================

 STANDARD THERMODYNAMIC QUANTITIES FOR ANHARMONIC VIBRATION -- TOSH

   Zero point vibrational energy: ************ kcal/mol

   Vibrational Enthalpy:       Infinity kcal/mol
   Vibrational Entropy:             NaN  cal/mol.K

   Total Enthalpy:             Infinity kcal/mol
   Total Entropy:                   NaN  cal/mol.K

 ======================================================================

 STANDARD THERMODYNAMIC QUANTITIES FOR ANHARMONIC VIBRATION -- VPT2

   Zero point vibrational energy: ************ kcal/mol

   Vibrational Enthalpy:       Infinity kcal/mol
   Vibrational Entropy:             NaN  cal/mol.K

   Total Enthalpy:             Infinity kcal/mol
   Total Entropy:                   NaN  cal/mol.K

 ======================================================================

Archival summary:
1\1\TWL01\FREQ\ProcedureUnspecified\BasisUnspecified\r222\taweetha\TueAug2805:13:032018TueAug2805:13:032018\0\\#,FREQ,ProcedureUnspecified,BasisUnspecified,\\0,1\Br\C,1,1.90496\C,2,1.3251,1,122.329\H,3,1.08219,2,120.748,1,-180,0\H,3,1.08219,2,120.748,1,0,0\Br,2,1.90496,1,115.341,3,-180,0\\\@

 Total job time:  60.55s(wall), 231.44s(cpu) 
 Tue Aug 28 05:13:03 2018

        *************************************************************
        *                                                           *
        *  Thank you very much for using Q-Chem.  Have a nice day.  *
        *                                                           *
        *************************************************************
