# Supplementary material for: Geometric and energetic data from ab initio calculations of haloethene, haloimine, halomethylenephosphine, haloiminophosphine, halodiazene, halodiphosphene and halocyclopropane
Source: Data Brief. 2019 Nov 2;27:104738. doi: 10.1016/j.dib.2019.104738 (PMC6861602; doi:10.1016/j.dib.2019.104738)
Supplement: Multimedia component 2 [file mmc2.zip › CC/B3LYP/HHCCBrCl.out]

Q-Chem Developer Version!
                  Welcome to Q-Chem
     A Quantum Leap Into The Future Of Chemistry


 Q-Chem 5.1, Q-Chem, Inc., Pleasanton, CA (2018)

 Yihan Shao,  Zhengting Gan,  E. Epifanovsky,  A. T. B. Gilbert,  M. Wormit,  
 J. Kussmann,  A. W. Lange,  A. Behn,  Jia Deng,  Xintian Feng,  D. Ghosh,  
 M. Goldey,  P. R. Horn,  L. D. Jacobson,  I. Kaliman,  T. Kus,  A. Landau,  
 Jie Liu,  E. I. Proynov,  R. M. Richard,  R. P. Steele,  E. J. Sundstrom,  
 H. L. Woodcock III,  P. M. Zimmerman,  D. Zuev,  B. Albrecht,  E. Alguire,  
 S. A. Baeppler,  D. Barton,  Z. Benda,  Y. A. Bernard,  E. J. Berquist,  
 K. B. Bravaya,  H. Burton,  D. Casanova,  Chun-Min Chang,  Yunqing Chen,  
 A. Chien,  K. D. Closser,  M. P. Coons,  S. Coriani,  S. Dasgupta,  
 A. L. Dempwolff,  M. Diedenhofen,  Hainam Do,  R. G. Edgar,  Po-Tung Fang,  
 S. Faraji,  S. Fatehi,  Qingguo Feng,  K. D. Fenk,  J. Fosso-Tande,  
 Qinghui Ge,  A. Ghysels,  G. Gidofalvi,  J. Gomes,  J. Gonthier,  A. Gunina,  
 D. Hait,  M. W. D. Hanson-Heine,  P. H. P. Harbach,  A. W. Hauser,  
 J. E. Herr,  E. G. Hohenstein,  Z. C. Holden,  Kerwin Hui,  B. C. Huynh,  
 T.-C. Jagau,  Hyunjun Ji,  B. Kaduk,  K. Khistyaev,  Jaehoon Kim,  
 P. Klunzinger,  K. Koh,  D. Kosenkov,  L. Koulias,  T. Kowalczyk,  
 C. M. Krauter,  A. Kunitsa,  Ka Un Lao,  A. Laurent,  K. V. Lawler,  
 Joonho Lee,  D. Lefrancois,  S. Lehtola,  D. S. Levine,  Yi-Pei Li,  
 You-Sheng Lin,  Fenglai Liu,  E. Livshits,  A. Luenser,  P. Manohar,  
 E. Mansoor,  S. F. Manzer,  Shan-Ping Mao,  Yuezhi Mao,  N. Mardirossian,  
 A. V. Marenich,  T. Markovich,  L. A. Martinez-Martinez,  S. A. Maurer,  
 N. J. Mayhall,  S. C. McKenzie,  J.-M. Mewes,  A. F. Morrison,  
 J. W. Mullinax,  K. Nanda,  T. S. Nguyen-Beck,  R. Olivares-Amaya,  
 J. A. Parkhill,  T. M. Perrine,  F. Plasser,  P. Pokhilko,  S. Prager,  
 A. Prociuk,  E. Ramos,  D. R. Rehn,  F. Rob,  M. Schneider,  N. Sergueev,  
 S. M. Sharada,  S. Sharma,  D. W. Small,  T. Stauch,  T. Stein,  
 Yu-Chuan Su,  A. J. W. Thom,  A. Tkatchenko,  T. Tsuchimochi,  N. M. Tubman,  
 L. Vogt,  M. L. Vidal,  O. Vydrov,  M. A. Watson,  J. Wenzel,  
 M. de Wergifosse,  T. A. Wesolowski,  A. White,  J. Witte,  A. Yamada,  
 Jun Yang,  K. Yao,  S. Yeganeh,  S. R. Yost,  Zhi-Qiang You,  A. Zech,  
 Igor Ying Zhang,  Xing Zhang,  Yan Zhao,  Ying Zhu,  B. R. Brooks,  
 G. K. L. Chan,  C. J. Cramer,  M. S. Gordon,  W. J. Hehre,  A. Klamt,  
 M. W. Schmidt,  C. D. Sherrill,  D. G. Truhlar,  A. Aspuru-Guzik,  R. Baer,  
 A. T. Bell,  N. A. Besley,  Jeng-Da Chai,  A. E. DePrince, III,  
 R. A. DiStasio Jr.,  A. Dreuw,  B. D. Dunietz,  T. R. Furlani,  
 Chao-Ping Hsu,  Yousung Jung,  Jing Kong,  D. S. Lambrecht,  WanZhen Liang,  
 C. Ochsenfeld,  V. A. Rassolov,  L. V. Slipchenko,  J. E. Subotnik,  
 T. Van Voorhis,  J. M. Herbert,  A. I. Krylov,  P. M. W. Gill,  M. Head-Gordon

 Contributors to earlier versions of Q-Chem not listed above: 
 R. D. Adamson,  B. Austin,  J. Baker,  G. J. O. Beran,  K. Brandhorst,  
 S. T. Brown,  E. F. C. Byrd,  A. K. Chakraborty,  C.-L. Cheng,  
 Siu Hung Chien,  D. M. Chipman,  D. L. Crittenden,  H. Dachsel,  
 R. J. Doerksen,  A. D. Dutoi,  L. Fusti-Molnar,  W. A. Goddard III,  
 A. Golubeva-Zadorozhnaya,  S. R. Gwaltney,  G. Hawkins,  A. Heyden,  
 S. Hirata,  G. Kedziora,  F. J. Keil,  C. Kelley,  Jihan Kim,  R. A. King,  
 R. Z. Khaliullin,  P. P. Korambath,  W. Kurlancheek,  A. M. Lee,  M. S. Lee,  
 S. V. Levchenko,  Ching Yeh Lin,  D. Liotard,  R. C. Lochan,  I. Lotan,  
 P. E. Maslen,  N. Nair,  D. P. O'Neill,  D. Neuhauser,  E. Neuscamman,  
 C. M. Oana,  R. Olson,  B. Peters,  R. Peverati,  P. A. Pieniazek,  
 Y. M. Rhee,  J. Ritchie,  M. A. Rohrdanz,  E. Rosta,  N. J. Russ,  
 H. F. Schaefer III,  N. E. Schultz,  N. Shenvi,  A. C. Simmonett,  A. Sodt,  
 D. Stuck,  K. S. Thanthiriwatte,  V. Vanovschi,  Tao Wang,  A. Warshel,  
 C. F. Williams,  Q. Wu,  X. Xu,  W. Zhang

 Please cite Q-Chem as follows:
 Y. Shao et al., Mol. Phys. 113, 184-215 (2015)
 DOI: 10.1080/00268976.2014.952696

 Q-Chem 5.1.1 for Intel X86 EM64T Linux

 Parts of Q-Chem use Armadillo 8.300.2 (Tropical Shenanigans).
 http://arma.sourceforge.net/

 Q-Chem begins on Tue Aug 28 23:16:51 2018  

Host: 
0

     Scratch files written to /scratch/taweetham/qchem28583//
Input Ideriv = 2
Curr. Ideriv = -1
Max.  Ideriv = 2

Checking the input file for inconsistencies... 	...done.

--------------------------------------------------------------
User input:
--------------------------------------------------------------
HBrHCl.inp
$molecule
0 1
Br
C  1 1.906249
C  2 1.325103 1 122.522608
H  3 1.081338 2 120.714371 1 -0.000000 0
H  3 1.082571 2 120.425165 1 -180.000000 0
Cl 2 1.743163 1 114.678858 3 -180.000000 0
$end

$rem
   JOB_TYPE		OPTIMIZATION
   BASIS		6-311++G**
   EXCHANGE		B3LYP
$end

--------------------------------------------------------------
 ----------------------------------------------------------------
             Standard Nuclear Orientation (Angstroms)
    I     Atom           X                Y                Z
 ----------------------------------------------------------------
    1      Br      1.1934708771    -0.1749648808    -0.0000000000
    2      C      -0.5895264831     0.4993537853     0.0000000000
    3      C      -0.8606473788     1.7964241074     0.0000000000
    4      H      -0.0636649596     2.5272530161     0.0000000000
    5      H      -1.8865602121     2.1420580589     0.0000000000
    6      Cl     -1.8306007268    -0.7247180942    -0.0000000000
 ----------------------------------------------------------------
 Molecular Point Group                 Cs    NOp =  2
 Largest Abelian Subgroup              Cs    NOp =  2
 Nuclear Repulsion Energy =   290.8638248343 hartrees
 There are       33 alpha and       33 beta electrons
 Requested basis set is 6-311++G(d,p)
 There are 54 shells and 136 basis functions

 Total QAlloc Memory Limit   2000 MB
 Mega-Array Size       188 MB
 MEM_STATIC part       192 MB
 A cutoff of  1.0D-11 yielded   1325 shell pairs
 There are      8849 function pairs (      9682 Cartesian)
 Smallest overlap matrix eigenvalue = 4.69E-05

 Scale SEOQF with 1.000000e-01/1.000000e-01/1.000000e-01

 Standard Electronic Orientation quadrupole field applied
 Nucleus-field energy     =     0.0000000072 hartrees
 Guess from superposition of atomic densities
 Warning:  Energy on first SCF cycle will be non-variational
 SAD guess density has 66.000000 electrons

 -----------------------------------------------------------------------
  General SCF calculation program by
  Eric Jon Sundstrom, Paul Horn, Yuezhi Mao, Dmitri Zuev, Alec White,
  David Stuck, Shaama M.S., Shane Yost, Joonho Lee, David Small,
  Daniel Levine, Susi Lehtola, Hugh Burton, Evgeny Epifanovsky
 -----------------------------------------------------------------------
 Exchange:     0.2000 Hartree-Fock + 0.0800 Slater + 0.7200 B88
 Correlation:  0.1900 VWN1RPA + 0.8100 LYP
 Using SG-1 standard quadrature grid
 A restricted SCF calculation will be
 performed using DIIS
 SCF converges when DIIS error is below 1.0e-08
 ---------------------------------------
  Cycle       Energy         DIIS error
 ---------------------------------------
    1   -3112.2963869868      4.56e-02  
    2   -3111.7100290684      5.66e-03  
    3   -3111.6211989339      7.95e-03  
    4   -3111.7704446485      1.41e-03  
    5   -3111.7747579266      5.23e-04  
    6   -3111.7753417115      1.63e-04  
    7   -3111.7754083521      2.54e-05  
    8   -3111.7754096284      5.31e-06  
    9   -3111.7754096905      2.84e-06  
   10   -3111.7754097025      4.70e-07  
   11   -3111.7754097030      8.93e-08  
   12   -3111.7754097030      2.01e-08  
   13   -3111.7754097030      2.10e-09  Convergence criterion met
 ---------------------------------------
 SCF time:   CPU 20.76s  wall 21.00s 
 SCF   energy in the final basis set =    -3111.7754097030
 Total energy in the final basis set =    -3111.7754097030

 --------------------------------------------------------------
             Orbital Energies (a.u.) and Symmetries
 --------------------------------------------------------------

 Alpha MOs, Restricted
 -- Occupied --                  
-482.85 -101.58  -62.50  -56.32  -56.32  -56.32  -10.30  -10.20
  1 A'    2 A'    3 A'    4 A'    1 A"    5 A'    6 A'    7 A'                 
 -9.492  -8.713  -7.257  -7.247  -7.246  -6.545  -6.531  -6.530
  8 A'    9 A'   10 A'    2 A"   11 A'   12 A'    3 A"   13 A'                 
 -2.656  -2.651  -2.651  -2.640  -2.640  -0.911  -0.816  -0.760
 14 A'    4 A"   15 A'    5 A"   16 A'   17 A'   18 A'   19 A'                 
 -0.577  -0.499  -0.476  -0.406  -0.403  -0.344  -0.324  -0.306
 20 A'   21 A'   22 A'    6 A"   23 A'   24 A'    7 A"   25 A'                 
 -0.272
  8 A"                                                                         
 -- Virtual --                   
 -0.043  -0.038  -0.005   0.005   0.024   0.025   0.056   0.060
 26 A'    9 A"   27 A'   28 A'   29 A'   30 A'   10 A"   31 A'                 
  0.074   0.081   0.082   0.092   0.104   0.110   0.130   0.136
 32 A'   33 A'   11 A"   12 A"   34 A'   35 A'   36 A'   37 A'                 
  0.143   0.145   0.154   0.185   0.191   0.223   0.278   0.297
 38 A'   13 A"   39 A'   40 A'   41 A'   42 A'   43 A'   44 A'                 
  0.392   0.405   0.417   0.429   0.458   0.460   0.475   0.496
 45 A'   46 A'   14 A"   47 A'   48 A'   15 A"   49 A'   50 A'                 
  0.504   0.511   0.542   0.564   0.587   0.612   0.613   0.687
 16 A"   51 A'   17 A"   18 A"   52 A'   53 A'   19 A"   54 A'                 
  0.712   0.750   0.767   0.807   0.838   0.852   0.867   0.887
 55 A'   56 A'   57 A'   58 A'   20 A"   21 A"   59 A'   60 A'                 
  0.921   0.954   1.015   1.128   1.161   1.183   1.417   1.438
 61 A'   62 A'   22 A"   63 A'   64 A'   23 A"   24 A"   65 A'                 
  1.454   1.593   1.648   1.650   1.760   1.953   1.996   2.001
 66 A'   67 A'   25 A"   68 A'   69 A'   26 A"   27 A"   70 A'                 
  2.037   2.040   2.105   2.179   2.219   2.255   2.325   2.472
 28 A"   71 A'   72 A'   73 A'   74 A'   29 A"   75 A'   76 A'                 
  2.557   2.605   2.678   2.690   2.752   2.843   3.073   3.264
 77 A'   78 A'   30 A"   79 A'   80 A'   31 A"   81 A'   82 A'                 
  3.722   3.766   3.989   4.017   4.061   4.170   4.361   6.640
 83 A'   84 A'   32 A"   85 A'   33 A"   86 A'   87 A'   88 A'                 
  7.543   7.590   7.658   9.730  23.499  24.195  25.797  25.975
 34 A"   89 A'   90 A'   91 A'   92 A'   93 A'   35 A"   94 A'                 
 26.361  47.913 215.714 289.739 289.786 289.8831020.707
 95 A'   96 A'   97 A'   36 A"   98 A'   99 A'  100 A'                         

 Beta MOs, Restricted
 -- Occupied --                  
-482.85 -101.58  -62.50  -56.32  -56.32  -56.32  -10.30  -10.20
  1 A'    2 A'    3 A'    4 A'    1 A"    5 A'    6 A'    7 A'                 
 -9.492  -8.713  -7.257  -7.247  -7.246  -6.545  -6.531  -6.530
  8 A'    9 A'   10 A'    2 A"   11 A'   12 A'    3 A"   13 A'                 
 -2.656  -2.651  -2.651  -2.640  -2.640  -0.911  -0.816  -0.760
 14 A'    4 A"   15 A'    5 A"   16 A'   17 A'   18 A'   19 A'                 
 -0.577  -0.499  -0.476  -0.406  -0.403  -0.344  -0.324  -0.306
 20 A'   21 A'   22 A'    6 A"   23 A'   24 A'    7 A"   25 A'                 
 -0.272
  8 A"                                                                         
 -- Virtual --                   
 -0.043  -0.038  -0.005   0.005   0.024   0.025   0.056   0.060
 26 A'    9 A"   27 A'   28 A'   29 A'   30 A'   10 A"   31 A'                 
  0.074   0.081   0.082   0.092   0.104   0.110   0.130   0.136
 32 A'   33 A'   11 A"   12 A"   34 A'   35 A'   36 A'   37 A'                 
  0.143   0.145   0.154   0.185   0.191   0.223   0.278   0.297
 38 A'   13 A"   39 A'   40 A'   41 A'   42 A'   43 A'   44 A'                 
  0.392   0.405   0.417   0.429   0.458   0.460   0.475   0.496
 45 A'   46 A'   14 A"   47 A'   48 A'   15 A"   49 A'   50 A'                 
  0.504   0.511   0.542   0.564   0.587   0.612   0.613   0.687
 16 A"   51 A'   17 A"   18 A"   52 A'   53 A'   19 A"   54 A'                 
  0.712   0.750   0.767   0.807   0.838   0.852   0.867   0.887
 55 A'   56 A'   57 A'   58 A'   20 A"   21 A"   59 A'   60 A'                 
  0.921   0.954   1.015   1.128   1.161   1.183   1.417   1.438
 61 A'   62 A'   22 A"   63 A'   64 A'   23 A"   24 A"   65 A'                 
  1.454   1.593   1.648   1.650   1.760   1.953   1.996   2.001
 66 A'   67 A'   25 A"   68 A'   69 A'   26 A"   27 A"   70 A'                 
  2.037   2.040   2.105   2.179   2.219   2.255   2.325   2.472
 28 A"   71 A'   72 A'   73 A'   74 A'   29 A"   75 A'   76 A'                 
  2.557   2.605   2.678   2.690   2.752   2.843   3.073   3.264
 77 A'   78 A'   30 A"   79 A'   80 A'   31 A"   81 A'   82 A'                 
  3.722   3.766   3.989   4.017   4.061   4.170   4.361   6.640
 83 A'   84 A'   32 A"   85 A'   33 A"   86 A'   87 A'   88 A'                 
  7.543   7.590   7.658   9.730  23.499  24.195  25.797  25.975
 34 A"   89 A'   90 A'   91 A'   92 A'   93 A'   35 A"   94 A'                 
 26.361  47.913 215.714 289.739 289.786 289.8831020.707
 95 A'   96 A'   97 A'   36 A"   98 A'   99 A'  100 A'                         
 --------------------------------------------------------------

          Ground-State Mulliken Net Atomic Charges

     Atom                 Charge (a.u.)
  ----------------------------------------
      1 Br                   -0.141692
      2 C                     0.080708
      3 C                    -0.527093
      4 H                     0.174521
      5 H                     0.127125
      6 Cl                    0.286432
  ----------------------------------------
  Sum of atomic charges =     0.000000

 -----------------------------------------------------------------
                    Cartesian Multipole Moments
 -----------------------------------------------------------------
    Charge (ESU x 10^10)
                 0.0000
    Dipole Moment (Debye)
         X      -0.2063      Y       1.3931      Z      -0.0000
       Tot       1.4083
    Quadrupole Moments (Debye-Ang)
        XX     -41.5194     XY      -1.5561     YY     -39.8209
        XZ       0.0000     YZ      -0.0000     ZZ     -45.0216
    Octopole Moments (Debye-Ang^2)
       XXX      32.5361    XXY      -3.5995    XYY       6.5641
       YYY      -0.7870    XXZ      -0.0000    XYZ       0.0000
       YYZ       0.0000    XZZ      11.1781    YZZ      -4.6538
       ZZZ      -0.0000
    Hexadecapole Moments (Debye-Ang^3)
      XXXX    -483.9072   XXXY      -6.7774   XXYY    -112.9738
      XYYY      -2.3756   YYYY    -226.7381   XXXZ      -0.0000
      XXYZ      -0.0000   XYYZ      -0.0000   YYYZ      -0.0000
      XXZZ     -97.3796   XYZZ       0.9459   YYZZ     -54.8135
      XZZZ       0.0000   YZZZ      -0.0000   ZZZZ     -54.6095
 -----------------------------------------------------------------
 Calculating analytic gradient of the SCF energy
 Gradient of SCF Energy
            1           2           3           4           5           6
    1  -0.0007789   0.0007548  -0.0000448  -0.0001144   0.0000493   0.0001341
    2   0.0006092  -0.0004235   0.0000691  -0.0002198  -0.0000924   0.0000574
    3  -0.0000000   0.0000000   0.0000000  -0.0000000   0.0000000  -0.0000000
 Max gradient component =       7.789E-04
 RMS gradient           =       3.186E-04
 Gradient time:  CPU 5.28 s  wall 5.29 s
 Geometry Optimization Parameters
   NAtoms,    NIC,     NZ,  NCons,   NDum,   NFix, NCnnct, MaxDiis
        6      27       6       0       0       0       0       0


** GEOMETRY OPTIMIZATION IN DELOCALIZED INTERNAL COORDINATES **
   Searching for a Minimum

   Optimization Cycle:   1

                       Coordinates (Angstroms)
     ATOM                X               Y               Z
      1  Br        1.1934708771   -0.1749648808    0.0000000000
      2  C        -0.5895264831    0.4993537853    0.0000000000
      3  C        -0.8606473788    1.7964241074    0.0000000000
      4  H        -0.0636649596    2.5272530161    0.0000000000
      5  H        -1.8865602121    2.1420580589    0.0000000000
      6  Cl       -1.8306007268   -0.7247180942    0.0000000000
   Point Group: cs    Number of degrees of freedom:     9


   Energy is  -3111.775409703


 Attempting to Generate Delocalized Internal Coordinates

  9 Hessian modes will be used to form the next step
  Hessian Eigenvalues:
     0.160000    0.160000    0.192610    0.250000    0.250000    0.311590
     0.356855    0.358331    0.606774

 Minimum Search - Taking Simple RFO Step
 Searching for Lamda that Minimizes Along All modes
 Value Taken    Lamda =  -0.00000648
 Step Taken.  Stepsize is  0.005700

                             Maximum     Tolerance    Cnvgd?
         Gradient           0.000544      0.000300      NO
         Displacement       0.002615      0.001200      NO
         Energy change     *********      0.000001      NO


 New Cartesian Coordinates Obtained by Inverse Iteration

 Displacement from previous Coordinates is:  0.007915
 ----------------------------------------------------------------
             Standard Nuclear Orientation (Angstroms)
    I     Atom           X                Y                Z
 ----------------------------------------------------------------
    1      Br      1.1952507053    -0.1778229852     0.0000000000
    2      C      -0.5893716690     0.4997164018     0.0000000000
    3      C      -0.8607414511     1.7969231164     0.0000000000
    4      H      -0.0647265139     2.5292299355     0.0000000000
    5      H      -1.8871430211     2.1416318264     0.0000000000
    6      Cl     -1.8307969336    -0.7242723023     0.0000000000
 ----------------------------------------------------------------
 Molecular Point Group                 Cs    NOp =  2
 Largest Abelian Subgroup              Cs    NOp =  2
 Nuclear Repulsion Energy =   290.6635412040 hartrees
 There are       33 alpha and       33 beta electrons
 Applying Cartesian multipole field
    Component          Value
    ---------          -----
     (2,0,0)        1.00000E-11
     (0,2,0)        2.00000E-11
     (0,0,2)       -3.00000E-11
 Nucleus-field energy     =     0.0000000072 hartrees
 Requested basis set is 6-311++G(d,p)
 There are 54 shells and 136 basis functions
 A cutoff of  1.0D-11 yielded   1324 shell pairs
 There are      8846 function pairs (      9679 Cartesian)
 Smallest overlap matrix eigenvalue = 4.69E-05
 Guess MOs from SCF MO coefficient file

 -----------------------------------------------------------------------
  General SCF calculation program by
  Eric Jon Sundstrom, Paul Horn, Yuezhi Mao, Dmitri Zuev, Alec White,
  David Stuck, Shaama M.S., Shane Yost, Joonho Lee, David Small,
  Daniel Levine, Susi Lehtola, Hugh Burton, Evgeny Epifanovsky
 -----------------------------------------------------------------------
 Exchange:     0.2000 Hartree-Fock + 0.0800 Slater + 0.7200 B88
 Correlation:  0.1900 VWN1RPA + 0.8100 LYP
 Using SG-1 standard quadrature grid
 A restricted SCF calculation will be
 performed using DIIS
 SCF converges when DIIS error is below 1.0e-08
 ---------------------------------------
  Cycle       Energy         DIIS error
 ---------------------------------------
    1   -3111.7754104428      2.66e-05  
    2   -3111.7754121706      1.52e-05  
    3   -3111.7754120869      1.65e-05  
    4   -3111.7754126949      2.21e-06  
    5   -3111.7754127059      8.05e-07  
    6   -3111.7754127074      1.60e-07  
    7   -3111.7754127075      2.55e-08  
    8   -3111.7754127075      8.74e-09  Convergence criterion met
 ---------------------------------------
 SCF time:   CPU 13.84s  wall 14.00s 
 SCF   energy in the final basis set =    -3111.7754127075
 Total energy in the final basis set =    -3111.7754127075

 --------------------------------------------------------------
             Orbital Energies (a.u.) and Symmetries
 --------------------------------------------------------------

 Alpha MOs, Restricted
 -- Occupied --                  
-482.85 -101.58  -62.50  -56.32  -56.32  -56.32  -10.30  -10.20
  1 A'    2 A'    3 A'    4 A'    1 A"    5 A'    6 A'    7 A'                 
 -9.492  -8.712  -7.257  -7.247  -7.246  -6.545  -6.531  -6.530
  8 A'    9 A'   10 A'    2 A"   11 A'   12 A'    3 A"   13 A'                 
 -2.656  -2.651  -2.651  -2.640  -2.640  -0.910  -0.816  -0.760
 14 A'    4 A"   15 A'    5 A"   16 A'   17 A'   18 A'   19 A'                 
 -0.577  -0.499  -0.476  -0.406  -0.403  -0.344  -0.324  -0.305
 20 A'   21 A'   22 A'    6 A"   23 A'   24 A'    7 A"   25 A'                 
 -0.272
  8 A"                                                                         
 -- Virtual --                   
 -0.043  -0.038  -0.005   0.005   0.024   0.025   0.056   0.060
 26 A'    9 A"   27 A'   28 A'   29 A'   30 A'   10 A"   31 A'                 
  0.073   0.081   0.082   0.092   0.104   0.110   0.130   0.136
 32 A'   33 A'   11 A"   12 A"   34 A'   35 A'   36 A'   37 A'                 
  0.143   0.145   0.154   0.185   0.191   0.223   0.278   0.297
 38 A'   13 A"   39 A'   40 A'   41 A'   42 A'   43 A'   44 A'                 
  0.392   0.405   0.417   0.429   0.458   0.460   0.475   0.496
 45 A'   46 A'   14 A"   47 A'   48 A'   15 A"   49 A'   50 A'                 
  0.503   0.511   0.542   0.564   0.587   0.611   0.613   0.687
 16 A"   51 A'   17 A"   18 A"   52 A'   53 A'   19 A"   54 A'                 
  0.712   0.749   0.767   0.807   0.838   0.852   0.867   0.886
 55 A'   56 A'   57 A'   58 A'   20 A"   21 A"   59 A'   60 A'                 
  0.921   0.954   1.015   1.128   1.160   1.182   1.416   1.437
 61 A'   62 A'   22 A"   63 A'   64 A'   23 A"   24 A"   65 A'                 
  1.453   1.593   1.648   1.649   1.759   1.953   1.996   2.000
 66 A'   67 A'   25 A"   68 A'   69 A'   26 A"   27 A"   70 A'                 
  2.037   2.039   2.105   2.179   2.220   2.255   2.325   2.472
 28 A"   71 A'   72 A'   73 A'   74 A'   29 A"   75 A'   76 A'                 
  2.557   2.604   2.678   2.690   2.751   2.843   3.072   3.263
 77 A'   78 A'   30 A"   79 A'   80 A'   31 A"   81 A'   82 A'                 
  3.722   3.766   3.989   4.017   4.060   4.169   4.361   6.639
 83 A'   84 A'   32 A"   85 A'   33 A"   86 A'   87 A'   88 A'                 
  7.543   7.590   7.658   9.730  23.498  24.194  25.797  25.975
 34 A"   89 A'   90 A'   91 A'   92 A'   93 A'   35 A"   94 A'                 
 26.361  47.913 215.713 289.739 289.786 289.8831020.706
 95 A'   96 A'   97 A'   36 A"   98 A'   99 A'  100 A'                         

 Beta MOs, Restricted
 -- Occupied --                  
-482.85 -101.58  -62.50  -56.32  -56.32  -56.32  -10.30  -10.20
  1 A'    2 A'    3 A'    4 A'    1 A"    5 A'    6 A'    7 A'                 
 -9.492  -8.712  -7.257  -7.247  -7.246  -6.545  -6.531  -6.530
  8 A'    9 A'   10 A'    2 A"   11 A'   12 A'    3 A"   13 A'                 
 -2.656  -2.651  -2.651  -2.640  -2.640  -0.910  -0.816  -0.760
 14 A'    4 A"   15 A'    5 A"   16 A'   17 A'   18 A'   19 A'                 
 -0.577  -0.499  -0.476  -0.406  -0.403  -0.344  -0.324  -0.305
 20 A'   21 A'   22 A'    6 A"   23 A'   24 A'    7 A"   25 A'                 
 -0.272
  8 A"                                                                         
 -- Virtual --                   
 -0.043  -0.038  -0.005   0.005   0.024   0.025   0.056   0.060
 26 A'    9 A"   27 A'   28 A'   29 A'   30 A'   10 A"   31 A'                 
  0.073   0.081   0.082   0.092   0.104   0.110   0.130   0.136
 32 A'   33 A'   11 A"   12 A"   34 A'   35 A'   36 A'   37 A'                 
  0.143   0.145   0.154   0.185   0.191   0.223   0.278   0.297
 38 A'   13 A"   39 A'   40 A'   41 A'   42 A'   43 A'   44 A'                 
  0.392   0.405   0.417   0.429   0.458   0.460   0.475   0.496
 45 A'   46 A'   14 A"   47 A'   48 A'   15 A"   49 A'   50 A'                 
  0.503   0.511   0.542   0.564   0.587   0.611   0.613   0.687
 16 A"   51 A'   17 A"   18 A"   52 A'   53 A'   19 A"   54 A'                 
  0.712   0.749   0.767   0.807   0.838   0.852   0.867   0.886
 55 A'   56 A'   57 A'   58 A'   20 A"   21 A"   59 A'   60 A'                 
  0.921   0.954   1.015   1.128   1.160   1.182   1.416   1.437
 61 A'   62 A'   22 A"   63 A'   64 A'   23 A"   24 A"   65 A'                 
  1.453   1.593   1.648   1.649   1.759   1.953   1.996   2.000
 66 A'   67 A'   25 A"   68 A'   69 A'   26 A"   27 A"   70 A'                 
  2.037   2.039   2.105   2.179   2.220   2.255   2.325   2.472
 28 A"   71 A'   72 A'   73 A'   74 A'   29 A"   75 A'   76 A'                 
  2.557   2.604   2.678   2.690   2.751   2.843   3.072   3.263
 77 A'   78 A'   30 A"   79 A'   80 A'   31 A"   81 A'   82 A'                 
  3.722   3.766   3.989   4.017   4.060   4.169   4.361   6.639
 83 A'   84 A'   32 A"   85 A'   33 A"   86 A'   87 A'   88 A'                 
  7.543   7.590   7.658   9.730  23.498  24.194  25.797  25.975
 34 A"   89 A'   90 A'   91 A'   92 A'   93 A'   35 A"   94 A'                 
 26.361  47.913 215.713 289.739 289.786 289.8831020.706
 95 A'   96 A'   97 A'   36 A"   98 A'   99 A'  100 A'                         
 --------------------------------------------------------------

          Ground-State Mulliken Net Atomic Charges

     Atom                 Charge (a.u.)
  ----------------------------------------
      1 Br                   -0.142316
      2 C                     0.080808
      3 C                    -0.526642
      4 H                     0.174695
      5 H                     0.127094
      6 Cl                    0.286361
  ----------------------------------------
  Sum of atomic charges =     0.000000

 -----------------------------------------------------------------
                    Cartesian Multipole Moments
 -----------------------------------------------------------------
    Charge (ESU x 10^10)
                 0.0000
    Dipole Moment (Debye)
         X      -0.2120      Y       1.3964      Z      -0.0000
       Tot       1.4124
    Quadrupole Moments (Debye-Ang)
        XX     -41.5193     XY      -1.5635     YY     -39.8087
        XZ      -0.0000     YZ       0.0000     ZZ     -45.0279
    Octopole Moments (Debye-Ang^2)
       XXX      32.4256    XXY      -3.5730    XYY       6.5305
       YYY      -0.6256    XXZ       0.0000    XYZ      -0.0000
       YYZ      -0.0000    XZZ      11.1439    YZZ      -4.6137
       ZZZ       0.0000
    Hexadecapole Moments (Debye-Ang^3)
      XXXX    -484.4065   XXXY      -6.5784   XXYY    -113.0652
      XYYY      -2.1481   YYYY    -226.7753   XXXZ      -0.0000
      XXYZ       0.0000   XYYZ       0.0000   YYYZ       0.0000
      XXZZ     -97.4754   XYZZ       1.0291   YYZZ     -54.8453
      XZZZ      -0.0000   YZZZ       0.0000   ZZZZ     -54.6259
 -----------------------------------------------------------------
 Calculating analytic gradient of the SCF energy
 Gradient of SCF Energy
            1           2           3           4           5           6
    1   0.0001851   0.0001338  -0.0002474  -0.0000508  -0.0000427   0.0000220
    2   0.0000853  -0.0001838   0.0001747   0.0000043  -0.0000534  -0.0000272
    3   0.0000000  -0.0000000  -0.0000000   0.0000000   0.0000000   0.0000000
 Max gradient component =       2.474E-04
 RMS gradient           =       1.037E-04
 Gradient time:  CPU 5.49 s  wall 5.50 s
 Geometry Optimization Parameters
   NAtoms,    NIC,     NZ,  NCons,   NDum,   NFix, NCnnct, MaxDiis
        6      27       6       0       0       0       0       0

 Cartesian Hessian Update
 Hessian Updated using BFGS Update


** GEOMETRY OPTIMIZATION IN DELOCALIZED INTERNAL COORDINATES **
   Searching for a Minimum

   Optimization Cycle:   2

                       Coordinates (Angstroms)
     ATOM                X               Y               Z
      1  Br        1.1952507053   -0.1778229852    0.0000000000
      2  C        -0.5893716690    0.4997164018    0.0000000000
      3  C        -0.8607414511    1.7969231164    0.0000000000
      4  H        -0.0647265139    2.5292299355    0.0000000000
      5  H        -1.8871430211    2.1416318264    0.0000000000
      6  Cl       -1.8307969336   -0.7242723023    0.0000000000
   Point Group: cs    Number of degrees of freedom:     9


   Energy is  -3111.775412707

 Hessian Updated using BFGS Update

  9 Hessian modes will be used to form the next step
  Hessian Eigenvalues:
     0.148470    0.160049    0.204266    0.242293    0.270448    0.313020
     0.356286    0.358534    0.627419

 Minimum Search - Taking Simple RFO Step
 Searching for Lamda that Minimizes Along All modes
 Value Taken    Lamda =   0.00000000
 Step Taken.  Stepsize is  0.001040

                             Maximum     Tolerance    Cnvgd?
         Gradient           0.000232      0.000300     YES
         Displacement       0.000614      0.001200     YES
         Energy change     -0.000003      0.000001      NO


                       Distance Matrix (Angstroms)
             Br(  1)   C (  2)   C (  3)   H (  4)   H (  5)
   C (  2)  1.908910
   C (  3)  2.850741  1.325287
   H (  4)  2.985913  2.096229  1.081625
   H (  5)  3.857593  2.092868  1.082739  1.863179
   Cl(  6)  3.074991  1.743355  2.701376  3.701929  2.866458

 Final energy is   -3111.7754127074609     


 ******************************
 **  OPTIMIZATION CONVERGED  **
 ******************************

                       Coordinates (Angstroms)
     ATOM                X               Y               Z
      1  Br        1.1952507053   -0.1778229852    0.0000000000
      2  C        -0.5893716690    0.4997164018    0.0000000000
      3  C        -0.8607414511    1.7969231164    0.0000000000
      4  H        -0.0647265139    2.5292299355    0.0000000000
      5  H        -1.8871430211    2.1416318264    0.0000000000
      6  Cl       -1.8307969336   -0.7242723023    0.0000000000

Z-matrix Print:
$molecule
0 1
Br
C  1 1.908910
C  2 1.325287 1 122.605100
H  3 1.081625 2 120.797383 1 -0.000000 0
H  3 1.082739 2 120.379835 1 -180.000000 0
Cl 2 1.743355 1 114.615739 3 -180.000000 0
$end


 --------------------------------------------------------------
             Orbital Energies (a.u.) and Symmetries
 --------------------------------------------------------------

 Alpha MOs, Restricted
 -- Occupied --                  
-482.85 -101.58  -62.50  -56.32  -56.32  -56.32  -10.30  -10.20
  1 A'    2 A'    3 A'    4 A'    1 A"    5 A'    6 A'    7 A'                 
 -9.492  -8.712  -7.257  -7.247  -7.246  -6.545  -6.531  -6.530
  8 A'    9 A'   10 A'    2 A"   11 A'   12 A'    3 A"   13 A'                 
 -2.656  -2.651  -2.651  -2.640  -2.640  -0.910  -0.816  -0.760
 14 A'    4 A"   15 A'    5 A"   16 A'   17 A'   18 A'   19 A'                 
 -0.577  -0.499  -0.476  -0.406  -0.403  -0.344  -0.324  -0.305
 20 A'   21 A'   22 A'    6 A"   23 A'   24 A'    7 A"   25 A'                 
 -0.272
  8 A"                                                                         
 -- Virtual --                   
 -0.043  -0.038  -0.005   0.005   0.024   0.025   0.056   0.060
 26 A'    9 A"   27 A'   28 A'   29 A'   30 A'   10 A"   31 A'                 
  0.073   0.081   0.082   0.092   0.104   0.110   0.130   0.136
 32 A'   33 A'   11 A"   12 A"   34 A'   35 A'   36 A'   37 A'                 
  0.143   0.145   0.154   0.185   0.191   0.223   0.278   0.297
 38 A'   13 A"   39 A'   40 A'   41 A'   42 A'   43 A'   44 A'                 
  0.392   0.405   0.417   0.429   0.458   0.460   0.475   0.496
 45 A'   46 A'   14 A"   47 A'   48 A'   15 A"   49 A'   50 A'                 
  0.503   0.511   0.542   0.564   0.587   0.611   0.613   0.687
 16 A"   51 A'   17 A"   18 A"   52 A'   53 A'   19 A"   54 A'                 
  0.712   0.749   0.767   0.807   0.838   0.852   0.867   0.886
 55 A'   56 A'   57 A'   58 A'   20 A"   21 A"   59 A'   60 A'                 
  0.921   0.954   1.015   1.128   1.160   1.182   1.416   1.437
 61 A'   62 A'   22 A"   63 A'   64 A'   23 A"   24 A"   65 A'                 
  1.453   1.593   1.648   1.649   1.759   1.953   1.996   2.000
 66 A'   67 A'   25 A"   68 A'   69 A'   26 A"   27 A"   70 A'                 
  2.037   2.039   2.105   2.179   2.220   2.255   2.325   2.472
 28 A"   71 A'   72 A'   73 A'   74 A'   29 A"   75 A'   76 A'                 
  2.557   2.604   2.678   2.690   2.751   2.843   3.072   3.263
 77 A'   78 A'   30 A"   79 A'   80 A'   31 A"   81 A'   82 A'                 
  3.722   3.766   3.989   4.017   4.060   4.169   4.361   6.639
 83 A'   84 A'   32 A"   85 A'   33 A"   86 A'   87 A'   88 A'                 
  7.543   7.590   7.658   9.730  23.498  24.194  25.797  25.975
 34 A"   89 A'   90 A'   91 A'   92 A'   93 A'   35 A"   94 A'                 
 26.361  47.913 215.713 289.739 289.786 289.8831020.706
 95 A'   96 A'   97 A'   36 A"   98 A'   99 A'  100 A'                         

 Beta MOs, Restricted
 -- Occupied --                  
-482.85 -101.58  -62.50  -56.32  -56.32  -56.32  -10.30  -10.20
  1 A'    2 A'    3 A'    4 A'    1 A"    5 A'    6 A'    7 A'                 
 -9.492  -8.712  -7.257  -7.247  -7.246  -6.545  -6.531  -6.530
  8 A'    9 A'   10 A'    2 A"   11 A'   12 A'    3 A"   13 A'                 
 -2.656  -2.651  -2.651  -2.640  -2.640  -0.910  -0.816  -0.760
 14 A'    4 A"   15 A'    5 A"   16 A'   17 A'   18 A'   19 A'                 
 -0.577  -0.499  -0.476  -0.406  -0.403  -0.344  -0.324  -0.305
 20 A'   21 A'   22 A'    6 A"   23 A'   24 A'    7 A"   25 A'                 
 -0.272
  8 A"                                                                         
 -- Virtual --                   
 -0.043  -0.038  -0.005   0.005   0.024   0.025   0.056   0.060
 26 A'    9 A"   27 A'   28 A'   29 A'   30 A'   10 A"   31 A'                 
  0.073   0.081   0.082   0.092   0.104   0.110   0.130   0.136
 32 A'   33 A'   11 A"   12 A"   34 A'   35 A'   36 A'   37 A'                 
  0.143   0.145   0.154   0.185   0.191   0.223   0.278   0.297
 38 A'   13 A"   39 A'   40 A'   41 A'   42 A'   43 A'   44 A'                 
  0.392   0.405   0.417   0.429   0.458   0.460   0.475   0.496
 45 A'   46 A'   14 A"   47 A'   48 A'   15 A"   49 A'   50 A'                 
  0.503   0.511   0.542   0.564   0.587   0.611   0.613   0.687
 16 A"   51 A'   17 A"   18 A"   52 A'   53 A'   19 A"   54 A'                 
  0.712   0.749   0.767   0.807   0.838   0.852   0.867   0.886
 55 A'   56 A'   57 A'   58 A'   20 A"   21 A"   59 A'   60 A'                 
  0.921   0.954   1.015   1.128   1.160   1.182   1.416   1.437
 61 A'   62 A'   22 A"   63 A'   64 A'   23 A"   24 A"   65 A'                 
  1.453   1.593   1.648   1.649   1.759   1.953   1.996   2.000
 66 A'   67 A'   25 A"   68 A'   69 A'   26 A"   27 A"   70 A'                 
  2.037   2.039   2.105   2.179   2.220   2.255   2.325   2.472
 28 A"   71 A'   72 A'   73 A'   74 A'   29 A"   75 A'   76 A'                 
  2.557   2.604   2.678   2.690   2.751   2.843   3.072   3.263
 77 A'   78 A'   30 A"   79 A'   80 A'   31 A"   81 A'   82 A'                 
  3.722   3.766   3.989   4.017   4.060   4.169   4.361   6.639
 83 A'   84 A'   32 A"   85 A'   33 A"   86 A'   87 A'   88 A'                 
  7.543   7.590   7.658   9.730  23.498  24.194  25.797  25.975
 34 A"   89 A'   90 A'   91 A'   92 A'   93 A'   35 A"   94 A'                 
 26.361  47.913 215.713 289.739 289.786 289.8831020.706
 95 A'   96 A'   97 A'   36 A"   98 A'   99 A'  100 A'                         
 --------------------------------------------------------------

          Ground-State Mulliken Net Atomic Charges

     Atom                 Charge (a.u.)
  ----------------------------------------
      1 Br                   -0.142316
      2 C                     0.080808
      3 C                    -0.526642
      4 H                     0.174695
      5 H                     0.127094
      6 Cl                    0.286361
  ----------------------------------------
  Sum of atomic charges =     0.000000

 -----------------------------------------------------------------
                    Cartesian Multipole Moments
 -----------------------------------------------------------------
    Charge (ESU x 10^10)
                 0.0000
    Dipole Moment (Debye)
         X      -0.2120      Y       1.3964      Z      -0.0000
       Tot       1.4124
    Quadrupole Moments (Debye-Ang)
        XX     -41.5193     XY      -1.5635     YY     -39.8087
        XZ      -0.0000     YZ       0.0000     ZZ     -45.0279
    Octopole Moments (Debye-Ang^2)
       XXX      32.4256    XXY      -3.5730    XYY       6.5305
       YYY      -0.6256    XXZ       0.0000    XYZ      -0.0000
       YYZ      -0.0000    XZZ      11.1439    YZZ      -4.6137
       ZZZ       0.0000
    Hexadecapole Moments (Debye-Ang^3)
      XXXX    -484.4065   XXXY      -6.5784   XXYY    -113.0652
      XYYY      -2.1481   YYYY    -226.7753   XXXZ      -0.0000
      XXYZ       0.0000   XYYZ       0.0000   YYYZ       0.0000
      XXZZ     -97.4754   XYZZ       1.0291   YYZZ     -54.8453
      XZZZ      -0.0000   YZZZ       0.0000   ZZZZ     -54.6259
 -----------------------------------------------------------------
Archival summary:
1\1\TWL01\OPT\ProcedureUnspecified\BasisUnspecified\r1l122\taweetha\TueAug2823:17:372018TueAug2823:17:372018\0\\#,OPT,ProcedureUnspecified,BasisUnspecified,\\0,1\Br\C,1,1.90891\C,2,1.32529,1,122.605\H,3,1.08163,2,120.797,1,-0,0\H,3,1.08274,2,120.38,1,-180,0\Cl,2,1.74335,1,114.616,3,-180,0\\\@

 Total job time:  45.64s(wall), 45.54s(cpu) 
 Tue Aug 28 23:17:37 2018

        *************************************************************
        *                                                           *
        *  Thank you very much for using Q-Chem.  Have a nice day.  *
        *                                                           *
        *************************************************************


 
User input: 2 of 2 
 
Q-Chem Developer Version!
                  Welcome to Q-Chem
     A Quantum Leap Into The Future Of Chemistry


 Q-Chem 5.1, Q-Chem, Inc., Pleasanton, CA (2018)

 Yihan Shao,  Zhengting Gan,  E. Epifanovsky,  A. T. B. Gilbert,  M. Wormit,  
 J. Kussmann,  A. W. Lange,  A. Behn,  Jia Deng,  Xintian Feng,  D. Ghosh,  
 M. Goldey,  P. R. Horn,  L. D. Jacobson,  I. Kaliman,  T. Kus,  A. Landau,  
 Jie Liu,  E. I. Proynov,  R. M. Richard,  R. P. Steele,  E. J. Sundstrom,  
 H. L. Woodcock III,  P. M. Zimmerman,  D. Zuev,  B. Albrecht,  E. Alguire,  
 S. A. Baeppler,  D. Barton,  Z. Benda,  Y. A. Bernard,  E. J. Berquist,  
 K. B. Bravaya,  H. Burton,  D. Casanova,  Chun-Min Chang,  Yunqing Chen,  
 A. Chien,  K. D. Closser,  M. P. Coons,  S. Coriani,  S. Dasgupta,  
 A. L. Dempwolff,  M. Diedenhofen,  Hainam Do,  R. G. Edgar,  Po-Tung Fang,  
 S. Faraji,  S. Fatehi,  Qingguo Feng,  K. D. Fenk,  J. Fosso-Tande,  
 Qinghui Ge,  A. Ghysels,  G. Gidofalvi,  J. Gomes,  J. Gonthier,  A. Gunina,  
 D. Hait,  M. W. D. Hanson-Heine,  P. H. P. Harbach,  A. W. Hauser,  
 J. E. Herr,  E. G. Hohenstein,  Z. C. Holden,  Kerwin Hui,  B. C. Huynh,  
 T.-C. Jagau,  Hyunjun Ji,  B. Kaduk,  K. Khistyaev,  Jaehoon Kim,  
 P. Klunzinger,  K. Koh,  D. Kosenkov,  L. Koulias,  T. Kowalczyk,  
 C. M. Krauter,  A. Kunitsa,  Ka Un Lao,  A. Laurent,  K. V. Lawler,  
 Joonho Lee,  D. Lefrancois,  S. Lehtola,  D. S. Levine,  Yi-Pei Li,  
 You-Sheng Lin,  Fenglai Liu,  E. Livshits,  A. Luenser,  P. Manohar,  
 E. Mansoor,  S. F. Manzer,  Shan-Ping Mao,  Yuezhi Mao,  N. Mardirossian,  
 A. V. Marenich,  T. Markovich,  L. A. Martinez-Martinez,  S. A. Maurer,  
 N. J. Mayhall,  S. C. McKenzie,  J.-M. Mewes,  A. F. Morrison,  
 J. W. Mullinax,  K. Nanda,  T. S. Nguyen-Beck,  R. Olivares-Amaya,  
 J. A. Parkhill,  T. M. Perrine,  F. Plasser,  P. Pokhilko,  S. Prager,  
 A. Prociuk,  E. Ramos,  D. R. Rehn,  F. Rob,  M. Schneider,  N. Sergueev,  
 S. M. Sharada,  S. Sharma,  D. W. Small,  T. Stauch,  T. Stein,  
 Yu-Chuan Su,  A. J. W. Thom,  A. Tkatchenko,  T. Tsuchimochi,  N. M. Tubman,  
 L. Vogt,  M. L. Vidal,  O. Vydrov,  M. A. Watson,  J. Wenzel,  
 M. de Wergifosse,  T. A. Wesolowski,  A. White,  J. Witte,  A. Yamada,  
 Jun Yang,  K. Yao,  S. Yeganeh,  S. R. Yost,  Zhi-Qiang You,  A. Zech,  
 Igor Ying Zhang,  Xing Zhang,  Yan Zhao,  Ying Zhu,  B. R. Brooks,  
 G. K. L. Chan,  C. J. Cramer,  M. S. Gordon,  W. J. Hehre,  A. Klamt,  
 M. W. Schmidt,  C. D. Sherrill,  D. G. Truhlar,  A. Aspuru-Guzik,  R. Baer,  
 A. T. Bell,  N. A. Besley,  Jeng-Da Chai,  A. E. DePrince, III,  
 R. A. DiStasio Jr.,  A. Dreuw,  B. D. Dunietz,  T. R. Furlani,  
 Chao-Ping Hsu,  Yousung Jung,  Jing Kong,  D. S. Lambrecht,  WanZhen Liang,  
 C. Ochsenfeld,  V. A. Rassolov,  L. V. Slipchenko,  J. E. Subotnik,  
 T. Van Voorhis,  J. M. Herbert,  A. I. Krylov,  P. M. W. Gill,  M. Head-Gordon

 Contributors to earlier versions of Q-Chem not listed above: 
 R. D. Adamson,  B. Austin,  J. Baker,  G. J. O. Beran,  K. Brandhorst,  
 S. T. Brown,  E. F. C. Byrd,  A. K. Chakraborty,  C.-L. Cheng,  
 Siu Hung Chien,  D. M. Chipman,  D. L. Crittenden,  H. Dachsel,  
 R. J. Doerksen,  A. D. Dutoi,  L. Fusti-Molnar,  W. A. Goddard III,  
 A. Golubeva-Zadorozhnaya,  S. R. Gwaltney,  G. Hawkins,  A. Heyden,  
 S. Hirata,  G. Kedziora,  F. J. Keil,  C. Kelley,  Jihan Kim,  R. A. King,  
 R. Z. Khaliullin,  P. P. Korambath,  W. Kurlancheek,  A. M. Lee,  M. S. Lee,  
 S. V. Levchenko,  Ching Yeh Lin,  D. Liotard,  R. C. Lochan,  I. Lotan,  
 P. E. Maslen,  N. Nair,  D. P. O'Neill,  D. Neuhauser,  E. Neuscamman,  
 C. M. Oana,  R. Olson,  B. Peters,  R. Peverati,  P. A. Pieniazek,  
 Y. M. Rhee,  J. Ritchie,  M. A. Rohrdanz,  E. Rosta,  N. J. Russ,  
 H. F. Schaefer III,  N. E. Schultz,  N. Shenvi,  A. C. Simmonett,  A. Sodt,  
 D. Stuck,  K. S. Thanthiriwatte,  V. Vanovschi,  Tao Wang,  A. Warshel,  
 C. F. Williams,  Q. Wu,  X. Xu,  W. Zhang

 Please cite Q-Chem as follows:
 Y. Shao et al., Mol. Phys. 113, 184-215 (2015)
 DOI: 10.1080/00268976.2014.952696

 Q-Chem 5.1.1 for Intel X86 EM64T Linux

 Parts of Q-Chem use Armadillo 8.300.2 (Tropical Shenanigans).
 http://arma.sourceforge.net/

 Q-Chem begins on Tue Aug 28 23:17:37 2018  

Host: 
0

     Scratch files written to /scratch/taweetham/qchem28583//
The previous job contains 0 fragments, simply inherited here
Input Ideriv = 2
Curr. Ideriv = -1
Max.  Ideriv = 2

Checking the input file for inconsistencies... 	...done.

--------------------------------------------------------------
User input:
--------------------------------------------------------------

$molecule
read
$end

$rem
   SCF_GUESS 	READ
   JOB_TYPE 	FREQUENCY
   BASIS 	6-311++G**
   EXCHANGE 	B3LYP	
   SET_ITER 100

   SET_CONV 5
$end


--------------------------------------------------------------
 ----------------------------------------------------------------
             Standard Nuclear Orientation (Angstroms)
    I     Atom           X                Y                Z
 ----------------------------------------------------------------
    1      Br      1.1947253970    -0.1741489308     0.0000000000
    2      C      -0.5912405531     0.4998408798    -0.0000000000
    3      C      -0.8651889423     1.7965054852    -0.0000000000
    4      H      -0.0706315718     2.5303935165    -0.0000000000
    5      H      -1.8922738434     2.1391727929    -0.0000000000
    6      Cl     -1.8302297946    -0.7266136424     0.0000000000
 ----------------------------------------------------------------
 Molecular Point Group                 Cs    NOp =  2
 Largest Abelian Subgroup              Cs    NOp =  2
 Nuclear Repulsion Energy =   290.6635412040 hartrees
 There are       33 alpha and       33 beta electrons
 Requested basis set is 6-311++G(d,p)
 There are 54 shells and 136 basis functions

 Total QAlloc Memory Limit   2000 MB
 Mega-Array Size       188 MB
 MEM_STATIC part       192 MB

                       Distance Matrix (Angstroms)
             Br(  1)   C (  2)   C (  3)   H (  4)   H (  5)
   C (  2)  1.908910
   C (  3)  2.850741  1.325287
   H (  4)  2.985913  2.096229  1.081625
   H (  5)  3.857593  2.092868  1.082739  1.863179
   Cl(  6)  3.074991  1.743355  2.701376  3.701929  2.866458

 A cutoff of  1.0D-11 yielded   1324 shell pairs
 There are      8846 function pairs (      9679 Cartesian)
 Smallest overlap matrix eigenvalue = 4.69E-05
 Guess MOs from SCF MO coefficient file

 -----------------------------------------------------------------------
  General SCF calculation program by
  Eric Jon Sundstrom, Paul Horn, Yuezhi Mao, Dmitri Zuev, Alec White,
  David Stuck, Shaama M.S., Shane Yost, Joonho Lee, David Small,
  Daniel Levine, Susi Lehtola, Hugh Burton, Evgeny Epifanovsky
 -----------------------------------------------------------------------
 Exchange:     0.2000 Hartree-Fock + 0.0800 Slater + 0.7200 B88
 Correlation:  0.1900 VWN1RPA + 0.8100 LYP
 Using SG-1 standard quadrature grid
 A restricted SCF calculation will be
 performed using DIIS
 SCF converges when DIIS error is below 1.0e-08
 ---------------------------------------
  Cycle       Energy         DIIS error
 ---------------------------------------
    1   -3111.7754043794      4.17e-05  
    2   -3111.7754094735      3.68e-06  
    3   -3111.7754095135      2.47e-06  
    4   -3111.7754095254      1.04e-06  
    5   -3111.7754095277      4.60e-07  
    6   -3111.7754095282      1.42e-07  
    7   -3111.7754095282      2.28e-08  
    8   -3111.7754095282      9.54e-09  Convergence criterion met
 ---------------------------------------
 SCF time:   CPU 13.82s  wall 14.00s 
 SCF   energy in the final basis set =    -3111.7754095282
 Total energy in the final basis set =    -3111.7754095282

 --------------------------------------------------------------
             Orbital Energies (a.u.) and Symmetries
 --------------------------------------------------------------

 Alpha MOs, Restricted
 -- Occupied --                  
-482.85 -101.58  -62.50  -56.32  -56.32  -56.32  -10.30  -10.20
  1 A'    2 A'    3 A'    4 A'    1 A"    5 A'    6 A'    7 A'                 
 -9.492  -8.712  -7.257  -7.247  -7.246  -6.545  -6.531  -6.530
  8 A'    9 A'   10 A'    2 A"   11 A'   12 A'    3 A"   13 A'                 
 -2.656  -2.651  -2.651  -2.640  -2.640  -0.910  -0.816  -0.760
 14 A'    4 A"   15 A'    5 A"   16 A'   17 A'   18 A'   19 A'                 
 -0.577  -0.499  -0.476  -0.406  -0.403  -0.344  -0.324  -0.305
 20 A'   21 A'   22 A'    6 A"   23 A'   24 A'    7 A"   25 A'                 
 -0.272
  8 A"                                                                         
 -- Virtual --                   
 -0.043  -0.038  -0.005   0.005   0.024   0.025   0.056   0.060
 26 A'    9 A"   27 A'   28 A'   29 A'   30 A'   10 A"   31 A'                 
  0.073   0.081   0.082   0.092   0.104   0.110   0.130   0.136
 32 A'   33 A'   11 A"   12 A"   34 A'   35 A'   36 A'   37 A'                 
  0.143   0.145   0.154   0.185   0.191   0.223   0.278   0.297
 38 A'   13 A"   39 A'   40 A'   41 A'   42 A'   43 A'   44 A'                 
  0.392   0.405   0.417   0.429   0.458   0.460   0.475   0.496
 45 A'   46 A'   14 A"   47 A'   48 A'   15 A"   49 A'   50 A'                 
  0.503   0.511   0.542   0.564   0.587   0.611   0.613   0.687
 16 A"   51 A'   17 A"   18 A"   52 A'   53 A'   19 A"   54 A'                 
  0.712   0.749   0.767   0.807   0.838   0.852   0.867   0.886
 55 A'   56 A'   57 A'   58 A'   20 A"   21 A"   59 A'   60 A'                 
  0.921   0.954   1.015   1.128   1.160   1.182   1.416   1.437
 61 A'   62 A'   22 A"   63 A'   64 A'   23 A"   24 A"   65 A'                 
  1.453   1.593   1.648   1.649   1.759   1.953   1.996   2.000
 66 A'   67 A'   25 A"   68 A'   69 A'   26 A"   27 A"   70 A'                 
  2.037   2.039   2.105   2.179   2.220   2.255   2.325   2.472
 28 A"   71 A'   72 A'   73 A'   74 A'   29 A"   75 A'   76 A'                 
  2.557   2.604   2.678   2.690   2.751   2.843   3.072   3.263
 77 A'   78 A'   30 A"   79 A'   80 A'   31 A"   81 A'   82 A'                 
  3.722   3.766   3.989   4.017   4.060   4.169   4.361   6.639
 83 A'   84 A'   32 A"   85 A'   33 A"   86 A'   87 A'   88 A'                 
  7.543   7.590   7.658   9.730  23.498  24.194  25.797  25.975
 34 A"   89 A'   90 A'   91 A'   92 A'   93 A'   35 A"   94 A'                 
 26.361  47.913 215.713 289.739 289.786 289.8831020.706
 95 A'   96 A'   97 A'   36 A"   98 A'   99 A'  100 A'                         

 Beta MOs, Restricted
 -- Occupied --                  
-482.85 -101.58  -62.50  -56.32  -56.32  -56.32  -10.30  -10.20
  1 A'    2 A'    3 A'    4 A'    1 A"    5 A'    6 A'    7 A'                 
 -9.492  -8.712  -7.257  -7.247  -7.246  -6.545  -6.531  -6.530
  8 A'    9 A'   10 A'    2 A"   11 A'   12 A'    3 A"   13 A'                 
 -2.656  -2.651  -2.651  -2.640  -2.640  -0.910  -0.816  -0.760
 14 A'    4 A"   15 A'    5 A"   16 A'   17 A'   18 A'   19 A'                 
 -0.577  -0.499  -0.476  -0.406  -0.403  -0.344  -0.324  -0.305
 20 A'   21 A'   22 A'    6 A"   23 A'   24 A'    7 A"   25 A'                 
 -0.272
  8 A"                                                                         
 -- Virtual --                   
 -0.043  -0.038  -0.005   0.005   0.024   0.025   0.056   0.060
 26 A'    9 A"   27 A'   28 A'   29 A'   30 A'   10 A"   31 A'                 
  0.073   0.081   0.082   0.092   0.104   0.110   0.130   0.136
 32 A'   33 A'   11 A"   12 A"   34 A'   35 A'   36 A'   37 A'                 
  0.143   0.145   0.154   0.185   0.191   0.223   0.278   0.297
 38 A'   13 A"   39 A'   40 A'   41 A'   42 A'   43 A'   44 A'                 
  0.392   0.405   0.417   0.429   0.458   0.460   0.475   0.496
 45 A'   46 A'   14 A"   47 A'   48 A'   15 A"   49 A'   50 A'                 
  0.503   0.511   0.542   0.564   0.587   0.611   0.613   0.687
 16 A"   51 A'   17 A"   18 A"   52 A'   53 A'   19 A"   54 A'                 
  0.712   0.749   0.767   0.807   0.838   0.852   0.867   0.886
 55 A'   56 A'   57 A'   58 A'   20 A"   21 A"   59 A'   60 A'                 
  0.921   0.954   1.015   1.128   1.160   1.182   1.416   1.437
 61 A'   62 A'   22 A"   63 A'   64 A'   23 A"   24 A"   65 A'                 
  1.453   1.593   1.648   1.649   1.759   1.953   1.996   2.000
 66 A'   67 A'   25 A"   68 A'   69 A'   26 A"   27 A"   70 A'                 
  2.037   2.039   2.105   2.179   2.220   2.255   2.325   2.472
 28 A"   71 A'   72 A'   73 A'   74 A'   29 A"   75 A'   76 A'                 
  2.557   2.604   2.678   2.690   2.751   2.843   3.072   3.263
 77 A'   78 A'   30 A"   79 A'   80 A'   31 A"   81 A'   82 A'                 
  3.722   3.766   3.989   4.017   4.060   4.169   4.361   6.639
 83 A'   84 A'   32 A"   85 A'   33 A"   86 A'   87 A'   88 A'                 
  7.543   7.590   7.658   9.730  23.498  24.194  25.797  25.975
 34 A"   89 A'   90 A'   91 A'   92 A'   93 A'   35 A"   94 A'                 
 26.361  47.913 215.713 289.739 289.786 289.8831020.706
 95 A'   96 A'   97 A'   36 A"   98 A'   99 A'  100 A'                         
 --------------------------------------------------------------

          Ground-State Mulliken Net Atomic Charges

     Atom                 Charge (a.u.)
  ----------------------------------------
      1 Br                   -0.142302
      2 C                     0.080834
      3 C                    -0.526671
      4 H                     0.174691
      5 H                     0.127098
      6 Cl                    0.286350
  ----------------------------------------
  Sum of atomic charges =     0.000000

 -----------------------------------------------------------------
                    Cartesian Multipole Moments
 -----------------------------------------------------------------
    Charge (ESU x 10^10)
                 0.0000
    Dipole Moment (Debye)
         X      -0.2147      Y       1.3960      Z       0.0000
       Tot       1.4124
    Quadrupole Moments (Debye-Ang)
        XX     -41.5127     XY      -1.5684     YY     -39.8113
        XZ      -0.0000     YZ      -0.0000     ZZ     -45.0279
    Octopole Moments (Debye-Ang^2)
       XXX      32.5558    XXY      -3.5855    XYY       6.5483
       YYY      -0.7415    XXZ       0.0000    XYZ       0.0000
       YYZ       0.0000    XZZ      11.1925    YZZ      -4.6500
       ZZZ       0.0000
    Hexadecapole Moments (Debye-Ang^3)
      XXXX    -484.4676   XXXY      -6.8156   XXYY    -113.1038
      XYYY      -2.3457   YYYY    -226.7968   XXXZ      -0.0000
      XXYZ      -0.0000   XYYZ      -0.0000   YYYZ      -0.0000
      XXZZ     -97.4989   XYZZ       0.9629   YYZZ     -54.8534
      XZZZ      -0.0000   YZZZ      -0.0000   ZZZZ     -54.6259
 -----------------------------------------------------------------
 Calculating MO derivatives via CPSCF
   1         3          18      0.143803    0.042898
   2         3          18      0.017185    0.005089
   3         3          18      0.001708    0.000669
   4        19           2      0.000087    0.000054
   5        21           0      0.000000    0.000000    Roots Converged
 Time for AOints: 5.8 s (CPU) 5.8 s (wall)
 ------------------------------------------------------------------------------
                     AOints        : Timing summary (seconds)
 ------------------------------------------------------------------------------
     job step          cpu (% of tot)      sys (% of tot)     wall (% of tot)
 ------------------------------------------------------------------------------
  cpscf_lag         0.5901E+02 (53.8)   0.9800E-04 (19.5)   0.5908E+02 (53.8)
  iterzp            0.4490E+02 (40.9)   0.4040E-03 (80.5)   0.4493E+02 (40.9)
  make_fx           0.0000E+00 ( 0.0)   0.0000E+00 ( 0.0)   0.0000E+00 ( 0.0)
  AOints            0.5757E+01 ( 5.2)   0.0000E+00 ( 0.0)   0.5762E+01 ( 5.2)
 ------------------------------------------------------------------------------
   Grand Totals     0.1098E+03          0.5020E-03          0.1099E+03
 ------------------------------------------------------------------------------
 Calculating analytic Hessian of the SCF energy
 Polarizability Matrix (a.u.)
            1           2           3
    1 -66.6405433   2.8058275  -0.0000000
    2   2.8058275 -63.5419245   0.0000000
    3  -0.0000000   0.0000000 -35.2565048

 Direct stationary perturbation theory relativistic correction:

 rels  =      17.586748808551
 relv  =     -59.569687244589
 rel2e =       9.475849990615
 E_rel =     -32.507088445423

 Hessian of the SCF Energy
            1           2           3           4           5           6
    1   0.1819883  -0.0602602   0.0000000  -0.1253046   0.0511337  -0.0000000
    2  -0.0602602   0.0536188  -0.0000000   0.0395232  -0.0468581   0.0000000
    3   0.0000000  -0.0000000   0.0081472  -0.0000000  -0.0000000  -0.0197820
    4  -0.1253046   0.0395232  -0.0000000   0.3132883  -0.0877343   0.0000000
    5   0.0511337  -0.0468581  -0.0000000  -0.0877343   0.6947555  -0.0000000
    6  -0.0000000   0.0000000  -0.0197820   0.0000000  -0.0000000   0.0789818
    7  -0.0231386   0.0302719   0.0000000  -0.1020737   0.0965160  -0.0000000
    8   0.0124260  -0.0089117   0.0000000   0.0921139  -0.5218529   0.0000000
    9  -0.0000000  -0.0000000   0.0053548  -0.0000000   0.0000000  -0.0456686
   10   0.0000387   0.0017814  -0.0000000   0.0045997   0.0072751   0.0000000
   11  -0.0003293   0.0004173   0.0000000  -0.0214029  -0.0173490  -0.0000000
   12  -0.0000000   0.0000000  -0.0034501   0.0000000  -0.0000000   0.0032144
   13   0.0016557   0.0002652  -0.0000000  -0.0050323  -0.0008517   0.0000000
   14   0.0017293  -0.0026788  -0.0000000   0.0273289  -0.0089744   0.0000000
   15   0.0000000  -0.0000000   0.0062402   0.0000000   0.0000000   0.0057034
   16  -0.0352396  -0.0115815   0.0000000  -0.0854774  -0.0663389  -0.0000000
   17  -0.0046995   0.0044125   0.0000000  -0.0498287  -0.0997210  -0.0000000
   18   0.0000000  -0.0000000   0.0034899  -0.0000000  -0.0000000  -0.0224490
            7           8           9          10          11          12
    1  -0.0231386   0.0124260  -0.0000000   0.0000387  -0.0003293  -0.0000000
    2   0.0302719  -0.0089117  -0.0000000   0.0017814   0.0004173   0.0000000
    3   0.0000000   0.0000000   0.0053548  -0.0000000   0.0000000  -0.0034501
    4  -0.1020737   0.0921139  -0.0000000   0.0045997  -0.0214029   0.0000000
    5   0.0965160  -0.5218529   0.0000000   0.0072751  -0.0173490  -0.0000000
    6  -0.0000000   0.0000000  -0.0456686   0.0000000  -0.0000000   0.0032144
    7   0.6590641  -0.0312336   0.0000000  -0.2139103  -0.1427725  -0.0000000
    8  -0.0312336   0.8278796  -0.0000000  -0.1495127  -0.1841589  -0.0000000
    9   0.0000000  -0.0000000   0.0960698  -0.0000000   0.0000000  -0.0309369
   10  -0.2139103  -0.1495127  -0.0000000   0.2195168   0.1560962   0.0000000
   11  -0.1427725  -0.1841589   0.0000000   0.1560962   0.1950264  -0.0000000
   12  -0.0000000  -0.0000000  -0.0309369   0.0000000  -0.0000000   0.0208648
   13  -0.3153218   0.0877198  -0.0000000  -0.0122226   0.0081637   0.0000000
   14   0.0821096  -0.0802245  -0.0000000  -0.0177415   0.0092862   0.0000000
   15   0.0000000   0.0000000  -0.0310320  -0.0000000   0.0000000   0.0028436
   16  -0.0046197  -0.0115133  -0.0000000   0.0019776   0.0002447   0.0000000
   17  -0.0348914  -0.0327315  -0.0000000   0.0021015  -0.0032219   0.0000000
   18   0.0000000  -0.0000000   0.0062130  -0.0000000  -0.0000000   0.0074642
           13          14          15          16          17          18
    1   0.0016557   0.0017293   0.0000000  -0.0352396  -0.0046995   0.0000000
    2   0.0002652  -0.0026788  -0.0000000  -0.0115815   0.0044125  -0.0000000
    3  -0.0000000  -0.0000000   0.0062402   0.0000000   0.0000000   0.0034899
    4  -0.0050323   0.0273289   0.0000000  -0.0854774  -0.0498287  -0.0000000
    5  -0.0008517  -0.0089744   0.0000000  -0.0663389  -0.0997210  -0.0000000
    6   0.0000000   0.0000000   0.0057034  -0.0000000  -0.0000000  -0.0224490
    7  -0.3153218   0.0821096   0.0000000  -0.0046197  -0.0348914   0.0000000
    8   0.0877198  -0.0802245   0.0000000  -0.0115133  -0.0327315  -0.0000000
    9  -0.0000000  -0.0000000  -0.0310320  -0.0000000  -0.0000000   0.0062130
   10  -0.0122226  -0.0177415  -0.0000000   0.0019776   0.0021015  -0.0000000
   11   0.0081637   0.0092862   0.0000000   0.0002447  -0.0032219  -0.0000000
   12   0.0000000   0.0000000   0.0028436   0.0000000   0.0000000   0.0074642
   13   0.3301064  -0.0938130  -0.0000000   0.0008145  -0.0014840   0.0000000
   14  -0.0938130   0.0823334  -0.0000000   0.0003867   0.0002582   0.0000000
   15  -0.0000000  -0.0000000   0.0204803   0.0000000  -0.0000000  -0.0042355
   16   0.0008145   0.0003867   0.0000000   0.1225445   0.0888022   0.0000000
   17  -0.0014840   0.0002582  -0.0000000   0.0888022   0.1310038   0.0000000
   18   0.0000000   0.0000000  -0.0042355   0.0000000   0.0000000   0.0095174
 Gradient time:  CPU 145.87 s  wall 146.00 s
 **********************************************************************
 **                                                                  **
 **                       VIBRATIONAL ANALYSIS                       **
 **                       --------------------                       **
 **                                                                  **
 **        VIBRATIONAL FREQUENCIES (CM**-1) AND NORMAL MODES         **
 **     FORCE CONSTANTS (mDYN/ANGSTROM) AND REDUCED MASSES (AMU)     **
 **                  INFRARED INTENSITIES (KM/MOL)                   **
 **                                                                  **
 **********************************************************************


 Mode:                 1                      2                      3
 Frequency:       240.79                 348.55                 438.29
 Force Cnst:      0.7973                 0.2250                 0.7076
 Red. Mass:      23.3400                 3.1433                 6.2517
 IR Active:          YES                    YES                    YES
 IR Intens:        0.106                  0.090                  7.884
 Raman Active:       YES                    YES                    YES
               X      Y      Z        X      Y      Z        X      Y      Z
 Br        -0.271 -0.097  0.000   -0.056  0.053 -0.000   -0.000  0.000 -0.029
 C          0.057  0.378 -0.000   -0.017 -0.074  0.000   -0.000 -0.000  0.653
 C         -0.041  0.361  0.000    0.341 -0.003 -0.000    0.000 -0.000 -0.173
 H         -0.088  0.414  0.000    0.625 -0.309 -0.000   -0.000  0.000 -0.395
 H         -0.068  0.279  0.000    0.474  0.389  0.000   -0.000 -0.000 -0.618
 Cl         0.612 -0.054  0.000   -0.016 -0.096 -0.000    0.000  0.000 -0.069
 TransDip  -0.008 -0.007  0.000   -0.009 -0.003  0.000   -0.000 -0.000 -0.090

 Mode:                 4                      5                      6
 Frequency:       533.98                 687.10                 732.99
 Force Cnst:      1.2267                 0.2835                 1.1258
 Red. Mass:       7.3017                 1.0192                 3.5563
 IR Active:          YES                    YES                    YES
 IR Intens:       10.197                  0.005                108.276
 Raman Active:       YES                    YES                    YES
               X      Y      Z        X      Y      Z        X      Y      Z
 Br         0.086 -0.044 -0.000   -0.000  0.000 -0.005   -0.032  0.011  0.000
 C         -0.199  0.339  0.000    0.000  0.000 -0.015    0.400  0.109  0.000
 C         -0.044  0.437 -0.000    0.000  0.000  0.004    0.093  0.052 -0.000
 H          0.135  0.257  0.000   -0.000  0.000  0.713   -0.368  0.555 -0.000
 H          0.040  0.711 -0.000   -0.000 -0.000 -0.701   -0.120 -0.587  0.000
 Cl        -0.116 -0.195 -0.000   -0.000 -0.000  0.014   -0.084 -0.078 -0.000
 TransDip  -0.041  0.094 -0.000    0.000  0.000 -0.002    0.319  0.098 -0.000

 Mode:                 7                      8                      9
 Frequency:       903.76                1083.36                1402.98
 Force Cnst:      0.6406                 1.2395                 1.3573
 Red. Mass:       1.3312                 1.7924                 1.1704
 IR Active:          YES                    YES                    YES
 IR Intens:       48.796                101.877                  0.073
 Raman Active:       YES                    YES                    YES
               X      Y      Z        X      Y      Z        X      Y      Z
 Br         0.000 -0.000  0.000   -0.005  0.000 -0.000   -0.001  0.001 -0.000
 C         -0.000  0.000  0.047    0.200  0.040  0.000    0.025 -0.119  0.000
 C          0.000 -0.000 -0.165   -0.166 -0.037 -0.000   -0.001  0.004 -0.000
 H         -0.000  0.000  0.702    0.356 -0.586  0.000   -0.462  0.526  0.000
 H         -0.000 -0.000  0.691    0.085  0.672 -0.000    0.206  0.673 -0.000
 Cl         0.000  0.000  0.000   -0.013 -0.004 -0.000    0.002  0.003  0.000
 TransDip  -0.000  0.000  0.224    0.319  0.052  0.000    0.007 -0.005 -0.000

 Mode:                10                     11                     12
 Frequency:      1652.41                3159.32                3254.61
 Force Cnst:      8.5348                 6.2296                 6.9780
 Red. Mass:       5.3053                 1.0593                 1.1181
 IR Active:          YES                    YES                    YES
 IR Intens:       73.825                  1.867                  0.156
 Raman Active:       YES                    YES                    YES
               X      Y      Z        X      Y      Z        X      Y      Z
 Br        -0.003  0.002 -0.000    0.000 -0.000 -0.000    0.000 -0.000 -0.000
 C          0.092 -0.430  0.000    0.001 -0.008  0.000   -0.002  0.000  0.000
 C         -0.093  0.434 -0.000   -0.019  0.065 -0.000   -0.097 -0.025 -0.000
 H          0.528 -0.159  0.000   -0.495 -0.445 -0.000    0.542  0.508  0.000
 H         -0.415 -0.366  0.000    0.707 -0.229 -0.000    0.625 -0.216 -0.000
 Cl         0.005  0.009 -0.000   -0.000 -0.000 -0.000    0.000  0.000 -0.000
 TransDip   0.053 -0.270  0.000    0.003 -0.044  0.000    0.009  0.009  0.000

 STANDARD THERMODYNAMIC QUANTITIES AT   298.15 K  AND     1.00 ATM

   This Molecule has  0 Imaginary Frequencies
   Zero point vibrational energy:       20.640 kcal/mol

   Atom    1 Element Br Has Mass   78.91830
   Atom    2 Element C  Has Mass   12.00000
   Atom    3 Element C  Has Mass   12.00000
   Atom    4 Element H  Has Mass    1.00783
   Atom    5 Element H  Has Mass    1.00783
   Atom    6 Element Cl Has Mass   34.96885
   Molecular Mass:   139.902810 amu
   Principal axes and moments of inertia in amu*Bohr^2:
                             1           2           3
    Eigenvalues --      261.43194   877.89393  1139.32587
          X               0.99971    -0.02410     0.00000
          Y               0.02410     0.99971     0.00000
          Z              -0.00000    -0.00000     1.00000
   Rotational Symmetry Number is   1
   The Molecule is an Asymmetric Top
   Translational Enthalpy:        0.889 kcal/mol
   Rotational Enthalpy:           0.889 kcal/mol
   Vibrational Enthalpy:         21.672 kcal/mol
   gas constant (RT):             0.592 kcal/mol
   Translational Entropy:        40.719  cal/mol.K
   Rotational Entropy:           27.061  cal/mol.K
   Vibrational Entropy:           5.199  cal/mol.K

   Total Enthalpy:               24.042 kcal/mol
   Total Entropy:                72.979  cal/mol.K

 ======================================================================

 STANDARD THERMODYNAMIC QUANTITIES FOR ANHARMONIC VIBRATION -- TOSH

   Zero point vibrational energy: ************ kcal/mol

   Vibrational Enthalpy:       Infinity kcal/mol
   Vibrational Entropy:             NaN  cal/mol.K

   Total Enthalpy:             Infinity kcal/mol
   Total Entropy:                   NaN  cal/mol.K

 ======================================================================

 STANDARD THERMODYNAMIC QUANTITIES FOR ANHARMONIC VIBRATION -- VPT2

   Zero point vibrational energy: ************ kcal/mol

   Vibrational Enthalpy:       Infinity kcal/mol
   Vibrational Entropy:             NaN  cal/mol.K

   Total Enthalpy:             Infinity kcal/mol
   Total Entropy:                   NaN  cal/mol.K

 ======================================================================

Archival summary:
1\1\TWL01\FREQ\ProcedureUnspecified\BasisUnspecified\r1l122\taweetha\TueAug2823:20:172018TueAug2823:20:172018\0\\#,FREQ,ProcedureUnspecified,BasisUnspecified,\\0,1\Br\C,1,1.90891\C,2,1.32529,1,122.605\H,3,1.08163,2,120.797,1,0,0\H,3,1.08274,2,120.38,1,180,0\Cl,2,1.74335,1,114.616,3,-180,0\\\@

 Total job time:  159.92s(wall), 159.77s(cpu) 
 Tue Aug 28 23:20:17 2018

        *************************************************************
        *                                                           *
        *  Thank you very much for using Q-Chem.  Have a nice day.  *
        *                                                           *
        *************************************************************
