# Supplementary material for: Geometric and energetic data from ab initio calculations of haloethene, haloimine, halomethylenephosphine, haloiminophosphine, halodiazene, halodiphosphene and halocyclopropane
Source: Data Brief. 2019 Nov 2;27:104738. doi: 10.1016/j.dib.2019.104738 (PMC6861602; doi:10.1016/j.dib.2019.104738)
Supplement: Multimedia component 2 [file mmc2.zip › CC/B3LYP/HHCCBrF.out]

Q-Chem Developer Version!
                  Welcome to Q-Chem
     A Quantum Leap Into The Future Of Chemistry


 Q-Chem 5.1, Q-Chem, Inc., Pleasanton, CA (2018)

 Yihan Shao,  Zhengting Gan,  E. Epifanovsky,  A. T. B. Gilbert,  M. Wormit,  
 J. Kussmann,  A. W. Lange,  A. Behn,  Jia Deng,  Xintian Feng,  D. Ghosh,  
 M. Goldey,  P. R. Horn,  L. D. Jacobson,  I. Kaliman,  T. Kus,  A. Landau,  
 Jie Liu,  E. I. Proynov,  R. M. Richard,  R. P. Steele,  E. J. Sundstrom,  
 H. L. Woodcock III,  P. M. Zimmerman,  D. Zuev,  B. Albrecht,  E. Alguire,  
 S. A. Baeppler,  D. Barton,  Z. Benda,  Y. A. Bernard,  E. J. Berquist,  
 K. B. Bravaya,  H. Burton,  D. Casanova,  Chun-Min Chang,  Yunqing Chen,  
 A. Chien,  K. D. Closser,  M. P. Coons,  S. Coriani,  S. Dasgupta,  
 A. L. Dempwolff,  M. Diedenhofen,  Hainam Do,  R. G. Edgar,  Po-Tung Fang,  
 S. Faraji,  S. Fatehi,  Qingguo Feng,  K. D. Fenk,  J. Fosso-Tande,  
 Qinghui Ge,  A. Ghysels,  G. Gidofalvi,  J. Gomes,  J. Gonthier,  A. Gunina,  
 D. Hait,  M. W. D. Hanson-Heine,  P. H. P. Harbach,  A. W. Hauser,  
 J. E. Herr,  E. G. Hohenstein,  Z. C. Holden,  Kerwin Hui,  B. C. Huynh,  
 T.-C. Jagau,  Hyunjun Ji,  B. Kaduk,  K. Khistyaev,  Jaehoon Kim,  
 P. Klunzinger,  K. Koh,  D. Kosenkov,  L. Koulias,  T. Kowalczyk,  
 C. M. Krauter,  A. Kunitsa,  Ka Un Lao,  A. Laurent,  K. V. Lawler,  
 Joonho Lee,  D. Lefrancois,  S. Lehtola,  D. S. Levine,  Yi-Pei Li,  
 You-Sheng Lin,  Fenglai Liu,  E. Livshits,  A. Luenser,  P. Manohar,  
 E. Mansoor,  S. F. Manzer,  Shan-Ping Mao,  Yuezhi Mao,  N. Mardirossian,  
 A. V. Marenich,  T. Markovich,  L. A. Martinez-Martinez,  S. A. Maurer,  
 N. J. Mayhall,  S. C. McKenzie,  J.-M. Mewes,  A. F. Morrison,  
 J. W. Mullinax,  K. Nanda,  T. S. Nguyen-Beck,  R. Olivares-Amaya,  
 J. A. Parkhill,  T. M. Perrine,  F. Plasser,  P. Pokhilko,  S. Prager,  
 A. Prociuk,  E. Ramos,  D. R. Rehn,  F. Rob,  M. Schneider,  N. Sergueev,  
 S. M. Sharada,  S. Sharma,  D. W. Small,  T. Stauch,  T. Stein,  
 Yu-Chuan Su,  A. J. W. Thom,  A. Tkatchenko,  T. Tsuchimochi,  N. M. Tubman,  
 L. Vogt,  M. L. Vidal,  O. Vydrov,  M. A. Watson,  J. Wenzel,  
 M. de Wergifosse,  T. A. Wesolowski,  A. White,  J. Witte,  A. Yamada,  
 Jun Yang,  K. Yao,  S. Yeganeh,  S. R. Yost,  Zhi-Qiang You,  A. Zech,  
 Igor Ying Zhang,  Xing Zhang,  Yan Zhao,  Ying Zhu,  B. R. Brooks,  
 G. K. L. Chan,  C. J. Cramer,  M. S. Gordon,  W. J. Hehre,  A. Klamt,  
 M. W. Schmidt,  C. D. Sherrill,  D. G. Truhlar,  A. Aspuru-Guzik,  R. Baer,  
 A. T. Bell,  N. A. Besley,  Jeng-Da Chai,  A. E. DePrince, III,  
 R. A. DiStasio Jr.,  A. Dreuw,  B. D. Dunietz,  T. R. Furlani,  
 Chao-Ping Hsu,  Yousung Jung,  Jing Kong,  D. S. Lambrecht,  WanZhen Liang,  
 C. Ochsenfeld,  V. A. Rassolov,  L. V. Slipchenko,  J. E. Subotnik,  
 T. Van Voorhis,  J. M. Herbert,  A. I. Krylov,  P. M. W. Gill,  M. Head-Gordon

 Contributors to earlier versions of Q-Chem not listed above: 
 R. D. Adamson,  B. Austin,  J. Baker,  G. J. O. Beran,  K. Brandhorst,  
 S. T. Brown,  E. F. C. Byrd,  A. K. Chakraborty,  C.-L. Cheng,  
 Siu Hung Chien,  D. M. Chipman,  D. L. Crittenden,  H. Dachsel,  
 R. J. Doerksen,  A. D. Dutoi,  L. Fusti-Molnar,  W. A. Goddard III,  
 A. Golubeva-Zadorozhnaya,  S. R. Gwaltney,  G. Hawkins,  A. Heyden,  
 S. Hirata,  G. Kedziora,  F. J. Keil,  C. Kelley,  Jihan Kim,  R. A. King,  
 R. Z. Khaliullin,  P. P. Korambath,  W. Kurlancheek,  A. M. Lee,  M. S. Lee,  
 S. V. Levchenko,  Ching Yeh Lin,  D. Liotard,  R. C. Lochan,  I. Lotan,  
 P. E. Maslen,  N. Nair,  D. P. O'Neill,  D. Neuhauser,  E. Neuscamman,  
 C. M. Oana,  R. Olson,  B. Peters,  R. Peverati,  P. A. Pieniazek,  
 Y. M. Rhee,  J. Ritchie,  M. A. Rohrdanz,  E. Rosta,  N. J. Russ,  
 H. F. Schaefer III,  N. E. Schultz,  N. Shenvi,  A. C. Simmonett,  A. Sodt,  
 D. Stuck,  K. S. Thanthiriwatte,  V. Vanovschi,  Tao Wang,  A. Warshel,  
 C. F. Williams,  Q. Wu,  X. Xu,  W. Zhang

 Please cite Q-Chem as follows:
 Y. Shao et al., Mol. Phys. 113, 184-215 (2015)
 DOI: 10.1080/00268976.2014.952696

 Q-Chem 5.1.1 for Intel X86 EM64T Linux

 Parts of Q-Chem use Armadillo 8.300.2 (Tropical Shenanigans).
 http://arma.sourceforge.net/

 Q-Chem begins on Tue Aug 28 05:15:46 2018  

Host: 
0

     Scratch files written to /scratch/taweetham/qchem12606//
Input Ideriv = 2
Curr. Ideriv = -1
Max.  Ideriv = 2

Checking the input file for inconsistencies... 	...done.

--------------------------------------------------------------
User input:
--------------------------------------------------------------
inp/HBrHF.inp
$molecule
0	1
H	-2.0	1.0	0.0
Br	2.0	1.0	0.0
H	-2.0	-1.0	0.0
F	2.0	-1.0	0.0
C	-1.0	0.0	0.0
C	1.0	0.0	0.0
$end
$rem
   JOB_TYPE		OPTIMIZATION
   BASIS		6-311++G**
   EXCHANGE		B3LYP
$end

--------------------------------------------------------------
 ----------------------------------------------------------------
             Standard Nuclear Orientation (Angstroms)
    I     Atom           X                Y                Z
 ----------------------------------------------------------------
    1      H       3.1138606095     1.5807839984     0.0000000000
    2      Br     -0.6941267317     0.3563525348     0.0000000000
    3      H       3.7260763413    -0.3232096722    -0.0000000000
    4      F      -0.0819109999    -1.5476411358    -0.0000000000
    5      C       2.4679716401     0.3226792972     0.0000000000
    6      C       0.5639779695    -0.2895364346    -0.0000000000
 ----------------------------------------------------------------
 Molecular Point Group                 Cs    NOp =  2
 Largest Abelian Subgroup              Cs    NOp =  2
 Nuclear Repulsion Energy =   253.6235424754 hartrees
 There are       29 alpha and       29 beta electrons
 Requested basis set is 6-311++G(d,p)
 There are 47 shells and 128 basis functions

 Total QAlloc Memory Limit   2000 MB
 Mega-Array Size       188 MB
 MEM_STATIC part       192 MB
 A cutoff of  1.0D-11 yielded   1013 shell pairs
 There are      7831 function pairs (      8614 Cartesian)

 -------------------------------------------------------
 OpenMP Integral Computing Module                       
 Release: version 1.0, May 2013, Q-Chem Inc. Pittsburgh 
 -------------------------------------------------------
 Integral Job Info:
 Integral job number is                      11
 Integral operator is                         1
 short-range coefficients                     0
 long-range coefficients              100000000
 Omega coefficients                           0
 if combine SR and LR in K                    0
 Integral screening is                        0
 Integral computing path is                   2
 max size of driver memory is            800000
 size of driver memory is                593474
 size of scratch memory is             29623520
 max col of scratch BK array               1296
 max len of scratch array in speh3          155
 max len of scratch index in speh4           18
 max int batch size is                      520
 min int batch size is                       52
 fixed nKL is                                45
 max L of basis functions is                  2
 order of int derivative is                   0
 number of shells is                         47
 number of basis is                         134
 number of cartesian basis is               134
 number of contracted shell pairs          1013
 number of primitive shell pairs           2755
 maxK2 (contraction) of shell pair           36
 max number of K2 of shell pair               1
 max number of CS2 of shell pair            123
 max number of PS2 of shell pair            252
 mem total for path MDJ                  517230
 -------------------------------------------------------
 Smallest overlap matrix eigenvalue = 2.73E-04

 Scale SEOQF with 1.000000e-01/1.000000e-01/1.000000e-01

 Standard Electronic Orientation quadrupole field applied
 Nucleus-field energy     =     0.0000000049 hartrees
 Guess from superposition of atomic densities
 Warning:  Energy on first SCF cycle will be non-variational
 SAD guess density has 58.000000 electrons

 -----------------------------------------------------------------------
  General SCF calculation program by
  Eric Jon Sundstrom, Paul Horn, Yuezhi Mao, Dmitri Zuev, Alec White,
  David Stuck, Shaama M.S., Shane Yost, Joonho Lee, David Small,
  Daniel Levine, Susi Lehtola, Hugh Burton, Evgeny Epifanovsky
 -----------------------------------------------------------------------
 Exchange:     0.2000 Hartree-Fock + 0.0800 Slater + 0.7200 B88
 Correlation:  0.1900 VWN1RPA + 0.8100 LYP
 Using SG-1 standard quadrature grid
 using 4 threads for integral computing
 -------------------------------------------------------
 OpenMP Integral computing Module                
 Release: version 2.0, May 2017, Q-Chem Inc. Pleasanton 
 -------------------------------------------------------
 -------------------------------------------------------
 OpenMP BLAS3 based DFT computing Module                
 Release: version 1.0, May 2013, Q-Chem Inc. Pittsburgh 
 -------------------------------------------------------
 A restricted SCF calculation will be
 performed using DIIS
 SCF converges when DIIS error is below 1.0e-08
 ---------------------------------------
  Cycle       Energy         DIIS error
 ---------------------------------------
    1   -2752.0027911478      6.79e-02  
    2   -2750.8068507993      6.37e-03  
    3   -2750.0423945573      1.63e-02  
    4   -2750.8214167874      5.49e-03  
    5   -2750.8912526793      9.11e-04  
    6   -2750.8916717728      7.60e-04  
    7   -2750.8927676631      2.37e-04  
    8   -2750.8928724361      6.24e-05  
    9   -2750.8928830323      1.44e-05  
   10   -2750.8928834180      4.51e-06  
   11   -2750.8928834408      3.02e-06  
   12   -2750.8928834570      1.60e-06  
   13   -2750.8928834633      3.76e-07  
   14   -2750.8928834636      3.53e-08  
   15   -2750.8928834637      9.32e-09  Convergence criterion met
 ---------------------------------------
 SCF time:   CPU 19.07s  wall 5.00s 
 SCF   energy in the final basis set =    -2750.8928834637
 Total energy in the final basis set =    -2750.8928834637

 --------------------------------------------------------------
             Orbital Energies (a.u.) and Symmetries
 --------------------------------------------------------------

 Alpha MOs, Restricted
 -- Occupied --                  
-482.89  -62.55  -56.36  -56.36  -56.36  -24.71  -10.35  -10.28
  1 A'    2 A'    3 A'    1 A"    4 A'    5 A'    6 A'    7 A'                 
 -8.765  -6.596  -6.585  -6.582  -2.711  -2.705  -2.702  -2.694
  8 A'    9 A'    2 A"   10 A'   11 A'    3 A"   12 A'    4 A"                 
 -2.694  -1.277  -0.980  -0.647  -0.606  -0.536  -0.528  -0.515
 13 A'   14 A'   15 A'   16 A'   17 A'   18 A'    5 A"   19 A'                 
 -0.394  -0.394  -0.336  -0.301  -0.206
  6 A"   20 A'   21 A'   22 A'    7 A"                                         
 -- Virtual --                   
 -0.110  -0.103  -0.000   0.003   0.009   0.026   0.045   0.048
 23 A'    8 A"   24 A'   25 A'   26 A'   27 A'   28 A'    9 A"                 
  0.054   0.086   0.097   0.106   0.112   0.118   0.123   0.135
 29 A'   10 A"   30 A'   31 A'   11 A"   32 A'   33 A'   34 A'                 
  0.141   0.157   0.184   0.188   0.248   0.306   0.322   0.352
 35 A'   36 A'   37 A'   38 A'   12 A"   39 A'   40 A'   41 A'                 
  0.380   0.383   0.420   0.453   0.472   0.514   0.525   0.542
 13 A"   42 A'   43 A'   44 A'   45 A'   14 A"   46 A'   15 A"                 
  0.555   0.563   0.602   0.614   0.655   0.688   0.719   0.786
 47 A'   16 A"   48 A'   17 A"   49 A'   50 A'   51 A'   52 A'                 
  0.821   0.838   1.107   1.129   1.168   1.261   1.287   1.342
 53 A'   54 A'   18 A"   19 A"   55 A'   20 A"   56 A'   57 A'                 
  1.386   1.409   1.423   1.432   1.496   1.554   1.565   1.626
 58 A'   59 A'   60 A'   21 A"   61 A'   22 A"   62 A'   23 A"                 
  1.652   1.721   1.775   1.867   1.896   1.928   2.023   2.065
 63 A'   24 A"   64 A'   65 A'   66 A'   25 A"   67 A'   68 A'                 
  2.123   2.240   2.592   2.605   2.614   2.687   2.799   2.951
 69 A'   70 A'   71 A'   72 A'   26 A"   27 A"   73 A'   74 A'                 
  3.106   3.264   3.724   3.753   3.847   3.883   3.969   4.040
 75 A'   76 A'   28 A"   77 A'   78 A'   29 A"   30 A"   31 A"                 
  4.049   4.212   4.446   4.650   6.261   6.343   6.457   6.798
 79 A'   80 A'   81 A'   82 A'   32 A"   83 A'   84 A'   85 A'                 
  7.476   7.562   7.713  23.299  23.525  48.049  66.753 289.695
 33 A"   86 A'   87 A'   88 A'   89 A'   90 A'   91 A'   34 A"                 
289.759 289.9471020.910
 92 A'   93 A'   94 A'                                                         

 Beta MOs, Restricted
 -- Occupied --                  
-482.89  -62.55  -56.36  -56.36  -56.36  -24.71  -10.35  -10.28
  1 A'    2 A'    3 A'    1 A"    4 A'    5 A'    6 A'    7 A'                 
 -8.765  -6.596  -6.585  -6.582  -2.711  -2.705  -2.702  -2.694
  8 A'    9 A'    2 A"   10 A'   11 A'    3 A"   12 A'    4 A"                 
 -2.694  -1.277  -0.980  -0.647  -0.606  -0.536  -0.528  -0.515
 13 A'   14 A'   15 A'   16 A'   17 A'   18 A'    5 A"   19 A'                 
 -0.394  -0.394  -0.336  -0.301  -0.206
  6 A"   20 A'   21 A'   22 A'    7 A"                                         
 -- Virtual --                   
 -0.110  -0.103  -0.000   0.003   0.009   0.026   0.045   0.048
 23 A'    8 A"   24 A'   25 A'   26 A'   27 A'   28 A'    9 A"                 
  0.054   0.086   0.097   0.106   0.112   0.118   0.123   0.135
 29 A'   10 A"   30 A'   31 A'   11 A"   32 A'   33 A'   34 A'                 
  0.141   0.157   0.184   0.188   0.248   0.306   0.322   0.352
 35 A'   36 A'   37 A'   38 A'   12 A"   39 A'   40 A'   41 A'                 
  0.380   0.383   0.420   0.453   0.472   0.514   0.525   0.542
 13 A"   42 A'   43 A'   44 A'   45 A'   14 A"   46 A'   15 A"                 
  0.555   0.563   0.602   0.614   0.655   0.688   0.719   0.786
 47 A'   16 A"   48 A'   17 A"   49 A'   50 A'   51 A'   52 A'                 
  0.821   0.838   1.107   1.129   1.168   1.261   1.287   1.342
 53 A'   54 A'   18 A"   19 A"   55 A'   20 A"   56 A'   57 A'                 
  1.386   1.409   1.423   1.432   1.496   1.554   1.565   1.626
 58 A'   59 A'   60 A'   21 A"   61 A'   22 A"   62 A'   23 A"                 
  1.652   1.721   1.775   1.867   1.896   1.928   2.023   2.065
 63 A'   24 A"   64 A'   65 A'   66 A'   25 A"   67 A'   68 A'                 
  2.123   2.240   2.592   2.605   2.614   2.687   2.799   2.951
 69 A'   70 A'   71 A'   72 A'   26 A"   27 A"   73 A'   74 A'                 
  3.106   3.264   3.724   3.753   3.847   3.883   3.969   4.040
 75 A'   76 A'   28 A"   77 A'   78 A'   29 A"   30 A"   31 A"                 
  4.049   4.212   4.446   4.650   6.261   6.343   6.457   6.798
 79 A'   80 A'   81 A'   82 A'   32 A"   83 A'   84 A'   85 A'                 
  7.476   7.562   7.713  23.299  23.525  48.049  66.753 289.695
 33 A"   86 A'   87 A'   88 A'   89 A'   90 A'   91 A'   34 A"                 
289.759 289.9471020.910
 92 A'   93 A'   94 A'                                                         
 --------------------------------------------------------------

          Ground-State Mulliken Net Atomic Charges

     Atom                 Charge (a.u.)
  ----------------------------------------
      1 H                     0.151867
      2 Br                    0.368911
      3 H                     0.138729
      4 F                    -0.046820
      5 C                    -0.347196
      6 C                    -0.265491
  ----------------------------------------
  Sum of atomic charges =     0.000000

 -----------------------------------------------------------------
                    Cartesian Multipole Moments
 -----------------------------------------------------------------
    Charge (ESU x 10^10)
                 0.0000
    Dipole Moment (Debye)
         X      -0.7485      Y       1.2498      Z       0.0000
       Tot       1.4568
    Quadrupole Moments (Debye-Ang)
        XX     -30.8536     XY       1.1797     YY     -38.0318
        XZ      -0.0000     YZ      -0.0000     ZZ     -38.1581
    Octopole Moments (Debye-Ang^2)
       XXX     -13.3665    XXY       7.1779    XYY      -9.2487
       YYY       4.6971    XXZ      -0.0000    XYZ      -0.0000
       YYZ       0.0000    XZZ     -19.1132    YZZ      -0.9779
       ZZZ       0.0000
    Hexadecapole Moments (Debye-Ang^3)
      XXXX    -322.3297   XXXY      10.1034   XXYY     -85.6460
      XYYY      -1.6997   YYYY    -154.1694   XXXZ       0.0000
      XXYZ       0.0000   XYYZ       0.0000   YYYZ       0.0000
      XXZZ    -100.7665   XYZZ      -5.0076   YYZZ     -33.3452
      XZZZ      -0.0000   YZZZ      -0.0000   ZZZZ     -47.4480
 -----------------------------------------------------------------
 Calculating analytic gradient of the SCF energy
 Gradient of SCF Energy
            1           2           3           4           5           6
    1   0.0712445   0.5181681   0.0945181  -0.0958156  -0.0317095  -0.5564057
    2   0.0635004  -0.4180892  -0.0126430   0.1391449   0.0045055   0.2235814
    3   0.0000000   0.0000000   0.0000000   0.0000000  -0.0000000   0.0000000
 Max gradient component =       5.564E-01
 RMS gradient           =       2.174E-01
 Gradient time:  CPU 4.10 s  wall 1.12 s
 Geometry Optimization Parameters
   NAtoms,    NIC,     NZ,  NCons,   NDum,   NFix, NCnnct, MaxDiis
        6      32       0       0       0       0       0       0


** GEOMETRY OPTIMIZATION IN DELOCALIZED INTERNAL COORDINATES **
   Searching for a Minimum

   Optimization Cycle:   1

                       Coordinates (Angstroms)
     ATOM                X               Y               Z
      1  H         3.1138606095    1.5807839984    0.0000000000
      2  Br       -0.6941267317    0.3563525348    0.0000000000
      3  H         3.7260763413   -0.3232096722    0.0000000000
      4  F        -0.0819109999   -1.5476411358    0.0000000000
      5  C         2.4679716401    0.3226792972    0.0000000000
      6  C         0.5639779695   -0.2895364346    0.0000000000
   Point Group: cs    Number of degrees of freedom:     9


   Energy is  -2750.892883464


 Attempting to Generate Delocalized Internal Coordinates

 ** Taking Steepest Descent Step **
 Calculated Step too Large.  Step scaled by  0.527583
 Step Taken.  Stepsize is  0.300000

                             Maximum     Tolerance    Cnvgd?
         Gradient           0.327705      0.000300      NO
         Displacement       0.172892      0.001200      NO
         Energy change     *********      0.000001      NO


 New Cartesian Coordinates Obtained by Inverse Iteration

 Displacement from previous Coordinates is:  0.229011
 ----------------------------------------------------------------
             Standard Nuclear Orientation (Angstroms)
    I     Atom           X                Y                Z
 ----------------------------------------------------------------
    1      H       3.0899469597     1.5604917111     0.0000000000
    2      Br     -0.7699265889     0.3885883024     0.0000000000
    3      H       3.7061778947    -0.3370073409     0.0000000000
    4      F      -0.0224303545    -1.5364549575     0.0000000000
    5      C       2.4784770588     0.3129183780     0.0000000000
    6      C       0.6136038592    -0.2891075051     0.0000000000
 ----------------------------------------------------------------
 Molecular Point Group                 Cs    NOp =  2
 Largest Abelian Subgroup              Cs    NOp =  2
 Nuclear Repulsion Energy =   244.2361075664 hartrees
 There are       29 alpha and       29 beta electrons
 Applying Cartesian multipole field
    Component          Value
    ---------          -----
     (2,0,0)        1.00000E-11
     (0,2,0)        2.00000E-11
     (0,0,2)       -3.00000E-11
 Nucleus-field energy     =     0.0000000051 hartrees
 Requested basis set is 6-311++G(d,p)
 There are 47 shells and 128 basis functions
 A cutoff of  1.0D-11 yielded   1012 shell pairs
 There are      7803 function pairs (      8578 Cartesian)
 Smallest overlap matrix eigenvalue = 3.10E-04
 Guess MOs from SCF MO coefficient file

 -----------------------------------------------------------------------
  General SCF calculation program by
  Eric Jon Sundstrom, Paul Horn, Yuezhi Mao, Dmitri Zuev, Alec White,
  David Stuck, Shaama M.S., Shane Yost, Joonho Lee, David Small,
  Daniel Levine, Susi Lehtola, Hugh Burton, Evgeny Epifanovsky
 -----------------------------------------------------------------------
 Exchange:     0.2000 Hartree-Fock + 0.0800 Slater + 0.7200 B88
 Correlation:  0.1900 VWN1RPA + 0.8100 LYP
 Using SG-1 standard quadrature grid
 using 4 threads for integral computing
 -------------------------------------------------------
 OpenMP Integral computing Module                
 Release: version 2.0, May 2017, Q-Chem Inc. Pleasanton 
 -------------------------------------------------------
 -------------------------------------------------------
 OpenMP BLAS3 based DFT computing Module                
 Release: version 1.0, May 2013, Q-Chem Inc. Pittsburgh 
 -------------------------------------------------------
 A restricted SCF calculation will be
 performed using DIIS
 SCF converges when DIIS error is below 1.0e-08
 ---------------------------------------
  Cycle       Energy         DIIS error
 ---------------------------------------
    1   -2751.0125646150      2.53e-03  
    2   -2751.0066829352      2.90e-03  
    3   -2750.9901368127      3.64e-03  
    4   -2751.0192247463      1.44e-03  
    5   -2751.0243244616      1.48e-04  
    6   -2751.0243816292      7.07e-05  
    7   -2751.0243880138      2.21e-05  
    8   -2751.0243892399      5.86e-06  
    9   -2751.0243893143      8.91e-07  
   10   -2751.0243893157      1.48e-07  
   11   -2751.0243893157      2.39e-08  
   12   -2751.0243893158      1.43e-08  
   13   -2751.0243893157      4.53e-09  Convergence criterion met
 ---------------------------------------
 SCF time:   CPU 16.29s  wall 5.00s 
 SCF   energy in the final basis set =    -2751.0243893157
 Total energy in the final basis set =    -2751.0243893157

 --------------------------------------------------------------
             Orbital Energies (a.u.) and Symmetries
 --------------------------------------------------------------

 Alpha MOs, Restricted
 -- Occupied --                  
-482.88  -62.53  -56.35  -56.35  -56.35  -24.72  -10.36  -10.29
  1 A'    2 A'    3 A'    1 A"    4 A'    5 A'    6 A'    7 A'                 
 -8.749  -6.580  -6.569  -6.567  -2.694  -2.689  -2.687  -2.678
  8 A'    9 A'    2 A"   10 A'   11 A'    3 A"   12 A'    4 A"                 
 -2.678  -1.273  -0.936  -0.656  -0.611  -0.521  -0.516  -0.515
 13 A'   14 A'   15 A'   16 A'   17 A'   18 A'   19 A'    5 A"                 
 -0.398  -0.377  -0.347  -0.301  -0.216
 20 A'    6 A"   21 A'   22 A'    7 A"                                         
 -- Virtual --                   
 -0.104  -0.103  -0.001   0.001   0.012   0.025   0.048   0.050
  8 A"   23 A'   24 A'   25 A'   26 A'   27 A'   28 A'    9 A"                 
  0.057   0.085   0.097   0.105   0.113   0.117   0.120   0.133
 29 A'   10 A"   30 A'   31 A'   11 A"   32 A'   33 A'   34 A'                 
  0.146   0.158   0.178   0.188   0.253   0.306   0.326   0.351
 35 A'   36 A'   37 A'   38 A'   12 A"   39 A'   40 A'   41 A'                 
  0.388   0.391   0.418   0.443   0.464   0.521   0.521   0.544
 42 A'   13 A"   43 A'   44 A'   45 A'   14 A"   46 A'   15 A"                 
  0.551   0.566   0.588   0.606   0.637   0.691   0.695   0.775
 16 A"   47 A'   48 A'   17 A"   49 A'   50 A'   51 A'   52 A'                 
  0.822   0.838   1.069   1.092   1.122   1.261   1.277   1.345
 53 A'   54 A'   55 A'   18 A"   19 A"   20 A"   56 A'   57 A'                 
  1.377   1.408   1.427   1.430   1.505   1.509   1.570   1.636
 58 A'   59 A'   60 A'   21 A"   61 A'   22 A"   62 A'   23 A"                 
  1.681   1.730   1.827   1.873   1.896   1.954   2.016   2.062
 63 A'   24 A"   64 A'   65 A'   66 A'   25 A"   67 A'   68 A'                 
  2.120   2.245   2.596   2.606   2.609   2.685   2.807   2.911
 69 A'   70 A'   71 A'   26 A"   72 A'   27 A"   73 A'   74 A'                 
  3.133   3.293   3.729   3.753   3.876   3.897   3.976   4.050
 75 A'   76 A'   28 A"   77 A'   78 A'   29 A"   30 A"   79 A'                 
  4.053   4.199   4.374   4.614   6.258   6.345   6.457   6.771
 31 A"   80 A'   81 A'   82 A'   32 A"   83 A'   84 A'   85 A'                 
  7.495   7.554   7.670  23.303  23.401  48.012  66.743 289.706
 33 A"   86 A'   87 A'   88 A'   89 A'   90 A'   91 A'   34 A"                 
289.753 289.8891020.850
 92 A'   93 A'   94 A'                                                         

 Beta MOs, Restricted
 -- Occupied --                  
-482.88  -62.53  -56.35  -56.35  -56.35  -24.72  -10.36  -10.29
  1 A'    2 A'    3 A'    1 A"    4 A'    5 A'    6 A'    7 A'                 
 -8.749  -6.580  -6.569  -6.567  -2.694  -2.689  -2.687  -2.678
  8 A'    9 A'    2 A"   10 A'   11 A'    3 A"   12 A'    4 A"                 
 -2.678  -1.273  -0.936  -0.656  -0.611  -0.521  -0.516  -0.515
 13 A'   14 A'   15 A'   16 A'   17 A'   18 A'   19 A'    5 A"                 
 -0.398  -0.377  -0.347  -0.301  -0.216
 20 A'    6 A"   21 A'   22 A'    7 A"                                         
 -- Virtual --                   
 -0.104  -0.103  -0.001   0.001   0.012   0.025   0.048   0.050
  8 A"   23 A'   24 A'   25 A'   26 A'   27 A'   28 A'    9 A"                 
  0.057   0.085   0.097   0.105   0.113   0.117   0.120   0.133
 29 A'   10 A"   30 A'   31 A'   11 A"   32 A'   33 A'   34 A'                 
  0.146   0.158   0.178   0.188   0.253   0.306   0.326   0.351
 35 A'   36 A'   37 A'   38 A'   12 A"   39 A'   40 A'   41 A'                 
  0.388   0.391   0.418   0.443   0.464   0.521   0.521   0.544
 42 A'   13 A"   43 A'   44 A'   45 A'   14 A"   46 A'   15 A"                 
  0.551   0.566   0.588   0.606   0.637   0.691   0.695   0.775
 16 A"   47 A'   48 A'   17 A"   49 A'   50 A'   51 A'   52 A'                 
  0.822   0.838   1.069   1.092   1.122   1.261   1.277   1.345
 53 A'   54 A'   55 A'   18 A"   19 A"   20 A"   56 A'   57 A'                 
  1.377   1.408   1.427   1.430   1.505   1.509   1.570   1.636
 58 A'   59 A'   60 A'   21 A"   61 A'   22 A"   62 A'   23 A"                 
  1.681   1.730   1.827   1.873   1.896   1.954   2.016   2.062
 63 A'   24 A"   64 A'   65 A'   66 A'   25 A"   67 A'   68 A'                 
  2.120   2.245   2.596   2.606   2.609   2.685   2.807   2.911
 69 A'   70 A'   71 A'   26 A"   72 A'   27 A"   73 A'   74 A'                 
  3.133   3.293   3.729   3.753   3.876   3.897   3.976   4.050
 75 A'   76 A'   28 A"   77 A'   78 A'   29 A"   30 A"   79 A'                 
  4.053   4.199   4.374   4.614   6.258   6.345   6.457   6.771
 31 A"   80 A'   81 A'   82 A'   32 A"   83 A'   84 A'   85 A'                 
  7.495   7.554   7.670  23.303  23.401  48.012  66.743 289.706
 33 A"   86 A'   87 A'   88 A'   89 A'   90 A'   91 A'   34 A"                 
289.753 289.8891020.850
 92 A'   93 A'   94 A'                                                         
 --------------------------------------------------------------

          Ground-State Mulliken Net Atomic Charges

     Atom                 Charge (a.u.)
  ----------------------------------------
      1 H                     0.158732
      2 Br                    0.215278
      3 H                     0.143807
      4 F                    -0.029439
      5 C                    -0.326563
      6 C                    -0.161817
  ----------------------------------------
  Sum of atomic charges =     0.000000

 -----------------------------------------------------------------
                    Cartesian Multipole Moments
 -----------------------------------------------------------------
    Charge (ESU x 10^10)
                 0.0000
    Dipole Moment (Debye)
         X      -0.1513      Y       1.0856      Z       0.0000
       Tot       1.0961
    Quadrupole Moments (Debye-Ang)
        XX     -29.6157     XY       1.2252     YY     -37.8570
        XZ      -0.0000     YZ      -0.0000     ZZ     -38.4138
    Octopole Moments (Debye-Ang^2)
       XXX      -7.3895    XXY       6.6020    XYY      -7.7737
       YYY       2.4461    XXZ      -0.0000    XYZ       0.0000
       YYZ       0.0000    XZZ     -17.3148    YZZ      -1.6139
       ZZZ       0.0000
    Hexadecapole Moments (Debye-Ang^3)
      XXXX    -321.4272   XXXY      13.3716   XXYY     -86.2804
      XYYY       4.6099   YYYY    -153.4038   XXXZ      -0.0000
      XXYZ       0.0000   XYYZ      -0.0000   YYYZ      -0.0000
      XXZZ    -100.7592   XYZZ      -2.9480   YYZZ     -33.3403
      XZZZ      -0.0000   YZZZ      -0.0000   ZZZZ     -47.6336
 -----------------------------------------------------------------
 Calculating analytic gradient of the SCF energy
 Gradient of SCF Energy
            1           2           3           4           5           6
    1   0.0688345   0.2658677   0.0934677  -0.0948806  -0.0190029  -0.3142864
    2   0.0650768  -0.2559432  -0.0141409   0.1070765   0.0053362   0.0925946
    3   0.0000000  -0.0000000   0.0000000  -0.0000000  -0.0000000   0.0000000
 Max gradient component =       3.143E-01
 RMS gradient           =       1.252E-01
 Gradient time:  CPU 4.01 s  wall 1.10 s
 Geometry Optimization Parameters
   NAtoms,    NIC,     NZ,  NCons,   NDum,   NFix, NCnnct, MaxDiis
        6      32       0       0       0       0       0       0

 Cartesian Hessian Update
 Hessian Updated using BFGS Update


** GEOMETRY OPTIMIZATION IN DELOCALIZED INTERNAL COORDINATES **
   Searching for a Minimum

   Optimization Cycle:   2

                       Coordinates (Angstroms)
     ATOM                X               Y               Z
      1  H         3.0899469597    1.5604917111    0.0000000000
      2  Br       -0.7699265889    0.3885883024    0.0000000000
      3  H         3.7061778947   -0.3370073409    0.0000000000
      4  F        -0.0224303545   -1.5364549575    0.0000000000
      5  C         2.4784770588    0.3129183780    0.0000000000
      6  C         0.6136038592   -0.2891075051    0.0000000000
   Point Group: cs    Number of degrees of freedom:     9


   Energy is  -2751.024389316

 Hessian Updated using BFGS Update

  9 Hessian modes will be used to form the next step
  Hessian Eigenvalues:
     0.085195    0.136552    0.138777    0.159580    0.160000    0.188825
     0.250359    0.390002    1.012644

 Minimum Search - Taking Simple RFO Step
 Searching for Lamda that Minimizes Along All modes
 Value Taken    Lamda =  -0.23819359
 Calculated Step too Large.  Step scaled by  0.392733
 Step Taken.  Stepsize is  0.300000

                             Maximum     Tolerance    Cnvgd?
         Gradient           0.210694      0.000300      NO
         Displacement       0.199571      0.001200      NO
         Energy change     -0.131506      0.000001      NO


 New Cartesian Coordinates Obtained by Inverse Iteration

 Displacement from previous Coordinates is:  0.391361
 ----------------------------------------------------------------
             Standard Nuclear Orientation (Angstroms)
    I     Atom           X                Y                Z
 ----------------------------------------------------------------
    1      H       2.9973007876     1.5153863675     0.0000000000
    2      Br     -0.7297160110     0.4416284401     0.0000000000
    3      H       3.6115281868    -0.3596334200     0.0000000000
    4      F       0.0858663861    -1.5237140009     0.0000000000
    5      C       2.4472162064     0.2966424614     0.0000000000
    6      C       0.6836532730    -0.2708812601     0.0000000000
 ----------------------------------------------------------------
 Molecular Point Group                 Cs    NOp =  2
 Largest Abelian Subgroup              Cs    NOp =  2
 Nuclear Repulsion Energy =   242.5156155383 hartrees
 There are       29 alpha and       29 beta electrons
 Applying Cartesian multipole field
    Component          Value
    ---------          -----
     (2,0,0)        1.00000E-11
     (0,2,0)        2.00000E-11
     (0,0,2)       -3.00000E-11
 Nucleus-field energy     =     0.0000000051 hartrees
 Requested basis set is 6-311++G(d,p)
 There are 47 shells and 128 basis functions
 A cutoff of  1.0D-11 yielded   1017 shell pairs
 There are      7852 function pairs (      8638 Cartesian)
 Smallest overlap matrix eigenvalue = 2.76E-04
 Guess MOs from SCF MO coefficient file

 -----------------------------------------------------------------------
  General SCF calculation program by
  Eric Jon Sundstrom, Paul Horn, Yuezhi Mao, Dmitri Zuev, Alec White,
  David Stuck, Shaama M.S., Shane Yost, Joonho Lee, David Small,
  Daniel Levine, Susi Lehtola, Hugh Burton, Evgeny Epifanovsky
 -----------------------------------------------------------------------
 Exchange:     0.2000 Hartree-Fock + 0.0800 Slater + 0.7200 B88
 Correlation:  0.1900 VWN1RPA + 0.8100 LYP
 Using SG-1 standard quadrature grid
 using 4 threads for integral computing
 -------------------------------------------------------
 OpenMP Integral computing Module                
 Release: version 2.0, May 2017, Q-Chem Inc. Pleasanton 
 -------------------------------------------------------
 -------------------------------------------------------
 OpenMP BLAS3 based DFT computing Module                
 Release: version 1.0, May 2013, Q-Chem Inc. Pittsburgh 
 -------------------------------------------------------
 A restricted SCF calculation will be
 performed using DIIS
 SCF converges when DIIS error is below 1.0e-08
 ---------------------------------------
  Cycle       Energy         DIIS error
 ---------------------------------------
    1   -2751.1110319145      1.14e-03  
    2   -2751.1116867886      1.13e-03  
    3   -2751.1074247171      1.69e-03  
    4   -2751.1145230259      2.15e-04  
    5   -2751.1146178512      3.33e-05  
    6   -2751.1146183778      1.34e-05  
    7   -2751.1146187379      6.73e-06  
    8   -2751.1146188377      1.51e-06  
    9   -2751.1146188409      8.55e-07  
   10   -2751.1146188417      3.24e-07  
   11   -2751.1146188421      3.03e-08  
   12   -2751.1146188421      7.56e-09  Convergence criterion met
 ---------------------------------------
 SCF time:   CPU 15.16s  wall 4.00s 
 SCF   energy in the final basis set =    -2751.1146188421
 Total energy in the final basis set =    -2751.1146188421

 --------------------------------------------------------------
             Orbital Energies (a.u.) and Symmetries
 --------------------------------------------------------------

 Alpha MOs, Restricted
 -- Occupied --                  
-482.87  -62.53  -56.35  -56.35  -56.35  -24.72  -10.36  -10.28
  1 A'    2 A'    3 A'    1 A"    4 A'    5 A'    6 A'    7 A'                 
 -8.743  -6.574  -6.563  -6.560  -2.687  -2.682  -2.681  -2.672
  8 A'    9 A'    2 A"   10 A'   11 A'    3 A"   12 A'    4 A"                 
 -2.672  -1.269  -0.921  -0.665  -0.617  -0.518  -0.514  -0.510
 13 A'   14 A'   15 A'   16 A'   17 A'   18 A'   19 A'    5 A"                 
 -0.403  -0.371  -0.360  -0.306  -0.223
 20 A'    6 A"   21 A'   22 A'    7 A"                                         
 -- Virtual --                   
 -0.096  -0.070   0.002   0.008   0.013   0.028   0.051   0.052
  8 A"   23 A'   24 A'   25 A'   26 A'   27 A'   28 A'    9 A"                 
  0.062   0.084   0.096   0.107   0.113   0.118   0.128   0.137
 29 A'   10 A"   30 A'   31 A'   11 A"   32 A'   33 A'   34 A'                 
  0.153   0.162   0.181   0.190   0.259   0.311   0.330   0.350
 35 A'   36 A'   37 A'   38 A'   12 A"   39 A'   40 A'   41 A'                 
  0.395   0.396   0.426   0.441   0.469   0.522   0.527   0.542
 13 A"   42 A'   43 A'   44 A'   45 A'   14 A"   46 A'   15 A"                 
  0.554   0.563   0.582   0.607   0.640   0.676   0.706   0.771
 16 A"   47 A'   48 A'   17 A"   49 A'   50 A'   51 A'   52 A'                 
  0.828   0.859   1.039   1.077   1.109   1.280   1.303   1.366
 53 A'   54 A'   55 A'   18 A"   19 A"   20 A"   56 A'   57 A'                 
  1.391   1.426   1.433   1.446   1.498   1.529   1.593   1.678
 58 A'   59 A'   21 A"   60 A'   22 A"   61 A'   62 A'   23 A"                 
  1.741   1.775   1.839   1.871   1.954   1.964   2.035   2.067
 63 A'   24 A"   64 A'   65 A'   66 A'   25 A"   67 A'   68 A'                 
  2.148   2.311   2.602   2.622   2.630   2.700   2.825   2.910
 69 A'   70 A'   26 A"   71 A'   72 A'   27 A"   73 A'   74 A'                 
  3.210   3.421   3.737   3.755   3.902   3.910   3.976   4.055
 75 A'   76 A'   28 A"   77 A'   78 A'   29 A"   30 A"   79 A'                 
  4.059   4.191   4.337   4.634   6.261   6.357   6.476   6.755
 31 A"   80 A'   81 A'   82 A'   32 A"   83 A'   84 A'   85 A'                 
  7.503   7.557   7.660  23.344  23.391  47.996  66.739 289.712
 33 A"   86 A'   87 A'   88 A'   89 A'   90 A'   91 A'   34 A"                 
289.755 289.8801020.825
 92 A'   93 A'   94 A'                                                         

 Beta MOs, Restricted
 -- Occupied --                  
-482.87  -62.53  -56.35  -56.35  -56.35  -24.72  -10.36  -10.28
  1 A'    2 A'    3 A'    1 A"    4 A'    5 A'    6 A'    7 A'                 
 -8.743  -6.574  -6.563  -6.560  -2.687  -2.682  -2.681  -2.672
  8 A'    9 A'    2 A"   10 A'   11 A'    3 A"   12 A'    4 A"                 
 -2.672  -1.269  -0.921  -0.665  -0.617  -0.518  -0.514  -0.510
 13 A'   14 A'   15 A'   16 A'   17 A'   18 A'   19 A'    5 A"                 
 -0.403  -0.371  -0.360  -0.306  -0.223
 20 A'    6 A"   21 A'   22 A'    7 A"                                         
 -- Virtual --                   
 -0.096  -0.070   0.002   0.008   0.013   0.028   0.051   0.052
  8 A"   23 A'   24 A'   25 A'   26 A'   27 A'   28 A'    9 A"                 
  0.062   0.084   0.096   0.107   0.113   0.118   0.128   0.137
 29 A'   10 A"   30 A'   31 A'   11 A"   32 A'   33 A'   34 A'                 
  0.153   0.162   0.181   0.190   0.259   0.311   0.330   0.350
 35 A'   36 A'   37 A'   38 A'   12 A"   39 A'   40 A'   41 A'                 
  0.395   0.396   0.426   0.441   0.469   0.522   0.527   0.542
 13 A"   42 A'   43 A'   44 A'   45 A'   14 A"   46 A'   15 A"                 
  0.554   0.563   0.582   0.607   0.640   0.676   0.706   0.771
 16 A"   47 A'   48 A'   17 A"   49 A'   50 A'   51 A'   52 A'                 
  0.828   0.859   1.039   1.077   1.109   1.280   1.303   1.366
 53 A'   54 A'   55 A'   18 A"   19 A"   20 A"   56 A'   57 A'                 
  1.391   1.426   1.433   1.446   1.498   1.529   1.593   1.678
 58 A'   59 A'   21 A"   60 A'   22 A"   61 A'   62 A'   23 A"                 
  1.741   1.775   1.839   1.871   1.954   1.964   2.035   2.067
 63 A'   24 A"   64 A'   65 A'   66 A'   25 A"   67 A'   68 A'                 
  2.148   2.311   2.602   2.622   2.630   2.700   2.825   2.910
 69 A'   70 A'   26 A"   71 A'   72 A'   27 A"   73 A'   74 A'                 
  3.210   3.421   3.737   3.755   3.902   3.910   3.976   4.055
 75 A'   76 A'   28 A"   77 A'   78 A'   29 A"   30 A"   79 A'                 
  4.059   4.191   4.337   4.634   6.261   6.357   6.476   6.755
 31 A"   80 A'   81 A'   82 A'   32 A"   83 A'   84 A'   85 A'                 
  7.503   7.557   7.660  23.344  23.391  47.996  66.739 289.712
 33 A"   86 A'   87 A'   88 A'   89 A'   90 A'   91 A'   34 A"                 
289.755 289.8801020.825
 92 A'   93 A'   94 A'                                                         
 --------------------------------------------------------------

          Ground-State Mulliken Net Atomic Charges

     Atom                 Charge (a.u.)
  ----------------------------------------
      1 H                     0.160226
      2 Br                    0.174216
      3 H                     0.146680
      4 F                    -0.030634
      5 C                    -0.313381
      6 C                    -0.137108
  ----------------------------------------
  Sum of atomic charges =     0.000000

 -----------------------------------------------------------------
                    Cartesian Multipole Moments
 -----------------------------------------------------------------
    Charge (ESU x 10^10)
                 0.0000
    Dipole Moment (Debye)
         X       0.0508      Y       1.0815      Z       0.0000
       Tot       1.0827
    Quadrupole Moments (Debye-Ang)
        XX     -29.7867     XY       1.0074     YY     -37.5508
        XZ       0.0000     YZ      -0.0000     ZZ     -38.2264
    Octopole Moments (Debye-Ang^2)
       XXX     -12.4209    XXY       4.6439    XYY      -8.9496
       YYY      -0.4960    XXZ       0.0000    XYZ      -0.0000
       YYZ      -0.0000    XZZ     -17.4338    YZZ      -2.4990
       ZZZ       0.0000
    Hexadecapole Moments (Debye-Ang^3)
      XXXX    -316.9100   XXXY      13.7969   XXYY     -83.5920
      XYYY      10.0292   YYYY    -153.7661   XXXZ       0.0000
      XXYZ      -0.0000   XYYZ      -0.0000   YYYZ      -0.0000
      XXZZ     -95.3452   XYZZ      -0.7568   YYZZ     -33.2915
      XZZZ       0.0000   YZZZ      -0.0000   ZZZZ     -46.8646
 -----------------------------------------------------------------
 Calculating analytic gradient of the SCF energy
 Gradient of SCF Energy
            1           2           3           4           5           6
    1   0.0632445   0.2053273   0.0889355  -0.0855141   0.0024042  -0.2743973
    2   0.0655192  -0.2045160  -0.0169785   0.0816950   0.0115046   0.0627757
    3   0.0000000  -0.0000000  -0.0000000   0.0000000  -0.0000000   0.0000000
 Max gradient component =       2.744E-01
 RMS gradient           =       1.038E-01
 Gradient time:  CPU 4.03 s  wall 1.10 s
 Geometry Optimization Parameters
   NAtoms,    NIC,     NZ,  NCons,   NDum,   NFix, NCnnct, MaxDiis
        6      32       0       0       0       0       0       0

 Cartesian Hessian Update
 Hessian Updated using BFGS Update


** GEOMETRY OPTIMIZATION IN DELOCALIZED INTERNAL COORDINATES **
   Searching for a Minimum

   Optimization Cycle:   3

                       Coordinates (Angstroms)
     ATOM                X               Y               Z
      1  H         2.9973007876    1.5153863675    0.0000000000
      2  Br       -0.7297160110    0.4416284401    0.0000000000
      3  H         3.6115281868   -0.3596334200    0.0000000000
      4  F         0.0858663861   -1.5237140009    0.0000000000
      5  C         2.4472162064    0.2966424614    0.0000000000
      6  C         0.6836532730   -0.2708812601    0.0000000000
   Point Group: cs    Number of degrees of freedom:     9


   Energy is  -2751.114618842

 Hessian Updated using BFGS Update

  9 Hessian modes will be used to form the next step
  Hessian Eigenvalues:
     0.026333    0.133675    0.138789    0.159997    0.161573    0.226548
     0.251052    0.383880    1.215990

 Minimum Search - Taking Simple RFO Step
 Searching for Lamda that Minimizes Along All modes
 Value Taken    Lamda =  -0.26067626
 Calculated Step too Large.  Step scaled by  0.325392
 Step Taken.  Stepsize is  0.300000

                             Maximum     Tolerance    Cnvgd?
         Gradient           0.166551      0.000300      NO
         Displacement       0.204640      0.001200      NO
         Energy change     -0.090230      0.000001      NO


 New Cartesian Coordinates Obtained by Inverse Iteration

 Displacement from previous Coordinates is:  0.402689
 ----------------------------------------------------------------
             Standard Nuclear Orientation (Angstroms)
    I     Atom           X                Y                Z
 ----------------------------------------------------------------
    1      H       2.9078417445     1.4638352825     0.0000000000
    2      Br     -0.6877848283     0.4861198331     0.0000000000
    3      H       3.5128872534    -0.3790742076     0.0000000000
    4      F       0.1981615077    -1.5012520997     0.0000000000
    5      C       2.4075889094     0.2785707966     0.0000000000
    6      C       0.7571542422    -0.2487710169     0.0000000000
 ----------------------------------------------------------------
 Molecular Point Group                 Cs    NOp =  2
 Largest Abelian Subgroup              Cs    NOp =  2
 Nuclear Repulsion Energy =   242.2316701021 hartrees
 There are       29 alpha and       29 beta electrons
 Applying Cartesian multipole field
    Component          Value
    ---------          -----
     (2,0,0)        1.00000E-11
     (0,2,0)        2.00000E-11
     (0,0,2)       -3.00000E-11
 Nucleus-field energy     =     0.0000000050 hartrees
 Requested basis set is 6-311++G(d,p)
 There are 47 shells and 128 basis functions
 A cutoff of  1.0D-11 yielded   1022 shell pairs
 There are      7895 function pairs (      8684 Cartesian)
 Smallest overlap matrix eigenvalue = 2.05E-04
 Guess MOs from SCF MO coefficient file

 -----------------------------------------------------------------------
  General SCF calculation program by
  Eric Jon Sundstrom, Paul Horn, Yuezhi Mao, Dmitri Zuev, Alec White,
  David Stuck, Shaama M.S., Shane Yost, Joonho Lee, David Small,
  Daniel Levine, Susi Lehtola, Hugh Burton, Evgeny Epifanovsky
 -----------------------------------------------------------------------
 Exchange:     0.2000 Hartree-Fock + 0.0800 Slater + 0.7200 B88
 Correlation:  0.1900 VWN1RPA + 0.8100 LYP
 Using SG-1 standard quadrature grid
 using 4 threads for integral computing
 -------------------------------------------------------
 OpenMP Integral computing Module                
 Release: version 2.0, May 2017, Q-Chem Inc. Pleasanton 
 -------------------------------------------------------
 -------------------------------------------------------
 OpenMP BLAS3 based DFT computing Module                
 Release: version 1.0, May 2013, Q-Chem Inc. Pittsburgh 
 -------------------------------------------------------
 A restricted SCF calculation will be
 performed using DIIS
 SCF converges when DIIS error is below 1.0e-08
 ---------------------------------------
  Cycle       Energy         DIIS error
 ---------------------------------------
    1   -2751.1932915083      1.17e-03  
    2   -2751.1951766437      9.08e-04  
    3   -2751.1921895093      1.42e-03  
    4   -2751.1970010661      1.80e-04  
    5   -2751.1970691554      3.96e-05  
    6   -2751.1970716641      1.99e-05  
    7   -2751.1970723102      4.70e-06  
    8   -2751.1970723466      1.54e-06  
    9   -2751.1970723495      7.82e-07  
   10   -2751.1970723504      2.08e-07  
   11   -2751.1970723506      2.56e-08  
   12   -2751.1970723506      4.49e-09  Convergence criterion met
 ---------------------------------------
 SCF time:   CPU 15.34s  wall 4.00s 
 SCF   energy in the final basis set =    -2751.1970723506
 Total energy in the final basis set =    -2751.1970723506

 --------------------------------------------------------------
             Orbital Energies (a.u.) and Symmetries
 --------------------------------------------------------------

 Alpha MOs, Restricted
 -- Occupied --                  
-482.87  -62.52  -56.34  -56.34  -56.34  -24.72  -10.35  -10.27
  1 A'    2 A'    3 A'    1 A"    4 A'    5 A'    6 A'    7 A'                 
 -8.736  -6.568  -6.556  -6.554  -2.680  -2.676  -2.674  -2.665
  8 A'    9 A'    2 A"   10 A'   11 A'    3 A"   12 A'    4 A"                 
 -2.665  -1.270  -0.907  -0.682  -0.621  -0.519  -0.513  -0.508
 13 A'   14 A'   15 A'   16 A'   17 A'   18 A'   19 A'    5 A"                 
 -0.410  -0.372  -0.365  -0.308  -0.231
 20 A'   21 A'    6 A"   22 A'    7 A"                                         
 -- Virtual --                   
 -0.084  -0.038   0.002   0.015   0.019   0.031   0.053   0.055
  8 A"   23 A'   24 A'   25 A'   26 A'   27 A'    9 A"   28 A'                 
  0.070   0.084   0.095   0.107   0.113   0.120   0.137   0.141
 29 A'   10 A"   30 A'   31 A'   11 A"   32 A'   33 A'   34 A'                 
  0.156   0.174   0.191   0.197   0.264   0.313   0.336   0.352
 35 A'   36 A'   37 A'   38 A'   12 A"   39 A'   40 A'   41 A'                 
  0.400   0.405   0.438   0.439   0.475   0.520   0.522   0.544
 13 A"   42 A'   43 A'   44 A'   45 A'   14 A"   46 A'   15 A"                 
  0.559   0.559   0.600   0.610   0.643   0.667   0.721   0.764
 47 A'   16 A"   48 A'   17 A"   49 A'   50 A'   51 A'   52 A'                 
  0.837   0.882   1.015   1.064   1.098   1.296   1.339   1.376
 53 A'   54 A'   55 A'   18 A"   19 A"   20 A"   56 A'   57 A'                 
  1.402   1.429   1.443   1.491   1.503   1.547   1.611   1.722
 58 A'   21 A"   59 A'   60 A'   22 A"   61 A'   62 A'   23 A"                 
  1.805   1.828   1.863   1.878   1.974   2.008   2.069   2.080
 63 A'   24 A"   64 A'   65 A'   25 A"   66 A'   67 A'   68 A'                 
  2.186   2.395   2.602   2.644   2.656   2.722   2.858   2.921
 69 A'   70 A'   26 A"   71 A'   72 A'   27 A"   73 A'   74 A'                 
  3.290   3.560   3.741   3.761   3.925   3.931   3.979   4.060
 75 A'   76 A'   28 A"   77 A'   29 A"   78 A'   30 A"   79 A'                 
  4.065   4.190   4.321   4.667   6.263   6.368   6.503   6.743
 31 A"   80 A'   81 A'   82 A'   32 A"   83 A'   84 A'   85 A'                 
  7.511   7.561   7.661  23.385  23.421  47.984  66.737 289.718
 33 A"   86 A'   87 A'   88 A'   89 A'   90 A'   91 A'   34 A"                 
289.759 289.8801020.806
 92 A'   93 A'   94 A'                                                         

 Beta MOs, Restricted
 -- Occupied --                  
-482.87  -62.52  -56.34  -56.34  -56.34  -24.72  -10.35  -10.27
  1 A'    2 A'    3 A'    1 A"    4 A'    5 A'    6 A'    7 A'                 
 -8.736  -6.568  -6.556  -6.554  -2.680  -2.676  -2.674  -2.665
  8 A'    9 A'    2 A"   10 A'   11 A'    3 A"   12 A'    4 A"                 
 -2.665  -1.270  -0.907  -0.682  -0.621  -0.519  -0.513  -0.508
 13 A'   14 A'   15 A'   16 A'   17 A'   18 A'   19 A'    5 A"                 
 -0.410  -0.372  -0.365  -0.308  -0.231
 20 A'   21 A'    6 A"   22 A'    7 A"                                         
 -- Virtual --                   
 -0.084  -0.038   0.002   0.015   0.019   0.031   0.053   0.055
  8 A"   23 A'   24 A'   25 A'   26 A'   27 A'    9 A"   28 A'                 
  0.070   0.084   0.095   0.107   0.113   0.120   0.137   0.141
 29 A'   10 A"   30 A'   31 A'   11 A"   32 A'   33 A'   34 A'                 
  0.156   0.174   0.191   0.197   0.264   0.313   0.336   0.352
 35 A'   36 A'   37 A'   38 A'   12 A"   39 A'   40 A'   41 A'                 
  0.400   0.405   0.438   0.439   0.475   0.520   0.522   0.544
 13 A"   42 A'   43 A'   44 A'   45 A'   14 A"   46 A'   15 A"                 
  0.559   0.559   0.600   0.610   0.643   0.667   0.721   0.764
 47 A'   16 A"   48 A'   17 A"   49 A'   50 A'   51 A'   52 A'                 
  0.837   0.882   1.015   1.064   1.098   1.296   1.339   1.376
 53 A'   54 A'   55 A'   18 A"   19 A"   20 A"   56 A'   57 A'                 
  1.402   1.429   1.443   1.491   1.503   1.547   1.611   1.722
 58 A'   21 A"   59 A'   60 A'   22 A"   61 A'   62 A'   23 A"                 
  1.805   1.828   1.863   1.878   1.974   2.008   2.069   2.080
 63 A'   24 A"   64 A'   65 A'   25 A"   66 A'   67 A'   68 A'                 
  2.186   2.395   2.602   2.644   2.656   2.722   2.858   2.921
 69 A'   70 A'   26 A"   71 A'   72 A'   27 A"   73 A'   74 A'                 
  3.290   3.560   3.741   3.761   3.925   3.931   3.979   4.060
 75 A'   76 A'   28 A"   77 A'   29 A"   78 A'   30 A"   79 A'                 
  4.065   4.190   4.321   4.667   6.263   6.368   6.503   6.743
 31 A"   80 A'   81 A'   82 A'   32 A"   83 A'   84 A'   85 A'                 
  7.511   7.561   7.661  23.385  23.421  47.984  66.737 289.718
 33 A"   86 A'   87 A'   88 A'   89 A'   90 A'   91 A'   34 A"                 
289.759 289.8801020.806
 92 A'   93 A'   94 A'                                                         
 --------------------------------------------------------------

          Ground-State Mulliken Net Atomic Charges

     Atom                 Charge (a.u.)
  ----------------------------------------
      1 H                     0.161187
      2 Br                    0.131882
      3 H                     0.148504
      4 F                    -0.027523
      5 C                    -0.297776
      6 C                    -0.116274
  ----------------------------------------
  Sum of atomic charges =    -0.000000

 -----------------------------------------------------------------
                    Cartesian Multipole Moments
 -----------------------------------------------------------------
    Charge (ESU x 10^10)
                -0.0000
    Dipole Moment (Debye)
         X       0.2766      Y       1.0214      Z       0.0000
       Tot       1.0581
    Quadrupole Moments (Debye-Ang)
        XX     -29.8942     XY       0.8476     YY     -37.2908
        XZ       0.0000     YZ       0.0000     ZZ     -37.9634
    Octopole Moments (Debye-Ang^2)
       XXX     -17.1525    XXY       2.8750    XYY     -10.1393
       YYY      -3.4226    XXZ       0.0000    XYZ       0.0000
       YYZ       0.0000    XZZ     -17.4762    YZZ      -3.3428
       ZZZ       0.0000
    Hexadecapole Moments (Debye-Ang^3)
      XXXX    -310.9034   XXXY      14.7825   XXYY     -81.0651
      XYYY      14.6554   YYYY    -153.2888   XXXZ       0.0000
      XXYZ       0.0000   XYYZ       0.0000   YYYZ       0.0000
      XXZZ     -89.8022   XYZZ       1.2140   YYZZ     -33.0499
      XZZZ       0.0000   YZZZ      -0.0000   ZZZZ     -45.8911
 -----------------------------------------------------------------
 Calculating analytic gradient of the SCF energy
 Gradient of SCF Energy
            1           2           3           4           5           6
    1   0.0568705   0.1618616   0.0816634  -0.0765436   0.0229118  -0.2467636
    2   0.0622374  -0.1666816  -0.0175372   0.0696634   0.0169254   0.0353926
    3   0.0000000  -0.0000000   0.0000000  -0.0000000  -0.0000000   0.0000000
 Max gradient component =       2.468E-01
 RMS gradient           =       8.874E-02
 Gradient time:  CPU 4.08 s  wall 1.12 s
 Geometry Optimization Parameters
   NAtoms,    NIC,     NZ,  NCons,   NDum,   NFix, NCnnct, MaxDiis
        6      32       0       0       0       0       0       0

 Cartesian Hessian Update
 Hessian Updated using BFGS Update


** GEOMETRY OPTIMIZATION IN DELOCALIZED INTERNAL COORDINATES **
   Searching for a Minimum

   Optimization Cycle:   4

                       Coordinates (Angstroms)
     ATOM                X               Y               Z
      1  H         2.9078417445    1.4638352825    0.0000000000
      2  Br       -0.6877848283    0.4861198331    0.0000000000
      3  H         3.5128872534   -0.3790742076    0.0000000000
      4  F         0.1981615077   -1.5012520997    0.0000000000
      5  C         2.4075889094    0.2785707966    0.0000000000
      6  C         0.7571542422   -0.2487710169    0.0000000000
   Point Group: cs    Number of degrees of freedom:     9


   Energy is  -2751.197072351

 Hessian Updated using BFGS Update

  9 Hessian modes will be used to form the next step
  Hessian Eigenvalues:
     0.029031    0.138747    0.142633    0.159987    0.163614    0.232453
     0.252016    0.388770    1.208059

 Minimum Search - Taking Simple RFO Step
 Searching for Lamda that Minimizes Along All modes
 Value Taken    Lamda =  -0.24094640
 Calculated Step too Large.  Step scaled by  0.325055
 Step Taken.  Stepsize is  0.300000

                             Maximum     Tolerance    Cnvgd?
         Gradient           0.150646      0.000300      NO
         Displacement       0.207512      0.001200      NO
         Energy change     -0.082454      0.000001      NO


 New Cartesian Coordinates Obtained by Inverse Iteration

 Displacement from previous Coordinates is:  0.404828
 ----------------------------------------------------------------
             Standard Nuclear Orientation (Angstroms)
    I     Atom           X                Y                Z
 ----------------------------------------------------------------
    1      H       2.8205000768     1.4126569444     0.0000000000
    2      Br     -0.6416704162     0.5281794596     0.0000000000
    3      H       3.4138290167    -0.3980021887     0.0000000000
    4      F       0.3095794580    -1.4783062435     0.0000000000
    5      C       2.3615700332     0.2599156509     0.0000000000
    6      C       0.8320406602    -0.2250150347     0.0000000000
 ----------------------------------------------------------------
 Molecular Point Group                 Cs    NOp =  2
 Largest Abelian Subgroup              Cs    NOp =  2
 Nuclear Repulsion Energy =   242.7944726892 hartrees
 There are       29 alpha and       29 beta electrons
 Applying Cartesian multipole field
    Component          Value
    ---------          -----
     (2,0,0)        1.00000E-11
     (0,2,0)        2.00000E-11
     (0,0,2)       -3.00000E-11
 Nucleus-field energy     =     0.0000000049 hartrees
 Requested basis set is 6-311++G(d,p)
 There are 47 shells and 128 basis functions
 A cutoff of  1.0D-11 yielded   1026 shell pairs
 There are      7942 function pairs (      8730 Cartesian)
 Smallest overlap matrix eigenvalue = 1.35E-04
 Guess MOs from SCF MO coefficient file

 -----------------------------------------------------------------------
  General SCF calculation program by
  Eric Jon Sundstrom, Paul Horn, Yuezhi Mao, Dmitri Zuev, Alec White,
  David Stuck, Shaama M.S., Shane Yost, Joonho Lee, David Small,
  Daniel Levine, Susi Lehtola, Hugh Burton, Evgeny Epifanovsky
 -----------------------------------------------------------------------
 Exchange:     0.2000 Hartree-Fock + 0.0800 Slater + 0.7200 B88
 Correlation:  0.1900 VWN1RPA + 0.8100 LYP
 Using SG-1 standard quadrature grid
 using 4 threads for integral computing
 -------------------------------------------------------
 OpenMP Integral computing Module                
 Release: version 2.0, May 2017, Q-Chem Inc. Pleasanton 
 -------------------------------------------------------
 -------------------------------------------------------
 OpenMP BLAS3 based DFT computing Module                
 Release: version 1.0, May 2013, Q-Chem Inc. Pittsburgh 
 -------------------------------------------------------
 A restricted SCF calculation will be
 performed using DIIS
 SCF converges when DIIS error is below 1.0e-08
 ---------------------------------------
  Cycle       Energy         DIIS error
 ---------------------------------------
    1   -2751.2679609443      1.26e-03  
    2   -2751.2708311466      7.74e-04  
    3   -2751.2693662211      1.09e-03  
    4   -2751.2720699986      2.17e-04  
    5   -2751.2721692682      5.11e-05  
    6   -2751.2721745193      1.65e-05  
    7   -2751.2721748056      4.53e-06  
    8   -2751.2721748392      1.87e-06  
    9   -2751.2721748432      4.12e-07  
   10   -2751.2721748434      1.19e-07  
   11   -2751.2721748434      1.59e-08  
   12   -2751.2721748434      3.30e-09  Convergence criterion met
 ---------------------------------------
 SCF time:   CPU 15.51s  wall 4.00s 
 SCF   energy in the final basis set =    -2751.2721748434
 Total energy in the final basis set =    -2751.2721748434

 --------------------------------------------------------------
             Orbital Energies (a.u.) and Symmetries
 --------------------------------------------------------------

 Alpha MOs, Restricted
 -- Occupied --                  
-482.86  -62.52  -56.34  -56.34  -56.33  -24.72  -10.35  -10.25
  1 A'    2 A'    3 A'    1 A"    4 A'    5 A'    6 A'    7 A'                 
 -8.730  -6.562  -6.549  -6.548  -2.674  -2.669  -2.668  -2.658
  8 A'    9 A'    2 A"   10 A'   11 A'    3 A"   12 A'    4 A"                 
 -2.658  -1.270  -0.895  -0.704  -0.623  -0.520  -0.515  -0.507
 13 A'   14 A'   15 A'   16 A'   17 A'   18 A'   19 A'    5 A"                 
 -0.415  -0.383  -0.360  -0.308  -0.242
 20 A'   21 A'    6 A"   22 A'    7 A"                                         
 -- Virtual --                   
 -0.068  -0.019   0.002   0.017   0.027   0.041   0.055   0.058
  8 A"   23 A'   24 A'   25 A'   26 A'   27 A'    9 A"   28 A'                 
  0.083   0.084   0.093   0.108   0.114   0.121   0.141   0.147
 29 A'   10 A"   30 A'   31 A'   11 A"   32 A'   33 A'   34 A'                 
  0.160   0.178   0.212   0.217   0.270   0.313   0.340   0.358
 35 A'   36 A'   37 A'   38 A'   12 A"   39 A'   40 A'   41 A'                 
  0.404   0.414   0.436   0.455   0.481   0.505   0.515   0.547
 13 A"   42 A'   43 A'   44 A'   45 A'   46 A'   14 A"   15 A"                 
  0.562   0.576   0.617   0.618   0.648   0.663   0.739   0.756
 16 A"   47 A'   48 A'   17 A"   49 A'   50 A'   51 A'   52 A'                 
  0.848   0.905   0.999   1.052   1.095   1.308   1.369   1.379
 53 A'   54 A'   55 A'   18 A"   19 A"   20 A"   56 A'   57 A'                 
  1.419   1.423   1.458   1.526   1.542   1.566   1.618   1.768
 58 A'   21 A"   59 A'   22 A"   60 A'   61 A'   62 A'   23 A"                 
  1.855   1.884   1.891   1.928   1.987   2.034   2.103   2.140
 63 A'   24 A"   64 A'   65 A'   25 A"   66 A'   67 A'   68 A'                 
  2.227   2.490   2.607   2.661   2.679   2.753   2.909   2.950
 69 A'   70 A'   26 A"   71 A'   72 A'   27 A"   73 A'   74 A'                 
  3.369   3.659   3.746   3.783   3.938   3.960   3.985   4.067
 75 A'   76 A'   28 A"   77 A'   29 A"   78 A'   30 A"   79 A'                 
  4.072   4.190   4.320   4.712   6.267   6.379   6.537   6.733
 31 A"   80 A'   81 A'   82 A'   32 A"   83 A'   84 A'   85 A'                 
  7.519   7.566   7.669  23.422  23.516  47.974  66.739 289.724
 33 A"   86 A'   87 A'   88 A'   89 A'   90 A'   91 A'   34 A"                 
289.765 289.8871020.791
 92 A'   93 A'   94 A'                                                         

 Beta MOs, Restricted
 -- Occupied --                  
-482.86  -62.52  -56.34  -56.34  -56.33  -24.72  -10.35  -10.25
  1 A'    2 A'    3 A'    1 A"    4 A'    5 A'    6 A'    7 A'                 
 -8.730  -6.562  -6.549  -6.548  -2.674  -2.669  -2.668  -2.658
  8 A'    9 A'    2 A"   10 A'   11 A'    3 A"   12 A'    4 A"                 
 -2.658  -1.270  -0.895  -0.704  -0.623  -0.520  -0.515  -0.507
 13 A'   14 A'   15 A'   16 A'   17 A'   18 A'   19 A'    5 A"                 
 -0.415  -0.383  -0.360  -0.308  -0.242
 20 A'   21 A'    6 A"   22 A'    7 A"                                         
 -- Virtual --                   
 -0.068  -0.019   0.002   0.017   0.027   0.041   0.055   0.058
  8 A"   23 A'   24 A'   25 A'   26 A'   27 A'    9 A"   28 A'                 
  0.083   0.084   0.093   0.108   0.114   0.121   0.141   0.147
 29 A'   10 A"   30 A'   31 A'   11 A"   32 A'   33 A'   34 A'                 
  0.160   0.178   0.212   0.217   0.270   0.313   0.340   0.358
 35 A'   36 A'   37 A'   38 A'   12 A"   39 A'   40 A'   41 A'                 
  0.404   0.414   0.436   0.455   0.481   0.505   0.515   0.547
 13 A"   42 A'   43 A'   44 A'   45 A'   46 A'   14 A"   15 A"                 
  0.562   0.576   0.617   0.618   0.648   0.663   0.739   0.756
 16 A"   47 A'   48 A'   17 A"   49 A'   50 A'   51 A'   52 A'                 
  0.848   0.905   0.999   1.052   1.095   1.308   1.369   1.379
 53 A'   54 A'   55 A'   18 A"   19 A"   20 A"   56 A'   57 A'                 
  1.419   1.423   1.458   1.526   1.542   1.566   1.618   1.768
 58 A'   21 A"   59 A'   22 A"   60 A'   61 A'   62 A'   23 A"                 
  1.855   1.884   1.891   1.928   1.987   2.034   2.103   2.140
 63 A'   24 A"   64 A'   65 A'   25 A"   66 A'   67 A'   68 A'                 
  2.227   2.490   2.607   2.661   2.679   2.753   2.909   2.950
 69 A'   70 A'   26 A"   71 A'   72 A'   27 A"   73 A'   74 A'                 
  3.369   3.659   3.746   3.783   3.938   3.960   3.985   4.067
 75 A'   76 A'   28 A"   77 A'   29 A"   78 A'   30 A"   79 A'                 
  4.072   4.190   4.320   4.712   6.267   6.379   6.537   6.733
 31 A"   80 A'   81 A'   82 A'   32 A"   83 A'   84 A'   85 A'                 
  7.519   7.566   7.669  23.422  23.516  47.974  66.739 289.724
 33 A"   86 A'   87 A'   88 A'   89 A'   90 A'   91 A'   34 A"                 
289.765 289.8871020.791
 92 A'   93 A'   94 A'                                                         
 --------------------------------------------------------------

          Ground-State Mulliken Net Atomic Charges

     Atom                 Charge (a.u.)
  ----------------------------------------
      1 H                     0.161703
      2 Br                    0.093707
      3 H                     0.149617
      4 F                    -0.029448
      5 C                    -0.278211
      6 C                    -0.097367
  ----------------------------------------
  Sum of atomic charges =     0.000000

 -----------------------------------------------------------------
                    Cartesian Multipole Moments
 -----------------------------------------------------------------
    Charge (ESU x 10^10)
                -0.0000
    Dipole Moment (Debye)
         X       0.5233      Y       0.9758      Z      -0.0000
       Tot       1.1073
    Quadrupole Moments (Debye-Ang)
        XX     -29.8816     XY       0.7295     YY     -37.0887
        XZ      -0.0000     YZ       0.0000     ZZ     -37.6261
    Octopole Moments (Debye-Ang^2)
       XXX     -21.5247    XXY       1.2700    XYY     -11.3464
       YYY      -6.2068    XXZ      -0.0000    XYZ       0.0000
       YYZ       0.0000    XZZ     -17.4871    YZZ      -4.1642
       ZZZ      -0.0000
    Hexadecapole Moments (Debye-Ang^3)
      XXXX    -303.1830   XXXY      15.9932   XXYY     -78.6513
      XYYY      18.6052   YYYY    -153.5200   XXXZ      -0.0000
      XXYZ      -0.0000   XYYZ       0.0000   YYYZ       0.0000
      XXZZ     -84.1928   XYZZ       2.9448   YYZZ     -32.8854
      XZZZ       0.0000   YZZZ       0.0000   ZZZZ     -44.7086
 -----------------------------------------------------------------
 Calculating analytic gradient of the SCF energy
 Gradient of SCF Energy
            1           2           3           4           5           6
    1   0.0494037   0.1300914   0.0719256  -0.0663316   0.0337181  -0.2188071
    2   0.0559737  -0.1371620  -0.0164872   0.0617546   0.0188135   0.0171074
    3  -0.0000000  -0.0000000   0.0000000   0.0000000   0.0000000  -0.0000000
 Max gradient component =       2.188E-01
 RMS gradient           =       7.624E-02
 Gradient time:  CPU 4.12 s  wall 1.13 s
 Geometry Optimization Parameters
   NAtoms,    NIC,     NZ,  NCons,   NDum,   NFix, NCnnct, MaxDiis
        6      32       0       0       0       0       0       0

 Cartesian Hessian Update
 Hessian Updated using BFGS Update


** GEOMETRY OPTIMIZATION IN DELOCALIZED INTERNAL COORDINATES **
   Searching for a Minimum

   Optimization Cycle:   5

                       Coordinates (Angstroms)
     ATOM                X               Y               Z
      1  H         2.8205000768    1.4126569444    0.0000000000
      2  Br       -0.6416704162    0.5281794596    0.0000000000
      3  H         3.4138290167   -0.3980021887    0.0000000000
      4  F         0.3095794580   -1.4783062435    0.0000000000
      5  C         2.3615700332    0.2599156509    0.0000000000
      6  C         0.8320406602   -0.2250150347    0.0000000000
   Point Group: cs    Number of degrees of freedom:     9


   Energy is  -2751.272174843

 Hessian Updated using BFGS Update

  9 Hessian modes will be used to form the next step
  Hessian Eigenvalues:
     0.062780    0.138751    0.144952    0.159975    0.164232    0.223785
     0.251529    0.392115    1.096052

 Minimum Search - Taking Simple RFO Step
 Searching for Lamda that Minimizes Along All modes
 Value Taken    Lamda =  -0.19995856
 Calculated Step too Large.  Step scaled by  0.352499
 Step Taken.  Stepsize is  0.300000

                             Maximum     Tolerance    Cnvgd?
         Gradient           0.142782      0.000300      NO
         Displacement       0.207997      0.001200      NO
         Energy change     -0.075102      0.000001      NO


 New Cartesian Coordinates Obtained by Inverse Iteration

 Displacement from previous Coordinates is:  0.402719
 ----------------------------------------------------------------
             Standard Nuclear Orientation (Angstroms)
    I     Atom           X                Y                Z
 ----------------------------------------------------------------
    1      H       2.7345887679     1.3624460831     0.0000000000
    2      Br     -0.5926880969     0.5700173702     0.0000000000
    3      H       3.3151262922    -0.4159808914     0.0000000000
    4      F       0.4185336849    -1.4573877835     0.0000000000
    5      C       2.3127441302     0.2415304192     0.0000000000
    6      C       0.9075440506    -0.2011966095     0.0000000000
 ----------------------------------------------------------------
 Molecular Point Group                 Cs    NOp =  2
 Largest Abelian Subgroup              Cs    NOp =  2
 Nuclear Repulsion Energy =   243.8975495638 hartrees
 There are       29 alpha and       29 beta electrons
 Applying Cartesian multipole field
    Component          Value
    ---------          -----
     (2,0,0)        1.00000E-11
     (0,2,0)        2.00000E-11
     (0,0,2)       -3.00000E-11
 Nucleus-field energy     =     0.0000000048 hartrees
 Requested basis set is 6-311++G(d,p)
 There are 47 shells and 128 basis functions
 A cutoff of  1.0D-11 yielded   1032 shell pairs
 There are      7997 function pairs (      8791 Cartesian)
 Smallest overlap matrix eigenvalue = 8.31E-05
 Guess MOs from SCF MO coefficient file

 -----------------------------------------------------------------------
  General SCF calculation program by
  Eric Jon Sundstrom, Paul Horn, Yuezhi Mao, Dmitri Zuev, Alec White,
  David Stuck, Shaama M.S., Shane Yost, Joonho Lee, David Small,
  Daniel Levine, Susi Lehtola, Hugh Burton, Evgeny Epifanovsky
 -----------------------------------------------------------------------
 Exchange:     0.2000 Hartree-Fock + 0.0800 Slater + 0.7200 B88
 Correlation:  0.1900 VWN1RPA + 0.8100 LYP
 Using SG-1 standard quadrature grid
 using 4 threads for integral computing
 -------------------------------------------------------
 OpenMP Integral computing Module                
 Release: version 2.0, May 2017, Q-Chem Inc. Pleasanton 
 -------------------------------------------------------
 -------------------------------------------------------
 OpenMP BLAS3 based DFT computing Module                
 Release: version 1.0, May 2013, Q-Chem Inc. Pittsburgh 
 -------------------------------------------------------
 A restricted SCF calculation will be
 performed using DIIS
 SCF converges when DIIS error is below 1.0e-08
 ---------------------------------------
  Cycle       Energy         DIIS error
 ---------------------------------------
    1   -2751.3311627403      1.45e-03  
    2   -2751.3349607308      7.67e-04  
    3   -2751.3346469466      8.38e-04  
    4   -2751.3361045445      2.37e-04  
    5   -2751.3362177706      5.31e-05  
    6   -2751.3362234724      1.51e-05  
    7   -2751.3362237078      4.50e-06  
    8   -2751.3362237387      1.62e-06  
    9   -2751.3362237415      3.06e-07  
   10   -2751.3362237416      6.39e-08  
   11   -2751.3362237416      9.84e-09  Convergence criterion met
 ---------------------------------------
 SCF time:   CPU 14.43s  wall 4.00s 
 SCF   energy in the final basis set =    -2751.3362237416
 Total energy in the final basis set =    -2751.3362237416

 --------------------------------------------------------------
             Orbital Energies (a.u.) and Symmetries
 --------------------------------------------------------------

 Alpha MOs, Restricted
 -- Occupied --                  
-482.86  -62.51  -56.33  -56.33  -56.33  -24.71  -10.33  -10.23
  1 A'    2 A'    3 A'    1 A"    4 A'    5 A'    6 A'    7 A'                 
 -8.724  -6.556  -6.543  -6.542  -2.667  -2.663  -2.662  -2.652
  8 A'    9 A'    2 A"   10 A'   11 A'    3 A"   12 A'   13 A'                 
 -2.652  -1.268  -0.885  -0.732  -0.622  -0.522  -0.518  -0.505
  4 A"   14 A'   15 A'   16 A'   17 A'   18 A'   19 A'    5 A"                 
 -0.419  -0.392  -0.356  -0.308  -0.254
 20 A'   21 A'    6 A"   22 A'    7 A"                                         
 -- Virtual --                   
 -0.050  -0.011   0.001   0.018   0.029   0.054   0.057   0.061
  8 A"   23 A'   24 A'   25 A'   26 A'   27 A'    9 A"   28 A'                 
  0.084   0.089   0.096   0.114   0.115   0.125   0.143   0.151
 10 A"   29 A'   30 A'   31 A'   11 A"   32 A'   33 A'   34 A'                 
  0.166   0.181   0.231   0.261   0.275   0.314   0.345   0.367
 35 A'   36 A'   37 A'   38 A'   12 A"   39 A'   40 A'   41 A'                 
  0.408   0.421   0.439   0.475   0.484   0.497   0.509   0.549
 13 A"   42 A'   43 A'   44 A'   45 A'   46 A'   14 A"   15 A"                 
  0.564   0.597   0.631   0.632   0.651   0.671   0.750   0.763
 16 A"   47 A'   17 A"   48 A'   49 A'   50 A'   51 A'   52 A'                 
  0.861   0.925   0.990   1.041   1.104   1.315   1.372   1.390
 53 A'   54 A'   55 A'   18 A"   19 A"   20 A"   56 A'   57 A'                 
  1.419   1.446   1.476   1.551   1.564   1.608   1.636   1.818
 21 A"   58 A'   59 A'   60 A'   22 A"   61 A'   62 A'   23 A"                 
  1.874   1.936   1.952   2.003   2.008   2.043   2.129   2.243
 63 A'   24 A"   64 A'   65 A'   25 A"   66 A'   67 A'   68 A'                 
  2.269   2.577   2.621   2.675   2.704   2.789   2.939   3.059
 69 A'   70 A'   26 A"   71 A'   72 A'   27 A"   73 A'   74 A'                 
  3.450   3.687   3.752   3.814   3.950   3.987   3.991   4.073
 75 A'   76 A'   28 A"   77 A'   29 A"   78 A'   30 A"   79 A'                 
  4.078   4.192   4.328   4.761   6.273   6.387   6.577   6.726
 31 A"   80 A'   81 A'   82 A'   32 A"   83 A'   84 A'   85 A'                 
  7.526   7.572   7.682  23.458  23.725  47.965  66.744 289.730
 33 A"   86 A'   87 A'   88 A'   89 A'   90 A'   91 A'   34 A"                 
289.772 289.8991020.778
 92 A'   93 A'   94 A'                                                         

 Beta MOs, Restricted
 -- Occupied --                  
-482.86  -62.51  -56.33  -56.33  -56.33  -24.71  -10.33  -10.23
  1 A'    2 A'    3 A'    1 A"    4 A'    5 A'    6 A'    7 A'                 
 -8.724  -6.556  -6.543  -6.542  -2.667  -2.663  -2.662  -2.652
  8 A'    9 A'    2 A"   10 A'   11 A'    3 A"   12 A'   13 A'                 
 -2.652  -1.268  -0.885  -0.732  -0.622  -0.522  -0.518  -0.505
  4 A"   14 A'   15 A'   16 A'   17 A'   18 A'   19 A'    5 A"                 
 -0.419  -0.392  -0.356  -0.308  -0.254
 20 A'   21 A'    6 A"   22 A'    7 A"                                         
 -- Virtual --                   
 -0.050  -0.011   0.001   0.018   0.029   0.054   0.057   0.061
  8 A"   23 A'   24 A'   25 A'   26 A'   27 A'    9 A"   28 A'                 
  0.084   0.089   0.096   0.114   0.115   0.125   0.143   0.151
 10 A"   29 A'   30 A'   31 A'   11 A"   32 A'   33 A'   34 A'                 
  0.166   0.181   0.231   0.261   0.275   0.314   0.345   0.367
 35 A'   36 A'   37 A'   38 A'   12 A"   39 A'   40 A'   41 A'                 
  0.408   0.421   0.439   0.475   0.484   0.497   0.509   0.549
 13 A"   42 A'   43 A'   44 A'   45 A'   46 A'   14 A"   15 A"                 
  0.564   0.597   0.631   0.632   0.651   0.671   0.750   0.763
 16 A"   47 A'   17 A"   48 A'   49 A'   50 A'   51 A'   52 A'                 
  0.861   0.925   0.990   1.041   1.104   1.315   1.372   1.390
 53 A'   54 A'   55 A'   18 A"   19 A"   20 A"   56 A'   57 A'                 
  1.419   1.446   1.476   1.551   1.564   1.608   1.636   1.818
 21 A"   58 A'   59 A'   60 A'   22 A"   61 A'   62 A'   23 A"                 
  1.874   1.936   1.952   2.003   2.008   2.043   2.129   2.243
 63 A'   24 A"   64 A'   65 A'   25 A"   66 A'   67 A'   68 A'                 
  2.269   2.577   2.621   2.675   2.704   2.789   2.939   3.059
 69 A'   70 A'   26 A"   71 A'   72 A'   27 A"   73 A'   74 A'                 
  3.450   3.687   3.752   3.814   3.950   3.987   3.991   4.073
 75 A'   76 A'   28 A"   77 A'   29 A"   78 A'   30 A"   79 A'                 
  4.078   4.192   4.328   4.761   6.273   6.387   6.577   6.726
 31 A"   80 A'   81 A'   82 A'   32 A"   83 A'   84 A'   85 A'                 
  7.526   7.572   7.682  23.458  23.725  47.965  66.744 289.730
 33 A"   86 A'   87 A'   88 A'   89 A'   90 A'   91 A'   34 A"                 
289.772 289.8991020.778
 92 A'   93 A'   94 A'                                                         
 --------------------------------------------------------------

          Ground-State Mulliken Net Atomic Charges

     Atom                 Charge (a.u.)
  ----------------------------------------
      1 H                     0.162348
      2 Br                    0.058805
      3 H                     0.150605
      4 F                    -0.037562
      5 C                    -0.253210
      6 C                    -0.080987
  ----------------------------------------
  Sum of atomic charges =     0.000000

 -----------------------------------------------------------------
                    Cartesian Multipole Moments
 -----------------------------------------------------------------
    Charge (ESU x 10^10)
                 0.0000
    Dipole Moment (Debye)
         X       0.7943      Y       0.9548      Z      -0.0000
       Tot       1.2420
    Quadrupole Moments (Debye-Ang)
        XX     -29.7182     XY       0.6560     YY     -36.9284
        XZ       0.0000     YZ       0.0000     ZZ     -37.2247
    Octopole Moments (Debye-Ang^2)
       XXX     -25.3837    XXY      -0.1905    XYY     -12.5421
       YYY      -8.8712    XXZ       0.0000    XYZ       0.0000
       YYZ       0.0000    XZZ     -17.4575    YZZ      -4.9775
       ZZZ       0.0000
    Hexadecapole Moments (Debye-Ang^3)
      XXXX    -294.1971   XXXY      17.3063   XXYY     -76.4345
      XYYY      22.0054   YYYY    -154.8256   XXXZ       0.0000
      XXYZ       0.0000   XYYZ       0.0000   YYYZ       0.0000
      XXZZ     -78.6670   XYZZ       4.4563   YYZZ     -32.8803
      XZZZ       0.0000   YZZZ       0.0000   ZZZZ     -43.3846
 -----------------------------------------------------------------
 Calculating analytic gradient of the SCF energy
 Gradient of SCF Energy
            1           2           3           4           5           6
    1   0.0405430   0.1057026   0.0594425  -0.0548306   0.0198248  -0.1706823
    2   0.0465902  -0.1129067  -0.0137290   0.0558305   0.0122487   0.0119664
    3  -0.0000000   0.0000000  -0.0000000  -0.0000000   0.0000000   0.0000000
 Max gradient component =       1.707E-01
 RMS gradient           =       6.119E-02
 Gradient time:  CPU 4.19 s  wall 1.15 s
 Geometry Optimization Parameters
   NAtoms,    NIC,     NZ,  NCons,   NDum,   NFix, NCnnct, MaxDiis
        6      32       0       0       0       0       0       0

 Cartesian Hessian Update
 Hessian Updated using BFGS Update


** GEOMETRY OPTIMIZATION IN DELOCALIZED INTERNAL COORDINATES **
   Searching for a Minimum

   Optimization Cycle:   6

                       Coordinates (Angstroms)
     ATOM                X               Y               Z
      1  H         2.7345887679    1.3624460831    0.0000000000
      2  Br       -0.5926880969    0.5700173702    0.0000000000
      3  H         3.3151262922   -0.4159808914    0.0000000000
      4  F         0.4185336849   -1.4573877835    0.0000000000
      5  C         2.3127441302    0.2415304192    0.0000000000
      6  C         0.9075440506   -0.2011966095    0.0000000000
   Point Group: cs    Number of degrees of freedom:     9


   Energy is  -2751.336223742

 Hessian Updated using BFGS Update

  9 Hessian modes will be used to form the next step
  Hessian Eigenvalues:
     0.138059    0.138990    0.155953    0.161466    0.163417    0.212824
     0.251995    0.392873    1.030052

 Minimum Search - Taking Simple RFO Step
 Searching for Lamda that Minimizes Along All modes
 Value Taken    Lamda =  -0.12447740
 Calculated Step too Large.  Step scaled by  0.457295
 Step Taken.  Stepsize is  0.300000

                             Maximum     Tolerance    Cnvgd?
         Gradient           0.112744      0.000300      NO
         Displacement       0.204076      0.001200      NO
         Energy change     -0.064049      0.000001      NO


 New Cartesian Coordinates Obtained by Inverse Iteration

 Displacement from previous Coordinates is:  0.394998
 ----------------------------------------------------------------
             Standard Nuclear Orientation (Angstroms)
    I     Atom           X                Y                Z
 ----------------------------------------------------------------
    1      H       2.6512525156     1.3081907910     0.0000000000
    2      Br     -0.5478108348     0.6162186543     0.0000000000
    3      H       3.2144872271    -0.4295281078     0.0000000000
    4      F       0.5273843906    -1.4429923882     0.0000000000
    5      C       2.2724725959     0.2268891990     0.0000000000
    6      C       0.9780629344    -0.1793495603     0.0000000000
 ----------------------------------------------------------------
 Molecular Point Group                 Cs    NOp =  2
 Largest Abelian Subgroup              Cs    NOp =  2
 Nuclear Repulsion Energy =   244.6253230721 hartrees
 There are       29 alpha and       29 beta electrons
 Applying Cartesian multipole field
    Component          Value
    ---------          -----
     (2,0,0)        1.00000E-11
     (0,2,0)        2.00000E-11
     (0,0,2)       -3.00000E-11
 Nucleus-field energy     =     0.0000000049 hartrees
 Requested basis set is 6-311++G(d,p)
 There are 47 shells and 128 basis functions
 A cutoff of  1.0D-11 yielded   1041 shell pairs
 There are      8035 function pairs (      8827 Cartesian)
 Smallest overlap matrix eigenvalue = 5.25E-05
 Guess MOs from SCF MO coefficient file

 -----------------------------------------------------------------------
  General SCF calculation program by
  Eric Jon Sundstrom, Paul Horn, Yuezhi Mao, Dmitri Zuev, Alec White,
  David Stuck, Shaama M.S., Shane Yost, Joonho Lee, David Small,
  Daniel Levine, Susi Lehtola, Hugh Burton, Evgeny Epifanovsky
 -----------------------------------------------------------------------
 Exchange:     0.2000 Hartree-Fock + 0.0800 Slater + 0.7200 B88
 Correlation:  0.1900 VWN1RPA + 0.8100 LYP
 Using SG-1 standard quadrature grid
 using 4 threads for integral computing
 -------------------------------------------------------
 OpenMP Integral computing Module                
 Release: version 2.0, May 2017, Q-Chem Inc. Pleasanton 
 -------------------------------------------------------
 -------------------------------------------------------
 OpenMP BLAS3 based DFT computing Module                
 Release: version 1.0, May 2013, Q-Chem Inc. Pittsburgh 
 -------------------------------------------------------
 A restricted SCF calculation will be
 performed using DIIS
 SCF converges when DIIS error is below 1.0e-08
 ---------------------------------------
  Cycle       Energy         DIIS error
 ---------------------------------------
    1   -2751.3757162771      1.64e-03  
    2   -2751.3799844222      8.31e-04  
    3   -2751.3802446798      7.34e-04  
    4   -2751.3813326949      2.07e-04  
    5   -2751.3814085259      4.58e-05  
    6   -2751.3814126848      1.43e-05  
    7   -2751.3814129398      3.58e-06  
    8   -2751.3814129560      1.36e-06  
    9   -2751.3814129583      3.04e-07  
   10   -2751.3814129584      3.52e-08  
   11   -2751.3814129584      5.44e-09  Convergence criterion met
 ---------------------------------------
 SCF time:   CPU 14.62s  wall 4.00s 
 SCF   energy in the final basis set =    -2751.3814129584
 Total energy in the final basis set =    -2751.3814129584

 --------------------------------------------------------------
             Orbital Energies (a.u.) and Symmetries
 --------------------------------------------------------------

 Alpha MOs, Restricted
 -- Occupied --                  
-482.85  -62.51  -56.33  -56.32  -56.32  -24.71  -10.32  -10.21
  1 A'    2 A'    3 A'    1 A"    4 A'    5 A'    6 A'    7 A'                 
 -8.719  -6.550  -6.538  -6.537  -2.662  -2.658  -2.657  -2.647
  8 A'    9 A'    2 A"   10 A'   11 A'    3 A"   12 A'   13 A'                 
 -2.647  -1.264  -0.877  -0.760  -0.620  -0.528  -0.521  -0.502
  4 A"   14 A'   15 A'   16 A'   17 A'   18 A'   19 A'    5 A"                 
 -0.422  -0.400  -0.354  -0.308  -0.266
 20 A'   21 A'    6 A"   22 A'    7 A"                                         
 -- Virtual --                   
 -0.030  -0.007  -0.001   0.020   0.030   0.059   0.062   0.063
  8 A"   23 A'   24 A'   25 A'   26 A'    9 A"   27 A'   28 A'                 
  0.084   0.087   0.099   0.116   0.117   0.134   0.145   0.155
 10 A"   29 A'   30 A'   11 A"   31 A'   32 A'   33 A'   34 A'                 
  0.172   0.183   0.250   0.280   0.301   0.316   0.354   0.376
 35 A'   36 A'   37 A'   12 A"   38 A'   39 A'   40 A'   41 A'                 
  0.411   0.421   0.447   0.479   0.497   0.500   0.511   0.550
 13 A"   42 A'   43 A'   44 A'   45 A'   14 A"   46 A'   15 A"                 
  0.566   0.607   0.644   0.647   0.657   0.698   0.752   0.792
 16 A"   47 A'   48 A'   17 A"   49 A'   50 A'   51 A'   52 A'                 
  0.873   0.939   0.991   1.029   1.126   1.317   1.370   1.392
 53 A'   54 A'   55 A'   18 A"   19 A"   20 A"   56 A'   57 A'                 
  1.421   1.463   1.500   1.568   1.612   1.626   1.687   1.879
 21 A"   58 A'   59 A'   60 A'   22 A"   61 A'   62 A'   23 A"                 
  1.892   1.973   2.021   2.044   2.045   2.095   2.151   2.297
 63 A'   24 A"   64 A'   65 A'   25 A"   66 A'   67 A'   68 A'                 
  2.378   2.599   2.640   2.688   2.754   2.822   2.969   3.206
 69 A'   70 A'   26 A"   71 A'   72 A'   27 A"   73 A'   74 A'                 
  3.559   3.686   3.760   3.818   3.958   3.998   4.011   4.079
 75 A'   76 A'   28 A"   77 A'   29 A"   30 A"   78 A'   79 A'                 
  4.083   4.196   4.342   4.800   6.279   6.392   6.611   6.720
 31 A"   80 A'   81 A'   82 A'   32 A"   83 A'   84 A'   85 A'                 
  7.532   7.576   7.695  23.486  24.076  47.954  66.751 289.735
 33 A"   86 A'   87 A'   88 A'   89 A'   90 A'   91 A'   34 A"                 
289.777 289.9111020.762
 92 A'   93 A'   94 A'                                                         

 Beta MOs, Restricted
 -- Occupied --                  
-482.85  -62.51  -56.33  -56.32  -56.32  -24.71  -10.32  -10.21
  1 A'    2 A'    3 A'    1 A"    4 A'    5 A'    6 A'    7 A'                 
 -8.719  -6.550  -6.538  -6.537  -2.662  -2.658  -2.657  -2.647
  8 A'    9 A'    2 A"   10 A'   11 A'    3 A"   12 A'   13 A'                 
 -2.647  -1.264  -0.877  -0.760  -0.620  -0.528  -0.521  -0.502
  4 A"   14 A'   15 A'   16 A'   17 A'   18 A'   19 A'    5 A"                 
 -0.422  -0.400  -0.354  -0.308  -0.266
 20 A'   21 A'    6 A"   22 A'    7 A"                                         
 -- Virtual --                   
 -0.030  -0.007  -0.001   0.020   0.030   0.059   0.062   0.063
  8 A"   23 A'   24 A'   25 A'   26 A'    9 A"   27 A'   28 A'                 
  0.084   0.087   0.099   0.116   0.117   0.134   0.145   0.155
 10 A"   29 A'   30 A'   11 A"   31 A'   32 A'   33 A'   34 A'                 
  0.172   0.183   0.250   0.280   0.301   0.316   0.354   0.376
 35 A'   36 A'   37 A'   12 A"   38 A'   39 A'   40 A'   41 A'                 
  0.411   0.421   0.447   0.479   0.497   0.500   0.511   0.550
 13 A"   42 A'   43 A'   44 A'   45 A'   14 A"   46 A'   15 A"                 
  0.566   0.607   0.644   0.647   0.657   0.698   0.752   0.792
 16 A"   47 A'   48 A'   17 A"   49 A'   50 A'   51 A'   52 A'                 
  0.873   0.939   0.991   1.029   1.126   1.317   1.370   1.392
 53 A'   54 A'   55 A'   18 A"   19 A"   20 A"   56 A'   57 A'                 
  1.421   1.463   1.500   1.568   1.612   1.626   1.687   1.879
 21 A"   58 A'   59 A'   60 A'   22 A"   61 A'   62 A'   23 A"                 
  1.892   1.973   2.021   2.044   2.045   2.095   2.151   2.297
 63 A'   24 A"   64 A'   65 A'   25 A"   66 A'   67 A'   68 A'                 
  2.378   2.599   2.640   2.688   2.754   2.822   2.969   3.206
 69 A'   70 A'   26 A"   71 A'   72 A'   27 A"   73 A'   74 A'                 
  3.559   3.686   3.760   3.818   3.958   3.998   4.011   4.079
 75 A'   76 A'   28 A"   77 A'   29 A"   30 A"   78 A'   79 A'                 
  4.083   4.196   4.342   4.800   6.279   6.392   6.611   6.720
 31 A"   80 A'   81 A'   82 A'   32 A"   83 A'   84 A'   85 A'                 
  7.532   7.576   7.695  23.486  24.076  47.954  66.751 289.735
 33 A"   86 A'   87 A'   88 A'   89 A'   90 A'   91 A'   34 A"                 
289.777 289.9111020.762
 92 A'   93 A'   94 A'                                                         
 --------------------------------------------------------------

          Ground-State Mulliken Net Atomic Charges

     Atom                 Charge (a.u.)
  ----------------------------------------
      1 H                     0.162142
      2 Br                    0.028357
      3 H                     0.151495
      4 F                    -0.050028
      5 C                    -0.223325
      6 C                    -0.068641
  ----------------------------------------
  Sum of atomic charges =     0.000000

 -----------------------------------------------------------------
                    Cartesian Multipole Moments
 -----------------------------------------------------------------
    Charge (ESU x 10^10)
                 0.0000
    Dipole Moment (Debye)
         X       1.0372      Y       0.9597      Z      -0.0000
       Tot       1.4131
    Quadrupole Moments (Debye-Ang)
        XX     -29.5048     XY       0.5944     YY     -36.7708
        XZ       0.0000     YZ      -0.0000     ZZ     -36.8060
    Octopole Moments (Debye-Ang^2)
       XXX     -28.7841    XXY      -1.5880    XYY     -13.7019
       YYY     -11.5918    XXZ       0.0000    XYZ      -0.0000
       YYZ      -0.0000    XZZ     -17.4013    YZZ      -5.8433
       ZZZ       0.0000
    Hexadecapole Moments (Debye-Ang^3)
      XXXX    -286.8202   XXXY      18.7822   XXYY     -74.9240
      XYYY      25.0538   YYYY    -157.8641   XXXZ       0.0000
      XXYZ      -0.0000   XYYZ       0.0000   YYYZ      -0.0000
      XXZZ     -73.7691   XYZZ       5.8385   YYZZ     -33.1866
      XZZZ       0.0000   YZZZ      -0.0000   ZZZZ     -42.1444
 -----------------------------------------------------------------
 Calculating analytic gradient of the SCF energy
 Gradient of SCF Energy
            1           2           3           4           5           6
    1   0.0282420   0.0833165   0.0400608  -0.0408821  -0.0248301  -0.0859071
    2   0.0292003  -0.0891279  -0.0067109   0.0485625  -0.0049736   0.0230497
    3   0.0000000  -0.0000000   0.0000000   0.0000000  -0.0000000  -0.0000000
 Max gradient component =       8.913E-02
 RMS gradient           =       4.134E-02
 Gradient time:  CPU 4.24 s  wall 1.16 s
 Geometry Optimization Parameters
   NAtoms,    NIC,     NZ,  NCons,   NDum,   NFix, NCnnct, MaxDiis
        6      32       0       0       0       0       0       0

 Cartesian Hessian Update
 Hessian Updated using BFGS Update


** GEOMETRY OPTIMIZATION IN DELOCALIZED INTERNAL COORDINATES **
   Searching for a Minimum

   Optimization Cycle:   7

                       Coordinates (Angstroms)
     ATOM                X               Y               Z
      1  H         2.6512525156    1.3081907910    0.0000000000
      2  Br       -0.5478108348    0.6162186543    0.0000000000
      3  H         3.2144872271   -0.4295281078    0.0000000000
      4  F         0.5273843906   -1.4429923882    0.0000000000
      5  C         2.2724725959    0.2268891990    0.0000000000
      6  C         0.9780629344   -0.1793495603    0.0000000000
   Point Group: cs    Number of degrees of freedom:     9


   Energy is  -2751.381412958

 Hessian Updated using BFGS Update

  9 Hessian modes will be used to form the next step
  Hessian Eigenvalues:
     0.130526    0.138823    0.158510    0.160983    0.186132    0.249368
     0.349417    0.398520    0.998606

 Minimum Search - Taking Simple RFO Step
 Searching for Lamda that Minimizes Along All modes
 Value Taken    Lamda =  -0.04844691
 Calculated Step too Large.  Step scaled by  0.666829
 Step Taken.  Stepsize is  0.300000

                             Maximum     Tolerance    Cnvgd?
         Gradient           0.082505      0.000300      NO
         Displacement       0.227673      0.001200      NO
         Energy change     -0.045189      0.000001      NO


 New Cartesian Coordinates Obtained by Inverse Iteration

 Displacement from previous Coordinates is:  0.319919
 ----------------------------------------------------------------
             Standard Nuclear Orientation (Angstroms)
    I     Atom           X                Y                Z
 ----------------------------------------------------------------
    1      H       2.5884399874     1.2537969705     0.0000000000
    2      Br     -0.5293340376     0.6684290312     0.0000000000
    3      H       3.1261279346    -0.4333378415     0.0000000000
    4      F       0.6239152618    -1.4466038169     0.0000000000
    5      C       2.2710356789     0.2256188374     0.0000000000
    6      C       1.0156640037    -0.1684745927     0.0000000000
 ----------------------------------------------------------------
 Molecular Point Group                 Cs    NOp =  2
 Largest Abelian Subgroup              Cs    NOp =  2
 Nuclear Repulsion Energy =   242.7243936904 hartrees
 There are       29 alpha and       29 beta electrons
 Applying Cartesian multipole field
    Component          Value
    ---------          -----
     (2,0,0)        1.00000E-11
     (0,2,0)        2.00000E-11
     (0,0,2)       -3.00000E-11
 Nucleus-field energy     =     0.0000000050 hartrees
 Requested basis set is 6-311++G(d,p)
 There are 47 shells and 128 basis functions
 A cutoff of  1.0D-11 yielded   1045 shell pairs
 There are      8045 function pairs (      8837 Cartesian)
 Smallest overlap matrix eigenvalue = 4.68E-05
 Guess MOs from SCF MO coefficient file

 -----------------------------------------------------------------------
  General SCF calculation program by
  Eric Jon Sundstrom, Paul Horn, Yuezhi Mao, Dmitri Zuev, Alec White,
  David Stuck, Shaama M.S., Shane Yost, Joonho Lee, David Small,
  Daniel Levine, Susi Lehtola, Hugh Burton, Evgeny Epifanovsky
 -----------------------------------------------------------------------
 Exchange:     0.2000 Hartree-Fock + 0.0800 Slater + 0.7200 B88
 Correlation:  0.1900 VWN1RPA + 0.8100 LYP
 Using SG-1 standard quadrature grid
 using 4 threads for integral computing
 -------------------------------------------------------
 OpenMP Integral computing Module                
 Release: version 2.0, May 2017, Q-Chem Inc. Pleasanton 
 -------------------------------------------------------
 -------------------------------------------------------
 OpenMP BLAS3 based DFT computing Module                
 Release: version 1.0, May 2013, Q-Chem Inc. Pittsburgh 
 -------------------------------------------------------
 A restricted SCF calculation will be
 performed using DIIS
 SCF converges when DIIS error is below 1.0e-08
 ---------------------------------------
  Cycle       Energy         DIIS error
 ---------------------------------------
    1   -2751.4002396864      1.31e-03  
    2   -2751.4028713437      7.12e-04  
    3   -2751.4029715801      6.69e-04  
    4   -2751.4038824036      1.39e-04  
    5   -2751.4039134926      2.50e-05  
    6   -2751.4039145975      1.18e-05  
    7   -2751.4039147582      1.73e-06  
    8   -2751.4039147618      4.10e-07  
    9   -2751.4039147621      2.88e-07  
   10   -2751.4039147622      2.74e-08  
   11   -2751.4039147621      2.32e-09  Convergence criterion met
 ---------------------------------------
 SCF time:   CPU 14.60s  wall 4.00s 
 SCF   energy in the final basis set =    -2751.4039147621
 Total energy in the final basis set =    -2751.4039147621

 --------------------------------------------------------------
             Orbital Energies (a.u.) and Symmetries
 --------------------------------------------------------------

 Alpha MOs, Restricted
 -- Occupied --                  
-482.85  -62.51  -56.33  -56.32  -56.32  -24.71  -10.32  -10.19
  1 A'    2 A'    3 A'    1 A"    4 A'    5 A'    6 A'    7 A'                 
 -8.718  -6.549  -6.537  -6.536  -2.661  -2.657  -2.656  -2.646
  8 A'    9 A'    2 A"   10 A'   11 A'    3 A"   12 A'   13 A'                 
 -2.646  -1.262  -0.870  -0.773  -0.621  -0.532  -0.525  -0.500
  4 A"   14 A'   15 A'   16 A'   17 A'   18 A'   19 A'    5 A"                 
 -0.430  -0.405  -0.353  -0.312  -0.271
 20 A'   21 A'    6 A"   22 A'    7 A"                                         
 -- Virtual --                   
 -0.023  -0.005  -0.002   0.022   0.031   0.059   0.063   0.068
  8 A"   23 A'   24 A'   25 A'   26 A'    9 A"   27 A'   28 A'                 
  0.085   0.085   0.101   0.116   0.119   0.141   0.147   0.161
 10 A"   29 A'   30 A'   11 A"   31 A'   32 A'   33 A'   34 A'                 
  0.175   0.186   0.263   0.284   0.311   0.320   0.364   0.383
 35 A'   36 A'   37 A'   12 A"   38 A'   39 A'   40 A'   41 A'                 
  0.413   0.416   0.451   0.481   0.493   0.510   0.531   0.549
 13 A"   42 A'   43 A'   44 A'   14 A"   45 A'   46 A'   15 A"                 
  0.567   0.608   0.641   0.657   0.678   0.716   0.756   0.812
 16 A"   47 A'   48 A'   17 A"   49 A'   50 A'   51 A'   52 A'                 
  0.870   0.945   0.992   1.025   1.137   1.315   1.362   1.405
 53 A'   54 A'   55 A'   18 A"   19 A"   20 A"   56 A'   57 A'                 
  1.428   1.463   1.516   1.600   1.638   1.656   1.726   1.909
 21 A"   58 A'   59 A'   60 A'   61 A'   22 A"   62 A'   63 A'                 
  1.937   1.996   2.040   2.059   2.063   2.155   2.158   2.291
 23 A"   24 A"   64 A'   65 A'   25 A"   66 A'   67 A'   68 A'                 
  2.532   2.575   2.649   2.703   2.786   2.836   3.004   3.258
 69 A'   70 A'   26 A"   71 A'   72 A'   27 A"   73 A'   74 A'                 
  3.702   3.728   3.764   3.827   3.961   4.002   4.020   4.077
 75 A'   76 A'   28 A"   77 A'   29 A"   30 A"   78 A'   79 A'                 
  4.082   4.203   4.356   4.818   6.282   6.388   6.614   6.715
 31 A"   80 A'   81 A'   82 A'   32 A"   83 A'   84 A'   85 A'                 
  7.534   7.577   7.698  23.547  24.263  47.935  66.753 289.735
 33 A"   86 A'   87 A'   88 A'   89 A'   90 A'   91 A'   34 A"                 
289.777 289.9131020.736
 92 A'   93 A'   94 A'                                                         

 Beta MOs, Restricted
 -- Occupied --                  
-482.85  -62.51  -56.33  -56.32  -56.32  -24.71  -10.32  -10.19
  1 A'    2 A'    3 A'    1 A"    4 A'    5 A'    6 A'    7 A'                 
 -8.718  -6.549  -6.537  -6.536  -2.661  -2.657  -2.656  -2.646
  8 A'    9 A'    2 A"   10 A'   11 A'    3 A"   12 A'   13 A'                 
 -2.646  -1.262  -0.870  -0.773  -0.621  -0.532  -0.525  -0.500
  4 A"   14 A'   15 A'   16 A'   17 A'   18 A'   19 A'    5 A"                 
 -0.430  -0.405  -0.353  -0.312  -0.271
 20 A'   21 A'    6 A"   22 A'    7 A"                                         
 -- Virtual --                   
 -0.023  -0.005  -0.002   0.022   0.031   0.059   0.063   0.068
  8 A"   23 A'   24 A'   25 A'   26 A'    9 A"   27 A'   28 A'                 
  0.085   0.085   0.101   0.116   0.119   0.141   0.147   0.161
 10 A"   29 A'   30 A'   11 A"   31 A'   32 A'   33 A'   34 A'                 
  0.175   0.186   0.263   0.284   0.311   0.320   0.364   0.383
 35 A'   36 A'   37 A'   12 A"   38 A'   39 A'   40 A'   41 A'                 
  0.413   0.416   0.451   0.481   0.493   0.510   0.531   0.549
 13 A"   42 A'   43 A'   44 A'   14 A"   45 A'   46 A'   15 A"                 
  0.567   0.608   0.641   0.657   0.678   0.716   0.756   0.812
 16 A"   47 A'   48 A'   17 A"   49 A'   50 A'   51 A'   52 A'                 
  0.870   0.945   0.992   1.025   1.137   1.315   1.362   1.405
 53 A'   54 A'   55 A'   18 A"   19 A"   20 A"   56 A'   57 A'                 
  1.428   1.463   1.516   1.600   1.638   1.656   1.726   1.909
 21 A"   58 A'   59 A'   60 A'   61 A'   22 A"   62 A'   63 A'                 
  1.937   1.996   2.040   2.059   2.063   2.155   2.158   2.291
 23 A"   24 A"   64 A'   65 A'   25 A"   66 A'   67 A'   68 A'                 
  2.532   2.575   2.649   2.703   2.786   2.836   3.004   3.258
 69 A'   70 A'   26 A"   71 A'   72 A'   27 A"   73 A'   74 A'                 
  3.702   3.728   3.764   3.827   3.961   4.002   4.020   4.077
 75 A'   76 A'   28 A"   77 A'   29 A"   30 A"   78 A'   79 A'                 
  4.082   4.203   4.356   4.818   6.282   6.388   6.614   6.715
 31 A"   80 A'   81 A'   82 A'   32 A"   83 A'   84 A'   85 A'                 
  7.534   7.577   7.698  23.547  24.263  47.935  66.753 289.735
 33 A"   86 A'   87 A'   88 A'   89 A'   90 A'   91 A'   34 A"                 
289.777 289.9131020.736
 92 A'   93 A'   94 A'                                                         
 --------------------------------------------------------------

          Ground-State Mulliken Net Atomic Charges

     Atom                 Charge (a.u.)
  ----------------------------------------
      1 H                     0.155454
      2 Br                    0.014172
      3 H                     0.149463
      4 F                    -0.057165
      5 C                    -0.206155
      6 C                    -0.055769
  ----------------------------------------
  Sum of atomic charges =     0.000000

 -----------------------------------------------------------------
                    Cartesian Multipole Moments
 -----------------------------------------------------------------
    Charge (ESU x 10^10)
                 0.0000
    Dipole Moment (Debye)
         X       1.0508      Y       0.9726      Z       0.0000
       Tot       1.4318
    Quadrupole Moments (Debye-Ang)
        XX     -29.7037     XY       0.4391     YY     -36.5588
        XZ       0.0000     YZ       0.0000     ZZ     -36.5818
    Octopole Moments (Debye-Ang^2)
       XXX     -31.9393    XXY      -2.9086    XYY     -14.6195
       YYY     -14.2711    XXZ       0.0000    XYZ       0.0000
       YYZ       0.0000    XZZ     -17.4523    YZZ      -6.7540
       ZZZ      -0.0000
    Hexadecapole Moments (Debye-Ang^3)
      XXXX    -289.6742   XXXY      20.4548   XXYY     -75.4215
      XYYY      27.7119   YYYY    -163.5421   XXXZ       0.0000
      XXYZ       0.0000   XYYZ       0.0000   YYYZ       0.0000
      XXZZ     -71.5442   XYZZ       7.0913   YYZZ     -34.0803
      XZZZ      -0.0000   YZZZ      -0.0000   ZZZZ     -41.6481
 -----------------------------------------------------------------
 Calculating analytic gradient of the SCF energy
 Gradient of SCF Energy
            1           2           3           4           5           6
    1   0.0099431   0.0592453   0.0056226  -0.0248699  -0.0165418  -0.0333994
    2  -0.0069463  -0.0630428   0.0115019   0.0361530  -0.0061705   0.0285048
    3   0.0000000   0.0000000   0.0000000  -0.0000000   0.0000000  -0.0000000
 Max gradient component =       6.304E-02
 RMS gradient           =       2.578E-02
 Gradient time:  CPU 4.25 s  wall 1.16 s
 Geometry Optimization Parameters
   NAtoms,    NIC,     NZ,  NCons,   NDum,   NFix, NCnnct, MaxDiis
        6      32       0       0       0       0       0       0

 Cartesian Hessian Update
 Hessian Updated using BFGS Update


** GEOMETRY OPTIMIZATION IN DELOCALIZED INTERNAL COORDINATES **
   Searching for a Minimum

   Optimization Cycle:   8

                       Coordinates (Angstroms)
     ATOM                X               Y               Z
      1  H         2.5884399874    1.2537969705    0.0000000000
      2  Br       -0.5293340376    0.6684290312    0.0000000000
      3  H         3.1261279346   -0.4333378415    0.0000000000
      4  F         0.6239152618   -1.4466038169    0.0000000000
      5  C         2.2710356789    0.2256188374    0.0000000000
      6  C         1.0156640037   -0.1684745927    0.0000000000
   Point Group: cs    Number of degrees of freedom:     9


   Energy is  -2751.403914762

 Hessian Updated using BFGS Update

  9 Hessian modes will be used to form the next step
  Hessian Eigenvalues:
     0.122314    0.138796    0.160200    0.167288    0.180011    0.248734
     0.386785    0.463859    0.966240

 Minimum Search - Taking Simple RFO Step
 Searching for Lamda that Minimizes Along All modes
 Value Taken    Lamda =  -0.01919380
 Calculated Step too Large.  Step scaled by  0.861989
 Step Taken.  Stepsize is  0.300000

                             Maximum     Tolerance    Cnvgd?
         Gradient           0.050141      0.000300      NO
         Displacement       0.216985      0.001200      NO
         Energy change     -0.022502      0.000001      NO


 New Cartesian Coordinates Obtained by Inverse Iteration

 Displacement from previous Coordinates is:  0.288203
 ----------------------------------------------------------------
             Standard Nuclear Orientation (Angstroms)
    I     Atom           X                Y                Z
 ----------------------------------------------------------------
    1      H       2.5230537085     1.2746146150     0.0000000000
    2      Br     -0.5166396984     0.7345265956     0.0000000000
    3      H       3.0796532700    -0.4903409445     0.0000000000
    4      F       0.7118434695    -1.4681969939     0.0000000000
    5      C       2.2641222037     0.2224455321     0.0000000000
    6      C       1.0338158755    -0.1736202163     0.0000000000
 ----------------------------------------------------------------
 Molecular Point Group                 Cs    NOp =  2
 Largest Abelian Subgroup              Cs    NOp =  2
 Nuclear Repulsion Energy =   239.2413368312 hartrees
 There are       29 alpha and       29 beta electrons
 Applying Cartesian multipole field
    Component          Value
    ---------          -----
     (2,0,0)        1.00000E-11
     (0,2,0)        2.00000E-11
     (0,0,2)       -3.00000E-11
 Nucleus-field energy     =     0.0000000053 hartrees
 Requested basis set is 6-311++G(d,p)
 There are 47 shells and 128 basis functions
 A cutoff of  1.0D-11 yielded   1042 shell pairs
 There are      8029 function pairs (      8819 Cartesian)
 Smallest overlap matrix eigenvalue = 4.82E-05
 Guess MOs from SCF MO coefficient file

 -----------------------------------------------------------------------
  General SCF calculation program by
  Eric Jon Sundstrom, Paul Horn, Yuezhi Mao, Dmitri Zuev, Alec White,
  David Stuck, Shaama M.S., Shane Yost, Joonho Lee, David Small,
  Daniel Levine, Susi Lehtola, Hugh Burton, Evgeny Epifanovsky
 -----------------------------------------------------------------------
 Exchange:     0.2000 Hartree-Fock + 0.0800 Slater + 0.7200 B88
 Correlation:  0.1900 VWN1RPA + 0.8100 LYP
 Using SG-1 standard quadrature grid
 using 4 threads for integral computing
 -------------------------------------------------------
 OpenMP Integral computing Module                
 Release: version 2.0, May 2017, Q-Chem Inc. Pleasanton 
 -------------------------------------------------------
 -------------------------------------------------------
 OpenMP BLAS3 based DFT computing Module                
 Release: version 1.0, May 2013, Q-Chem Inc. Pittsburgh 
 -------------------------------------------------------
 A restricted SCF calculation will be
 performed using DIIS
 SCF converges when DIIS error is below 1.0e-08
 ---------------------------------------
  Cycle       Energy         DIIS error
 ---------------------------------------
    1   -2751.4121657909      1.05e-03  
    2   -2751.4149322808      3.02e-04  
    3   -2751.4149385583      3.08e-04  
    4   -2751.4150590225      7.52e-05  
    5   -2751.4150683215      1.76e-05  
    6   -2751.4150687519      7.18e-06  
    7   -2751.4150688337      2.04e-06  
    8   -2751.4150688395      4.05e-07  
    9   -2751.4150688397      4.99e-08  
   10   -2751.4150688397      3.16e-08  
   11   -2751.4150688397      3.76e-09  Convergence criterion met
 ---------------------------------------
 SCF time:   CPU 14.52s  wall 4.00s 
 SCF   energy in the final basis set =    -2751.4150688397
 Total energy in the final basis set =    -2751.4150688397

 --------------------------------------------------------------
             Orbital Energies (a.u.) and Symmetries
 --------------------------------------------------------------

 Alpha MOs, Restricted
 -- Occupied --                  
-482.85  -62.51  -56.33  -56.32  -56.32  -24.71  -10.31  -10.19
  1 A'    2 A'    3 A'    1 A"    4 A'    5 A'    6 A'    7 A'                 
 -8.718  -6.549  -6.536  -6.536  -2.661  -2.657  -2.656  -2.646
  8 A'    9 A'    2 A"   10 A'   11 A'    3 A"   12 A'   13 A'                 
 -2.646  -1.261  -0.865  -0.776  -0.619  -0.530  -0.521  -0.499
  4 A"   14 A'   15 A'   16 A'   17 A'   18 A'   19 A'    5 A"                 
 -0.432  -0.404  -0.352  -0.316  -0.274
 20 A'   21 A'    6 A"   22 A'    7 A"                                         
 -- Virtual --                   
 -0.018  -0.009  -0.003   0.022   0.030   0.059   0.062   0.068
  8 A"   23 A'   24 A'   25 A'   26 A'    9 A"   27 A'   28 A'                 
  0.085   0.085   0.100   0.116   0.120   0.140   0.145   0.158
 10 A"   29 A'   30 A'   11 A"   31 A'   32 A'   33 A'   34 A'                 
  0.173   0.186   0.267   0.288   0.313   0.326   0.372   0.387
 35 A'   36 A'   37 A'   12 A"   38 A'   39 A'   40 A'   41 A'                 
  0.412   0.414   0.450   0.479   0.486   0.502   0.537   0.546
 42 A'   13 A"   43 A'   44 A'   14 A"   45 A'   46 A'   15 A"                 
  0.567   0.603   0.643   0.665   0.684   0.721   0.758   0.824
 16 A"   47 A'   48 A'   17 A"   49 A'   50 A'   51 A'   52 A'                 
  0.861   0.949   0.984   1.014   1.146   1.310   1.353   1.408
 53 A'   54 A'   55 A'   18 A"   19 A"   20 A"   56 A'   57 A'                 
  1.431   1.434   1.495   1.611   1.652   1.655   1.747   1.922
 58 A'   21 A"   59 A'   60 A'   61 A'   22 A"   62 A'   63 A'                 
  1.949   1.999   2.019   2.054   2.055   2.152   2.167   2.264
 23 A"   24 A"   64 A'   65 A'   25 A"   66 A'   67 A'   68 A'                 
  2.549   2.587   2.648   2.697   2.777   2.841   3.019   3.279
 69 A'   70 A'   26 A"   71 A'   72 A'   27 A"   73 A'   74 A'                 
  3.711   3.724   3.764   3.822   3.961   4.004   4.018   4.069
 75 A'   76 A'   28 A"   77 A'   29 A"   30 A"   78 A'   79 A'                 
  4.078   4.216   4.369   4.823   6.282   6.382   6.596   6.713
 31 A"   80 A'   81 A'   82 A'   32 A"   83 A'   84 A'   85 A'                 
  7.535   7.576   7.692  23.531  24.343  47.911  66.751 289.734
 33 A"   86 A'   87 A'   88 A'   89 A'   90 A'   91 A'   34 A"                 
289.775 289.9091020.705
 92 A'   93 A'   94 A'                                                         

 Beta MOs, Restricted
 -- Occupied --                  
-482.85  -62.51  -56.33  -56.32  -56.32  -24.71  -10.31  -10.19
  1 A'    2 A'    3 A'    1 A"    4 A'    5 A'    6 A'    7 A'                 
 -8.718  -6.549  -6.536  -6.536  -2.661  -2.657  -2.656  -2.646
  8 A'    9 A'    2 A"   10 A'   11 A'    3 A"   12 A'   13 A'                 
 -2.646  -1.261  -0.865  -0.776  -0.619  -0.530  -0.521  -0.499
  4 A"   14 A'   15 A'   16 A'   17 A'   18 A'   19 A'    5 A"                 
 -0.432  -0.404  -0.352  -0.316  -0.274
 20 A'   21 A'    6 A"   22 A'    7 A"                                         
 -- Virtual --                   
 -0.018  -0.009  -0.003   0.022   0.030   0.059   0.062   0.068
  8 A"   23 A'   24 A'   25 A'   26 A'    9 A"   27 A'   28 A'                 
  0.085   0.085   0.100   0.116   0.120   0.140   0.145   0.158
 10 A"   29 A'   30 A'   11 A"   31 A'   32 A'   33 A'   34 A'                 
  0.173   0.186   0.267   0.288   0.313   0.326   0.372   0.387
 35 A'   36 A'   37 A'   12 A"   38 A'   39 A'   40 A'   41 A'                 
  0.412   0.414   0.450   0.479   0.486   0.502   0.537   0.546
 42 A'   13 A"   43 A'   44 A'   14 A"   45 A'   46 A'   15 A"                 
  0.567   0.603   0.643   0.665   0.684   0.721   0.758   0.824
 16 A"   47 A'   48 A'   17 A"   49 A'   50 A'   51 A'   52 A'                 
  0.861   0.949   0.984   1.014   1.146   1.310   1.353   1.408
 53 A'   54 A'   55 A'   18 A"   19 A"   20 A"   56 A'   57 A'                 
  1.431   1.434   1.495   1.611   1.652   1.655   1.747   1.922
 58 A'   21 A"   59 A'   60 A'   61 A'   22 A"   62 A'   63 A'                 
  1.949   1.999   2.019   2.054   2.055   2.152   2.167   2.264
 23 A"   24 A"   64 A'   65 A'   25 A"   66 A'   67 A'   68 A'                 
  2.549   2.587   2.648   2.697   2.777   2.841   3.019   3.279
 69 A'   70 A'   26 A"   71 A'   72 A'   27 A"   73 A'   74 A'                 
  3.711   3.724   3.764   3.822   3.961   4.004   4.018   4.069
 75 A'   76 A'   28 A"   77 A'   29 A"   30 A"   78 A'   79 A'                 
  4.078   4.216   4.369   4.823   6.282   6.382   6.596   6.713
 31 A"   80 A'   81 A'   82 A'   32 A"   83 A'   84 A'   85 A'                 
  7.535   7.576   7.692  23.531  24.343  47.911  66.751 289.734
 33 A"   86 A'   87 A'   88 A'   89 A'   90 A'   91 A'   34 A"                 
289.775 289.9091020.705
 92 A'   93 A'   94 A'                                                         
 --------------------------------------------------------------

          Ground-State Mulliken Net Atomic Charges

     Atom                 Charge (a.u.)
  ----------------------------------------
      1 H                     0.149524
      2 Br                    0.003292
      3 H                     0.150550
      4 F                    -0.062713
      5 C                    -0.205429
      6 C                    -0.035226
  ----------------------------------------
  Sum of atomic charges =     0.000000

 -----------------------------------------------------------------
                    Cartesian Multipole Moments
 -----------------------------------------------------------------
    Charge (ESU x 10^10)
                 0.0000
    Dipole Moment (Debye)
         X       1.0189      Y       0.9818      Z       0.0000
       Tot       1.4150
    Quadrupole Moments (Debye-Ang)
        XX     -30.1789     XY       0.2120     YY     -36.2732
        XZ       0.0000     YZ       0.0000     ZZ     -36.5909
    Octopole Moments (Debye-Ang^2)
       XXX     -35.4302    XXY      -4.5589    XYY     -15.3061
       YYY     -16.8602    XXZ       0.0000    XYZ       0.0000
       YYZ      -0.0000    XZZ     -17.8658    YZZ      -7.8339
       ZZZ       0.0000
    Hexadecapole Moments (Debye-Ang^3)
      XXXX    -298.3184   XXXY      21.4490   XXYY     -76.5149
      XYYY      31.2232   YYYY    -174.5733   XXXZ       0.0000
      XXYZ       0.0000   XYYZ      -0.0000   YYYZ       0.0000
      XXZZ     -71.0814   XYZZ       8.4363   YYZZ     -36.1323
      XZZZ       0.0000   YZZZ      -0.0000   ZZZZ     -41.6235
 -----------------------------------------------------------------
 Calculating analytic gradient of the SCF energy
 Gradient of SCF Energy
            1           2           3           4           5           6
    1   0.0021632   0.0373340   0.0021894  -0.0073967  -0.0382807   0.0039908
    2   0.0020757  -0.0370290   0.0015676   0.0237411  -0.0199578   0.0296025
    3   0.0000000  -0.0000000  -0.0000000  -0.0000000   0.0000000   0.0000000
 Max gradient component =       3.828E-02
 RMS gradient           =       1.849E-02
 Gradient time:  CPU 4.24 s  wall 1.16 s
 Geometry Optimization Parameters
   NAtoms,    NIC,     NZ,  NCons,   NDum,   NFix, NCnnct, MaxDiis
        6      32       0       0       0       0       0       0

 Cartesian Hessian Update
 Hessian Updated using BFGS Update


** GEOMETRY OPTIMIZATION IN DELOCALIZED INTERNAL COORDINATES **
   Searching for a Minimum

   Optimization Cycle:   9

                       Coordinates (Angstroms)
     ATOM                X               Y               Z
      1  H         2.5230537085    1.2746146150    0.0000000000
      2  Br       -0.5166396984    0.7345265956    0.0000000000
      3  H         3.0796532700   -0.4903409445    0.0000000000
      4  F         0.7118434695   -1.4681969939    0.0000000000
      5  C         2.2641222037    0.2224455321    0.0000000000
      6  C         1.0338158755   -0.1736202163    0.0000000000
   Point Group: cs    Number of degrees of freedom:     9


   Energy is  -2751.415068840

 Hessian Updated using BFGS Update

  9 Hessian modes will be used to form the next step
  Hessian Eigenvalues:
     0.075364    0.138988    0.160501    0.166072    0.227380    0.251341
     0.386764    0.547333    0.883960

 Minimum Search - Taking Simple RFO Step
 Searching for Lamda that Minimizes Along All modes
 Value Taken    Lamda =  -0.01275017
 Calculated Step too Large.  Step scaled by  0.872623
 Step Taken.  Stepsize is  0.300000

                             Maximum     Tolerance    Cnvgd?
         Gradient           0.037308      0.000300      NO
         Displacement       0.270235      0.001200      NO
         Energy change     -0.011154      0.000001      NO


 New Cartesian Coordinates Obtained by Inverse Iteration

 Displacement from previous Coordinates is:  0.190963
 ----------------------------------------------------------------
             Standard Nuclear Orientation (Angstroms)
    I     Atom           X                Y                Z
 ----------------------------------------------------------------
    1      H       2.4920030377     1.2640995509     0.0000000000
    2      Br     -0.5226031043     0.7964165928     0.0000000000
    3      H       3.0581168755    -0.4924780376     0.0000000000
    4      F       0.7552069993    -1.5064754053     0.0000000000
    5      C       2.2903137879     0.2341404071     0.0000000000
    6      C       1.0228112328    -0.1962745198     0.0000000000
 ----------------------------------------------------------------
 Molecular Point Group                 Cs    NOp =  2
 Largest Abelian Subgroup              Cs    NOp =  2
 Nuclear Repulsion Energy =   234.1259845818 hartrees
 There are       29 alpha and       29 beta electrons
 Applying Cartesian multipole field
    Component          Value
    ---------          -----
     (2,0,0)        1.00000E-11
     (0,2,0)        2.00000E-11
     (0,0,2)       -3.00000E-11
 Nucleus-field energy     =     0.0000000056 hartrees
 Requested basis set is 6-311++G(d,p)
 There are 47 shells and 128 basis functions
 A cutoff of  1.0D-11 yielded   1040 shell pairs
 There are      7989 function pairs (      8765 Cartesian)
 Smallest overlap matrix eigenvalue = 6.89E-05
 Guess MOs from SCF MO coefficient file

 -----------------------------------------------------------------------
  General SCF calculation program by
  Eric Jon Sundstrom, Paul Horn, Yuezhi Mao, Dmitri Zuev, Alec White,
  David Stuck, Shaama M.S., Shane Yost, Joonho Lee, David Small,
  Daniel Levine, Susi Lehtola, Hugh Burton, Evgeny Epifanovsky
 -----------------------------------------------------------------------
 Exchange:     0.2000 Hartree-Fock + 0.0800 Slater + 0.7200 B88
 Correlation:  0.1900 VWN1RPA + 0.8100 LYP
 Using SG-1 standard quadrature grid
 using 4 threads for integral computing
 -------------------------------------------------------
 OpenMP Integral computing Module                
 Release: version 2.0, May 2017, Q-Chem Inc. Pleasanton 
 -------------------------------------------------------
 -------------------------------------------------------
 OpenMP BLAS3 based DFT computing Module                
 Release: version 1.0, May 2013, Q-Chem Inc. Pittsburgh 
 -------------------------------------------------------
 A restricted SCF calculation will be
 performed using DIIS
 SCF converges when DIIS error is below 1.0e-08
 ---------------------------------------
  Cycle       Energy         DIIS error
 ---------------------------------------
    1   -2751.4163167338      1.16e-03  
    2   -2751.4190656177      5.78e-04  
    3   -2751.4188917619      6.48e-04  
    4   -2751.4196585626      8.65e-05  
    5   -2751.4196700657      3.99e-05  
    6   -2751.4196726922      7.81e-06  
    7   -2751.4196727846      2.43e-06  
    8   -2751.4196727936      5.82e-07  
    9   -2751.4196727941      6.42e-08  
   10   -2751.4196727942      2.63e-08  
   11   -2751.4196727941      3.77e-09  Convergence criterion met
 ---------------------------------------
 SCF time:   CPU 14.44s  wall 4.00s 
 SCF   energy in the final basis set =    -2751.4196727941
 Total energy in the final basis set =    -2751.4196727941

 --------------------------------------------------------------
             Orbital Energies (a.u.) and Symmetries
 --------------------------------------------------------------

 Alpha MOs, Restricted
 -- Occupied --                  
-482.86  -62.51  -56.33  -56.33  -56.33  -24.72  -10.32  -10.19
  1 A'    2 A'    3 A'    1 A"    4 A'    5 A'    6 A'    7 A'                 
 -8.720  -6.551  -6.538  -6.538  -2.662  -2.659  -2.658  -2.648
  8 A'    9 A'    2 A"   10 A'   11 A'    3 A"   12 A'   13 A'                 
 -2.648  -1.262  -0.857  -0.770  -0.623  -0.532  -0.517  -0.499
  4 A"   14 A'   15 A'   16 A'   17 A'   18 A'   19 A'    5 A"                 
 -0.443  -0.403  -0.350  -0.320  -0.270
 20 A'   21 A'    6 A"   22 A'    7 A"                                         
 -- Virtual --                   
 -0.026  -0.017  -0.002   0.022   0.030   0.058   0.058   0.066
  8 A"   23 A'   24 A'   25 A'   26 A'    9 A"   27 A'   28 A'                 
  0.085   0.087   0.101   0.114   0.119   0.142   0.146   0.159
 10 A"   29 A'   30 A'   11 A"   31 A'   32 A'   33 A'   34 A'                 
  0.169   0.187   0.266   0.289   0.305   0.328   0.371   0.387
 35 A'   36 A'   37 A'   12 A"   38 A'   39 A'   40 A'   41 A'                 
  0.405   0.415   0.449   0.472   0.484   0.494   0.538   0.543
 42 A'   13 A"   43 A'   44 A'   14 A"   45 A'   46 A'   15 A"                 
  0.565   0.600   0.637   0.664   0.695   0.708   0.756   0.819
 16 A"   47 A'   48 A'   17 A"   49 A'   50 A'   51 A'   52 A'                 
  0.842   0.939   0.972   1.015   1.131   1.301   1.349   1.403
 53 A'   54 A'   55 A'   18 A"   19 A"   20 A"   56 A'   57 A'                 
  1.437   1.444   1.492   1.604   1.642   1.657   1.751   1.915
 21 A"   58 A'   59 A'   60 A'   61 A'   22 A"   62 A'   63 A'                 
  1.949   1.985   1.991   2.049   2.062   2.130   2.149   2.237
 23 A"   24 A"   64 A'   65 A'   25 A"   66 A'   67 A'   68 A'                 
  2.562   2.629   2.638   2.717   2.754   2.834   3.017   3.227
 69 A'   70 A'   26 A"   71 A'   72 A'   27 A"   73 A'   74 A'                 
  3.724   3.759   3.774   3.842   3.955   3.998   4.011   4.048
 75 A'   28 A"   76 A'   77 A'   29 A"   30 A"   78 A'   79 A'                 
  4.070   4.209   4.371   4.816   6.278   6.375   6.567   6.699
 31 A"   80 A'   81 A'   82 A'   32 A"   83 A'   84 A'   85 A'                 
  7.533   7.572   7.676  23.570  24.181  47.886  66.742 289.730
 33 A"   86 A'   87 A'   88 A'   89 A'   90 A'   91 A'   34 A"                 
289.769 289.8961020.674
 92 A'   93 A'   94 A'                                                         

 Beta MOs, Restricted
 -- Occupied --                  
-482.86  -62.51  -56.33  -56.33  -56.33  -24.72  -10.32  -10.19
  1 A'    2 A'    3 A'    1 A"    4 A'    5 A'    6 A'    7 A'                 
 -8.720  -6.551  -6.538  -6.538  -2.662  -2.659  -2.658  -2.648
  8 A'    9 A'    2 A"   10 A'   11 A'    3 A"   12 A'   13 A'                 
 -2.648  -1.262  -0.857  -0.770  -0.623  -0.532  -0.517  -0.499
  4 A"   14 A'   15 A'   16 A'   17 A'   18 A'   19 A'    5 A"                 
 -0.443  -0.403  -0.350  -0.320  -0.270
 20 A'   21 A'    6 A"   22 A'    7 A"                                         
 -- Virtual --                   
 -0.026  -0.017  -0.002   0.022   0.030   0.058   0.058   0.066
  8 A"   23 A'   24 A'   25 A'   26 A'    9 A"   27 A'   28 A'                 
  0.085   0.087   0.101   0.114   0.119   0.142   0.146   0.159
 10 A"   29 A'   30 A'   11 A"   31 A'   32 A'   33 A'   34 A'                 
  0.169   0.187   0.266   0.289   0.305   0.328   0.371   0.387
 35 A'   36 A'   37 A'   12 A"   38 A'   39 A'   40 A'   41 A'                 
  0.405   0.415   0.449   0.472   0.484   0.494   0.538   0.543
 42 A'   13 A"   43 A'   44 A'   14 A"   45 A'   46 A'   15 A"                 
  0.565   0.600   0.637   0.664   0.695   0.708   0.756   0.819
 16 A"   47 A'   48 A'   17 A"   49 A'   50 A'   51 A'   52 A'                 
  0.842   0.939   0.972   1.015   1.131   1.301   1.349   1.403
 53 A'   54 A'   55 A'   18 A"   19 A"   20 A"   56 A'   57 A'                 
  1.437   1.444   1.492   1.604   1.642   1.657   1.751   1.915
 21 A"   58 A'   59 A'   60 A'   61 A'   22 A"   62 A'   63 A'                 
  1.949   1.985   1.991   2.049   2.062   2.130   2.149   2.237
 23 A"   24 A"   64 A'   65 A'   25 A"   66 A'   67 A'   68 A'                 
  2.562   2.629   2.638   2.717   2.754   2.834   3.017   3.227
 69 A'   70 A'   26 A"   71 A'   72 A'   27 A"   73 A'   74 A'                 
  3.724   3.759   3.774   3.842   3.955   3.998   4.011   4.048
 75 A'   28 A"   76 A'   77 A'   29 A"   30 A"   78 A'   79 A'                 
  4.070   4.209   4.371   4.816   6.278   6.375   6.567   6.699
 31 A"   80 A'   81 A'   82 A'   32 A"   83 A'   84 A'   85 A'                 
  7.533   7.572   7.676  23.570  24.181  47.886  66.742 289.730
 33 A"   86 A'   87 A'   88 A'   89 A'   90 A'   91 A'   34 A"                 
289.769 289.8961020.674
 92 A'   93 A'   94 A'                                                         
 --------------------------------------------------------------

          Ground-State Mulliken Net Atomic Charges

     Atom                 Charge (a.u.)
  ----------------------------------------
      1 H                     0.143449
      2 Br                    0.003521
      3 H                     0.149176
      4 F                    -0.061875
      5 C                    -0.218644
      6 C                    -0.015627
  ----------------------------------------
  Sum of atomic charges =     0.000000

 -----------------------------------------------------------------
                    Cartesian Multipole Moments
 -----------------------------------------------------------------
    Charge (ESU x 10^10)
                 0.0000
    Dipole Moment (Debye)
         X       0.9023      Y       0.9702      Z      -0.0000
       Tot       1.3249
    Quadrupole Moments (Debye-Ang)
        XX     -30.7266     XY       0.0305     YY     -36.0533
        XZ      -0.0000     YZ       0.0000     ZZ     -36.7687
    Octopole Moments (Debye-Ang^2)
       XXX     -37.1477    XXY      -5.5465    XYY     -15.8100
       YYY     -18.9739    XXZ      -0.0000    XYZ      -0.0000
       YYZ       0.0000    XZZ     -18.1837    YZZ      -8.7408
       ZZZ      -0.0000
    Hexadecapole Moments (Debye-Ang^3)
      XXXX    -308.3493   XXXY      23.8566   XXYY     -79.1914
      XYYY      33.5322   YYYY    -186.9542   XXXZ      -0.0000
      XXYZ       0.0000   XYYZ      -0.0000   YYYZ       0.0000
      XXZZ     -72.1871   XYZZ       9.5244   YYZZ     -38.4428
      XZZZ      -0.0000   YZZZ       0.0000   ZZZZ     -42.2234
 -----------------------------------------------------------------
 Calculating analytic gradient of the SCF energy
 Gradient of SCF Energy
            1           2           3           4           5           6
    1  -0.0069010   0.0181868  -0.0150752   0.0013854   0.0378383  -0.0354344
    2  -0.0211299  -0.0156019   0.0103927   0.0078616   0.0119931   0.0064845
    3   0.0000000   0.0000000   0.0000000   0.0000000  -0.0000000  -0.0000000
 Max gradient component =       3.784E-02
 RMS gradient           =       1.553E-02
 Gradient time:  CPU 4.20 s  wall 1.15 s
 Geometry Optimization Parameters
   NAtoms,    NIC,     NZ,  NCons,   NDum,   NFix, NCnnct, MaxDiis
        6      32       0       0       0       0       0       0

 Cartesian Hessian Update
 Hessian Updated using BFGS Update


** GEOMETRY OPTIMIZATION IN DELOCALIZED INTERNAL COORDINATES **
   Searching for a Minimum

   Optimization Cycle:  10

                       Coordinates (Angstroms)
     ATOM                X               Y               Z
      1  H         2.4920030377    1.2640995509    0.0000000000
      2  Br       -0.5226031043    0.7964165928    0.0000000000
      3  H         3.0581168755   -0.4924780376    0.0000000000
      4  F         0.7552069993   -1.5064754053    0.0000000000
      5  C         2.2903137879    0.2341404071    0.0000000000
      6  C         1.0228112328   -0.1962745198    0.0000000000
   Point Group: cs    Number of degrees of freedom:     9


   Energy is  -2751.419672794

 Hessian Updated using BFGS Update

  9 Hessian modes will be used to form the next step
  Hessian Eigenvalues:
     0.073225    0.138992    0.160502    0.167242    0.248855    0.342966
     0.389396    0.610491    0.801947

 Minimum Search - Taking Simple RFO Step
 Searching for Lamda that Minimizes Along All modes
 Value Taken    Lamda =  -0.00426789
 Step Taken.  Stepsize is  0.143345

                             Maximum     Tolerance    Cnvgd?
         Gradient           0.031981      0.000300      NO
         Displacement       0.091046      0.001200      NO
         Energy change     -0.004604      0.000001      NO


 New Cartesian Coordinates Obtained by Inverse Iteration

 Displacement from previous Coordinates is:  0.125909
 ----------------------------------------------------------------
             Standard Nuclear Orientation (Angstroms)
    I     Atom           X                Y                Z
 ----------------------------------------------------------------
    1      H       2.4696077979     1.2947721891     0.0000000000
    2      Br     -0.5095596646     0.8301463824     0.0000000000
    3      H       3.0709185214    -0.5076929664     0.0000000000
    4      F       0.7612423362    -1.5314854102     0.0000000000
    5      C       2.2756693087     0.2290694078     0.0000000000
    6      C       1.0279705292    -0.2153810146     0.0000000000
 ----------------------------------------------------------------
 Molecular Point Group                 Cs    NOp =  2
 Largest Abelian Subgroup              Cs    NOp =  2
 Nuclear Repulsion Energy =   232.4044807566 hartrees
 There are       29 alpha and       29 beta electrons
 Applying Cartesian multipole field
    Component          Value
    ---------          -----
     (2,0,0)        1.00000E-11
     (0,2,0)        2.00000E-11
     (0,0,2)       -3.00000E-11
 Nucleus-field energy     =     0.0000000058 hartrees
 Requested basis set is 6-311++G(d,p)
 There are 47 shells and 128 basis functions
 A cutoff of  1.0D-11 yielded   1036 shell pairs
 There are      7965 function pairs (      8741 Cartesian)
 Smallest overlap matrix eigenvalue = 7.07E-05
 Guess MOs from SCF MO coefficient file

 -----------------------------------------------------------------------
  General SCF calculation program by
  Eric Jon Sundstrom, Paul Horn, Yuezhi Mao, Dmitri Zuev, Alec White,
  David Stuck, Shaama M.S., Shane Yost, Joonho Lee, David Small,
  Daniel Levine, Susi Lehtola, Hugh Burton, Evgeny Epifanovsky
 -----------------------------------------------------------------------
 Exchange:     0.2000 Hartree-Fock + 0.0800 Slater + 0.7200 B88
 Correlation:  0.1900 VWN1RPA + 0.8100 LYP
 Using SG-1 standard quadrature grid
 using 4 threads for integral computing
 -------------------------------------------------------
 OpenMP Integral computing Module                
 Release: version 2.0, May 2017, Q-Chem Inc. Pleasanton 
 -------------------------------------------------------
 -------------------------------------------------------
 OpenMP BLAS3 based DFT computing Module                
 Release: version 1.0, May 2013, Q-Chem Inc. Pittsburgh 
 -------------------------------------------------------
 A restricted SCF calculation will be
 performed using DIIS
 SCF converges when DIIS error is below 1.0e-08
 ---------------------------------------
  Cycle       Energy         DIIS error
 ---------------------------------------
    1   -2751.4210195680      5.92e-04  
    2   -2751.4217696844      2.37e-04  
    3   -2751.4217418130      2.80e-04  
    4   -2751.4218759807      4.10e-05  
    5   -2751.4218783925      1.93e-05  
    6   -2751.4218791457      4.81e-06  
    7   -2751.4218791800      1.36e-06  
    8   -2751.4218791826      5.97e-07  
    9   -2751.4218791831      8.42e-08  
   10   -2751.4218791831      2.19e-08  
   11   -2751.4218791832      2.14e-09  Convergence criterion met
 ---------------------------------------
 SCF time:   CPU 14.40s  wall 3.00s 
 SCF   energy in the final basis set =    -2751.4218791832
 Total energy in the final basis set =    -2751.4218791832

 --------------------------------------------------------------
             Orbital Energies (a.u.) and Symmetries
 --------------------------------------------------------------

 Alpha MOs, Restricted
 -- Occupied --                  
-482.86  -62.51  -56.33  -56.33  -56.33  -24.72  -10.32  -10.19
  1 A'    2 A'    3 A'    1 A"    4 A'    5 A'    6 A'    7 A'                 
 -8.718  -6.550  -6.537  -6.536  -2.661  -2.657  -2.657  -2.646
  8 A'    9 A'    2 A"   10 A'   11 A'    3 A"   12 A'   13 A'                 
 -2.646  -1.261  -0.854  -0.769  -0.621  -0.530  -0.513  -0.498
  4 A"   14 A'   15 A'   16 A'   17 A'   18 A'   19 A'    5 A"                 
 -0.438  -0.401  -0.349  -0.319  -0.272
 20 A'   21 A'    6 A"   22 A'    7 A"                                         
 -- Virtual --                   
 -0.025  -0.022  -0.003   0.021   0.030   0.055   0.058   0.066
  8 A"   23 A'   24 A'   25 A'   26 A'   27 A'    9 A"   28 A'                 
  0.084   0.086   0.100   0.113   0.118   0.138   0.144   0.154
 10 A"   29 A'   30 A'   11 A"   31 A'   32 A'   33 A'   34 A'                 
  0.164   0.188   0.264   0.291   0.308   0.329   0.370   0.386
 35 A'   36 A'   37 A'   12 A"   38 A'   39 A'   40 A'   41 A'                 
  0.404   0.416   0.448   0.470   0.481   0.485   0.537   0.542
 42 A'   13 A"   43 A'   44 A'   14 A"   45 A'   46 A'   15 A"                 
  0.566   0.596   0.636   0.666   0.683   0.709   0.754   0.819
 16 A"   47 A'   48 A'   17 A"   49 A'   50 A'   51 A'   52 A'                 
  0.843   0.934   0.965   1.009   1.130   1.298   1.347   1.393
 53 A'   54 A'   55 A'   18 A"   19 A"   20 A"   56 A'   57 A'                 
  1.436   1.437   1.487   1.599   1.641   1.642   1.747   1.914
 21 A"   58 A'   59 A'   60 A'   61 A'   22 A"   62 A'   63 A'                 
  1.949   1.972   1.977   2.047   2.047   2.126   2.159   2.234
 23 A"   64 A'   24 A"   65 A'   25 A"   66 A'   67 A'   68 A'                 
  2.548   2.609   2.638   2.679   2.741   2.833   3.010   3.231
 69 A'   70 A'   26 A"   71 A'   72 A'   27 A"   73 A'   74 A'                 
  3.708   3.714   3.758   3.820   3.952   3.997   4.010   4.044
 75 A'   76 A'   28 A"   77 A'   29 A"   30 A"   78 A'   79 A'                 
  4.067   4.206   4.371   4.810   6.278   6.375   6.559   6.691
 31 A"   80 A'   81 A'   82 A'   32 A"   83 A'   84 A'   85 A'                 
  7.535   7.573   7.671  23.531  24.206  47.878  66.740 289.731
 33 A"   86 A'   87 A'   88 A'   89 A'   90 A'   91 A'   34 A"                 
289.769 289.8931020.663
 92 A'   93 A'   94 A'                                                         

 Beta MOs, Restricted
 -- Occupied --                  
-482.86  -62.51  -56.33  -56.33  -56.33  -24.72  -10.32  -10.19
  1 A'    2 A'    3 A'    1 A"    4 A'    5 A'    6 A'    7 A'                 
 -8.718  -6.550  -6.537  -6.536  -2.661  -2.657  -2.657  -2.646
  8 A'    9 A'    2 A"   10 A'   11 A'    3 A"   12 A'   13 A'                 
 -2.646  -1.261  -0.854  -0.769  -0.621  -0.530  -0.513  -0.498
  4 A"   14 A'   15 A'   16 A'   17 A'   18 A'   19 A'    5 A"                 
 -0.438  -0.401  -0.349  -0.319  -0.272
 20 A'   21 A'    6 A"   22 A'    7 A"                                         
 -- Virtual --                   
 -0.025  -0.022  -0.003   0.021   0.030   0.055   0.058   0.066
  8 A"   23 A'   24 A'   25 A'   26 A'   27 A'    9 A"   28 A'                 
  0.084   0.086   0.100   0.113   0.118   0.138   0.144   0.154
 10 A"   29 A'   30 A'   11 A"   31 A'   32 A'   33 A'   34 A'                 
  0.164   0.188   0.264   0.291   0.308   0.329   0.370   0.386
 35 A'   36 A'   37 A'   12 A"   38 A'   39 A'   40 A'   41 A'                 
  0.404   0.416   0.448   0.470   0.481   0.485   0.537   0.542
 42 A'   13 A"   43 A'   44 A'   14 A"   45 A'   46 A'   15 A"                 
  0.566   0.596   0.636   0.666   0.683   0.709   0.754   0.819
 16 A"   47 A'   48 A'   17 A"   49 A'   50 A'   51 A'   52 A'                 
  0.843   0.934   0.965   1.009   1.130   1.298   1.347   1.393
 53 A'   54 A'   55 A'   18 A"   19 A"   20 A"   56 A'   57 A'                 
  1.436   1.437   1.487   1.599   1.641   1.642   1.747   1.914
 21 A"   58 A'   59 A'   60 A'   61 A'   22 A"   62 A'   63 A'                 
  1.949   1.972   1.977   2.047   2.047   2.126   2.159   2.234
 23 A"   64 A'   24 A"   65 A'   25 A"   66 A'   67 A'   68 A'                 
  2.548   2.609   2.638   2.679   2.741   2.833   3.010   3.231
 69 A'   70 A'   26 A"   71 A'   72 A'   27 A"   73 A'   74 A'                 
  3.708   3.714   3.758   3.820   3.952   3.997   4.010   4.044
 75 A'   76 A'   28 A"   77 A'   29 A"   30 A"   78 A'   79 A'                 
  4.067   4.206   4.371   4.810   6.278   6.375   6.559   6.691
 31 A"   80 A'   81 A'   82 A'   32 A"   83 A'   84 A'   85 A'                 
  7.535   7.573   7.671  23.531  24.206  47.878  66.740 289.731
 33 A"   86 A'   87 A'   88 A'   89 A'   90 A'   91 A'   34 A"                 
289.769 289.8931020.663
 92 A'   93 A'   94 A'                                                         
 --------------------------------------------------------------

          Ground-State Mulliken Net Atomic Charges

     Atom                 Charge (a.u.)
  ----------------------------------------
      1 H                     0.148384
      2 Br                   -0.005753
      3 H                     0.151263
      4 F                    -0.068635
      5 C                    -0.222963
      6 C                    -0.002297
  ----------------------------------------
  Sum of atomic charges =     0.000000

 -----------------------------------------------------------------
                    Cartesian Multipole Moments
 -----------------------------------------------------------------
    Charge (ESU x 10^10)
                 0.0000
    Dipole Moment (Debye)
         X       1.0082      Y       0.9730      Z       0.0000
       Tot       1.4012
    Quadrupole Moments (Debye-Ang)
        XX     -30.7087     XY       0.0319     YY     -35.9933
        XZ      -0.0000     YZ       0.0000     ZZ     -36.8365
    Octopole Moments (Debye-Ang^2)
       XXX     -37.4366    XXY      -5.9955    XYY     -16.0606
       YYY     -19.7139    XXZ      -0.0000    XYZ      -0.0000
       YYZ       0.0000    XZZ     -18.3786    YZZ      -9.1706
       ZZZ      -0.0000
    Hexadecapole Moments (Debye-Ang^3)
      XXXX    -306.6567   XXXY      24.7976   XXYY     -79.8129
      XYYY      34.8089   YYYY    -195.4208   XXXZ      -0.0000
      XXYZ       0.0000   XYYZ      -0.0000   YYYZ      -0.0000
      XXZZ     -71.8148   XYZZ       9.9932   YYZZ     -40.0264
      XZZZ      -0.0000   YZZZ      -0.0000   ZZZZ     -42.2918
 -----------------------------------------------------------------
 Calculating analytic gradient of the SCF energy
 Gradient of SCF Energy
            1           2           3           4           5           6
    1  -0.0025534   0.0119062  -0.0017980   0.0024822   0.0048420  -0.0148789
    2   0.0040330  -0.0069960  -0.0037848  -0.0001485  -0.0002589   0.0071552
    3   0.0000000  -0.0000000   0.0000000  -0.0000000   0.0000000   0.0000000
 Max gradient component =       1.488E-02
 RMS gradient           =       5.443E-03
 Gradient time:  CPU 4.21 s  wall 1.15 s
 Geometry Optimization Parameters
   NAtoms,    NIC,     NZ,  NCons,   NDum,   NFix, NCnnct, MaxDiis
        6      32       0       0       0       0       0       0

 Cartesian Hessian Update
 Hessian Updated using BFGS Update


** GEOMETRY OPTIMIZATION IN DELOCALIZED INTERNAL COORDINATES **
   Searching for a Minimum

   Optimization Cycle:  11

                       Coordinates (Angstroms)
     ATOM                X               Y               Z
      1  H         2.4696077979    1.2947721891    0.0000000000
      2  Br       -0.5095596646    0.8301463824    0.0000000000
      3  H         3.0709185214   -0.5076929664    0.0000000000
      4  F         0.7612423362   -1.5314854102    0.0000000000
      5  C         2.2756693087    0.2290694078    0.0000000000
      6  C         1.0279705292   -0.2153810146    0.0000000000
   Point Group: cs    Number of degrees of freedom:     9


   Energy is  -2751.421879183

 Hessian Updated using BFGS Update

  9 Hessian modes will be used to form the next step
  Hessian Eigenvalues:
     0.073806    0.139204    0.154663    0.160787    0.241645    0.384659
     0.412765    0.539251    0.812678

 Minimum Search - Taking Simple RFO Step
 Searching for Lamda that Minimizes Along All modes
 Value Taken    Lamda =  -0.00058537
 Step Taken.  Stepsize is  0.049045

                             Maximum     Tolerance    Cnvgd?
         Gradient           0.007262      0.000300      NO
         Displacement       0.023687      0.001200      NO
         Energy change     -0.002206      0.000001      NO


 New Cartesian Coordinates Obtained by Inverse Iteration

 Displacement from previous Coordinates is:  0.048588
 ----------------------------------------------------------------
             Standard Nuclear Orientation (Angstroms)
    I     Atom           X                Y                Z
 ----------------------------------------------------------------
    1      H       2.4687089416     1.2861985047     0.0000000000
    2      Br     -0.5123864193     0.8392996750     0.0000000000
    3      H       3.0843538278    -0.4943768808     0.0000000000
    4      F       0.7546827547    -1.5359827562     0.0000000000
    5      C       2.2710625383     0.2261613465     0.0000000000
    6      C       1.0294271858    -0.2218713013     0.0000000000
 ----------------------------------------------------------------
 Molecular Point Group                 Cs    NOp =  2
 Largest Abelian Subgroup              Cs    NOp =  2
 Nuclear Repulsion Energy =   231.7723575598 hartrees
 There are       29 alpha and       29 beta electrons
 Applying Cartesian multipole field
    Component          Value
    ---------          -----
     (2,0,0)        1.00000E-11
     (0,2,0)        2.00000E-11
     (0,0,2)       -3.00000E-11
 Nucleus-field energy     =     0.0000000059 hartrees
 Requested basis set is 6-311++G(d,p)
 There are 47 shells and 128 basis functions
 A cutoff of  1.0D-11 yielded   1035 shell pairs
 There are      7961 function pairs (      8737 Cartesian)
 Smallest overlap matrix eigenvalue = 7.07E-05
 Guess MOs from SCF MO coefficient file

 -----------------------------------------------------------------------
  General SCF calculation program by
  Eric Jon Sundstrom, Paul Horn, Yuezhi Mao, Dmitri Zuev, Alec White,
  David Stuck, Shaama M.S., Shane Yost, Joonho Lee, David Small,
  Daniel Levine, Susi Lehtola, Hugh Burton, Evgeny Epifanovsky
 -----------------------------------------------------------------------
 Exchange:     0.2000 Hartree-Fock + 0.0800 Slater + 0.7200 B88
 Correlation:  0.1900 VWN1RPA + 0.8100 LYP
 Using SG-1 standard quadrature grid
 using 4 threads for integral computing
 -------------------------------------------------------
 OpenMP Integral computing Module                
 Release: version 2.0, May 2017, Q-Chem Inc. Pleasanton 
 -------------------------------------------------------
 -------------------------------------------------------
 OpenMP BLAS3 based DFT computing Module                
 Release: version 1.0, May 2013, Q-Chem Inc. Pittsburgh 
 -------------------------------------------------------
 A restricted SCF calculation will be
 performed using DIIS
 SCF converges when DIIS error is below 1.0e-08
 ---------------------------------------
  Cycle       Energy         DIIS error
 ---------------------------------------
    1   -2751.4222038708      1.99e-04  
    2   -2751.4222997502      6.98e-05  
    3   -2751.4222905914      9.79e-05  
    4   -2751.4223086667      1.12e-05  
    5   -2751.4223088622      5.10e-06  
    6   -2751.4223088947      1.09e-06  
    7   -2751.4223088966      1.82e-07  
    8   -2751.4223088967      7.53e-08  
    9   -2751.4223088967      2.51e-08  
   10   -2751.4223088967      4.54e-09  Convergence criterion met
 ---------------------------------------
 SCF time:   CPU 13.07s  wall 3.00s 
 SCF   energy in the final basis set =    -2751.4223088967
 Total energy in the final basis set =    -2751.4223088967

 --------------------------------------------------------------
             Orbital Energies (a.u.) and Symmetries
 --------------------------------------------------------------

 Alpha MOs, Restricted
 -- Occupied --                  
-482.86  -62.51  -56.33  -56.32  -56.32  -24.72  -10.32  -10.19
  1 A'    2 A'    3 A'    1 A"    4 A'    5 A'    6 A'    7 A'                 
 -8.717  -6.549  -6.536  -6.535  -2.660  -2.656  -2.656  -2.645
  8 A'    9 A'    2 A"   10 A'   11 A'    3 A"   12 A'   13 A'                 
 -2.645  -1.261  -0.853  -0.770  -0.622  -0.530  -0.516  -0.498
  4 A"   14 A'   15 A'   16 A'   17 A'   18 A'   19 A'    5 A"                 
 -0.438  -0.401  -0.349  -0.318  -0.273
 20 A'   21 A'    6 A"   22 A'    7 A"                                         
 -- Virtual --                   
 -0.025  -0.024  -0.003   0.021   0.030   0.055   0.058   0.067
 23 A'    8 A"   24 A'   25 A'   26 A'   27 A'    9 A"   28 A'                 
  0.084   0.086   0.100   0.113   0.118   0.139   0.144   0.154
 10 A"   29 A'   30 A'   11 A"   31 A'   32 A'   33 A'   34 A'                 
  0.164   0.188   0.264   0.292   0.310   0.328   0.370   0.386
 35 A'   36 A'   37 A'   12 A"   38 A'   39 A'   40 A'   41 A'                 
  0.403   0.417   0.451   0.469   0.480   0.485   0.535   0.543
 42 A'   13 A"   43 A'   44 A'   14 A"   45 A'   46 A'   15 A"                 
  0.566   0.595   0.634   0.666   0.681   0.710   0.754   0.817
 16 A"   47 A'   48 A'   17 A"   49 A'   50 A'   51 A'   52 A'                 
  0.843   0.932   0.965   1.010   1.129   1.296   1.350   1.400
 53 A'   54 A'   55 A'   18 A"   19 A"   20 A"   56 A'   57 A'                 
  1.434   1.436   1.487   1.597   1.635   1.645   1.746   1.913
 21 A"   58 A'   59 A'   60 A'   61 A'   22 A"   62 A'   63 A'                 
  1.951   1.980   1.981   2.045   2.048   2.121   2.167   2.237
 23 A"   24 A"   64 A'   25 A"   65 A'   66 A'   67 A'   68 A'                 
  2.547   2.602   2.639   2.682   2.744   2.833   3.009   3.234
 69 A'   70 A'   26 A"   71 A'   72 A'   27 A"   73 A'   74 A'                 
  3.703   3.720   3.757   3.819   3.952   3.997   4.011   4.043
 75 A'   76 A'   28 A"   77 A'   29 A"   30 A"   78 A'   79 A'                 
  4.066   4.205   4.372   4.809   6.278   6.374   6.557   6.688
 31 A"   80 A'   81 A'   82 A'   32 A"   83 A'   84 A'   85 A'                 
  7.535   7.573   7.670  23.530  24.223  47.875  66.739 289.732
 33 A"   86 A'   87 A'   88 A'   89 A'   90 A'   91 A'   34 A"                 
289.770 289.8921020.659
 92 A'   93 A'   94 A'                                                         

 Beta MOs, Restricted
 -- Occupied --                  
-482.86  -62.51  -56.33  -56.32  -56.32  -24.72  -10.32  -10.19
  1 A'    2 A'    3 A'    1 A"    4 A'    5 A'    6 A'    7 A'                 
 -8.717  -6.549  -6.536  -6.535  -2.660  -2.656  -2.656  -2.645
  8 A'    9 A'    2 A"   10 A'   11 A'    3 A"   12 A'   13 A'                 
 -2.645  -1.261  -0.853  -0.770  -0.622  -0.530  -0.516  -0.498
  4 A"   14 A'   15 A'   16 A'   17 A'   18 A'   19 A'    5 A"                 
 -0.438  -0.401  -0.349  -0.318  -0.273
 20 A'   21 A'    6 A"   22 A'    7 A"                                         
 -- Virtual --                   
 -0.025  -0.024  -0.003   0.021   0.030   0.055   0.058   0.067
 23 A'    8 A"   24 A'   25 A'   26 A'   27 A'    9 A"   28 A'                 
  0.084   0.086   0.100   0.113   0.118   0.139   0.144   0.154
 10 A"   29 A'   30 A'   11 A"   31 A'   32 A'   33 A'   34 A'                 
  0.164   0.188   0.264   0.292   0.310   0.328   0.370   0.386
 35 A'   36 A'   37 A'   12 A"   38 A'   39 A'   40 A'   41 A'                 
  0.403   0.417   0.451   0.469   0.480   0.485   0.535   0.543
 42 A'   13 A"   43 A'   44 A'   14 A"   45 A'   46 A'   15 A"                 
  0.566   0.595   0.634   0.666   0.681   0.710   0.754   0.817
 16 A"   47 A'   48 A'   17 A"   49 A'   50 A'   51 A'   52 A'                 
  0.843   0.932   0.965   1.010   1.129   1.296   1.350   1.400
 53 A'   54 A'   55 A'   18 A"   19 A"   20 A"   56 A'   57 A'                 
  1.434   1.436   1.487   1.597   1.635   1.645   1.746   1.913
 21 A"   58 A'   59 A'   60 A'   61 A'   22 A"   62 A'   63 A'                 
  1.951   1.980   1.981   2.045   2.048   2.121   2.167   2.237
 23 A"   24 A"   64 A'   25 A"   65 A'   66 A'   67 A'   68 A'                 
  2.547   2.602   2.639   2.682   2.744   2.833   3.009   3.234
 69 A'   70 A'   26 A"   71 A'   72 A'   27 A"   73 A'   74 A'                 
  3.703   3.720   3.757   3.819   3.952   3.997   4.011   4.043
 75 A'   76 A'   28 A"   77 A'   29 A"   30 A"   78 A'   79 A'                 
  4.066   4.205   4.372   4.809   6.278   6.374   6.557   6.688
 31 A"   80 A'   81 A'   82 A'   32 A"   83 A'   84 A'   85 A'                 
  7.535   7.573   7.670  23.530  24.223  47.875  66.739 289.732
 33 A"   86 A'   87 A'   88 A'   89 A'   90 A'   91 A'   34 A"                 
289.770 289.8921020.659
 92 A'   93 A'   94 A'                                                         
 --------------------------------------------------------------

          Ground-State Mulliken Net Atomic Charges

     Atom                 Charge (a.u.)
  ----------------------------------------
      1 H                     0.149892
      2 Br                   -0.010588
      3 H                     0.151162
      4 F                    -0.068563
      5 C                    -0.222425
      6 C                     0.000522
  ----------------------------------------
  Sum of atomic charges =     0.000000

 -----------------------------------------------------------------
                    Cartesian Multipole Moments
 -----------------------------------------------------------------
    Charge (ESU x 10^10)
                 0.0000
    Dipole Moment (Debye)
         X       1.0713      Y       0.9528      Z       0.0000
       Tot       1.4337
    Quadrupole Moments (Debye-Ang)
        XX     -30.5578     XY       0.0470     YY     -36.0190
        XZ      -0.0000     YZ       0.0000     ZZ     -36.8417
    Octopole Moments (Debye-Ang^2)
       XXX     -36.4180    XXY      -5.9884    XYY     -16.0348
       YYY     -20.0614    XXZ      -0.0000    XYZ       0.0000
       YYZ       0.0000    XZZ     -18.2092    YZZ      -9.2861
       ZZZ       0.0000
    Hexadecapole Moments (Debye-Ang^3)
      XXXX    -303.8126   XXXY      25.6893   XXYY     -80.1839
      XYYY      35.2043   YYYY    -197.4327   XXXZ      -0.0000
      XXYZ       0.0000   XYYZ      -0.0000   YYYZ       0.0000
      XXZZ     -71.6377   XYZZ      10.2091   YYZZ     -40.3685
      XZZZ      -0.0000   YZZZ       0.0000   ZZZZ     -42.3062
 -----------------------------------------------------------------
 Calculating analytic gradient of the SCF energy
 Gradient of SCF Energy
            1           2           3           4           5           6
    1  -0.0016888   0.0080257   0.0008100   0.0019472  -0.0023677  -0.0067264
    2   0.0002795  -0.0040136  -0.0032526  -0.0012475   0.0020248   0.0062094
    3   0.0000000   0.0000000  -0.0000000  -0.0000000  -0.0000000   0.0000000
 Max gradient component =       8.026E-03
 RMS gradient           =       3.279E-03
 Gradient time:  CPU 4.20 s  wall 1.15 s
 Geometry Optimization Parameters
   NAtoms,    NIC,     NZ,  NCons,   NDum,   NFix, NCnnct, MaxDiis
        6      32       0       0       0       0       0       0

 Cartesian Hessian Update
 Hessian Updated using BFGS Update


** GEOMETRY OPTIMIZATION IN DELOCALIZED INTERNAL COORDINATES **
   Searching for a Minimum

   Optimization Cycle:  12

                       Coordinates (Angstroms)
     ATOM                X               Y               Z
      1  H         2.4687089416    1.2861985047    0.0000000000
      2  Br       -0.5123864193    0.8392996750    0.0000000000
      3  H         3.0843538278   -0.4943768808    0.0000000000
      4  F         0.7546827547   -1.5359827562    0.0000000000
      5  C         2.2710625383    0.2261613465    0.0000000000
      6  C         1.0294271858   -0.2218713013    0.0000000000
   Point Group: cs    Number of degrees of freedom:     9


   Energy is  -2751.422308897

 Hessian Updated using BFGS Update

  9 Hessian modes will be used to form the next step
  Hessian Eigenvalues:
     0.070892    0.094854    0.160698    0.183560    0.236665    0.386664
     0.392565    0.420086    0.763159

 Minimum Search - Taking Simple RFO Step
 Searching for Lamda that Minimizes Along All modes
 Value Taken    Lamda =  -0.00057158
 Step Taken.  Stepsize is  0.070272

                             Maximum     Tolerance    Cnvgd?
         Gradient           0.006401      0.000300      NO
         Displacement       0.039850      0.001200      NO
         Energy change     -0.000430      0.000001      NO


 New Cartesian Coordinates Obtained by Inverse Iteration

 Displacement from previous Coordinates is:  0.066553
 ----------------------------------------------------------------
             Standard Nuclear Orientation (Angstroms)
    I     Atom           X                Y                Z
 ----------------------------------------------------------------
    1      H       2.4794811247     1.2817814627     0.0000000000
    2      Br     -0.5216661053     0.8468357422     0.0000000000
    3      H       3.0936719091    -0.4720464779     0.0000000000
    4      F       0.7428001515    -1.5417156855     0.0000000000
    5      C       2.2705089099     0.2178884468     0.0000000000
    6      C       1.0310528389    -0.2333149003     0.0000000000
 ----------------------------------------------------------------
 Molecular Point Group                 Cs    NOp =  2
 Largest Abelian Subgroup              Cs    NOp =  2
 Nuclear Repulsion Energy =   230.7047644588 hartrees
 There are       29 alpha and       29 beta electrons
 Applying Cartesian multipole field
    Component          Value
    ---------          -----
     (2,0,0)        1.00000E-11
     (0,2,0)        2.00000E-11
     (0,0,2)       -3.00000E-11
 Nucleus-field energy     =     0.0000000059 hartrees
 Requested basis set is 6-311++G(d,p)
 There are 47 shells and 128 basis functions
 A cutoff of  1.0D-11 yielded   1033 shell pairs
 There are      7943 function pairs (      8716 Cartesian)
 Smallest overlap matrix eigenvalue = 7.16E-05
 Guess MOs from SCF MO coefficient file

 -----------------------------------------------------------------------
  General SCF calculation program by
  Eric Jon Sundstrom, Paul Horn, Yuezhi Mao, Dmitri Zuev, Alec White,
  David Stuck, Shaama M.S., Shane Yost, Joonho Lee, David Small,
  Daniel Levine, Susi Lehtola, Hugh Burton, Evgeny Epifanovsky
 -----------------------------------------------------------------------
 Exchange:     0.2000 Hartree-Fock + 0.0800 Slater + 0.7200 B88
 Correlation:  0.1900 VWN1RPA + 0.8100 LYP
 Using SG-1 standard quadrature grid
 using 4 threads for integral computing
 -------------------------------------------------------
 OpenMP Integral computing Module                
 Release: version 2.0, May 2017, Q-Chem Inc. Pleasanton 
 -------------------------------------------------------
 -------------------------------------------------------
 OpenMP BLAS3 based DFT computing Module                
 Release: version 1.0, May 2013, Q-Chem Inc. Pittsburgh 
 -------------------------------------------------------
 A restricted SCF calculation will be
 performed using DIIS
 SCF converges when DIIS error is below 1.0e-08
 ---------------------------------------
  Cycle       Energy         DIIS error
 ---------------------------------------
    1   -2751.4222781136      2.91e-04  
    2   -2751.4224660493      1.23e-04  
    3   -2751.4224419267      1.65e-04  
    4   -2751.4224953816      1.41e-05  
    5   -2751.4224956031      9.00e-06  
    6   -2751.4224957154      1.19e-06  
    7   -2751.4224957176      1.97e-07  
    8   -2751.4224957177      7.61e-08  
    9   -2751.4224957177      2.38e-08  
   10   -2751.4224957177      8.31e-09  Convergence criterion met
 ---------------------------------------
 SCF time:   CPU 12.94s  wall 4.00s 
 SCF   energy in the final basis set =    -2751.4224957177
 Total energy in the final basis set =    -2751.4224957177

 --------------------------------------------------------------
             Orbital Energies (a.u.) and Symmetries
 --------------------------------------------------------------

 Alpha MOs, Restricted
 -- Occupied --                  
-482.85  -62.51  -56.33  -56.32  -56.32  -24.72  -10.32  -10.20
  1 A'    2 A'    3 A'    1 A"    4 A'    5 A'    6 A'    7 A'                 
 -8.716  -6.548  -6.534  -6.534  -2.659  -2.655  -2.655  -2.644
  8 A'    9 A'    2 A"   10 A'   11 A'    3 A"   12 A'   13 A'                 
 -2.644  -1.264  -0.849  -0.770  -0.624  -0.530  -0.519  -0.500
  4 A"   14 A'   15 A'   16 A'   17 A'   18 A'   19 A'    5 A"                 
 -0.438  -0.400  -0.347  -0.317  -0.274
 20 A'   21 A'    6 A"   22 A'    7 A"                                         
 -- Virtual --                   
 -0.029  -0.024  -0.004   0.021   0.030   0.054   0.058   0.067
 23 A'    8 A"   24 A'   25 A'   26 A'   27 A'    9 A"   28 A'                 
  0.084   0.086   0.101   0.113   0.117   0.138   0.143   0.153
 10 A"   29 A'   30 A'   11 A"   31 A'   32 A'   33 A'   34 A'                 
  0.164   0.190   0.264   0.292   0.311   0.327   0.369   0.385
 35 A'   36 A'   37 A'   12 A"   38 A'   39 A'   40 A'   41 A'                 
  0.401   0.418   0.453   0.468   0.478   0.486   0.535   0.543
 42 A'   13 A"   43 A'   44 A'   14 A"   45 A'   46 A'   15 A"                 
  0.566   0.595   0.630   0.667   0.680   0.709   0.754   0.813
 16 A"   47 A'   48 A'   17 A"   49 A'   50 A'   51 A'   52 A'                 
  0.843   0.928   0.965   1.012   1.125   1.293   1.355   1.411
 53 A'   54 A'   55 A'   18 A"   19 A"   20 A"   56 A'   57 A'                 
  1.431   1.433   1.490   1.593   1.626   1.649   1.741   1.909
 21 A"   58 A'   59 A'   60 A'   61 A'   22 A"   62 A'   63 A'                 
  1.948   1.989   1.991   2.039   2.049   2.113   2.179   2.240
 23 A"   24 A"   64 A'   25 A"   65 A'   66 A'   67 A'   68 A'                 
  2.544   2.593   2.639   2.686   2.750   2.832   3.006   3.233
 69 A'   70 A'   26 A"   71 A'   72 A'   27 A"   73 A'   74 A'                 
  3.701   3.729   3.756   3.816   3.954   3.998   4.012   4.044
 75 A'   76 A'   28 A"   77 A'   29 A"   30 A"   78 A'   79 A'                 
  4.064   4.202   4.373   4.809   6.276   6.373   6.554   6.687
 31 A"   80 A'   81 A'   82 A'   32 A"   83 A'   84 A'   85 A'                 
  7.536   7.574   7.668  23.533  24.229  47.870  66.737 289.733
 33 A"   86 A'   87 A'   88 A'   89 A'   90 A'   91 A'   34 A"                 
289.770 289.8911020.652
 92 A'   93 A'   94 A'                                                         

 Beta MOs, Restricted
 -- Occupied --                  
-482.85  -62.51  -56.33  -56.32  -56.32  -24.72  -10.32  -10.20
  1 A'    2 A'    3 A'    1 A"    4 A'    5 A'    6 A'    7 A'                 
 -8.716  -6.548  -6.534  -6.534  -2.659  -2.655  -2.655  -2.644
  8 A'    9 A'    2 A"   10 A'   11 A'    3 A"   12 A'   13 A'                 
 -2.644  -1.264  -0.849  -0.770  -0.624  -0.530  -0.519  -0.500
  4 A"   14 A'   15 A'   16 A'   17 A'   18 A'   19 A'    5 A"                 
 -0.438  -0.400  -0.347  -0.317  -0.274
 20 A'   21 A'    6 A"   22 A'    7 A"                                         
 -- Virtual --                   
 -0.029  -0.024  -0.004   0.021   0.030   0.054   0.058   0.067
 23 A'    8 A"   24 A'   25 A'   26 A'   27 A'    9 A"   28 A'                 
  0.084   0.086   0.101   0.113   0.117   0.138   0.143   0.153
 10 A"   29 A'   30 A'   11 A"   31 A'   32 A'   33 A'   34 A'                 
  0.164   0.190   0.264   0.292   0.311   0.327   0.369   0.385
 35 A'   36 A'   37 A'   12 A"   38 A'   39 A'   40 A'   41 A'                 
  0.401   0.418   0.453   0.468   0.478   0.486   0.535   0.543
 42 A'   13 A"   43 A'   44 A'   14 A"   45 A'   46 A'   15 A"                 
  0.566   0.595   0.630   0.667   0.680   0.709   0.754   0.813
 16 A"   47 A'   48 A'   17 A"   49 A'   50 A'   51 A'   52 A'                 
  0.843   0.928   0.965   1.012   1.125   1.293   1.355   1.411
 53 A'   54 A'   55 A'   18 A"   19 A"   20 A"   56 A'   57 A'                 
  1.431   1.433   1.490   1.593   1.626   1.649   1.741   1.909
 21 A"   58 A'   59 A'   60 A'   61 A'   22 A"   62 A'   63 A'                 
  1.948   1.989   1.991   2.039   2.049   2.113   2.179   2.240
 23 A"   24 A"   64 A'   25 A"   65 A'   66 A'   67 A'   68 A'                 
  2.544   2.593   2.639   2.686   2.750   2.832   3.006   3.233
 69 A'   70 A'   26 A"   71 A'   72 A'   27 A"   73 A'   74 A'                 
  3.701   3.729   3.756   3.816   3.954   3.998   4.012   4.044
 75 A'   76 A'   28 A"   77 A'   29 A"   30 A"   78 A'   79 A'                 
  4.064   4.202   4.373   4.809   6.276   6.373   6.554   6.687
 31 A"   80 A'   81 A'   82 A'   32 A"   83 A'   84 A'   85 A'                 
  7.536   7.574   7.668  23.533  24.229  47.870  66.737 289.733
 33 A"   86 A'   87 A'   88 A'   89 A'   90 A'   91 A'   34 A"                 
289.770 289.8911020.652
 92 A'   93 A'   94 A'                                                         
 --------------------------------------------------------------

          Ground-State Mulliken Net Atomic Charges

     Atom                 Charge (a.u.)
  ----------------------------------------
      1 H                     0.152255
      2 Br                   -0.018071
      3 H                     0.151136
      4 F                    -0.065300
      5 C                    -0.222599
      6 C                     0.002579
  ----------------------------------------
  Sum of atomic charges =     0.000000

 -----------------------------------------------------------------
                    Cartesian Multipole Moments
 -----------------------------------------------------------------
    Charge (ESU x 10^10)
                 0.0000
    Dipole Moment (Debye)
         X       1.1560      Y       0.9055      Z       0.0000
       Tot       1.4684
    Quadrupole Moments (Debye-Ang)
        XX     -30.3581     XY       0.0682     YY     -36.0417
        XZ       0.0000     YZ       0.0000     ZZ     -36.8688
    Octopole Moments (Debye-Ang^2)
       XXX     -34.8609    XXY      -5.8015    XYY     -15.8484
       YYY     -20.3057    XXZ       0.0000    XYZ       0.0000
       YYZ      -0.0000    XZZ     -17.9247    YZZ      -9.3622
       ZZZ       0.0000
    Hexadecapole Moments (Debye-Ang^3)
      XXXX    -301.2998   XXXY      27.2181   XXYY     -80.6459
      XYYY      35.8213   YYYY    -199.3300   XXXZ       0.0000
      XXYZ       0.0000   XYYZ      -0.0000   YYYZ       0.0000
      XXZZ     -71.6661   XYZZ      10.4648   YYZZ     -40.7062
      XZZZ      -0.0000   YZZZ       0.0000   ZZZZ     -42.3994
 -----------------------------------------------------------------
 Calculating analytic gradient of the SCF energy
 Gradient of SCF Energy
            1           2           3           4           5           6
    1   0.0016318   0.0017360  -0.0040447   0.0010190  -0.0001300  -0.0002122
    2   0.0035421   0.0000487   0.0046477  -0.0011373  -0.0083172   0.0012160
    3  -0.0000000   0.0000000   0.0000000  -0.0000000   0.0000000  -0.0000000
 Max gradient component =       8.317E-03
 RMS gradient           =       2.679E-03
 Gradient time:  CPU 4.14 s  wall 1.13 s
 Geometry Optimization Parameters
   NAtoms,    NIC,     NZ,  NCons,   NDum,   NFix, NCnnct, MaxDiis
        6      32       0       0       0       0       0       0

 Cartesian Hessian Update
 Hessian Updated using BFGS Update


** GEOMETRY OPTIMIZATION IN DELOCALIZED INTERNAL COORDINATES **
   Searching for a Minimum

   Optimization Cycle:  13

                       Coordinates (Angstroms)
     ATOM                X               Y               Z
      1  H         2.4794811247    1.2817814627    0.0000000000
      2  Br       -0.5216661053    0.8468357422    0.0000000000
      3  H         3.0936719091   -0.4720464779    0.0000000000
      4  F         0.7428001515   -1.5417156855    0.0000000000
      5  C         2.2705089099    0.2178884468    0.0000000000
      6  C         1.0310528389   -0.2333149003    0.0000000000
   Point Group: cs    Number of degrees of freedom:     9


   Energy is  -2751.422495718

 Hessian Updated using BFGS Update

  9 Hessian modes will be used to form the next step
  Hessian Eigenvalues:
     0.073483    0.100135    0.160803    0.230048    0.277388    0.345262
     0.390418    0.416867    0.726226

 Minimum Search - Taking Simple RFO Step
 Searching for Lamda that Minimizes Along All modes
 Value Taken    Lamda =  -0.00022645
 Step Taken.  Stepsize is  0.028537

                             Maximum     Tolerance    Cnvgd?
         Gradient           0.004331      0.000300      NO
         Displacement       0.016239      0.001200      NO
         Energy change     -0.000187      0.000001      NO


 New Cartesian Coordinates Obtained by Inverse Iteration

 Displacement from previous Coordinates is:  0.028688
 ----------------------------------------------------------------
             Standard Nuclear Orientation (Angstroms)
    I     Atom           X                Y                Z
 ----------------------------------------------------------------
    1      H       2.4770260216     1.2768466133     0.0000000000
    2      Br     -0.5287147376     0.8460147027     0.0000000000
    3      H       3.1036399903    -0.4758490231     0.0000000000
    4      F       0.7413512959    -1.5376398737     0.0000000000
    5      C       2.2718869440     0.2208697927     0.0000000000
    6      C       1.0306593146    -0.2308136239     0.0000000000
 ----------------------------------------------------------------
 Molecular Point Group                 Cs    NOp =  2
 Largest Abelian Subgroup              Cs    NOp =  2
 Nuclear Repulsion Energy =   230.4871547882 hartrees
 There are       29 alpha and       29 beta electrons
 Applying Cartesian multipole field
    Component          Value
    ---------          -----
     (2,0,0)        1.00000E-11
     (0,2,0)        2.00000E-11
     (0,0,2)       -3.00000E-11
 Nucleus-field energy     =     0.0000000059 hartrees
 Requested basis set is 6-311++G(d,p)
 There are 47 shells and 128 basis functions
 A cutoff of  1.0D-11 yielded   1033 shell pairs
 There are      7943 function pairs (      8716 Cartesian)
 Smallest overlap matrix eigenvalue = 7.17E-05
 Guess MOs from SCF MO coefficient file

 -----------------------------------------------------------------------
  General SCF calculation program by
  Eric Jon Sundstrom, Paul Horn, Yuezhi Mao, Dmitri Zuev, Alec White,
  David Stuck, Shaama M.S., Shane Yost, Joonho Lee, David Small,
  Daniel Levine, Susi Lehtola, Hugh Burton, Evgeny Epifanovsky
 -----------------------------------------------------------------------
 Exchange:     0.2000 Hartree-Fock + 0.0800 Slater + 0.7200 B88
 Correlation:  0.1900 VWN1RPA + 0.8100 LYP
 Using SG-1 standard quadrature grid
 using 4 threads for integral computing
 -------------------------------------------------------
 OpenMP Integral computing Module                
 Release: version 2.0, May 2017, Q-Chem Inc. Pleasanton 
 -------------------------------------------------------
 -------------------------------------------------------
 OpenMP BLAS3 based DFT computing Module                
 Release: version 1.0, May 2013, Q-Chem Inc. Pittsburgh 
 -------------------------------------------------------
 A restricted SCF calculation will be
 performed using DIIS
 SCF converges when DIIS error is below 1.0e-08
 ---------------------------------------
  Cycle       Energy         DIIS error
 ---------------------------------------
    1   -2751.4225410475      1.37e-04  
    2   -2751.4225780120      3.38e-05  
    3   -2751.4225781516      3.31e-05  
    4   -2751.4225802789      1.06e-05  
    5   -2751.4225804661      3.41e-06  
    6   -2751.4225804905      8.16e-07  
    7   -2751.4225804915      2.37e-07  
    8   -2751.4225804916      9.77e-08  
    9   -2751.4225804915      2.28e-08  
   10   -2751.4225804915      3.43e-09  Convergence criterion met
 ---------------------------------------
 SCF time:   CPU 12.93s  wall 3.00s 
 SCF   energy in the final basis set =    -2751.4225804915
 Total energy in the final basis set =    -2751.4225804915

 --------------------------------------------------------------
             Orbital Energies (a.u.) and Symmetries
 --------------------------------------------------------------

 Alpha MOs, Restricted
 -- Occupied --                  
-482.85  -62.51  -56.33  -56.32  -56.32  -24.72  -10.32  -10.20
  1 A'    2 A'    3 A'    1 A"    4 A'    5 A'    6 A'    7 A'                 
 -8.716  -6.548  -6.534  -6.534  -2.659  -2.655  -2.655  -2.644
  8 A'    9 A'    2 A"   10 A'   11 A'    3 A"   12 A'   13 A'                 
 -2.644  -1.265  -0.848  -0.770  -0.624  -0.529  -0.520  -0.501
  4 A"   14 A'   15 A'   16 A'   17 A'   18 A'   19 A'    5 A"                 
 -0.438  -0.399  -0.346  -0.317  -0.274
 20 A'   21 A'    6 A"   22 A'    7 A"                                         
 -- Virtual --                   
 -0.030  -0.024  -0.004   0.021   0.030   0.054   0.058   0.067
 23 A'    8 A"   24 A'   25 A'   26 A'   27 A'    9 A"   28 A'                 
  0.084   0.086   0.101   0.113   0.116   0.139   0.143   0.153
 10 A"   29 A'   30 A'   11 A"   31 A'   32 A'   33 A'   34 A'                 
  0.165   0.189   0.264   0.292   0.311   0.327   0.368   0.385
 35 A'   36 A'   37 A'   12 A"   38 A'   39 A'   40 A'   41 A'                 
  0.401   0.418   0.453   0.468   0.478   0.487   0.534   0.544
 42 A'   13 A"   43 A'   44 A'   14 A"   45 A'   46 A'   15 A"                 
  0.566   0.595   0.629   0.667   0.679   0.709   0.753   0.812
 16 A"   47 A'   48 A'   17 A"   49 A'   50 A'   51 A'   52 A'                 
  0.843   0.928   0.964   1.012   1.125   1.292   1.353   1.410
 53 A'   54 A'   55 A'   18 A"   19 A"   20 A"   56 A'   57 A'                 
  1.430   1.434   1.488   1.593   1.625   1.647   1.740   1.908
 21 A"   58 A'   59 A'   60 A'   61 A'   22 A"   62 A'   63 A'                 
  1.950   1.984   1.989   2.041   2.049   2.111   2.176   2.241
 23 A"   24 A"   64 A'   25 A"   65 A'   66 A'   67 A'   68 A'                 
  2.546   2.589   2.639   2.687   2.746   2.832   3.005   3.232
 69 A'   70 A'   26 A"   71 A'   72 A'   27 A"   73 A'   74 A'                 
  3.699   3.725   3.755   3.818   3.954   3.998   4.012   4.044
 75 A'   76 A'   28 A"   77 A'   29 A"   30 A"   78 A'   79 A'                 
  4.064   4.201   4.374   4.808   6.275   6.373   6.553   6.686
 31 A"   80 A'   81 A'   82 A'   32 A"   83 A'   84 A'   85 A'                 
  7.536   7.574   7.668  23.532  24.220  47.869  66.737 289.732
 33 A"   86 A'   87 A'   88 A'   89 A'   90 A'   91 A'   34 A"                 
289.769 289.8911020.651
 92 A'   93 A'   94 A'                                                         

 Beta MOs, Restricted
 -- Occupied --                  
-482.85  -62.51  -56.33  -56.32  -56.32  -24.72  -10.32  -10.20
  1 A'    2 A'    3 A'    1 A"    4 A'    5 A'    6 A'    7 A'                 
 -8.716  -6.548  -6.534  -6.534  -2.659  -2.655  -2.655  -2.644
  8 A'    9 A'    2 A"   10 A'   11 A'    3 A"   12 A'   13 A'                 
 -2.644  -1.265  -0.848  -0.770  -0.624  -0.529  -0.520  -0.501
  4 A"   14 A'   15 A'   16 A'   17 A'   18 A'   19 A'    5 A"                 
 -0.438  -0.399  -0.346  -0.317  -0.274
 20 A'   21 A'    6 A"   22 A'    7 A"                                         
 -- Virtual --                   
 -0.030  -0.024  -0.004   0.021   0.030   0.054   0.058   0.067
 23 A'    8 A"   24 A'   25 A'   26 A'   27 A'    9 A"   28 A'                 
  0.084   0.086   0.101   0.113   0.116   0.139   0.143   0.153
 10 A"   29 A'   30 A'   11 A"   31 A'   32 A'   33 A'   34 A'                 
  0.165   0.189   0.264   0.292   0.311   0.327   0.368   0.385
 35 A'   36 A'   37 A'   12 A"   38 A'   39 A'   40 A'   41 A'                 
  0.401   0.418   0.453   0.468   0.478   0.487   0.534   0.544
 42 A'   13 A"   43 A'   44 A'   14 A"   45 A'   46 A'   15 A"                 
  0.566   0.595   0.629   0.667   0.679   0.709   0.753   0.812
 16 A"   47 A'   48 A'   17 A"   49 A'   50 A'   51 A'   52 A'                 
  0.843   0.928   0.964   1.012   1.125   1.292   1.353   1.410
 53 A'   54 A'   55 A'   18 A"   19 A"   20 A"   56 A'   57 A'                 
  1.430   1.434   1.488   1.593   1.625   1.647   1.740   1.908
 21 A"   58 A'   59 A'   60 A'   61 A'   22 A"   62 A'   63 A'                 
  1.950   1.984   1.989   2.041   2.049   2.111   2.176   2.241
 23 A"   24 A"   64 A'   25 A"   65 A'   66 A'   67 A'   68 A'                 
  2.546   2.589   2.639   2.687   2.746   2.832   3.005   3.232
 69 A'   70 A'   26 A"   71 A'   72 A'   27 A"   73 A'   74 A'                 
  3.699   3.725   3.755   3.818   3.954   3.998   4.012   4.044
 75 A'   76 A'   28 A"   77 A'   29 A"   30 A"   78 A'   79 A'                 
  4.064   4.201   4.374   4.808   6.275   6.373   6.553   6.686
 31 A"   80 A'   81 A'   82 A'   32 A"   83 A'   84 A'   85 A'                 
  7.536   7.574   7.668  23.532  24.220  47.869  66.737 289.732
 33 A"   86 A'   87 A'   88 A'   89 A'   90 A'   91 A'   34 A"                 
289.769 289.8911020.651
 92 A'   93 A'   94 A'                                                         
 --------------------------------------------------------------

          Ground-State Mulliken Net Atomic Charges

     Atom                 Charge (a.u.)
  ----------------------------------------
      1 H                     0.152058
      2 Br                   -0.018656
      3 H                     0.151080
      4 F                    -0.063385
      5 C                    -0.223601
      6 C                     0.002504
  ----------------------------------------
  Sum of atomic charges =     0.000000

 -----------------------------------------------------------------
                    Cartesian Multipole Moments
 -----------------------------------------------------------------
    Charge (ESU x 10^10)
                 0.0000
    Dipole Moment (Debye)
         X       1.1594      Y       0.8919      Z      -0.0000
       Tot       1.4628
    Quadrupole Moments (Debye-Ang)
        XX     -30.3340     XY       0.0495     YY     -36.0502
        XZ       0.0000     YZ      -0.0000     ZZ     -36.8860
    Octopole Moments (Debye-Ang^2)
       XXX     -34.4579    XXY      -5.8804    XYY     -15.7184
       YYY     -20.4728    XXZ       0.0000    XYZ      -0.0000
       YYZ      -0.0000    XZZ     -17.8289    YZZ      -9.3870
       ZZZ      -0.0000
    Hexadecapole Moments (Debye-Ang^3)
      XXXX    -302.0585   XXXY      27.0948   XXYY     -80.7716
      XYYY      35.9857   YYYY    -198.8088   XXXZ       0.0000
      XXYZ      -0.0000   XYYZ       0.0000   YYYZ      -0.0000
      XXZZ     -71.9610   XYZZ      10.5451   YYZZ     -40.6153
      XZZZ       0.0000   YZZZ      -0.0000   ZZZZ     -42.4494
 -----------------------------------------------------------------
 Calculating analytic gradient of the SCF energy
 Gradient of SCF Energy
            1           2           3           4           5           6
    1   0.0002108   0.0002781   0.0019392   0.0009307  -0.0021302  -0.0012285
    2  -0.0021998   0.0003799  -0.0001311  -0.0003032   0.0021418   0.0001124
    3  -0.0000000  -0.0000000   0.0000000   0.0000000   0.0000000  -0.0000000
 Max gradient component =       2.200E-03
 RMS gradient           =       1.067E-03
 Gradient time:  CPU 4.15 s  wall 1.13 s
 Geometry Optimization Parameters
   NAtoms,    NIC,     NZ,  NCons,   NDum,   NFix, NCnnct, MaxDiis
        6      32       0       0       0       0       0       0

 Cartesian Hessian Update
 Hessian Updated using BFGS Update


** GEOMETRY OPTIMIZATION IN DELOCALIZED INTERNAL COORDINATES **
   Searching for a Minimum

   Optimization Cycle:  14

                       Coordinates (Angstroms)
     ATOM                X               Y               Z
      1  H         2.4770260216    1.2768466133    0.0000000000
      2  Br       -0.5287147376    0.8460147027    0.0000000000
      3  H         3.1036399903   -0.4758490231    0.0000000000
      4  F         0.7413512959   -1.5376398737    0.0000000000
      5  C         2.2718869440    0.2208697927    0.0000000000
      6  C         1.0306593146   -0.2308136239    0.0000000000
   Point Group: cs    Number of degrees of freedom:     9


   Energy is  -2751.422580491

 Hessian Updated using BFGS Update

  9 Hessian modes will be used to form the next step
  Hessian Eigenvalues:
     0.072638    0.103145    0.160784    0.219255    0.308406    0.390135
     0.391635    0.432152    0.714808

 Minimum Search - Taking Simple RFO Step
 Searching for Lamda that Minimizes Along All modes
 Value Taken    Lamda =  -0.00003733
 Step Taken.  Stepsize is  0.014322

                             Maximum     Tolerance    Cnvgd?
         Gradient           0.001976      0.000300      NO
         Displacement       0.007780      0.001200      NO
         Energy change     -0.000085      0.000001      NO


 New Cartesian Coordinates Obtained by Inverse Iteration

 Displacement from previous Coordinates is:  0.014294
 ----------------------------------------------------------------
             Standard Nuclear Orientation (Angstroms)
    I     Atom           X                Y                Z
 ----------------------------------------------------------------
    1      H       2.4770305752     1.2802848651     0.0000000000
    2      Br     -0.5277619652     0.8435585557     0.0000000000
    3      H       3.0992178245    -0.4793030621     0.0000000000
    4      F       0.7417543107    -1.5369146082     0.0000000000
    5      C       2.2735206950     0.2215906513     0.0000000000
    6      C       1.0320873887    -0.2297878138     0.0000000000
 ----------------------------------------------------------------
 Molecular Point Group                 Cs    NOp =  2
 Largest Abelian Subgroup              Cs    NOp =  2
 Nuclear Repulsion Energy =   230.6041001047 hartrees
 There are       29 alpha and       29 beta electrons
 Applying Cartesian multipole field
    Component          Value
    ---------          -----
     (2,0,0)        1.00000E-11
     (0,2,0)        2.00000E-11
     (0,0,2)       -3.00000E-11
 Nucleus-field energy     =     0.0000000059 hartrees
 Requested basis set is 6-311++G(d,p)
 There are 47 shells and 128 basis functions
 A cutoff of  1.0D-11 yielded   1033 shell pairs
 There are      7943 function pairs (      8716 Cartesian)
 Smallest overlap matrix eigenvalue = 7.12E-05
 Guess MOs from SCF MO coefficient file

 -----------------------------------------------------------------------
  General SCF calculation program by
  Eric Jon Sundstrom, Paul Horn, Yuezhi Mao, Dmitri Zuev, Alec White,
  David Stuck, Shaama M.S., Shane Yost, Joonho Lee, David Small,
  Daniel Levine, Susi Lehtola, Hugh Burton, Evgeny Epifanovsky
 -----------------------------------------------------------------------
 Exchange:     0.2000 Hartree-Fock + 0.0800 Slater + 0.7200 B88
 Correlation:  0.1900 VWN1RPA + 0.8100 LYP
 Using SG-1 standard quadrature grid
 using 4 threads for integral computing
 -------------------------------------------------------
 OpenMP Integral computing Module                
 Release: version 2.0, May 2017, Q-Chem Inc. Pleasanton 
 -------------------------------------------------------
 -------------------------------------------------------
 OpenMP BLAS3 based DFT computing Module                
 Release: version 1.0, May 2013, Q-Chem Inc. Pittsburgh 
 -------------------------------------------------------
 A restricted SCF calculation will be
 performed using DIIS
 SCF converges when DIIS error is below 1.0e-08
 ---------------------------------------
  Cycle       Energy         DIIS error
 ---------------------------------------
    1   -2751.4225985305      4.76e-05  
    2   -2751.4226034775      1.18e-05  
    3   -2751.4226033644      1.46e-05  
    4   -2751.4226037185      3.07e-06  
    5   -2751.4226037355      1.04e-06  
    6   -2751.4226037371      2.80e-07  
    7   -2751.4226037374      4.36e-08  
    8   -2751.4226037373      1.53e-08  
    9   -2751.4226037373      4.70e-09  Convergence criterion met
 ---------------------------------------
 SCF time:   CPU 11.65s  wall 3.00s 
 SCF   energy in the final basis set =    -2751.4226037373
 Total energy in the final basis set =    -2751.4226037373

 --------------------------------------------------------------
             Orbital Energies (a.u.) and Symmetries
 --------------------------------------------------------------

 Alpha MOs, Restricted
 -- Occupied --                  
-482.85  -62.51  -56.33  -56.32  -56.32  -24.72  -10.32  -10.20
  1 A'    2 A'    3 A'    1 A"    4 A'    5 A'    6 A'    7 A'                 
 -8.716  -6.548  -6.534  -6.534  -2.659  -2.655  -2.655  -2.644
  8 A'    9 A'    2 A"   10 A'   11 A'    3 A"   12 A'   13 A'                 
 -2.644  -1.264  -0.848  -0.770  -0.624  -0.530  -0.519  -0.500
  4 A"   14 A'   15 A'   16 A'   17 A'   18 A'   19 A'    5 A"                 
 -0.439  -0.399  -0.346  -0.317  -0.274
 20 A'   21 A'    6 A"   22 A'    7 A"                                         
 -- Virtual --                   
 -0.029  -0.024  -0.004   0.021   0.030   0.054   0.058   0.067
 23 A'    8 A"   24 A'   25 A'   26 A'   27 A'    9 A"   28 A'                 
  0.084   0.086   0.101   0.113   0.117   0.139   0.143   0.153
 10 A"   29 A'   30 A'   11 A"   31 A'   32 A'   33 A'   34 A'                 
  0.164   0.189   0.264   0.292   0.311   0.327   0.368   0.385
 35 A'   36 A'   37 A'   12 A"   38 A'   39 A'   40 A'   41 A'                 
  0.401   0.418   0.453   0.468   0.478   0.486   0.535   0.544
 42 A'   13 A"   43 A'   44 A'   14 A"   45 A'   46 A'   15 A"                 
  0.566   0.596   0.630   0.667   0.680   0.709   0.753   0.813
 16 A"   47 A'   48 A'   17 A"   49 A'   50 A'   51 A'   52 A'                 
  0.843   0.928   0.964   1.011   1.126   1.292   1.352   1.407
 53 A'   54 A'   55 A'   18 A"   19 A"   20 A"   56 A'   57 A'                 
  1.431   1.434   1.488   1.594   1.627   1.647   1.739   1.909
 21 A"   58 A'   59 A'   60 A'   61 A'   22 A"   62 A'   63 A'                 
  1.950   1.983   1.987   2.041   2.049   2.113   2.175   2.240
 23 A"   24 A"   64 A'   25 A"   65 A'   66 A'   67 A'   68 A'                 
  2.545   2.593   2.638   2.685   2.746   2.832   3.005   3.232
 69 A'   70 A'   26 A"   71 A'   72 A'   27 A"   73 A'   74 A'                 
  3.701   3.724   3.755   3.818   3.954   3.998   4.012   4.044
 75 A'   76 A'   28 A"   77 A'   29 A"   30 A"   78 A'   79 A'                 
  4.064   4.202   4.374   4.808   6.276   6.373   6.553   6.686
 31 A"   80 A'   81 A'   82 A'   32 A"   83 A'   84 A'   85 A'                 
  7.536   7.574   7.668  23.532  24.220  47.869  66.737 289.733
 33 A"   86 A'   87 A'   88 A'   89 A'   90 A'   91 A'   34 A"                 
289.770 289.8911020.652
 92 A'   93 A'   94 A'                                                         

 Beta MOs, Restricted
 -- Occupied --                  
-482.85  -62.51  -56.33  -56.32  -56.32  -24.72  -10.32  -10.20
  1 A'    2 A'    3 A'    1 A"    4 A'    5 A'    6 A'    7 A'                 
 -8.716  -6.548  -6.534  -6.534  -2.659  -2.655  -2.655  -2.644
  8 A'    9 A'    2 A"   10 A'   11 A'    3 A"   12 A'   13 A'                 
 -2.644  -1.264  -0.848  -0.770  -0.624  -0.530  -0.519  -0.500
  4 A"   14 A'   15 A'   16 A'   17 A'   18 A'   19 A'    5 A"                 
 -0.439  -0.399  -0.346  -0.317  -0.274
 20 A'   21 A'    6 A"   22 A'    7 A"                                         
 -- Virtual --                   
 -0.029  -0.024  -0.004   0.021   0.030   0.054   0.058   0.067
 23 A'    8 A"   24 A'   25 A'   26 A'   27 A'    9 A"   28 A'                 
  0.084   0.086   0.101   0.113   0.117   0.139   0.143   0.153
 10 A"   29 A'   30 A'   11 A"   31 A'   32 A'   33 A'   34 A'                 
  0.164   0.189   0.264   0.292   0.311   0.327   0.368   0.385
 35 A'   36 A'   37 A'   12 A"   38 A'   39 A'   40 A'   41 A'                 
  0.401   0.418   0.453   0.468   0.478   0.486   0.535   0.544
 42 A'   13 A"   43 A'   44 A'   14 A"   45 A'   46 A'   15 A"                 
  0.566   0.596   0.630   0.667   0.680   0.709   0.753   0.813
 16 A"   47 A'   48 A'   17 A"   49 A'   50 A'   51 A'   52 A'                 
  0.843   0.928   0.964   1.011   1.126   1.292   1.352   1.407
 53 A'   54 A'   55 A'   18 A"   19 A"   20 A"   56 A'   57 A'                 
  1.431   1.434   1.488   1.594   1.627   1.647   1.739   1.909
 21 A"   58 A'   59 A'   60 A'   61 A'   22 A"   62 A'   63 A'                 
  1.950   1.983   1.987   2.041   2.049   2.113   2.175   2.240
 23 A"   24 A"   64 A'   25 A"   65 A'   66 A'   67 A'   68 A'                 
  2.545   2.593   2.638   2.685   2.746   2.832   3.005   3.232
 69 A'   70 A'   26 A"   71 A'   72 A'   27 A"   73 A'   74 A'                 
  3.701   3.724   3.755   3.818   3.954   3.998   4.012   4.044
 75 A'   76 A'   28 A"   77 A'   29 A"   30 A"   78 A'   79 A'                 
  4.064   4.202   4.374   4.808   6.276   6.373   6.553   6.686
 31 A"   80 A'   81 A'   82 A'   32 A"   83 A'   84 A'   85 A'                 
  7.536   7.574   7.668  23.532  24.220  47.869  66.737 289.733
 33 A"   86 A'   87 A'   88 A'   89 A'   90 A'   91 A'   34 A"                 
289.770 289.8911020.652
 92 A'   93 A'   94 A'                                                         
 --------------------------------------------------------------

          Ground-State Mulliken Net Atomic Charges

     Atom                 Charge (a.u.)
  ----------------------------------------
      1 H                     0.151917
      2 Br                   -0.018444
      3 H                     0.151029
      4 F                    -0.063749
      5 C                    -0.223141
      6 C                     0.002387
  ----------------------------------------
  Sum of atomic charges =     0.000000

 -----------------------------------------------------------------
                    Cartesian Multipole Moments
 -----------------------------------------------------------------
    Charge (ESU x 10^10)
                 0.0000
    Dipole Moment (Debye)
         X       1.1562      Y       0.8941      Z       0.0000
       Tot       1.4616
    Quadrupole Moments (Debye-Ang)
        XX     -30.3539     XY       0.0483     YY     -36.0446
        XZ       0.0000     YZ       0.0000     ZZ     -36.8848
    Octopole Moments (Debye-Ang^2)
       XXX     -34.7005    XXY      -5.8764    XYY     -15.7065
       YYY     -20.3729    XXZ       0.0000    XYZ      -0.0000
       YYZ      -0.0000    XZZ     -17.8663    YZZ      -9.3551
       ZZZ      -0.0000
    Hexadecapole Moments (Debye-Ang^3)
      XXXX    -302.7828   XXXY      26.8433   XXYY     -80.6435
      XYYY      35.8867   YYYY    -198.3598   XXXZ      -0.0000
      XXYZ       0.0000   XYYZ      -0.0000   YYYZ      -0.0000
      XXZZ     -71.9864   XYZZ      10.4792   YYZZ     -40.5394
      XZZZ       0.0000   YZZZ      -0.0000   ZZZZ     -42.4440
 -----------------------------------------------------------------
 Calculating analytic gradient of the SCF energy
 Gradient of SCF Energy
            1           2           3           4           5           6
    1   0.0000800   0.0007098   0.0004592   0.0005533  -0.0007348  -0.0010675
    2  -0.0003923  -0.0001341   0.0001181  -0.0004060   0.0003550   0.0004592
    3   0.0000000  -0.0000000   0.0000000  -0.0000000   0.0000000   0.0000000
 Max gradient component =       1.068E-03
 RMS gradient           =       4.342E-04
 Gradient time:  CPU 4.17 s  wall 1.14 s
 Geometry Optimization Parameters
   NAtoms,    NIC,     NZ,  NCons,   NDum,   NFix, NCnnct, MaxDiis
        6      32       0       0       0       0       0       0

 Cartesian Hessian Update
 Hessian Updated using BFGS Update


** GEOMETRY OPTIMIZATION IN DELOCALIZED INTERNAL COORDINATES **
   Searching for a Minimum

   Optimization Cycle:  15

                       Coordinates (Angstroms)
     ATOM                X               Y               Z
      1  H         2.4770305752    1.2802848651    0.0000000000
      2  Br       -0.5277619652    0.8435585557    0.0000000000
      3  H         3.0992178245   -0.4793030621    0.0000000000
      4  F         0.7417543107   -1.5369146082    0.0000000000
      5  C         2.2735206950    0.2215906513    0.0000000000
      6  C         1.0320873887   -0.2297878138    0.0000000000
   Point Group: cs    Number of degrees of freedom:     9


   Energy is  -2751.422603737

 Hessian Updated using BFGS Update

  9 Hessian modes will be used to form the next step
  Hessian Eigenvalues:
     0.067063    0.102068    0.160758    0.204821    0.300612    0.377738
     0.390480    0.407143    0.712945

 Minimum Search - Taking Simple RFO Step
 Searching for Lamda that Minimizes Along All modes
 Value Taken    Lamda =  -0.00000867
 Step Taken.  Stepsize is  0.007698

                             Maximum     Tolerance    Cnvgd?
         Gradient           0.000745      0.000300      NO
         Displacement       0.005470      0.001200      NO
         Energy change     -0.000023      0.000001      NO


 New Cartesian Coordinates Obtained by Inverse Iteration

 Displacement from previous Coordinates is:  0.006802
 ----------------------------------------------------------------
             Standard Nuclear Orientation (Angstroms)
    I     Atom           X                Y                Z
 ----------------------------------------------------------------
    1      H       2.4775078204     1.2813540697     0.0000000000
    2      Br     -0.5291053572     0.8420830567     0.0000000000
    3      H       3.0984075603    -0.4805809162     0.0000000000
    4      F       0.7408856427    -1.5358601251     0.0000000000
    5      C       2.2748392820     0.2218425488     0.0000000000
    6      C       1.0333138807    -0.2294100460     0.0000000000
 ----------------------------------------------------------------
 Molecular Point Group                 Cs    NOp =  2
 Largest Abelian Subgroup              Cs    NOp =  2
 Nuclear Repulsion Energy =   230.5818903904 hartrees
 There are       29 alpha and       29 beta electrons
 Applying Cartesian multipole field
    Component          Value
    ---------          -----
     (2,0,0)        1.00000E-11
     (0,2,0)        2.00000E-11
     (0,0,2)       -3.00000E-11
 Nucleus-field energy     =     0.0000000059 hartrees
 Requested basis set is 6-311++G(d,p)
 There are 47 shells and 128 basis functions
 A cutoff of  1.0D-11 yielded   1033 shell pairs
 There are      7943 function pairs (      8716 Cartesian)
 Smallest overlap matrix eigenvalue = 7.09E-05
 Guess MOs from SCF MO coefficient file

 -----------------------------------------------------------------------
  General SCF calculation program by
  Eric Jon Sundstrom, Paul Horn, Yuezhi Mao, Dmitri Zuev, Alec White,
  David Stuck, Shaama M.S., Shane Yost, Joonho Lee, David Small,
  Daniel Levine, Susi Lehtola, Hugh Burton, Evgeny Epifanovsky
 -----------------------------------------------------------------------
 Exchange:     0.2000 Hartree-Fock + 0.0800 Slater + 0.7200 B88
 Correlation:  0.1900 VWN1RPA + 0.8100 LYP
 Using SG-1 standard quadrature grid
 using 4 threads for integral computing
 -------------------------------------------------------
 OpenMP Integral computing Module                
 Release: version 2.0, May 2017, Q-Chem Inc. Pleasanton 
 -------------------------------------------------------
 -------------------------------------------------------
 OpenMP BLAS3 based DFT computing Module                
 Release: version 1.0, May 2013, Q-Chem Inc. Pittsburgh 
 -------------------------------------------------------
 A restricted SCF calculation will be
 performed using DIIS
 SCF converges when DIIS error is below 1.0e-08
 ---------------------------------------
  Cycle       Energy         DIIS error
 ---------------------------------------
    1   -2751.4226062933      2.97e-05  
    2   -2751.4226090102      8.63e-06  
    3   -2751.4226088847      1.18e-05  
    4   -2751.4226091415      2.34e-06  
    5   -2751.4226091521      5.20e-07  
    6   -2751.4226091527      1.85e-07  
    7   -2751.4226091527      3.94e-08  
    8   -2751.4226091527      9.11e-09  Convergence criterion met
 ---------------------------------------
 SCF time:   CPU 10.35s  wall 3.00s 
 SCF   energy in the final basis set =    -2751.4226091527
 Total energy in the final basis set =    -2751.4226091527

 --------------------------------------------------------------
             Orbital Energies (a.u.) and Symmetries
 --------------------------------------------------------------

 Alpha MOs, Restricted
 -- Occupied --                  
-482.85  -62.51  -56.33  -56.32  -56.32  -24.72  -10.32  -10.20
  1 A'    2 A'    3 A'    1 A"    4 A'    5 A'    6 A'    7 A'                 
 -8.716  -6.548  -6.534  -6.534  -2.658  -2.655  -2.655  -2.644
  8 A'    9 A'    2 A"   10 A'   11 A'    3 A"   12 A'   13 A'                 
 -2.644  -1.265  -0.848  -0.770  -0.624  -0.530  -0.519  -0.500
  4 A"   14 A'   15 A'   16 A'   17 A'   18 A'   19 A'    5 A"                 
 -0.439  -0.399  -0.346  -0.317  -0.275
 20 A'   21 A'    6 A"   22 A'    7 A"                                         
 -- Virtual --                   
 -0.029  -0.024  -0.004   0.021   0.030   0.055   0.058   0.067
 23 A'    8 A"   24 A'   25 A'   26 A'   27 A'    9 A"   28 A'                 
  0.084   0.085   0.101   0.113   0.117   0.139   0.143   0.153
 10 A"   29 A'   30 A'   11 A"   31 A'   32 A'   33 A'   34 A'                 
  0.164   0.189   0.264   0.291   0.311   0.327   0.368   0.385
 35 A'   36 A'   37 A'   12 A"   38 A'   39 A'   40 A'   41 A'                 
  0.401   0.418   0.452   0.468   0.478   0.487   0.535   0.544
 42 A'   13 A"   43 A'   44 A'   14 A"   45 A'   46 A'   15 A"                 
  0.566   0.596   0.630   0.667   0.680   0.709   0.752   0.813
 16 A"   47 A'   48 A'   17 A"   49 A'   50 A'   51 A'   52 A'                 
  0.843   0.928   0.964   1.010   1.126   1.292   1.352   1.406
 53 A'   54 A'   55 A'   18 A"   19 A"   20 A"   56 A'   57 A'                 
  1.430   1.433   1.487   1.595   1.627   1.647   1.738   1.910
 21 A"   58 A'   59 A'   60 A'   61 A'   22 A"   62 A'   63 A'                 
  1.949   1.983   1.987   2.041   2.049   2.113   2.174   2.240
 23 A"   24 A"   64 A'   25 A"   65 A'   66 A'   67 A'   68 A'                 
  2.545   2.594   2.638   2.685   2.746   2.832   3.004   3.232
 69 A'   70 A'   26 A"   71 A'   72 A'   27 A"   73 A'   74 A'                 
  3.701   3.724   3.755   3.818   3.954   3.998   4.012   4.044
 75 A'   76 A'   28 A"   77 A'   29 A"   30 A"   78 A'   79 A'                 
  4.064   4.201   4.374   4.808   6.276   6.373   6.553   6.686
 31 A"   80 A'   81 A'   82 A'   32 A"   83 A'   84 A'   85 A'                 
  7.537   7.574   7.668  23.532  24.219  47.869  66.737 289.733
 33 A"   86 A'   87 A'   88 A'   89 A'   90 A'   91 A'   34 A"                 
289.770 289.8911020.651
 92 A'   93 A'   94 A'                                                         

 Beta MOs, Restricted
 -- Occupied --                  
-482.85  -62.51  -56.33  -56.32  -56.32  -24.72  -10.32  -10.20
  1 A'    2 A'    3 A'    1 A"    4 A'    5 A'    6 A'    7 A'                 
 -8.716  -6.548  -6.534  -6.534  -2.658  -2.655  -2.655  -2.644
  8 A'    9 A'    2 A"   10 A'   11 A'    3 A"   12 A'   13 A'                 
 -2.644  -1.265  -0.848  -0.770  -0.624  -0.530  -0.519  -0.500
  4 A"   14 A'   15 A'   16 A'   17 A'   18 A'   19 A'    5 A"                 
 -0.439  -0.399  -0.346  -0.317  -0.275
 20 A'   21 A'    6 A"   22 A'    7 A"                                         
 -- Virtual --                   
 -0.029  -0.024  -0.004   0.021   0.030   0.055   0.058   0.067
 23 A'    8 A"   24 A'   25 A'   26 A'   27 A'    9 A"   28 A'                 
  0.084   0.085   0.101   0.113   0.117   0.139   0.143   0.153
 10 A"   29 A'   30 A'   11 A"   31 A'   32 A'   33 A'   34 A'                 
  0.164   0.189   0.264   0.291   0.311   0.327   0.368   0.385
 35 A'   36 A'   37 A'   12 A"   38 A'   39 A'   40 A'   41 A'                 
  0.401   0.418   0.452   0.468   0.478   0.487   0.535   0.544
 42 A'   13 A"   43 A'   44 A'   14 A"   45 A'   46 A'   15 A"                 
  0.566   0.596   0.630   0.667   0.680   0.709   0.752   0.813
 16 A"   47 A'   48 A'   17 A"   49 A'   50 A'   51 A'   52 A'                 
  0.843   0.928   0.964   1.010   1.126   1.292   1.352   1.406
 53 A'   54 A'   55 A'   18 A"   19 A"   20 A"   56 A'   57 A'                 
  1.430   1.433   1.487   1.595   1.627   1.647   1.738   1.910
 21 A"   58 A'   59 A'   60 A'   61 A'   22 A"   62 A'   63 A'                 
  1.949   1.983   1.987   2.041   2.049   2.113   2.174   2.240
 23 A"   24 A"   64 A'   25 A"   65 A'   66 A'   67 A'   68 A'                 
  2.545   2.594   2.638   2.685   2.746   2.832   3.004   3.232
 69 A'   70 A'   26 A"   71 A'   72 A'   27 A"   73 A'   74 A'                 
  3.701   3.724   3.755   3.818   3.954   3.998   4.012   4.044
 75 A'   76 A'   28 A"   77 A'   29 A"   30 A"   78 A'   79 A'                 
  4.064   4.201   4.374   4.808   6.276   6.373   6.553   6.686
 31 A"   80 A'   81 A'   82 A'   32 A"   83 A'   84 A'   85 A'                 
  7.537   7.574   7.668  23.532  24.219  47.869  66.737 289.733
 33 A"   86 A'   87 A'   88 A'   89 A'   90 A'   91 A'   34 A"                 
289.770 289.8911020.651
 92 A'   93 A'   94 A'                                                         
 --------------------------------------------------------------

          Ground-State Mulliken Net Atomic Charges

     Atom                 Charge (a.u.)
  ----------------------------------------
      1 H                     0.151947
      2 Br                   -0.019036
      3 H                     0.150975
      4 F                    -0.063336
      5 C                    -0.222925
      6 C                     0.002374
  ----------------------------------------
  Sum of atomic charges =     0.000000

 -----------------------------------------------------------------
                    Cartesian Multipole Moments
 -----------------------------------------------------------------
    Charge (ESU x 10^10)
                 0.0000
    Dipole Moment (Debye)
         X       1.1617      Y       0.8889      Z       0.0000
       Tot       1.4627
    Quadrupole Moments (Debye-Ang)
        XX     -30.3464     XY       0.0459     YY     -36.0442
        XZ       0.0000     YZ      -0.0000     ZZ     -36.8879
    Octopole Moments (Debye-Ang^2)
       XXX     -34.6743    XXY      -5.8708    XYY     -15.6584
       YYY     -20.3502    XXZ       0.0000    XYZ      -0.0000
       YYZ       0.0000    XZZ     -17.8505    YZZ      -9.3412
       ZZZ       0.0000
    Hexadecapole Moments (Debye-Ang^3)
      XXXX    -303.2200   XXXY      26.7646   XXYY     -80.6044
      XYYY      35.8929   YYYY    -198.0416   XXXZ      -0.0000
      XXYZ       0.0000   XYYZ       0.0000   YYYZ       0.0000
      XXZZ     -72.0543   XYZZ      10.4661   YYZZ     -40.4854
      XZZZ      -0.0000   YZZZ      -0.0000   ZZZZ     -42.4534
 -----------------------------------------------------------------
 Calculating analytic gradient of the SCF energy
 Gradient of SCF Energy
            1           2           3           4           5           6
    1  -0.0000044   0.0002937  -0.0000377   0.0002128  -0.0000820  -0.0003824
    2   0.0001148  -0.0001774   0.0001908  -0.0001898  -0.0001255   0.0001871
    3   0.0000000   0.0000000  -0.0000000  -0.0000000   0.0000000   0.0000000
 Max gradient component =       3.824E-04
 RMS gradient           =       1.588E-04
 Gradient time:  CPU 4.15 s  wall 1.19 s
 Geometry Optimization Parameters
   NAtoms,    NIC,     NZ,  NCons,   NDum,   NFix, NCnnct, MaxDiis
        6      32       0       0       0       0       0       0

 Cartesian Hessian Update
 Hessian Updated using BFGS Update


** GEOMETRY OPTIMIZATION IN DELOCALIZED INTERNAL COORDINATES **
   Searching for a Minimum

   Optimization Cycle:  16

                       Coordinates (Angstroms)
     ATOM                X               Y               Z
      1  H         2.4775078204    1.2813540697    0.0000000000
      2  Br       -0.5291053572    0.8420830567    0.0000000000
      3  H         3.0984075603   -0.4805809162    0.0000000000
      4  F         0.7408856427   -1.5358601251    0.0000000000
      5  C         2.2748392820    0.2218425488    0.0000000000
      6  C         1.0333138807   -0.2294100460    0.0000000000
   Point Group: cs    Number of degrees of freedom:     9


   Energy is  -2751.422609153

 Hessian Updated using BFGS Update

  9 Hessian modes will be used to form the next step
  Hessian Eigenvalues:
     0.063427    0.102497    0.159353    0.165741    0.276100    0.388994
     0.393956    0.421694    0.709975

 Minimum Search - Taking Simple RFO Step
 Searching for Lamda that Minimizes Along All modes
 Value Taken    Lamda =  -0.00000127
 Step Taken.  Stepsize is  0.003065

                             Maximum     Tolerance    Cnvgd?
         Gradient           0.000248      0.000300     YES
         Displacement       0.002132      0.001200      NO
         Energy change     -0.000005      0.000001      NO


 New Cartesian Coordinates Obtained by Inverse Iteration

 Displacement from previous Coordinates is:  0.002838
 ----------------------------------------------------------------
             Standard Nuclear Orientation (Angstroms)
    I     Atom           X                Y                Z
 ----------------------------------------------------------------
    1      H       2.4776422477     1.2814503182     0.0000000000
    2      Br     -0.5300062634     0.8416393325     0.0000000000
    3      H       3.0986769280    -0.4809380652     0.0000000000
    4      F       0.7403930665    -1.5353413716     0.0000000000
    5      C       2.2753444109     0.2219219210     0.0000000000
    6      C       1.0337984392    -0.2293035470     0.0000000000
 ----------------------------------------------------------------
 Molecular Point Group                 Cs    NOp =  2
 Largest Abelian Subgroup              Cs    NOp =  2
 Nuclear Repulsion Energy =   230.5517469806 hartrees
 There are       29 alpha and       29 beta electrons
 Applying Cartesian multipole field
    Component          Value
    ---------          -----
     (2,0,0)        1.00000E-11
     (0,2,0)        2.00000E-11
     (0,0,2)       -3.00000E-11
 Nucleus-field energy     =     0.0000000059 hartrees
 Requested basis set is 6-311++G(d,p)
 There are 47 shells and 128 basis functions
 A cutoff of  1.0D-11 yielded   1033 shell pairs
 There are      7943 function pairs (      8716 Cartesian)
 Smallest overlap matrix eigenvalue = 7.07E-05
 Guess MOs from SCF MO coefficient file

 -----------------------------------------------------------------------
  General SCF calculation program by
  Eric Jon Sundstrom, Paul Horn, Yuezhi Mao, Dmitri Zuev, Alec White,
  David Stuck, Shaama M.S., Shane Yost, Joonho Lee, David Small,
  Daniel Levine, Susi Lehtola, Hugh Burton, Evgeny Epifanovsky
 -----------------------------------------------------------------------
 Exchange:     0.2000 Hartree-Fock + 0.0800 Slater + 0.7200 B88
 Correlation:  0.1900 VWN1RPA + 0.8100 LYP
 Using SG-1 standard quadrature grid
 using 4 threads for integral computing
 -------------------------------------------------------
 OpenMP Integral computing Module                
 Release: version 2.0, May 2017, Q-Chem Inc. Pleasanton 
 -------------------------------------------------------
 -------------------------------------------------------
 OpenMP BLAS3 based DFT computing Module                
 Release: version 1.0, May 2013, Q-Chem Inc. Pittsburgh 
 -------------------------------------------------------
 A restricted SCF calculation will be
 performed using DIIS
 SCF converges when DIIS error is below 1.0e-08
 ---------------------------------------
  Cycle       Energy         DIIS error
 ---------------------------------------
    1   -2751.4226092056      1.38e-05  
    2   -2751.4226097961      4.78e-06  
    3   -2751.4226097425      7.03e-06  
    4   -2751.4226098415      8.35e-07  
    5   -2751.4226098428      3.27e-07  
    6   -2751.4226098430      1.01e-07  
    7   -2751.4226098430      2.30e-08  
    8   -2751.4226098430      1.20e-08  
    9   -2751.4226098430      1.63e-09  Convergence criterion met
 ---------------------------------------
 SCF time:   CPU 11.68s  wall 3.00s 
 SCF   energy in the final basis set =    -2751.4226098430
 Total energy in the final basis set =    -2751.4226098430

 --------------------------------------------------------------
             Orbital Energies (a.u.) and Symmetries
 --------------------------------------------------------------

 Alpha MOs, Restricted
 -- Occupied --                  
-482.85  -62.51  -56.33  -56.32  -56.32  -24.72  -10.32  -10.20
  1 A'    2 A'    3 A'    1 A"    4 A'    5 A'    6 A'    7 A'                 
 -8.716  -6.548  -6.534  -6.534  -2.658  -2.655  -2.654  -2.644
  8 A'    9 A'    2 A"   10 A'   11 A'    3 A"   12 A'   13 A'                 
 -2.643  -1.265  -0.848  -0.770  -0.624  -0.530  -0.519  -0.501
  4 A"   14 A'   15 A'   16 A'   17 A'   18 A'   19 A'    5 A"                 
 -0.439  -0.399  -0.346  -0.317  -0.275
 20 A'   21 A'    6 A"   22 A'    7 A"                                         
 -- Virtual --                   
 -0.030  -0.024  -0.004   0.021   0.030   0.055   0.058   0.067
 23 A'    8 A"   24 A'   25 A'   26 A'   27 A'    9 A"   28 A'                 
  0.084   0.085   0.101   0.113   0.117   0.139   0.143   0.153
 10 A"   29 A'   30 A'   11 A"   31 A'   32 A'   33 A'   34 A'                 
  0.164   0.189   0.264   0.291   0.311   0.327   0.368   0.385
 35 A'   36 A'   37 A'   12 A"   38 A'   39 A'   40 A'   41 A'                 
  0.401   0.418   0.452   0.468   0.478   0.487   0.535   0.544
 42 A'   13 A"   43 A'   44 A'   14 A"   45 A'   46 A'   15 A"                 
  0.566   0.596   0.629   0.667   0.680   0.709   0.752   0.813
 16 A"   47 A'   48 A'   17 A"   49 A'   50 A'   51 A'   52 A'                 
  0.843   0.928   0.964   1.010   1.126   1.292   1.352   1.406
 53 A'   54 A'   55 A'   18 A"   19 A"   20 A"   56 A'   57 A'                 
  1.430   1.433   1.487   1.595   1.627   1.646   1.738   1.910
 21 A"   58 A'   59 A'   60 A'   61 A'   22 A"   62 A'   63 A'                 
  1.949   1.983   1.987   2.041   2.049   2.113   2.174   2.240
 23 A"   24 A"   64 A'   25 A"   65 A'   66 A'   67 A'   68 A'                 
  2.545   2.594   2.638   2.684   2.745   2.832   3.004   3.232
 69 A'   70 A'   26 A"   71 A'   72 A'   27 A"   73 A'   74 A'                 
  3.700   3.723   3.755   3.818   3.954   3.998   4.012   4.044
 75 A'   76 A'   28 A"   77 A'   29 A"   30 A"   78 A'   79 A'                 
  4.064   4.201   4.374   4.808   6.275   6.373   6.553   6.686
 31 A"   80 A'   81 A'   82 A'   32 A"   83 A'   84 A'   85 A'                 
  7.537   7.574   7.668  23.532  24.219  47.869  66.737 289.733
 33 A"   86 A'   87 A'   88 A'   89 A'   90 A'   91 A'   34 A"                 
289.770 289.8911020.651
 92 A'   93 A'   94 A'                                                         

 Beta MOs, Restricted
 -- Occupied --                  
-482.85  -62.51  -56.33  -56.32  -56.32  -24.72  -10.32  -10.20
  1 A'    2 A'    3 A'    1 A"    4 A'    5 A'    6 A'    7 A'                 
 -8.716  -6.548  -6.534  -6.534  -2.658  -2.655  -2.654  -2.644
  8 A'    9 A'    2 A"   10 A'   11 A'    3 A"   12 A'   13 A'                 
 -2.643  -1.265  -0.848  -0.770  -0.624  -0.530  -0.519  -0.501
  4 A"   14 A'   15 A'   16 A'   17 A'   18 A'   19 A'    5 A"                 
 -0.439  -0.399  -0.346  -0.317  -0.275
 20 A'   21 A'    6 A"   22 A'    7 A"                                         
 -- Virtual --                   
 -0.030  -0.024  -0.004   0.021   0.030   0.055   0.058   0.067
 23 A'    8 A"   24 A'   25 A'   26 A'   27 A'    9 A"   28 A'                 
  0.084   0.085   0.101   0.113   0.117   0.139   0.143   0.153
 10 A"   29 A'   30 A'   11 A"   31 A'   32 A'   33 A'   34 A'                 
  0.164   0.189   0.264   0.291   0.311   0.327   0.368   0.385
 35 A'   36 A'   37 A'   12 A"   38 A'   39 A'   40 A'   41 A'                 
  0.401   0.418   0.452   0.468   0.478   0.487   0.535   0.544
 42 A'   13 A"   43 A'   44 A'   14 A"   45 A'   46 A'   15 A"                 
  0.566   0.596   0.629   0.667   0.680   0.709   0.752   0.813
 16 A"   47 A'   48 A'   17 A"   49 A'   50 A'   51 A'   52 A'                 
  0.843   0.928   0.964   1.010   1.126   1.292   1.352   1.406
 53 A'   54 A'   55 A'   18 A"   19 A"   20 A"   56 A'   57 A'                 
  1.430   1.433   1.487   1.595   1.627   1.646   1.738   1.910
 21 A"   58 A'   59 A'   60 A'   61 A'   22 A"   62 A'   63 A'                 
  1.949   1.983   1.987   2.041   2.049   2.113   2.174   2.240
 23 A"   24 A"   64 A'   25 A"   65 A'   66 A'   67 A'   68 A'                 
  2.545   2.594   2.638   2.684   2.745   2.832   3.004   3.232
 69 A'   70 A'   26 A"   71 A'   72 A'   27 A"   73 A'   74 A'                 
  3.700   3.723   3.755   3.818   3.954   3.998   4.012   4.044
 75 A'   76 A'   28 A"   77 A'   29 A"   30 A"   78 A'   79 A'                 
  4.064   4.201   4.374   4.808   6.275   6.373   6.553   6.686
 31 A"   80 A'   81 A'   82 A'   32 A"   83 A'   84 A'   85 A'                 
  7.537   7.574   7.668  23.532  24.219  47.869  66.737 289.733
 33 A"   86 A'   87 A'   88 A'   89 A'   90 A'   91 A'   34 A"                 
289.770 289.8911020.651
 92 A'   93 A'   94 A'                                                         
 --------------------------------------------------------------

          Ground-State Mulliken Net Atomic Charges

     Atom                 Charge (a.u.)
  ----------------------------------------
      1 H                     0.151973
      2 Br                   -0.019390
      3 H                     0.150957
      4 F                    -0.063050
      5 C                    -0.222893
      6 C                     0.002403
  ----------------------------------------
  Sum of atomic charges =     0.000000

 -----------------------------------------------------------------
                    Cartesian Multipole Moments
 -----------------------------------------------------------------
    Charge (ESU x 10^10)
                 0.0000
    Dipole Moment (Debye)
         X       1.1651      Y       0.8856      Z      -0.0000
       Tot       1.4635
    Quadrupole Moments (Debye-Ang)
        XX     -30.3398     XY       0.0444     YY     -36.0447
        XZ       0.0000     YZ      -0.0000     ZZ     -36.8900
    Octopole Moments (Debye-Ang^2)
       XXX     -34.6274    XXY      -5.8713    XYY     -15.6333
       YYY     -20.3547    XXZ       0.0000    XYZ      -0.0000
       YYZ       0.0000    XZZ     -17.8368    YZZ      -9.3389
       ZZZ       0.0000
    Hexadecapole Moments (Debye-Ang^3)
      XXXX    -303.3749   XXXY      26.7501   XXYY     -80.6023
      XYYY      35.9120   YYYY    -197.9301   XXXZ       0.0000
      XXYZ      -0.0000   XYYZ       0.0000   YYYZ      -0.0000
      XXZZ     -72.0908   XYZZ      10.4690   YYZZ     -40.4665
      XZZZ       0.0000   YZZZ      -0.0000   ZZZZ     -42.4596
 -----------------------------------------------------------------
 Calculating analytic gradient of the SCF energy
 Gradient of SCF Energy
            1           2           3           4           5           6
    1  -0.0000595  -0.0000021  -0.0000150   0.0000844   0.0000177  -0.0000256
    2   0.0000939  -0.0001263   0.0001050  -0.0000535  -0.0000162  -0.0000029
    3  -0.0000000   0.0000000   0.0000000   0.0000000   0.0000000  -0.0000000
 Max gradient component =       1.263E-04
 RMS gradient           =       5.312E-05
 Gradient time:  CPU 4.15 s  wall 1.13 s
 Geometry Optimization Parameters
   NAtoms,    NIC,     NZ,  NCons,   NDum,   NFix, NCnnct, MaxDiis
        6      32       0       0       0       0       0       0

 Cartesian Hessian Update
 Hessian Updated using BFGS Update


** GEOMETRY OPTIMIZATION IN DELOCALIZED INTERNAL COORDINATES **
   Searching for a Minimum

   Optimization Cycle:  17

                       Coordinates (Angstroms)
     ATOM                X               Y               Z
      1  H         2.4776422477    1.2814503182    0.0000000000
      2  Br       -0.5300062634    0.8416393325    0.0000000000
      3  H         3.0986769280   -0.4809380652    0.0000000000
      4  F         0.7403930665   -1.5353413716    0.0000000000
      5  C         2.2753444109    0.2219219210    0.0000000000
      6  C         1.0337984392   -0.2293035470    0.0000000000
   Point Group: cs    Number of degrees of freedom:     9


   Energy is  -2751.422609843

 Hessian Updated using BFGS Update

  9 Hessian modes will be used to form the next step
  Hessian Eigenvalues:
     0.064700    0.103658    0.151706    0.162353    0.273109    0.385451
     0.390504    0.412952    0.710104

 Minimum Search - Taking Simple RFO Step
 Searching for Lamda that Minimizes Along All modes
 Value Taken    Lamda =   0.00000000
 Step Taken.  Stepsize is  0.000323

                             Maximum     Tolerance    Cnvgd?
         Gradient           0.000055      0.000300     YES
         Displacement       0.000193      0.001200     YES
         Energy change     -0.000001      0.000001     YES


                       Distance Matrix (Angstroms)
             H (  1)   Br(  2)   H (  3)   F (  4)   C (  5)
   Br(  2)  3.039635
   H (  3)  1.868608  3.862195
   F (  4)  3.309434  2.695172  2.583267
   C (  5)  1.078668  2.872985  1.082538  2.333249
   C (  6)  2.089752  1.895364  2.080155  1.338589  1.321000

 Final energy is   -2751.4226098430190     


 ******************************
 **  OPTIMIZATION CONVERGED  **
 ******************************

                       Coordinates (Angstroms)
     ATOM                X               Y               Z
      1  H         2.4776422477    1.2814503182    0.0000000000
      2  Br       -0.5300062634    0.8416393325    0.0000000000
      3  H         3.0986769280   -0.4809380652    0.0000000000
      4  F         0.7403930665   -1.5353413716    0.0000000000
      5  C         2.2753444109    0.2219219210    0.0000000000
      6  C         1.0337984392   -0.2293035470    0.0000000000

Z-matrix Print:
$molecule
0 1
Br
C  1 1.895364
C  2 1.321000 1 125.622337
H  3 1.078668 2 120.782583 1 -0.000000 0
H  3 1.082538 2 119.540291 1 -180.000000 0
F  2 1.338589 1 111.743115 3 -180.000000 0
$end


 --------------------------------------------------------------
             Orbital Energies (a.u.) and Symmetries
 --------------------------------------------------------------

 Alpha MOs, Restricted
 -- Occupied --                  
-482.85  -62.51  -56.33  -56.32  -56.32  -24.72  -10.32  -10.20
  1 A'    2 A'    3 A'    1 A"    4 A'    5 A'    6 A'    7 A'                 
 -8.716  -6.548  -6.534  -6.534  -2.658  -2.655  -2.654  -2.644
  8 A'    9 A'    2 A"   10 A'   11 A'    3 A"   12 A'   13 A'                 
 -2.643  -1.265  -0.848  -0.770  -0.624  -0.530  -0.519  -0.501
  4 A"   14 A'   15 A'   16 A'   17 A'   18 A'   19 A'    5 A"                 
 -0.439  -0.399  -0.346  -0.317  -0.275
 20 A'   21 A'    6 A"   22 A'    7 A"                                         
 -- Virtual --                   
 -0.030  -0.024  -0.004   0.021   0.030   0.055   0.058   0.067
 23 A'    8 A"   24 A'   25 A'   26 A'   27 A'    9 A"   28 A'                 
  0.084   0.085   0.101   0.113   0.117   0.139   0.143   0.153
 10 A"   29 A'   30 A'   11 A"   31 A'   32 A'   33 A'   34 A'                 
  0.164   0.189   0.264   0.291   0.311   0.327   0.368   0.385
 35 A'   36 A'   37 A'   12 A"   38 A'   39 A'   40 A'   41 A'                 
  0.401   0.418   0.452   0.468   0.478   0.487   0.535   0.544
 42 A'   13 A"   43 A'   44 A'   14 A"   45 A'   46 A'   15 A"                 
  0.566   0.596   0.629   0.667   0.680   0.709   0.752   0.813
 16 A"   47 A'   48 A'   17 A"   49 A'   50 A'   51 A'   52 A'                 
  0.843   0.928   0.964   1.010   1.126   1.292   1.352   1.406
 53 A'   54 A'   55 A'   18 A"   19 A"   20 A"   56 A'   57 A'                 
  1.430   1.433   1.487   1.595   1.627   1.646   1.738   1.910
 21 A"   58 A'   59 A'   60 A'   61 A'   22 A"   62 A'   63 A'                 
  1.949   1.983   1.987   2.041   2.049   2.113   2.174   2.240
 23 A"   24 A"   64 A'   25 A"   65 A'   66 A'   67 A'   68 A'                 
  2.545   2.594   2.638   2.684   2.745   2.832   3.004   3.232
 69 A'   70 A'   26 A"   71 A'   72 A'   27 A"   73 A'   74 A'                 
  3.700   3.723   3.755   3.818   3.954   3.998   4.012   4.044
 75 A'   76 A'   28 A"   77 A'   29 A"   30 A"   78 A'   79 A'                 
  4.064   4.201   4.374   4.808   6.275   6.373   6.553   6.686
 31 A"   80 A'   81 A'   82 A'   32 A"   83 A'   84 A'   85 A'                 
  7.537   7.574   7.668  23.532  24.219  47.869  66.737 289.733
 33 A"   86 A'   87 A'   88 A'   89 A'   90 A'   91 A'   34 A"                 
289.770 289.8911020.651
 92 A'   93 A'   94 A'                                                         

 Beta MOs, Restricted
 -- Occupied --                  
-482.85  -62.51  -56.33  -56.32  -56.32  -24.72  -10.32  -10.20
  1 A'    2 A'    3 A'    1 A"    4 A'    5 A'    6 A'    7 A'                 
 -8.716  -6.548  -6.534  -6.534  -2.658  -2.655  -2.654  -2.644
  8 A'    9 A'    2 A"   10 A'   11 A'    3 A"   12 A'   13 A'                 
 -2.643  -1.265  -0.848  -0.770  -0.624  -0.530  -0.519  -0.501
  4 A"   14 A'   15 A'   16 A'   17 A'   18 A'   19 A'    5 A"                 
 -0.439  -0.399  -0.346  -0.317  -0.275
 20 A'   21 A'    6 A"   22 A'    7 A"                                         
 -- Virtual --                   
 -0.030  -0.024  -0.004   0.021   0.030   0.055   0.058   0.067
 23 A'    8 A"   24 A'   25 A'   26 A'   27 A'    9 A"   28 A'                 
  0.084   0.085   0.101   0.113   0.117   0.139   0.143   0.153
 10 A"   29 A'   30 A'   11 A"   31 A'   32 A'   33 A'   34 A'                 
  0.164   0.189   0.264   0.291   0.311   0.327   0.368   0.385
 35 A'   36 A'   37 A'   12 A"   38 A'   39 A'   40 A'   41 A'                 
  0.401   0.418   0.452   0.468   0.478   0.487   0.535   0.544
 42 A'   13 A"   43 A'   44 A'   14 A"   45 A'   46 A'   15 A"                 
  0.566   0.596   0.629   0.667   0.680   0.709   0.752   0.813
 16 A"   47 A'   48 A'   17 A"   49 A'   50 A'   51 A'   52 A'                 
  0.843   0.928   0.964   1.010   1.126   1.292   1.352   1.406
 53 A'   54 A'   55 A'   18 A"   19 A"   20 A"   56 A'   57 A'                 
  1.430   1.433   1.487   1.595   1.627   1.646   1.738   1.910
 21 A"   58 A'   59 A'   60 A'   61 A'   22 A"   62 A'   63 A'                 
  1.949   1.983   1.987   2.041   2.049   2.113   2.174   2.240
 23 A"   24 A"   64 A'   25 A"   65 A'   66 A'   67 A'   68 A'                 
  2.545   2.594   2.638   2.684   2.745   2.832   3.004   3.232
 69 A'   70 A'   26 A"   71 A'   72 A'   27 A"   73 A'   74 A'                 
  3.700   3.723   3.755   3.818   3.954   3.998   4.012   4.044
 75 A'   76 A'   28 A"   77 A'   29 A"   30 A"   78 A'   79 A'                 
  4.064   4.201   4.374   4.808   6.275   6.373   6.553   6.686
 31 A"   80 A'   81 A'   82 A'   32 A"   83 A'   84 A'   85 A'                 
  7.537   7.574   7.668  23.532  24.219  47.869  66.737 289.733
 33 A"   86 A'   87 A'   88 A'   89 A'   90 A'   91 A'   34 A"                 
289.770 289.8911020.651
 92 A'   93 A'   94 A'                                                         
 --------------------------------------------------------------

          Ground-State Mulliken Net Atomic Charges

     Atom                 Charge (a.u.)
  ----------------------------------------
      1 H                     0.151973
      2 Br                   -0.019390
      3 H                     0.150957
      4 F                    -0.063050
      5 C                    -0.222893
      6 C                     0.002403
  ----------------------------------------
  Sum of atomic charges =     0.000000

 -----------------------------------------------------------------
                    Cartesian Multipole Moments
 -----------------------------------------------------------------
    Charge (ESU x 10^10)
                 0.0000
    Dipole Moment (Debye)
         X       1.1651      Y       0.8856      Z      -0.0000
       Tot       1.4635
    Quadrupole Moments (Debye-Ang)
        XX     -30.3398     XY       0.0444     YY     -36.0447
        XZ       0.0000     YZ      -0.0000     ZZ     -36.8900
    Octopole Moments (Debye-Ang^2)
       XXX     -34.6274    XXY      -5.8713    XYY     -15.6333
       YYY     -20.3547    XXZ       0.0000    XYZ      -0.0000
       YYZ       0.0000    XZZ     -17.8368    YZZ      -9.3389
       ZZZ       0.0000
    Hexadecapole Moments (Debye-Ang^3)
      XXXX    -303.3749   XXXY      26.7501   XXYY     -80.6023
      XYYY      35.9120   YYYY    -197.9301   XXXZ       0.0000
      XXYZ      -0.0000   XYYZ       0.0000   YYYZ      -0.0000
      XXZZ     -72.0908   XYZZ      10.4690   YYZZ     -40.4665
      XZZZ       0.0000   YZZZ      -0.0000   ZZZZ     -42.4596
 -----------------------------------------------------------------
Archival summary:
1\1\TWL01\OPT\ProcedureUnspecified\BasisUnspecified\r1122\taweetha\TueAug2805:17:112018TueAug2805:17:112018\0\\#,OPT,ProcedureUnspecified,BasisUnspecified,\\0,1\Br\C,1,1.89536\C,2,1.321,1,125.622\H,3,1.07867,2,120.783,1,-0,0\H,3,1.08254,2,119.54,1,-180,0\F,2,1.33859,1,111.743,3,-180,0\\\@

 Total job time:  85.36s(wall), 313.01s(cpu) 
 Tue Aug 28 05:17:11 2018

        *************************************************************
        *                                                           *
        *  Thank you very much for using Q-Chem.  Have a nice day.  *
        *                                                           *
        *************************************************************


 
User input: 2 of 2 
 
Q-Chem Developer Version!
                  Welcome to Q-Chem
     A Quantum Leap Into The Future Of Chemistry


 Q-Chem 5.1, Q-Chem, Inc., Pleasanton, CA (2018)

 Yihan Shao,  Zhengting Gan,  E. Epifanovsky,  A. T. B. Gilbert,  M. Wormit,  
 J. Kussmann,  A. W. Lange,  A. Behn,  Jia Deng,  Xintian Feng,  D. Ghosh,  
 M. Goldey,  P. R. Horn,  L. D. Jacobson,  I. Kaliman,  T. Kus,  A. Landau,  
 Jie Liu,  E. I. Proynov,  R. M. Richard,  R. P. Steele,  E. J. Sundstrom,  
 H. L. Woodcock III,  P. M. Zimmerman,  D. Zuev,  B. Albrecht,  E. Alguire,  
 S. A. Baeppler,  D. Barton,  Z. Benda,  Y. A. Bernard,  E. J. Berquist,  
 K. B. Bravaya,  H. Burton,  D. Casanova,  Chun-Min Chang,  Yunqing Chen,  
 A. Chien,  K. D. Closser,  M. P. Coons,  S. Coriani,  S. Dasgupta,  
 A. L. Dempwolff,  M. Diedenhofen,  Hainam Do,  R. G. Edgar,  Po-Tung Fang,  
 S. Faraji,  S. Fatehi,  Qingguo Feng,  K. D. Fenk,  J. Fosso-Tande,  
 Qinghui Ge,  A. Ghysels,  G. Gidofalvi,  J. Gomes,  J. Gonthier,  A. Gunina,  
 D. Hait,  M. W. D. Hanson-Heine,  P. H. P. Harbach,  A. W. Hauser,  
 J. E. Herr,  E. G. Hohenstein,  Z. C. Holden,  Kerwin Hui,  B. C. Huynh,  
 T.-C. Jagau,  Hyunjun Ji,  B. Kaduk,  K. Khistyaev,  Jaehoon Kim,  
 P. Klunzinger,  K. Koh,  D. Kosenkov,  L. Koulias,  T. Kowalczyk,  
 C. M. Krauter,  A. Kunitsa,  Ka Un Lao,  A. Laurent,  K. V. Lawler,  
 Joonho Lee,  D. Lefrancois,  S. Lehtola,  D. S. Levine,  Yi-Pei Li,  
 You-Sheng Lin,  Fenglai Liu,  E. Livshits,  A. Luenser,  P. Manohar,  
 E. Mansoor,  S. F. Manzer,  Shan-Ping Mao,  Yuezhi Mao,  N. Mardirossian,  
 A. V. Marenich,  T. Markovich,  L. A. Martinez-Martinez,  S. A. Maurer,  
 N. J. Mayhall,  S. C. McKenzie,  J.-M. Mewes,  A. F. Morrison,  
 J. W. Mullinax,  K. Nanda,  T. S. Nguyen-Beck,  R. Olivares-Amaya,  
 J. A. Parkhill,  T. M. Perrine,  F. Plasser,  P. Pokhilko,  S. Prager,  
 A. Prociuk,  E. Ramos,  D. R. Rehn,  F. Rob,  M. Schneider,  N. Sergueev,  
 S. M. Sharada,  S. Sharma,  D. W. Small,  T. Stauch,  T. Stein,  
 Yu-Chuan Su,  A. J. W. Thom,  A. Tkatchenko,  T. Tsuchimochi,  N. M. Tubman,  
 L. Vogt,  M. L. Vidal,  O. Vydrov,  M. A. Watson,  J. Wenzel,  
 M. de Wergifosse,  T. A. Wesolowski,  A. White,  J. Witte,  A. Yamada,  
 Jun Yang,  K. Yao,  S. Yeganeh,  S. R. Yost,  Zhi-Qiang You,  A. Zech,  
 Igor Ying Zhang,  Xing Zhang,  Yan Zhao,  Ying Zhu,  B. R. Brooks,  
 G. K. L. Chan,  C. J. Cramer,  M. S. Gordon,  W. J. Hehre,  A. Klamt,  
 M. W. Schmidt,  C. D. Sherrill,  D. G. Truhlar,  A. Aspuru-Guzik,  R. Baer,  
 A. T. Bell,  N. A. Besley,  Jeng-Da Chai,  A. E. DePrince, III,  
 R. A. DiStasio Jr.,  A. Dreuw,  B. D. Dunietz,  T. R. Furlani,  
 Chao-Ping Hsu,  Yousung Jung,  Jing Kong,  D. S. Lambrecht,  WanZhen Liang,  
 C. Ochsenfeld,  V. A. Rassolov,  L. V. Slipchenko,  J. E. Subotnik,  
 T. Van Voorhis,  J. M. Herbert,  A. I. Krylov,  P. M. W. Gill,  M. Head-Gordon

 Contributors to earlier versions of Q-Chem not listed above: 
 R. D. Adamson,  B. Austin,  J. Baker,  G. J. O. Beran,  K. Brandhorst,  
 S. T. Brown,  E. F. C. Byrd,  A. K. Chakraborty,  C.-L. Cheng,  
 Siu Hung Chien,  D. M. Chipman,  D. L. Crittenden,  H. Dachsel,  
 R. J. Doerksen,  A. D. Dutoi,  L. Fusti-Molnar,  W. A. Goddard III,  
 A. Golubeva-Zadorozhnaya,  S. R. Gwaltney,  G. Hawkins,  A. Heyden,  
 S. Hirata,  G. Kedziora,  F. J. Keil,  C. Kelley,  Jihan Kim,  R. A. King,  
 R. Z. Khaliullin,  P. P. Korambath,  W. Kurlancheek,  A. M. Lee,  M. S. Lee,  
 S. V. Levchenko,  Ching Yeh Lin,  D. Liotard,  R. C. Lochan,  I. Lotan,  
 P. E. Maslen,  N. Nair,  D. P. O'Neill,  D. Neuhauser,  E. Neuscamman,  
 C. M. Oana,  R. Olson,  B. Peters,  R. Peverati,  P. A. Pieniazek,  
 Y. M. Rhee,  J. Ritchie,  M. A. Rohrdanz,  E. Rosta,  N. J. Russ,  
 H. F. Schaefer III,  N. E. Schultz,  N. Shenvi,  A. C. Simmonett,  A. Sodt,  
 D. Stuck,  K. S. Thanthiriwatte,  V. Vanovschi,  Tao Wang,  A. Warshel,  
 C. F. Williams,  Q. Wu,  X. Xu,  W. Zhang

 Please cite Q-Chem as follows:
 Y. Shao et al., Mol. Phys. 113, 184-215 (2015)
 DOI: 10.1080/00268976.2014.952696

 Q-Chem 5.1.1 for Intel X86 EM64T Linux

 Parts of Q-Chem use Armadillo 8.300.2 (Tropical Shenanigans).
 http://arma.sourceforge.net/

 Q-Chem begins on Tue Aug 28 05:17:11 2018  

Host: 
0

     Scratch files written to /scratch/taweetham/qchem12606//
The previous job contains 0 fragments, simply inherited here
Input Ideriv = 2
Curr. Ideriv = -1
Max.  Ideriv = 2

Checking the input file for inconsistencies... 	...done.

--------------------------------------------------------------
User input:
--------------------------------------------------------------

$molecule
read
$end

$rem
   SCF_GUESS 	READ
   JOB_TYPE 	FREQUENCY
   BASIS 	6-311++G**
   EXCHANGE 	B3LYP
   MEM_TOTAL	7500	
$end


--------------------------------------------------------------
 ----------------------------------------------------------------
             Standard Nuclear Orientation (Angstroms)
    I     Atom           X                Y                Z
 ----------------------------------------------------------------
    1      H       1.2958976461    -2.0866833052    -0.0000000000
    2      Br     -0.9456638285    -0.0336890468    -0.0000000000
    3      H       2.7995022612    -0.9772374752    -0.0000000000
    4      F       1.4403856067     1.2195945674     0.0000000000
    5      C       1.7235437120    -1.0964087566    -0.0000000000
    6      C       0.9496835598    -0.0258101914     0.0000000000
 ----------------------------------------------------------------
 Molecular Point Group                 Cs    NOp =  2
 Largest Abelian Subgroup              Cs    NOp =  2
 Nuclear Repulsion Energy =   230.5517469806 hartrees
 There are       29 alpha and       29 beta electrons
 Requested basis set is 6-311++G(d,p)
 There are 47 shells and 128 basis functions

 Total QAlloc Memory Limit   7500 MB
 Mega-Array Size       188 MB
 MEM_STATIC part       192 MB

                       Distance Matrix (Angstroms)
             H (  1)   Br(  2)   H (  3)   F (  4)   C (  5)
   Br(  2)  3.039635
   H (  3)  1.868608  3.862195
   F (  4)  3.309434  2.695172  2.583267
   C (  5)  1.078668  2.872985  1.082538  2.333249
   C (  6)  2.089752  1.895364  2.080155  1.338589  1.321000

 A cutoff of  1.0D-11 yielded   1033 shell pairs
 There are      7943 function pairs (      8716 Cartesian)

 -------------------------------------------------------
 OpenMP Integral Computing Module                       
 Release: version 1.0, May 2013, Q-Chem Inc. Pittsburgh 
 -------------------------------------------------------
 Integral Job Info:
 Integral job number is                      11
 Integral operator is                         1
 short-range coefficients                     0
 long-range coefficients              100000000
 Omega coefficients                           0
 if combine SR and LR in K                    0
 Integral screening is                        0
 Integral computing path is                   2
 max size of driver memory is            800000
 size of driver memory is                593474
 size of scratch memory is             29623520
 max col of scratch BK array               1296
 max len of scratch array in speh3          155
 max len of scratch index in speh4           18
 max int batch size is                      520
 min int batch size is                       52
 fixed nKL is                                45
 max L of basis functions is                  2
 order of int derivative is                   0
 number of shells is                         47
 number of basis is                         134
 number of cartesian basis is               134
 number of contracted shell pairs          1033
 number of primitive shell pairs           2816
 maxK2 (contraction) of shell pair           36
 max number of K2 of shell pair               1
 max number of CS2 of shell pair            124
 max number of PS2 of shell pair            240
 mem total for path MDJ                  516310
 -------------------------------------------------------
 Smallest overlap matrix eigenvalue = 7.07E-05
 Guess MOs from SCF MO coefficient file

 -----------------------------------------------------------------------
  General SCF calculation program by
  Eric Jon Sundstrom, Paul Horn, Yuezhi Mao, Dmitri Zuev, Alec White,
  David Stuck, Shaama M.S., Shane Yost, Joonho Lee, David Small,
  Daniel Levine, Susi Lehtola, Hugh Burton, Evgeny Epifanovsky
 -----------------------------------------------------------------------
 Exchange:     0.2000 Hartree-Fock + 0.0800 Slater + 0.7200 B88
 Correlation:  0.1900 VWN1RPA + 0.8100 LYP
 Using SG-1 standard quadrature grid
 using 4 threads for integral computing
 -------------------------------------------------------
 OpenMP Integral computing Module                
 Release: version 2.0, May 2017, Q-Chem Inc. Pleasanton 
 -------------------------------------------------------
 -------------------------------------------------------
 OpenMP BLAS3 based DFT computing Module                
 Release: version 1.0, May 2013, Q-Chem Inc. Pittsburgh 
 -------------------------------------------------------
 A restricted SCF calculation will be
 performed using DIIS
 SCF converges when DIIS error is below 1.0e-08
 ---------------------------------------
  Cycle       Energy         DIIS error
 ---------------------------------------
    1   -2748.7241795666      2.07e-02  
    2   -2751.3307399540      7.52e-03  
    3   -2751.3254287519      8.07e-03  
    4   -2751.4193444462      1.36e-03  
    5   -2751.4219474908      6.55e-04  
    6   -2751.4227223090      1.82e-04  
    7   -2751.4227747848      4.33e-05  
    8   -2751.4227778045      2.06e-05  
    9   -2751.4227785020      2.01e-06  
   10   -2751.4227785065      4.90e-07  
   11   -2751.4227785068      1.46e-07  
   12   -2751.4227785068      1.90e-08  
   13   -2751.4227785068      4.16e-09  Convergence criterion met
 ---------------------------------------
 SCF time:   CPU 17.27s  wall 5.00s 
 SCF   energy in the final basis set =    -2751.4227785068
 Total energy in the final basis set =    -2751.4227785068

 --------------------------------------------------------------
             Orbital Energies (a.u.) and Symmetries
 --------------------------------------------------------------

 Alpha MOs, Restricted
 -- Occupied --                  
-482.85  -62.51  -56.33  -56.32  -56.32  -24.72  -10.32  -10.20
  1 A'    2 A'    3 A'    1 A"    4 A'    5 A'    6 A'    7 A'                 
 -8.716  -6.548  -6.534  -6.534  -2.658  -2.655  -2.654  -2.644
  8 A'    9 A'    2 A"   10 A'   11 A'    3 A"   12 A'    4 A"                 
 -2.643  -1.265  -0.848  -0.770  -0.624  -0.530  -0.519  -0.501
 13 A'   14 A'   15 A'   16 A'   17 A'   18 A'   19 A'    5 A"                 
 -0.439  -0.399  -0.346  -0.317  -0.275
 20 A'   21 A'    6 A"   22 A'    7 A"                                         
 -- Virtual --                   
 -0.030  -0.024  -0.004   0.021   0.030   0.055   0.058   0.067
 23 A'    8 A"   24 A'   25 A'   26 A'   27 A'    9 A"   28 A'                 
  0.084   0.085   0.101   0.113   0.116   0.139   0.143   0.153
 10 A"   29 A'   30 A'   11 A"   31 A'   32 A'   33 A'   34 A'                 
  0.165   0.189   0.264   0.291   0.311   0.327   0.368   0.385
 35 A'   36 A'   37 A'   12 A"   38 A'   39 A'   40 A'   41 A'                 
  0.401   0.419   0.453   0.468   0.478   0.487   0.535   0.544
 42 A'   13 A"   43 A'   44 A'   14 A"   45 A'   46 A'   15 A"                 
  0.566   0.596   0.629   0.667   0.680   0.709   0.752   0.813
 16 A"   47 A'   48 A'   17 A"   49 A'   50 A'   51 A'   52 A'                 
  0.843   0.928   0.965   1.010   1.126   1.292   1.352   1.406
 53 A'   54 A'   55 A'   18 A"   19 A"   20 A"   56 A'   57 A'                 
  1.430   1.433   1.487   1.595   1.627   1.646   1.738   1.909
 21 A"   58 A'   59 A'   60 A'   61 A'   22 A"   62 A'   63 A'                 
  1.950   1.983   1.987   2.041   2.048   2.113   2.174   2.240
 23 A"   24 A"   64 A'   25 A"   65 A'   66 A'   67 A'   68 A'                 
  2.545   2.594   2.638   2.684   2.745   2.832   3.004   3.232
 69 A'   70 A'   26 A"   71 A'   72 A'   27 A"   73 A'   74 A'                 
  3.700   3.724   3.755   3.818   3.954   3.998   4.012   4.044
 75 A'   76 A'   28 A"   77 A'   29 A"   30 A"   78 A'   79 A'                 
  4.064   4.201   4.374   4.808   6.275   6.372   6.553   6.686
 31 A"   80 A'   81 A'   82 A'   32 A"   83 A'   84 A'   85 A'                 
  7.537   7.574   7.669  23.532  24.219  47.869  66.737 289.733
 33 A"   86 A'   87 A'   88 A'   89 A'   90 A'   91 A'   34 A"                 
289.770 289.8911020.651
 92 A'   93 A'   94 A'                                                         

 Beta MOs, Restricted
 -- Occupied --                  
-482.85  -62.51  -56.33  -56.32  -56.32  -24.72  -10.32  -10.20
  1 A'    2 A'    3 A'    1 A"    4 A'    5 A'    6 A'    7 A'                 
 -8.716  -6.548  -6.534  -6.534  -2.658  -2.655  -2.654  -2.644
  8 A'    9 A'    2 A"   10 A'   11 A'    3 A"   12 A'    4 A"                 
 -2.643  -1.265  -0.848  -0.770  -0.624  -0.530  -0.519  -0.501
 13 A'   14 A'   15 A'   16 A'   17 A'   18 A'   19 A'    5 A"                 
 -0.439  -0.399  -0.346  -0.317  -0.275
 20 A'   21 A'    6 A"   22 A'    7 A"                                         
 -- Virtual --                   
 -0.030  -0.024  -0.004   0.021   0.030   0.055   0.058   0.067
 23 A'    8 A"   24 A'   25 A'   26 A'   27 A'    9 A"   28 A'                 
  0.084   0.085   0.101   0.113   0.116   0.139   0.143   0.153
 10 A"   29 A'   30 A'   11 A"   31 A'   32 A'   33 A'   34 A'                 
  0.165   0.189   0.264   0.291   0.311   0.327   0.368   0.385
 35 A'   36 A'   37 A'   12 A"   38 A'   39 A'   40 A'   41 A'                 
  0.401   0.419   0.453   0.468   0.478   0.487   0.535   0.544
 42 A'   13 A"   43 A'   44 A'   14 A"   45 A'   46 A'   15 A"                 
  0.566   0.596   0.629   0.667   0.680   0.709   0.752   0.813
 16 A"   47 A'   48 A'   17 A"   49 A'   50 A'   51 A'   52 A'                 
  0.843   0.928   0.965   1.010   1.126   1.292   1.352   1.406
 53 A'   54 A'   55 A'   18 A"   19 A"   20 A"   56 A'   57 A'                 
  1.430   1.433   1.487   1.595   1.627   1.646   1.738   1.909
 21 A"   58 A'   59 A'   60 A'   61 A'   22 A"   62 A'   63 A'                 
  1.950   1.983   1.987   2.041   2.048   2.113   2.174   2.240
 23 A"   24 A"   64 A'   25 A"   65 A'   66 A'   67 A'   68 A'                 
  2.545   2.594   2.638   2.684   2.745   2.832   3.004   3.232
 69 A'   70 A'   26 A"   71 A'   72 A'   27 A"   73 A'   74 A'                 
  3.700   3.724   3.755   3.818   3.954   3.998   4.012   4.044
 75 A'   76 A'   28 A"   77 A'   29 A"   30 A"   78 A'   79 A'                 
  4.064   4.201   4.374   4.808   6.275   6.372   6.553   6.686
 31 A"   80 A'   81 A'   82 A'   32 A"   83 A'   84 A'   85 A'                 
  7.537   7.574   7.669  23.532  24.219  47.869  66.737 289.733
 33 A"   86 A'   87 A'   88 A'   89 A'   90 A'   91 A'   34 A"                 
289.770 289.8911020.651
 92 A'   93 A'   94 A'                                                         
 --------------------------------------------------------------

          Ground-State Mulliken Net Atomic Charges

     Atom                 Charge (a.u.)
  ----------------------------------------
      1 H                     0.152154
      2 Br                   -0.019423
      3 H                     0.150780
      4 F                    -0.062985
      5 C                    -0.222400
      6 C                     0.001874
  ----------------------------------------
  Sum of atomic charges =     0.000000

 -----------------------------------------------------------------
                    Cartesian Multipole Moments
 -----------------------------------------------------------------
    Charge (ESU x 10^10)
                 0.0000
    Dipole Moment (Debye)
         X       0.4649      Y      -1.3896      Z      -0.0000
       Tot       1.4653
    Quadrupole Moments (Debye-Ang)
        XX     -32.2109     XY      -2.4462     YY     -35.2154
        XZ      -0.0000     YZ       0.0000     ZZ     -36.8898
    Octopole Moments (Debye-Ang^2)
       XXX     -18.1585    XXY      -1.9444    XYY      -6.0580
       YYY       2.2765    XXZ       0.0000    XYZ       0.0000
       YYZ      -0.0000    XZZ      -8.2441    YZZ       4.2787
       ZZZ      -0.0000
    Hexadecapole Moments (Debye-Ang^3)
      XXXX    -318.6611   XXXY       3.4893   XXYY     -84.3616
      XYYY       7.7336   YYYY    -134.7740   XXXZ      -0.0000
      XXYZ       0.0000   XYYZ      -0.0000   YYYZ       0.0000
      XXZZ     -71.2354   XYZZ       7.2090   YYZZ     -32.6731
      XZZZ      -0.0000   YZZZ       0.0000   ZZZZ     -42.4655
 -----------------------------------------------------------------
 Calculating MO derivatives via CPSCF
 D1JvT checksum  = 176112 12555.6932408185
 D1KAT checksum  = 365328 870.3260676075
   1         3          18      0.140472    0.040677
   2         3          18      0.015662    0.004574
   3         3          18      0.001672    0.000750
   4         5          16      0.000121    0.000057
   5        19           2      0.000005    0.000003
   6        21           0      0.000000    0.000000    Roots Converged
 Time for AOints: 4.3 s (CPU) 1.1 s (wall)
 ------------------------------------------------------------------------------
                     AOints        : Timing summary (seconds)
 ------------------------------------------------------------------------------
     job step          cpu (% of tot)      sys (% of tot)     wall (% of tot)
 ------------------------------------------------------------------------------
  cpscf_lag         0.2594E+02 (31.1)   0.6000E-05 (42.9)   0.6706E+01 (30.8)
  iterzp            0.5322E+02 (63.7)   0.7000E-05 (50.0)   0.1391E+02 (63.8)
  make_fx           0.0000E+00 ( 0.0)   0.0000E+00 ( 0.0)   0.0000E+00 ( 0.0)
  AOints            0.4284E+01 ( 5.1)   0.1000E-05 ( 7.1)   0.1091E+01 ( 5.0)
 ------------------------------------------------------------------------------
   Grand Totals     0.8352E+02          0.1400E-04          0.2179E+02
 ------------------------------------------------------------------------------
 Calculating analytic Hessian of the SCF energy
 Polarizability Matrix (a.u.)
            1           2           3
    1 -58.3594237   7.8412923   0.0000000
    2   7.8412923 -42.4934921   0.0000000
    3   0.0000000   0.0000000 -29.6807687

 Direct stationary perturbation theory relativistic correction:

 rels  =      16.860403670534
 relv  =     -56.879682255668
 rel2e =       8.822204767900
 E_rel =     -31.197073817234

 Hessian of the SCF Energy
            1           2           3           4           5           6
    1   0.0994112   0.1162165  -0.0000000  -0.0007164   0.0009478   0.0000000
    2   0.1162165   0.3211108   0.0000000  -0.0003825   0.0008085  -0.0000000
    3  -0.0000000   0.0000000   0.0206696   0.0000000   0.0000000  -0.0029256
    4  -0.0007164  -0.0003825   0.0000000   0.2131442   0.0003094  -0.0000000
    5   0.0009478   0.0008085   0.0000000   0.0003094   0.0309661  -0.0000000
    6   0.0000000  -0.0000000  -0.0029256  -0.0000000  -0.0000000   0.0093493
    7  -0.0046134   0.0018273   0.0000000   0.0000701   0.0013936  -0.0000000
    8  -0.0241491   0.0025222   0.0000000   0.0032163  -0.0015029   0.0000000
    9   0.0000000  -0.0000000   0.0018192  -0.0000000  -0.0000000   0.0058957
   10  -0.0007023   0.0030021  -0.0000000  -0.0329660  -0.0289203   0.0000000
   11   0.0050828  -0.0015152   0.0000000  -0.0236765  -0.0068644  -0.0000000
   12   0.0000000  -0.0000000   0.0115653   0.0000000  -0.0000000   0.0044356
   13  -0.1008222  -0.1072204  -0.0000000  -0.0323193   0.0179098   0.0000000
   14  -0.1158860  -0.3050365  -0.0000000  -0.0001897   0.0045322   0.0000000
   15  -0.0000000   0.0000000  -0.0277881   0.0000000   0.0000000   0.0054818
   16   0.0074430  -0.0134429   0.0000000  -0.1472127   0.0083596  -0.0000000
   17   0.0177880  -0.0178898  -0.0000000   0.0207230  -0.0279396   0.0000000
   18  -0.0000000   0.0000000  -0.0033405  -0.0000000  -0.0000000  -0.0222367
            7           8           9          10          11          12
    1  -0.0046134  -0.0241491   0.0000000  -0.0007023   0.0050828   0.0000000
    2   0.0018273   0.0025222  -0.0000000   0.0030021  -0.0015152  -0.0000000
    3   0.0000000   0.0000000   0.0018192  -0.0000000   0.0000000   0.0115653
    4   0.0000701   0.0032163  -0.0000000  -0.0329660  -0.0236765   0.0000000
    5   0.0013936  -0.0015029  -0.0000000  -0.0289203  -0.0068644  -0.0000000
    6  -0.0000000   0.0000000   0.0058957   0.0000000  -0.0000000   0.0044356
    7   0.3590951   0.0325080  -0.0000000   0.0019934  -0.0014514  -0.0000000
    8   0.0325080   0.0513949  -0.0000000  -0.0008506   0.0019653   0.0000000
    9  -0.0000000  -0.0000000   0.0193699   0.0000000  -0.0000000  -0.0067910
   10   0.0019934  -0.0008506   0.0000000   0.1074129   0.1000686  -0.0000000
   11  -0.0014514   0.0019653  -0.0000000   0.1000686   0.3554564  -0.0000000
   12  -0.0000000   0.0000000  -0.0067910  -0.0000000  -0.0000000   0.0225877
   13  -0.3397953  -0.0353015   0.0000000   0.0155203  -0.0231762  -0.0000000
   14  -0.0301903  -0.0570019   0.0000000   0.0151016  -0.0616514  -0.0000000
   15   0.0000000   0.0000000  -0.0286032  -0.0000000   0.0000000   0.0086136
   16  -0.0167500   0.0245769  -0.0000000  -0.0912583  -0.0568471   0.0000000
   17  -0.0040873   0.0026224  -0.0000000  -0.0884013  -0.2873907   0.0000000
   18  -0.0000000  -0.0000000   0.0083094   0.0000000   0.0000000  -0.0404112
           13          14          15          16          17          18
    1  -0.1008222  -0.1158860  -0.0000000   0.0074430   0.0177880  -0.0000000
    2  -0.1072204  -0.3050365   0.0000000  -0.0134429  -0.0178898   0.0000000
    3  -0.0000000  -0.0000000  -0.0277881   0.0000000  -0.0000000  -0.0033405
    4  -0.0323193  -0.0001897   0.0000000  -0.1472127   0.0207230  -0.0000000
    5   0.0179098   0.0045322   0.0000000   0.0083596  -0.0279396  -0.0000000
    6   0.0000000   0.0000000   0.0054818  -0.0000000   0.0000000  -0.0222367
    7  -0.3397953  -0.0301903   0.0000000  -0.0167500  -0.0040873  -0.0000000
    8  -0.0353015  -0.0570019   0.0000000   0.0245769   0.0026224  -0.0000000
    9   0.0000000   0.0000000  -0.0286032  -0.0000000  -0.0000000   0.0083094
   10   0.0155203   0.0151016  -0.0000000  -0.0912583  -0.0884013   0.0000000
   11  -0.0231762  -0.0616514   0.0000000  -0.0568471  -0.2873907   0.0000000
   12  -0.0000000  -0.0000000   0.0086136   0.0000000   0.0000000  -0.0404112
   13   0.7115276  -0.0820045  -0.0000000  -0.2541111   0.2297929   0.0000000
   14  -0.0820045   0.8058781  -0.0000000   0.2131688  -0.3867206   0.0000000
   15  -0.0000000  -0.0000000   0.0886653   0.0000000   0.0000000  -0.0463695
   16  -0.2541111   0.2131688   0.0000000   0.5018891  -0.1758153  -0.0000000
   17   0.2297929  -0.3867206   0.0000000  -0.1758153   0.7173183  -0.0000000
   18   0.0000000   0.0000000  -0.0463695  -0.0000000  -0.0000000   0.1040485
 Gradient time:  CPU 122.37 s  wall 32.08 s
 **********************************************************************
 **                                                                  **
 **                       VIBRATIONAL ANALYSIS                       **
 **                       --------------------                       **
 **                                                                  **
 **        VIBRATIONAL FREQUENCIES (CM**-1) AND NORMAL MODES         **
 **     FORCE CONSTANTS (mDYN/ANGSTROM) AND REDUCED MASSES (AMU)     **
 **                  INFRARED INTENSITIES (KM/MOL)                   **
 **                                                                  **
 **********************************************************************


 Mode:                 1                      2                      3
 Frequency:       325.26                 366.74                 492.76
 Force Cnst:      0.3185                 0.4528                 0.6093
 Red. Mass:       5.1097                 5.7136                 4.2589
 IR Active:          YES                    YES                    YES
 IR Intens:        0.334                  0.268                  3.357
 Raman Active:       YES                    YES                    YES
               X      Y      Z        X      Y      Z        X      Y      Z
 H         -0.686  0.198 -0.000    0.644 -0.011  0.000    0.000 -0.000  0.069
 Br        -0.015 -0.076 -0.000   -0.142 -0.006  0.000   -0.000  0.000 -0.024
 H         -0.256 -0.395 -0.000    0.247  0.537  0.000    0.000  0.000 -0.842
 F          0.292  0.150 -0.000    0.318 -0.087  0.000   -0.000 -0.000 -0.098
 C         -0.301  0.032 -0.000    0.286  0.140  0.000    0.000 -0.000 -0.128
 C          0.016  0.250  0.000    0.069 -0.008 -0.000    0.000 -0.000  0.509
 TransDip  -0.016 -0.009 -0.000   -0.016  0.004  0.000    0.000  0.000 -0.059

 Mode:                 4                      5                      6
 Frequency:       624.29                 716.35                 866.75
 Force Cnst:      0.8350                 0.3405                 0.5878
 Red. Mass:       3.6363                 1.1262                 1.3279
 IR Active:          YES                    YES                    YES
 IR Intens:       38.982                  0.318                 61.381
 Raman Active:       YES                    YES                    YES
               X      Y      Z        X      Y      Z        X      Y      Z
 H         -0.331  0.001 -0.000   -0.000 -0.000  0.746    0.000 -0.000  0.708
 Br        -0.060  0.006  0.000   -0.000 -0.000 -0.003   -0.000  0.000  0.000
 H          0.233 -0.798  0.000    0.000 -0.000 -0.659   -0.000  0.000  0.685
 F         -0.052  0.155  0.000   -0.000  0.000  0.048   -0.000 -0.000  0.001
 C          0.166 -0.202  0.000    0.000 -0.000  0.016   -0.000 -0.000 -0.164
 C          0.318 -0.018 -0.000    0.000  0.000 -0.082    0.000  0.000  0.046
 TransDip   0.196 -0.041  0.000    0.000 -0.000 -0.018    0.000  0.000  0.251

 Mode:                 7                      8                      9
 Frequency:       948.04                1163.27                1401.12
 Force Cnst:      1.2236                 2.8152                 1.3405
 Red. Mass:       2.3107                 3.5311                 1.1590
 IR Active:          YES                    YES                    YES
 IR Intens:       55.784                220.622                  1.480
 Raman Active:       YES                    YES                    YES
               X      Y      Z        X      Y      Z        X      Y      Z
 H          0.627 -0.498 -0.000    0.364 -0.253 -0.000   -0.667  0.287  0.000
 Br         0.001 -0.001  0.000   -0.008 -0.001  0.000   -0.001  0.000 -0.000
 H         -0.136  0.497 -0.000   -0.241  0.728 -0.000   -0.068  0.675 -0.000
 F          0.049  0.190  0.000   -0.078 -0.127  0.000    0.006  0.024  0.000
 C         -0.073 -0.193  0.000   -0.169 -0.049  0.000    0.019 -0.020 -0.000
 C         -0.055 -0.099 -0.000    0.338  0.217 -0.000    0.041 -0.101  0.000
 TransDip  -0.070 -0.229 -0.000    0.399  0.258 -0.000   -0.010 -0.038  0.000

 Mode:                10                     11                     12
 Frequency:      1699.53                3172.06                3277.79
 Force Cnst:     11.1561                 6.2915                 7.0717
 Red. Mass:       6.5555                 1.0613                 1.1171
 IR Active:          YES                    YES                    YES
 IR Intens:      146.918                  4.144                  0.517
 Raman Active:       YES                    YES                    YES
               X      Y      Z        X      Y      Z        X      Y      Z
 H         -0.476 -0.129  0.000   -0.230 -0.514  0.000    0.322  0.762  0.000
 Br         0.005 -0.001 -0.000    0.000 -0.000  0.000    0.000  0.000  0.000
 H          0.255  0.435 -0.000    0.818  0.091 -0.000    0.551  0.052 -0.000
 F         -0.011 -0.059  0.000    0.000 -0.000  0.000    0.000  0.001  0.000
 C          0.276 -0.377 -0.000   -0.054  0.043  0.000   -0.071 -0.070  0.000
 C         -0.274  0.453  0.000    0.004 -0.007 -0.000   -0.003  0.000 -0.000
 TransDip  -0.199  0.333  0.000    0.031 -0.057 -0.000    0.003  0.023 -0.000

 STANDARD THERMODYNAMIC QUANTITIES AT   298.15 K  AND     1.00 ATM

   This Molecule has  0 Imaginary Frequencies
   Zero point vibrational energy:       21.521 kcal/mol

   Atom    1 Element H  Has Mass    1.00783
   Atom    2 Element Br Has Mass   78.91830
   Atom    3 Element H  Has Mass    1.00783
   Atom    4 Element F  Has Mass   18.99840
   Atom    5 Element C  Has Mass   12.00000
   Atom    6 Element C  Has Mass   12.00000
   Molecular Mass:   123.932360 amu
   Principal axes and moments of inertia in amu*Bohr^2:
                             1           2           3
    Eigenvalues --      169.58944   591.30203   760.89146
          X               0.99781    -0.06610    -0.00000
          Y               0.06610     0.99781    -0.00000
          Z               0.00000     0.00000     1.00000
   Rotational Symmetry Number is   1
   The Molecule is an Asymmetric Top
   Translational Enthalpy:        0.889 kcal/mol
   Rotational Enthalpy:           0.889 kcal/mol
   Vibrational Enthalpy:         22.368 kcal/mol
   gas constant (RT):             0.592 kcal/mol
   Translational Entropy:        40.357  cal/mol.K
   Rotational Entropy:           25.837  cal/mol.K
   Vibrational Entropy:           4.096  cal/mol.K

   Total Enthalpy:               24.738 kcal/mol
   Total Entropy:                70.290  cal/mol.K

 ======================================================================

 STANDARD THERMODYNAMIC QUANTITIES FOR ANHARMONIC VIBRATION -- TOSH

   Zero point vibrational energy: ************ kcal/mol

   Vibrational Enthalpy:       Infinity kcal/mol
   Vibrational Entropy:             NaN  cal/mol.K

   Total Enthalpy:             Infinity kcal/mol
   Total Entropy:                   NaN  cal/mol.K

 ======================================================================

 STANDARD THERMODYNAMIC QUANTITIES FOR ANHARMONIC VIBRATION -- VPT2

   Zero point vibrational energy: ************ kcal/mol

   Vibrational Enthalpy:       Infinity kcal/mol
   Vibrational Entropy:             NaN  cal/mol.K

   Total Enthalpy:             Infinity kcal/mol
   Total Entropy:                   NaN  cal/mol.K

 ======================================================================

Archival summary:
1\1\TWL01\FREQ\ProcedureUnspecified\BasisUnspecified\r1122\taweetha\TueAug2805:17:482018TueAug2805:17:482018\0\\#,FREQ,ProcedureUnspecified,BasisUnspecified,\\0,1\Br\C,1,1.89536\C,2,1.321,1,125.622\H,3,1.07867,2,120.783,1,0,0\H,3,1.08254,2,119.54,1,-180,0\F,2,1.33859,1,111.743,3,-180,0\\\@

 Total job time:  36.84s(wall), 139.74s(cpu) 
 Tue Aug 28 05:17:48 2018

        *************************************************************
        *                                                           *
        *  Thank you very much for using Q-Chem.  Have a nice day.  *
        *                                                           *
        *************************************************************
