# Supplementary material for: Geometric and energetic data from ab initio calculations of haloethene, haloimine, halomethylenephosphine, haloiminophosphine, halodiazene, halodiphosphene and halocyclopropane
Source: Data Brief. 2019 Nov 2;27:104738. doi: 10.1016/j.dib.2019.104738 (PMC6861602; doi:10.1016/j.dib.2019.104738)
Supplement: Multimedia component 2 [file mmc2.zip › CC/B3LYP/HHCCBrH.out]

Q-Chem Developer Version!
                  Welcome to Q-Chem
     A Quantum Leap Into The Future Of Chemistry


 Q-Chem 5.1, Q-Chem, Inc., Pleasanton, CA (2018)

 Yihan Shao,  Zhengting Gan,  E. Epifanovsky,  A. T. B. Gilbert,  M. Wormit,  
 J. Kussmann,  A. W. Lange,  A. Behn,  Jia Deng,  Xintian Feng,  D. Ghosh,  
 M. Goldey,  P. R. Horn,  L. D. Jacobson,  I. Kaliman,  T. Kus,  A. Landau,  
 Jie Liu,  E. I. Proynov,  R. M. Richard,  R. P. Steele,  E. J. Sundstrom,  
 H. L. Woodcock III,  P. M. Zimmerman,  D. Zuev,  B. Albrecht,  E. Alguire,  
 S. A. Baeppler,  D. Barton,  Z. Benda,  Y. A. Bernard,  E. J. Berquist,  
 K. B. Bravaya,  H. Burton,  D. Casanova,  Chun-Min Chang,  Yunqing Chen,  
 A. Chien,  K. D. Closser,  M. P. Coons,  S. Coriani,  S. Dasgupta,  
 A. L. Dempwolff,  M. Diedenhofen,  Hainam Do,  R. G. Edgar,  Po-Tung Fang,  
 S. Faraji,  S. Fatehi,  Qingguo Feng,  K. D. Fenk,  J. Fosso-Tande,  
 Qinghui Ge,  A. Ghysels,  G. Gidofalvi,  J. Gomes,  J. Gonthier,  A. Gunina,  
 D. Hait,  M. W. D. Hanson-Heine,  P. H. P. Harbach,  A. W. Hauser,  
 J. E. Herr,  E. G. Hohenstein,  Z. C. Holden,  Kerwin Hui,  B. C. Huynh,  
 T.-C. Jagau,  Hyunjun Ji,  B. Kaduk,  K. Khistyaev,  Jaehoon Kim,  
 P. Klunzinger,  K. Koh,  D. Kosenkov,  L. Koulias,  T. Kowalczyk,  
 C. M. Krauter,  A. Kunitsa,  Ka Un Lao,  A. Laurent,  K. V. Lawler,  
 Joonho Lee,  D. Lefrancois,  S. Lehtola,  D. S. Levine,  Yi-Pei Li,  
 You-Sheng Lin,  Fenglai Liu,  E. Livshits,  A. Luenser,  P. Manohar,  
 E. Mansoor,  S. F. Manzer,  Shan-Ping Mao,  Yuezhi Mao,  N. Mardirossian,  
 A. V. Marenich,  T. Markovich,  L. A. Martinez-Martinez,  S. A. Maurer,  
 N. J. Mayhall,  S. C. McKenzie,  J.-M. Mewes,  A. F. Morrison,  
 J. W. Mullinax,  K. Nanda,  T. S. Nguyen-Beck,  R. Olivares-Amaya,  
 J. A. Parkhill,  T. M. Perrine,  F. Plasser,  P. Pokhilko,  S. Prager,  
 A. Prociuk,  E. Ramos,  D. R. Rehn,  F. Rob,  M. Schneider,  N. Sergueev,  
 S. M. Sharada,  S. Sharma,  D. W. Small,  T. Stauch,  T. Stein,  
 Yu-Chuan Su,  A. J. W. Thom,  A. Tkatchenko,  T. Tsuchimochi,  N. M. Tubman,  
 L. Vogt,  M. L. Vidal,  O. Vydrov,  M. A. Watson,  J. Wenzel,  
 M. de Wergifosse,  T. A. Wesolowski,  A. White,  J. Witte,  A. Yamada,  
 Jun Yang,  K. Yao,  S. Yeganeh,  S. R. Yost,  Zhi-Qiang You,  A. Zech,  
 Igor Ying Zhang,  Xing Zhang,  Yan Zhao,  Ying Zhu,  B. R. Brooks,  
 G. K. L. Chan,  C. J. Cramer,  M. S. Gordon,  W. J. Hehre,  A. Klamt,  
 M. W. Schmidt,  C. D. Sherrill,  D. G. Truhlar,  A. Aspuru-Guzik,  R. Baer,  
 A. T. Bell,  N. A. Besley,  Jeng-Da Chai,  A. E. DePrince, III,  
 R. A. DiStasio Jr.,  A. Dreuw,  B. D. Dunietz,  T. R. Furlani,  
 Chao-Ping Hsu,  Yousung Jung,  Jing Kong,  D. S. Lambrecht,  WanZhen Liang,  
 C. Ochsenfeld,  V. A. Rassolov,  L. V. Slipchenko,  J. E. Subotnik,  
 T. Van Voorhis,  J. M. Herbert,  A. I. Krylov,  P. M. W. Gill,  M. Head-Gordon

 Contributors to earlier versions of Q-Chem not listed above: 
 R. D. Adamson,  B. Austin,  J. Baker,  G. J. O. Beran,  K. Brandhorst,  
 S. T. Brown,  E. F. C. Byrd,  A. K. Chakraborty,  C.-L. Cheng,  
 Siu Hung Chien,  D. M. Chipman,  D. L. Crittenden,  H. Dachsel,  
 R. J. Doerksen,  A. D. Dutoi,  L. Fusti-Molnar,  W. A. Goddard III,  
 A. Golubeva-Zadorozhnaya,  S. R. Gwaltney,  G. Hawkins,  A. Heyden,  
 S. Hirata,  G. Kedziora,  F. J. Keil,  C. Kelley,  Jihan Kim,  R. A. King,  
 R. Z. Khaliullin,  P. P. Korambath,  W. Kurlancheek,  A. M. Lee,  M. S. Lee,  
 S. V. Levchenko,  Ching Yeh Lin,  D. Liotard,  R. C. Lochan,  I. Lotan,  
 P. E. Maslen,  N. Nair,  D. P. O'Neill,  D. Neuhauser,  E. Neuscamman,  
 C. M. Oana,  R. Olson,  B. Peters,  R. Peverati,  P. A. Pieniazek,  
 Y. M. Rhee,  J. Ritchie,  M. A. Rohrdanz,  E. Rosta,  N. J. Russ,  
 H. F. Schaefer III,  N. E. Schultz,  N. Shenvi,  A. C. Simmonett,  A. Sodt,  
 D. Stuck,  K. S. Thanthiriwatte,  V. Vanovschi,  Tao Wang,  A. Warshel,  
 C. F. Williams,  Q. Wu,  X. Xu,  W. Zhang

 Please cite Q-Chem as follows:
 Y. Shao et al., Mol. Phys. 113, 184-215 (2015)
 DOI: 10.1080/00268976.2014.952696

 Q-Chem 5.1.1 for Intel X86 EM64T Linux

 Parts of Q-Chem use Armadillo 8.300.2 (Tropical Shenanigans).
 http://arma.sourceforge.net/

 Q-Chem begins on Tue Aug 28 05:17:49 2018  

Host: 
0

     Scratch files written to /scratch/taweetham/qchem12663//
Input Ideriv = 2
Curr. Ideriv = -1
Max.  Ideriv = 2

Checking the input file for inconsistencies... 	...done.

--------------------------------------------------------------
User input:
--------------------------------------------------------------
inp/HBrHH.inp
$molecule
0	1
H	-2.0	1.0	0.0
Br	2.0	1.0	0.0
H	-2.0	-1.0	0.0
H	2.0	-1.0	0.0
C	-1.0	0.0	0.0
C	1.0	0.0	0.0
$end
$rem
   JOB_TYPE		OPTIMIZATION
   BASIS		6-311++G**
   EXCHANGE		B3LYP
$end

--------------------------------------------------------------
 ----------------------------------------------------------------
             Standard Nuclear Orientation (Angstroms)
    I     Atom           X                Y                Z
 ----------------------------------------------------------------
    1      H       3.0783743572     1.3840561104    -0.0000000000
    2      Br     -0.7089275373     0.0970656832    -0.0000000000
    3      H       3.7218695708    -0.5095948369     0.0000000000
    4      H      -0.0654323237    -1.7965852641     0.0000000000
    5      C       2.4532964904     0.1154830299     0.0000000000
    6      C       0.5596455431    -0.5280121836     0.0000000000
 ----------------------------------------------------------------
 Molecular Point Group                 Cs    NOp =  2
 Largest Abelian Subgroup              Cs    NOp =  2
 Nuclear Repulsion Energy =   151.5405421420 hartrees
 There are       25 alpha and       25 beta electrons
 Requested basis set is 6-311++G(d,p)
 There are 46 shells and 113 basis functions

 Total QAlloc Memory Limit   2000 MB
 Mega-Array Size       188 MB
 MEM_STATIC part       192 MB
 A cutoff of  1.0D-11 yielded    997 shell pairs
 There are      6190 function pairs (      6773 Cartesian)

 -------------------------------------------------------
 OpenMP Integral Computing Module                       
 Release: version 1.0, May 2013, Q-Chem Inc. Pittsburgh 
 -------------------------------------------------------
 Integral Job Info:
 Integral job number is                      11
 Integral operator is                         1
 short-range coefficients                     0
 long-range coefficients              100000000
 Omega coefficients                           0
 if combine SR and LR in K                    0
 Integral screening is                        0
 Integral computing path is                   2
 max size of driver memory is            800000
 size of driver memory is                593474
 size of scratch memory is             29623520
 max col of scratch BK array               1296
 max len of scratch array in speh3          155
 max len of scratch index in speh4           18
 max int batch size is                      520
 min int batch size is                       52
 fixed nKL is                                45
 max L of basis functions is                  2
 order of int derivative is                   0
 number of shells is                         46
 number of basis is                         118
 number of cartesian basis is               118
 number of contracted shell pairs           997
 number of primitive shell pairs           2565
 maxK2 (contraction) of shell pair           36
 max number of K2 of shell pair               1
 max number of CS2 of shell pair            126
 max number of PS2 of shell pair            240
 mem total for path MDJ                  515062
 -------------------------------------------------------
 Smallest overlap matrix eigenvalue = 2.68E-04

 Scale SEOQF with 1.000000e-01/1.000000e-01/1.000000e-01

 Standard Electronic Orientation quadrupole field applied
 Nucleus-field energy     =     0.0000000034 hartrees
 Guess from superposition of atomic densities
 Warning:  Energy on first SCF cycle will be non-variational
 SAD guess density has 50.000000 electrons

 -----------------------------------------------------------------------
  General SCF calculation program by
  Eric Jon Sundstrom, Paul Horn, Yuezhi Mao, Dmitri Zuev, Alec White,
  David Stuck, Shaama M.S., Shane Yost, Joonho Lee, David Small,
  Daniel Levine, Susi Lehtola, Hugh Burton, Evgeny Epifanovsky
 -----------------------------------------------------------------------
 Exchange:     0.2000 Hartree-Fock + 0.0800 Slater + 0.7200 B88
 Correlation:  0.1900 VWN1RPA + 0.8100 LYP
 Using SG-1 standard quadrature grid
 using 4 threads for integral computing
 -------------------------------------------------------
 OpenMP Integral computing Module                
 Release: version 2.0, May 2017, Q-Chem Inc. Pleasanton 
 -------------------------------------------------------
 -------------------------------------------------------
 OpenMP BLAS3 based DFT computing Module                
 Release: version 1.0, May 2013, Q-Chem Inc. Pittsburgh 
 -------------------------------------------------------
 A restricted SCF calculation will be
 performed using DIIS
 SCF converges when DIIS error is below 1.0e-08
 ---------------------------------------
  Cycle       Energy         DIIS error
 ---------------------------------------
    1   -2652.4427022610      7.27e-02  
    2   -2651.4851937150      8.60e-03  
    3   -2650.6655595684      1.84e-02  
    4   -2651.5164045639      7.75e-03  
    5   -2651.6308653777      1.28e-03  
    6   -2651.6332366007      5.83e-04  
    7   -2651.6341267877      9.95e-05  
    8   -2651.6341303244      7.71e-05  
    9   -2651.6341409562      3.46e-05  
   10   -2651.6341424825      2.01e-05  
   11   -2651.6341433539      2.42e-06  
   12   -2651.6341433647      1.20e-06  
   13   -2651.6341433678      2.70e-07  
   14   -2651.6341433680      4.00e-08  
   15   -2651.6341433680      1.04e-08  
   16   -2651.6341433680      2.42e-09  Convergence criterion met
 ---------------------------------------
 SCF time:   CPU 15.82s  wall 4.00s 
 SCF   energy in the final basis set =    -2651.6341433680
 Total energy in the final basis set =    -2651.6341433680

 --------------------------------------------------------------
             Orbital Energies (a.u.) and Symmetries
 --------------------------------------------------------------

 Alpha MOs, Restricted
 -- Occupied --                  
-482.89  -62.55  -56.36  -56.36  -56.36  -10.29  -10.26   -8.76
  1 A'    2 A'    3 A'    1 A"    4 A'    5 A'    6 A'    7 A'                 
 -6.594  -6.584  -6.582  -2.709  -2.703  -2.701  -2.694  -2.693
  8 A'    2 A"    9 A'   10 A'    3 A"   11 A'    4 A"   12 A'                 
 -0.997  -0.611  -0.573  -0.494  -0.443  -0.402  -0.318  -0.269
 13 A'   14 A'   15 A'   16 A'    5 A"   17 A'   18 A'   19 A'                 
 -0.190
  6 A"                                                                         
 -- Virtual --                   
 -0.091  -0.086  -0.041   0.010   0.015   0.028   0.045   0.047
  7 A"   20 A'   21 A'   22 A'   23 A'   24 A'   25 A'    8 A"                 
  0.052   0.072   0.092   0.098   0.110   0.117   0.123   0.131
 26 A'   27 A'    9 A"   28 A'   10 A"   29 A'   30 A'   31 A'                 
  0.148   0.160   0.183   0.191   0.219   0.377   0.381   0.401
 32 A'   33 A'   34 A'   35 A'   36 A'   37 A'   11 A"   38 A'                 
  0.451   0.465   0.479   0.485   0.508   0.548   0.569   0.572
 39 A'   40 A'   12 A"   41 A'   42 A'   13 A"   43 A'   44 A'                 
  0.574   0.627   0.629   0.685   0.710   0.735   0.812   0.850
 14 A"   15 A"   45 A'   46 A'   47 A'   48 A'   49 A'   50 A'                 
  1.055   1.124   1.158   1.282   1.283   1.335   1.371   1.432
 16 A"   17 A"   51 A'   52 A'   18 A"   53 A'   54 A'   55 A'                 
  1.483   1.550   1.575   1.596   1.645   1.646   1.757   1.781
 56 A'   57 A'   19 A"   20 A"   21 A"   58 A'   22 A"   59 A'                 
  1.886   1.931   1.982   2.025   2.089   2.187   2.288   2.572
 60 A'   23 A"   61 A'   62 A'   63 A'   64 A'   65 A'   66 A'                 
  2.623   2.660   2.671   2.709   2.938   3.087   3.126   3.308
 67 A'   68 A'   24 A"   25 A"   69 A'   70 A'   71 A'   72 A'                 
  3.940   3.984   4.030   4.160   4.378   6.760   7.478   7.558
 26 A"   73 A'   27 A"   74 A'   75 A'   76 A'   28 A"   77 A'                 
  7.680  23.319  23.553  48.025 289.694 289.766 289.9281020.878
 78 A'   79 A'   80 A'   81 A'   29 A"   82 A'   83 A'   84 A'                 

 Beta MOs, Restricted
 -- Occupied --                  
-482.89  -62.55  -56.36  -56.36  -56.36  -10.29  -10.26   -8.76
  1 A'    2 A'    3 A'    1 A"    4 A'    5 A'    6 A'    7 A'                 
 -6.594  -6.584  -6.582  -2.709  -2.703  -2.701  -2.694  -2.693
  8 A'    2 A"    9 A'   10 A'    3 A"   11 A'    4 A"   12 A'                 
 -0.997  -0.611  -0.573  -0.494  -0.443  -0.402  -0.318  -0.269
 13 A'   14 A'   15 A'   16 A'    5 A"   17 A'   18 A'   19 A'                 
 -0.190
  6 A"                                                                         
 -- Virtual --                   
 -0.091  -0.086  -0.041   0.010   0.015   0.028   0.045   0.047
  7 A"   20 A'   21 A'   22 A'   23 A'   24 A'   25 A'    8 A"                 
  0.052   0.072   0.092   0.098   0.110   0.117   0.123   0.131
 26 A'   27 A'    9 A"   28 A'   10 A"   29 A'   30 A'   31 A'                 
  0.148   0.160   0.183   0.191   0.219   0.377   0.381   0.401
 32 A'   33 A'   34 A'   35 A'   36 A'   37 A'   11 A"   38 A'                 
  0.451   0.465   0.479   0.485   0.508   0.548   0.569   0.572
 39 A'   40 A'   12 A"   41 A'   42 A'   13 A"   43 A'   44 A'                 
  0.574   0.627   0.629   0.685   0.710   0.735   0.812   0.850
 14 A"   15 A"   45 A'   46 A'   47 A'   48 A'   49 A'   50 A'                 
  1.055   1.124   1.158   1.282   1.283   1.335   1.371   1.432
 16 A"   17 A"   51 A'   52 A'   18 A"   53 A'   54 A'   55 A'                 
  1.483   1.550   1.575   1.596   1.645   1.646   1.757   1.781
 56 A'   57 A'   19 A"   20 A"   21 A"   58 A'   22 A"   59 A'                 
  1.886   1.931   1.982   2.025   2.089   2.187   2.288   2.572
 60 A'   23 A"   61 A'   62 A'   63 A'   64 A'   65 A'   66 A'                 
  2.623   2.660   2.671   2.709   2.938   3.087   3.126   3.308
 67 A'   68 A'   24 A"   25 A"   69 A'   70 A'   71 A'   72 A'                 
  3.940   3.984   4.030   4.160   4.378   6.760   7.478   7.558
 26 A"   73 A'   27 A"   74 A'   75 A'   76 A'   28 A"   77 A'                 
  7.680  23.319  23.553  48.025 289.694 289.766 289.9281020.878
 78 A'   79 A'   80 A'   81 A'   29 A"   82 A'   83 A'   84 A'                 
 --------------------------------------------------------------

          Ground-State Mulliken Net Atomic Charges

     Atom                 Charge (a.u.)
  ----------------------------------------
      1 H                     0.112413
      2 Br                    0.377886
      3 H                     0.119751
      4 H                     0.113392
      5 C                    -0.376521
      6 C                    -0.346922
  ----------------------------------------
  Sum of atomic charges =     0.000000

 -----------------------------------------------------------------
                    Cartesian Multipole Moments
 -----------------------------------------------------------------
    Charge (ESU x 10^10)
                 0.0000
    Dipole Moment (Debye)
         X      -2.2056      Y      -0.1118      Z      -0.0000
       Tot       2.2084
    Quadrupole Moments (Debye-Ang)
        XX     -30.6629     XY       2.4564     YY     -31.6463
        XZ      -0.0000     YZ       0.0000     ZZ     -34.9089
    Octopole Moments (Debye-Ang^2)
       XXX     -24.6206    XXY       6.3656    XYY     -13.8601
       YYY       2.8810    XXZ      -0.0000    XYZ       0.0000
       YYZ      -0.0000    XZZ     -19.1783    YZZ       1.6900
       ZZZ      -0.0000
    Hexadecapole Moments (Debye-Ang^3)
      XXXX    -369.1987   XXXY       7.4833   XXYY     -85.2885
      XYYY       6.5089   YYYY     -80.7010   XXXZ      -0.0000
      XXYZ      -0.0000   XYYZ      -0.0000   YYYZ       0.0000
      XXZZ    -100.6777   XYZZ      -0.1491   YYZZ     -22.9132
      XZZZ      -0.0000   YZZZ       0.0000   ZZZZ     -47.4952
 -----------------------------------------------------------------
 Calculating analytic gradient of the SCF energy
 Gradient of SCF Energy
            1           2           3           4           5           6
    1   0.0635014   0.5208345   0.0915707  -0.0949797  -0.0295082  -0.5514187
    2   0.0638478  -0.3310533  -0.0137388  -0.0336398  -0.0044804   0.3190645
    3  -0.0000000  -0.0000000  -0.0000000   0.0000000   0.0000000  -0.0000000
 Max gradient component =       5.514E-01
 RMS gradient           =       2.127E-01
 Gradient time:  CPU 3.00 s  wall 0.84 s
 Geometry Optimization Parameters
   NAtoms,    NIC,     NZ,  NCons,   NDum,   NFix, NCnnct, MaxDiis
        6      27       0       0       0       0       0       0


** GEOMETRY OPTIMIZATION IN DELOCALIZED INTERNAL COORDINATES **
   Searching for a Minimum

   Optimization Cycle:   1

                       Coordinates (Angstroms)
     ATOM                X               Y               Z
      1  H         3.0783743572    1.3840561104    0.0000000000
      2  Br       -0.7089275373    0.0970656832    0.0000000000
      3  H         3.7218695708   -0.5095948369    0.0000000000
      4  H        -0.0654323237   -1.7965852641    0.0000000000
      5  C         2.4532964904    0.1154830299    0.0000000000
      6  C         0.5596455431   -0.5280121836    0.0000000000
   Point Group: cs    Number of degrees of freedom:     9


   Energy is  -2651.634143368


 Attempting to Generate Delocalized Internal Coordinates

 ** Taking Steepest Descent Step **
 Calculated Step too Large.  Step scaled by  0.451857
 Step Taken.  Stepsize is  0.300000

                             Maximum     Tolerance    Cnvgd?
         Gradient           0.336240      0.000300      NO
         Displacement       0.151932      0.001200      NO
         Energy change     *********      0.000001      NO


 New Cartesian Coordinates Obtained by Inverse Iteration

 Displacement from previous Coordinates is:  0.295792
 ----------------------------------------------------------------
             Standard Nuclear Orientation (Angstroms)
    I     Atom           X                Y                Z
 ----------------------------------------------------------------
    1      H       3.0513012325     1.3618385759     0.0000000000
    2      Br     -0.7896570108     0.1772421902     0.0000000000
    3      H       3.7021936789    -0.5219738560     0.0000000000
    4      H       0.0225509793    -1.8149395265     0.0000000000
    5      C       2.4563237553     0.1014038907     0.0000000000
    6      C       0.5961134652    -0.5411587354     0.0000000000
 ----------------------------------------------------------------
 Molecular Point Group                 Cs    NOp =  2
 Largest Abelian Subgroup              Cs    NOp =  2
 Nuclear Repulsion Energy =   142.8113297691 hartrees
 There are       25 alpha and       25 beta electrons
 Applying Cartesian multipole field
    Component          Value
    ---------          -----
     (2,0,0)        1.00000E-11
     (0,2,0)        2.00000E-11
     (0,0,2)       -3.00000E-11
 Nucleus-field energy     =     0.0000000036 hartrees
 Requested basis set is 6-311++G(d,p)
 There are 46 shells and 113 basis functions
 A cutoff of  1.0D-11 yielded    998 shell pairs
 There are      6176 function pairs (      6755 Cartesian)
 Smallest overlap matrix eigenvalue = 3.73E-04
 Guess MOs from SCF MO coefficient file

 -----------------------------------------------------------------------
  General SCF calculation program by
  Eric Jon Sundstrom, Paul Horn, Yuezhi Mao, Dmitri Zuev, Alec White,
  David Stuck, Shaama M.S., Shane Yost, Joonho Lee, David Small,
  Daniel Levine, Susi Lehtola, Hugh Burton, Evgeny Epifanovsky
 -----------------------------------------------------------------------
 Exchange:     0.2000 Hartree-Fock + 0.0800 Slater + 0.7200 B88
 Correlation:  0.1900 VWN1RPA + 0.8100 LYP
 Using SG-1 standard quadrature grid
 using 4 threads for integral computing
 -------------------------------------------------------
 OpenMP Integral computing Module                
 Release: version 2.0, May 2017, Q-Chem Inc. Pleasanton 
 -------------------------------------------------------
 -------------------------------------------------------
 OpenMP BLAS3 based DFT computing Module                
 Release: version 1.0, May 2013, Q-Chem Inc. Pittsburgh 
 -------------------------------------------------------
 A restricted SCF calculation will be
 performed using DIIS
 SCF converges when DIIS error is below 1.0e-08
 ---------------------------------------
  Cycle       Energy         DIIS error
 ---------------------------------------
    1   -2651.7654886083      3.18e-03  
    2   -2651.7554524482      3.77e-03  
    3   -2651.7285872891      4.98e-03  
    4   -2651.7733778252      1.82e-03  
    5   -2651.7799250745      2.05e-04  
    6   -2651.7800099563      8.02e-05  
    7   -2651.7800195412      1.68e-05  
    8   -2651.7800201978      1.81e-06  
    9   -2651.7800202060      2.93e-07  
   10   -2651.7800202061      1.15e-07  
   11   -2651.7800202062      2.72e-08  
   12   -2651.7800202061      1.13e-08  
   13   -2651.7800202062      1.79e-09  Convergence criterion met
 ---------------------------------------
 SCF time:   CPU 12.69s  wall 3.00s 
 SCF   energy in the final basis set =    -2651.7800202062
 Total energy in the final basis set =    -2651.7800202062

 --------------------------------------------------------------
             Orbital Energies (a.u.) and Symmetries
 --------------------------------------------------------------

 Alpha MOs, Restricted
 -- Occupied --                  
-482.88  -62.53  -56.35  -56.35  -56.35  -10.29  -10.27   -8.75
  1 A'    2 A'    3 A'    1 A"    4 A'    5 A'    6 A'    7 A'                 
 -6.576  -6.566  -6.564  -2.689  -2.685  -2.683  -2.676  -2.676
  8 A'    2 A"    9 A'   10 A'    3 A"   11 A'    4 A"   12 A'                 
 -0.935  -0.621  -0.574  -0.458  -0.405  -0.404  -0.330  -0.284
 13 A'   14 A'   15 A'   16 A'   17 A'    5 A"   18 A'   19 A'                 
 -0.202
  6 A"                                                                         
 -- Virtual --                   
 -0.095  -0.084  -0.029   0.008   0.019   0.027   0.049   0.050
  7 A"   20 A'   21 A'   22 A'   23 A'   24 A'   25 A'    8 A"                 
  0.057   0.072   0.090   0.101   0.111   0.113   0.119   0.130
 26 A'   27 A'    9 A"   28 A'   10 A"   29 A'   30 A'   31 A'                 
  0.144   0.157   0.177   0.188   0.218   0.379   0.394   0.402
 32 A'   33 A'   34 A'   35 A'   36 A'   37 A'   11 A"   38 A'                 
  0.438   0.459   0.497   0.505   0.515   0.547   0.551   0.554
 39 A'   40 A'   41 A'   12 A"   42 A'   43 A'   13 A"   14 A"                 
  0.575   0.613   0.613   0.653   0.694   0.754   0.804   0.859
 44 A'   15 A"   45 A'   46 A'   47 A'   48 A'   49 A'   50 A'                 
  1.041   1.051   1.109   1.264   1.283   1.295   1.366   1.436
 16 A"   51 A'   17 A"   52 A'   18 A"   53 A'   54 A'   55 A'                 
  1.494   1.534   1.587   1.602   1.651   1.661   1.760   1.809
 56 A'   19 A"   57 A'   20 A"   21 A"   58 A'   22 A"   59 A'                 
  1.915   1.961   2.009   2.020   2.065   2.168   2.289   2.565
 60 A'   23 A"   61 A'   62 A'   63 A'   64 A'   65 A'   66 A'                 
  2.622   2.662   2.671   2.706   2.911   3.076   3.143   3.331
 67 A'   24 A"   68 A'   25 A"   69 A'   70 A'   71 A'   72 A'                 
  3.955   3.982   4.053   4.134   4.298   6.718   7.500   7.556
 26 A"   73 A'   27 A"   74 A'   75 A'   76 A'   28 A"   77 A'                 
  7.629  23.316  23.403  47.973 289.708 289.759 289.8601020.797
 78 A'   79 A'   80 A'   81 A'   29 A"   82 A'   83 A'   84 A'                 

 Beta MOs, Restricted
 -- Occupied --                  
-482.88  -62.53  -56.35  -56.35  -56.35  -10.29  -10.27   -8.75
  1 A'    2 A'    3 A'    1 A"    4 A'    5 A'    6 A'    7 A'                 
 -6.576  -6.566  -6.564  -2.689  -2.685  -2.683  -2.676  -2.676
  8 A'    2 A"    9 A'   10 A'    3 A"   11 A'    4 A"   12 A'                 
 -0.935  -0.621  -0.574  -0.458  -0.405  -0.404  -0.330  -0.284
 13 A'   14 A'   15 A'   16 A'   17 A'    5 A"   18 A'   19 A'                 
 -0.202
  6 A"                                                                         
 -- Virtual --                   
 -0.095  -0.084  -0.029   0.008   0.019   0.027   0.049   0.050
  7 A"   20 A'   21 A'   22 A'   23 A'   24 A'   25 A'    8 A"                 
  0.057   0.072   0.090   0.101   0.111   0.113   0.119   0.130
 26 A'   27 A'    9 A"   28 A'   10 A"   29 A'   30 A'   31 A'                 
  0.144   0.157   0.177   0.188   0.218   0.379   0.394   0.402
 32 A'   33 A'   34 A'   35 A'   36 A'   37 A'   11 A"   38 A'                 
  0.438   0.459   0.497   0.505   0.515   0.547   0.551   0.554
 39 A'   40 A'   41 A'   12 A"   42 A'   43 A'   13 A"   14 A"                 
  0.575   0.613   0.613   0.653   0.694   0.754   0.804   0.859
 44 A'   15 A"   45 A'   46 A'   47 A'   48 A'   49 A'   50 A'                 
  1.041   1.051   1.109   1.264   1.283   1.295   1.366   1.436
 16 A"   51 A'   17 A"   52 A'   18 A"   53 A'   54 A'   55 A'                 
  1.494   1.534   1.587   1.602   1.651   1.661   1.760   1.809
 56 A'   19 A"   57 A'   20 A"   21 A"   58 A'   22 A"   59 A'                 
  1.915   1.961   2.009   2.020   2.065   2.168   2.289   2.565
 60 A'   23 A"   61 A'   62 A'   63 A'   64 A'   65 A'   66 A'                 
  2.622   2.662   2.671   2.706   2.911   3.076   3.143   3.331
 67 A'   24 A"   68 A'   25 A"   69 A'   70 A'   71 A'   72 A'                 
  3.955   3.982   4.053   4.134   4.298   6.718   7.500   7.556
 26 A"   73 A'   27 A"   74 A'   75 A'   76 A'   28 A"   77 A'                 
  7.629  23.316  23.403  47.973 289.708 289.759 289.8601020.797
 78 A'   79 A'   80 A'   81 A'   29 A"   82 A'   83 A'   84 A'                 
 --------------------------------------------------------------

          Ground-State Mulliken Net Atomic Charges

     Atom                 Charge (a.u.)
  ----------------------------------------
      1 H                     0.125079
      2 Br                    0.222576
      3 H                     0.127101
      4 H                     0.140726
      5 C                    -0.360905
      6 C                    -0.254576
  ----------------------------------------
  Sum of atomic charges =     0.000000

 -----------------------------------------------------------------
                    Cartesian Multipole Moments
 -----------------------------------------------------------------
    Charge (ESU x 10^10)
                 0.0000
    Dipole Moment (Debye)
         X      -1.3449      Y      -0.1064      Z      -0.0000
       Tot       1.3491
    Quadrupole Moments (Debye-Ang)
        XX     -28.8253     XY       2.0753     YY     -31.1883
        XZ      -0.0000     YZ      -0.0000     ZZ     -35.2145
    Octopole Moments (Debye-Ang^2)
       XXX     -14.7508    XXY       5.8439    XYY     -11.2108
       YYY      -1.4627    XXZ      -0.0000    XYZ      -0.0000
       YYZ      -0.0000    XZZ     -16.9376    YZZ       0.6737
       ZZZ      -0.0000
    Hexadecapole Moments (Debye-Ang^3)
      XXXX    -357.5133   XXXY      12.1628   XXYY     -84.9124
      XYYY      11.6901   YYYY     -78.6393   XXXZ      -0.0000
      XXYZ      -0.0000   XYYZ      -0.0000   YYYZ      -0.0000
      XXZZ    -100.1178   XYZZ       1.8385   YYZZ     -23.1478
      XZZZ      -0.0000   YZZZ      -0.0000   ZZZZ     -47.6771
 -----------------------------------------------------------------
 Calculating analytic gradient of the SCF energy
 Gradient of SCF Energy
            1           2           3           4           5           6
    1   0.0625781   0.2224687   0.0913715  -0.0805747  -0.0173679  -0.2784757
    2   0.0654725  -0.1659254  -0.0139162  -0.0540955  -0.0027658   0.1712304
    3  -0.0000000  -0.0000000   0.0000000   0.0000000   0.0000000   0.0000000
 Max gradient component =       2.785E-01
 RMS gradient           =       1.081E-01
 Gradient time:  CPU 2.94 s  wall 0.83 s
 Geometry Optimization Parameters
   NAtoms,    NIC,     NZ,  NCons,   NDum,   NFix, NCnnct, MaxDiis
        6      27       0       0       0       0       0       0

 Cartesian Hessian Update
 Hessian Updated using BFGS Update


** GEOMETRY OPTIMIZATION IN DELOCALIZED INTERNAL COORDINATES **
   Searching for a Minimum

   Optimization Cycle:   2

                       Coordinates (Angstroms)
     ATOM                X               Y               Z
      1  H         3.0513012325    1.3618385759    0.0000000000
      2  Br       -0.7896570108    0.1772421902    0.0000000000
      3  H         3.7021936789   -0.5219738560    0.0000000000
      4  H         0.0225509793   -1.8149395265    0.0000000000
      5  C         2.4563237553    0.1014038907    0.0000000000
      6  C         0.5961134652   -0.5411587354    0.0000000000
   Point Group: cs    Number of degrees of freedom:     9


   Energy is  -2651.780020206

 Hessian Updated using BFGS Update

  7 Hessian modes will be used to form the next step
  Hessian Eigenvalues:
     0.086429    0.135604    0.138937    0.159509    0.164529    0.221247
     1.243002

 Minimum Search - Taking Simple RFO Step
 Searching for Lamda that Minimizes Along All modes
 Value Taken    Lamda =  -0.22876773
 Calculated Step too Large.  Step scaled by  0.401165
 Step Taken.  Stepsize is  0.300000

                             Maximum     Tolerance    Cnvgd?
         Gradient           0.178438      0.000300      NO
         Displacement       0.224477      0.001200      NO
         Energy change     -0.145877      0.000001      NO


 New Cartesian Coordinates Obtained by Inverse Iteration

 Displacement from previous Coordinates is:  0.449593
 ----------------------------------------------------------------
             Standard Nuclear Orientation (Angstroms)
    I     Atom           X                Y                Z
 ----------------------------------------------------------------
    1      H       2.9495626412     1.3089005849     0.0000000000
    2      Br     -0.7448507339     0.2438556674     0.0000000000
    3      H       3.6000870007    -0.5481253332     0.0000000000
    4      H       0.1599545390    -1.7836900166     0.0000000000
    5      C       2.4158930884     0.0783058071     0.0000000000
    6      C       0.6581795652    -0.5368341707     0.0000000000
 ----------------------------------------------------------------
 Molecular Point Group                 Cs    NOp =  2
 Largest Abelian Subgroup              Cs    NOp =  2
 Nuclear Repulsion Energy =   142.7911838812 hartrees
 There are       25 alpha and       25 beta electrons
 Applying Cartesian multipole field
    Component          Value
    ---------          -----
     (2,0,0)        1.00000E-11
     (0,2,0)        2.00000E-11
     (0,0,2)       -3.00000E-11
 Nucleus-field energy     =     0.0000000035 hartrees
 Requested basis set is 6-311++G(d,p)
 There are 46 shells and 113 basis functions
 A cutoff of  1.0D-11 yielded   1003 shell pairs
 There are      6208 function pairs (      6791 Cartesian)
 Smallest overlap matrix eigenvalue = 4.11E-04
 Guess MOs from SCF MO coefficient file

 -----------------------------------------------------------------------
  General SCF calculation program by
  Eric Jon Sundstrom, Paul Horn, Yuezhi Mao, Dmitri Zuev, Alec White,
  David Stuck, Shaama M.S., Shane Yost, Joonho Lee, David Small,
  Daniel Levine, Susi Lehtola, Hugh Burton, Evgeny Epifanovsky
 -----------------------------------------------------------------------
 Exchange:     0.2000 Hartree-Fock + 0.0800 Slater + 0.7200 B88
 Correlation:  0.1900 VWN1RPA + 0.8100 LYP
 Using SG-1 standard quadrature grid
 using 4 threads for integral computing
 -------------------------------------------------------
 OpenMP Integral computing Module                
 Release: version 2.0, May 2017, Q-Chem Inc. Pleasanton 
 -------------------------------------------------------
 -------------------------------------------------------
 OpenMP BLAS3 based DFT computing Module                
 Release: version 1.0, May 2013, Q-Chem Inc. Pittsburgh 
 -------------------------------------------------------
 A restricted SCF calculation will be
 performed using DIIS
 SCF converges when DIIS error is below 1.0e-08
 ---------------------------------------
  Cycle       Energy         DIIS error
 ---------------------------------------
    1   -2651.8650784550      1.27e-03  
    2   -2651.8665137795      1.14e-03  
    3   -2651.8609548078      1.98e-03  
    4   -2651.8687229271      3.04e-04  
    5   -2651.8688908322      6.75e-05  
    6   -2651.8688993644      2.93e-05  
    7   -2651.8689006326      5.03e-06  
    8   -2651.8689006622      9.60e-07  
    9   -2651.8689006644      1.65e-07  
   10   -2651.8689006644      9.71e-08  
   11   -2651.8689006644      2.30e-08  
   12   -2651.8689006644      3.07e-09  Convergence criterion met
 ---------------------------------------
 SCF time:   CPU 11.88s  wall 3.00s 
 SCF   energy in the final basis set =    -2651.8689006644
 Total energy in the final basis set =    -2651.8689006644

 --------------------------------------------------------------
             Orbital Energies (a.u.) and Symmetries
 --------------------------------------------------------------

 Alpha MOs, Restricted
 -- Occupied --                  
-482.87  -62.52  -56.34  -56.34  -56.34  -10.29  -10.26   -8.74
  1 A'    2 A'    3 A'    1 A"    4 A'    5 A'    6 A'    7 A'                 
 -6.566  -6.557  -6.554  -2.679  -2.675  -2.673  -2.666  -2.665
  8 A'    2 A"    9 A'   10 A'    3 A"   11 A'   12 A'    4 A"                 
 -0.915  -0.636  -0.576  -0.451  -0.415  -0.391  -0.343  -0.290
 13 A'   14 A'   15 A'   16 A'   17 A'    5 A"   18 A'   19 A'                 
 -0.210
  6 A"                                                                         
 -- Virtual --                   
 -0.089  -0.055  -0.020   0.011   0.022   0.033   0.052   0.055
  7 A"   20 A'   21 A'   22 A'   23 A'   24 A'    8 A"   25 A'                 
  0.064   0.075   0.089   0.109   0.110   0.114   0.120   0.138
 26 A'   27 A'    9 A"   28 A'   10 A"   29 A'   30 A'   31 A'                 
  0.146   0.161   0.174   0.191   0.226   0.381   0.400   0.405
 32 A'   33 A'   34 A'   35 A'   36 A'   37 A'   11 A"   38 A'                 
  0.440   0.463   0.513   0.517   0.527   0.539   0.547   0.559
 39 A'   40 A'   41 A'   12 A"   42 A'   43 A'   13 A"   14 A"                 
  0.580   0.592   0.611   0.653   0.698   0.775   0.794   0.882
 44 A'   45 A'   15 A"   46 A'   47 A'   48 A'   49 A'   50 A'                 
  1.022   1.028   1.093   1.253   1.304   1.324   1.393   1.468
 16 A"   51 A'   17 A"   52 A'   18 A"   53 A'   54 A'   55 A'                 
  1.519   1.535   1.626   1.651   1.694   1.717   1.811   1.836
 19 A"   56 A'   20 A"   57 A'   21 A"   58 A'   22 A"   59 A'                 
  1.973   1.976   2.024   2.046   2.076   2.194   2.367   2.577
 23 A"   60 A'   61 A'   62 A'   63 A'   64 A'   65 A'   66 A'                 
  2.641   2.658   2.707   2.721   2.903   3.110   3.215   3.478
 67 A'   24 A"   68 A'   25 A"   69 A'   70 A'   71 A'   72 A'                 
  3.965   3.985   4.064   4.143   4.296   6.705   7.512   7.563
 26 A"   73 A'   27 A"   74 A'   75 A'   76 A'   28 A"   77 A'                 
  7.632  23.355  23.402  47.958 289.717 289.766 289.8591020.774
 78 A'   79 A'   80 A'   81 A'   29 A"   82 A'   83 A'   84 A'                 

 Beta MOs, Restricted
 -- Occupied --                  
-482.87  -62.52  -56.34  -56.34  -56.34  -10.29  -10.26   -8.74
  1 A'    2 A'    3 A'    1 A"    4 A'    5 A'    6 A'    7 A'                 
 -6.566  -6.557  -6.554  -2.679  -2.675  -2.673  -2.666  -2.665
  8 A'    2 A"    9 A'   10 A'    3 A"   11 A'   12 A'    4 A"                 
 -0.915  -0.636  -0.576  -0.451  -0.415  -0.391  -0.343  -0.290
 13 A'   14 A'   15 A'   16 A'   17 A'    5 A"   18 A'   19 A'                 
 -0.210
  6 A"                                                                         
 -- Virtual --                   
 -0.089  -0.055  -0.020   0.011   0.022   0.033   0.052   0.055
  7 A"   20 A'   21 A'   22 A'   23 A'   24 A'    8 A"   25 A'                 
  0.064   0.075   0.089   0.109   0.110   0.114   0.120   0.138
 26 A'   27 A'    9 A"   28 A'   10 A"   29 A'   30 A'   31 A'                 
  0.146   0.161   0.174   0.191   0.226   0.381   0.400   0.405
 32 A'   33 A'   34 A'   35 A'   36 A'   37 A'   11 A"   38 A'                 
  0.440   0.463   0.513   0.517   0.527   0.539   0.547   0.559
 39 A'   40 A'   41 A'   12 A"   42 A'   43 A'   13 A"   14 A"                 
  0.580   0.592   0.611   0.653   0.698   0.775   0.794   0.882
 44 A'   45 A'   15 A"   46 A'   47 A'   48 A'   49 A'   50 A'                 
  1.022   1.028   1.093   1.253   1.304   1.324   1.393   1.468
 16 A"   51 A'   17 A"   52 A'   18 A"   53 A'   54 A'   55 A'                 
  1.519   1.535   1.626   1.651   1.694   1.717   1.811   1.836
 19 A"   56 A'   20 A"   57 A'   21 A"   58 A'   22 A"   59 A'                 
  1.973   1.976   2.024   2.046   2.076   2.194   2.367   2.577
 23 A"   60 A'   61 A'   62 A'   63 A'   64 A'   65 A'   66 A'                 
  2.641   2.658   2.707   2.721   2.903   3.110   3.215   3.478
 67 A'   24 A"   68 A'   25 A"   69 A'   70 A'   71 A'   72 A'                 
  3.965   3.985   4.064   4.143   4.296   6.705   7.512   7.563
 26 A"   73 A'   27 A"   74 A'   75 A'   76 A'   28 A"   77 A'                 
  7.632  23.355  23.402  47.958 289.717 289.766 289.8591020.774
 78 A'   79 A'   80 A'   81 A'   29 A"   82 A'   83 A'   84 A'                 
 --------------------------------------------------------------

          Ground-State Mulliken Net Atomic Charges

     Atom                 Charge (a.u.)
  ----------------------------------------
      1 H                     0.135020
      2 Br                    0.161112
      3 H                     0.131300
      4 H                     0.159297
      5 C                    -0.365339
      6 C                    -0.221390
  ----------------------------------------
  Sum of atomic charges =     0.000000

 -----------------------------------------------------------------
                    Cartesian Multipole Moments
 -----------------------------------------------------------------
    Charge (ESU x 10^10)
                 0.0000
    Dipole Moment (Debye)
         X      -0.8238      Y      -0.1522      Z       0.0000
       Tot       0.8377
    Quadrupole Moments (Debye-Ang)
        XX     -28.5711     XY       1.5797     YY     -30.7525
        XZ       0.0000     YZ      -0.0000     ZZ     -35.0064
    Octopole Moments (Debye-Ang^2)
       XXX     -15.9799    XXY       4.5127    XYY     -10.7664
       YYY      -4.9826    XXZ       0.0000    XYZ      -0.0000
       YYZ       0.0000    XZZ     -16.6536    YZZ      -0.3850
       ZZZ       0.0000
    Hexadecapole Moments (Debye-Ang^3)
      XXXX    -340.0033   XXXY      14.5804   XXYY     -79.7767
      XYYY      15.5564   YYYY     -77.2377   XXXZ       0.0000
      XXYZ      -0.0000   XYYZ       0.0000   YYYZ      -0.0000
      XXZZ     -94.1135   XYZZ       3.7578   YYZZ     -22.8181
      XZZZ       0.0000   YZZZ      -0.0000   ZZZZ     -46.8598
 -----------------------------------------------------------------
 Calculating analytic gradient of the SCF energy
 Gradient of SCF Energy
            1           2           3           4           5           6
    1   0.0583681   0.1649342   0.0876589  -0.0701373   0.0028621  -0.2436860
    2   0.0655876  -0.1300385  -0.0155857  -0.0603827   0.0047060   0.1357133
    3   0.0000000   0.0000000  -0.0000000  -0.0000000  -0.0000000   0.0000000
 Max gradient component =       2.437E-01
 RMS gradient           =       9.011E-02
 Gradient time:  CPU 2.96 s  wall 0.84 s
 Geometry Optimization Parameters
   NAtoms,    NIC,     NZ,  NCons,   NDum,   NFix, NCnnct, MaxDiis
        6      27       0       0       0       0       0       0

 Cartesian Hessian Update
 Hessian Updated using BFGS Update


** GEOMETRY OPTIMIZATION IN DELOCALIZED INTERNAL COORDINATES **
   Searching for a Minimum

   Optimization Cycle:   3

                       Coordinates (Angstroms)
     ATOM                X               Y               Z
      1  H         2.9495626412    1.3089005849    0.0000000000
      2  Br       -0.7448507339    0.2438556674    0.0000000000
      3  H         3.6000870007   -0.5481253332    0.0000000000
      4  H         0.1599545390   -1.7836900166    0.0000000000
      5  C         2.4158930884    0.0783058071    0.0000000000
      6  C         0.6581795652   -0.5368341707    0.0000000000
   Point Group: cs    Number of degrees of freedom:     9


   Energy is  -2651.868900664

 Hessian Updated using BFGS Update

  9 Hessian modes will be used to form the next step
  Hessian Eigenvalues:
     0.021656    0.130544    0.138784    0.138886    0.159250    0.160000
     0.178597    0.242312    1.582219

 Minimum Search - Taking Simple RFO Step
 Searching for Lamda that Minimizes Along All modes
 Value Taken    Lamda =  -0.26049068
 Calculated Step too Large.  Step scaled by  0.322091
 Step Taken.  Stepsize is  0.300000

                             Maximum     Tolerance    Cnvgd?
         Gradient           0.176259      0.000300      NO
         Displacement       0.214289      0.001200      NO
         Energy change     -0.088880      0.000001      NO


 New Cartesian Coordinates Obtained by Inverse Iteration

 Displacement from previous Coordinates is:  0.435113
 ----------------------------------------------------------------
             Standard Nuclear Orientation (Angstroms)
    I     Atom           X                Y                Z
 ----------------------------------------------------------------
    1      H       2.8529941587     1.2530015738     0.0000000000
    2      Br     -0.7008184617     0.2940137104     0.0000000000
    3      H       3.4995930305    -0.5710102959     0.0000000000
    4      H       0.2876016217    -1.7407856333     0.0000000000
    5      C       2.3721089654     0.0545718190     0.0000000000
    6      C       0.7273467861    -0.5273786351     0.0000000000
 ----------------------------------------------------------------
 Molecular Point Group                 Cs    NOp =  2
 Largest Abelian Subgroup              Cs    NOp =  2
 Nuclear Repulsion Energy =   143.3500447050 hartrees
 There are       25 alpha and       25 beta electrons
 Applying Cartesian multipole field
    Component          Value
    ---------          -----
     (2,0,0)        1.00000E-11
     (0,2,0)        2.00000E-11
     (0,0,2)       -3.00000E-11
 Nucleus-field energy     =     0.0000000034 hartrees
 Requested basis set is 6-311++G(d,p)
 There are 46 shells and 113 basis functions
 A cutoff of  1.0D-11 yielded   1008 shell pairs
 There are      6248 function pairs (      6834 Cartesian)
 Smallest overlap matrix eigenvalue = 3.88E-04
 Guess MOs from SCF MO coefficient file

 -----------------------------------------------------------------------
  General SCF calculation program by
  Eric Jon Sundstrom, Paul Horn, Yuezhi Mao, Dmitri Zuev, Alec White,
  David Stuck, Shaama M.S., Shane Yost, Joonho Lee, David Small,
  Daniel Levine, Susi Lehtola, Hugh Burton, Evgeny Epifanovsky
 -----------------------------------------------------------------------
 Exchange:     0.2000 Hartree-Fock + 0.0800 Slater + 0.7200 B88
 Correlation:  0.1900 VWN1RPA + 0.8100 LYP
 Using SG-1 standard quadrature grid
 using 4 threads for integral computing
 -------------------------------------------------------
 OpenMP Integral computing Module                
 Release: version 2.0, May 2017, Q-Chem Inc. Pleasanton 
 -------------------------------------------------------
 -------------------------------------------------------
 OpenMP BLAS3 based DFT computing Module                
 Release: version 1.0, May 2013, Q-Chem Inc. Pittsburgh 
 -------------------------------------------------------
 A restricted SCF calculation will be
 performed using DIIS
 SCF converges when DIIS error is below 1.0e-08
 ---------------------------------------
  Cycle       Energy         DIIS error
 ---------------------------------------
    1   -2651.9469994418      1.24e-03  
    2   -2651.9490857090      9.06e-04  
    3   -2651.9463306514      1.47e-03  
    4   -2651.9504085117      2.97e-04  
    5   -2651.9505655623      6.44e-05  
    6   -2651.9505738263      2.12e-05  
    7   -2651.9505743027      4.06e-06  
    8   -2651.9505743196      4.92e-07  
    9   -2651.9505743201      9.59e-08  
   10   -2651.9505743202      3.13e-08  
   11   -2651.9505743202      7.27e-09  Convergence criterion met
 ---------------------------------------
 SCF time:   CPU 11.02s  wall 3.00s 
 SCF   energy in the final basis set =    -2651.9505743202
 Total energy in the final basis set =    -2651.9505743202

 --------------------------------------------------------------
             Orbital Energies (a.u.) and Symmetries
 --------------------------------------------------------------

 Alpha MOs, Restricted
 -- Occupied --                  
-482.86  -62.52  -56.34  -56.33  -56.33  -10.28  -10.26   -8.73
  1 A'    2 A'    3 A'    1 A"    4 A'    5 A'    6 A'    7 A'                 
 -6.558  -6.547  -6.545  -2.670  -2.667  -2.665  -2.656  -2.656
  8 A'    2 A"    9 A'   10 A'    3 A"   11 A'   12 A'    4 A"                 
 -0.897  -0.655  -0.577  -0.449  -0.424  -0.380  -0.354  -0.294
 13 A'   14 A'   15 A'   16 A'   17 A'    5 A"   18 A'   19 A'                 
 -0.220
  6 A"                                                                         
 -- Virtual --                   
 -0.079  -0.029  -0.014   0.012   0.024   0.042   0.054   0.062
  7 A"   20 A'   21 A'   22 A'   23 A'   24 A'    8 A"   25 A'                 
  0.071   0.082   0.089   0.111   0.112   0.114   0.122   0.144
 26 A'   27 A'    9 A"   10 A"   28 A'   29 A'   30 A'   31 A'                 
  0.149   0.170   0.172   0.196   0.239   0.384   0.406   0.410
 32 A'   33 A'   34 A'   35 A'   36 A'   37 A'   11 A"   38 A'                 
  0.443   0.465   0.519   0.526   0.526   0.543   0.546   0.564
 39 A'   40 A'   41 A'   42 A'   12 A"   13 A"   43 A'   14 A"                 
  0.576   0.602   0.612   0.655   0.705   0.782   0.788   0.901
 44 A'   45 A'   15 A"   46 A'   47 A'   48 A'   49 A'   50 A'                 
  1.007   1.010   1.080   1.277   1.320   1.347   1.419   1.490
 16 A"   51 A'   17 A"   52 A'   18 A"   53 A'   54 A'   55 A'                 
  1.514   1.584   1.646   1.704   1.741   1.782   1.868   1.871
 19 A"   56 A'   20 A"   57 A'   21 A"   58 A'   59 A'   22 A"                 
  1.985   2.013   2.055   2.093   2.113   2.226   2.459   2.586
 23 A"   60 A'   61 A'   62 A'   63 A'   64 A'   65 A'   66 A'                 
  2.657   2.658   2.736   2.743   2.919   3.134   3.291   3.651
 24 A"   67 A'   68 A'   25 A"   69 A'   70 A'   71 A'   72 A'                 
  3.973   3.992   4.072   4.156   4.300   6.694   7.522   7.571
 26 A"   73 A'   27 A"   74 A'   75 A'   76 A'   28 A"   77 A'                 
  7.639  23.406  23.429  47.947 289.726 289.773 289.8631020.756
 78 A'   79 A'   80 A'   81 A'   29 A"   82 A'   83 A'   84 A'                 

 Beta MOs, Restricted
 -- Occupied --                  
-482.86  -62.52  -56.34  -56.33  -56.33  -10.28  -10.26   -8.73
  1 A'    2 A'    3 A'    1 A"    4 A'    5 A'    6 A'    7 A'                 
 -6.558  -6.547  -6.545  -2.670  -2.667  -2.665  -2.656  -2.656
  8 A'    2 A"    9 A'   10 A'    3 A"   11 A'   12 A'    4 A"                 
 -0.897  -0.655  -0.577  -0.449  -0.424  -0.380  -0.354  -0.294
 13 A'   14 A'   15 A'   16 A'   17 A'    5 A"   18 A'   19 A'                 
 -0.220
  6 A"                                                                         
 -- Virtual --                   
 -0.079  -0.029  -0.014   0.012   0.024   0.042   0.054   0.062
  7 A"   20 A'   21 A'   22 A'   23 A'   24 A'    8 A"   25 A'                 
  0.071   0.082   0.089   0.111   0.112   0.114   0.122   0.144
 26 A'   27 A'    9 A"   10 A"   28 A'   29 A'   30 A'   31 A'                 
  0.149   0.170   0.172   0.196   0.239   0.384   0.406   0.410
 32 A'   33 A'   34 A'   35 A'   36 A'   37 A'   11 A"   38 A'                 
  0.443   0.465   0.519   0.526   0.526   0.543   0.546   0.564
 39 A'   40 A'   41 A'   42 A'   12 A"   13 A"   43 A'   14 A"                 
  0.576   0.602   0.612   0.655   0.705   0.782   0.788   0.901
 44 A'   45 A'   15 A"   46 A'   47 A'   48 A'   49 A'   50 A'                 
  1.007   1.010   1.080   1.277   1.320   1.347   1.419   1.490
 16 A"   51 A'   17 A"   52 A'   18 A"   53 A'   54 A'   55 A'                 
  1.514   1.584   1.646   1.704   1.741   1.782   1.868   1.871
 19 A"   56 A'   20 A"   57 A'   21 A"   58 A'   59 A'   22 A"                 
  1.985   2.013   2.055   2.093   2.113   2.226   2.459   2.586
 23 A"   60 A'   61 A'   62 A'   63 A'   64 A'   65 A'   66 A'                 
  2.657   2.658   2.736   2.743   2.919   3.134   3.291   3.651
 24 A"   67 A'   68 A'   25 A"   69 A'   70 A'   71 A'   72 A'                 
  3.973   3.992   4.072   4.156   4.300   6.694   7.522   7.571
 26 A"   73 A'   27 A"   74 A'   75 A'   76 A'   28 A"   77 A'                 
  7.639  23.406  23.429  47.947 289.726 289.773 289.8631020.756
 78 A'   79 A'   80 A'   81 A'   29 A"   82 A'   83 A'   84 A'                 
 --------------------------------------------------------------

          Ground-State Mulliken Net Atomic Charges

     Atom                 Charge (a.u.)
  ----------------------------------------
      1 H                     0.142375
      2 Br                    0.102642
      3 H                     0.133379
      4 H                     0.173009
      5 C                    -0.363689
      6 C                    -0.187716
  ----------------------------------------
  Sum of atomic charges =    -0.000000

 -----------------------------------------------------------------
                    Cartesian Multipole Moments
 -----------------------------------------------------------------
    Charge (ESU x 10^10)
                -0.0000
    Dipole Moment (Debye)
         X      -0.3479      Y      -0.2254      Z       0.0000
       Tot       0.4145
    Quadrupole Moments (Debye-Ang)
        XX     -28.3390     XY       1.1397     YY     -30.4614
        XZ      -0.0000     YZ       0.0000     ZZ     -34.7271
    Octopole Moments (Debye-Ang^2)
       XXX     -17.6435    XXY       3.1802    XYY     -10.5368
       YYY      -7.6774    XXZ      -0.0000    XYZ      -0.0000
       YYZ      -0.0000    XZZ     -16.2674    YZZ      -1.2697
       ZZZ      -0.0000
    Hexadecapole Moments (Debye-Ang^3)
      XXXX    -324.9876   XXXY      16.2437   XXYY     -75.3700
      XYYY      18.1895   YYYY     -76.5841   XXXZ      -0.0000
      XXYZ      -0.0000   XYYZ      -0.0000   YYYZ       0.0000
      XXZZ     -88.2337   XYZZ       5.2428   YYZZ     -22.4340
      XZZZ      -0.0000   YZZZ       0.0000   ZZZZ     -45.8195
 -----------------------------------------------------------------
 Calculating analytic gradient of the SCF energy
 Gradient of SCF Energy
            1           2           3           4           5           6
    1   0.0528984   0.1243555   0.0811715  -0.0605860   0.0225034  -0.2203428
    2   0.0624050  -0.1017016  -0.0155424  -0.0600514   0.0113115   0.1035788
    3  -0.0000000   0.0000000   0.0000000  -0.0000000   0.0000000  -0.0000000
 Max gradient component =       2.203E-01
 RMS gradient           =       7.693E-02
 Gradient time:  CPU 3.03 s  wall 0.87 s
 Geometry Optimization Parameters
   NAtoms,    NIC,     NZ,  NCons,   NDum,   NFix, NCnnct, MaxDiis
        6      27       0       0       0       0       0       0

 Cartesian Hessian Update
 Hessian Updated using BFGS Update


** GEOMETRY OPTIMIZATION IN DELOCALIZED INTERNAL COORDINATES **
   Searching for a Minimum

   Optimization Cycle:   4

                       Coordinates (Angstroms)
     ATOM                X               Y               Z
      1  H         2.8529941587    1.2530015738    0.0000000000
      2  Br       -0.7008184617    0.2940137104    0.0000000000
      3  H         3.4995930305   -0.5710102959    0.0000000000
      4  H         0.2876016217   -1.7407856333    0.0000000000
      5  C         2.3721089654    0.0545718190    0.0000000000
      6  C         0.7273467861   -0.5273786351    0.0000000000
   Point Group: cs    Number of degrees of freedom:     9


   Energy is  -2651.950574320

 Hessian Updated using BFGS Update

  9 Hessian modes will be used to form the next step
  Hessian Eigenvalues:
     0.026997    0.138753    0.138860    0.142729    0.159425    0.160019
     0.185247    0.248075    1.479021

 Minimum Search - Taking Simple RFO Step
 Searching for Lamda that Minimizes Along All modes
 Value Taken    Lamda =  -0.24012227
 Calculated Step too Large.  Step scaled by  0.323585
 Step Taken.  Stepsize is  0.300000

                             Maximum     Tolerance    Cnvgd?
         Gradient           0.172389      0.000300      NO
         Displacement       0.214456      0.001200      NO
         Energy change     -0.081674      0.000001      NO


 New Cartesian Coordinates Obtained by Inverse Iteration

 Displacement from previous Coordinates is:  0.432059
 ----------------------------------------------------------------
             Standard Nuclear Orientation (Angstroms)
    I     Atom           X                Y                Z
 ----------------------------------------------------------------
    1      H       2.7577036055     1.1978173364     0.0000000000
    2      Br     -0.6525123217     0.3401409239     0.0000000000
    3      H       3.4000946623    -0.5927804880     0.0000000000
    4      H       0.4102654587    -1.6971880013     0.0000000000
    5      C       2.3233968745     0.0301398407     0.0000000000
    6      C       0.7998778212    -0.5157170728     0.0000000000
 ----------------------------------------------------------------
 Molecular Point Group                 Cs    NOp =  2
 Largest Abelian Subgroup              Cs    NOp =  2
 Nuclear Repulsion Energy =   144.5252743116 hartrees
 There are       25 alpha and       25 beta electrons
 Applying Cartesian multipole field
    Component          Value
    ---------          -----
     (2,0,0)        1.00000E-11
     (0,2,0)        2.00000E-11
     (0,0,2)       -3.00000E-11
 Nucleus-field energy     =     0.0000000033 hartrees
 Requested basis set is 6-311++G(d,p)
 There are 46 shells and 113 basis functions
 A cutoff of  1.0D-11 yielded   1012 shell pairs
 There are      6266 function pairs (      6852 Cartesian)
 Smallest overlap matrix eigenvalue = 2.83E-04
 Guess MOs from SCF MO coefficient file

 -----------------------------------------------------------------------
  General SCF calculation program by
  Eric Jon Sundstrom, Paul Horn, Yuezhi Mao, Dmitri Zuev, Alec White,
  David Stuck, Shaama M.S., Shane Yost, Joonho Lee, David Small,
  Daniel Levine, Susi Lehtola, Hugh Burton, Evgeny Epifanovsky
 -----------------------------------------------------------------------
 Exchange:     0.2000 Hartree-Fock + 0.0800 Slater + 0.7200 B88
 Correlation:  0.1900 VWN1RPA + 0.8100 LYP
 Using SG-1 standard quadrature grid
 using 4 threads for integral computing
 -------------------------------------------------------
 OpenMP Integral computing Module                
 Release: version 2.0, May 2017, Q-Chem Inc. Pleasanton 
 -------------------------------------------------------
 -------------------------------------------------------
 OpenMP BLAS3 based DFT computing Module                
 Release: version 1.0, May 2013, Q-Chem Inc. Pittsburgh 
 -------------------------------------------------------
 A restricted SCF calculation will be
 performed using DIIS
 SCF converges when DIIS error is below 1.0e-08
 ---------------------------------------
  Cycle       Energy         DIIS error
 ---------------------------------------
    1   -2652.0213150692      1.33e-03  
    2   -2652.0240461694      8.01e-04  
    3   -2652.0230877561      1.04e-03  
    4   -2652.0249899210      3.28e-04  
    5   -2652.0251796841      5.95e-05  
    6   -2652.0251861210      1.68e-05  
    7   -2652.0251863630      3.82e-06  
    8   -2652.0251863773      2.49e-07  
    9   -2652.0251863775      9.75e-08  
   10   -2652.0251863775      1.56e-08  
   11   -2652.0251863775      2.78e-09  Convergence criterion met
 ---------------------------------------
 SCF time:   CPU 11.11s  wall 3.00s 
 SCF   energy in the final basis set =    -2652.0251863775
 Total energy in the final basis set =    -2652.0251863775

 --------------------------------------------------------------
             Orbital Energies (a.u.) and Symmetries
 --------------------------------------------------------------

 Alpha MOs, Restricted
 -- Occupied --                  
-482.85  -62.51  -56.33  -56.33  -56.32  -10.27  -10.24   -8.72
  1 A'    2 A'    3 A'    1 A"    4 A'    5 A'    6 A'    7 A'                 
 -6.550  -6.539  -6.537  -2.662  -2.658  -2.657  -2.648  -2.648
  8 A'    2 A"    9 A'   10 A'    3 A"   11 A'   12 A'    4 A"                 
 -0.882  -0.678  -0.577  -0.453  -0.433  -0.372  -0.362  -0.296
 13 A'   14 A'   15 A'   16 A'   17 A'    5 A"   18 A'   19 A'                 
 -0.231
  6 A"                                                                         
 -- Virtual --                   
 -0.067  -0.010  -0.010   0.013   0.025   0.051   0.056   0.066
  7 A"   20 A'   21 A'   22 A'   23 A'   24 A'    8 A"   25 A'                 
  0.079   0.088   0.093   0.112   0.112   0.116   0.124   0.148
 26 A'    9 A"   27 A'   10 A"   28 A'   29 A'   30 A'   31 A'                 
  0.155   0.172   0.182   0.214   0.254   0.388   0.412   0.417
 32 A'   33 A'   34 A'   35 A'   36 A'   37 A'   11 A"   38 A'                 
  0.449   0.464   0.510   0.522   0.533   0.539   0.559   0.567
 39 A'   40 A'   41 A'   42 A'   12 A"   13 A"   43 A'   14 A"                 
  0.596   0.617   0.618   0.658   0.715   0.772   0.799   0.915
 44 A'   15 A"   45 A'   46 A'   47 A'   48 A'   49 A'   50 A'                 
  0.994   1.002   1.070   1.324   1.330   1.368   1.440   1.509
 51 A'   16 A"   17 A"   52 A'   18 A"   53 A'   54 A'   55 A'                 
  1.526   1.621   1.663   1.747   1.793   1.846   1.925   1.934
 19 A"   56 A'   20 A"   57 A'   21 A"   58 A'   59 A'   22 A"                 
  1.999   2.033   2.085   2.148   2.199   2.259   2.562   2.595
 23 A"   60 A'   61 A'   62 A'   63 A'   64 A'   65 A'   66 A'                 
  2.661   2.676   2.753   2.773   2.972   3.159   3.369   3.814
 24 A"   67 A'   68 A'   25 A"   69 A'   70 A'   71 A'   72 A'                 
  3.982   4.002   4.079   4.170   4.310   6.685   7.531   7.577
 26 A"   73 A'   27 A"   74 A'   75 A'   76 A'   28 A"   77 A'                 
  7.650  23.464  23.514  47.939 289.734 289.780 289.8721020.743
 78 A'   79 A'   80 A'   81 A'   29 A"   82 A'   83 A'   84 A'                 

 Beta MOs, Restricted
 -- Occupied --                  
-482.85  -62.51  -56.33  -56.33  -56.32  -10.27  -10.24   -8.72
  1 A'    2 A'    3 A'    1 A"    4 A'    5 A'    6 A'    7 A'                 
 -6.550  -6.539  -6.537  -2.662  -2.658  -2.657  -2.648  -2.648
  8 A'    2 A"    9 A'   10 A'    3 A"   11 A'   12 A'    4 A"                 
 -0.882  -0.678  -0.577  -0.453  -0.433  -0.372  -0.362  -0.296
 13 A'   14 A'   15 A'   16 A'   17 A'    5 A"   18 A'   19 A'                 
 -0.231
  6 A"                                                                         
 -- Virtual --                   
 -0.067  -0.010  -0.010   0.013   0.025   0.051   0.056   0.066
  7 A"   20 A'   21 A'   22 A'   23 A'   24 A'    8 A"   25 A'                 
  0.079   0.088   0.093   0.112   0.112   0.116   0.124   0.148
 26 A'    9 A"   27 A'   10 A"   28 A'   29 A'   30 A'   31 A'                 
  0.155   0.172   0.182   0.214   0.254   0.388   0.412   0.417
 32 A'   33 A'   34 A'   35 A'   36 A'   37 A'   11 A"   38 A'                 
  0.449   0.464   0.510   0.522   0.533   0.539   0.559   0.567
 39 A'   40 A'   41 A'   42 A'   12 A"   13 A"   43 A'   14 A"                 
  0.596   0.617   0.618   0.658   0.715   0.772   0.799   0.915
 44 A'   15 A"   45 A'   46 A'   47 A'   48 A'   49 A'   50 A'                 
  0.994   1.002   1.070   1.324   1.330   1.368   1.440   1.509
 51 A'   16 A"   17 A"   52 A'   18 A"   53 A'   54 A'   55 A'                 
  1.526   1.621   1.663   1.747   1.793   1.846   1.925   1.934
 19 A"   56 A'   20 A"   57 A'   21 A"   58 A'   59 A'   22 A"                 
  1.999   2.033   2.085   2.148   2.199   2.259   2.562   2.595
 23 A"   60 A'   61 A'   62 A'   63 A'   64 A'   65 A'   66 A'                 
  2.661   2.676   2.753   2.773   2.972   3.159   3.369   3.814
 24 A"   67 A'   68 A'   25 A"   69 A'   70 A'   71 A'   72 A'                 
  3.982   4.002   4.079   4.170   4.310   6.685   7.531   7.577
 26 A"   73 A'   27 A"   74 A'   75 A'   76 A'   28 A"   77 A'                 
  7.650  23.464  23.514  47.939 289.734 289.780 289.8721020.743
 78 A'   79 A'   80 A'   81 A'   29 A"   82 A'   83 A'   84 A'                 
 --------------------------------------------------------------

          Ground-State Mulliken Net Atomic Charges

     Atom                 Charge (a.u.)
  ----------------------------------------
      1 H                     0.147037
      2 Br                    0.048836
      3 H                     0.133228
      4 H                     0.183029
      5 C                    -0.357457
      6 C                    -0.154674
  ----------------------------------------
  Sum of atomic charges =     0.000000

 -----------------------------------------------------------------
                    Cartesian Multipole Moments
 -----------------------------------------------------------------
    Charge (ESU x 10^10)
                 0.0000
    Dipole Moment (Debye)
         X       0.0821      Y      -0.3103      Z      -0.0000
       Tot       0.3209
    Quadrupole Moments (Debye-Ang)
        XX     -28.1437     XY       0.7263     YY     -30.2383
        XZ       0.0000     YZ       0.0000     ZZ     -34.3776
    Octopole Moments (Debye-Ang^2)
       XXX     -19.8664    XXY       1.7627    XYY     -10.5315
       YYY     -10.1778    XXZ       0.0000    XYZ       0.0000
       YYZ       0.0000    XZZ     -15.8633    YZZ      -2.1563
       ZZZ      -0.0000
    Hexadecapole Moments (Debye-Ang^3)
      XXXX    -311.3510   XXXY      17.5579   XXYY     -71.3335
      XYYY      20.1040   YYYY     -76.8976   XXXZ       0.0000
      XXYZ       0.0000   XYYZ       0.0000   YYYZ       0.0000
      XXZZ     -82.3139   XYZZ       6.4445   YYZZ     -22.1315
      XZZZ       0.0000   YZZZ      -0.0000   ZZZZ     -44.5771
 -----------------------------------------------------------------
 Calculating analytic gradient of the SCF energy
 Gradient of SCF Energy
            1           2           3           4           5           6
    1   0.0460577   0.0960013   0.0719556  -0.0502910   0.0337262  -0.1974497
    2   0.0563361  -0.0799284  -0.0141755  -0.0556893   0.0147895   0.0786676
    3  -0.0000000   0.0000000   0.0000000  -0.0000000   0.0000000   0.0000000
 Max gradient component =       1.974E-01
 RMS gradient           =       6.601E-02
 Gradient time:  CPU 3.06 s  wall 0.86 s
 Geometry Optimization Parameters
   NAtoms,    NIC,     NZ,  NCons,   NDum,   NFix, NCnnct, MaxDiis
        6      27       0       0       0       0       0       0

 Cartesian Hessian Update
 Hessian Updated using BFGS Update


** GEOMETRY OPTIMIZATION IN DELOCALIZED INTERNAL COORDINATES **
   Searching for a Minimum

   Optimization Cycle:   5

                       Coordinates (Angstroms)
     ATOM                X               Y               Z
      1  H         2.7577036055    1.1978173364    0.0000000000
      2  Br       -0.6525123217    0.3401409239    0.0000000000
      3  H         3.4000946623   -0.5927804880    0.0000000000
      4  H         0.4102654587   -1.6971880013    0.0000000000
      5  C         2.3233968745    0.0301398407    0.0000000000
      6  C         0.7998778212   -0.5157170728    0.0000000000
   Point Group: cs    Number of degrees of freedom:     9


   Energy is  -2652.025186378

 Hessian Updated using BFGS Update

  9 Hessian modes will be used to form the next step
  Hessian Eigenvalues:
     0.059014    0.138753    0.138857    0.144716    0.159124    0.160057
     0.187207    0.250153    1.305979

 Minimum Search - Taking Simple RFO Step
 Searching for Lamda that Minimizes Along All modes
 Value Taken    Lamda =  -0.20028832
 Calculated Step too Large.  Step scaled by  0.349640
 Step Taken.  Stepsize is  0.300000

                             Maximum     Tolerance    Cnvgd?
         Gradient           0.159004      0.000300      NO
         Displacement       0.212817      0.001200      NO
         Energy change     -0.074612      0.000001      NO


 New Cartesian Coordinates Obtained by Inverse Iteration

 Displacement from previous Coordinates is:  0.426667
 ----------------------------------------------------------------
             Standard Nuclear Orientation (Angstroms)
    I     Atom           X                Y                Z
 ----------------------------------------------------------------
    1      H       2.6641393059     1.1433574356     0.0000000000
    2      Br     -0.6031863847     0.3824797837     0.0000000000
    3      H       3.3018847392    -0.6140444635     0.0000000000
    4      H       0.5285701237    -1.6524404398     0.0000000000
    5      C       2.2727106757     0.0057089618     0.0000000000
    6      C       0.8747076409    -0.5026487389     0.0000000000
 ----------------------------------------------------------------
 Molecular Point Group                 Cs    NOp =  2
 Largest Abelian Subgroup              Cs    NOp =  2
 Nuclear Repulsion Energy =   146.1692892862 hartrees
 There are       25 alpha and       25 beta electrons
 Applying Cartesian multipole field
    Component          Value
    ---------          -----
     (2,0,0)        1.00000E-11
     (0,2,0)        2.00000E-11
     (0,0,2)       -3.00000E-11
 Nucleus-field energy     =     0.0000000032 hartrees
 Requested basis set is 6-311++G(d,p)
 There are 46 shells and 113 basis functions
 A cutoff of  1.0D-11 yielded   1019 shell pairs
 There are      6320 function pairs (      6910 Cartesian)
 Smallest overlap matrix eigenvalue = 1.84E-04
 Guess MOs from SCF MO coefficient file

 -----------------------------------------------------------------------
  General SCF calculation program by
  Eric Jon Sundstrom, Paul Horn, Yuezhi Mao, Dmitri Zuev, Alec White,
  David Stuck, Shaama M.S., Shane Yost, Joonho Lee, David Small,
  Daniel Levine, Susi Lehtola, Hugh Burton, Evgeny Epifanovsky
 -----------------------------------------------------------------------
 Exchange:     0.2000 Hartree-Fock + 0.0800 Slater + 0.7200 B88
 Correlation:  0.1900 VWN1RPA + 0.8100 LYP
 Using SG-1 standard quadrature grid
 using 4 threads for integral computing
 -------------------------------------------------------
 OpenMP Integral computing Module                
 Release: version 2.0, May 2017, Q-Chem Inc. Pleasanton 
 -------------------------------------------------------
 -------------------------------------------------------
 OpenMP BLAS3 based DFT computing Module                
 Release: version 1.0, May 2013, Q-Chem Inc. Pittsburgh 
 -------------------------------------------------------
 A restricted SCF calculation will be
 performed using DIIS
 SCF converges when DIIS error is below 1.0e-08
 ---------------------------------------
  Cycle       Energy         DIIS error
 ---------------------------------------
    1   -2652.0844701305      1.53e-03  
    2   -2652.0878367579      8.40e-04  
    3   -2652.0878768048      7.92e-04  
    4   -2652.0888973891      2.87e-04  
    5   -2652.0890373360      6.37e-05  
    6   -2652.0890440420      1.54e-05  
    7   -2652.0890442426      3.74e-06  
    8   -2652.0890442555      1.91e-07  
    9   -2652.0890442556      7.01e-08  
   10   -2652.0890442556      1.54e-08  
   11   -2652.0890442556      2.48e-09  Convergence criterion met
 ---------------------------------------
 SCF time:   CPU 11.28s  wall 3.00s 
 SCF   energy in the final basis set =    -2652.0890442556
 Total energy in the final basis set =    -2652.0890442556

 --------------------------------------------------------------
             Orbital Energies (a.u.) and Symmetries
 --------------------------------------------------------------

 Alpha MOs, Restricted
 -- Occupied --                  
-482.85  -62.50  -56.32  -56.32  -56.32  -10.26  -10.23   -8.71
  1 A'    2 A'    3 A'    1 A"    4 A'    5 A'    6 A'    7 A'                 
 -6.543  -6.531  -6.530  -2.654  -2.651  -2.649  -2.640  -2.640
  8 A'    2 A"    9 A'   10 A'    3 A"   11 A'   12 A'    4 A"                 
 -0.870  -0.705  -0.577  -0.463  -0.442  -0.366  -0.366  -0.296
 13 A'   14 A'   15 A'   16 A'   17 A'    5 A"   18 A'   19 A'                 
 -0.244
  6 A"                                                                         
 -- Virtual --                   
 -0.050  -0.008   0.000   0.013   0.025   0.057   0.058   0.069
  7 A"   20 A'   21 A'   22 A'   23 A'    8 A"   24 A'   25 A'                 
  0.087   0.088   0.097   0.113   0.114   0.124   0.126   0.149
  9 A"   26 A'   27 A'   10 A"   28 A'   29 A'   30 A'   31 A'                 
  0.160   0.173   0.191   0.255   0.273   0.394   0.416   0.427
 32 A'   33 A'   34 A'   35 A'   36 A'   37 A'   11 A"   38 A'                 
  0.453   0.461   0.501   0.527   0.528   0.543   0.569   0.570
 39 A'   40 A'   41 A'   42 A'   12 A"   13 A"   14 A"   43 A'                 
  0.625   0.625   0.640   0.662   0.728   0.767   0.814   0.924
 15 A"   44 A'   45 A'   46 A'   47 A'   48 A'   49 A'   50 A'                 
  0.980   1.008   1.063   1.334   1.359   1.413   1.465   1.525
 51 A'   16 A"   17 A"   18 A"   52 A'   53 A'   54 A'   55 A'                 
  1.555   1.642   1.680   1.791   1.853   1.907   1.979   1.987
 19 A"   56 A'   20 A"   57 A'   21 A"   58 A'   59 A'   22 A"                 
  2.030   2.057   2.125   2.212   2.291   2.315   2.602   2.641
 23 A"   60 A'   61 A'   62 A'   63 A'   64 A'   65 A'   66 A'                 
  2.672   2.704   2.779   2.808   3.065   3.209   3.451   3.918
 24 A"   67 A'   68 A'   25 A"   69 A'   70 A'   71 A'   72 A'                 
  3.989   4.014   4.084   4.185   4.324   6.678   7.539   7.583
 26 A"   73 A'   27 A"   74 A'   75 A'   76 A'   28 A"   77 A'                 
  7.661  23.511  23.718  47.933 289.741 289.785 289.8831020.732
 78 A'   79 A'   80 A'   81 A'   29 A"   82 A'   83 A'   84 A'                 

 Beta MOs, Restricted
 -- Occupied --                  
-482.85  -62.50  -56.32  -56.32  -56.32  -10.26  -10.23   -8.71
  1 A'    2 A'    3 A'    1 A"    4 A'    5 A'    6 A'    7 A'                 
 -6.543  -6.531  -6.530  -2.654  -2.651  -2.649  -2.640  -2.640
  8 A'    2 A"    9 A'   10 A'    3 A"   11 A'   12 A'    4 A"                 
 -0.870  -0.705  -0.577  -0.463  -0.442  -0.366  -0.366  -0.296
 13 A'   14 A'   15 A'   16 A'   17 A'    5 A"   18 A'   19 A'                 
 -0.244
  6 A"                                                                         
 -- Virtual --                   
 -0.050  -0.008   0.000   0.013   0.025   0.057   0.058   0.069
  7 A"   20 A'   21 A'   22 A'   23 A'    8 A"   24 A'   25 A'                 
  0.087   0.088   0.097   0.113   0.114   0.124   0.126   0.149
  9 A"   26 A'   27 A'   10 A"   28 A'   29 A'   30 A'   31 A'                 
  0.160   0.173   0.191   0.255   0.273   0.394   0.416   0.427
 32 A'   33 A'   34 A'   35 A'   36 A'   37 A'   11 A"   38 A'                 
  0.453   0.461   0.501   0.527   0.528   0.543   0.569   0.570
 39 A'   40 A'   41 A'   42 A'   12 A"   13 A"   14 A"   43 A'                 
  0.625   0.625   0.640   0.662   0.728   0.767   0.814   0.924
 15 A"   44 A'   45 A'   46 A'   47 A'   48 A'   49 A'   50 A'                 
  0.980   1.008   1.063   1.334   1.359   1.413   1.465   1.525
 51 A'   16 A"   17 A"   18 A"   52 A'   53 A'   54 A'   55 A'                 
  1.555   1.642   1.680   1.791   1.853   1.907   1.979   1.987
 19 A"   56 A'   20 A"   57 A'   21 A"   58 A'   59 A'   22 A"                 
  2.030   2.057   2.125   2.212   2.291   2.315   2.602   2.641
 23 A"   60 A'   61 A'   62 A'   63 A'   64 A'   65 A'   66 A'                 
  2.672   2.704   2.779   2.808   3.065   3.209   3.451   3.918
 24 A"   67 A'   68 A'   25 A"   69 A'   70 A'   71 A'   72 A'                 
  3.989   4.014   4.084   4.185   4.324   6.678   7.539   7.583
 26 A"   73 A'   27 A"   74 A'   75 A'   76 A'   28 A"   77 A'                 
  7.661  23.511  23.718  47.933 289.741 289.785 289.8831020.732
 78 A'   79 A'   80 A'   81 A'   29 A"   82 A'   83 A'   84 A'                 
 --------------------------------------------------------------

          Ground-State Mulliken Net Atomic Charges

     Atom                 Charge (a.u.)
  ----------------------------------------
      1 H                     0.149674
      2 Br                   -0.001553
      3 H                     0.131055
      4 H                     0.190042
      5 C                    -0.348490
      6 C                    -0.120728
  ----------------------------------------
  Sum of atomic charges =     0.000000

 -----------------------------------------------------------------
                    Cartesian Multipole Moments
 -----------------------------------------------------------------
    Charge (ESU x 10^10)
                -0.0000
    Dipole Moment (Debye)
         X       0.4756      Y      -0.4069      Z       0.0000
       Tot       0.6259
    Quadrupole Moments (Debye-Ang)
        XX     -27.9385     XY       0.3352     YY     -30.0552
        XZ       0.0000     YZ      -0.0000     ZZ     -33.9619
    Octopole Moments (Debye-Ang^2)
       XXX     -22.2672    XXY       0.2912    XYY     -10.6259
       YYY     -12.5222    XXZ      -0.0000    XYZ      -0.0000
       YYZ       0.0000    XZZ     -15.4101    YZZ      -3.0475
       ZZZ       0.0000
    Hexadecapole Moments (Debye-Ang^3)
      XXXX    -299.0285   XXXY      18.4854   XXYY     -67.6448
      XYYY      21.4137   YYYY     -77.8506   XXXZ       0.0000
      XXYZ      -0.0000   XYYZ       0.0000   YYYZ      -0.0000
      XXZZ     -76.5447   XYZZ       7.3666   YYZZ     -21.8890
      XZZZ       0.0000   YZZZ      -0.0000   ZZZZ     -43.1889
 -----------------------------------------------------------------
 Calculating analytic gradient of the SCF energy
 Gradient of SCF Energy
            1           2           3           4           5           6
    1   0.0376754   0.0752563   0.0596597  -0.0392615   0.0226590  -0.1559890
    2   0.0471589  -0.0625065  -0.0114845  -0.0474176   0.0097999   0.0644500
    3   0.0000000  -0.0000000   0.0000000   0.0000000  -0.0000000  -0.0000000
 Max gradient component =       1.560E-01
 RMS gradient           =       5.259E-02
 Gradient time:  CPU 3.08 s  wall 0.86 s
 Geometry Optimization Parameters
   NAtoms,    NIC,     NZ,  NCons,   NDum,   NFix, NCnnct, MaxDiis
        6      27       0       0       0       0       0       0

 Cartesian Hessian Update
 Hessian Updated using BFGS Update


** GEOMETRY OPTIMIZATION IN DELOCALIZED INTERNAL COORDINATES **
   Searching for a Minimum

   Optimization Cycle:   6

                       Coordinates (Angstroms)
     ATOM                X               Y               Z
      1  H         2.6641393059    1.1433574356    0.0000000000
      2  Br       -0.6031863847    0.3824797837    0.0000000000
      3  H         3.3018847392   -0.6140444635    0.0000000000
      4  H         0.5285701237   -1.6524404398    0.0000000000
      5  C         2.2727106757    0.0057089618    0.0000000000
      6  C         0.8747076409   -0.5026487389    0.0000000000
   Point Group: cs    Number of degrees of freedom:     9


   Energy is  -2652.089044256

 Hessian Updated using BFGS Update

  9 Hessian modes will be used to form the next step
  Hessian Eigenvalues:
     0.137010    0.138837    0.138893    0.147409    0.159830    0.161699
     0.184095    0.247621    1.214985

 Minimum Search - Taking Simple RFO Step
 Searching for Lamda that Minimizes Along All modes
 Value Taken    Lamda =  -0.12549910
 Calculated Step too Large.  Step scaled by  0.451862
 Step Taken.  Stepsize is  0.300000

                             Maximum     Tolerance    Cnvgd?
         Gradient           0.126925      0.000300      NO
         Displacement       0.209243      0.001200      NO
         Energy change     -0.063858      0.000001      NO


 New Cartesian Coordinates Obtained by Inverse Iteration

 Displacement from previous Coordinates is:  0.419559
 ----------------------------------------------------------------
             Standard Nuclear Orientation (Angstroms)
    I     Atom           X                Y                Z
 ----------------------------------------------------------------
    1      H       2.5733589250     1.0842422354     0.0000000000
    2      Br     -0.5606793621     0.4200076237     0.0000000000
    3      H       3.2026058830    -0.6333852673     0.0000000000
    4      H       0.6453646431    -1.6006727110     0.0000000000
    5      C       2.2301521504    -0.0162323973     0.0000000000
    6      C       0.9480238612    -0.4915469446     0.0000000000
 ----------------------------------------------------------------
 Molecular Point Group                 Cs    NOp =  2
 Largest Abelian Subgroup              Cs    NOp =  2
 Nuclear Repulsion Energy =   147.8482106262 hartrees
 There are       25 alpha and       25 beta electrons
 Applying Cartesian multipole field
    Component          Value
    ---------          -----
     (2,0,0)        1.00000E-11
     (0,2,0)        2.00000E-11
     (0,0,2)       -3.00000E-11
 Nucleus-field energy     =     0.0000000031 hartrees
 Requested basis set is 6-311++G(d,p)
 There are 46 shells and 113 basis functions
 A cutoff of  1.0D-11 yielded   1027 shell pairs
 There are      6344 function pairs (      6935 Cartesian)
 Smallest overlap matrix eigenvalue = 1.17E-04
 Guess MOs from SCF MO coefficient file

 -----------------------------------------------------------------------
  General SCF calculation program by
  Eric Jon Sundstrom, Paul Horn, Yuezhi Mao, Dmitri Zuev, Alec White,
  David Stuck, Shaama M.S., Shane Yost, Joonho Lee, David Small,
  Daniel Levine, Susi Lehtola, Hugh Burton, Evgeny Epifanovsky
 -----------------------------------------------------------------------
 Exchange:     0.2000 Hartree-Fock + 0.0800 Slater + 0.7200 B88
 Correlation:  0.1900 VWN1RPA + 0.8100 LYP
 Using SG-1 standard quadrature grid
 using 4 threads for integral computing
 -------------------------------------------------------
 OpenMP Integral computing Module                
 Release: version 2.0, May 2017, Q-Chem Inc. Pleasanton 
 -------------------------------------------------------
 -------------------------------------------------------
 OpenMP BLAS3 based DFT computing Module                
 Release: version 1.0, May 2013, Q-Chem Inc. Pittsburgh 
 -------------------------------------------------------
 A restricted SCF calculation will be
 performed using DIIS
 SCF converges when DIIS error is below 1.0e-08
 ---------------------------------------
  Cycle       Energy         DIIS error
 ---------------------------------------
    1   -2652.1286096466      1.77e-03  
    2   -2652.1323875263      9.53e-04  
    3   -2652.1329439466      7.26e-04  
    4   -2652.1338223038      1.97e-04  
    5   -2652.1338806844      6.09e-05  
    6   -2652.1338865538      1.61e-05  
    7   -2652.1338868253      3.61e-06  
    8   -2652.1338868372      1.97e-07  
    9   -2652.1338868373      3.76e-08  
   10   -2652.1338868373      8.29e-09  Convergence criterion met
 ---------------------------------------
 SCF time:   CPU 10.36s  wall 3.00s 
 SCF   energy in the final basis set =    -2652.1338868373
 Total energy in the final basis set =    -2652.1338868373

 --------------------------------------------------------------
             Orbital Energies (a.u.) and Symmetries
 --------------------------------------------------------------

 Alpha MOs, Restricted
 -- Occupied --                  
-482.84  -62.49  -56.31  -56.31  -56.31  -10.24  -10.21   -8.70
  1 A'    2 A'    3 A'    1 A"    4 A'    5 A'    6 A'    7 A'                 
 -6.536  -6.524  -6.523  -2.647  -2.644  -2.643  -2.633  -2.633
  8 A'    2 A"    9 A'   10 A'    3 A"   11 A'   12 A'    4 A"                 
 -0.862  -0.732  -0.580  -0.477  -0.452  -0.368  -0.364  -0.296
 13 A'   14 A'   15 A'   16 A'   17 A'   18 A'    5 A"   19 A'                 
 -0.256
  6 A"                                                                         
 -- Virtual --                   
 -0.032  -0.006   0.006   0.012   0.025   0.057   0.062   0.071
  7 A"   20 A'   21 A'   22 A'   23 A'    8 A"   24 A'   25 A'                 
  0.086   0.094   0.097   0.115   0.116   0.127   0.136   0.150
  9 A"   26 A'   27 A'   28 A'   10 A"   29 A'   30 A'   31 A'                 
  0.165   0.179   0.198   0.293   0.299   0.403   0.421   0.433
 32 A'   33 A'   34 A'   35 A'   36 A'   37 A'   11 A"   38 A'                 
  0.446   0.471   0.502   0.518   0.542   0.550   0.573   0.580
 39 A'   40 A'   41 A'   12 A"   42 A'   13 A"   14 A"   43 A'                 
  0.633   0.635   0.667   0.689   0.743   0.770   0.840   0.933
 15 A"   44 A'   45 A'   46 A'   47 A'   48 A'   49 A'   50 A'                 
  0.964   1.019   1.065   1.334   1.381   1.459   1.518   1.540
 51 A'   16 A"   17 A"   18 A"   52 A'   53 A'   54 A'   55 A'                 
  1.595   1.658   1.710   1.836   1.920   1.976   2.020   2.024
 19 A"   56 A'   20 A"   57 A'   21 A"   58 A'   22 A"   59 A'                 
  2.075   2.088   2.174   2.296   2.323   2.455   2.597   2.658
 60 A'   23 A"   61 A'   62 A'   63 A'   64 A'   65 A'   66 A'                 
  2.688   2.706   2.843   2.885   3.134   3.345   3.560   3.949
 24 A"   67 A'   25 A"   68 A'   69 A'   70 A'   71 A'   72 A'                 
  3.996   4.021   4.087   4.196   4.341   6.666   7.546   7.588
 26 A"   73 A'   27 A"   74 A'   75 A'   76 A'   28 A"   77 A'                 
  7.672  23.559  24.071  47.925 289.747 289.789 289.8941020.720
 78 A'   79 A'   80 A'   81 A'   29 A"   82 A'   83 A'   84 A'                 

 Beta MOs, Restricted
 -- Occupied --                  
-482.84  -62.49  -56.31  -56.31  -56.31  -10.24  -10.21   -8.70
  1 A'    2 A'    3 A'    1 A"    4 A'    5 A'    6 A'    7 A'                 
 -6.536  -6.524  -6.523  -2.647  -2.644  -2.643  -2.633  -2.633
  8 A'    2 A"    9 A'   10 A'    3 A"   11 A'   12 A'    4 A"                 
 -0.862  -0.732  -0.580  -0.477  -0.452  -0.368  -0.364  -0.296
 13 A'   14 A'   15 A'   16 A'   17 A'   18 A'    5 A"   19 A'                 
 -0.256
  6 A"                                                                         
 -- Virtual --                   
 -0.032  -0.006   0.006   0.012   0.025   0.057   0.062   0.071
  7 A"   20 A'   21 A'   22 A'   23 A'    8 A"   24 A'   25 A'                 
  0.086   0.094   0.097   0.115   0.116   0.127   0.136   0.150
  9 A"   26 A'   27 A'   28 A'   10 A"   29 A'   30 A'   31 A'                 
  0.165   0.179   0.198   0.293   0.299   0.403   0.421   0.433
 32 A'   33 A'   34 A'   35 A'   36 A'   37 A'   11 A"   38 A'                 
  0.446   0.471   0.502   0.518   0.542   0.550   0.573   0.580
 39 A'   40 A'   41 A'   12 A"   42 A'   13 A"   14 A"   43 A'                 
  0.633   0.635   0.667   0.689   0.743   0.770   0.840   0.933
 15 A"   44 A'   45 A'   46 A'   47 A'   48 A'   49 A'   50 A'                 
  0.964   1.019   1.065   1.334   1.381   1.459   1.518   1.540
 51 A'   16 A"   17 A"   18 A"   52 A'   53 A'   54 A'   55 A'                 
  1.595   1.658   1.710   1.836   1.920   1.976   2.020   2.024
 19 A"   56 A'   20 A"   57 A'   21 A"   58 A'   22 A"   59 A'                 
  2.075   2.088   2.174   2.296   2.323   2.455   2.597   2.658
 60 A'   23 A"   61 A'   62 A'   63 A'   64 A'   65 A'   66 A'                 
  2.688   2.706   2.843   2.885   3.134   3.345   3.560   3.949
 24 A"   67 A'   25 A"   68 A'   69 A'   70 A'   71 A'   72 A'                 
  3.996   4.021   4.087   4.196   4.341   6.666   7.546   7.588
 26 A"   73 A'   27 A"   74 A'   75 A'   76 A'   28 A"   77 A'                 
  7.672  23.559  24.071  47.925 289.747 289.789 289.8941020.720
 78 A'   79 A'   80 A'   81 A'   29 A"   82 A'   83 A'   84 A'                 
 --------------------------------------------------------------

          Ground-State Mulliken Net Atomic Charges

     Atom                 Charge (a.u.)
  ----------------------------------------
      1 H                     0.151177
      2 Br                   -0.048353
      3 H                     0.126636
      4 H                     0.195512
      5 C                    -0.337543
      6 C                    -0.087429
  ----------------------------------------
  Sum of atomic charges =     0.000000

 -----------------------------------------------------------------
                    Cartesian Multipole Moments
 -----------------------------------------------------------------
    Charge (ESU x 10^10)
                 0.0000
    Dipole Moment (Debye)
         X       0.8325      Y      -0.5146      Z      -0.0000
       Tot       0.9787
    Quadrupole Moments (Debye-Ang)
        XX     -27.7020     XY      -0.0519     YY     -29.8678
        XZ       0.0000     YZ      -0.0000     ZZ     -33.5067
    Octopole Moments (Debye-Ang^2)
       XXX     -24.3699    XXY      -1.2033    XYY     -10.6102
       YYY     -14.6787    XXZ      -0.0000    XYZ      -0.0000
       YYZ      -0.0000    XZZ     -14.8551    YZZ      -3.9083
       ZZZ       0.0000
    Hexadecapole Moments (Debye-Ang^3)
      XXXX    -289.3296   XXXY      18.9989   XXYY     -64.3743
      XYYY      22.2220   YYYY     -78.8110   XXXZ       0.0000
      XXYZ      -0.0000   XYYZ       0.0000   YYYZ      -0.0000
      XXZZ     -71.3683   XYZZ       8.0535   YYZZ     -21.6372
      XZZZ       0.0000   YZZZ      -0.0000   ZZZZ     -41.8405
 -----------------------------------------------------------------
 Calculating analytic gradient of the SCF energy
 Gradient of SCF Energy
            1           2           3           4           5           6
    1   0.0260465   0.0570838   0.0403685  -0.0259252  -0.0193823  -0.0781913
    2   0.0306882  -0.0467637  -0.0055742  -0.0310433  -0.0077318   0.0604249
    3   0.0000000   0.0000000   0.0000000   0.0000000  -0.0000000  -0.0000000
 Max gradient component =       7.819E-02
 RMS gradient           =       3.380E-02
 Gradient time:  CPU 3.14 s  wall 0.88 s
 Geometry Optimization Parameters
   NAtoms,    NIC,     NZ,  NCons,   NDum,   NFix, NCnnct, MaxDiis
        6      27       0       0       0       0       0       0

 Cartesian Hessian Update
 Hessian Updated using BFGS Update


** GEOMETRY OPTIMIZATION IN DELOCALIZED INTERNAL COORDINATES **
   Searching for a Minimum

   Optimization Cycle:   7

                       Coordinates (Angstroms)
     ATOM                X               Y               Z
      1  H         2.5733589250    1.0842422354    0.0000000000
      2  Br       -0.5606793621    0.4200076237    0.0000000000
      3  H         3.2026058830   -0.6333852673    0.0000000000
      4  H         0.6453646431   -1.6006727110    0.0000000000
      5  C         2.2301521504   -0.0162323973    0.0000000000
      6  C         0.9480238612   -0.4915469446    0.0000000000
   Point Group: cs    Number of degrees of freedom:     9


   Energy is  -2652.133886837

 Hessian Updated using BFGS Update

  9 Hessian modes will be used to form the next step
  Hessian Eigenvalues:
     0.127531    0.138806    0.138866    0.157058    0.160022    0.179707
     0.244186    0.323302    1.167272

 Minimum Search - Taking Simple RFO Step
 Searching for Lamda that Minimizes Along All modes
 Value Taken    Lamda =  -0.04235584
 Calculated Step too Large.  Step scaled by  0.726391
 Step Taken.  Stepsize is  0.300000

                             Maximum     Tolerance    Cnvgd?
         Gradient           0.065392      0.000300      NO
         Displacement       0.169566      0.001200      NO
         Energy change     -0.044843      0.000001      NO


 New Cartesian Coordinates Obtained by Inverse Iteration

 Displacement from previous Coordinates is:  0.350183
 ----------------------------------------------------------------
             Standard Nuclear Orientation (Angstroms)
    I     Atom           X                Y                Z
 ----------------------------------------------------------------
    1      H       2.5032090177     1.0188723872     0.0000000000
    2      Br     -0.5486770752     0.4436546313     0.0000000000
    3      H       3.1128982811    -0.6447143622     0.0000000000
    4      H       0.7445094111    -1.5370956644     0.0000000000
    5      C       2.2306397227    -0.0240772289     0.0000000000
    6      C       0.9962467431    -0.4942272241     0.0000000000
 ----------------------------------------------------------------
 Molecular Point Group                 Cs    NOp =  2
 Largest Abelian Subgroup              Cs    NOp =  2
 Nuclear Repulsion Energy =   147.9875984885 hartrees
 There are       25 alpha and       25 beta electrons
 Applying Cartesian multipole field
    Component          Value
    ---------          -----
     (2,0,0)        1.00000E-11
     (0,2,0)        2.00000E-11
     (0,0,2)       -3.00000E-11
 Nucleus-field energy     =     0.0000000031 hartrees
 Requested basis set is 6-311++G(d,p)
 There are 46 shells and 113 basis functions
 A cutoff of  1.0D-11 yielded   1029 shell pairs
 There are      6360 function pairs (      6954 Cartesian)
 Smallest overlap matrix eigenvalue = 9.73E-05
 Guess MOs from SCF MO coefficient file

 -----------------------------------------------------------------------
  General SCF calculation program by
  Eric Jon Sundstrom, Paul Horn, Yuezhi Mao, Dmitri Zuev, Alec White,
  David Stuck, Shaama M.S., Shane Yost, Joonho Lee, David Small,
  Daniel Levine, Susi Lehtola, Hugh Burton, Evgeny Epifanovsky
 -----------------------------------------------------------------------
 Exchange:     0.2000 Hartree-Fock + 0.0800 Slater + 0.7200 B88
 Correlation:  0.1900 VWN1RPA + 0.8100 LYP
 Using SG-1 standard quadrature grid
 using 4 threads for integral computing
 -------------------------------------------------------
 OpenMP Integral computing Module                
 Release: version 2.0, May 2017, Q-Chem Inc. Pleasanton 
 -------------------------------------------------------
 -------------------------------------------------------
 OpenMP BLAS3 based DFT computing Module                
 Release: version 1.0, May 2013, Q-Chem Inc. Pittsburgh 
 -------------------------------------------------------
 A restricted SCF calculation will be
 performed using DIIS
 SCF converges when DIIS error is below 1.0e-08
 ---------------------------------------
  Cycle       Energy         DIIS error
 ---------------------------------------
    1   -2652.1481433427      1.58e-03  
    2   -2652.1510275088      7.89e-04  
    3   -2652.1512850835      6.71e-04  
    4   -2652.1520260519      1.56e-04  
    5   -2652.1520609862      4.09e-05  
    6   -2652.1520636271      1.42e-05  
    7   -2652.1520638363      2.36e-06  
    8   -2652.1520638407      3.39e-07  
    9   -2652.1520638409      4.45e-08  
   10   -2652.1520638409      1.02e-08  
   11   -2652.1520638408      1.85e-09  Convergence criterion met
 ---------------------------------------
 SCF time:   CPU 11.48s  wall 3.00s 
 SCF   energy in the final basis set =    -2652.1520638408
 Total energy in the final basis set =    -2652.1520638408

 --------------------------------------------------------------
             Orbital Energies (a.u.) and Symmetries
 --------------------------------------------------------------

 Alpha MOs, Restricted
 -- Occupied --                  
-482.84  -62.49  -56.31  -56.31  -56.31  -10.23  -10.19   -8.70
  1 A'    2 A'    3 A'    1 A"    4 A'    5 A'    6 A'    7 A'                 
 -6.531  -6.520  -6.519  -2.643  -2.639  -2.639  -2.629  -2.629
  8 A'    2 A"    9 A'   10 A'    3 A"   11 A'   12 A'    4 A"                 
 -0.855  -0.747  -0.592  -0.491  -0.459  -0.377  -0.360  -0.296
 13 A'   14 A'   15 A'   16 A'   17 A'   18 A'    5 A"   19 A'                 
 -0.262
  6 A"                                                                         
 -- Virtual --                   
 -0.025  -0.005   0.004   0.016   0.025   0.058   0.065   0.072
  7 A"   20 A'   21 A'   22 A'   23 A'    8 A"   24 A'   25 A'                 
  0.086   0.091   0.105   0.118   0.119   0.131   0.145   0.150
  9 A"   26 A'   27 A'   28 A'   10 A"   29 A'   30 A'   31 A'                 
  0.165   0.192   0.207   0.315   0.317   0.408   0.424   0.430
 32 A'   33 A'   34 A'   35 A'   36 A'   37 A'   11 A"   38 A'                 
  0.449   0.478   0.511   0.512   0.554   0.562   0.574   0.589
 39 A'   40 A'   12 A"   41 A'   13 A"   42 A'   14 A"   43 A'                 
  0.640   0.644   0.682   0.719   0.753   0.790   0.849   0.943
 15 A"   44 A'   45 A'   46 A'   47 A'   48 A'   49 A'   50 A'                 
  0.944   1.021   1.074   1.330   1.410   1.490   1.535   1.584
 51 A'   16 A"   17 A"   18 A"   52 A'   53 A'   54 A'   55 A'                 
  1.639   1.673   1.762   1.872   1.964   2.018   2.067   2.071
 19 A"   56 A'   20 A"   57 A'   21 A"   58 A'   22 A"   59 A'                 
  2.110   2.123   2.204   2.301   2.404   2.569   2.598   2.662
 60 A'   23 A"   61 A'   62 A'   63 A'   64 A'   65 A'   66 A'                 
  2.701   2.716   2.861   2.981   3.173   3.450   3.736   4.001
 24 A"   67 A'   25 A"   68 A'   69 A'   70 A'   71 A'   26 A"                 
  4.013   4.040   4.086   4.197   4.357   6.644   7.551   7.589
 72 A'   73 A'   27 A"   74 A'   75 A'   76 A'   28 A"   77 A'                 
  7.675  23.674  24.283  47.910 289.750 289.790 289.8981020.699
 78 A'   79 A'   80 A'   81 A'   29 A"   82 A'   83 A'   84 A'                 

 Beta MOs, Restricted
 -- Occupied --                  
-482.84  -62.49  -56.31  -56.31  -56.31  -10.23  -10.19   -8.70
  1 A'    2 A'    3 A'    1 A"    4 A'    5 A'    6 A'    7 A'                 
 -6.531  -6.520  -6.519  -2.643  -2.639  -2.639  -2.629  -2.629
  8 A'    2 A"    9 A'   10 A'    3 A"   11 A'   12 A'    4 A"                 
 -0.855  -0.747  -0.592  -0.491  -0.459  -0.377  -0.360  -0.296
 13 A'   14 A'   15 A'   16 A'   17 A'   18 A'    5 A"   19 A'                 
 -0.262
  6 A"                                                                         
 -- Virtual --                   
 -0.025  -0.005   0.004   0.016   0.025   0.058   0.065   0.072
  7 A"   20 A'   21 A'   22 A'   23 A'    8 A"   24 A'   25 A'                 
  0.086   0.091   0.105   0.118   0.119   0.131   0.145   0.150
  9 A"   26 A'   27 A'   28 A'   10 A"   29 A'   30 A'   31 A'                 
  0.165   0.192   0.207   0.315   0.317   0.408   0.424   0.430
 32 A'   33 A'   34 A'   35 A'   36 A'   37 A'   11 A"   38 A'                 
  0.449   0.478   0.511   0.512   0.554   0.562   0.574   0.589
 39 A'   40 A'   12 A"   41 A'   13 A"   42 A'   14 A"   43 A'                 
  0.640   0.644   0.682   0.719   0.753   0.790   0.849   0.943
 15 A"   44 A'   45 A'   46 A'   47 A'   48 A'   49 A'   50 A'                 
  0.944   1.021   1.074   1.330   1.410   1.490   1.535   1.584
 51 A'   16 A"   17 A"   18 A"   52 A'   53 A'   54 A'   55 A'                 
  1.639   1.673   1.762   1.872   1.964   2.018   2.067   2.071
 19 A"   56 A'   20 A"   57 A'   21 A"   58 A'   22 A"   59 A'                 
  2.110   2.123   2.204   2.301   2.404   2.569   2.598   2.662
 60 A'   23 A"   61 A'   62 A'   63 A'   64 A'   65 A'   66 A'                 
  2.701   2.716   2.861   2.981   3.173   3.450   3.736   4.001
 24 A"   67 A'   25 A"   68 A'   69 A'   70 A'   71 A'   26 A"                 
  4.013   4.040   4.086   4.197   4.357   6.644   7.551   7.589
 72 A'   73 A'   27 A"   74 A'   75 A'   76 A'   28 A"   77 A'                 
  7.675  23.674  24.283  47.910 289.750 289.790 289.8981020.699
 78 A'   79 A'   80 A'   81 A'   29 A"   82 A'   83 A'   84 A'                 
 --------------------------------------------------------------

          Ground-State Mulliken Net Atomic Charges

     Atom                 Charge (a.u.)
  ----------------------------------------
      1 H                     0.149933
      2 Br                   -0.078070
      3 H                     0.119447
      4 H                     0.200362
      5 C                    -0.318260
      6 C                    -0.073412
  ----------------------------------------
  Sum of atomic charges =     0.000000

 -----------------------------------------------------------------
                    Cartesian Multipole Moments
 -----------------------------------------------------------------
    Charge (ESU x 10^10)
                 0.0000
    Dipole Moment (Debye)
         X       1.0669      Y      -0.6044      Z       0.0000
       Tot       1.2262
    Quadrupole Moments (Debye-Ang)
        XX     -27.5308     XY      -0.4047     YY     -29.6345
        XZ       0.0000     YZ       0.0000     ZZ     -33.2031
    Octopole Moments (Debye-Ang^2)
       XXX     -25.2937    XXY      -2.4044    XYY     -10.1521
       YYY     -16.0923    XXZ       0.0000    XYZ      -0.0000
       YYZ       0.0000    XZZ     -14.2793    YZZ      -4.4757
       ZZZ       0.0000
    Hexadecapole Moments (Debye-Ang^3)
      XXXX    -288.0454   XXXY      19.0127   XXYY     -62.3090
      XYYY      22.6686   YYYY     -78.4166   XXXZ       0.0000
      XXYZ       0.0000   XYYZ       0.0000   YYYZ       0.0000
      XXZZ     -68.7250   XYZZ       8.5608   YYZZ     -21.2912
      XZZZ       0.0000   YZZZ       0.0000   ZZZZ     -41.2285
 -----------------------------------------------------------------
 Calculating analytic gradient of the SCF energy
 Gradient of SCF Energy
            1           2           3           4           5           6
    1   0.0078637   0.0368396   0.0025227  -0.0079023  -0.0113152  -0.0280085
    2  -0.0073188  -0.0310648   0.0116009   0.0093751  -0.0078826   0.0252901
    3   0.0000000   0.0000000  -0.0000000   0.0000000  -0.0000000   0.0000000
 Max gradient component =       3.684E-02
 RMS gradient           =       1.553E-02
 Gradient time:  CPU 3.15 s  wall 0.88 s
 Geometry Optimization Parameters
   NAtoms,    NIC,     NZ,  NCons,   NDum,   NFix, NCnnct, MaxDiis
        6      27       0       0       0       0       0       0

 Cartesian Hessian Update
 Hessian Updated using BFGS Update


** GEOMETRY OPTIMIZATION IN DELOCALIZED INTERNAL COORDINATES **
   Searching for a Minimum

   Optimization Cycle:   8

                       Coordinates (Angstroms)
     ATOM                X               Y               Z
      1  H         2.5032090177    1.0188723872    0.0000000000
      2  Br       -0.5486770752    0.4436546313    0.0000000000
      3  H         3.1128982811   -0.6447143622    0.0000000000
      4  H         0.7445094111   -1.5370956644    0.0000000000
      5  C         2.2306397227   -0.0240772289    0.0000000000
      6  C         0.9962467431   -0.4942272241    0.0000000000
   Point Group: cs    Number of degrees of freedom:     9


   Energy is  -2652.152063841

 Hessian Updated using BFGS Update

  9 Hessian modes will be used to form the next step
  Hessian Eigenvalues:
     0.138773    0.138854    0.143099    0.160021    0.167924    0.188110
     0.240141    0.396184    1.110480

 Minimum Search - Taking Simple RFO Step
 Searching for Lamda that Minimizes Along All modes
 Value Taken    Lamda =  -0.00643095
 Step Taken.  Stepsize is  0.169544

                             Maximum     Tolerance    Cnvgd?
         Gradient           0.037517      0.000300      NO
         Displacement       0.127313      0.001200      NO
         Energy change     -0.018177      0.000001      NO


 New Cartesian Coordinates Obtained by Inverse Iteration

 Displacement from previous Coordinates is:  0.224817
 ----------------------------------------------------------------
             Standard Nuclear Orientation (Angstroms)
    I     Atom           X                Y                Z
 ----------------------------------------------------------------
    1      H       2.4436837928     1.0429810899     0.0000000000
    2      Br     -0.5304971020     0.4887030028     0.0000000000
    3      H       3.0787837659    -0.6936504572     0.0000000000
    4      H       0.7998357212    -1.5581950838     0.0000000000
    5      C       2.2268447321    -0.0207269339     0.0000000000
    6      C       1.0201751907    -0.4966990789     0.0000000000
 ----------------------------------------------------------------
 Molecular Point Group                 Cs    NOp =  2
 Largest Abelian Subgroup              Cs    NOp =  2
 Nuclear Repulsion Energy =   147.4042389836 hartrees
 There are       25 alpha and       25 beta electrons
 Applying Cartesian multipole field
    Component          Value
    ---------          -----
     (2,0,0)        1.00000E-11
     (0,2,0)        2.00000E-11
     (0,0,2)       -3.00000E-11
 Nucleus-field energy     =     0.0000000032 hartrees
 Requested basis set is 6-311++G(d,p)
 There are 46 shells and 113 basis functions
 A cutoff of  1.0D-11 yielded   1029 shell pairs
 There are      6360 function pairs (      6954 Cartesian)
 Smallest overlap matrix eigenvalue = 9.14E-05
 Guess MOs from SCF MO coefficient file

 -----------------------------------------------------------------------
  General SCF calculation program by
  Eric Jon Sundstrom, Paul Horn, Yuezhi Mao, Dmitri Zuev, Alec White,
  David Stuck, Shaama M.S., Shane Yost, Joonho Lee, David Small,
  Daniel Levine, Susi Lehtola, Hugh Burton, Evgeny Epifanovsky
 -----------------------------------------------------------------------
 Exchange:     0.2000 Hartree-Fock + 0.0800 Slater + 0.7200 B88
 Correlation:  0.1900 VWN1RPA + 0.8100 LYP
 Using SG-1 standard quadrature grid
 using 4 threads for integral computing
 -------------------------------------------------------
 OpenMP Integral computing Module                
 Release: version 2.0, May 2017, Q-Chem Inc. Pleasanton 
 -------------------------------------------------------
 -------------------------------------------------------
 OpenMP BLAS3 based DFT computing Module                
 Release: version 1.0, May 2013, Q-Chem Inc. Pittsburgh 
 -------------------------------------------------------
 A restricted SCF calculation will be
 performed using DIIS
 SCF converges when DIIS error is below 1.0e-08
 ---------------------------------------
  Cycle       Energy         DIIS error
 ---------------------------------------
    1   -2652.1546631174      7.20e-04  
    2   -2652.1555397113      2.12e-04  
    3   -2652.1555282879      2.22e-04  
    4   -2652.1555992259      6.53e-05  
    5   -2652.1556062461      9.68e-06  
    6   -2652.1556063542      2.28e-06  
    7   -2652.1556063602      8.00e-07  
    8   -2652.1556063612      4.08e-07  
    9   -2652.1556063614      2.60e-08  
   10   -2652.1556063614      5.79e-09  Convergence criterion met
 ---------------------------------------
 SCF time:   CPU 10.48s  wall 3.00s 
 SCF   energy in the final basis set =    -2652.1556063614
 Total energy in the final basis set =    -2652.1556063614

 --------------------------------------------------------------
             Orbital Energies (a.u.) and Symmetries
 --------------------------------------------------------------

 Alpha MOs, Restricted
 -- Occupied --                  
-482.84  -62.49  -56.31  -56.31  -56.31  -10.23  -10.18   -8.70
  1 A'    2 A'    3 A'    1 A"    4 A'    5 A'    6 A'    7 A'                 
 -6.530  -6.517  -6.517  -2.641  -2.637  -2.637  -2.627  -2.627
  8 A'    2 A"    9 A'   10 A'    3 A"   11 A'   12 A'    4 A"                 
 -0.851  -0.751  -0.586  -0.492  -0.456  -0.377  -0.358  -0.296
 13 A'   14 A'   15 A'   16 A'   17 A'   18 A'    5 A"   19 A'                 
 -0.266
  6 A"                                                                         
 -- Virtual --                   
 -0.020  -0.006   0.001   0.016   0.024   0.058   0.066   0.071
  7 A"   20 A'   21 A'   22 A'   23 A'    8 A"   24 A'   25 A'                 
  0.086   0.088   0.105   0.116   0.119   0.129   0.144   0.150
  9 A"   26 A'   27 A'   28 A'   10 A"   29 A'   30 A'   31 A'                 
  0.163   0.192   0.203   0.319   0.325   0.411   0.426   0.428
 32 A'   33 A'   34 A'   35 A'   36 A'   37 A'   11 A"   38 A'                 
  0.450   0.477   0.498   0.506   0.555   0.565   0.576   0.591
 39 A'   40 A'   41 A'   12 A"   13 A"   42 A'   14 A"   43 A'                 
  0.635   0.640   0.692   0.724   0.763   0.795   0.854   0.927
 44 A'   15 A"   45 A'   46 A'   47 A'   48 A'   49 A'   50 A'                 
  0.937   1.014   1.081   1.326   1.406   1.449   1.520   1.610
 51 A'   16 A"   17 A"   18 A"   52 A'   53 A'   54 A'   55 A'                 
  1.643   1.677   1.755   1.865   1.969   2.005   2.073   2.079
 19 A"   56 A'   20 A"   57 A'   21 A"   58 A'   22 A"   59 A'                 
  2.114   2.128   2.176   2.284   2.408   2.557   2.618   2.670
 23 A"   60 A'   61 A'   62 A'   63 A'   64 A'   65 A'   66 A'                 
  2.699   2.709   2.867   2.969   3.180   3.491   3.728   3.997
 24 A"   67 A'   25 A"   68 A'   69 A'   70 A'   71 A'   72 A'                 
  4.002   4.027   4.083   4.194   4.364   6.628   7.552   7.589
 26 A"   73 A'   27 A"   74 A'   75 A'   76 A'   28 A"   77 A'                 
  7.675  23.640  24.360  47.899 289.751 289.788 289.8991020.685
 78 A'   79 A'   80 A'   81 A'   29 A"   82 A'   83 A'   84 A'                 

 Beta MOs, Restricted
 -- Occupied --                  
-482.84  -62.49  -56.31  -56.31  -56.31  -10.23  -10.18   -8.70
  1 A'    2 A'    3 A'    1 A"    4 A'    5 A'    6 A'    7 A'                 
 -6.530  -6.517  -6.517  -2.641  -2.637  -2.637  -2.627  -2.627
  8 A'    2 A"    9 A'   10 A'    3 A"   11 A'   12 A'    4 A"                 
 -0.851  -0.751  -0.586  -0.492  -0.456  -0.377  -0.358  -0.296
 13 A'   14 A'   15 A'   16 A'   17 A'   18 A'    5 A"   19 A'                 
 -0.266
  6 A"                                                                         
 -- Virtual --                   
 -0.020  -0.006   0.001   0.016   0.024   0.058   0.066   0.071
  7 A"   20 A'   21 A'   22 A'   23 A'    8 A"   24 A'   25 A'                 
  0.086   0.088   0.105   0.116   0.119   0.129   0.144   0.150
  9 A"   26 A'   27 A'   28 A'   10 A"   29 A'   30 A'   31 A'                 
  0.163   0.192   0.203   0.319   0.325   0.411   0.426   0.428
 32 A'   33 A'   34 A'   35 A'   36 A'   37 A'   11 A"   38 A'                 
  0.450   0.477   0.498   0.506   0.555   0.565   0.576   0.591
 39 A'   40 A'   41 A'   12 A"   13 A"   42 A'   14 A"   43 A'                 
  0.635   0.640   0.692   0.724   0.763   0.795   0.854   0.927
 44 A'   15 A"   45 A'   46 A'   47 A'   48 A'   49 A'   50 A'                 
  0.937   1.014   1.081   1.326   1.406   1.449   1.520   1.610
 51 A'   16 A"   17 A"   18 A"   52 A'   53 A'   54 A'   55 A'                 
  1.643   1.677   1.755   1.865   1.969   2.005   2.073   2.079
 19 A"   56 A'   20 A"   57 A'   21 A"   58 A'   22 A"   59 A'                 
  2.114   2.128   2.176   2.284   2.408   2.557   2.618   2.670
 23 A"   60 A'   61 A'   62 A'   63 A'   64 A'   65 A'   66 A'                 
  2.699   2.709   2.867   2.969   3.180   3.491   3.728   3.997
 24 A"   67 A'   25 A"   68 A'   69 A'   70 A'   71 A'   72 A'                 
  4.002   4.027   4.083   4.194   4.364   6.628   7.552   7.589
 26 A"   73 A'   27 A"   74 A'   75 A'   76 A'   28 A"   77 A'                 
  7.675  23.640  24.360  47.899 289.751 289.788 289.8991020.685
 78 A'   79 A'   80 A'   81 A'   29 A"   82 A'   83 A'   84 A'                 
 --------------------------------------------------------------

          Ground-State Mulliken Net Atomic Charges

     Atom                 Charge (a.u.)
  ----------------------------------------
      1 H                     0.151504
      2 Br                   -0.099292
      3 H                     0.114976
      4 H                     0.200665
      5 C                    -0.310083
      6 C                    -0.057770
  ----------------------------------------
  Sum of atomic charges =     0.000000

 -----------------------------------------------------------------
                    Cartesian Multipole Moments
 -----------------------------------------------------------------
    Charge (ESU x 10^10)
                 0.0000
    Dipole Moment (Debye)
         X       1.1621      Y      -0.6661      Z       0.0000
       Tot       1.3394
    Quadrupole Moments (Debye-Ang)
        XX     -27.7418     XY      -0.6865     YY     -29.3805
        XZ      -0.0000     YZ       0.0000     ZZ     -33.2196
    Octopole Moments (Debye-Ang^2)
       XXX     -27.5930    XXY      -3.9293    XYY     -10.0429
       YYY     -18.5397    XXZ      -0.0000    XYZ       0.0000
       YYZ       0.0000    XZZ     -14.4998    YZZ      -5.3390
       ZZZ       0.0000
    Hexadecapole Moments (Debye-Ang^3)
      XXXX    -292.1176   XXXY      18.2157   XXYY     -61.2486
      XYYY      23.2841   YYYY     -83.0909   XXXZ      -0.0000
      XXYZ       0.0000   XYYZ      -0.0000   YYYZ       0.0000
      XXZZ     -67.9461   XYZZ       9.0259   YYZZ     -22.2391
      XZZZ      -0.0000   YZZZ       0.0000   ZZZZ     -41.2005
 -----------------------------------------------------------------
 Calculating analytic gradient of the SCF energy
 Gradient of SCF Energy
            1           2           3           4           5           6
    1   0.0006243   0.0250795   0.0009880  -0.0026804  -0.0344473   0.0104359
    2   0.0011650  -0.0191546   0.0002175  -0.0001031  -0.0162319   0.0341072
    3   0.0000000   0.0000000  -0.0000000   0.0000000   0.0000000  -0.0000000
 Max gradient component =       3.445E-02
 RMS gradient           =       1.439E-02
 Gradient time:  CPU 3.15 s  wall 0.88 s
 Geometry Optimization Parameters
   NAtoms,    NIC,     NZ,  NCons,   NDum,   NFix, NCnnct, MaxDiis
        6      27       0       0       0       0       0       0

 Cartesian Hessian Update
 Hessian Updated using BFGS Update


** GEOMETRY OPTIMIZATION IN DELOCALIZED INTERNAL COORDINATES **
   Searching for a Minimum

   Optimization Cycle:   9

                       Coordinates (Angstroms)
     ATOM                X               Y               Z
      1  H         2.4436837928    1.0429810899    0.0000000000
      2  Br       -0.5304971020    0.4887030028    0.0000000000
      3  H         3.0787837659   -0.6936504572    0.0000000000
      4  H         0.7998357212   -1.5581950838    0.0000000000
      5  C         2.2268447321   -0.0207269339    0.0000000000
      6  C         1.0201751907   -0.4966990789    0.0000000000
   Point Group: cs    Number of degrees of freedom:     9


   Energy is  -2652.155606361

 Hessian Updated using BFGS Update

  9 Hessian modes will be used to form the next step
  Hessian Eigenvalues:
     0.092180    0.138825    0.138864    0.160022    0.174469    0.229159
     0.281621    0.516382    0.821202

 Minimum Search - Taking Simple RFO Step
 Searching for Lamda that Minimizes Along All modes
 Value Taken    Lamda =  -0.00541593
 Step Taken.  Stepsize is  0.176469

                             Maximum     Tolerance    Cnvgd?
         Gradient           0.029159      0.000300      NO
         Displacement       0.101070      0.001200      NO
         Energy change     -0.003543      0.000001      NO


 New Cartesian Coordinates Obtained by Inverse Iteration

 Displacement from previous Coordinates is:  0.127223
 ----------------------------------------------------------------
             Standard Nuclear Orientation (Angstroms)
    I     Atom           X                Y                Z
 ----------------------------------------------------------------
    1      H       2.4172563243     1.0480217074     0.0000000000
    2      Br     -0.5437256212     0.5180211994     0.0000000000
    3      H       3.0636833035    -0.7141468103     0.0000000000
    4      H       0.8259504922    -1.5661645764     0.0000000000
    5      C       2.2569722559    -0.0086193401     0.0000000000
    6      C       1.0186893458    -0.5146996411     0.0000000000
 ----------------------------------------------------------------
 Molecular Point Group                 Cs    NOp =  2
 Largest Abelian Subgroup              Cs    NOp =  2
 Nuclear Repulsion Energy =   145.1533525565 hartrees
 There are       25 alpha and       25 beta electrons
 Applying Cartesian multipole field
    Component          Value
    ---------          -----
     (2,0,0)        1.00000E-11
     (0,2,0)        2.00000E-11
     (0,0,2)       -3.00000E-11
 Nucleus-field energy     =     0.0000000033 hartrees
 Requested basis set is 6-311++G(d,p)
 There are 46 shells and 113 basis functions
 A cutoff of  1.0D-11 yielded   1029 shell pairs
 There are      6360 function pairs (      6954 Cartesian)
 Smallest overlap matrix eigenvalue = 1.13E-04
 Guess MOs from SCF MO coefficient file

 -----------------------------------------------------------------------
  General SCF calculation program by
  Eric Jon Sundstrom, Paul Horn, Yuezhi Mao, Dmitri Zuev, Alec White,
  David Stuck, Shaama M.S., Shane Yost, Joonho Lee, David Small,
  Daniel Levine, Susi Lehtola, Hugh Burton, Evgeny Epifanovsky
 -----------------------------------------------------------------------
 Exchange:     0.2000 Hartree-Fock + 0.0800 Slater + 0.7200 B88
 Correlation:  0.1900 VWN1RPA + 0.8100 LYP
 Using SG-1 standard quadrature grid
 using 4 threads for integral computing
 -------------------------------------------------------
 OpenMP Integral computing Module                
 Release: version 2.0, May 2017, Q-Chem Inc. Pleasanton 
 -------------------------------------------------------
 -------------------------------------------------------
 OpenMP BLAS3 based DFT computing Module                
 Release: version 1.0, May 2013, Q-Chem Inc. Pittsburgh 
 -------------------------------------------------------
 A restricted SCF calculation will be
 performed using DIIS
 SCF converges when DIIS error is below 1.0e-08
 ---------------------------------------
  Cycle       Energy         DIIS error
 ---------------------------------------
    1   -2652.1558947816      9.04e-04  
    2   -2652.1569909920      3.95e-04  
    3   -2652.1568665295      4.80e-04  
    4   -2652.1572316025      6.79e-05  
    5   -2652.1572385876      1.92e-05  
    6   -2652.1572392249      5.15e-06  
    7   -2652.1572392503      9.41e-07  
    8   -2652.1572392512      1.60e-07  
    9   -2652.1572392512      2.33e-08  
   10   -2652.1572392513      3.73e-09  Convergence criterion met
 ---------------------------------------
 SCF time:   CPU 10.43s  wall 3.00s 
 SCF   energy in the final basis set =    -2652.1572392513
 Total energy in the final basis set =    -2652.1572392513

 --------------------------------------------------------------
             Orbital Energies (a.u.) and Symmetries
 --------------------------------------------------------------

 Alpha MOs, Restricted
 -- Occupied --                  
-482.84  -62.49  -56.31  -56.31  -56.31  -10.24  -10.19   -8.70
  1 A'    2 A'    3 A'    1 A"    4 A'    5 A'    6 A'    7 A'                 
 -6.530  -6.517  -6.517  -2.640  -2.637  -2.637  -2.627  -2.627
  8 A'    2 A"    9 A'   10 A'    3 A"   11 A'   12 A'    4 A"                 
 -0.842  -0.748  -0.590  -0.493  -0.450  -0.384  -0.352  -0.297
 13 A'   14 A'   15 A'   16 A'   17 A'   18 A'    5 A"   19 A'                 
 -0.264
  6 A"                                                                         
 -- Virtual --                   
 -0.028  -0.009  -0.002   0.017   0.024   0.058   0.065   0.071
  7 A"   20 A'   21 A'   22 A'   23 A'    8 A"   24 A'   25 A'                 
  0.086   0.086   0.106   0.114   0.118   0.130   0.144   0.150
  9 A"   26 A'   27 A'   28 A'   10 A"   29 A'   30 A'   31 A'                 
  0.161   0.195   0.202   0.313   0.325   0.409   0.428   0.428
 32 A'   33 A'   34 A'   35 A'   36 A'   37 A'   11 A"   38 A'                 
  0.448   0.473   0.496   0.506   0.555   0.564   0.575   0.592
 39 A'   40 A'   41 A'   12 A"   13 A"   42 A'   14 A"   43 A'                 
  0.637   0.640   0.696   0.719   0.762   0.801   0.827   0.906
 44 A'   15 A"   45 A'   46 A'   47 A'   48 A'   49 A'   50 A'                 
  0.930   1.011   1.072   1.313   1.394   1.435   1.515   1.607
 51 A'   16 A"   17 A"   18 A"   52 A'   53 A'   54 A'   55 A'                 
  1.641   1.669   1.763   1.864   1.970   1.977   2.047   2.072
 19 A"   56 A'   20 A"   57 A'   21 A"   58 A'   22 A"   59 A'                 
  2.116   2.134   2.158   2.256   2.410   2.560   2.622   2.666
 23 A"   60 A'   61 A'   62 A'   63 A'   64 A'   65 A'   66 A'                 
  2.692   2.723   2.859   2.949   3.164   3.435   3.752   4.002
 24 A"   67 A'   25 A"   68 A'   69 A'   70 A'   71 A'   26 A"                 
  4.022   4.058   4.077   4.182   4.366   6.608   7.552   7.587
 72 A'   73 A'   27 A"   74 A'   75 A'   76 A'   28 A"   77 A'                 
  7.670  23.688  24.206  47.884 289.750 289.784 289.8951020.666
 78 A'   79 A'   80 A'   81 A'   29 A"   82 A'   83 A'   84 A'                 

 Beta MOs, Restricted
 -- Occupied --                  
-482.84  -62.49  -56.31  -56.31  -56.31  -10.24  -10.19   -8.70
  1 A'    2 A'    3 A'    1 A"    4 A'    5 A'    6 A'    7 A'                 
 -6.530  -6.517  -6.517  -2.640  -2.637  -2.637  -2.627  -2.627
  8 A'    2 A"    9 A'   10 A'    3 A"   11 A'   12 A'    4 A"                 
 -0.842  -0.748  -0.590  -0.493  -0.450  -0.384  -0.352  -0.297
 13 A'   14 A'   15 A'   16 A'   17 A'   18 A'    5 A"   19 A'                 
 -0.264
  6 A"                                                                         
 -- Virtual --                   
 -0.028  -0.009  -0.002   0.017   0.024   0.058   0.065   0.071
  7 A"   20 A'   21 A'   22 A'   23 A'    8 A"   24 A'   25 A'                 
  0.086   0.086   0.106   0.114   0.118   0.130   0.144   0.150
  9 A"   26 A'   27 A'   28 A'   10 A"   29 A'   30 A'   31 A'                 
  0.161   0.195   0.202   0.313   0.325   0.409   0.428   0.428
 32 A'   33 A'   34 A'   35 A'   36 A'   37 A'   11 A"   38 A'                 
  0.448   0.473   0.496   0.506   0.555   0.564   0.575   0.592
 39 A'   40 A'   41 A'   12 A"   13 A"   42 A'   14 A"   43 A'                 
  0.637   0.640   0.696   0.719   0.762   0.801   0.827   0.906
 44 A'   15 A"   45 A'   46 A'   47 A'   48 A'   49 A'   50 A'                 
  0.930   1.011   1.072   1.313   1.394   1.435   1.515   1.607
 51 A'   16 A"   17 A"   18 A"   52 A'   53 A'   54 A'   55 A'                 
  1.641   1.669   1.763   1.864   1.970   1.977   2.047   2.072
 19 A"   56 A'   20 A"   57 A'   21 A"   58 A'   22 A"   59 A'                 
  2.116   2.134   2.158   2.256   2.410   2.560   2.622   2.666
 23 A"   60 A'   61 A'   62 A'   63 A'   64 A'   65 A'   66 A'                 
  2.692   2.723   2.859   2.949   3.164   3.435   3.752   4.002
 24 A"   67 A'   25 A"   68 A'   69 A'   70 A'   71 A'   26 A"                 
  4.022   4.058   4.077   4.182   4.366   6.608   7.552   7.587
 72 A'   73 A'   27 A"   74 A'   75 A'   76 A'   28 A"   77 A'                 
  7.670  23.688  24.206  47.884 289.750 289.784 289.8951020.666
 78 A'   79 A'   80 A'   81 A'   29 A"   82 A'   83 A'   84 A'                 
 --------------------------------------------------------------

          Ground-State Mulliken Net Atomic Charges

     Atom                 Charge (a.u.)
  ----------------------------------------
      1 H                     0.152795
      2 Br                   -0.105622
      3 H                     0.113540
      4 H                     0.203909
      5 C                    -0.298855
      6 C                    -0.065767
  ----------------------------------------
  Sum of atomic charges =     0.000000

 -----------------------------------------------------------------
                    Cartesian Multipole Moments
 -----------------------------------------------------------------
    Charge (ESU x 10^10)
                 0.0000
    Dipole Moment (Debye)
         X       1.1898      Y      -0.7016      Z      -0.0000
       Tot       1.3812
    Quadrupole Moments (Debye-Ang)
        XX     -27.9024     XY      -0.8620     YY     -29.1717
        XZ       0.0000     YZ      -0.0000     ZZ     -33.3994
    Octopole Moments (Debye-Ang^2)
       XXX     -27.9565    XXY      -4.7539    XYY      -9.6441
       YYY     -20.0396    XXZ       0.0000    XYZ       0.0000
       YYZ      -0.0000    XZZ     -14.5767    YZZ      -5.8152
       ZZZ      -0.0000
    Hexadecapole Moments (Debye-Ang^3)
      XXXX    -300.6809   XXXY      18.2703   XXYY     -61.6745
      XYYY      24.0190   YYYY     -86.0123   XXXZ       0.0000
      XXYZ      -0.0000   XYYZ       0.0000   YYYZ      -0.0000
      XXZZ     -69.2160   XYZZ       9.5317   YYZZ     -22.9707
      XZZZ       0.0000   YZZZ      -0.0000   ZZZZ     -41.8228
 -----------------------------------------------------------------
 Calculating analytic gradient of the SCF energy
 Gradient of SCF Energy
            1           2           3           4           5           6
    1  -0.0065620   0.0101756  -0.0102932   0.0030834   0.0271023  -0.0235061
    2  -0.0082753  -0.0068821   0.0009917   0.0089001   0.0109717  -0.0057060
    3  -0.0000000   0.0000000   0.0000000   0.0000000   0.0000000  -0.0000000
 Max gradient component =       2.710E-02
 RMS gradient           =       1.027E-02
 Gradient time:  CPU 3.12 s  wall 0.87 s
 Geometry Optimization Parameters
   NAtoms,    NIC,     NZ,  NCons,   NDum,   NFix, NCnnct, MaxDiis
        6      27       0       0       0       0       0       0

 Cartesian Hessian Update
 Hessian Updated using BFGS Update


** GEOMETRY OPTIMIZATION IN DELOCALIZED INTERNAL COORDINATES **
   Searching for a Minimum

   Optimization Cycle:  10

                       Coordinates (Angstroms)
     ATOM                X               Y               Z
      1  H         2.4172563243    1.0480217074    0.0000000000
      2  Br       -0.5437256212    0.5180211994    0.0000000000
      3  H         3.0636833035   -0.7141468103    0.0000000000
      4  H         0.8259504922   -1.5661645764    0.0000000000
      5  C         2.2569722559   -0.0086193401    0.0000000000
      6  C         1.0186893458   -0.5146996411    0.0000000000
   Point Group: cs    Number of degrees of freedom:     9


   Energy is  -2652.157239251

 Hessian Updated using BFGS Update

  9 Hessian modes will be used to form the next step
  Hessian Eigenvalues:
     0.126712    0.138821    0.138991    0.160024    0.176225    0.225375
     0.324946    0.564682    0.671106

 Minimum Search - Taking Simple RFO Step
 Searching for Lamda that Minimizes Along All modes
 Value Taken    Lamda =  -0.00144391
 Step Taken.  Stepsize is  0.068472

                             Maximum     Tolerance    Cnvgd?
         Gradient           0.022602      0.000300      NO
         Displacement       0.052883      0.001200      NO
         Energy change     -0.001633      0.000001      NO


 New Cartesian Coordinates Obtained by Inverse Iteration

 Displacement from previous Coordinates is:  0.056612
 ----------------------------------------------------------------
             Standard Nuclear Orientation (Angstroms)
    I     Atom           X                Y                Z
 ----------------------------------------------------------------
    1      H       2.4246416474     1.0537530047     0.0000000000
    2      Br     -0.5455289367     0.5224722894     0.0000000000
    3      H       3.0807305501    -0.7056382079     0.0000000000
    4      H       0.8132021042    -1.5778276838     0.0000000000
    5      C       2.2471163088    -0.0134787340     0.0000000000
    6      C       1.0186644268    -0.5168681294     0.0000000000
 ----------------------------------------------------------------
 Molecular Point Group                 Cs    NOp =  2
 Largest Abelian Subgroup              Cs    NOp =  2
 Nuclear Repulsion Energy =   144.9920190879 hartrees
 There are       25 alpha and       25 beta electrons
 Applying Cartesian multipole field
    Component          Value
    ---------          -----
     (2,0,0)        1.00000E-11
     (0,2,0)        2.00000E-11
     (0,0,2)       -3.00000E-11
 Nucleus-field energy     =     0.0000000033 hartrees
 Requested basis set is 6-311++G(d,p)
 There are 46 shells and 113 basis functions
 A cutoff of  1.0D-11 yielded   1029 shell pairs
 There are      6360 function pairs (      6954 Cartesian)
 Smallest overlap matrix eigenvalue = 1.09E-04
 Guess MOs from SCF MO coefficient file

 -----------------------------------------------------------------------
  General SCF calculation program by
  Eric Jon Sundstrom, Paul Horn, Yuezhi Mao, Dmitri Zuev, Alec White,
  David Stuck, Shaama M.S., Shane Yost, Joonho Lee, David Small,
  Daniel Levine, Susi Lehtola, Hugh Burton, Evgeny Epifanovsky
 -----------------------------------------------------------------------
 Exchange:     0.2000 Hartree-Fock + 0.0800 Slater + 0.7200 B88
 Correlation:  0.1900 VWN1RPA + 0.8100 LYP
 Using SG-1 standard quadrature grid
 using 4 threads for integral computing
 -------------------------------------------------------
 OpenMP Integral computing Module                
 Release: version 2.0, May 2017, Q-Chem Inc. Pleasanton 
 -------------------------------------------------------
 -------------------------------------------------------
 OpenMP BLAS3 based DFT computing Module                
 Release: version 1.0, May 2013, Q-Chem Inc. Pittsburgh 
 -------------------------------------------------------
 A restricted SCF calculation will be
 performed using DIIS
 SCF converges when DIIS error is below 1.0e-08
 ---------------------------------------
  Cycle       Energy         DIIS error
 ---------------------------------------
    1   -2652.1580142415      3.12e-04  
    2   -2652.1581706290      5.62e-05  
    3   -2652.1581691836      6.42e-05  
    4   -2652.1581760866      1.85e-05  
    5   -2652.1581765407      6.46e-06  
    6   -2652.1581766111      1.65e-06  
    7   -2652.1581766142      2.60e-07  
    8   -2652.1581766143      5.03e-08  
    9   -2652.1581766143      1.37e-08  
   10   -2652.1581766143      1.51e-09  Convergence criterion met
 ---------------------------------------
 SCF time:   CPU 10.41s  wall 3.00s 
 SCF   energy in the final basis set =    -2652.1581766143
 Total energy in the final basis set =    -2652.1581766143

 --------------------------------------------------------------
             Orbital Energies (a.u.) and Symmetries
 --------------------------------------------------------------

 Alpha MOs, Restricted
 -- Occupied --                  
-482.84  -62.49  -56.31  -56.31  -56.31  -10.24  -10.19   -8.70
  1 A'    2 A'    3 A'    1 A"    4 A'    5 A'    6 A'    7 A'                 
 -6.529  -6.517  -6.516  -2.640  -2.637  -2.636  -2.626  -2.626
  8 A'    2 A"    9 A'   10 A'    3 A"   11 A'   12 A'    4 A"                 
 -0.841  -0.748  -0.588  -0.491  -0.451  -0.380  -0.352  -0.297
 13 A'   14 A'   15 A'   16 A'   17 A'   18 A'    5 A"   19 A'                 
 -0.265
  6 A"                                                                         
 -- Virtual --                   
 -0.027  -0.010  -0.003   0.016   0.024   0.058   0.065   0.071
  7 A"   20 A'   21 A'   22 A'   23 A'    8 A"   24 A'   25 A'                 
  0.086   0.086   0.105   0.114   0.118   0.129   0.143   0.150
  9 A"   26 A'   27 A'   28 A'   10 A"   29 A'   30 A'   31 A'                 
  0.161   0.192   0.201   0.316   0.322   0.409   0.428   0.428
 32 A'   33 A'   34 A'   35 A'   36 A'   37 A'   38 A'   11 A"                 
  0.447   0.473   0.493   0.505   0.555   0.562   0.575   0.592
 39 A'   40 A'   41 A'   12 A"   13 A"   42 A'   14 A"   43 A'                 
  0.634   0.640   0.691   0.719   0.761   0.798   0.832   0.905
 44 A'   15 A"   45 A'   46 A'   47 A'   48 A'   49 A'   50 A'                 
  0.928   1.011   1.072   1.312   1.401   1.432   1.512   1.602
 51 A'   16 A"   17 A"   18 A"   52 A'   53 A'   54 A'   55 A'                 
  1.636   1.664   1.755   1.859   1.967   1.983   2.053   2.067
 19 A"   56 A'   20 A"   57 A'   21 A"   58 A'   22 A"   59 A'                 
  2.106   2.129   2.163   2.261   2.404   2.554   2.612   2.669
 23 A"   60 A'   61 A'   62 A'   63 A'   64 A'   65 A'   66 A'                 
  2.692   2.704   2.859   2.946   3.157   3.443   3.730   4.003
 24 A"   67 A'   25 A"   68 A'   69 A'   70 A'   71 A'   26 A"                 
  4.017   4.034   4.077   4.182   4.366   6.607   7.553   7.587
 72 A'   73 A'   27 A"   74 A'   75 A'   76 A'   28 A"   77 A'                 
  7.670  23.659  24.234  47.884 289.751 289.785 289.8951020.665
 78 A'   79 A'   80 A'   81 A'   29 A"   82 A'   83 A'   84 A'                 

 Beta MOs, Restricted
 -- Occupied --                  
-482.84  -62.49  -56.31  -56.31  -56.31  -10.24  -10.19   -8.70
  1 A'    2 A'    3 A'    1 A"    4 A'    5 A'    6 A'    7 A'                 
 -6.529  -6.517  -6.516  -2.640  -2.637  -2.636  -2.626  -2.626
  8 A'    2 A"    9 A'   10 A'    3 A"   11 A'   12 A'    4 A"                 
 -0.841  -0.748  -0.588  -0.491  -0.451  -0.380  -0.352  -0.297
 13 A'   14 A'   15 A'   16 A'   17 A'   18 A'    5 A"   19 A'                 
 -0.265
  6 A"                                                                         
 -- Virtual --                   
 -0.027  -0.010  -0.003   0.016   0.024   0.058   0.065   0.071
  7 A"   20 A'   21 A'   22 A'   23 A'    8 A"   24 A'   25 A'                 
  0.086   0.086   0.105   0.114   0.118   0.129   0.143   0.150
  9 A"   26 A'   27 A'   28 A'   10 A"   29 A'   30 A'   31 A'                 
  0.161   0.192   0.201   0.316   0.322   0.409   0.428   0.428
 32 A'   33 A'   34 A'   35 A'   36 A'   37 A'   38 A'   11 A"                 
  0.447   0.473   0.493   0.505   0.555   0.562   0.575   0.592
 39 A'   40 A'   41 A'   12 A"   13 A"   42 A'   14 A"   43 A'                 
  0.634   0.640   0.691   0.719   0.761   0.798   0.832   0.905
 44 A'   15 A"   45 A'   46 A'   47 A'   48 A'   49 A'   50 A'                 
  0.928   1.011   1.072   1.312   1.401   1.432   1.512   1.602
 51 A'   16 A"   17 A"   18 A"   52 A'   53 A'   54 A'   55 A'                 
  1.636   1.664   1.755   1.859   1.967   1.983   2.053   2.067
 19 A"   56 A'   20 A"   57 A'   21 A"   58 A'   22 A"   59 A'                 
  2.106   2.129   2.163   2.261   2.404   2.554   2.612   2.669
 23 A"   60 A'   61 A'   62 A'   63 A'   64 A'   65 A'   66 A'                 
  2.692   2.704   2.859   2.946   3.157   3.443   3.730   4.003
 24 A"   67 A'   25 A"   68 A'   69 A'   70 A'   71 A'   26 A"                 
  4.017   4.034   4.077   4.182   4.366   6.607   7.553   7.587
 72 A'   73 A'   27 A"   74 A'   75 A'   76 A'   28 A"   77 A'                 
  7.670  23.659  24.234  47.884 289.751 289.785 289.8951020.665
 78 A'   79 A'   80 A'   81 A'   29 A"   82 A'   83 A'   84 A'                 
 --------------------------------------------------------------

          Ground-State Mulliken Net Atomic Charges

     Atom                 Charge (a.u.)
  ----------------------------------------
      1 H                     0.154523
      2 Br                   -0.109292
      3 H                     0.115278
      4 H                     0.204845
      5 C                    -0.305615
      6 C                    -0.059738
  ----------------------------------------
  Sum of atomic charges =     0.000000

 -----------------------------------------------------------------
                    Cartesian Multipole Moments
 -----------------------------------------------------------------
    Charge (ESU x 10^10)
                 0.0000
    Dipole Moment (Debye)
         X       1.2251      Y      -0.7071      Z      -0.0000
       Tot       1.4145
    Quadrupole Moments (Debye-Ang)
        XX     -27.7935     XY      -0.8105     YY     -29.2060
        XZ      -0.0000     YZ       0.0000     ZZ     -33.4119
    Octopole Moments (Debye-Ang^2)
       XXX     -27.1895    XXY      -4.6470    XYY      -9.6889
       YYY     -20.2043    XXZ      -0.0000    XYZ      -0.0000
       YYZ       0.0000    XZZ     -14.4807    YZZ      -5.8670
       ZZZ      -0.0000
    Hexadecapole Moments (Debye-Ang^3)
      XXXX    -298.1217   XXXY      18.9176   XXYY     -61.9724
      XYYY      24.4520   YYYY     -86.9033   XXXZ      -0.0000
      XXYZ       0.0000   XYYZ      -0.0000   YYYZ       0.0000
      XXZZ     -69.1130   XYZZ       9.6394   YYZZ     -23.1544
      XZZZ      -0.0000   YZZZ       0.0000   ZZZZ     -41.7887
 -----------------------------------------------------------------
 Calculating analytic gradient of the SCF energy
 Gradient of SCF Energy
            1           2           3           4           5           6
    1  -0.0028699   0.0089809  -0.0023663   0.0007806   0.0068463  -0.0113716
    2   0.0003157  -0.0061307  -0.0021665   0.0007427   0.0022404   0.0049983
    3   0.0000000  -0.0000000  -0.0000000  -0.0000000   0.0000000   0.0000000
 Max gradient component =       1.137E-02
 RMS gradient           =       4.373E-03
 Gradient time:  CPU 3.12 s  wall 0.88 s
 Geometry Optimization Parameters
   NAtoms,    NIC,     NZ,  NCons,   NDum,   NFix, NCnnct, MaxDiis
        6      27       0       0       0       0       0       0

 Cartesian Hessian Update
 Hessian Updated using BFGS Update


** GEOMETRY OPTIMIZATION IN DELOCALIZED INTERNAL COORDINATES **
   Searching for a Minimum

   Optimization Cycle:  11

                       Coordinates (Angstroms)
     ATOM                X               Y               Z
      1  H         2.4246416474    1.0537530047    0.0000000000
      2  Br       -0.5455289367    0.5224722894    0.0000000000
      3  H         3.0807305501   -0.7056382079    0.0000000000
      4  H         0.8132021042   -1.5778276838    0.0000000000
      5  C         2.2471163088   -0.0134787340    0.0000000000
      6  C         1.0186644268   -0.5168681294    0.0000000000
   Point Group: cs    Number of degrees of freedom:     9


   Energy is  -2652.158176614

 Hessian Updated using BFGS Update

  9 Hessian modes will be used to form the next step
  Hessian Eigenvalues:
     0.109394    0.138785    0.139294    0.160056    0.170267    0.218511
     0.347931    0.425587    0.719972

 Minimum Search - Taking Simple RFO Step
 Searching for Lamda that Minimizes Along All modes
 Value Taken    Lamda =  -0.00054291
 Step Taken.  Stepsize is  0.052709

                             Maximum     Tolerance    Cnvgd?
         Gradient           0.006443      0.000300      NO
         Displacement       0.032000      0.001200      NO
         Energy change     -0.000937      0.000001      NO


 New Cartesian Coordinates Obtained by Inverse Iteration

 Displacement from previous Coordinates is:  0.049458
 ----------------------------------------------------------------
             Standard Nuclear Orientation (Angstroms)
    I     Atom           X                Y                Z
 ----------------------------------------------------------------
    1      H       2.4305075702     1.0489717252     0.0000000000
    2      Br     -0.5519992601     0.5297922262     0.0000000000
    3      H       3.0928631976    -0.6919545871     0.0000000000
    4      H       0.8045225571    -1.5846460372     0.0000000000
    5      C       2.2421016533    -0.0171959116     0.0000000000
    6      C       1.0208303823    -0.5225548765     0.0000000000
 ----------------------------------------------------------------
 Molecular Point Group                 Cs    NOp =  2
 Largest Abelian Subgroup              Cs    NOp =  2
 Nuclear Repulsion Energy =   144.4562012227 hartrees
 There are       25 alpha and       25 beta electrons
 Applying Cartesian multipole field
    Component          Value
    ---------          -----
     (2,0,0)        1.00000E-11
     (0,2,0)        2.00000E-11
     (0,0,2)       -3.00000E-11
 Nucleus-field energy     =     0.0000000034 hartrees
 Requested basis set is 6-311++G(d,p)
 There are 46 shells and 113 basis functions
 A cutoff of  1.0D-11 yielded   1028 shell pairs
 There are      6345 function pairs (      6936 Cartesian)
 Smallest overlap matrix eigenvalue = 1.08E-04
 Guess MOs from SCF MO coefficient file

 -----------------------------------------------------------------------
  General SCF calculation program by
  Eric Jon Sundstrom, Paul Horn, Yuezhi Mao, Dmitri Zuev, Alec White,
  David Stuck, Shaama M.S., Shane Yost, Joonho Lee, David Small,
  Daniel Levine, Susi Lehtola, Hugh Burton, Evgeny Epifanovsky
 -----------------------------------------------------------------------
 Exchange:     0.2000 Hartree-Fock + 0.0800 Slater + 0.7200 B88
 Correlation:  0.1900 VWN1RPA + 0.8100 LYP
 Using SG-1 standard quadrature grid
 using 4 threads for integral computing
 -------------------------------------------------------
 OpenMP Integral computing Module                
 Release: version 2.0, May 2017, Q-Chem Inc. Pleasanton 
 -------------------------------------------------------
 -------------------------------------------------------
 OpenMP BLAS3 based DFT computing Module                
 Release: version 1.0, May 2013, Q-Chem Inc. Pittsburgh 
 -------------------------------------------------------
 A restricted SCF calculation will be
 performed using DIIS
 SCF converges when DIIS error is below 1.0e-08
 ---------------------------------------
  Cycle       Energy         DIIS error
 ---------------------------------------
    1   -2652.1584296648      2.19e-04  
    2   -2652.1585187267      6.99e-05  
    3   -2652.1585086374      1.07e-04  
    4   -2652.1585268244      8.84e-06  
    5   -2652.1585269557      3.04e-06  
    6   -2652.1585269688      1.12e-06  
    7   -2652.1585269703      1.15e-07  
    8   -2652.1585269703      3.82e-08  
    9   -2652.1585269703      9.32e-09  Convergence criterion met
 ---------------------------------------
 SCF time:   CPU 9.30s  wall 3.00s 
 SCF   energy in the final basis set =    -2652.1585269703
 Total energy in the final basis set =    -2652.1585269703

 --------------------------------------------------------------
             Orbital Energies (a.u.) and Symmetries
 --------------------------------------------------------------

 Alpha MOs, Restricted
 -- Occupied --                  
-482.84  -62.49  -56.31  -56.30  -56.30  -10.24  -10.19   -8.70
  1 A'    2 A'    3 A'    1 A"    4 A'    5 A'    6 A'    7 A'                 
 -6.528  -6.516  -6.515  -2.639  -2.636  -2.635  -2.625  -2.625
  8 A'    2 A"    9 A'   10 A'    3 A"   11 A'   12 A'    4 A"                 
 -0.839  -0.749  -0.589  -0.490  -0.452  -0.378  -0.351  -0.297
 13 A'   14 A'   15 A'   16 A'   17 A'   18 A'    5 A"   19 A'                 
 -0.266
  6 A"                                                                         
 -- Virtual --                   
 -0.026  -0.012  -0.004   0.016   0.024   0.058   0.065   0.071
  7 A"   20 A'   21 A'   22 A'   23 A'    8 A"   24 A'   25 A'                 
  0.085   0.086   0.104   0.114   0.118   0.129   0.143   0.150
 26 A'    9 A"   27 A'   28 A'   10 A"   29 A'   30 A'   31 A'                 
  0.161   0.190   0.202   0.318   0.321   0.407   0.427   0.429
 32 A'   33 A'   34 A'   35 A'   36 A'   37 A'   38 A'   11 A"                 
  0.446   0.473   0.494   0.503   0.555   0.562   0.575   0.592
 39 A'   40 A'   41 A'   12 A"   13 A"   42 A'   14 A"   43 A'                 
  0.633   0.641   0.687   0.719   0.759   0.799   0.834   0.899
 44 A'   15 A"   45 A'   46 A'   47 A'   48 A'   49 A'   50 A'                 
  0.928   1.012   1.071   1.309   1.406   1.437   1.510   1.597
 51 A'   16 A"   17 A"   18 A"   52 A'   53 A'   54 A'   55 A'                 
  1.635   1.658   1.752   1.858   1.966   1.989   2.058   2.063
 19 A"   56 A'   20 A"   57 A'   21 A"   58 A'   22 A"   59 A'                 
  2.105   2.125   2.173   2.265   2.401   2.552   2.605   2.670
 23 A"   60 A'   61 A'   62 A'   63 A'   64 A'   65 A'   66 A'                 
  2.693   2.703   2.859   2.950   3.150   3.448   3.727   4.003
 24 A"   67 A'   25 A"   68 A'   69 A'   70 A'   71 A'   26 A"                 
  4.010   4.030   4.075   4.180   4.368   6.601   7.553   7.588
 72 A'   73 A'   27 A"   74 A'   75 A'   76 A'   28 A"   77 A'                 
  7.670  23.651  24.255  47.880 289.751 289.785 289.8951020.661
 78 A'   79 A'   80 A'   81 A'   29 A"   82 A'   83 A'   84 A'                 

 Beta MOs, Restricted
 -- Occupied --                  
-482.84  -62.49  -56.31  -56.30  -56.30  -10.24  -10.19   -8.70
  1 A'    2 A'    3 A'    1 A"    4 A'    5 A'    6 A'    7 A'                 
 -6.528  -6.516  -6.515  -2.639  -2.636  -2.635  -2.625  -2.625
  8 A'    2 A"    9 A'   10 A'    3 A"   11 A'   12 A'    4 A"                 
 -0.839  -0.749  -0.589  -0.490  -0.452  -0.378  -0.351  -0.297
 13 A'   14 A'   15 A'   16 A'   17 A'   18 A'    5 A"   19 A'                 
 -0.266
  6 A"                                                                         
 -- Virtual --                   
 -0.026  -0.012  -0.004   0.016   0.024   0.058   0.065   0.071
  7 A"   20 A'   21 A'   22 A'   23 A'    8 A"   24 A'   25 A'                 
  0.085   0.086   0.104   0.114   0.118   0.129   0.143   0.150
 26 A'    9 A"   27 A'   28 A'   10 A"   29 A'   30 A'   31 A'                 
  0.161   0.190   0.202   0.318   0.321   0.407   0.427   0.429
 32 A'   33 A'   34 A'   35 A'   36 A'   37 A'   38 A'   11 A"                 
  0.446   0.473   0.494   0.503   0.555   0.562   0.575   0.592
 39 A'   40 A'   41 A'   12 A"   13 A"   42 A'   14 A"   43 A'                 
  0.633   0.641   0.687   0.719   0.759   0.799   0.834   0.899
 44 A'   15 A"   45 A'   46 A'   47 A'   48 A'   49 A'   50 A'                 
  0.928   1.012   1.071   1.309   1.406   1.437   1.510   1.597
 51 A'   16 A"   17 A"   18 A"   52 A'   53 A'   54 A'   55 A'                 
  1.635   1.658   1.752   1.858   1.966   1.989   2.058   2.063
 19 A"   56 A'   20 A"   57 A'   21 A"   58 A'   22 A"   59 A'                 
  2.105   2.125   2.173   2.265   2.401   2.552   2.605   2.670
 23 A"   60 A'   61 A'   62 A'   63 A'   64 A'   65 A'   66 A'                 
  2.693   2.703   2.859   2.950   3.150   3.448   3.727   4.003
 24 A"   67 A'   25 A"   68 A'   69 A'   70 A'   71 A'   26 A"                 
  4.010   4.030   4.075   4.180   4.368   6.601   7.553   7.588
 72 A'   73 A'   27 A"   74 A'   75 A'   76 A'   28 A"   77 A'                 
  7.670  23.651  24.255  47.880 289.751 289.785 289.8951020.661
 78 A'   79 A'   80 A'   81 A'   29 A"   82 A'   83 A'   84 A'                 
 --------------------------------------------------------------

          Ground-State Mulliken Net Atomic Charges

     Atom                 Charge (a.u.)
  ----------------------------------------
      1 H                     0.155810
      2 Br                   -0.114326
      3 H                     0.116511
      4 H                     0.206384
      5 C                    -0.309351
      6 C                    -0.055028
  ----------------------------------------
  Sum of atomic charges =     0.000000

 -----------------------------------------------------------------
                    Cartesian Multipole Moments
 -----------------------------------------------------------------
    Charge (ESU x 10^10)
                 0.0000
    Dipole Moment (Debye)
         X       1.2858      Y      -0.7227      Z       0.0000
       Tot       1.4750
    Quadrupole Moments (Debye-Ang)
        XX     -27.6379     XY      -0.7696     YY     -29.2275
        XZ      -0.0000     YZ       0.0000     ZZ     -33.4241
    Octopole Moments (Debye-Ang^2)
       XXX     -26.0579    XXY      -4.5633    XYY      -9.6472
       YYY     -20.5292    XXZ      -0.0000    XYZ      -0.0000
       YYZ       0.0000    XZZ     -14.2765    YZZ      -5.9673
       ZZZ       0.0000
    Hexadecapole Moments (Debye-Ang^3)
      XXXX    -296.0216   XXXY      19.9434   XXYY     -62.4162
      XYYY      25.0736   YYYY     -87.8992   XXXZ      -0.0000
      XXYZ       0.0000   XYYZ      -0.0000   YYYZ       0.0000
      XXZZ     -69.0861   XYZZ       9.8496   YYZZ     -23.3499
      XZZZ      -0.0000   YZZZ       0.0000   ZZZZ     -41.8045
 -----------------------------------------------------------------
 Calculating analytic gradient of the SCF energy
 Gradient of SCF Energy
            1           2           3           4           5           6
    1  -0.0007359   0.0046992   0.0001900  -0.0001209  -0.0023935  -0.0016390
    2   0.0002824  -0.0031924  -0.0010611  -0.0015910  -0.0005043   0.0060664
    3   0.0000000  -0.0000000  -0.0000000  -0.0000000   0.0000000   0.0000000
 Max gradient component =       6.066E-03
 RMS gradient           =       2.135E-03
 Gradient time:  CPU 3.09 s  wall 0.87 s
 Geometry Optimization Parameters
   NAtoms,    NIC,     NZ,  NCons,   NDum,   NFix, NCnnct, MaxDiis
        6      27       0       0       0       0       0       0

 Cartesian Hessian Update
 Hessian Updated using BFGS Update


** GEOMETRY OPTIMIZATION IN DELOCALIZED INTERNAL COORDINATES **
   Searching for a Minimum

   Optimization Cycle:  12

                       Coordinates (Angstroms)
     ATOM                X               Y               Z
      1  H         2.4305075702    1.0489717252    0.0000000000
      2  Br       -0.5519992601    0.5297922262    0.0000000000
      3  H         3.0928631976   -0.6919545871    0.0000000000
      4  H         0.8045225571   -1.5846460372    0.0000000000
      5  C         2.2421016533   -0.0171959116    0.0000000000
      6  C         1.0208303823   -0.5225548765    0.0000000000
   Point Group: cs    Number of degrees of freedom:     9


   Energy is  -2652.158526970

 Hessian Updated using BFGS Update

  9 Hessian modes will be used to form the next step
  Hessian Eigenvalues:
     0.102052    0.138658    0.144860    0.159445    0.160620    0.210633
     0.292680    0.395425    0.743698

 Minimum Search - Taking Simple RFO Step
 Searching for Lamda that Minimizes Along All modes
 Value Taken    Lamda =  -0.00016807
 Step Taken.  Stepsize is  0.030634

                             Maximum     Tolerance    Cnvgd?
         Gradient           0.003916      0.000300      NO
         Displacement       0.020239      0.001200      NO
         Energy change     -0.000350      0.000001      NO


 New Cartesian Coordinates Obtained by Inverse Iteration

 Displacement from previous Coordinates is:  0.026202
 ----------------------------------------------------------------
             Standard Nuclear Orientation (Angstroms)
    I     Atom           X                Y                Z
 ----------------------------------------------------------------
    1      H       2.4340637660     1.0494227841     0.0000000000
    2      Br     -0.5589829344     0.5340405808     0.0000000000
    3      H       3.0985551848    -0.6871524330     0.0000000000
    4      H       0.8011283327    -1.5854705595     0.0000000000
    5      C       2.2422296715    -0.0197651306     0.0000000000
    6      C       1.0218320800    -0.5286627028     0.0000000000
 ----------------------------------------------------------------
 Molecular Point Group                 Cs    NOp =  2
 Largest Abelian Subgroup              Cs    NOp =  2
 Nuclear Repulsion Energy =   143.8955026138 hartrees
 There are       25 alpha and       25 beta electrons
 Applying Cartesian multipole field
    Component          Value
    ---------          -----
     (2,0,0)        1.00000E-11
     (0,2,0)        2.00000E-11
     (0,0,2)       -3.00000E-11
 Nucleus-field energy     =     0.0000000034 hartrees
 Requested basis set is 6-311++G(d,p)
 There are 46 shells and 113 basis functions
 A cutoff of  1.0D-11 yielded   1028 shell pairs
 There are      6345 function pairs (      6936 Cartesian)
 Smallest overlap matrix eigenvalue = 1.09E-04
 Guess MOs from SCF MO coefficient file

 -----------------------------------------------------------------------
  General SCF calculation program by
  Eric Jon Sundstrom, Paul Horn, Yuezhi Mao, Dmitri Zuev, Alec White,
  David Stuck, Shaama M.S., Shane Yost, Joonho Lee, David Small,
  Daniel Levine, Susi Lehtola, Hugh Burton, Evgeny Epifanovsky
 -----------------------------------------------------------------------
 Exchange:     0.2000 Hartree-Fock + 0.0800 Slater + 0.7200 B88
 Correlation:  0.1900 VWN1RPA + 0.8100 LYP
 Using SG-1 standard quadrature grid
 using 4 threads for integral computing
 -------------------------------------------------------
 OpenMP Integral computing Module                
 Release: version 2.0, May 2017, Q-Chem Inc. Pleasanton 
 -------------------------------------------------------
 -------------------------------------------------------
 OpenMP BLAS3 based DFT computing Module                
 Release: version 1.0, May 2013, Q-Chem Inc. Pittsburgh 
 -------------------------------------------------------
 A restricted SCF calculation will be
 performed using DIIS
 SCF converges when DIIS error is below 1.0e-08
 ---------------------------------------
  Cycle       Energy         DIIS error
 ---------------------------------------
    1   -2652.1585662909      1.44e-04  
    2   -2652.1586060817      5.05e-05  
    3   -2652.1586035276      6.48e-05  
    4   -2652.1586102922      9.68e-06  
    5   -2652.1586104278      3.77e-06  
    6   -2652.1586104510      8.35e-07  
    7   -2652.1586104517      1.89e-07  
    8   -2652.1586104518      3.01e-08  
    9   -2652.1586104518      4.51e-09  Convergence criterion met
 ---------------------------------------
 SCF time:   CPU 9.30s  wall 2.00s 
 SCF   energy in the final basis set =    -2652.1586104518
 Total energy in the final basis set =    -2652.1586104518

 --------------------------------------------------------------
             Orbital Energies (a.u.) and Symmetries
 --------------------------------------------------------------

 Alpha MOs, Restricted
 -- Occupied --                  
-482.83  -62.49  -56.31  -56.30  -56.30  -10.24  -10.19   -8.70
  1 A'    2 A'    3 A'    1 A"    4 A'    5 A'    6 A'    7 A'                 
 -6.528  -6.515  -6.515  -2.639  -2.635  -2.635  -2.625  -2.625
  8 A'    2 A"    9 A'   10 A'    3 A"   11 A'   12 A'    4 A"                 
 -0.837  -0.749  -0.590  -0.490  -0.452  -0.377  -0.350  -0.296
 13 A'   14 A'   15 A'   16 A'   17 A'   18 A'    5 A"   19 A'                 
 -0.267
  6 A"                                                                         
 -- Virtual --                   
 -0.027  -0.015  -0.004   0.016   0.024   0.058   0.065   0.071
  7 A"   20 A'   21 A'   22 A'   23 A'    8 A"   24 A'   25 A'                 
  0.085   0.086   0.104   0.114   0.118   0.129   0.142   0.150
 26 A'    9 A"   27 A'   28 A'   10 A"   29 A'   30 A'   31 A'                 
  0.160   0.189   0.203   0.318   0.321   0.406   0.427   0.429
 32 A'   33 A'   34 A'   35 A'   36 A'   37 A'   38 A'   11 A"                 
  0.445   0.472   0.494   0.502   0.555   0.562   0.575   0.592
 39 A'   40 A'   41 A'   12 A"   13 A"   42 A'   14 A"   43 A'                 
  0.633   0.641   0.684   0.719   0.757   0.799   0.833   0.894
 44 A'   15 A"   45 A'   46 A'   47 A'   48 A'   49 A'   50 A'                 
  0.927   1.012   1.069   1.306   1.408   1.439   1.508   1.594
 51 A'   16 A"   17 A"   18 A"   52 A'   53 A'   54 A'   55 A'                 
  1.633   1.653   1.753   1.858   1.965   1.989   2.057   2.058
 19 A"   56 A'   20 A"   57 A'   21 A"   58 A'   22 A"   59 A'                 
  2.107   2.123   2.176   2.266   2.403   2.551   2.598   2.670
 23 A"   60 A'   61 A'   62 A'   63 A'   64 A'   65 A'   66 A'                 
  2.692   2.701   2.857   2.953   3.144   3.446   3.722   4.004
 24 A"   67 A'   25 A"   68 A'   69 A'   70 A'   71 A'   26 A"                 
  4.012   4.031   4.073   4.178   4.368   6.596   7.554   7.588
 72 A'   73 A'   27 A"   74 A'   75 A'   76 A'   28 A"   77 A'                 
  7.669  23.652  24.253  47.877 289.751 289.785 289.8941020.656
 78 A'   79 A'   80 A'   81 A'   29 A"   82 A'   83 A'   84 A'                 

 Beta MOs, Restricted
 -- Occupied --                  
-482.83  -62.49  -56.31  -56.30  -56.30  -10.24  -10.19   -8.70
  1 A'    2 A'    3 A'    1 A"    4 A'    5 A'    6 A'    7 A'                 
 -6.528  -6.515  -6.515  -2.639  -2.635  -2.635  -2.625  -2.625
  8 A'    2 A"    9 A'   10 A'    3 A"   11 A'   12 A'    4 A"                 
 -0.837  -0.749  -0.590  -0.490  -0.452  -0.377  -0.350  -0.296
 13 A'   14 A'   15 A'   16 A'   17 A'   18 A'    5 A"   19 A'                 
 -0.267
  6 A"                                                                         
 -- Virtual --                   
 -0.027  -0.015  -0.004   0.016   0.024   0.058   0.065   0.071
  7 A"   20 A'   21 A'   22 A'   23 A'    8 A"   24 A'   25 A'                 
  0.085   0.086   0.104   0.114   0.118   0.129   0.142   0.150
 26 A'    9 A"   27 A'   28 A'   10 A"   29 A'   30 A'   31 A'                 
  0.160   0.189   0.203   0.318   0.321   0.406   0.427   0.429
 32 A'   33 A'   34 A'   35 A'   36 A'   37 A'   38 A'   11 A"                 
  0.445   0.472   0.494   0.502   0.555   0.562   0.575   0.592
 39 A'   40 A'   41 A'   12 A"   13 A"   42 A'   14 A"   43 A'                 
  0.633   0.641   0.684   0.719   0.757   0.799   0.833   0.894
 44 A'   15 A"   45 A'   46 A'   47 A'   48 A'   49 A'   50 A'                 
  0.927   1.012   1.069   1.306   1.408   1.439   1.508   1.594
 51 A'   16 A"   17 A"   18 A"   52 A'   53 A'   54 A'   55 A'                 
  1.633   1.653   1.753   1.858   1.965   1.989   2.057   2.058
 19 A"   56 A'   20 A"   57 A'   21 A"   58 A'   22 A"   59 A'                 
  2.107   2.123   2.176   2.266   2.403   2.551   2.598   2.670
 23 A"   60 A'   61 A'   62 A'   63 A'   64 A'   65 A'   66 A'                 
  2.692   2.701   2.857   2.953   3.144   3.446   3.722   4.004
 24 A"   67 A'   25 A"   68 A'   69 A'   70 A'   71 A'   26 A"                 
  4.012   4.031   4.073   4.178   4.368   6.596   7.554   7.588
 72 A'   73 A'   27 A"   74 A'   75 A'   76 A'   28 A"   77 A'                 
  7.669  23.652  24.253  47.877 289.751 289.785 289.8941020.656
 78 A'   79 A'   80 A'   81 A'   29 A"   82 A'   83 A'   84 A'                 
 --------------------------------------------------------------

          Ground-State Mulliken Net Atomic Charges

     Atom                 Charge (a.u.)
  ----------------------------------------
      1 H                     0.156539
      2 Br                   -0.117683
      3 H                     0.117331
      4 H                     0.207962
      5 C                    -0.310627
      6 C                    -0.053522
  ----------------------------------------
  Sum of atomic charges =     0.000000

 -----------------------------------------------------------------
                    Cartesian Multipole Moments
 -----------------------------------------------------------------
    Charge (ESU x 10^10)
                 0.0000
    Dipole Moment (Debye)
         X       1.3273      Y      -0.7368      Z      -0.0000
       Tot       1.5181
    Quadrupole Moments (Debye-Ang)
        XX     -27.5530     XY      -0.7601     YY     -29.2242
        XZ      -0.0000     YZ      -0.0000     ZZ     -33.4494
    Octopole Moments (Debye-Ang^2)
       XXX     -25.3182    XXY      -4.5363    XYY      -9.5387
       YYY     -20.6917    XXZ      -0.0000    XYZ      -0.0000
       YYZ       0.0000    XZZ     -14.1367    YZZ      -6.0208
       ZZZ      -0.0000
    Hexadecapole Moments (Debye-Ang^3)
      XXXX    -295.8876   XXXY      20.5420   XXYY     -62.7146
      XYYY      25.5483   YYYY     -88.4921   XXXZ      -0.0000
      XXYZ      -0.0000   XYYZ      -0.0000   YYYZ       0.0000
      XXZZ     -69.2723   XYZZ      10.0117   YYZZ     -23.4801
      XZZZ      -0.0000   YZZZ      -0.0000   ZZZZ     -41.8775
 -----------------------------------------------------------------
 Calculating analytic gradient of the SCF energy
 Gradient of SCF Energy
            1           2           3           4           5           6
    1   0.0005279   0.0010051   0.0005230   0.0003555  -0.0024191   0.0000075
    2   0.0024922  -0.0006283  -0.0002155   0.0010873  -0.0027334  -0.0000024
    3   0.0000000  -0.0000000  -0.0000000  -0.0000000   0.0000000   0.0000000
 Max gradient component =       2.733E-03
 RMS gradient           =       1.127E-03
 Gradient time:  CPU 3.09 s  wall 0.87 s
 Geometry Optimization Parameters
   NAtoms,    NIC,     NZ,  NCons,   NDum,   NFix, NCnnct, MaxDiis
        6      27       0       0       0       0       0       0

 Cartesian Hessian Update
 Hessian Updated using BFGS Update


** GEOMETRY OPTIMIZATION IN DELOCALIZED INTERNAL COORDINATES **
   Searching for a Minimum

   Optimization Cycle:  13

                       Coordinates (Angstroms)
     ATOM                X               Y               Z
      1  H         2.4340637660    1.0494227841    0.0000000000
      2  Br       -0.5589829344    0.5340405808    0.0000000000
      3  H         3.0985551848   -0.6871524330    0.0000000000
      4  H         0.8011283327   -1.5854705595    0.0000000000
      5  C         2.2422296715   -0.0197651306    0.0000000000
      6  C         1.0218320800   -0.5286627028    0.0000000000
   Point Group: cs    Number of degrees of freedom:     9


   Energy is  -2652.158610452

 Hessian Updated using BFGS Update

  9 Hessian modes will be used to form the next step
  Hessian Eigenvalues:
     0.098410    0.136011    0.139756    0.160087    0.193060    0.226598
     0.277413    0.383509    0.682611

 Minimum Search - Taking Simple RFO Step
 Searching for Lamda that Minimizes Along All modes
 Value Taken    Lamda =  -0.00005712
 Step Taken.  Stepsize is  0.018732

                             Maximum     Tolerance    Cnvgd?
         Gradient           0.002582      0.000300      NO
         Displacement       0.014961      0.001200      NO
         Energy change     -0.000083      0.000001      NO


 New Cartesian Coordinates Obtained by Inverse Iteration

 Displacement from previous Coordinates is:  0.017389
 ----------------------------------------------------------------
             Standard Nuclear Orientation (Angstroms)
    I     Atom           X                Y                Z
 ----------------------------------------------------------------
    1      H       2.4338557286     1.0449421868     0.0000000000
    2      Br     -0.5620173879     0.5374027969     0.0000000000
    3      H       3.1007143500    -0.6836571971     0.0000000000
    4      H       0.7994103466    -1.5895576357     0.0000000000
    5      C       2.2439057068    -0.0179171336     0.0000000000
    6      C       1.0229573564    -0.5288004784     0.0000000000
 ----------------------------------------------------------------
 Molecular Point Group                 Cs    NOp =  2
 Largest Abelian Subgroup              Cs    NOp =  2
 Nuclear Repulsion Energy =   143.6258830645 hartrees
 There are       25 alpha and       25 beta electrons
 Applying Cartesian multipole field
    Component          Value
    ---------          -----
     (2,0,0)        1.00000E-11
     (0,2,0)        2.00000E-11
     (0,0,2)       -3.00000E-11
 Nucleus-field energy     =     0.0000000034 hartrees
 Requested basis set is 6-311++G(d,p)
 There are 46 shells and 113 basis functions
 A cutoff of  1.0D-11 yielded   1027 shell pairs
 There are      6342 function pairs (      6933 Cartesian)
 Smallest overlap matrix eigenvalue = 1.09E-04
 Guess MOs from SCF MO coefficient file

 -----------------------------------------------------------------------
  General SCF calculation program by
  Eric Jon Sundstrom, Paul Horn, Yuezhi Mao, Dmitri Zuev, Alec White,
  David Stuck, Shaama M.S., Shane Yost, Joonho Lee, David Small,
  Daniel Levine, Susi Lehtola, Hugh Burton, Evgeny Epifanovsky
 -----------------------------------------------------------------------
 Exchange:     0.2000 Hartree-Fock + 0.0800 Slater + 0.7200 B88
 Correlation:  0.1900 VWN1RPA + 0.8100 LYP
 Using SG-1 standard quadrature grid
 using 4 threads for integral computing
 -------------------------------------------------------
 OpenMP Integral computing Module                
 Release: version 2.0, May 2017, Q-Chem Inc. Pleasanton 
 -------------------------------------------------------
 -------------------------------------------------------
 OpenMP BLAS3 based DFT computing Module                
 Release: version 1.0, May 2013, Q-Chem Inc. Pittsburgh 
 -------------------------------------------------------
 A restricted SCF calculation will be
 performed using DIIS
 SCF converges when DIIS error is below 1.0e-08
 ---------------------------------------
  Cycle       Energy         DIIS error
 ---------------------------------------
    1   -2652.1585970285      1.02e-04  
    2   -2652.1586057143      7.17e-05  
    3   -2652.1586076608      6.25e-05  
    4   -2652.1586140098      3.10e-06  
    5   -2652.1586140231      1.69e-06  
    6   -2652.1586140272      4.31e-07  
    7   -2652.1586140274      4.18e-08  
    8   -2652.1586140274      1.73e-08  
    9   -2652.1586140274      5.48e-09  Convergence criterion met
 ---------------------------------------
 SCF time:   CPU 9.30s  wall 3.00s 
 SCF   energy in the final basis set =    -2652.1586140274
 Total energy in the final basis set =    -2652.1586140274

 --------------------------------------------------------------
             Orbital Energies (a.u.) and Symmetries
 --------------------------------------------------------------

 Alpha MOs, Restricted
 -- Occupied --                  
-482.83  -62.49  -56.31  -56.30  -56.30  -10.24  -10.19   -8.70
  1 A'    2 A'    3 A'    1 A"    4 A'    5 A'    6 A'    7 A'                 
 -6.528  -6.515  -6.514  -2.638  -2.635  -2.635  -2.625  -2.624
  8 A'    2 A"    9 A'   10 A'    3 A"   11 A'   12 A'    4 A"                 
 -0.836  -0.749  -0.590  -0.490  -0.453  -0.377  -0.349  -0.296
 13 A'   14 A'   15 A'   16 A'   17 A'   18 A'    5 A"   19 A'                 
 -0.267
  6 A"                                                                         
 -- Virtual --                   
 -0.027  -0.016  -0.004   0.016   0.024   0.058   0.064   0.071
  7 A"   20 A'   21 A'   22 A'   23 A'    8 A"   24 A'   25 A'                 
  0.085   0.086   0.104   0.114   0.118   0.129   0.142   0.150
 26 A'    9 A"   27 A'   28 A'   10 A"   29 A'   30 A'   31 A'                 
  0.160   0.189   0.203   0.318   0.320   0.406   0.427   0.430
 32 A'   33 A'   34 A'   35 A'   36 A'   37 A'   38 A'   11 A"                 
  0.445   0.472   0.494   0.502   0.555   0.561   0.575   0.592
 39 A'   40 A'   41 A'   12 A"   13 A"   42 A'   14 A"   43 A'                 
  0.632   0.641   0.684   0.718   0.756   0.800   0.832   0.892
 44 A'   15 A"   45 A'   46 A'   47 A'   48 A'   49 A'   50 A'                 
  0.927   1.012   1.069   1.305   1.408   1.441   1.508   1.592
 51 A'   16 A"   17 A"   18 A"   52 A'   53 A'   54 A'   55 A'                 
  1.634   1.652   1.752   1.857   1.966   1.990   2.057   2.058
 19 A"   56 A'   20 A"   57 A'   21 A"   58 A'   59 A'   22 A"                 
  2.105   2.123   2.177   2.265   2.400   2.550   2.601   2.670
 23 A"   60 A'   61 A'   62 A'   63 A'   64 A'   65 A'   66 A'                 
  2.692   2.704   2.857   2.951   3.142   3.443   3.730   4.004
 24 A"   67 A'   25 A"   68 A'   69 A'   70 A'   71 A'   26 A"                 
  4.010   4.030   4.073   4.176   4.369   6.594   7.554   7.588
 72 A'   73 A'   27 A"   74 A'   75 A'   76 A'   28 A"   77 A'                 
  7.669  23.653  24.249  47.875 289.751 289.784 289.8941020.654
 78 A'   79 A'   80 A'   81 A'   29 A"   82 A'   83 A'   84 A'                 

 Beta MOs, Restricted
 -- Occupied --                  
-482.83  -62.49  -56.31  -56.30  -56.30  -10.24  -10.19   -8.70
  1 A'    2 A'    3 A'    1 A"    4 A'    5 A'    6 A'    7 A'                 
 -6.528  -6.515  -6.514  -2.638  -2.635  -2.635  -2.625  -2.624
  8 A'    2 A"    9 A'   10 A'    3 A"   11 A'   12 A'    4 A"                 
 -0.836  -0.749  -0.590  -0.490  -0.453  -0.377  -0.349  -0.296
 13 A'   14 A'   15 A'   16 A'   17 A'   18 A'    5 A"   19 A'                 
 -0.267
  6 A"                                                                         
 -- Virtual --                   
 -0.027  -0.016  -0.004   0.016   0.024   0.058   0.064   0.071
  7 A"   20 A'   21 A'   22 A'   23 A'    8 A"   24 A'   25 A'                 
  0.085   0.086   0.104   0.114   0.118   0.129   0.142   0.150
 26 A'    9 A"   27 A'   28 A'   10 A"   29 A'   30 A'   31 A'                 
  0.160   0.189   0.203   0.318   0.320   0.406   0.427   0.430
 32 A'   33 A'   34 A'   35 A'   36 A'   37 A'   38 A'   11 A"                 
  0.445   0.472   0.494   0.502   0.555   0.561   0.575   0.592
 39 A'   40 A'   41 A'   12 A"   13 A"   42 A'   14 A"   43 A'                 
  0.632   0.641   0.684   0.718   0.756   0.800   0.832   0.892
 44 A'   15 A"   45 A'   46 A'   47 A'   48 A'   49 A'   50 A'                 
  0.927   1.012   1.069   1.305   1.408   1.441   1.508   1.592
 51 A'   16 A"   17 A"   18 A"   52 A'   53 A'   54 A'   55 A'                 
  1.634   1.652   1.752   1.857   1.966   1.990   2.057   2.058
 19 A"   56 A'   20 A"   57 A'   21 A"   58 A'   59 A'   22 A"                 
  2.105   2.123   2.177   2.265   2.400   2.550   2.601   2.670
 23 A"   60 A'   61 A'   62 A'   63 A'   64 A'   65 A'   66 A'                 
  2.692   2.704   2.857   2.951   3.142   3.443   3.730   4.004
 24 A"   67 A'   25 A"   68 A'   69 A'   70 A'   71 A'   26 A"                 
  4.010   4.030   4.073   4.176   4.369   6.594   7.554   7.588
 72 A'   73 A'   27 A"   74 A'   75 A'   76 A'   28 A"   77 A'                 
  7.669  23.653  24.249  47.875 289.751 289.784 289.8941020.654
 78 A'   79 A'   80 A'   81 A'   29 A"   82 A'   83 A'   84 A'                 
 --------------------------------------------------------------

          Ground-State Mulliken Net Atomic Charges

     Atom                 Charge (a.u.)
  ----------------------------------------
      1 H                     0.157011
      2 Br                   -0.118754
      3 H                     0.117346
      4 H                     0.207963
      5 C                    -0.311106
      6 C                    -0.052460
  ----------------------------------------
  Sum of atomic charges =     0.000000

 -----------------------------------------------------------------
                    Cartesian Multipole Moments
 -----------------------------------------------------------------
    Charge (ESU x 10^10)
                 0.0000
    Dipole Moment (Debye)
         X       1.3419      Y      -0.7413      Z      -0.0000
       Tot       1.5331
    Quadrupole Moments (Debye-Ang)
        XX     -27.5191     XY      -0.7536     YY     -29.2256
        XZ      -0.0000     YZ      -0.0000     ZZ     -33.4612
    Octopole Moments (Debye-Ang^2)
       XXX     -25.0341    XXY      -4.5644    XYY      -9.5045
       YYY     -20.9043    XXZ      -0.0000    XYZ       0.0000
       YYZ      -0.0000    XZZ     -14.0806    YZZ      -6.0790
       ZZZ      -0.0000
    Hexadecapole Moments (Debye-Ang^3)
      XXXX    -295.9562   XXXY      20.7835   XXYY     -62.9013
      XYYY      25.7111   YYYY     -88.8650   XXXZ      -0.0000
      XXYZ      -0.0000   XYYZ       0.0000   YYYZ      -0.0000
      XXZZ     -69.3602   XYZZ      10.0864   YYZZ     -23.5604
      XZZZ      -0.0000   YZZZ      -0.0000   ZZZZ     -41.9158
 -----------------------------------------------------------------
 Calculating analytic gradient of the SCF energy
 Gradient of SCF Energy
            1           2           3           4           5           6
    1  -0.0001209  -0.0006409   0.0002885  -0.0003714   0.0001700   0.0006747
    2  -0.0019067   0.0004513   0.0002288  -0.0019614   0.0019103   0.0012776
    3   0.0000000   0.0000000   0.0000000  -0.0000000   0.0000000  -0.0000000
 Max gradient component =       1.961E-03
 RMS gradient           =       8.866E-04
 Gradient time:  CPU 3.08 s  wall 0.86 s
 Geometry Optimization Parameters
   NAtoms,    NIC,     NZ,  NCons,   NDum,   NFix, NCnnct, MaxDiis
        6      27       0       0       0       0       0       0

 Cartesian Hessian Update
 Hessian Updated using BFGS Update


** GEOMETRY OPTIMIZATION IN DELOCALIZED INTERNAL COORDINATES **
   Searching for a Minimum

   Optimization Cycle:  14

                       Coordinates (Angstroms)
     ATOM                X               Y               Z
      1  H         2.4338557286    1.0449421868    0.0000000000
      2  Br       -0.5620173879    0.5374027969    0.0000000000
      3  H         3.1007143500   -0.6836571971    0.0000000000
      4  H         0.7994103466   -1.5895576357    0.0000000000
      5  C         2.2439057068   -0.0179171336    0.0000000000
      6  C         1.0229573564   -0.5288004784    0.0000000000
   Point Group: cs    Number of degrees of freedom:     9


   Energy is  -2652.158614027

 Hessian Updated using BFGS Update

  9 Hessian modes will be used to form the next step
  Hessian Eigenvalues:
     0.109667    0.138089    0.142548    0.160090    0.211001    0.265116
     0.364519    0.376153    0.673968

 Minimum Search - Taking Simple RFO Step
 Searching for Lamda that Minimizes Along All modes
 Value Taken    Lamda =  -0.00002605
 Step Taken.  Stepsize is  0.009501

                             Maximum     Tolerance    Cnvgd?
         Gradient           0.001931      0.000300      NO
         Displacement       0.005739      0.001200      NO
         Energy change     -0.000004      0.000001      NO


 New Cartesian Coordinates Obtained by Inverse Iteration

 Displacement from previous Coordinates is:  0.010177
 ----------------------------------------------------------------
             Standard Nuclear Orientation (Angstroms)
    I     Atom           X                Y                Z
 ----------------------------------------------------------------
    1      H       2.4336744131     1.0471734809     0.0000000000
    2      Br     -0.5609887692     0.5354094975     0.0000000000
    3      H       3.0989482212    -0.6861843745     0.0000000000
    4      H       0.8006746997    -1.5868446937     0.0000000000
    5      C       2.2438040783    -0.0185382521     0.0000000000
    6      C       1.0227134575    -0.5286031191     0.0000000000
 ----------------------------------------------------------------
 Molecular Point Group                 Cs    NOp =  2
 Largest Abelian Subgroup              Cs    NOp =  2
 Nuclear Repulsion Energy =   143.7336471120 hartrees
 There are       25 alpha and       25 beta electrons
 Applying Cartesian multipole field
    Component          Value
    ---------          -----
     (2,0,0)        1.00000E-11
     (0,2,0)        2.00000E-11
     (0,0,2)       -3.00000E-11
 Nucleus-field energy     =     0.0000000034 hartrees
 Requested basis set is 6-311++G(d,p)
 There are 46 shells and 113 basis functions
 A cutoff of  1.0D-11 yielded   1028 shell pairs
 There are      6345 function pairs (      6936 Cartesian)
 Smallest overlap matrix eigenvalue = 1.09E-04
 Guess MOs from SCF MO coefficient file

 -----------------------------------------------------------------------
  General SCF calculation program by
  Eric Jon Sundstrom, Paul Horn, Yuezhi Mao, Dmitri Zuev, Alec White,
  David Stuck, Shaama M.S., Shane Yost, Joonho Lee, David Small,
  Daniel Levine, Susi Lehtola, Hugh Burton, Evgeny Epifanovsky
 -----------------------------------------------------------------------
 Exchange:     0.2000 Hartree-Fock + 0.0800 Slater + 0.7200 B88
 Correlation:  0.1900 VWN1RPA + 0.8100 LYP
 Using SG-1 standard quadrature grid
 using 4 threads for integral computing
 -------------------------------------------------------
 OpenMP Integral computing Module                
 Release: version 2.0, May 2017, Q-Chem Inc. Pleasanton 
 -------------------------------------------------------
 -------------------------------------------------------
 OpenMP BLAS3 based DFT computing Module                
 Release: version 1.0, May 2013, Q-Chem Inc. Pittsburgh 
 -------------------------------------------------------
 A restricted SCF calculation will be
 performed using DIIS
 SCF converges when DIIS error is below 1.0e-08
 ---------------------------------------
  Cycle       Energy         DIIS error
 ---------------------------------------
    1   -2652.1586233395      4.95e-05  
    2   -2652.1586255674      3.19e-05  
    3   -2652.1586257064      3.06e-05  
    4   -2652.1586272263      1.58e-06  
    5   -2652.1586272300      7.56e-07  
    6   -2652.1586272308      2.29e-07  
    7   -2652.1586272309      2.58e-08  
    8   -2652.1586272309      1.03e-08  
    9   -2652.1586272309      2.82e-09  Convergence criterion met
 ---------------------------------------
 SCF time:   CPU 9.30s  wall 2.00s 
 SCF   energy in the final basis set =    -2652.1586272309
 Total energy in the final basis set =    -2652.1586272309

 --------------------------------------------------------------
             Orbital Energies (a.u.) and Symmetries
 --------------------------------------------------------------

 Alpha MOs, Restricted
 -- Occupied --                  
-482.83  -62.49  -56.31  -56.30  -56.30  -10.24  -10.19   -8.70
  1 A'    2 A'    3 A'    1 A"    4 A'    5 A'    6 A'    7 A'                 
 -6.528  -6.515  -6.515  -2.638  -2.635  -2.635  -2.625  -2.625
  8 A'    2 A"    9 A'   10 A'    3 A"   11 A'   12 A'    4 A"                 
 -0.837  -0.749  -0.590  -0.490  -0.453  -0.377  -0.350  -0.296
 13 A'   14 A'   15 A'   16 A'   17 A'   18 A'    5 A"   19 A'                 
 -0.267
  6 A"                                                                         
 -- Virtual --                   
 -0.027  -0.015  -0.004   0.016   0.024   0.058   0.065   0.071
  7 A"   20 A'   21 A'   22 A'   23 A'    8 A"   24 A'   25 A'                 
  0.085   0.086   0.104   0.114   0.118   0.129   0.142   0.150
 26 A'    9 A"   27 A'   28 A'   10 A"   29 A'   30 A'   31 A'                 
  0.160   0.189   0.203   0.318   0.320   0.406   0.427   0.430
 32 A'   33 A'   34 A'   35 A'   36 A'   37 A'   38 A'   11 A"                 
  0.445   0.472   0.494   0.502   0.555   0.561   0.575   0.592
 39 A'   40 A'   41 A'   12 A"   13 A"   42 A'   14 A"   43 A'                 
  0.632   0.641   0.684   0.719   0.756   0.799   0.832   0.893
 44 A'   15 A"   45 A'   46 A'   47 A'   48 A'   49 A'   50 A'                 
  0.927   1.012   1.069   1.306   1.408   1.439   1.508   1.593
 51 A'   16 A"   17 A"   18 A"   52 A'   53 A'   54 A'   55 A'                 
  1.634   1.653   1.753   1.858   1.966   1.989   2.057   2.057
 19 A"   56 A'   20 A"   57 A'   21 A"   58 A'   22 A"   59 A'                 
  2.106   2.123   2.176   2.265   2.402   2.551   2.600   2.670
 23 A"   60 A'   61 A'   62 A'   63 A'   64 A'   65 A'   66 A'                 
  2.692   2.703   2.857   2.952   3.143   3.444   3.727   4.004
 24 A"   67 A'   25 A"   68 A'   69 A'   70 A'   71 A'   26 A"                 
  4.012   4.031   4.073   4.177   4.368   6.595   7.554   7.588
 72 A'   73 A'   27 A"   74 A'   75 A'   76 A'   28 A"   77 A'                 
  7.669  23.654  24.249  47.876 289.751 289.785 289.8941020.655
 78 A'   79 A'   80 A'   81 A'   29 A"   82 A'   83 A'   84 A'                 

 Beta MOs, Restricted
 -- Occupied --                  
-482.83  -62.49  -56.31  -56.30  -56.30  -10.24  -10.19   -8.70
  1 A'    2 A'    3 A'    1 A"    4 A'    5 A'    6 A'    7 A'                 
 -6.528  -6.515  -6.515  -2.638  -2.635  -2.635  -2.625  -2.625
  8 A'    2 A"    9 A'   10 A'    3 A"   11 A'   12 A'    4 A"                 
 -0.837  -0.749  -0.590  -0.490  -0.453  -0.377  -0.350  -0.296
 13 A'   14 A'   15 A'   16 A'   17 A'   18 A'    5 A"   19 A'                 
 -0.267
  6 A"                                                                         
 -- Virtual --                   
 -0.027  -0.015  -0.004   0.016   0.024   0.058   0.065   0.071
  7 A"   20 A'   21 A'   22 A'   23 A'    8 A"   24 A'   25 A'                 
  0.085   0.086   0.104   0.114   0.118   0.129   0.142   0.150
 26 A'    9 A"   27 A'   28 A'   10 A"   29 A'   30 A'   31 A'                 
  0.160   0.189   0.203   0.318   0.320   0.406   0.427   0.430
 32 A'   33 A'   34 A'   35 A'   36 A'   37 A'   38 A'   11 A"                 
  0.445   0.472   0.494   0.502   0.555   0.561   0.575   0.592
 39 A'   40 A'   41 A'   12 A"   13 A"   42 A'   14 A"   43 A'                 
  0.632   0.641   0.684   0.719   0.756   0.799   0.832   0.893
 44 A'   15 A"   45 A'   46 A'   47 A'   48 A'   49 A'   50 A'                 
  0.927   1.012   1.069   1.306   1.408   1.439   1.508   1.593
 51 A'   16 A"   17 A"   18 A"   52 A'   53 A'   54 A'   55 A'                 
  1.634   1.653   1.753   1.858   1.966   1.989   2.057   2.057
 19 A"   56 A'   20 A"   57 A'   21 A"   58 A'   22 A"   59 A'                 
  2.106   2.123   2.176   2.265   2.402   2.551   2.600   2.670
 23 A"   60 A'   61 A'   62 A'   63 A'   64 A'   65 A'   66 A'                 
  2.692   2.703   2.857   2.952   3.143   3.444   3.727   4.004
 24 A"   67 A'   25 A"   68 A'   69 A'   70 A'   71 A'   26 A"                 
  4.012   4.031   4.073   4.177   4.368   6.595   7.554   7.588
 72 A'   73 A'   27 A"   74 A'   75 A'   76 A'   28 A"   77 A'                 
  7.669  23.654  24.249  47.876 289.751 289.785 289.8941020.655
 78 A'   79 A'   80 A'   81 A'   29 A"   82 A'   83 A'   84 A'                 
 --------------------------------------------------------------

          Ground-State Mulliken Net Atomic Charges

     Atom                 Charge (a.u.)
  ----------------------------------------
      1 H                     0.156757
      2 Br                   -0.118228
      3 H                     0.117261
      4 H                     0.207964
      5 C                    -0.310681
      6 C                    -0.053073
  ----------------------------------------
  Sum of atomic charges =     0.000000

 -----------------------------------------------------------------
                    Cartesian Multipole Moments
 -----------------------------------------------------------------
    Charge (ESU x 10^10)
                 0.0000
    Dipole Moment (Debye)
         X       1.3350      Y      -0.7396      Z       0.0000
       Tot       1.5262
    Quadrupole Moments (Debye-Ang)
        XX     -27.5379     XY      -0.7597     YY     -29.2235
        XZ      -0.0000     YZ       0.0000     ZZ     -33.4563
    Octopole Moments (Debye-Ang^2)
       XXX     -25.1848    XXY      -4.5574    XYY      -9.5063
       YYY     -20.7885    XXZ      -0.0000    XYZ      -0.0000
       YYZ       0.0000    XZZ     -14.1052    YZZ      -6.0468
       ZZZ       0.0000
    Hexadecapole Moments (Debye-Ang^3)
      XXXX    -296.1547   XXXY      20.6263   XXYY     -62.8032
      XYYY      25.6281   YYYY     -88.6296   XXXZ      -0.0000
      XXYZ       0.0000   XYYZ      -0.0000   YYYZ       0.0000
      XXZZ     -69.3446   XYZZ      10.0482   YYZZ     -23.5109
      XZZZ      -0.0000   YZZZ       0.0000   ZZZZ     -41.9024
 -----------------------------------------------------------------
 Calculating analytic gradient of the SCF energy
 Gradient of SCF Energy
            1           2           3           4           5           6
    1   0.0000064   0.0000093   0.0000666   0.0000572  -0.0001364  -0.0000031
    2   0.0000384  -0.0000223   0.0000417  -0.0000800  -0.0000294   0.0000516
    3   0.0000000  -0.0000000  -0.0000000  -0.0000000   0.0000000  -0.0000000
 Max gradient component =       1.364E-04
 RMS gradient           =       4.717E-05
 Gradient time:  CPU 3.08 s  wall 0.89 s
 Geometry Optimization Parameters
   NAtoms,    NIC,     NZ,  NCons,   NDum,   NFix, NCnnct, MaxDiis
        6      27       0       0       0       0       0       0

 Cartesian Hessian Update
 Hessian Updated using BFGS Update


** GEOMETRY OPTIMIZATION IN DELOCALIZED INTERNAL COORDINATES **
   Searching for a Minimum

   Optimization Cycle:  15

                       Coordinates (Angstroms)
     ATOM                X               Y               Z
      1  H         2.4336744131    1.0471734809    0.0000000000
      2  Br       -0.5609887692    0.5354094975    0.0000000000
      3  H         3.0989482212   -0.6861843745    0.0000000000
      4  H         0.8006746997   -1.5868446937    0.0000000000
      5  C         2.2438040783   -0.0185382521    0.0000000000
      6  C         1.0227134575   -0.5286031191    0.0000000000
   Point Group: cs    Number of degrees of freedom:     9


   Energy is  -2652.158627231

 Hessian Updated using BFGS Update

  9 Hessian modes will be used to form the next step
  Hessian Eigenvalues:
     0.108374    0.138221    0.143718    0.160089    0.208275    0.266235
     0.365363    0.373504    0.675829

 Minimum Search - Taking Simple RFO Step
 Searching for Lamda that Minimizes Along All modes
 Value Taken    Lamda =   0.00000000
 Step Taken.  Stepsize is  0.000670

                             Maximum     Tolerance    Cnvgd?
         Gradient           0.000087      0.000300     YES
         Displacement       0.000542      0.001200     YES
         Energy change     -0.000013      0.000001      NO


                       Distance Matrix (Angstroms)
             H (  1)   Br(  2)   H (  3)   H (  4)   C (  5)
   Br(  2)  3.038077
   H (  3)  1.856642  3.858423
   H (  4)  3.099151  2.521525  2.468451
   C (  5)  1.082494  2.858972  1.084907  2.131246
   C (  6)  2.115155  1.907940  2.082206  1.081285  1.323340

 Final energy is   -2652.1586272308800     


 ******************************
 **  OPTIMIZATION CONVERGED  **
 ******************************

                       Coordinates (Angstroms)
     ATOM                X               Y               Z
      1  H         2.4336744131    1.0471734809    0.0000000000
      2  Br       -0.5609887692    0.5354094975    0.0000000000
      3  H         3.0989482212   -0.6861843745    0.0000000000
      4  H         0.8006746997   -1.5868446937    0.0000000000
      5  C         2.2438040783   -0.0185382521    0.0000000000
      6  C         1.0227134575   -0.5286031191    0.0000000000

Z-matrix Print:
$molecule
0 1
Br
C  1 1.907940
H  2 1.081285 1 112.045412
C  2 1.323340 1 123.433858 3 -180.000000 0
H  4 1.082494 2 122.772894 1 -0.000000 0
H  4 1.084907 2 119.348475 1 -180.000000 0
$end


 --------------------------------------------------------------
             Orbital Energies (a.u.) and Symmetries
 --------------------------------------------------------------

 Alpha MOs, Restricted
 -- Occupied --                  
-482.83  -62.49  -56.31  -56.30  -56.30  -10.24  -10.19   -8.70
  1 A'    2 A'    3 A'    1 A"    4 A'    5 A'    6 A'    7 A'                 
 -6.528  -6.515  -6.515  -2.638  -2.635  -2.635  -2.625  -2.625
  8 A'    2 A"    9 A'   10 A'    3 A"   11 A'   12 A'    4 A"                 
 -0.837  -0.749  -0.590  -0.490  -0.453  -0.377  -0.350  -0.296
 13 A'   14 A'   15 A'   16 A'   17 A'   18 A'    5 A"   19 A'                 
 -0.267
  6 A"                                                                         
 -- Virtual --                   
 -0.027  -0.015  -0.004   0.016   0.024   0.058   0.065   0.071
  7 A"   20 A'   21 A'   22 A'   23 A'    8 A"   24 A'   25 A'                 
  0.085   0.086   0.104   0.114   0.118   0.129   0.142   0.150
 26 A'    9 A"   27 A'   28 A'   10 A"   29 A'   30 A'   31 A'                 
  0.160   0.189   0.203   0.318   0.320   0.406   0.427   0.430
 32 A'   33 A'   34 A'   35 A'   36 A'   37 A'   38 A'   11 A"                 
  0.445   0.472   0.494   0.502   0.555   0.561   0.575   0.592
 39 A'   40 A'   41 A'   12 A"   13 A"   42 A'   14 A"   43 A'                 
  0.632   0.641   0.684   0.719   0.756   0.799   0.832   0.893
 44 A'   15 A"   45 A'   46 A'   47 A'   48 A'   49 A'   50 A'                 
  0.927   1.012   1.069   1.306   1.408   1.439   1.508   1.593
 51 A'   16 A"   17 A"   18 A"   52 A'   53 A'   54 A'   55 A'                 
  1.634   1.653   1.753   1.858   1.966   1.989   2.057   2.057
 19 A"   56 A'   20 A"   57 A'   21 A"   58 A'   22 A"   59 A'                 
  2.106   2.123   2.176   2.265   2.402   2.551   2.600   2.670
 23 A"   60 A'   61 A'   62 A'   63 A'   64 A'   65 A'   66 A'                 
  2.692   2.703   2.857   2.952   3.143   3.444   3.727   4.004
 24 A"   67 A'   25 A"   68 A'   69 A'   70 A'   71 A'   26 A"                 
  4.012   4.031   4.073   4.177   4.368   6.595   7.554   7.588
 72 A'   73 A'   27 A"   74 A'   75 A'   76 A'   28 A"   77 A'                 
  7.669  23.654  24.249  47.876 289.751 289.785 289.8941020.655
 78 A'   79 A'   80 A'   81 A'   29 A"   82 A'   83 A'   84 A'                 

 Beta MOs, Restricted
 -- Occupied --                  
-482.83  -62.49  -56.31  -56.30  -56.30  -10.24  -10.19   -8.70
  1 A'    2 A'    3 A'    1 A"    4 A'    5 A'    6 A'    7 A'                 
 -6.528  -6.515  -6.515  -2.638  -2.635  -2.635  -2.625  -2.625
  8 A'    2 A"    9 A'   10 A'    3 A"   11 A'   12 A'    4 A"                 
 -0.837  -0.749  -0.590  -0.490  -0.453  -0.377  -0.350  -0.296
 13 A'   14 A'   15 A'   16 A'   17 A'   18 A'    5 A"   19 A'                 
 -0.267
  6 A"                                                                         
 -- Virtual --                   
 -0.027  -0.015  -0.004   0.016   0.024   0.058   0.065   0.071
  7 A"   20 A'   21 A'   22 A'   23 A'    8 A"   24 A'   25 A'                 
  0.085   0.086   0.104   0.114   0.118   0.129   0.142   0.150
 26 A'    9 A"   27 A'   28 A'   10 A"   29 A'   30 A'   31 A'                 
  0.160   0.189   0.203   0.318   0.320   0.406   0.427   0.430
 32 A'   33 A'   34 A'   35 A'   36 A'   37 A'   38 A'   11 A"                 
  0.445   0.472   0.494   0.502   0.555   0.561   0.575   0.592
 39 A'   40 A'   41 A'   12 A"   13 A"   42 A'   14 A"   43 A'                 
  0.632   0.641   0.684   0.719   0.756   0.799   0.832   0.893
 44 A'   15 A"   45 A'   46 A'   47 A'   48 A'   49 A'   50 A'                 
  0.927   1.012   1.069   1.306   1.408   1.439   1.508   1.593
 51 A'   16 A"   17 A"   18 A"   52 A'   53 A'   54 A'   55 A'                 
  1.634   1.653   1.753   1.858   1.966   1.989   2.057   2.057
 19 A"   56 A'   20 A"   57 A'   21 A"   58 A'   22 A"   59 A'                 
  2.106   2.123   2.176   2.265   2.402   2.551   2.600   2.670
 23 A"   60 A'   61 A'   62 A'   63 A'   64 A'   65 A'   66 A'                 
  2.692   2.703   2.857   2.952   3.143   3.444   3.727   4.004
 24 A"   67 A'   25 A"   68 A'   69 A'   70 A'   71 A'   26 A"                 
  4.012   4.031   4.073   4.177   4.368   6.595   7.554   7.588
 72 A'   73 A'   27 A"   74 A'   75 A'   76 A'   28 A"   77 A'                 
  7.669  23.654  24.249  47.876 289.751 289.785 289.8941020.655
 78 A'   79 A'   80 A'   81 A'   29 A"   82 A'   83 A'   84 A'                 
 --------------------------------------------------------------

          Ground-State Mulliken Net Atomic Charges

     Atom                 Charge (a.u.)
  ----------------------------------------
      1 H                     0.156757
      2 Br                   -0.118228
      3 H                     0.117261
      4 H                     0.207964
      5 C                    -0.310681
      6 C                    -0.053073
  ----------------------------------------
  Sum of atomic charges =     0.000000

 -----------------------------------------------------------------
                    Cartesian Multipole Moments
 -----------------------------------------------------------------
    Charge (ESU x 10^10)
                 0.0000
    Dipole Moment (Debye)
         X       1.3350      Y      -0.7396      Z       0.0000
       Tot       1.5262
    Quadrupole Moments (Debye-Ang)
        XX     -27.5379     XY      -0.7597     YY     -29.2235
        XZ      -0.0000     YZ       0.0000     ZZ     -33.4563
    Octopole Moments (Debye-Ang^2)
       XXX     -25.1848    XXY      -4.5574    XYY      -9.5063
       YYY     -20.7885    XXZ      -0.0000    XYZ      -0.0000
       YYZ       0.0000    XZZ     -14.1052    YZZ      -6.0468
       ZZZ       0.0000
    Hexadecapole Moments (Debye-Ang^3)
      XXXX    -296.1547   XXXY      20.6263   XXYY     -62.8032
      XYYY      25.6281   YYYY     -88.6296   XXXZ      -0.0000
      XXYZ       0.0000   XYYZ      -0.0000   YYYZ       0.0000
      XXZZ     -69.3446   XYZZ      10.0482   YYZZ     -23.5109
      XZZZ      -0.0000   YZZZ       0.0000   ZZZZ     -41.9024
 -----------------------------------------------------------------
Archival summary:
1\1\TWL01\OPT\ProcedureUnspecified\BasisUnspecified\r123\taweetha\TueAug2805:18:472018TueAug2805:18:472018\0\\#,OPT,ProcedureUnspecified,BasisUnspecified,\\0,1\Br\C,1,1.90794\H,2,1.08128,1,112.045\C,2,1.32334,1,123.434,3,-180,0\H,4,1.08249,2,122.773,1,-0,0\H,4,1.08491,2,119.348,1,-180,0\\\@

 Total job time:  58.53s(wall), 211.28s(cpu) 
 Tue Aug 28 05:18:47 2018

        *************************************************************
        *                                                           *
        *  Thank you very much for using Q-Chem.  Have a nice day.  *
        *                                                           *
        *************************************************************


 
User input: 2 of 2 
 
Q-Chem Developer Version!
                  Welcome to Q-Chem
     A Quantum Leap Into The Future Of Chemistry


 Q-Chem 5.1, Q-Chem, Inc., Pleasanton, CA (2018)

 Yihan Shao,  Zhengting Gan,  E. Epifanovsky,  A. T. B. Gilbert,  M. Wormit,  
 J. Kussmann,  A. W. Lange,  A. Behn,  Jia Deng,  Xintian Feng,  D. Ghosh,  
 M. Goldey,  P. R. Horn,  L. D. Jacobson,  I. Kaliman,  T. Kus,  A. Landau,  
 Jie Liu,  E. I. Proynov,  R. M. Richard,  R. P. Steele,  E. J. Sundstrom,  
 H. L. Woodcock III,  P. M. Zimmerman,  D. Zuev,  B. Albrecht,  E. Alguire,  
 S. A. Baeppler,  D. Barton,  Z. Benda,  Y. A. Bernard,  E. J. Berquist,  
 K. B. Bravaya,  H. Burton,  D. Casanova,  Chun-Min Chang,  Yunqing Chen,  
 A. Chien,  K. D. Closser,  M. P. Coons,  S. Coriani,  S. Dasgupta,  
 A. L. Dempwolff,  M. Diedenhofen,  Hainam Do,  R. G. Edgar,  Po-Tung Fang,  
 S. Faraji,  S. Fatehi,  Qingguo Feng,  K. D. Fenk,  J. Fosso-Tande,  
 Qinghui Ge,  A. Ghysels,  G. Gidofalvi,  J. Gomes,  J. Gonthier,  A. Gunina,  
 D. Hait,  M. W. D. Hanson-Heine,  P. H. P. Harbach,  A. W. Hauser,  
 J. E. Herr,  E. G. Hohenstein,  Z. C. Holden,  Kerwin Hui,  B. C. Huynh,  
 T.-C. Jagau,  Hyunjun Ji,  B. Kaduk,  K. Khistyaev,  Jaehoon Kim,  
 P. Klunzinger,  K. Koh,  D. Kosenkov,  L. Koulias,  T. Kowalczyk,  
 C. M. Krauter,  A. Kunitsa,  Ka Un Lao,  A. Laurent,  K. V. Lawler,  
 Joonho Lee,  D. Lefrancois,  S. Lehtola,  D. S. Levine,  Yi-Pei Li,  
 You-Sheng Lin,  Fenglai Liu,  E. Livshits,  A. Luenser,  P. Manohar,  
 E. Mansoor,  S. F. Manzer,  Shan-Ping Mao,  Yuezhi Mao,  N. Mardirossian,  
 A. V. Marenich,  T. Markovich,  L. A. Martinez-Martinez,  S. A. Maurer,  
 N. J. Mayhall,  S. C. McKenzie,  J.-M. Mewes,  A. F. Morrison,  
 J. W. Mullinax,  K. Nanda,  T. S. Nguyen-Beck,  R. Olivares-Amaya,  
 J. A. Parkhill,  T. M. Perrine,  F. Plasser,  P. Pokhilko,  S. Prager,  
 A. Prociuk,  E. Ramos,  D. R. Rehn,  F. Rob,  M. Schneider,  N. Sergueev,  
 S. M. Sharada,  S. Sharma,  D. W. Small,  T. Stauch,  T. Stein,  
 Yu-Chuan Su,  A. J. W. Thom,  A. Tkatchenko,  T. Tsuchimochi,  N. M. Tubman,  
 L. Vogt,  M. L. Vidal,  O. Vydrov,  M. A. Watson,  J. Wenzel,  
 M. de Wergifosse,  T. A. Wesolowski,  A. White,  J. Witte,  A. Yamada,  
 Jun Yang,  K. Yao,  S. Yeganeh,  S. R. Yost,  Zhi-Qiang You,  A. Zech,  
 Igor Ying Zhang,  Xing Zhang,  Yan Zhao,  Ying Zhu,  B. R. Brooks,  
 G. K. L. Chan,  C. J. Cramer,  M. S. Gordon,  W. J. Hehre,  A. Klamt,  
 M. W. Schmidt,  C. D. Sherrill,  D. G. Truhlar,  A. Aspuru-Guzik,  R. Baer,  
 A. T. Bell,  N. A. Besley,  Jeng-Da Chai,  A. E. DePrince, III,  
 R. A. DiStasio Jr.,  A. Dreuw,  B. D. Dunietz,  T. R. Furlani,  
 Chao-Ping Hsu,  Yousung Jung,  Jing Kong,  D. S. Lambrecht,  WanZhen Liang,  
 C. Ochsenfeld,  V. A. Rassolov,  L. V. Slipchenko,  J. E. Subotnik,  
 T. Van Voorhis,  J. M. Herbert,  A. I. Krylov,  P. M. W. Gill,  M. Head-Gordon

 Contributors to earlier versions of Q-Chem not listed above: 
 R. D. Adamson,  B. Austin,  J. Baker,  G. J. O. Beran,  K. Brandhorst,  
 S. T. Brown,  E. F. C. Byrd,  A. K. Chakraborty,  C.-L. Cheng,  
 Siu Hung Chien,  D. M. Chipman,  D. L. Crittenden,  H. Dachsel,  
 R. J. Doerksen,  A. D. Dutoi,  L. Fusti-Molnar,  W. A. Goddard III,  
 A. Golubeva-Zadorozhnaya,  S. R. Gwaltney,  G. Hawkins,  A. Heyden,  
 S. Hirata,  G. Kedziora,  F. J. Keil,  C. Kelley,  Jihan Kim,  R. A. King,  
 R. Z. Khaliullin,  P. P. Korambath,  W. Kurlancheek,  A. M. Lee,  M. S. Lee,  
 S. V. Levchenko,  Ching Yeh Lin,  D. Liotard,  R. C. Lochan,  I. Lotan,  
 P. E. Maslen,  N. Nair,  D. P. O'Neill,  D. Neuhauser,  E. Neuscamman,  
 C. M. Oana,  R. Olson,  B. Peters,  R. Peverati,  P. A. Pieniazek,  
 Y. M. Rhee,  J. Ritchie,  M. A. Rohrdanz,  E. Rosta,  N. J. Russ,  
 H. F. Schaefer III,  N. E. Schultz,  N. Shenvi,  A. C. Simmonett,  A. Sodt,  
 D. Stuck,  K. S. Thanthiriwatte,  V. Vanovschi,  Tao Wang,  A. Warshel,  
 C. F. Williams,  Q. Wu,  X. Xu,  W. Zhang

 Please cite Q-Chem as follows:
 Y. Shao et al., Mol. Phys. 113, 184-215 (2015)
 DOI: 10.1080/00268976.2014.952696

 Q-Chem 5.1.1 for Intel X86 EM64T Linux

 Parts of Q-Chem use Armadillo 8.300.2 (Tropical Shenanigans).
 http://arma.sourceforge.net/

 Q-Chem begins on Tue Aug 28 05:18:47 2018  

Host: 
0

     Scratch files written to /scratch/taweetham/qchem12663//
The previous job contains 0 fragments, simply inherited here
Input Ideriv = 2
Curr. Ideriv = -1
Max.  Ideriv = 2

Checking the input file for inconsistencies... 	...done.

--------------------------------------------------------------
User input:
--------------------------------------------------------------

$molecule
read
$end

$rem
   SCF_GUESS 	READ
   JOB_TYPE 	FREQUENCY
   BASIS 	6-311++G**
   EXCHANGE 	B3LYP
   MEM_TOTAL	7500	
$end


--------------------------------------------------------------
 ----------------------------------------------------------------
             Standard Nuclear Orientation (Angstroms)
    I     Atom           X                Y                Z
 ----------------------------------------------------------------
    1      H       1.9952273813     1.3878514022     0.0000000000
    2      Br     -0.7299149136     0.0449033681     0.0000000000
    3      H       3.1263391136    -0.0844613852    -0.0000000000
    4      H       1.1794723705    -1.6020120681    -0.0000000000
    5      C       2.1165365714     0.3121765803     0.0000000000
    6      C       1.0911272807    -0.5243425522    -0.0000000000
 ----------------------------------------------------------------
 Molecular Point Group                 Cs    NOp =  2
 Largest Abelian Subgroup              Cs    NOp =  2
 Nuclear Repulsion Energy =   143.7336471120 hartrees
 There are       25 alpha and       25 beta electrons
 Requested basis set is 6-311++G(d,p)
 There are 46 shells and 113 basis functions

 Total QAlloc Memory Limit   7500 MB
 Mega-Array Size       188 MB
 MEM_STATIC part       192 MB

                       Distance Matrix (Angstroms)
             H (  1)   Br(  2)   H (  3)   H (  4)   C (  5)
   Br(  2)  3.038077
   H (  3)  1.856642  3.858423
   H (  4)  3.099151  2.521525  2.468451
   C (  5)  1.082494  2.858972  1.084907  2.131246
   C (  6)  2.115155  1.907940  2.082206  1.081285  1.323340

 A cutoff of  1.0D-11 yielded   1028 shell pairs
 There are      6345 function pairs (      6936 Cartesian)

 -------------------------------------------------------
 OpenMP Integral Computing Module                       
 Release: version 1.0, May 2013, Q-Chem Inc. Pittsburgh 
 -------------------------------------------------------
 Integral Job Info:
 Integral job number is                      11
 Integral operator is                         1
 short-range coefficients                     0
 long-range coefficients              100000000
 Omega coefficients                           0
 if combine SR and LR in K                    0
 Integral screening is                        0
 Integral computing path is                   2
 max size of driver memory is            800000
 size of driver memory is                593474
 size of scratch memory is             29623520
 max col of scratch BK array               1296
 max len of scratch array in speh3          155
 max len of scratch index in speh4           18
 max int batch size is                      520
 min int batch size is                       52
 fixed nKL is                                45
 max L of basis functions is                  2
 order of int derivative is                   0
 number of shells is                         46
 number of basis is                         118
 number of cartesian basis is               118
 number of contracted shell pairs          1028
 number of primitive shell pairs           2682
 maxK2 (contraction) of shell pair           36
 max number of K2 of shell pair               1
 max number of CS2 of shell pair            129
 max number of PS2 of shell pair            240
 mem total for path MDJ                  515062
 -------------------------------------------------------
 Smallest overlap matrix eigenvalue = 1.09E-04
 Guess MOs from SCF MO coefficient file

 -----------------------------------------------------------------------
  General SCF calculation program by
  Eric Jon Sundstrom, Paul Horn, Yuezhi Mao, Dmitri Zuev, Alec White,
  David Stuck, Shaama M.S., Shane Yost, Joonho Lee, David Small,
  Daniel Levine, Susi Lehtola, Hugh Burton, Evgeny Epifanovsky
 -----------------------------------------------------------------------
 Exchange:     0.2000 Hartree-Fock + 0.0800 Slater + 0.7200 B88
 Correlation:  0.1900 VWN1RPA + 0.8100 LYP
 Using SG-1 standard quadrature grid
 using 4 threads for integral computing
 -------------------------------------------------------
 OpenMP Integral computing Module                
 Release: version 2.0, May 2017, Q-Chem Inc. Pleasanton 
 -------------------------------------------------------
 -------------------------------------------------------
 OpenMP BLAS3 based DFT computing Module                
 Release: version 1.0, May 2013, Q-Chem Inc. Pittsburgh 
 -------------------------------------------------------
 A restricted SCF calculation will be
 performed using DIIS
 SCF converges when DIIS error is below 1.0e-08
 ---------------------------------------
  Cycle       Energy         DIIS error
 ---------------------------------------
    1   -2652.0956239290      5.17e-03  
    2   -2652.1578491678      5.80e-04  
    3   -2652.1579706571      6.60e-04  
    4   -2652.1586092539      1.62e-04  
    5   -2652.1586423976      6.99e-05  
    6   -2652.1586494910      2.02e-05  
    7   -2652.1586501329      1.66e-06  
    8   -2652.1586501378      5.85e-07  
    9   -2652.1586501382      1.57e-07  
   10   -2652.1586501382      2.22e-08  
   11   -2652.1586501382      6.63e-09  Convergence criterion met
 ---------------------------------------
 SCF time:   CPU 11.50s  wall 3.00s 
 SCF   energy in the final basis set =    -2652.1586501382
 Total energy in the final basis set =    -2652.1586501382

 --------------------------------------------------------------
             Orbital Energies (a.u.) and Symmetries
 --------------------------------------------------------------

 Alpha MOs, Restricted
 -- Occupied --                  
-482.83  -62.49  -56.31  -56.30  -56.30  -10.24  -10.19   -8.70
  1 A'    2 A'    3 A'    1 A"    4 A'    5 A'    6 A'    7 A'                 
 -6.528  -6.515  -6.515  -2.639  -2.635  -2.635  -2.625  -2.625
  8 A'    2 A"    9 A'   10 A'    3 A"   11 A'    4 A"   12 A'                 
 -0.837  -0.749  -0.590  -0.490  -0.453  -0.377  -0.350  -0.296
 13 A'   14 A'   15 A'   16 A'   17 A'   18 A'    5 A"   19 A'                 
 -0.267
  6 A"                                                                         
 -- Virtual --                   
 -0.027  -0.015  -0.004   0.016   0.024   0.058   0.065   0.071
  7 A"   20 A'   21 A'   22 A'   23 A'    8 A"   24 A'   25 A'                 
  0.085   0.085   0.104   0.114   0.118   0.129   0.142   0.150
 26 A'    9 A"   27 A'   28 A'   10 A"   29 A'   30 A'   31 A'                 
  0.160   0.190   0.203   0.318   0.320   0.406   0.427   0.429
 32 A'   33 A'   34 A'   35 A'   36 A'   37 A'   38 A'   11 A"                 
  0.445   0.472   0.494   0.502   0.555   0.561   0.575   0.592
 39 A'   40 A'   41 A'   12 A"   13 A"   42 A'   14 A"   43 A'                 
  0.632   0.641   0.684   0.719   0.756   0.800   0.832   0.893
 44 A'   15 A"   45 A'   46 A'   47 A'   48 A'   49 A'   50 A'                 
  0.927   1.012   1.069   1.306   1.408   1.439   1.508   1.593
 51 A'   16 A"   17 A"   18 A"   52 A'   53 A'   54 A'   55 A'                 
  1.634   1.653   1.753   1.858   1.966   1.989   2.057   2.057
 19 A"   56 A'   20 A"   57 A'   21 A"   58 A'   22 A"   59 A'                 
  2.106   2.123   2.176   2.265   2.402   2.551   2.600   2.670
 23 A"   60 A'   61 A'   62 A'   63 A'   64 A'   65 A'   66 A'                 
  2.692   2.703   2.857   2.952   3.143   3.444   3.727   4.004
 24 A"   67 A'   25 A"   68 A'   69 A'   70 A'   71 A'   26 A"                 
  4.012   4.030   4.072   4.177   4.369   6.595   7.554   7.588
 72 A'   73 A'   27 A"   74 A'   75 A'   76 A'   28 A"   77 A'                 
  7.670  23.654  24.249  47.876 289.751 289.785 289.8941020.655
 78 A'   79 A'   80 A'   81 A'   29 A"   82 A'   83 A'   84 A'                 

 Beta MOs, Restricted
 -- Occupied --                  
-482.83  -62.49  -56.31  -56.30  -56.30  -10.24  -10.19   -8.70
  1 A'    2 A'    3 A'    1 A"    4 A'    5 A'    6 A'    7 A'                 
 -6.528  -6.515  -6.515  -2.639  -2.635  -2.635  -2.625  -2.625
  8 A'    2 A"    9 A'   10 A'    3 A"   11 A'    4 A"   12 A'                 
 -0.837  -0.749  -0.590  -0.490  -0.453  -0.377  -0.350  -0.296
 13 A'   14 A'   15 A'   16 A'   17 A'   18 A'    5 A"   19 A'                 
 -0.267
  6 A"                                                                         
 -- Virtual --                   
 -0.027  -0.015  -0.004   0.016   0.024   0.058   0.065   0.071
  7 A"   20 A'   21 A'   22 A'   23 A'    8 A"   24 A'   25 A'                 
  0.085   0.085   0.104   0.114   0.118   0.129   0.142   0.150
 26 A'    9 A"   27 A'   28 A'   10 A"   29 A'   30 A'   31 A'                 
  0.160   0.190   0.203   0.318   0.320   0.406   0.427   0.429
 32 A'   33 A'   34 A'   35 A'   36 A'   37 A'   38 A'   11 A"                 
  0.445   0.472   0.494   0.502   0.555   0.561   0.575   0.592
 39 A'   40 A'   41 A'   12 A"   13 A"   42 A'   14 A"   43 A'                 
  0.632   0.641   0.684   0.719   0.756   0.800   0.832   0.893
 44 A'   15 A"   45 A'   46 A'   47 A'   48 A'   49 A'   50 A'                 
  0.927   1.012   1.069   1.306   1.408   1.439   1.508   1.593
 51 A'   16 A"   17 A"   18 A"   52 A'   53 A'   54 A'   55 A'                 
  1.634   1.653   1.753   1.858   1.966   1.989   2.057   2.057
 19 A"   56 A'   20 A"   57 A'   21 A"   58 A'   22 A"   59 A'                 
  2.106   2.123   2.176   2.265   2.402   2.551   2.600   2.670
 23 A"   60 A'   61 A'   62 A'   63 A'   64 A'   65 A'   66 A'                 
  2.692   2.703   2.857   2.952   3.143   3.444   3.727   4.004
 24 A"   67 A'   25 A"   68 A'   69 A'   70 A'   71 A'   26 A"                 
  4.012   4.030   4.072   4.177   4.369   6.595   7.554   7.588
 72 A'   73 A'   27 A"   74 A'   75 A'   76 A'   28 A"   77 A'                 
  7.670  23.654  24.249  47.876 289.751 289.785 289.8941020.655
 78 A'   79 A'   80 A'   81 A'   29 A"   82 A'   83 A'   84 A'                 
 --------------------------------------------------------------

          Ground-State Mulliken Net Atomic Charges

     Atom                 Charge (a.u.)
  ----------------------------------------
      1 H                     0.156767
      2 Br                   -0.118316
      3 H                     0.117183
      4 H                     0.207828
      5 C                    -0.310200
      6 C                    -0.053262
  ----------------------------------------
  Sum of atomic charges =     0.000000

 -----------------------------------------------------------------
                    Cartesian Multipole Moments
 -----------------------------------------------------------------
    Charge (ESU x 10^10)
                 0.0000
    Dipole Moment (Debye)
         X       1.4901      Y      -0.3288      Z      -0.0000
       Tot       1.5259
    Quadrupole Moments (Debye-Ang)
        XX     -27.3780     XY      -0.6238     YY     -29.2977
        XZ       0.0000     YZ      -0.0000     ZZ     -33.4564
    Octopole Moments (Debye-Ang^2)
       XXX     -17.0900    XXY       1.7112    XYY      -4.2811
       YYY      -0.1859    XXZ      -0.0000    XYZ       0.0000
       YYZ      -0.0000    XZZ     -10.4710    YZZ       0.5178
       ZZZ      -0.0000
    Hexadecapole Moments (Debye-Ang^3)
      XXXX    -298.7291   XXXY      -4.7768   XXYY     -63.7243
      XYYY      -1.8242   YYYY     -60.2928   XXXZ       0.0000
      XXYZ       0.0000   XYYZ       0.0000   YYYZ      -0.0000
      XXZZ     -70.2308   XYZZ      -0.4645   YYZZ     -18.8701
      XZZZ       0.0000   YZZZ       0.0000   ZZZZ     -41.9007
 -----------------------------------------------------------------
 Calculating MO derivatives via CPSCF
 D1JvT checksum  = 149544 9647.9961728573
 D1KAT checksum  = 301608 709.9954806339
   1         3          18      0.154151    0.048734
   2         3          18      0.016105    0.005498
   3         3          18      0.001666    0.000801
   4         7          14      0.000110    0.000056
   5        19           2      0.000004    0.000003
   6        21           0      0.000000    0.000000    Roots Converged
 Time for AOints: 2.9 s (CPU) 0.7 s (wall)
 ------------------------------------------------------------------------------
                     AOints        : Timing summary (seconds)
 ------------------------------------------------------------------------------
     job step          cpu (% of tot)      sys (% of tot)     wall (% of tot)
 ------------------------------------------------------------------------------
  cpscf_lag         0.1949E+02 (31.2)   0.5000E-05 (41.7)   0.5082E+01 (31.2)
  iterzp            0.4006E+02 (64.1)   0.7000E-05 (58.3)   0.1043E+02 (63.9)
  make_fx           0.0000E+00 ( 0.0)   0.0000E+00 ( 0.0)   0.0000E+00 ( 0.0)
  AOints            0.2891E+01 ( 4.6)   0.0000E+00 ( 0.0)   0.7412E+00 ( 4.5)
 ------------------------------------------------------------------------------
   Grand Totals     0.6249E+02          0.1200E-04          0.1631E+02
 ------------------------------------------------------------------------------
 Calculating analytic Hessian of the SCF energy
 Polarizability Matrix (a.u.)
            1           2           3
    1 -62.9838932  -2.8565856   0.0000000
    2  -2.8565856 -37.7734858   0.0000000
    3   0.0000000   0.0000000 -29.7555678

 Direct stationary perturbation theory relativistic correction:

 rels  =      16.809567766506
 relv  =     -56.558061558845
 rel2e =       8.637017164507
 E_rel =     -31.111476627832

 Hessian of the SCF Energy
            1           2           3           4           5           6
    1   0.0550107  -0.0341574   0.0000000   0.0015438  -0.0004926  -0.0000000
    2  -0.0341574   0.3584215  -0.0000000   0.0005297   0.0009446  -0.0000000
    3   0.0000000  -0.0000000   0.0225462  -0.0000000   0.0000000  -0.0052013
    4   0.0015438   0.0005297  -0.0000000   0.1967099  -0.0485930   0.0000000
    5  -0.0004926   0.0009446   0.0000000  -0.0485930   0.0365918   0.0000000
    6  -0.0000000  -0.0000000  -0.0052013   0.0000000   0.0000000   0.0083630
    7   0.0006543  -0.0014183   0.0000000  -0.0008568  -0.0019409   0.0000000
    8   0.0252282  -0.0051911  -0.0000000  -0.0040611   0.0002119   0.0000000
    9  -0.0000000   0.0000000   0.0028641   0.0000000  -0.0000000   0.0075157
   10  -0.0030586  -0.0024142   0.0000000  -0.0172490   0.0221352  -0.0000000
   11  -0.0023220  -0.0000421   0.0000000   0.0016179   0.0000558  -0.0000000
   12   0.0000000   0.0000000   0.0108369  -0.0000000   0.0000000   0.0025272
   13  -0.0581402   0.0322890  -0.0000000  -0.0428089  -0.0057520   0.0000000
   14   0.0383647  -0.3378243   0.0000000   0.0106813   0.0090762  -0.0000000
   15   0.0000000   0.0000000  -0.0355887   0.0000000  -0.0000000   0.0050335
   16   0.0039900   0.0051712   0.0000000  -0.1373390   0.0346433   0.0000000
   17  -0.0266209  -0.0163086  -0.0000000   0.0398252  -0.0468803  -0.0000000
   18  -0.0000000  -0.0000000   0.0045429   0.0000000  -0.0000000  -0.0182380
            7           8           9          10          11          12
    1   0.0006543   0.0252282  -0.0000000  -0.0030586  -0.0023220   0.0000000
    2  -0.0014183  -0.0051911   0.0000000  -0.0024142  -0.0000421   0.0000000
    3   0.0000000  -0.0000000   0.0028641   0.0000000   0.0000000   0.0108369
    4  -0.0008568  -0.0040611   0.0000000  -0.0172490   0.0016179  -0.0000000
    5  -0.0019409   0.0002119  -0.0000000   0.0221352   0.0000558   0.0000000
    6   0.0000000   0.0000000   0.0075157  -0.0000000  -0.0000000   0.0025272
    7   0.3153671  -0.1036517  -0.0000000   0.0010310  -0.0003949  -0.0000000
    8  -0.1036517   0.0912760  -0.0000000   0.0001540   0.0007168  -0.0000000
    9  -0.0000000  -0.0000000   0.0216578  -0.0000000  -0.0000000  -0.0065914
   10   0.0010310   0.0001540  -0.0000000   0.0563695  -0.0198071  -0.0000000
   11  -0.0003949   0.0007168  -0.0000000  -0.0198071   0.3611892   0.0000000
   12  -0.0000000  -0.0000000  -0.0065914  -0.0000000   0.0000000   0.0223881
   13  -0.2957417   0.1004161   0.0000000   0.0059155   0.0047746  -0.0000000
   14   0.0972335  -0.0942792  -0.0000000  -0.0264660  -0.0117131  -0.0000000
   15   0.0000000   0.0000000  -0.0314614   0.0000000  -0.0000000   0.0059381
   16  -0.0204538  -0.0180855  -0.0000000  -0.0430084   0.0161315   0.0000000
   17   0.0101722   0.0072656   0.0000000   0.0263981  -0.3502065   0.0000000
   18   0.0000000   0.0000000   0.0060153   0.0000000   0.0000000  -0.0350989
           13          14          15          16          17          18
    1  -0.0581402   0.0383647   0.0000000   0.0039900  -0.0266209  -0.0000000
    2   0.0322890  -0.3378243   0.0000000   0.0051712  -0.0163086  -0.0000000
    3  -0.0000000   0.0000000  -0.0355887   0.0000000  -0.0000000   0.0045429
    4  -0.0428089   0.0106813   0.0000000  -0.1373390   0.0398252   0.0000000
    5  -0.0057520   0.0090762  -0.0000000   0.0346433  -0.0468803  -0.0000000
    6   0.0000000  -0.0000000   0.0050335   0.0000000  -0.0000000  -0.0182380
    7  -0.2957417   0.0972335   0.0000000  -0.0204538   0.0101722   0.0000000
    8   0.1004161  -0.0942792   0.0000000  -0.0180855   0.0072656   0.0000000
    9   0.0000000  -0.0000000  -0.0314614  -0.0000000   0.0000000   0.0060153
   10   0.0059155  -0.0264660   0.0000000  -0.0430084   0.0263981   0.0000000
   11   0.0047746  -0.0117131  -0.0000000   0.0161315  -0.3502065   0.0000000
   12  -0.0000000  -0.0000000   0.0059381   0.0000000   0.0000000  -0.0350989
   13   0.7482385   0.1073850  -0.0000000  -0.3574632  -0.2391128   0.0000000
   14   0.1073850   0.7370668   0.0000000  -0.2271986  -0.3023264  -0.0000000
   15  -0.0000000   0.0000000   0.1022376   0.0000000  -0.0000000  -0.0461590
   16  -0.3574632  -0.2271986   0.0000000   0.5542744   0.1893381  -0.0000000
   17  -0.2391128  -0.3023264  -0.0000000   0.1893381   0.7084562   0.0000000
   18   0.0000000  -0.0000000  -0.0461590  -0.0000000   0.0000000   0.0889377
 Gradient time:  CPU 87.73 s  wall 23.07 s
 **********************************************************************
 **                                                                  **
 **                       VIBRATIONAL ANALYSIS                       **
 **                       --------------------                       **
 **                                                                  **
 **        VIBRATIONAL FREQUENCIES (CM**-1) AND NORMAL MODES         **
 **     FORCE CONSTANTS (mDYN/ANGSTROM) AND REDUCED MASSES (AMU)     **
 **                  INFRARED INTENSITIES (KM/MOL)                   **
 **                                                                  **
 **********************************************************************


 Mode:                 1                      2                      3
 Frequency:       350.42                 598.07                 621.04
 Force Cnst:      0.2282                 0.2947                 0.8689
 Red. Mass:       3.1543                 1.3985                 3.8237
 IR Active:          YES                    YES                    YES
 IR Intens:        0.019                 19.615                 27.437
 Raman Active:       YES                    YES                    YES
               X      Y      Z        X      Y      Z        X      Y      Z
 H          0.749 -0.005  0.000   -0.000 -0.000 -0.457   -0.408 -0.031  0.000
 Br        -0.072 -0.021 -0.000   -0.000  0.000  0.012   -0.077  0.031 -0.000
 H          0.162 -0.457 -0.000    0.000  0.000  0.776    0.359  0.573 -0.000
 H         -0.001  0.208 -0.000    0.000 -0.000  0.392    0.303 -0.263 -0.000
 C          0.316 -0.054 -0.000    0.000  0.000  0.042    0.141  0.029 -0.000
 C          0.079  0.215  0.000    0.000 -0.000 -0.181    0.346 -0.258  0.000
 TransDip   0.003 -0.003 -0.000    0.000  0.000  0.142    0.168 -0.003 -0.000

 Mode:                 4                      5                      6
 Frequency:       933.06                 970.83                1018.90
 Force Cnst:      0.7075                 0.5939                 0.8132
 Red. Mass:       1.3793                 1.0696                 1.3295
 IR Active:          YES                    YES                    YES
 IR Intens:       29.998                 41.486                 12.730
 Raman Active:       YES                    YES                    YES
               X      Y      Z        X      Y      Z        X      Y      Z
 H          0.000  0.000  0.581   -0.000 -0.000  0.603    0.535  0.143  0.000
 Br         0.000 -0.000  0.000    0.000 -0.000 -0.001   -0.005  0.007 -0.000
 H         -0.000 -0.000  0.763    0.000  0.000 -0.216   -0.323 -0.520 -0.000
 H          0.000 -0.000 -0.214   -0.000  0.000  0.764    0.535 -0.060  0.000
 C         -0.000  0.000 -0.169    0.000 -0.000 -0.021   -0.097  0.083 -0.000
 C          0.000 -0.000  0.073   -0.000  0.000 -0.072    0.066 -0.090 -0.000
 TransDip   0.000  0.000  0.175   -0.000 -0.000  0.206    0.114  0.010  0.000

 Mode:                 7                      8                      9
 Frequency:      1280.91                1404.32                1655.91
 Force Cnst:      1.1641                 1.3744                 7.1532
 Red. Mass:       1.2042                 1.1829                 4.4277
 IR Active:          YES                    YES                    YES
 IR Intens:       29.324                 11.697                 59.910
 Raman Active:       YES                    YES                    YES
               X      Y      Z        X      Y      Z        X      Y      Z
 H         -0.283 -0.130 -0.000    0.684  0.102 -0.000   -0.507  0.216 -0.000
 Br        -0.002  0.003 -0.000    0.001  0.000 -0.000    0.003  0.000  0.000
 H          0.086  0.115  0.000    0.277  0.643 -0.000    0.049 -0.533  0.000
 H          0.920  0.137 -0.000    0.108 -0.062 -0.000    0.186 -0.252 -0.000
 C          0.011 -0.097 -0.000    0.008  0.007  0.000    0.319  0.256 -0.000
 C         -0.061  0.068  0.000   -0.107 -0.065  0.000   -0.314 -0.212  0.000
 TransDip  -0.163  0.060 -0.000   -0.069  0.085 -0.000   -0.247 -0.022 -0.000

 Mode:                10                     11                     12
 Frequency:      3142.66                3211.96                3238.03
 Force Cnst:      6.1615                 6.6767                 6.8808
 Red. Mass:       1.0589                 1.0984                 1.1139
 IR Active:          YES                    YES                    YES
 IR Intens:        0.074                  3.205                  2.193
 Raman Active:       YES                    YES                    YES
               X      Y      Z        X      Y      Z        X      Y      Z
 H         -0.075  0.571 -0.000    0.031 -0.282  0.000   -0.079  0.761 -0.000
 Br         0.000 -0.000 -0.000   -0.000  0.000 -0.000   -0.000  0.000  0.000
 H          0.747 -0.301 -0.000    0.057 -0.021 -0.000   -0.540  0.203  0.000
 H         -0.009  0.124  0.000   -0.063  0.951  0.000   -0.017  0.269 -0.000
 C         -0.062 -0.027  0.000   -0.000  0.031 -0.000    0.051 -0.080  0.000
 C          0.006 -0.006 -0.000   -0.002 -0.085  0.000    0.003 -0.024 -0.000
 TransDip  -0.009 -0.000  0.000    0.057 -0.006 -0.000    0.039 -0.027 -0.000

 STANDARD THERMODYNAMIC QUANTITIES AT   298.15 K  AND     1.00 ATM

   This Molecule has  0 Imaginary Frequencies
   Zero point vibrational energy:       26.341 kcal/mol

   Atom    1 Element H  Has Mass    1.00783
   Atom    2 Element Br Has Mass   78.91830
   Atom    3 Element H  Has Mass    1.00783
   Atom    4 Element H  Has Mass    1.00783
   Atom    5 Element C  Has Mass   12.00000
   Atom    6 Element C  Has Mass   12.00000
   Molecular Mass:   105.941790 amu
   Principal axes and moments of inertia in amu*Bohr^2:
                             1           2           3
    Eigenvalues --       32.68347   442.17833   474.86180
          X               0.99997     0.00714     0.00000
          Y              -0.00714     0.99997    -0.00000
          Z              -0.00000     0.00000     1.00000
   Rotational Symmetry Number is   1
   The Molecule is an Asymmetric Top
   Translational Enthalpy:        0.889 kcal/mol
   Rotational Enthalpy:           0.889 kcal/mol
   Vibrational Enthalpy:         26.853 kcal/mol
   gas constant (RT):             0.592 kcal/mol
   Translational Entropy:        39.890  cal/mol.K
   Rotational Entropy:           23.444  cal/mol.K
   Vibrational Entropy:           2.400  cal/mol.K

   Total Enthalpy:               29.223 kcal/mol
   Total Entropy:                65.733  cal/mol.K

 ======================================================================

 STANDARD THERMODYNAMIC QUANTITIES FOR ANHARMONIC VIBRATION -- TOSH

   Zero point vibrational energy: ************ kcal/mol

   Vibrational Enthalpy:       Infinity kcal/mol
   Vibrational Entropy:             NaN  cal/mol.K

   Total Enthalpy:             Infinity kcal/mol
   Total Entropy:                   NaN  cal/mol.K

 ======================================================================

 STANDARD THERMODYNAMIC QUANTITIES FOR ANHARMONIC VIBRATION -- VPT2

   Zero point vibrational energy: ************ kcal/mol

   Vibrational Enthalpy:       Infinity kcal/mol
   Vibrational Entropy:             NaN  cal/mol.K

   Total Enthalpy:             Infinity kcal/mol
   Total Entropy:                   NaN  cal/mol.K

 ======================================================================

Archival summary:
1\1\TWL01\FREQ\ProcedureUnspecified\BasisUnspecified\r123\taweetha\TueAug2805:19:132018TueAug2805:19:132018\0\\#,FREQ,ProcedureUnspecified,BasisUnspecified,\\0,1\Br\C,1,1.90794\H,2,1.08128,1,112.045\C,2,1.32334,1,123.434,3,180,0\H,4,1.08249,2,122.773,1,-0,0\H,4,1.08491,2,119.348,1,180,0\\\@

 Total job time:  26.23s(wall), 99.32s(cpu) 
 Tue Aug 28 05:19:13 2018

        *************************************************************
        *                                                           *
        *  Thank you very much for using Q-Chem.  Have a nice day.  *
        *                                                           *
        *************************************************************
