# Supplementary material for: Geometric and energetic data from ab initio calculations of haloethene, haloimine, halomethylenephosphine, haloiminophosphine, halodiazene, halodiphosphene and halocyclopropane
Source: Data Brief. 2019 Nov 2;27:104738. doi: 10.1016/j.dib.2019.104738 (PMC6861602; doi:10.1016/j.dib.2019.104738)
Supplement: Multimedia component 2 [file mmc2.zip › CC/B3LYP/HHCCBrI.out]

Q-Chem Developer Version!
                  Welcome to Q-Chem
     A Quantum Leap Into The Future Of Chemistry


 Q-Chem 5.1, Q-Chem, Inc., Pleasanton, CA (2018)

 Yihan Shao,  Zhengting Gan,  E. Epifanovsky,  A. T. B. Gilbert,  M. Wormit,  
 J. Kussmann,  A. W. Lange,  A. Behn,  Jia Deng,  Xintian Feng,  D. Ghosh,  
 M. Goldey,  P. R. Horn,  L. D. Jacobson,  I. Kaliman,  T. Kus,  A. Landau,  
 Jie Liu,  E. I. Proynov,  R. M. Richard,  R. P. Steele,  E. J. Sundstrom,  
 H. L. Woodcock III,  P. M. Zimmerman,  D. Zuev,  B. Albrecht,  E. Alguire,  
 S. A. Baeppler,  D. Barton,  Z. Benda,  Y. A. Bernard,  E. J. Berquist,  
 K. B. Bravaya,  H. Burton,  D. Casanova,  Chun-Min Chang,  Yunqing Chen,  
 A. Chien,  K. D. Closser,  M. P. Coons,  S. Coriani,  S. Dasgupta,  
 A. L. Dempwolff,  M. Diedenhofen,  Hainam Do,  R. G. Edgar,  Po-Tung Fang,  
 S. Faraji,  S. Fatehi,  Qingguo Feng,  K. D. Fenk,  J. Fosso-Tande,  
 Qinghui Ge,  A. Ghysels,  G. Gidofalvi,  J. Gomes,  J. Gonthier,  A. Gunina,  
 D. Hait,  M. W. D. Hanson-Heine,  P. H. P. Harbach,  A. W. Hauser,  
 J. E. Herr,  E. G. Hohenstein,  Z. C. Holden,  Kerwin Hui,  B. C. Huynh,  
 T.-C. Jagau,  Hyunjun Ji,  B. Kaduk,  K. Khistyaev,  Jaehoon Kim,  
 P. Klunzinger,  K. Koh,  D. Kosenkov,  L. Koulias,  T. Kowalczyk,  
 C. M. Krauter,  A. Kunitsa,  Ka Un Lao,  A. Laurent,  K. V. Lawler,  
 Joonho Lee,  D. Lefrancois,  S. Lehtola,  D. S. Levine,  Yi-Pei Li,  
 You-Sheng Lin,  Fenglai Liu,  E. Livshits,  A. Luenser,  P. Manohar,  
 E. Mansoor,  S. F. Manzer,  Shan-Ping Mao,  Yuezhi Mao,  N. Mardirossian,  
 A. V. Marenich,  T. Markovich,  L. A. Martinez-Martinez,  S. A. Maurer,  
 N. J. Mayhall,  S. C. McKenzie,  J.-M. Mewes,  A. F. Morrison,  
 J. W. Mullinax,  K. Nanda,  T. S. Nguyen-Beck,  R. Olivares-Amaya,  
 J. A. Parkhill,  T. M. Perrine,  F. Plasser,  P. Pokhilko,  S. Prager,  
 A. Prociuk,  E. Ramos,  D. R. Rehn,  F. Rob,  M. Schneider,  N. Sergueev,  
 S. M. Sharada,  S. Sharma,  D. W. Small,  T. Stauch,  T. Stein,  
 Yu-Chuan Su,  A. J. W. Thom,  A. Tkatchenko,  T. Tsuchimochi,  N. M. Tubman,  
 L. Vogt,  M. L. Vidal,  O. Vydrov,  M. A. Watson,  J. Wenzel,  
 M. de Wergifosse,  T. A. Wesolowski,  A. White,  J. Witte,  A. Yamada,  
 Jun Yang,  K. Yao,  S. Yeganeh,  S. R. Yost,  Zhi-Qiang You,  A. Zech,  
 Igor Ying Zhang,  Xing Zhang,  Yan Zhao,  Ying Zhu,  B. R. Brooks,  
 G. K. L. Chan,  C. J. Cramer,  M. S. Gordon,  W. J. Hehre,  A. Klamt,  
 M. W. Schmidt,  C. D. Sherrill,  D. G. Truhlar,  A. Aspuru-Guzik,  R. Baer,  
 A. T. Bell,  N. A. Besley,  Jeng-Da Chai,  A. E. DePrince, III,  
 R. A. DiStasio Jr.,  A. Dreuw,  B. D. Dunietz,  T. R. Furlani,  
 Chao-Ping Hsu,  Yousung Jung,  Jing Kong,  D. S. Lambrecht,  WanZhen Liang,  
 C. Ochsenfeld,  V. A. Rassolov,  L. V. Slipchenko,  J. E. Subotnik,  
 T. Van Voorhis,  J. M. Herbert,  A. I. Krylov,  P. M. W. Gill,  M. Head-Gordon

 Contributors to earlier versions of Q-Chem not listed above: 
 R. D. Adamson,  B. Austin,  J. Baker,  G. J. O. Beran,  K. Brandhorst,  
 S. T. Brown,  E. F. C. Byrd,  A. K. Chakraborty,  C.-L. Cheng,  
 Siu Hung Chien,  D. M. Chipman,  D. L. Crittenden,  H. Dachsel,  
 R. J. Doerksen,  A. D. Dutoi,  L. Fusti-Molnar,  W. A. Goddard III,  
 A. Golubeva-Zadorozhnaya,  S. R. Gwaltney,  G. Hawkins,  A. Heyden,  
 S. Hirata,  G. Kedziora,  F. J. Keil,  C. Kelley,  Jihan Kim,  R. A. King,  
 R. Z. Khaliullin,  P. P. Korambath,  W. Kurlancheek,  A. M. Lee,  M. S. Lee,  
 S. V. Levchenko,  Ching Yeh Lin,  D. Liotard,  R. C. Lochan,  I. Lotan,  
 P. E. Maslen,  N. Nair,  D. P. O'Neill,  D. Neuhauser,  E. Neuscamman,  
 C. M. Oana,  R. Olson,  B. Peters,  R. Peverati,  P. A. Pieniazek,  
 Y. M. Rhee,  J. Ritchie,  M. A. Rohrdanz,  E. Rosta,  N. J. Russ,  
 H. F. Schaefer III,  N. E. Schultz,  N. Shenvi,  A. C. Simmonett,  A. Sodt,  
 D. Stuck,  K. S. Thanthiriwatte,  V. Vanovschi,  Tao Wang,  A. Warshel,  
 C. F. Williams,  Q. Wu,  X. Xu,  W. Zhang

 Please cite Q-Chem as follows:
 Y. Shao et al., Mol. Phys. 113, 184-215 (2015)
 DOI: 10.1080/00268976.2014.952696

 Q-Chem 5.1.1 for Intel X86 EM64T Linux

 Parts of Q-Chem use Armadillo 8.300.2 (Tropical Shenanigans).
 http://arma.sourceforge.net/

 Q-Chem begins on Tue Aug 28 05:19:13 2018  

Host: 
0

     Scratch files written to /scratch/taweetham/qchem12736//
Input Ideriv = 2
Curr. Ideriv = -1
Max.  Ideriv = 2

Checking the input file for inconsistencies... 	...done.

--------------------------------------------------------------
User input:
--------------------------------------------------------------
inp/HBrHI.inp
$molecule
0	1
H	-2.0	1.0	0.0
Br	2.0	1.0	0.0
H	-2.0	-1.0	0.0
I	2.0	-1.0	0.0
C	-1.0	0.0	0.0
C	1.0	0.0	0.0
$end
$rem
   JOB_TYPE		OPTIMIZATION
   BASIS		6-311++G**
   EXCHANGE		B3LYP
$end

--------------------------------------------------------------
 ----------------------------------------------------------------
             Standard Nuclear Orientation (Angstroms)
    I     Atom           X                Y                Z
 ----------------------------------------------------------------
    1      H       3.0093908877    -2.4323382355     0.0000000000
    2      Br      0.8102244096     0.9088691513     0.0000000000
    3      H       1.3387871943    -3.5319214745    -0.0000000000
    4      I      -0.8603792838    -0.1907140877    -0.0000000000
    5      C       1.6242974215    -2.1468280083    -0.0000000000
    6      C       0.5247141824    -0.4762243149     0.0000000000
 ----------------------------------------------------------------
 Molecular Point Group                 Cs    NOp =  2
 Largest Abelian Subgroup              Cs    NOp =  2
 Nuclear Repulsion Energy =   815.0800443091 hartrees
 There are       51 alpha and       51 beta electrons
 Requested basis set is 6-311++G(d,p)
 There are 65 shells and 168 basis functions

 Total QAlloc Memory Limit   2000 MB
 Mega-Array Size       188 MB
 MEM_STATIC part       192 MB
 A cutoff of  1.0D-11 yielded   1838 shell pairs
 There are     12871 function pairs (     14511 Cartesian)

 -------------------------------------------------------
 OpenMP Integral Computing Module                       
 Release: version 1.0, May 2013, Q-Chem Inc. Pittsburgh 
 -------------------------------------------------------
 Integral Job Info:
 Integral job number is                      11
 Integral operator is                         1
 short-range coefficients                     0
 long-range coefficients              100000000
 Omega coefficients                           0
 if combine SR and LR in K                    0
 Integral screening is                        0
 Integral computing path is                   2
 max size of driver memory is            800000
 size of driver memory is                593474
 size of scratch memory is             29623520
 max col of scratch BK array               1296
 max len of scratch array in speh3          155
 max len of scratch index in speh4           18
 max int batch size is                      520
 min int batch size is                       52
 fixed nKL is                                45
 max L of basis functions is                  2
 order of int derivative is                   0
 number of shells is                         65
 number of basis is                         178
 number of cartesian basis is               178
 number of contracted shell pairs          1838
 number of primitive shell pairs           4062
 maxK2 (contraction) of shell pair           36
 max number of K2 of shell pair               1
 max number of CS2 of shell pair            254
 max number of PS2 of shell pair            254
 mem total for path MDJ                  526988
 -------------------------------------------------------
 Smallest overlap matrix eigenvalue = 2.34E-04

 Scale SEOQF with 1.000000e-01/1.000000e-01/1.000000e-01

 Standard Electronic Orientation quadrupole field applied
 Nucleus-field energy     =     0.0000000088 hartrees
 Guess from superposition of atomic densities
 Warning:  Energy on first SCF cycle will be non-variational
 SAD guess density has 102.000000 electrons

 -----------------------------------------------------------------------
  General SCF calculation program by
  Eric Jon Sundstrom, Paul Horn, Yuezhi Mao, Dmitri Zuev, Alec White,
  David Stuck, Shaama M.S., Shane Yost, Joonho Lee, David Small,
  Daniel Levine, Susi Lehtola, Hugh Burton, Evgeny Epifanovsky
 -----------------------------------------------------------------------
 Exchange:     0.2000 Hartree-Fock + 0.0800 Slater + 0.7200 B88
 Correlation:  0.1900 VWN1RPA + 0.8100 LYP
 Using SG-1 standard quadrature grid
 using 4 threads for integral computing
 -------------------------------------------------------
 OpenMP Integral computing Module                
 Release: version 2.0, May 2017, Q-Chem Inc. Pleasanton 
 -------------------------------------------------------
 -------------------------------------------------------
 OpenMP BLAS3 based DFT computing Module                
 Release: version 1.0, May 2013, Q-Chem Inc. Pittsburgh 
 -------------------------------------------------------
 A restricted SCF calculation will be
 performed using DIIS
 SCF converges when DIIS error is below 1.0e-08
 ---------------------------------------
  Cycle       Energy         DIIS error
 ---------------------------------------
    1   -9573.5870447263      1.15e-01  
    2   -9569.4228313876      1.01e-02  
    3   -9567.7881380312      2.11e-02  
    4   -9569.6634979572      6.67e-03  
    5   -9569.4812375929      7.44e-03  
    6   -9569.8159616285      1.60e-03  
    7   -9569.8245420857      7.60e-04  
    8   -9569.8260203817      3.51e-04  
    9   -9569.8262606529      2.53e-04  
   10   -9569.8264052707      1.68e-04  
   11   -9569.8265367920      2.46e-05  
   12   -9569.8265391623      9.77e-06  
   13   -9569.8265396069      2.88e-06  
   14   -9569.8265396562      1.59e-06  
   15   -9569.8265396721      4.78e-07  
   16   -9569.8265396747      2.80e-07  
   17   -9569.8265396753      8.59e-08  
   18   -9569.8265396752      1.43e-08  
   19   -9569.8265396752      5.91e-09  Convergence criterion met
 ---------------------------------------
 SCF time:   CPU 53.95s  wall 14.00s 
 SCF   energy in the final basis set =    -9569.8265396752
 Total energy in the final basis set =    -9569.8265396752

 --------------------------------------------------------------
             Orbital Energies (a.u.) and Symmetries
 --------------------------------------------------------------

 Alpha MOs, Restricted
 -- Occupied --                  
******* -482.89 -176.33 -165.73 -165.73 -165.73  -62.56  -56.37
  1 A'    2 A'    3 A'    1 A"    4 A'    5 A'    6 A'    7 A'                 
-56.372 -56.371 -35.834 -31.324 -31.323 -31.321 -22.974 -22.974
  8 A'    2 A"    9 A'   10 A'    3 A"   11 A'   12 A'    4 A"                 
-22.973 -22.972 -22.972 -10.286 -10.280  -8.780  -6.613  -6.600
 13 A'    5 A"   14 A'   15 A'   16 A'   17 A'   18 A'   19 A'                 
 -6.596  -6.406  -4.826  -4.802  -4.801  -2.728  -2.723  -2.718
  6 A"   20 A'   21 A'    7 A"   22 A'   23 A'   24 A'    8 A"                 
 -2.708  -2.708  -2.117  -2.093  -2.088  -2.067  -2.066  -1.164
 25 A'    9 A"   26 A'   27 A'   10 A"   28 A'   11 A"   29 A'                 
 -0.769  -0.639  -0.588  -0.565  -0.514  -0.436  -0.361  -0.337
 30 A'   31 A'   32 A'   12 A"   33 A'   34 A'   35 A'   36 A'                 
 -0.290  -0.208  -0.158
 13 A"   14 A"   37 A'                                                         
 -- Virtual --                   
 -0.124  -0.106  -0.007   0.003   0.010   0.014   0.040   0.042
 15 A"   38 A'   39 A'   40 A'   41 A'   42 A'   43 A'   16 A"                 
  0.072   0.075   0.081   0.093   0.100   0.109   0.119   0.124
 44 A'   45 A'   17 A"   46 A'   18 A"   47 A'   48 A'   49 A'                 
  0.139   0.154   0.165   0.193   0.245   0.266   0.286   0.294
 50 A'   51 A'   52 A'   53 A'   19 A"   54 A'   20 A"   55 A'                 
  0.348   0.363   0.371   0.402   0.436   0.446   0.466   0.485
 56 A'   21 A"   57 A'   58 A'   22 A"   59 A'   60 A'   23 A"                 
  0.496   0.530   0.551   0.572   0.587   0.609   0.636   0.658
 61 A'   62 A'   24 A"   63 A'   64 A'   65 A'   25 A"   66 A'                 
  0.705   0.717   0.769   0.780   0.820   0.914   1.049   1.103
 26 A"   67 A'   68 A'   69 A'   70 A'   71 A'   72 A'   27 A"                 
  1.120   1.208   1.288   1.322   1.330   1.347   1.384   1.412
 73 A'   28 A"   29 A"   74 A'   75 A'   76 A'   77 A'   78 A'                 
  1.418   1.492   1.500   1.619   1.646   1.703   1.711   1.805
 30 A"   79 A'   31 A"   32 A"   80 A'   81 A'   33 A"   82 A'                 
  1.867   1.907   2.005   2.031   2.110   2.238   2.600   2.609
 83 A'   34 A"   84 A'   85 A'   86 A'   87 A'   88 A'   89 A'                 
  2.611   2.680   2.883   3.014   3.102   3.273   3.919   3.954
 35 A"   36 A"   90 A'   91 A'   92 A'   93 A'   37 A"   38 A"                 
  4.005   4.026   4.042   4.063   4.069   4.201   4.506   4.621
 94 A'   95 A'   39 A"   40 A"   96 A'   97 A'   98 A'   99 A'                 
  4.666   5.992   6.047   6.178   6.834   7.464   7.566   7.712
100 A'   41 A"  101 A'  102 A'  103 A'   42 A"  104 A'  105 A'                 
 23.299  23.688  28.049  28.331  28.393  28.425  28.520  28.552
106 A'  107 A'  108 A'   43 A"  109 A'  110 A'   44 A"  111 A'                 
 28.564  28.684  28.927  48.061 127.885 127.942 128.013 151.841
 45 A"  112 A'  113 A'  114 A'   46 A"  115 A'  116 A'  117 A'                 
289.691 289.789 289.9841020.9331902.026
 47 A"  118 A'  119 A'  120 A'  121 A'                                         

 Beta MOs, Restricted
 -- Occupied --                  
******* -482.89 -176.33 -165.73 -165.73 -165.73  -62.56  -56.37
  1 A'    2 A'    3 A'    1 A"    4 A'    5 A'    6 A'    7 A'                 
-56.372 -56.371 -35.834 -31.324 -31.323 -31.321 -22.974 -22.974
  8 A'    2 A"    9 A'   10 A'    3 A"   11 A'   12 A'    4 A"                 
-22.973 -22.972 -22.972 -10.286 -10.280  -8.780  -6.613  -6.600
 13 A'    5 A"   14 A'   15 A'   16 A'   17 A'   18 A'   19 A'                 
 -6.596  -6.406  -4.826  -4.802  -4.801  -2.728  -2.723  -2.718
  6 A"   20 A'   21 A'    7 A"   22 A'   23 A'   24 A'    8 A"                 
 -2.708  -2.708  -2.117  -2.093  -2.088  -2.067  -2.066  -1.164
 25 A'    9 A"   26 A'   27 A'   10 A"   28 A'   11 A"   29 A'                 
 -0.769  -0.639  -0.588  -0.565  -0.514  -0.436  -0.361  -0.337
 30 A'   31 A'   32 A'   12 A"   33 A'   34 A'   35 A'   36 A'                 
 -0.290  -0.208  -0.158
 13 A"   14 A"   37 A'                                                         
 -- Virtual --                   
 -0.124  -0.106  -0.007   0.003   0.010   0.014   0.040   0.042
 15 A"   38 A'   39 A'   40 A'   41 A'   42 A'   43 A'   16 A"                 
  0.072   0.075   0.081   0.093   0.100   0.109   0.119   0.124
 44 A'   45 A'   17 A"   46 A'   18 A"   47 A'   48 A'   49 A'                 
  0.139   0.154   0.165   0.193   0.245   0.266   0.286   0.294
 50 A'   51 A'   52 A'   53 A'   19 A"   54 A'   20 A"   55 A'                 
  0.348   0.363   0.371   0.402   0.436   0.446   0.466   0.485
 56 A'   21 A"   57 A'   58 A'   22 A"   59 A'   60 A'   23 A"                 
  0.496   0.530   0.551   0.572   0.587   0.609   0.636   0.658
 61 A'   62 A'   24 A"   63 A'   64 A'   65 A'   25 A"   66 A'                 
  0.705   0.717   0.769   0.780   0.820   0.914   1.049   1.103
 26 A"   67 A'   68 A'   69 A'   70 A'   71 A'   72 A'   27 A"                 
  1.120   1.208   1.288   1.322   1.330   1.347   1.384   1.412
 73 A'   28 A"   29 A"   74 A'   75 A'   76 A'   77 A'   78 A'                 
  1.418   1.492   1.500   1.619   1.646   1.703   1.711   1.805
 30 A"   79 A'   31 A"   32 A"   80 A'   81 A'   33 A"   82 A'                 
  1.867   1.907   2.005   2.031   2.110   2.238   2.600   2.609
 83 A'   34 A"   84 A'   85 A'   86 A'   87 A'   88 A'   89 A'                 
  2.611   2.680   2.883   3.014   3.102   3.273   3.919   3.954
 35 A"   36 A"   90 A'   91 A'   92 A'   93 A'   37 A"   38 A"                 
  4.005   4.026   4.042   4.063   4.069   4.201   4.506   4.621
 94 A'   95 A'   39 A"   40 A"   96 A'   97 A'   98 A'   99 A'                 
  4.666   5.992   6.047   6.178   6.834   7.464   7.566   7.712
100 A'   41 A"  101 A'  102 A'  103 A'   42 A"  104 A'  105 A'                 
 23.299  23.688  28.049  28.331  28.393  28.425  28.520  28.552
106 A'  107 A'  108 A'   43 A"  109 A'  110 A'   44 A"  111 A'                 
 28.564  28.684  28.927  48.061 127.885 127.942 128.013 151.841
 45 A"  112 A'  113 A'  114 A'   46 A"  115 A'  116 A'  117 A'                 
289.691 289.789 289.9841020.9331902.026
 47 A"  118 A'  119 A'  120 A'  121 A'                                         
 --------------------------------------------------------------

          Ground-State Mulliken Net Atomic Charges

     Atom                 Charge (a.u.)
  ----------------------------------------
      1 H                     0.141587
      2 Br                    0.041690
      3 H                     0.138151
      4 I                     0.346551
      5 C                    -0.353618
      6 C                    -0.314361
  ----------------------------------------
  Sum of atomic charges =     0.000000

 -----------------------------------------------------------------
                    Cartesian Multipole Moments
 -----------------------------------------------------------------
    Charge (ESU x 10^10)
                 0.0000
    Dipole Moment (Debye)
         X       0.6702      Y       1.2327      Z       0.0000
       Tot       1.4031
    Quadrupole Moments (Debye-Ang)
        XX     -61.1618     XY      -4.7664     YY     -55.6260
        XZ      -0.0000     YZ       0.0000     ZZ     -60.2398
    Octopole Moments (Debye-Ang^2)
       XXX     -17.6066    XXY       3.8448    XYY       7.2518
       YYY      19.6542    XXZ      -0.0000    XYZ      -0.0000
       YYZ      -0.0000    XZZ     -10.2460    YZZ      14.9801
       ZZZ      -0.0000
    Hexadecapole Moments (Debye-Ang^3)
      XXXX    -428.5833   XXXY       2.8311   XXYY    -127.0837
      XYYY      -2.9410   YYYY    -359.6738   XXXZ      -0.0000
      XXYZ       0.0000   XYYZ      -0.0000   YYYZ      -0.0000
      XXZZ     -97.1538   XYZZ      20.3842   YYZZ     -99.9700
      XZZZ      -0.0000   YZZZ       0.0000   ZZZZ     -79.8711
 -----------------------------------------------------------------
 Calculating analytic gradient of the SCF energy
 Gradient of SCF Energy
            1           2           3           4           5           6
    1   0.0801520  -0.6523374   0.0112888   1.5994763  -0.0254983  -1.0130814
    2  -0.0467667  -0.8174645  -0.0919035   0.1463687   0.0289419   0.7808241
    3  -0.0000000   0.0000000  -0.0000000   0.0000000   0.0000000  -0.0000000
 Max gradient component =       1.599E+00
 RMS gradient           =       5.441E-01
 Gradient time:  CPU 10.02 s  wall 2.61 s
 Geometry Optimization Parameters
   NAtoms,    NIC,     NZ,  NCons,   NDum,   NFix, NCnnct, MaxDiis
        6      32       0       0       0       0       0       0


** GEOMETRY OPTIMIZATION IN DELOCALIZED INTERNAL COORDINATES **
   Searching for a Minimum

   Optimization Cycle:   1

                       Coordinates (Angstroms)
     ATOM                X               Y               Z
      1  H         3.0093908877   -2.4323382355    0.0000000000
      2  Br        0.8102244096    0.9088691513    0.0000000000
      3  H         1.3387871943   -3.5319214745    0.0000000000
      4  I        -0.8603792838   -0.1907140877    0.0000000000
      5  C         1.6242974215   -2.1468280083    0.0000000000
      6  C         0.5247141824   -0.4762243149    0.0000000000
   Point Group: cs    Number of degrees of freedom:     9


   Energy is  -9569.826539675


 Attempting to Generate Delocalized Internal Coordinates

 ** Taking Steepest Descent Step **
 Calculated Step too Large.  Step scaled by  0.226015
 Step Taken.  Stepsize is  0.300000

                             Maximum     Tolerance    Cnvgd?
         Gradient           1.027985      0.000300      NO
         Displacement       0.232341      0.001200      NO
         Energy change     *********      0.000001      NO


 New Cartesian Coordinates Obtained by Inverse Iteration

 Displacement from previous Coordinates is:  0.190533
 ----------------------------------------------------------------
             Standard Nuclear Orientation (Angstroms)
    I     Atom           X                Y                Z
 ----------------------------------------------------------------
    1      H       3.0159530045    -2.4378123289     0.0000000000
    2      Br      0.8351467784     0.9352132508     0.0000000000
    3      H       1.3465024311    -3.5335875662     0.0000000000
    4      I      -0.9412519333    -0.1704906106     0.0000000000
    5      C       1.6398492282    -2.1608616048     0.0000000000
    6      C       0.5508353027    -0.5016181098     0.0000000000
 ----------------------------------------------------------------
 Molecular Point Group                 Cs    NOp =  2
 Largest Abelian Subgroup              Cs    NOp =  2
 Nuclear Repulsion Energy =   779.6628139199 hartrees
 There are       51 alpha and       51 beta electrons
 Applying Cartesian multipole field
    Component          Value
    ---------          -----
     (2,0,0)        1.00000E-11
     (0,2,0)        2.00000E-11
     (0,0,2)       -3.00000E-11
 Nucleus-field energy     =     0.0000000093 hartrees
 Requested basis set is 6-311++G(d,p)
 There are 65 shells and 168 basis functions
 A cutoff of  1.0D-11 yielded   1833 shell pairs
 There are     12827 function pairs (     14459 Cartesian)
 Smallest overlap matrix eigenvalue = 2.59E-04
 Guess MOs from SCF MO coefficient file

 -----------------------------------------------------------------------
  General SCF calculation program by
  Eric Jon Sundstrom, Paul Horn, Yuezhi Mao, Dmitri Zuev, Alec White,
  David Stuck, Shaama M.S., Shane Yost, Joonho Lee, David Small,
  Daniel Levine, Susi Lehtola, Hugh Burton, Evgeny Epifanovsky
 -----------------------------------------------------------------------
 Exchange:     0.2000 Hartree-Fock + 0.0800 Slater + 0.7200 B88
 Correlation:  0.1900 VWN1RPA + 0.8100 LYP
 Using SG-1 standard quadrature grid
 using 4 threads for integral computing
 -------------------------------------------------------
 OpenMP Integral computing Module                
 Release: version 2.0, May 2017, Q-Chem Inc. Pleasanton 
 -------------------------------------------------------
 -------------------------------------------------------
 OpenMP BLAS3 based DFT computing Module                
 Release: version 1.0, May 2013, Q-Chem Inc. Pittsburgh 
 -------------------------------------------------------
 A restricted SCF calculation will be
 performed using DIIS
 SCF converges when DIIS error is below 1.0e-08
 ---------------------------------------
  Cycle       Energy         DIIS error
 ---------------------------------------
    1   -9570.1387906712      2.58e-03  
    2   -9570.1014671687      3.79e-03  
    3   -9570.0789100691      3.95e-03  
    4   -9570.1430641174      1.57e-03  
    5   -9570.1539199743      2.45e-04  
    6   -9570.1541330616      9.00e-05  
    7   -9570.1541624707      1.33e-05  
    8   -9570.1541630485      6.29e-06  
    9   -9570.1541632130      3.61e-06  
   10   -9570.1541632770      1.08e-06  
   11   -9570.1541632884      3.21e-07  
   12   -9570.1541632895      8.28e-08  
   13   -9570.1541632894      3.65e-08  
   14   -9570.1541632894      6.11e-09  Convergence criterion met
 ---------------------------------------
 SCF time:   CPU 38.61s  wall 11.00s 
 SCF   energy in the final basis set =    -9570.1541632894
 Total energy in the final basis set =    -9570.1541632894

 --------------------------------------------------------------
             Orbital Energies (a.u.) and Symmetries
 --------------------------------------------------------------

 Alpha MOs, Restricted
 -- Occupied --                  
******* -482.89 -176.32 -165.73 -165.73 -165.72  -62.55  -56.36
  1 A'    2 A'    3 A'    4 A'    1 A"    5 A'    6 A'    7 A'                 
-56.363 -56.363 -35.826 -31.316 -31.315 -31.313 -22.967 -22.966
  8 A'    2 A"    9 A'   10 A'    3 A"   11 A'   12 A'    4 A"                 
-22.966 -22.965 -22.964 -10.286 -10.275  -8.768  -6.600  -6.588
 13 A'    5 A"   14 A'   15 A'   16 A'   17 A'   18 A'   19 A'                 
 -6.585  -6.391  -4.807  -4.788  -4.787  -2.714  -2.709  -2.706
  6 A"   20 A'   21 A'    7 A"   22 A'   23 A'   24 A'    8 A"                 
 -2.697  -2.696  -2.089  -2.073  -2.070  -2.053  -2.052  -1.117
 25 A'    9 A"   26 A'   27 A'   10 A"   28 A'   11 A"   29 A'                 
 -0.756  -0.634  -0.583  -0.527  -0.496  -0.438  -0.363  -0.339
 30 A'   31 A'   32 A'   12 A"   33 A'   34 A'   35 A'   36 A'                 
 -0.286  -0.210  -0.169
 13 A"   14 A"   37 A'                                                         
 -- Virtual --                   
 -0.120  -0.099  -0.009   0.005   0.012   0.015   0.040   0.045
 15 A"   38 A'   39 A'   40 A'   41 A'   42 A'   43 A'   16 A"                 
  0.069   0.073   0.081   0.095   0.104   0.110   0.118   0.124
 44 A'   45 A'   17 A"   46 A'   18 A"   47 A'   48 A'   49 A'                 
  0.140   0.152   0.162   0.196   0.238   0.256   0.295   0.297
 50 A'   51 A'   52 A'   53 A'   19 A"   54 A'   55 A'   20 A"                 
  0.347   0.365   0.368   0.396   0.429   0.445   0.469   0.495
 56 A'   57 A'   21 A"   58 A'   22 A"   59 A'   60 A'   61 A'                 
  0.504   0.521   0.549   0.560   0.586   0.599   0.627   0.651
 23 A"   62 A'   24 A"   63 A'   64 A'   65 A'   25 A"   66 A'                 
  0.688   0.719   0.767   0.780   0.827   0.884   1.017   1.098
 26 A"   67 A'   68 A'   69 A'   70 A'   71 A'   72 A'   73 A'                 
  1.099   1.203   1.299   1.301   1.344   1.352   1.379   1.408
 27 A"   28 A"   29 A"   74 A'   75 A'   76 A'   77 A'   30 A"                 
  1.417   1.502   1.506   1.627   1.634   1.699   1.721   1.823
 78 A'   79 A'   31 A"   32 A"   80 A'   81 A'   33 A"   82 A'                 
  1.883   1.921   2.007   2.025   2.117   2.240   2.605   2.611
 83 A'   34 A"   84 A'   85 A'   86 A'   87 A'   88 A'   89 A'                 
  2.621   2.684   2.860   2.946   3.115   3.286   3.910   3.963
 35 A"   36 A"   90 A'   91 A'   92 A'   93 A'   37 A"   38 A"                 
  4.021   4.032   4.050   4.069   4.091   4.180   4.406   4.504
 94 A'   95 A'   39 A"   40 A"   96 A'   97 A'   98 A'   99 A'                 
  4.623   5.992   6.068   6.176   6.800   7.475   7.564   7.687
100 A'   41 A"  101 A'  102 A'  103 A'   42 A"  104 A'  105 A'                 
 23.303  23.555  28.014  28.335  28.393  28.416  28.527  28.555
106 A'  107 A'  108 A'   43 A"  109 A'  110 A'   44 A"  111 A'                 
 28.559  28.662  28.842  48.038 127.885 127.938 128.010 151.806
 45 A"  112 A'  113 A'  114 A'   46 A"  115 A'  116 A'  117 A'                 
289.698 289.787 289.9511020.8961901.985
 47 A"  118 A'  119 A'  120 A'  121 A'                                         

 Beta MOs, Restricted
 -- Occupied --                  
******* -482.89 -176.32 -165.73 -165.73 -165.72  -62.55  -56.36
  1 A'    2 A'    3 A'    4 A'    1 A"    5 A'    6 A'    7 A'                 
-56.363 -56.363 -35.826 -31.316 -31.315 -31.313 -22.967 -22.966
  8 A'    2 A"    9 A'   10 A'    3 A"   11 A'   12 A'    4 A"                 
-22.966 -22.965 -22.964 -10.286 -10.275  -8.768  -6.600  -6.588
 13 A'    5 A"   14 A'   15 A'   16 A'   17 A'   18 A'   19 A'                 
 -6.585  -6.391  -4.807  -4.788  -4.787  -2.714  -2.709  -2.706
  6 A"   20 A'   21 A'    7 A"   22 A'   23 A'   24 A'    8 A"                 
 -2.697  -2.696  -2.089  -2.073  -2.070  -2.053  -2.052  -1.117
 25 A'    9 A"   26 A'   27 A'   10 A"   28 A'   11 A"   29 A'                 
 -0.756  -0.634  -0.583  -0.527  -0.496  -0.438  -0.363  -0.339
 30 A'   31 A'   32 A'   12 A"   33 A'   34 A'   35 A'   36 A'                 
 -0.286  -0.210  -0.169
 13 A"   14 A"   37 A'                                                         
 -- Virtual --                   
 -0.120  -0.099  -0.009   0.005   0.012   0.015   0.040   0.045
 15 A"   38 A'   39 A'   40 A'   41 A'   42 A'   43 A'   16 A"                 
  0.069   0.073   0.081   0.095   0.104   0.110   0.118   0.124
 44 A'   45 A'   17 A"   46 A'   18 A"   47 A'   48 A'   49 A'                 
  0.140   0.152   0.162   0.196   0.238   0.256   0.295   0.297
 50 A'   51 A'   52 A'   53 A'   19 A"   54 A'   55 A'   20 A"                 
  0.347   0.365   0.368   0.396   0.429   0.445   0.469   0.495
 56 A'   57 A'   21 A"   58 A'   22 A"   59 A'   60 A'   61 A'                 
  0.504   0.521   0.549   0.560   0.586   0.599   0.627   0.651
 23 A"   62 A'   24 A"   63 A'   64 A'   65 A'   25 A"   66 A'                 
  0.688   0.719   0.767   0.780   0.827   0.884   1.017   1.098
 26 A"   67 A'   68 A'   69 A'   70 A'   71 A'   72 A'   73 A'                 
  1.099   1.203   1.299   1.301   1.344   1.352   1.379   1.408
 27 A"   28 A"   29 A"   74 A'   75 A'   76 A'   77 A'   30 A"                 
  1.417   1.502   1.506   1.627   1.634   1.699   1.721   1.823
 78 A'   79 A'   31 A"   32 A"   80 A'   81 A'   33 A"   82 A'                 
  1.883   1.921   2.007   2.025   2.117   2.240   2.605   2.611
 83 A'   34 A"   84 A'   85 A'   86 A'   87 A'   88 A'   89 A'                 
  2.621   2.684   2.860   2.946   3.115   3.286   3.910   3.963
 35 A"   36 A"   90 A'   91 A'   92 A'   93 A'   37 A"   38 A"                 
  4.021   4.032   4.050   4.069   4.091   4.180   4.406   4.504
 94 A'   95 A'   39 A"   40 A"   96 A'   97 A'   98 A'   99 A'                 
  4.623   5.992   6.068   6.176   6.800   7.475   7.564   7.687
100 A'   41 A"  101 A'  102 A'  103 A'   42 A"  104 A'  105 A'                 
 23.303  23.555  28.014  28.335  28.393  28.416  28.527  28.555
106 A'  107 A'  108 A'   43 A"  109 A'  110 A'   44 A"  111 A'                 
 28.559  28.662  28.842  48.038 127.885 127.938 128.010 151.806
 45 A"  112 A'  113 A'  114 A'   46 A"  115 A'  116 A'  117 A'                 
289.698 289.787 289.9511020.8961901.985
 47 A"  118 A'  119 A'  120 A'  121 A'                                         
 --------------------------------------------------------------

          Ground-State Mulliken Net Atomic Charges

     Atom                 Charge (a.u.)
  ----------------------------------------
      1 H                     0.143077
      2 Br                    0.045975
      3 H                     0.138314
      4 I                     0.245647
      5 C                    -0.370739
      6 C                    -0.202274
  ----------------------------------------
  Sum of atomic charges =     0.000000

 -----------------------------------------------------------------
                    Cartesian Multipole Moments
 -----------------------------------------------------------------
    Charge (ESU x 10^10)
                 0.0000
    Dipole Moment (Debye)
         X       0.5566      Y       1.1113      Z      -0.0000
       Tot       1.2429
    Quadrupole Moments (Debye-Ang)
        XX     -60.5193     XY      -4.7317     YY     -55.3428
        XZ      -0.0000     YZ      -0.0000     ZZ     -60.6453
    Octopole Moments (Debye-Ang^2)
       XXX     -13.1810    XXY       2.7685    XYY       8.6688
       YYY      16.1096    XXZ      -0.0000    XYZ       0.0000
       YYZ      -0.0000    XZZ      -8.5842    YZZ      14.3596
       ZZZ      -0.0000
    Hexadecapole Moments (Debye-Ang^3)
      XXXX    -452.9810   XXXY       0.8857   XXYY    -131.7335
      XYYY      -3.6603   YYYY    -361.4263   XXXZ      -0.0000
      XXYZ      -0.0000   XYYZ      -0.0000   YYYZ      -0.0000
      XXZZ    -101.9138   XYZZ      20.3951   YYZZ    -100.8121
      XZZZ      -0.0000   YZZZ       0.0000   ZZZZ     -80.4686
 -----------------------------------------------------------------
 Calculating analytic gradient of the SCF energy
 Gradient of SCF Energy
            1           2           3           4           5           6
    1   0.0803405  -0.5173141   0.0105706   1.0369518  -0.0198742  -0.5906746
    2  -0.0462181  -0.6260277  -0.0923415   0.1422573   0.0227835   0.5995464
    3   0.0000000  -0.0000000   0.0000000   0.0000000  -0.0000000   0.0000000
 Max gradient component =       1.037E+00
 RMS gradient           =       3.713E-01
 Gradient time:  CPU 9.58 s  wall 2.50 s
 Geometry Optimization Parameters
   NAtoms,    NIC,     NZ,  NCons,   NDum,   NFix, NCnnct, MaxDiis
        6      32       0       0       0       0       0       0


** GEOMETRY OPTIMIZATION IN DELOCALIZED INTERNAL COORDINATES **
   Searching for a Minimum

   Optimization Cycle:   2

                       Coordinates (Angstroms)
     ATOM                X               Y               Z
      1  H         3.0159530045   -2.4378123289    0.0000000000
      2  Br        0.8351467784    0.9352132508    0.0000000000
      3  H         1.3465024311   -3.5335875662    0.0000000000
      4  I        -0.9412519333   -0.1704906106    0.0000000000
      5  C         1.6398492282   -2.1608616048    0.0000000000
      6  C         0.5508353027   -0.5016181098    0.0000000000
   Point Group: cs    Number of degrees of freedom:     9


   Energy is  -9570.154163289

 Hessian Updated using BFGS Update

 ** Taking Steepest Descent Step **
 Calculated Step too Large.  Step scaled by  0.335495
 Step Taken.  Stepsize is  0.300000

                             Maximum     Tolerance    Cnvgd?
         Gradient           0.735401      0.000300      NO
         Displacement       0.246723      0.001200      NO
         Energy change     -0.327624      0.000001      NO


 New Cartesian Coordinates Obtained by Inverse Iteration

 Displacement from previous Coordinates is:  0.176912
 ----------------------------------------------------------------
             Standard Nuclear Orientation (Angstroms)
    I     Atom           X                Y                Z
 ----------------------------------------------------------------
    1      H       3.0143901623    -2.4348907472     0.0000000000
    2      Br      0.8675013431     0.9644063112     0.0000000000
    3      H       1.3490310508    -3.5274309917     0.0000000000
    4      I      -1.0111100575    -0.1652954549     0.0000000000
    5      C       1.6512789869    -2.1726673956     0.0000000000
    6      C       0.5759433260    -0.5332786913     0.0000000000
 ----------------------------------------------------------------
 Molecular Point Group                 Cs    NOp =  2
 Largest Abelian Subgroup              Cs    NOp =  2
 Nuclear Repulsion Energy =   746.9688461356 hartrees
 There are       51 alpha and       51 beta electrons
 Applying Cartesian multipole field
    Component          Value
    ---------          -----
     (2,0,0)        1.00000E-11
     (0,2,0)        2.00000E-11
     (0,0,2)       -3.00000E-11
 Nucleus-field energy     =     0.0000000098 hartrees
 Requested basis set is 6-311++G(d,p)
 There are 65 shells and 168 basis functions
 A cutoff of  1.0D-11 yielded   1820 shell pairs
 There are     12736 function pairs (     14351 Cartesian)
 Smallest overlap matrix eigenvalue = 2.81E-04
 Guess MOs from SCF MO coefficient file

 -----------------------------------------------------------------------
  General SCF calculation program by
  Eric Jon Sundstrom, Paul Horn, Yuezhi Mao, Dmitri Zuev, Alec White,
  David Stuck, Shaama M.S., Shane Yost, Joonho Lee, David Small,
  Daniel Levine, Susi Lehtola, Hugh Burton, Evgeny Epifanovsky
 -----------------------------------------------------------------------
 Exchange:     0.2000 Hartree-Fock + 0.0800 Slater + 0.7200 B88
 Correlation:  0.1900 VWN1RPA + 0.8100 LYP
 Using SG-1 standard quadrature grid
 using 4 threads for integral computing
 -------------------------------------------------------
 OpenMP Integral computing Module                
 Release: version 2.0, May 2017, Q-Chem Inc. Pleasanton 
 -------------------------------------------------------
 -------------------------------------------------------
 OpenMP BLAS3 based DFT computing Module                
 Release: version 1.0, May 2013, Q-Chem Inc. Pittsburgh 
 -------------------------------------------------------
 A restricted SCF calculation will be
 performed using DIIS
 SCF converges when DIIS error is below 1.0e-08
 ---------------------------------------
  Cycle       Energy         DIIS error
 ---------------------------------------
    1   -9570.3688832885      2.00e-03  
    2   -9570.3440911365      3.09e-03  
    3   -9570.3394452712      2.92e-03  
    4   -9570.3739716762      1.12e-03  
    5   -9570.3794438038      1.61e-04  
    6   -9570.3795420394      4.57e-05  
    7   -9570.3795489540      6.65e-06  
    8   -9570.3795491166      2.82e-06  
    9   -9570.3795491547      1.44e-06  
   10   -9570.3795491643      4.41e-07  
   11   -9570.3795491656      1.08e-07  
   12   -9570.3795491657      1.74e-08  
   13   -9570.3795491658      8.53e-09  Convergence criterion met
 ---------------------------------------
 SCF time:   CPU 35.11s  wall 10.00s 
 SCF   energy in the final basis set =    -9570.3795491658
 Total energy in the final basis set =    -9570.3795491658

 --------------------------------------------------------------
             Orbital Energies (a.u.) and Symmetries
 --------------------------------------------------------------

 Alpha MOs, Restricted
 -- Occupied --                  
******* -482.88 -176.32 -165.72 -165.72 -165.72  -62.54  -56.36
  1 A'    2 A'    3 A'    4 A'    1 A"    5 A'    6 A'    7 A'                 
-56.354 -56.354 -35.822 -31.313 -31.310 -31.309 -22.963 -22.963
  2 A"    8 A'    9 A'   10 A'    3 A"   11 A'   12 A'    4 A"                 
-22.962 -22.960 -22.960 -10.285 -10.279  -8.756  -6.587  -6.576
 13 A'    5 A"   14 A'   15 A'   16 A'   17 A'   18 A'   19 A'                 
 -6.574  -6.381  -4.796  -4.780  -4.779  -2.701  -2.697  -2.694
  6 A"   20 A'   21 A'    7 A"   22 A'   23 A'   24 A'    8 A"                 
 -2.685  -2.685  -2.072  -2.060  -2.059  -2.044  -2.044  -1.066
 25 A'    9 A"   26 A'   27 A'   10 A"   28 A'   11 A"   29 A'                 
 -0.743  -0.632  -0.577  -0.493  -0.481  -0.436  -0.364  -0.343
 30 A'   31 A'   32 A'   12 A"   33 A'   34 A'   35 A'   36 A'                 
 -0.285  -0.212  -0.181
 13 A"   14 A"   37 A'                                                         
 -- Virtual --                   
 -0.116  -0.092  -0.012   0.007   0.014   0.016   0.039   0.047
 15 A"   38 A'   39 A'   40 A'   41 A'   42 A'   43 A'   16 A"                 
  0.064   0.075   0.082   0.096   0.107   0.107   0.120   0.124
 44 A'   45 A'   17 A"   46 A'   47 A'   18 A"   48 A'   49 A'                 
  0.140   0.150   0.161   0.197   0.234   0.248   0.293   0.308
 50 A'   51 A'   52 A'   53 A'   19 A"   54 A'   55 A'   20 A"                 
  0.347   0.360   0.375   0.394   0.422   0.444   0.472   0.494
 56 A'   57 A'   21 A"   58 A'   22 A"   59 A'   60 A'   61 A'                 
  0.511   0.516   0.545   0.546   0.581   0.595   0.623   0.645
 62 A'   23 A"   63 A'   24 A"   64 A'   65 A'   25 A"   66 A'                 
  0.669   0.725   0.761   0.778   0.837   0.850   0.981   1.070
 26 A"   67 A'   68 A'   69 A'   70 A'   71 A'   72 A'   73 A'                 
  1.094   1.195   1.293   1.305   1.351   1.366   1.379   1.407
 27 A"   28 A"   74 A'   29 A"   75 A'   76 A'   77 A'   30 A"                 
  1.422   1.499   1.515   1.623   1.638   1.706   1.732   1.841
 78 A'   31 A"   79 A'   80 A'   32 A"   81 A'   33 A"   82 A'                 
  1.904   1.937   2.006   2.027   2.124   2.249   2.612   2.616
 83 A'   34 A"   84 A'   85 A'   86 A'   87 A'   88 A'   89 A'                 
  2.626   2.688   2.830   2.920   3.136   3.309   3.901   3.971
 35 A"   36 A"   90 A'   91 A'   92 A'   93 A'   37 A"   38 A"                 
  4.020   4.035   4.046   4.090   4.129   4.172   4.319   4.388
 94 A'   95 A'   39 A"   40 A"   96 A'   97 A'   98 A'   99 A'                 
  4.603   5.991   6.075   6.174   6.766   7.487   7.564   7.664
100 A'   41 A"  101 A'  102 A'  103 A'   42 A"  104 A'  105 A'                 
 23.310  23.459  27.985  28.335  28.392  28.421  28.530  28.556
106 A'  107 A'  108 A'   43 A"  109 A'  110 A'   44 A"  111 A'                 
 28.559  28.648  28.776  48.015 127.883 127.933 128.001 151.776
 45 A"  112 A'  113 A'  114 A'   46 A"  115 A'  116 A'  117 A'                 
289.705 289.783 289.9191020.8591901.951
 47 A"  118 A'  119 A'  120 A'  121 A'                                         

 Beta MOs, Restricted
 -- Occupied --                  
******* -482.88 -176.32 -165.72 -165.72 -165.72  -62.54  -56.36
  1 A'    2 A'    3 A'    4 A'    1 A"    5 A'    6 A'    7 A'                 
-56.354 -56.354 -35.822 -31.313 -31.310 -31.309 -22.963 -22.963
  2 A"    8 A'    9 A'   10 A'    3 A"   11 A'   12 A'    4 A"                 
-22.962 -22.960 -22.960 -10.285 -10.279  -8.756  -6.587  -6.576
 13 A'    5 A"   14 A'   15 A'   16 A'   17 A'   18 A'   19 A'                 
 -6.574  -6.381  -4.796  -4.780  -4.779  -2.701  -2.697  -2.694
  6 A"   20 A'   21 A'    7 A"   22 A'   23 A'   24 A'    8 A"                 
 -2.685  -2.685  -2.072  -2.060  -2.059  -2.044  -2.044  -1.066
 25 A'    9 A"   26 A'   27 A'   10 A"   28 A'   11 A"   29 A'                 
 -0.743  -0.632  -0.577  -0.493  -0.481  -0.436  -0.364  -0.343
 30 A'   31 A'   32 A'   12 A"   33 A'   34 A'   35 A'   36 A'                 
 -0.285  -0.212  -0.181
 13 A"   14 A"   37 A'                                                         
 -- Virtual --                   
 -0.116  -0.092  -0.012   0.007   0.014   0.016   0.039   0.047
 15 A"   38 A'   39 A'   40 A'   41 A'   42 A'   43 A'   16 A"                 
  0.064   0.075   0.082   0.096   0.107   0.107   0.120   0.124
 44 A'   45 A'   17 A"   46 A'   47 A'   18 A"   48 A'   49 A'                 
  0.140   0.150   0.161   0.197   0.234   0.248   0.293   0.308
 50 A'   51 A'   52 A'   53 A'   19 A"   54 A'   55 A'   20 A"                 
  0.347   0.360   0.375   0.394   0.422   0.444   0.472   0.494
 56 A'   57 A'   21 A"   58 A'   22 A"   59 A'   60 A'   61 A'                 
  0.511   0.516   0.545   0.546   0.581   0.595   0.623   0.645
 62 A'   23 A"   63 A'   24 A"   64 A'   65 A'   25 A"   66 A'                 
  0.669   0.725   0.761   0.778   0.837   0.850   0.981   1.070
 26 A"   67 A'   68 A'   69 A'   70 A'   71 A'   72 A'   73 A'                 
  1.094   1.195   1.293   1.305   1.351   1.366   1.379   1.407
 27 A"   28 A"   74 A'   29 A"   75 A'   76 A'   77 A'   30 A"                 
  1.422   1.499   1.515   1.623   1.638   1.706   1.732   1.841
 78 A'   31 A"   79 A'   80 A'   32 A"   81 A'   33 A"   82 A'                 
  1.904   1.937   2.006   2.027   2.124   2.249   2.612   2.616
 83 A'   34 A"   84 A'   85 A'   86 A'   87 A'   88 A'   89 A'                 
  2.626   2.688   2.830   2.920   3.136   3.309   3.901   3.971
 35 A"   36 A"   90 A'   91 A'   92 A'   93 A'   37 A"   38 A"                 
  4.020   4.035   4.046   4.090   4.129   4.172   4.319   4.388
 94 A'   95 A'   39 A"   40 A"   96 A'   97 A'   98 A'   99 A'                 
  4.603   5.991   6.075   6.174   6.766   7.487   7.564   7.664
100 A'   41 A"  101 A'  102 A'  103 A'   42 A"  104 A'  105 A'                 
 23.310  23.459  27.985  28.335  28.392  28.421  28.530  28.556
106 A'  107 A'  108 A'   43 A"  109 A'  110 A'   44 A"  111 A'                 
 28.559  28.648  28.776  48.015 127.883 127.933 128.001 151.776
 45 A"  112 A'  113 A'  114 A'   46 A"  115 A'  116 A'  117 A'                 
289.705 289.783 289.9191020.8591901.951
 47 A"  118 A'  119 A'  120 A'  121 A'                                         
 --------------------------------------------------------------

          Ground-State Mulliken Net Atomic Charges

     Atom                 Charge (a.u.)
  ----------------------------------------
      1 H                     0.145273
      2 Br                    0.038942
      3 H                     0.139209
      4 I                     0.187436
      5 C                    -0.381793
      6 C                    -0.129067
  ----------------------------------------
  Sum of atomic charges =     0.000000

 -----------------------------------------------------------------
                    Cartesian Multipole Moments
 -----------------------------------------------------------------
    Charge (ESU x 10^10)
                 0.0000
    Dipole Moment (Debye)
         X       0.4245      Y       0.9464      Z      -0.0000
       Tot       1.0372
    Quadrupole Moments (Debye-Ang)
        XX     -59.8754     XY      -4.6997     YY     -55.0528
        XZ      -0.0000     YZ      -0.0000     ZZ     -61.0134
    Octopole Moments (Debye-Ang^2)
       XXX     -10.0531    XXY       2.1182    XYY       9.7273
       YYY      13.8262    XXZ      -0.0000    XYZ       0.0000
       YYZ       0.0000    XZZ      -7.3659    YZZ      13.9191
       ZZZ      -0.0000
    Hexadecapole Moments (Debye-Ang^3)
      XXXX    -476.6749   XXXY      -2.8287   XXYY    -136.5482
      XYYY      -5.7568   YYYY    -364.7070   XXXZ      -0.0000
      XXYZ      -0.0000   XYYZ      -0.0000   YYYZ      -0.0000
      XXZZ    -106.5333   XYZZ      19.6381   YYZZ    -101.6969
      XZZZ      -0.0000   YZZZ      -0.0000   ZZZZ     -81.0667
 -----------------------------------------------------------------
 Calculating analytic gradient of the SCF energy
 Gradient of SCF Energy
            1           2           3           4           5           6
    1   0.0804114  -0.4014754   0.0097237   0.7012131  -0.0147993  -0.3750735
    2  -0.0451971  -0.4572221  -0.0922731   0.1271774   0.0158000   0.4517149
    3   0.0000000   0.0000000  -0.0000000  -0.0000000  -0.0000000   0.0000000
 Max gradient component =       7.012E-01
 RMS gradient           =       2.625E-01
 Gradient time:  CPU 9.49 s  wall 2.47 s
 Geometry Optimization Parameters
   NAtoms,    NIC,     NZ,  NCons,   NDum,   NFix, NCnnct, MaxDiis
        6      32       0       0       0       0       0       0


** GEOMETRY OPTIMIZATION IN DELOCALIZED INTERNAL COORDINATES **
   Searching for a Minimum

   Optimization Cycle:   3

                       Coordinates (Angstroms)
     ATOM                X               Y               Z
      1  H         3.0143901623   -2.4348907472    0.0000000000
      2  Br        0.8675013431    0.9644063112    0.0000000000
      3  H         1.3490310508   -3.5274309917    0.0000000000
      4  I        -1.0111100575   -0.1652954549    0.0000000000
      5  C         1.6512789869   -2.1726673956    0.0000000000
      6  C         0.5759433260   -0.5332786913    0.0000000000
   Point Group: cs    Number of degrees of freedom:     9


   Energy is  -9570.379549166

 Hessian Updated using BFGS Update

 ** Taking Steepest Descent Step **
 Calculated Step too Large.  Step scaled by  0.474315
 Step Taken.  Stepsize is  0.300000

                             Maximum     Tolerance    Cnvgd?
         Gradient           0.532915      0.000300      NO
         Displacement       0.252770      0.001200      NO
         Energy change     -0.225386      0.000001      NO


 New Cartesian Coordinates Obtained by Inverse Iteration

 Displacement from previous Coordinates is:  0.176320
 ----------------------------------------------------------------
             Standard Nuclear Orientation (Angstroms)
    I     Atom           X                Y                Z
 ----------------------------------------------------------------
    1      H       3.0028523907    -2.4212539266     0.0000000000
    2      Br      0.9089125154     0.9885122799     0.0000000000
    3      H       1.3448810468    -3.5094818251     0.0000000000
    4      I      -1.0697609008    -0.1760928847     0.0000000000
    5      C       1.6581867811    -2.1799114467     0.0000000000
    6      C       0.6019629784    -0.5709291664     0.0000000000
 ----------------------------------------------------------------
 Molecular Point Group                 Cs    NOp =  2
 Largest Abelian Subgroup              Cs    NOp =  2
 Nuclear Repulsion Energy =   717.7562490002 hartrees
 There are       51 alpha and       51 beta electrons
 Applying Cartesian multipole field
    Component          Value
    ---------          -----
     (2,0,0)        1.00000E-11
     (0,2,0)        2.00000E-11
     (0,0,2)       -3.00000E-11
 Nucleus-field energy     =     0.0000000103 hartrees
 Requested basis set is 6-311++G(d,p)
 There are 65 shells and 168 basis functions
 A cutoff of  1.0D-11 yielded   1814 shell pairs
 There are     12712 function pairs (     14325 Cartesian)
 Smallest overlap matrix eigenvalue = 2.88E-04
 Guess MOs from SCF MO coefficient file

 -----------------------------------------------------------------------
  General SCF calculation program by
  Eric Jon Sundstrom, Paul Horn, Yuezhi Mao, Dmitri Zuev, Alec White,
  David Stuck, Shaama M.S., Shane Yost, Joonho Lee, David Small,
  Daniel Levine, Susi Lehtola, Hugh Burton, Evgeny Epifanovsky
 -----------------------------------------------------------------------
 Exchange:     0.2000 Hartree-Fock + 0.0800 Slater + 0.7200 B88
 Correlation:  0.1900 VWN1RPA + 0.8100 LYP
 Using SG-1 standard quadrature grid
 using 4 threads for integral computing
 -------------------------------------------------------
 OpenMP Integral computing Module                
 Release: version 2.0, May 2017, Q-Chem Inc. Pleasanton 
 -------------------------------------------------------
 -------------------------------------------------------
 OpenMP BLAS3 based DFT computing Module                
 Release: version 1.0, May 2013, Q-Chem Inc. Pittsburgh 
 -------------------------------------------------------
 A restricted SCF calculation will be
 performed using DIIS
 SCF converges when DIIS error is below 1.0e-08
 ---------------------------------------
  Cycle       Energy         DIIS error
 ---------------------------------------
    1   -9570.5339054760      1.59e-03  
    2   -9570.5189470369      2.46e-03  
    3   -9570.5195845374      2.19e-03  
    4   -9570.5384416320      8.36e-04  
    5   -9570.5415152972      1.13e-04  
    6   -9570.5415641521      2.67e-05  
    7   -9570.5415663051      4.08e-06  
    8   -9570.5415663688      1.54e-06  
    9   -9570.5415663787      6.06e-07  
   10   -9570.5415663808      9.23e-08  
   11   -9570.5415663808      4.99e-08  
   12   -9570.5415663808      1.11e-08  
   13   -9570.5415663808      3.32e-09  Convergence criterion met
 ---------------------------------------
 SCF time:   CPU 34.72s  wall 9.00s 
 SCF   energy in the final basis set =    -9570.5415663808
 Total energy in the final basis set =    -9570.5415663808

 --------------------------------------------------------------
             Orbital Energies (a.u.) and Symmetries
 --------------------------------------------------------------

 Alpha MOs, Restricted
 -- Occupied --                  
******* -482.87 -176.32 -165.72 -165.72 -165.72  -62.53  -56.35
  1 A'    2 A'    3 A'    4 A'    1 A"    5 A'    6 A'    7 A'                 
-56.347 -56.347 -35.819 -31.310 -31.307 -31.306 -22.961 -22.960
  2 A"    8 A'    9 A'   10 A'    3 A"   11 A'   12 A'    4 A"                 
-22.960 -22.957 -22.957 -10.286 -10.283  -8.746  -6.577  -6.565
 13 A'    5 A"   14 A'   15 A'   16 A'   17 A'   18 A'   19 A'                 
 -6.564  -6.376  -4.789  -4.774  -4.773  -2.690  -2.686  -2.685
  6 A"   20 A'   21 A'    7 A"   22 A'   23 A'   24 A'    8 A"                 
 -2.675  -2.675  -2.062  -2.052  -2.052  -2.038  -2.038  -1.018
 25 A'    9 A"   26 A'   27 A'   10 A"   28 A'   11 A"   29 A'                 
 -0.732  -0.634  -0.570  -0.468  -0.463  -0.432  -0.364  -0.348
 30 A'   31 A'   32 A'   33 A'   12 A"   34 A'   35 A'   36 A'                 
 -0.284  -0.215  -0.194
 13 A"   14 A"   37 A'                                                         
 -- Virtual --                   
 -0.112  -0.083  -0.016   0.008   0.017   0.019   0.037   0.050
 15 A"   38 A'   39 A'   40 A'   41 A'   42 A'   43 A'   16 A"                 
  0.062   0.077   0.082   0.097   0.102   0.111   0.123   0.124
 44 A'   45 A'   17 A"   46 A'   47 A'   18 A"   48 A'   49 A'                 
  0.139   0.150   0.161   0.199   0.232   0.241   0.289   0.318
 50 A'   51 A'   52 A'   53 A'   19 A"   54 A'   55 A'   20 A"                 
  0.350   0.358   0.385   0.395   0.417   0.441   0.474   0.494
 56 A'   57 A'   21 A"   58 A'   22 A"   59 A'   60 A'   61 A'                 
  0.500   0.523   0.528   0.544   0.574   0.596   0.623   0.639
 62 A'   23 A"   63 A'   24 A"   64 A'   65 A'   25 A"   66 A'                 
  0.651   0.736   0.753   0.775   0.820   0.847   0.944   1.042
 26 A"   67 A'   68 A'   69 A'   70 A'   71 A'   72 A'   73 A'                 
  1.087   1.185   1.297   1.305   1.355   1.375   1.398   1.410
 27 A"   28 A"   74 A'   29 A"   75 A'   76 A'   77 A'   30 A"                 
  1.429   1.487   1.529   1.615   1.654   1.721   1.748   1.849
 78 A'   31 A"   79 A'   80 A'   32 A"   81 A'   33 A"   82 A'                 
  1.930   1.953   2.011   2.041   2.132   2.266   2.620   2.622
 83 A'   34 A"   84 A'   85 A'   86 A'   87 A'   88 A'   89 A'                 
  2.628   2.695   2.810   2.904   3.166   3.348   3.896   3.977
 35 A"   36 A"   90 A'   91 A'   92 A'   93 A'   37 A"   38 A"                 
  4.015   4.032   4.048   4.100   4.114   4.210   4.267   4.326
 94 A'   95 A'   39 A"   40 A"   96 A'   97 A'   98 A'   99 A'                 
  4.574   5.990   6.071   6.165   6.737   7.499   7.566   7.649
100 A'   41 A"  101 A'  102 A'  103 A'   42 A"  104 A'  105 A'                 
 23.323  23.397  27.957  28.334  28.389  28.423  28.531  28.556
106 A'  107 A'  108 A'   43 A"  109 A'  110 A'   44 A"  111 A'                 
 28.558  28.636  28.733  47.993 127.881 127.929 127.989 151.748
 45 A"  112 A'  113 A'  114 A'   46 A"  115 A'  116 A'  117 A'                 
289.713 289.780 289.8941020.8251901.920
 47 A"  118 A'  119 A'  120 A'  121 A'                                         

 Beta MOs, Restricted
 -- Occupied --                  
******* -482.87 -176.32 -165.72 -165.72 -165.72  -62.53  -56.35
  1 A'    2 A'    3 A'    4 A'    1 A"    5 A'    6 A'    7 A'                 
-56.347 -56.347 -35.819 -31.310 -31.307 -31.306 -22.961 -22.960
  2 A"    8 A'    9 A'   10 A'    3 A"   11 A'   12 A'    4 A"                 
-22.960 -22.957 -22.957 -10.286 -10.283  -8.746  -6.577  -6.565
 13 A'    5 A"   14 A'   15 A'   16 A'   17 A'   18 A'   19 A'                 
 -6.564  -6.376  -4.789  -4.774  -4.773  -2.690  -2.686  -2.685
  6 A"   20 A'   21 A'    7 A"   22 A'   23 A'   24 A'    8 A"                 
 -2.675  -2.675  -2.062  -2.052  -2.052  -2.038  -2.038  -1.018
 25 A'    9 A"   26 A'   27 A'   10 A"   28 A'   11 A"   29 A'                 
 -0.732  -0.634  -0.570  -0.468  -0.463  -0.432  -0.364  -0.348
 30 A'   31 A'   32 A'   33 A'   12 A"   34 A'   35 A'   36 A'                 
 -0.284  -0.215  -0.194
 13 A"   14 A"   37 A'                                                         
 -- Virtual --                   
 -0.112  -0.083  -0.016   0.008   0.017   0.019   0.037   0.050
 15 A"   38 A'   39 A'   40 A'   41 A'   42 A'   43 A'   16 A"                 
  0.062   0.077   0.082   0.097   0.102   0.111   0.123   0.124
 44 A'   45 A'   17 A"   46 A'   47 A'   18 A"   48 A'   49 A'                 
  0.139   0.150   0.161   0.199   0.232   0.241   0.289   0.318
 50 A'   51 A'   52 A'   53 A'   19 A"   54 A'   55 A'   20 A"                 
  0.350   0.358   0.385   0.395   0.417   0.441   0.474   0.494
 56 A'   57 A'   21 A"   58 A'   22 A"   59 A'   60 A'   61 A'                 
  0.500   0.523   0.528   0.544   0.574   0.596   0.623   0.639
 62 A'   23 A"   63 A'   24 A"   64 A'   65 A'   25 A"   66 A'                 
  0.651   0.736   0.753   0.775   0.820   0.847   0.944   1.042
 26 A"   67 A'   68 A'   69 A'   70 A'   71 A'   72 A'   73 A'                 
  1.087   1.185   1.297   1.305   1.355   1.375   1.398   1.410
 27 A"   28 A"   74 A'   29 A"   75 A'   76 A'   77 A'   30 A"                 
  1.429   1.487   1.529   1.615   1.654   1.721   1.748   1.849
 78 A'   31 A"   79 A'   80 A'   32 A"   81 A'   33 A"   82 A'                 
  1.930   1.953   2.011   2.041   2.132   2.266   2.620   2.622
 83 A'   34 A"   84 A'   85 A'   86 A'   87 A'   88 A'   89 A'                 
  2.628   2.695   2.810   2.904   3.166   3.348   3.896   3.977
 35 A"   36 A"   90 A'   91 A'   92 A'   93 A'   37 A"   38 A"                 
  4.015   4.032   4.048   4.100   4.114   4.210   4.267   4.326
 94 A'   95 A'   39 A"   40 A"   96 A'   97 A'   98 A'   99 A'                 
  4.574   5.990   6.071   6.165   6.737   7.499   7.566   7.649
100 A'   41 A"  101 A'  102 A'  103 A'   42 A"  104 A'  105 A'                 
 23.323  23.397  27.957  28.334  28.389  28.423  28.531  28.556
106 A'  107 A'  108 A'   43 A"  109 A'  110 A'   44 A"  111 A'                 
 28.558  28.636  28.733  47.993 127.881 127.929 127.989 151.748
 45 A"  112 A'  113 A'  114 A'   46 A"  115 A'  116 A'  117 A'                 
289.713 289.780 289.8941020.8251901.920
 47 A"  118 A'  119 A'  120 A'  121 A'                                         
 --------------------------------------------------------------

          Ground-State Mulliken Net Atomic Charges

     Atom                 Charge (a.u.)
  ----------------------------------------
      1 H                     0.148298
      2 Br                    0.023883
      3 H                     0.140646
      4 I                     0.156401
      5 C                    -0.388381
      6 C                    -0.080847
  ----------------------------------------
  Sum of atomic charges =     0.000000

 -----------------------------------------------------------------
                    Cartesian Multipole Moments
 -----------------------------------------------------------------
    Charge (ESU x 10^10)
                 0.0000
    Dipole Moment (Debye)
         X       0.3154      Y       0.7367      Z      -0.0000
       Tot       0.8014
    Quadrupole Moments (Debye-Ang)
        XX     -59.2110     XY      -4.6533     YY     -54.7997
        XZ      -0.0000     YZ       0.0000     ZZ     -61.3267
    Octopole Moments (Debye-Ang^2)
       XXX      -8.2304    XXY       1.9909    XYY      10.4067
       YYY      13.2369    XXZ      -0.0000    XYZ       0.0000
       YYZ      -0.0000    XZZ      -6.5437    YZZ      13.7908
       ZZZ      -0.0000
    Hexadecapole Moments (Debye-Ang^3)
      XXXX    -499.1235   XXXY      -8.2977   XXYY    -141.2891
      XYYY      -9.2085   YYYY    -368.1011   XXXZ      -0.0000
      XXYZ       0.0000   XYYZ      -0.0000   YYYZ       0.0000
      XXZZ    -110.8667   XYZZ      17.9434   YYZZ    -102.1999
      XZZZ      -0.0000   YZZZ       0.0000   ZZZZ     -81.6181
 -----------------------------------------------------------------
 Calculating analytic gradient of the SCF energy
 Gradient of SCF Energy
            1           2           3           4           5           6
    1   0.0800430  -0.3079311   0.0085295   0.4774558  -0.0090905  -0.2490067
    2  -0.0435653  -0.3223035  -0.0913868   0.1107884   0.0075319   0.3389353
    3   0.0000000   0.0000000   0.0000000   0.0000000  -0.0000000  -0.0000000
 Max gradient component =       4.775E-01
 RMS gradient           =       1.875E-01
 Gradient time:  CPU 9.26 s  wall 2.42 s
 Geometry Optimization Parameters
   NAtoms,    NIC,     NZ,  NCons,   NDum,   NFix, NCnnct, MaxDiis
        6      32       0       0       0       0       0       0


** GEOMETRY OPTIMIZATION IN DELOCALIZED INTERNAL COORDINATES **
   Searching for a Minimum

   Optimization Cycle:   4

                       Coordinates (Angstroms)
     ATOM                X               Y               Z
      1  H         3.0028523907   -2.4212539266    0.0000000000
      2  Br        0.9089125154    0.9885122799    0.0000000000
      3  H         1.3448810468   -3.5094818251    0.0000000000
      4  I        -1.0697609008   -0.1760928847    0.0000000000
      5  C         1.6581867811   -2.1799114467    0.0000000000
      6  C         0.6019629784   -0.5709291664    0.0000000000
   Point Group: cs    Number of degrees of freedom:     9


   Energy is  -9570.541566381

 Hessian Updated using BFGS Update

 ** Taking Steepest Descent Step **
 Calculated Step too Large.  Step scaled by  0.650389
 Step Taken.  Stepsize is  0.300000

                             Maximum     Tolerance    Cnvgd?
         Gradient           0.385264      0.000300      NO
         Displacement       0.250571      0.001200      NO
         Energy change     -0.162017      0.000001      NO


 New Cartesian Coordinates Obtained by Inverse Iteration

 Displacement from previous Coordinates is:  0.199934
 ----------------------------------------------------------------
             Standard Nuclear Orientation (Angstroms)
    I     Atom           X                Y                Z
 ----------------------------------------------------------------
    1      H       2.9785019104    -2.3938088502     0.0000000000
    2      Br      0.9615070810     1.0004385109     0.0000000000
    3      H       1.3327064200    -3.4755094615     0.0000000000
    4      I      -1.1150326262    -0.2051097201     0.0000000000
    5      C       1.6593077025    -2.1800171278     0.0000000000
    6      C       0.6300443240    -0.6151503208     0.0000000000
 ----------------------------------------------------------------
 Molecular Point Group                 Cs    NOp =  2
 Largest Abelian Subgroup              Cs    NOp =  2
 Nuclear Repulsion Energy =   692.6872952325 hartrees
 There are       51 alpha and       51 beta electrons
 Applying Cartesian multipole field
    Component          Value
    ---------          -----
     (2,0,0)        1.00000E-11
     (0,2,0)        2.00000E-11
     (0,0,2)       -3.00000E-11
 Nucleus-field energy     =     0.0000000107 hartrees
 Requested basis set is 6-311++G(d,p)
 There are 65 shells and 168 basis functions
 A cutoff of  1.0D-11 yielded   1803 shell pairs
 There are     12655 function pairs (     14262 Cartesian)
 Smallest overlap matrix eigenvalue = 2.67E-04
 Guess MOs from SCF MO coefficient file

 -----------------------------------------------------------------------
  General SCF calculation program by
  Eric Jon Sundstrom, Paul Horn, Yuezhi Mao, Dmitri Zuev, Alec White,
  David Stuck, Shaama M.S., Shane Yost, Joonho Lee, David Small,
  Daniel Levine, Susi Lehtola, Hugh Burton, Evgeny Epifanovsky
 -----------------------------------------------------------------------
 Exchange:     0.2000 Hartree-Fock + 0.0800 Slater + 0.7200 B88
 Correlation:  0.1900 VWN1RPA + 0.8100 LYP
 Using SG-1 standard quadrature grid
 using 4 threads for integral computing
 -------------------------------------------------------
 OpenMP Integral computing Module                
 Release: version 2.0, May 2017, Q-Chem Inc. Pleasanton 
 -------------------------------------------------------
 -------------------------------------------------------
 OpenMP BLAS3 based DFT computing Module                
 Release: version 1.0, May 2013, Q-Chem Inc. Pittsburgh 
 -------------------------------------------------------
 A restricted SCF calculation will be
 performed using DIIS
 SCF converges when DIIS error is below 1.0e-08
 ---------------------------------------
  Cycle       Energy         DIIS error
 ---------------------------------------
    1   -9570.6565966280      1.28e-03  
    2   -9570.6488657768      1.89e-03  
    3   -9570.6501429982      1.64e-03  
    4   -9570.6606357522      5.93e-04  
    5   -9570.6621645871      8.25e-05  
    6   -9570.6621905785      1.72e-05  
    7   -9570.6621914485      2.86e-06  
    8   -9570.6621914826      9.23e-07  
    9   -9570.6621914855      3.07e-07  
   10   -9570.6621914860      6.61e-08  
   11   -9570.6621914859      3.39e-08  
   12   -9570.6621914859      1.32e-08  
   13   -9570.6621914860      2.14e-09  Convergence criterion met
 ---------------------------------------
 SCF time:   CPU 34.26s  wall 9.00s 
 SCF   energy in the final basis set =    -9570.6621914860
 Total energy in the final basis set =    -9570.6621914860

 --------------------------------------------------------------
             Orbital Energies (a.u.) and Symmetries
 --------------------------------------------------------------

 Alpha MOs, Restricted
 -- Occupied --                  
******* -482.87 -176.32 -165.72 -165.72 -165.72  -62.52  -56.34
  1 A'    2 A'    3 A'    4 A'    1 A"    5 A'    6 A'    7 A'                 
-56.340 -56.340 -35.817 -31.309 -31.305 -31.304 -22.960 -22.959
  2 A"    8 A'    9 A'   10 A'    3 A"   11 A'   12 A'    4 A"                 
-22.958 -22.955 -22.955 -10.292 -10.280  -8.737  -6.569  -6.556
 13 A'    5 A"   14 A'   15 A'   16 A'   17 A'   18 A'    6 A"                 
 -6.556  -6.372  -4.785  -4.770  -4.769  -2.681  -2.677  -2.676
 19 A'   20 A'   21 A'    7 A"   22 A'   23 A'   24 A'    8 A"                 
 -2.666  -2.666  -2.055  -2.047  -2.047  -2.034  -2.033  -0.977
 25 A'    9 A"   26 A'   27 A'   10 A"   28 A'   11 A"   29 A'                 
 -0.725  -0.640  -0.564  -0.460  -0.439  -0.428  -0.363  -0.354
 30 A'   31 A'   32 A'   33 A'   12 A"   34 A'   35 A'   36 A'                 
 -0.284  -0.220  -0.205
 13 A"   14 A"   37 A'                                                         
 -- Virtual --                   
 -0.108  -0.072  -0.019   0.008   0.019   0.023   0.035   0.052
 15 A"   38 A'   39 A'   40 A'   41 A'   42 A'   43 A'   16 A"                 
  0.062   0.081   0.082   0.094   0.099   0.114   0.124   0.129
 44 A'   45 A'   17 A"   46 A'   47 A'   18 A"   48 A'   49 A'                 
  0.139   0.152   0.162   0.200   0.230   0.238   0.285   0.327
 50 A'   51 A'   52 A'   53 A'   19 A"   54 A'   55 A'   20 A"                 
  0.355   0.358   0.394   0.398   0.414   0.438   0.472   0.489
 56 A'   57 A'   21 A"   58 A'   22 A"   59 A'   60 A'   61 A'                 
  0.497   0.518   0.524   0.545   0.565   0.602   0.625   0.633
 62 A'   63 A'   23 A"   24 A"   64 A'   65 A'   25 A"   26 A"                 
  0.636   0.739   0.747   0.771   0.805   0.856   0.912   1.015
 66 A'   67 A'   68 A'   69 A'   70 A'   71 A'   72 A'   73 A'                 
  1.078   1.172   1.303   1.308   1.359   1.392   1.413   1.413
 27 A"   28 A"   29 A"   74 A'   75 A'   76 A'   77 A'   30 A"                 
  1.438   1.477   1.544   1.612   1.677   1.745   1.770   1.845
 78 A'   31 A"   79 A'   80 A'   32 A"   81 A'   33 A"   82 A'                 
  1.962   1.966   2.020   2.066   2.146   2.294   2.628   2.630
 83 A'   34 A"   84 A'   85 A'   86 A'   87 A'   35 A"   88 A'                 
  2.631   2.705   2.800   2.891   3.209   3.407   3.897   3.980
 89 A'   36 A"   90 A'   91 A'   92 A'   93 A'   37 A"   38 A"                 
  4.002   4.024   4.050   4.095   4.100   4.212   4.268   4.325
 94 A'   95 A'   39 A"   96 A'   40 A"   97 A'   98 A'   99 A'                 
  4.538   5.990   6.065   6.151   6.714   7.510   7.568   7.639
100 A'   41 A"  101 A'  102 A'  103 A'   42 A"  104 A'  105 A'                 
 23.335  23.369  27.934  28.334  28.387  28.423  28.531  28.555
106 A'  107 A'  108 A'   43 A"  109 A'  110 A'   44 A"  111 A'                 
 28.558  28.627  28.711  47.973 127.880 127.925 127.978 151.725
 45 A"  112 A'  113 A'  114 A'   46 A"  115 A'  116 A'  117 A'                 
289.720 289.778 289.8781020.7951901.894
 47 A"  118 A'  119 A'  120 A'  121 A'                                         

 Beta MOs, Restricted
 -- Occupied --                  
******* -482.87 -176.32 -165.72 -165.72 -165.72  -62.52  -56.34
  1 A'    2 A'    3 A'    4 A'    1 A"    5 A'    6 A'    7 A'                 
-56.340 -56.340 -35.817 -31.309 -31.305 -31.304 -22.960 -22.959
  2 A"    8 A'    9 A'   10 A'    3 A"   11 A'   12 A'    4 A"                 
-22.958 -22.955 -22.955 -10.292 -10.280  -8.737  -6.569  -6.556
 13 A'    5 A"   14 A'   15 A'   16 A'   17 A'   18 A'    6 A"                 
 -6.556  -6.372  -4.785  -4.770  -4.769  -2.681  -2.677  -2.676
 19 A'   20 A'   21 A'    7 A"   22 A'   23 A'   24 A'    8 A"                 
 -2.666  -2.666  -2.055  -2.047  -2.047  -2.034  -2.033  -0.977
 25 A'    9 A"   26 A'   27 A'   10 A"   28 A'   11 A"   29 A'                 
 -0.725  -0.640  -0.564  -0.460  -0.439  -0.428  -0.363  -0.354
 30 A'   31 A'   32 A'   33 A'   12 A"   34 A'   35 A'   36 A'                 
 -0.284  -0.220  -0.205
 13 A"   14 A"   37 A'                                                         
 -- Virtual --                   
 -0.108  -0.072  -0.019   0.008   0.019   0.023   0.035   0.052
 15 A"   38 A'   39 A'   40 A'   41 A'   42 A'   43 A'   16 A"                 
  0.062   0.081   0.082   0.094   0.099   0.114   0.124   0.129
 44 A'   45 A'   17 A"   46 A'   47 A'   18 A"   48 A'   49 A'                 
  0.139   0.152   0.162   0.200   0.230   0.238   0.285   0.327
 50 A'   51 A'   52 A'   53 A'   19 A"   54 A'   55 A'   20 A"                 
  0.355   0.358   0.394   0.398   0.414   0.438   0.472   0.489
 56 A'   57 A'   21 A"   58 A'   22 A"   59 A'   60 A'   61 A'                 
  0.497   0.518   0.524   0.545   0.565   0.602   0.625   0.633
 62 A'   63 A'   23 A"   24 A"   64 A'   65 A'   25 A"   26 A"                 
  0.636   0.739   0.747   0.771   0.805   0.856   0.912   1.015
 66 A'   67 A'   68 A'   69 A'   70 A'   71 A'   72 A'   73 A'                 
  1.078   1.172   1.303   1.308   1.359   1.392   1.413   1.413
 27 A"   28 A"   29 A"   74 A'   75 A'   76 A'   77 A'   30 A"                 
  1.438   1.477   1.544   1.612   1.677   1.745   1.770   1.845
 78 A'   31 A"   79 A'   80 A'   32 A"   81 A'   33 A"   82 A'                 
  1.962   1.966   2.020   2.066   2.146   2.294   2.628   2.630
 83 A'   34 A"   84 A'   85 A'   86 A'   87 A'   35 A"   88 A'                 
  2.631   2.705   2.800   2.891   3.209   3.407   3.897   3.980
 89 A'   36 A"   90 A'   91 A'   92 A'   93 A'   37 A"   38 A"                 
  4.002   4.024   4.050   4.095   4.100   4.212   4.268   4.325
 94 A'   95 A'   39 A"   96 A'   40 A"   97 A'   98 A'   99 A'                 
  4.538   5.990   6.065   6.151   6.714   7.510   7.568   7.639
100 A'   41 A"  101 A'  102 A'  103 A'   42 A"  104 A'  105 A'                 
 23.335  23.369  27.934  28.334  28.387  28.423  28.531  28.555
106 A'  107 A'  108 A'   43 A"  109 A'  110 A'   44 A"  111 A'                 
 28.558  28.627  28.711  47.973 127.880 127.925 127.978 151.725
 45 A"  112 A'  113 A'  114 A'   46 A"  115 A'  116 A'  117 A'                 
289.720 289.778 289.8781020.7951901.894
 47 A"  118 A'  119 A'  120 A'  121 A'                                         
 --------------------------------------------------------------

          Ground-State Mulliken Net Atomic Charges

     Atom                 Charge (a.u.)
  ----------------------------------------
      1 H                     0.151954
      2 Br                    0.004231
      3 H                     0.142420
      4 I                     0.141214
      5 C                    -0.392526
      6 C                    -0.047293
  ----------------------------------------
  Sum of atomic charges =     0.000000

 -----------------------------------------------------------------
                    Cartesian Multipole Moments
 -----------------------------------------------------------------
    Charge (ESU x 10^10)
                 0.0000
    Dipole Moment (Debye)
         X       0.2446      Y       0.4929      Z      -0.0000
       Tot       0.5502
    Quadrupole Moments (Debye-Ang)
        XX     -58.5589     XY      -4.5546     YY     -54.6295
        XZ       0.0000     YZ      -0.0000     ZZ     -61.5530
    Octopole Moments (Debye-Ang^2)
       XXX      -7.9878    XXY       2.5932    XYY      10.5540
       YYY      14.9243    XXZ      -0.0000    XYZ      -0.0000
       YYZ       0.0000    XZZ      -6.1594    YZZ      14.1495
       ZZZ      -0.0000
    Hexadecapole Moments (Debye-Ang^3)
      XXXX    -519.7765   XXXY     -15.3795   XXYY    -145.7915
      XYYY     -14.0043   YYYY    -370.5183   XXXZ      -0.0000
      XXYZ      -0.0000   XYYZ      -0.0000   YYYZ      -0.0000
      XXZZ    -114.6881   XYZZ      15.1691   YYZZ    -101.9444
      XZZZ      -0.0000   YZZZ      -0.0000   ZZZZ     -82.0163
 -----------------------------------------------------------------
 Calculating analytic gradient of the SCF energy
 Gradient of SCF Energy
            1           2           3           4           5           6
    1   0.0786415  -0.2348681   0.0069859   0.3305732  -0.0018870  -0.1794456
    2  -0.0410878  -0.2221637  -0.0891125   0.0935303  -0.0029264   0.2617601
    3   0.0000000   0.0000000  -0.0000000  -0.0000000  -0.0000000  -0.0000000
 Max gradient component =       3.306E-01
 RMS gradient           =       1.373E-01
 Gradient time:  CPU 9.12 s  wall 2.38 s
 Geometry Optimization Parameters
   NAtoms,    NIC,     NZ,  NCons,   NDum,   NFix, NCnnct, MaxDiis
        6      32       0       0       0       0       0       0

 Cartesian Hessian Update
 Hessian Updated using BFGS Update


** GEOMETRY OPTIMIZATION IN DELOCALIZED INTERNAL COORDINATES **
   Searching for a Minimum

   Optimization Cycle:   5

                       Coordinates (Angstroms)
     ATOM                X               Y               Z
      1  H         2.9785019104   -2.3938088502    0.0000000000
      2  Br        0.9615070810    1.0004385109    0.0000000000
      3  H         1.3327064200   -3.4755094615    0.0000000000
      4  I        -1.1150326262   -0.2051097201    0.0000000000
      5  C         1.6593077025   -2.1800171278    0.0000000000
      6  C         0.6300443240   -0.6151503208    0.0000000000
   Point Group: cs    Number of degrees of freedom:     9


   Energy is  -9570.662191486

 Hessian Updated using BFGS Update

  9 Hessian modes will be used to form the next step
  Hessian Eigenvalues:
     0.082289    0.136300    0.138777    0.159500    0.160001    0.249956
     0.328360    0.587617    1.098465

 Minimum Search - Taking Simple RFO Step
 Searching for Lamda that Minimizes Along All modes
 Value Taken    Lamda =  -0.26143590
 Calculated Step too Large.  Step scaled by  0.384510
 Step Taken.  Stepsize is  0.300000

                             Maximum     Tolerance    Cnvgd?
         Gradient           0.279633      0.000300      NO
         Displacement       0.176341      0.001200      NO
         Energy change     -0.120625      0.000001      NO


 New Cartesian Coordinates Obtained by Inverse Iteration

 Displacement from previous Coordinates is:  0.340907
 ----------------------------------------------------------------
             Standard Nuclear Orientation (Angstroms)
    I     Atom           X                Y                Z
 ----------------------------------------------------------------
    1      H       2.9200083959    -2.3291755427     0.0000000000
    2      Br      1.0322784930     0.9625275613     0.0000000000
    3      H       1.2991833255    -3.3963830989     0.0000000000
    4      I      -1.1162583390    -0.2731530750     0.0000000000
    5      C       1.6426181154    -2.1544422549     0.0000000000
    6      C       0.6692048208    -0.6785305594     0.0000000000
 ----------------------------------------------------------------
 Molecular Point Group                 Cs    NOp =  2
 Largest Abelian Subgroup              Cs    NOp =  2
 Nuclear Repulsion Energy =   680.1274320548 hartrees
 There are       51 alpha and       51 beta electrons
 Applying Cartesian multipole field
    Component          Value
    ---------          -----
     (2,0,0)        1.00000E-11
     (0,2,0)        2.00000E-11
     (0,0,2)       -3.00000E-11
 Nucleus-field energy     =     0.0000000107 hartrees
 Requested basis set is 6-311++G(d,p)
 There are 65 shells and 168 basis functions
 A cutoff of  1.0D-11 yielded   1801 shell pairs
 There are     12642 function pairs (     14247 Cartesian)
 Smallest overlap matrix eigenvalue = 1.94E-04
 Guess MOs from SCF MO coefficient file

 -----------------------------------------------------------------------
  General SCF calculation program by
  Eric Jon Sundstrom, Paul Horn, Yuezhi Mao, Dmitri Zuev, Alec White,
  David Stuck, Shaama M.S., Shane Yost, Joonho Lee, David Small,
  Daniel Levine, Susi Lehtola, Hugh Burton, Evgeny Epifanovsky
 -----------------------------------------------------------------------
 Exchange:     0.2000 Hartree-Fock + 0.0800 Slater + 0.7200 B88
 Correlation:  0.1900 VWN1RPA + 0.8100 LYP
 Using SG-1 standard quadrature grid
 using 4 threads for integral computing
 -------------------------------------------------------
 OpenMP Integral computing Module                
 Release: version 2.0, May 2017, Q-Chem Inc. Pleasanton 
 -------------------------------------------------------
 -------------------------------------------------------
 OpenMP BLAS3 based DFT computing Module                
 Release: version 1.0, May 2013, Q-Chem Inc. Pittsburgh 
 -------------------------------------------------------
 A restricted SCF calculation will be
 performed using DIIS
 SCF converges when DIIS error is below 1.0e-08
 ---------------------------------------
  Cycle       Energy         DIIS error
 ---------------------------------------
    1   -9570.7542094757      9.26e-04  
    2   -9570.7538078305      1.02e-03  
    3   -9570.7516177526      1.20e-03  
    4   -9570.7577562860      1.51e-04  
    5   -9570.7578405025      3.75e-05  
    6   -9570.7578439430      1.55e-05  
    7   -9570.7578449077      2.58e-06  
    8   -9570.7578449353      6.34e-07  
    9   -9570.7578449362      1.71e-07  
   10   -9570.7578449363      4.68e-08  
   11   -9570.7578449363      1.41e-08  
   12   -9570.7578449363      4.72e-09  Convergence criterion met
 ---------------------------------------
 SCF time:   CPU 31.64s  wall 9.00s 
 SCF   energy in the final basis set =    -9570.7578449363
 Total energy in the final basis set =    -9570.7578449363

 --------------------------------------------------------------
             Orbital Energies (a.u.) and Symmetries
 --------------------------------------------------------------

 Alpha MOs, Restricted
 -- Occupied --                  
******* -482.86 -176.32 -165.72 -165.72 -165.72  -62.52  -56.34
  1 A'    2 A'    3 A'    4 A'    1 A"    5 A'    6 A'    7 A'                 
-56.335 -56.334 -35.815 -31.307 -31.303 -31.302 -22.958 -22.957
  2 A"    8 A'    9 A'   10 A'    3 A"   11 A'   12 A'    4 A"                 
-22.956 -22.953 -22.953 -10.292 -10.270  -8.731  -6.562  -6.550
 13 A'    5 A"   14 A'   15 A'   16 A'   17 A'   18 A'    6 A"                 
 -6.549  -6.368  -4.781  -4.767  -4.766  -2.674  -2.670  -2.670
 19 A'   20 A'   21 A'    7 A"   22 A'   23 A'    8 A"   24 A'                 
 -2.660  -2.659  -2.051  -2.044  -2.043  -2.030  -2.030  -0.953
 25 A'    9 A"   26 A'   10 A"   27 A'   28 A'   11 A"   29 A'                 
 -0.722  -0.655  -0.560  -0.461  -0.427  -0.426  -0.367  -0.358
 30 A'   31 A'   32 A'   33 A'   34 A'   12 A"   35 A'   36 A'                 
 -0.284  -0.226  -0.214
 13 A"   14 A"   37 A'                                                         
 -- Virtual --                   
 -0.099  -0.050  -0.019   0.008   0.022   0.029   0.039   0.054
 15 A"   38 A'   39 A'   40 A'   41 A'   42 A'   43 A'   16 A"                 
  0.068   0.082   0.088   0.093   0.100   0.116   0.124   0.139
 44 A'   17 A"   45 A'   46 A'   47 A'   18 A"   48 A'   49 A'                 
  0.143   0.155   0.168   0.201   0.231   0.242   0.287   0.335
 50 A'   51 A'   52 A'   53 A'   19 A"   54 A'   55 A'   20 A"                 
  0.360   0.363   0.401   0.403   0.413   0.438   0.466   0.486
 56 A'   57 A'   21 A"   58 A'   22 A"   59 A'   60 A'   61 A'                 
  0.501   0.521   0.524   0.550   0.555   0.615   0.619   0.631
 62 A'   63 A'   23 A"   24 A"   64 A'   65 A'   25 A"   26 A"                 
  0.640   0.731   0.753   0.768   0.810   0.866   0.905   1.001
 66 A'   67 A'   68 A'   69 A'   70 A'   71 A'   72 A'   73 A'                 
  1.066   1.158   1.306   1.336   1.373   1.415   1.419   1.438
 27 A"   28 A"   29 A"   74 A'   75 A'   30 A"   76 A'   77 A'                 
  1.453   1.485   1.563   1.617   1.717   1.795   1.816   1.858
 78 A'   31 A"   79 A'   80 A'   32 A"   81 A'   33 A"   82 A'                 
  1.976   2.006   2.048   2.088   2.180   2.358   2.626   2.647
 34 A"   83 A'   84 A'   85 A'   86 A'   87 A'   35 A"   88 A'                 
  2.651   2.726   2.812   2.899   3.284   3.535   3.902   3.982
 89 A'   36 A"   90 A'   91 A'   92 A'   93 A'   37 A"   38 A"                 
  3.988   4.020   4.054   4.094   4.097   4.216   4.280   4.346
 94 A'   95 A'   39 A"   96 A'   40 A"   97 A'   98 A'   99 A'                 
  4.514   5.992   6.066   6.150   6.708   7.517   7.574   7.640
100 A'   41 A"  101 A'  102 A'  103 A'   42 A"  104 A'  105 A'                 
 23.344  23.411  27.924  28.336  28.388  28.424  28.532  28.556
106 A'  107 A'  108 A'   43 A"  109 A'  110 A'   44 A"  111 A'                 
 28.559  28.625  28.706  47.968 127.882 127.925 127.976 151.716
 45 A"  112 A'  113 A'  114 A'   46 A"  115 A'  116 A'  117 A'                 
289.726 289.781 289.8771020.7851901.884
 47 A"  118 A'  119 A'  120 A'  121 A'                                         

 Beta MOs, Restricted
 -- Occupied --                  
******* -482.86 -176.32 -165.72 -165.72 -165.72  -62.52  -56.34
  1 A'    2 A'    3 A'    4 A'    1 A"    5 A'    6 A'    7 A'                 
-56.335 -56.334 -35.815 -31.307 -31.303 -31.302 -22.958 -22.957
  2 A"    8 A'    9 A'   10 A'    3 A"   11 A'   12 A'    4 A"                 
-22.956 -22.953 -22.953 -10.292 -10.270  -8.731  -6.562  -6.550
 13 A'    5 A"   14 A'   15 A'   16 A'   17 A'   18 A'    6 A"                 
 -6.549  -6.368  -4.781  -4.767  -4.766  -2.674  -2.670  -2.670
 19 A'   20 A'   21 A'    7 A"   22 A'   23 A'    8 A"   24 A'                 
 -2.660  -2.659  -2.051  -2.044  -2.043  -2.030  -2.030  -0.953
 25 A'    9 A"   26 A'   10 A"   27 A'   28 A'   11 A"   29 A'                 
 -0.722  -0.655  -0.560  -0.461  -0.427  -0.426  -0.367  -0.358
 30 A'   31 A'   32 A'   33 A'   34 A'   12 A"   35 A'   36 A'                 
 -0.284  -0.226  -0.214
 13 A"   14 A"   37 A'                                                         
 -- Virtual --                   
 -0.099  -0.050  -0.019   0.008   0.022   0.029   0.039   0.054
 15 A"   38 A'   39 A'   40 A'   41 A'   42 A'   43 A'   16 A"                 
  0.068   0.082   0.088   0.093   0.100   0.116   0.124   0.139
 44 A'   17 A"   45 A'   46 A'   47 A'   18 A"   48 A'   49 A'                 
  0.143   0.155   0.168   0.201   0.231   0.242   0.287   0.335
 50 A'   51 A'   52 A'   53 A'   19 A"   54 A'   55 A'   20 A"                 
  0.360   0.363   0.401   0.403   0.413   0.438   0.466   0.486
 56 A'   57 A'   21 A"   58 A'   22 A"   59 A'   60 A'   61 A'                 
  0.501   0.521   0.524   0.550   0.555   0.615   0.619   0.631
 62 A'   63 A'   23 A"   24 A"   64 A'   65 A'   25 A"   26 A"                 
  0.640   0.731   0.753   0.768   0.810   0.866   0.905   1.001
 66 A'   67 A'   68 A'   69 A'   70 A'   71 A'   72 A'   73 A'                 
  1.066   1.158   1.306   1.336   1.373   1.415   1.419   1.438
 27 A"   28 A"   29 A"   74 A'   75 A'   30 A"   76 A'   77 A'                 
  1.453   1.485   1.563   1.617   1.717   1.795   1.816   1.858
 78 A'   31 A"   79 A'   80 A'   32 A"   81 A'   33 A"   82 A'                 
  1.976   2.006   2.048   2.088   2.180   2.358   2.626   2.647
 34 A"   83 A'   84 A'   85 A'   86 A'   87 A'   35 A"   88 A'                 
  2.651   2.726   2.812   2.899   3.284   3.535   3.902   3.982
 89 A'   36 A"   90 A'   91 A'   92 A'   93 A'   37 A"   38 A"                 
  3.988   4.020   4.054   4.094   4.097   4.216   4.280   4.346
 94 A'   95 A'   39 A"   96 A'   40 A"   97 A'   98 A'   99 A'                 
  4.514   5.992   6.066   6.150   6.708   7.517   7.574   7.640
100 A'   41 A"  101 A'  102 A'  103 A'   42 A"  104 A'  105 A'                 
 23.344  23.411  27.924  28.336  28.388  28.424  28.532  28.556
106 A'  107 A'  108 A'   43 A"  109 A'  110 A'   44 A"  111 A'                 
 28.559  28.625  28.706  47.968 127.882 127.925 127.976 151.716
 45 A"  112 A'  113 A'  114 A'   46 A"  115 A'  116 A'  117 A'                 
289.726 289.781 289.8771020.7851901.884
 47 A"  118 A'  119 A'  120 A'  121 A'                                         
 --------------------------------------------------------------

          Ground-State Mulliken Net Atomic Charges

     Atom                 Charge (a.u.)
  ----------------------------------------
      1 H                     0.155381
      2 Br                   -0.013806
      3 H                     0.143889
      4 I                     0.133180
      5 C                    -0.400568
      6 C                    -0.018076
  ----------------------------------------
  Sum of atomic charges =     0.000000

 -----------------------------------------------------------------
                    Cartesian Multipole Moments
 -----------------------------------------------------------------
    Charge (ESU x 10^10)
                 0.0000
    Dipole Moment (Debye)
         X       0.2499      Y       0.2506      Z      -0.0000
       Tot       0.3539
    Quadrupole Moments (Debye-Ang)
        XX     -58.1138     XY      -4.2969     YY     -54.7426
        XZ       0.0000     YZ       0.0000     ZZ     -61.4774
    Octopole Moments (Debye-Ang^2)
       XXX     -12.0502    XXY       5.3993    XYY       8.8219
       YYY      22.9982    XXZ      -0.0000    XYZ      -0.0000
       YYZ      -0.0000    XZZ      -6.9137    YZZ      16.0064
       ZZZ      -0.0000
    Hexadecapole Moments (Debye-Ang^3)
      XXXX    -529.2941   XXXY     -23.3777   XXYY    -148.0379
      XYYY     -19.5220   YYYY    -366.5441   XXXZ      -0.0000
      XXYZ       0.0000   XYYZ      -0.0000   YYYZ       0.0000
      XXZZ    -115.6215   XYZZ      10.6753   YYZZ     -98.7856
      XZZZ      -0.0000   YZZZ       0.0000   ZZZZ     -81.6252
 -----------------------------------------------------------------
 Calculating analytic gradient of the SCF energy
 Gradient of SCF Energy
            1           2           3           4           5           6
    1   0.0739930  -0.1934621   0.0049727   0.2668751   0.0091047  -0.1614835
    2  -0.0367190  -0.1765028  -0.0830580   0.0787503  -0.0190289   0.2365584
    3  -0.0000000   0.0000000   0.0000000  -0.0000000   0.0000000  -0.0000000
 Max gradient component =       2.669E-01
 RMS gradient           =       1.160E-01
 Gradient time:  CPU 9.10 s  wall 2.39 s
 Geometry Optimization Parameters
   NAtoms,    NIC,     NZ,  NCons,   NDum,   NFix, NCnnct, MaxDiis
        6      32       0       0       0       0       0       0

 Cartesian Hessian Update
 Hessian Updated using BFGS Update


** GEOMETRY OPTIMIZATION IN DELOCALIZED INTERNAL COORDINATES **
   Searching for a Minimum

   Optimization Cycle:   6

                       Coordinates (Angstroms)
     ATOM                X               Y               Z
      1  H         2.9200083959   -2.3291755427    0.0000000000
      2  Br        1.0322784930    0.9625275613    0.0000000000
      3  H         1.2991833255   -3.3963830989    0.0000000000
      4  I        -1.1162583390   -0.2731530750    0.0000000000
      5  C         1.6426181154   -2.1544422549    0.0000000000
      6  C         0.6692048208   -0.6785305594    0.0000000000
   Point Group: cs    Number of degrees of freedom:     9


   Energy is  -9570.757844936

 Hessian Updated using BFGS Update

  9 Hessian modes will be used to form the next step
  Hessian Eigenvalues:
     0.044875    0.138362    0.138798    0.159840    0.160431    0.250277
     0.344574    0.644364    1.098531

 Minimum Search - Taking Simple RFO Step
 Searching for Lamda that Minimizes Along All modes
 Value Taken    Lamda =  -0.25754859
 Calculated Step too Large.  Step scaled by  0.342048
 Step Taken.  Stepsize is  0.300000

                             Maximum     Tolerance    Cnvgd?
         Gradient           0.225473      0.000300      NO
         Displacement       0.180360      0.001200      NO
         Energy change     -0.095653      0.000001      NO


 New Cartesian Coordinates Obtained by Inverse Iteration

 Displacement from previous Coordinates is:  0.359313
 ----------------------------------------------------------------
             Standard Nuclear Orientation (Angstroms)
    I     Atom           X                Y                Z
 ----------------------------------------------------------------
    1      H       2.8584021792    -2.2639062315     0.0000000000
    2      Br      1.1005260393     0.9185076941     0.0000000000
    3      H       1.2629283467    -3.3125441977     0.0000000000
    4      I      -1.1085937382    -0.3461200735     0.0000000000
    5      C       1.6213302244    -2.1208159828     0.0000000000
    6      C       0.7124417602    -0.7442781782     0.0000000000
 ----------------------------------------------------------------
 Molecular Point Group                 Cs    NOp =  2
 Largest Abelian Subgroup              Cs    NOp =  2
 Nuclear Repulsion Energy =   671.2726784898 hartrees
 There are       51 alpha and       51 beta electrons
 Applying Cartesian multipole field
    Component          Value
    ---------          -----
     (2,0,0)        1.00000E-11
     (0,2,0)        2.00000E-11
     (0,0,2)       -3.00000E-11
 Nucleus-field energy     =     0.0000000107 hartrees
 Requested basis set is 6-311++G(d,p)
 There are 65 shells and 168 basis functions
 A cutoff of  1.0D-11 yielded   1801 shell pairs
 There are     12619 function pairs (     14206 Cartesian)
 Smallest overlap matrix eigenvalue = 1.26E-04
 Guess MOs from SCF MO coefficient file

 -----------------------------------------------------------------------
  General SCF calculation program by
  Eric Jon Sundstrom, Paul Horn, Yuezhi Mao, Dmitri Zuev, Alec White,
  David Stuck, Shaama M.S., Shane Yost, Joonho Lee, David Small,
  Daniel Levine, Susi Lehtola, Hugh Burton, Evgeny Epifanovsky
 -----------------------------------------------------------------------
 Exchange:     0.2000 Hartree-Fock + 0.0800 Slater + 0.7200 B88
 Correlation:  0.1900 VWN1RPA + 0.8100 LYP
 Using SG-1 standard quadrature grid
 using 4 threads for integral computing
 -------------------------------------------------------
 OpenMP Integral computing Module                
 Release: version 2.0, May 2017, Q-Chem Inc. Pleasanton 
 -------------------------------------------------------
 -------------------------------------------------------
 OpenMP BLAS3 based DFT computing Module                
 Release: version 1.0, May 2013, Q-Chem Inc. Pittsburgh 
 -------------------------------------------------------
 A restricted SCF calculation will be
 performed using DIIS
 SCF converges when DIIS error is below 1.0e-08
 ---------------------------------------
  Cycle       Energy         DIIS error
 ---------------------------------------
    1   -9570.8382759551      9.61e-04  
    2   -9570.8397658625      7.77e-04  
    3   -9570.8374915286      1.05e-03  
    4   -9570.8420326244      1.30e-04  
    5   -9570.8420867168      4.12e-05  
    6   -9570.8420937427      1.29e-05  
    7   -9570.8420942030      1.97e-06  
    8   -9570.8420942132      4.58e-07  
    9   -9570.8420942136      1.39e-07  
   10   -9570.8420942136      3.81e-08  
   11   -9570.8420942137      1.08e-08  
   12   -9570.8420942136      2.08e-09  Convergence criterion met
 ---------------------------------------
 SCF time:   CPU 31.76s  wall 9.00s 
 SCF   energy in the final basis set =    -9570.8420942136
 Total energy in the final basis set =    -9570.8420942136

 --------------------------------------------------------------
             Orbital Energies (a.u.) and Symmetries
 --------------------------------------------------------------

 Alpha MOs, Restricted
 -- Occupied --                  
******* -482.86 -176.31 -165.72 -165.72 -165.72  -62.51  -56.33
  1 A'    2 A'    3 A'    4 A'    1 A"    5 A'    6 A'    7 A'                 
-56.330 -56.329 -35.812 -31.305 -31.300 -31.299 -22.955 -22.954
  2 A"    8 A'    9 A'   10 A'    3 A"   11 A'   12 A'    4 A"                 
-22.954 -22.950 -22.950 -10.290 -10.258  -8.725  -6.557  -6.544
 13 A'    5 A"   14 A'   15 A'   16 A'   17 A'   18 A'    6 A"                 
 -6.543  -6.365  -4.778  -4.763  -4.762  -2.669  -2.665  -2.664
 19 A'   20 A'   21 A'    7 A"   22 A'   23 A'    8 A"   24 A'                 
 -2.654  -2.654  -2.047  -2.040  -2.040  -2.027  -2.027  -0.934
 25 A'    9 A"   26 A'   10 A"   27 A'   28 A'   11 A"   29 A'                 
 -0.722  -0.672  -0.557  -0.466  -0.430  -0.416  -0.373  -0.356
 30 A'   31 A'   32 A'   33 A'   34 A'   12 A"   35 A'   36 A'                 
 -0.284  -0.235  -0.220
 13 A"   14 A"   37 A'                                                         
 -- Virtual --                   
 -0.087  -0.037  -0.016   0.007   0.023   0.031   0.047   0.056
 15 A"   38 A'   39 A'   40 A'   41 A'   42 A'   43 A'   16 A"                 
  0.076   0.081   0.092   0.100   0.101   0.118   0.123   0.147
 44 A'   17 A"   45 A'   46 A'   47 A'   18 A"   48 A'   49 A'                 
  0.149   0.157   0.180   0.204   0.233   0.249   0.290   0.343
 50 A'   51 A'   52 A'   53 A'   19 A"   54 A'   55 A'   20 A"                 
  0.361   0.373   0.407   0.409   0.414   0.438   0.460   0.487
 56 A'   57 A'   21 A"   58 A'   22 A"   59 A'   60 A'   61 A'                 
  0.500   0.524   0.526   0.554   0.564   0.611   0.629   0.638
 62 A'   23 A"   63 A'   24 A"   64 A'   25 A"   65 A'   26 A"                 
  0.643   0.723   0.747   0.774   0.817   0.866   0.919   0.989
 66 A'   67 A'   68 A'   69 A'   70 A'   71 A'   72 A'   73 A'                 
  1.056   1.147   1.309   1.361   1.383   1.412   1.423   1.465
 27 A"   28 A"   29 A"   74 A'   75 A'   30 A"   76 A'   77 A'                 
  1.499   1.509   1.569   1.621   1.759   1.849   1.868   1.899
 78 A'   31 A"   79 A'   80 A'   32 A"   81 A'   33 A"   82 A'                 
  1.988   2.022   2.105   2.124   2.218   2.430   2.629   2.664
 34 A"   83 A'   84 A'   85 A'   86 A'   87 A'   35 A"   88 A'                 
  2.668   2.754   2.834   2.933   3.359   3.657   3.908   3.977
 89 A'   36 A"   90 A'   91 A'   92 A'   93 A'   37 A"   94 A'                 
  3.984   4.017   4.058   4.093   4.099   4.223   4.290   4.361
 38 A"   95 A'   39 A"   40 A"   96 A'   97 A'   98 A'   99 A'                 
  4.498   5.995   6.068   6.153   6.705   7.524   7.578   7.647
100 A'   41 A"  101 A'  102 A'  103 A'   42 A"  104 A'  105 A'                 
 23.368  23.487  27.919  28.339  28.389  28.425  28.533  28.558
106 A'  107 A'  108 A'   43 A"  109 A'  110 A'   44 A"  111 A'                 
 28.560  28.623  28.706  47.964 127.884 127.926 127.975 151.711
 45 A"  112 A'  113 A'  114 A'   46 A"  115 A'  116 A'  117 A'                 
289.731 289.784 289.8821020.7781901.879
 47 A"  118 A'  119 A'  120 A'  121 A'                                         

 Beta MOs, Restricted
 -- Occupied --                  
******* -482.86 -176.31 -165.72 -165.72 -165.72  -62.51  -56.33
  1 A'    2 A'    3 A'    4 A'    1 A"    5 A'    6 A'    7 A'                 
-56.330 -56.329 -35.812 -31.305 -31.300 -31.299 -22.955 -22.954
  2 A"    8 A'    9 A'   10 A'    3 A"   11 A'   12 A'    4 A"                 
-22.954 -22.950 -22.950 -10.290 -10.258  -8.725  -6.557  -6.544
 13 A'    5 A"   14 A'   15 A'   16 A'   17 A'   18 A'    6 A"                 
 -6.543  -6.365  -4.778  -4.763  -4.762  -2.669  -2.665  -2.664
 19 A'   20 A'   21 A'    7 A"   22 A'   23 A'    8 A"   24 A'                 
 -2.654  -2.654  -2.047  -2.040  -2.040  -2.027  -2.027  -0.934
 25 A'    9 A"   26 A'   10 A"   27 A'   28 A'   11 A"   29 A'                 
 -0.722  -0.672  -0.557  -0.466  -0.430  -0.416  -0.373  -0.356
 30 A'   31 A'   32 A'   33 A'   34 A'   12 A"   35 A'   36 A'                 
 -0.284  -0.235  -0.220
 13 A"   14 A"   37 A'                                                         
 -- Virtual --                   
 -0.087  -0.037  -0.016   0.007   0.023   0.031   0.047   0.056
 15 A"   38 A'   39 A'   40 A'   41 A'   42 A'   43 A'   16 A"                 
  0.076   0.081   0.092   0.100   0.101   0.118   0.123   0.147
 44 A'   17 A"   45 A'   46 A'   47 A'   18 A"   48 A'   49 A'                 
  0.149   0.157   0.180   0.204   0.233   0.249   0.290   0.343
 50 A'   51 A'   52 A'   53 A'   19 A"   54 A'   55 A'   20 A"                 
  0.361   0.373   0.407   0.409   0.414   0.438   0.460   0.487
 56 A'   57 A'   21 A"   58 A'   22 A"   59 A'   60 A'   61 A'                 
  0.500   0.524   0.526   0.554   0.564   0.611   0.629   0.638
 62 A'   23 A"   63 A'   24 A"   64 A'   25 A"   65 A'   26 A"                 
  0.643   0.723   0.747   0.774   0.817   0.866   0.919   0.989
 66 A'   67 A'   68 A'   69 A'   70 A'   71 A'   72 A'   73 A'                 
  1.056   1.147   1.309   1.361   1.383   1.412   1.423   1.465
 27 A"   28 A"   29 A"   74 A'   75 A'   30 A"   76 A'   77 A'                 
  1.499   1.509   1.569   1.621   1.759   1.849   1.868   1.899
 78 A'   31 A"   79 A'   80 A'   32 A"   81 A'   33 A"   82 A'                 
  1.988   2.022   2.105   2.124   2.218   2.430   2.629   2.664
 34 A"   83 A'   84 A'   85 A'   86 A'   87 A'   35 A"   88 A'                 
  2.668   2.754   2.834   2.933   3.359   3.657   3.908   3.977
 89 A'   36 A"   90 A'   91 A'   92 A'   93 A'   37 A"   94 A'                 
  3.984   4.017   4.058   4.093   4.099   4.223   4.290   4.361
 38 A"   95 A'   39 A"   40 A"   96 A'   97 A'   98 A'   99 A'                 
  4.498   5.995   6.068   6.153   6.705   7.524   7.578   7.647
100 A'   41 A"  101 A'  102 A'  103 A'   42 A"  104 A'  105 A'                 
 23.368  23.487  27.919  28.339  28.389  28.425  28.533  28.558
106 A'  107 A'  108 A'   43 A"  109 A'  110 A'   44 A"  111 A'                 
 28.560  28.623  28.706  47.964 127.884 127.926 127.975 151.711
 45 A"  112 A'  113 A'  114 A'   46 A"  115 A'  116 A'  117 A'                 
289.731 289.784 289.8821020.7781901.879
 47 A"  118 A'  119 A'  120 A'  121 A'                                         
 --------------------------------------------------------------

          Ground-State Mulliken Net Atomic Charges

     Atom                 Charge (a.u.)
  ----------------------------------------
      1 H                     0.157524
      2 Br                   -0.032518
      3 H                     0.144391
      4 I                     0.121014
      5 C                    -0.406426
      6 C                     0.016014
  ----------------------------------------
  Sum of atomic charges =     0.000000

 -----------------------------------------------------------------
                    Cartesian Multipole Moments
 -----------------------------------------------------------------
    Charge (ESU x 10^10)
                 0.0000
    Dipole Moment (Debye)
         X       0.3126      Y      -0.0030      Z       0.0000
       Tot       0.3126
    Quadrupole Moments (Debye-Ang)
        XX     -57.7668     XY      -4.1425     YY     -54.8055
        XZ       0.0000     YZ      -0.0000     ZZ     -61.3204
    Octopole Moments (Debye-Ang^2)
       XXX     -16.5328    XXY       8.2959    XYY       7.0698
       YYY      31.5973    XXZ       0.0000    XYZ      -0.0000
       YYZ       0.0000    XZZ      -7.7289    YZZ      17.9434
       ZZZ       0.0000
    Hexadecapole Moments (Debye-Ang^3)
      XXXX    -537.2259   XXXY     -31.0224   XXYY    -149.7522
      XYYY     -25.6669   YYYY    -363.0675   XXXZ       0.0000
      XXYZ      -0.0000   XYYZ       0.0000   YYYZ      -0.0000
      XXZZ    -115.9993   XYZZ       6.0099   YYZZ     -95.4561
      XZZZ      -0.0000   YZZZ      -0.0000   ZZZZ     -81.0125
 -----------------------------------------------------------------
 Calculating analytic gradient of the SCF energy
 Gradient of SCF Energy
            1           2           3           4           5           6
    1   0.0663827  -0.1625225   0.0034979   0.2217623   0.0174718  -0.1465922
    2  -0.0320613  -0.1450220  -0.0741456   0.0674709  -0.0308905   0.2146485
    3  -0.0000000  -0.0000000  -0.0000000   0.0000000   0.0000000  -0.0000000
 Max gradient component =       2.218E-01
 RMS gradient           =       1.003E-01
 Gradient time:  CPU 9.13 s  wall 2.40 s
 Geometry Optimization Parameters
   NAtoms,    NIC,     NZ,  NCons,   NDum,   NFix, NCnnct, MaxDiis
        6      32       0       0       0       0       0       0

 Cartesian Hessian Update
 Hessian Updated using BFGS Update


** GEOMETRY OPTIMIZATION IN DELOCALIZED INTERNAL COORDINATES **
   Searching for a Minimum

   Optimization Cycle:   7

                       Coordinates (Angstroms)
     ATOM                X               Y               Z
      1  H         2.8584021792   -2.2639062315    0.0000000000
      2  Br        1.1005260393    0.9185076941    0.0000000000
      3  H         1.2629283467   -3.3125441977    0.0000000000
      4  I        -1.1085937382   -0.3461200735    0.0000000000
      5  C         1.6213302244   -2.1208159828    0.0000000000
      6  C         0.7124417602   -0.7442781782    0.0000000000
   Point Group: cs    Number of degrees of freedom:     9


   Energy is  -9570.842094214

 Hessian Updated using BFGS Update

  9 Hessian modes will be used to form the next step
  Hessian Eigenvalues:
     0.054930    0.138775    0.145260    0.159932    0.161803    0.250307
     0.333624    0.601321    1.098484

 Minimum Search - Taking Simple RFO Step
 Searching for Lamda that Minimizes Along All modes
 Value Taken    Lamda =  -0.22573571
 Calculated Step too Large.  Step scaled by  0.350100
 Step Taken.  Stepsize is  0.300000

                             Maximum     Tolerance    Cnvgd?
         Gradient           0.185462      0.000300      NO
         Displacement       0.183964      0.001200      NO
         Energy change     -0.084249      0.000001      NO


 New Cartesian Coordinates Obtained by Inverse Iteration

 Displacement from previous Coordinates is:  0.363038
 ----------------------------------------------------------------
             Standard Nuclear Orientation (Angstroms)
    I     Atom           X                Y                Z
 ----------------------------------------------------------------
    1      H       2.7973769895    -2.1992076890     0.0000000000
    2      Br      1.1678084322     0.8730235765     0.0000000000
    3      H       1.2256578364    -3.2289716137     0.0000000000
    4      I      -1.0981852593    -0.4207347305     0.0000000000
    5      C       1.5973662088    -2.0829672505     0.0000000000
    6      C       0.7570106040    -0.8102992624     0.0000000000
 ----------------------------------------------------------------
 Molecular Point Group                 Cs    NOp =  2
 Largest Abelian Subgroup              Cs    NOp =  2
 Nuclear Repulsion Energy =   664.1459554827 hartrees
 There are       51 alpha and       51 beta electrons
 Applying Cartesian multipole field
    Component          Value
    ---------          -----
     (2,0,0)        1.00000E-11
     (0,2,0)        2.00000E-11
     (0,0,2)       -3.00000E-11
 Nucleus-field energy     =     0.0000000108 hartrees
 Requested basis set is 6-311++G(d,p)
 There are 65 shells and 168 basis functions
 A cutoff of  1.0D-11 yielded   1796 shell pairs
 There are     12609 function pairs (     14187 Cartesian)
 Smallest overlap matrix eigenvalue = 7.67E-05
 Guess MOs from SCF MO coefficient file

 -----------------------------------------------------------------------
  General SCF calculation program by
  Eric Jon Sundstrom, Paul Horn, Yuezhi Mao, Dmitri Zuev, Alec White,
  David Stuck, Shaama M.S., Shane Yost, Joonho Lee, David Small,
  Daniel Levine, Susi Lehtola, Hugh Burton, Evgeny Epifanovsky
 -----------------------------------------------------------------------
 Exchange:     0.2000 Hartree-Fock + 0.0800 Slater + 0.7200 B88
 Correlation:  0.1900 VWN1RPA + 0.8100 LYP
 Using SG-1 standard quadrature grid
 using 4 threads for integral computing
 -------------------------------------------------------
 OpenMP Integral computing Module                
 Release: version 2.0, May 2017, Q-Chem Inc. Pleasanton 
 -------------------------------------------------------
 -------------------------------------------------------
 OpenMP BLAS3 based DFT computing Module                
 Release: version 1.0, May 2013, Q-Chem Inc. Pittsburgh 
 -------------------------------------------------------
 A restricted SCF calculation will be
 performed using DIIS
 SCF converges when DIIS error is below 1.0e-08
 ---------------------------------------
  Cycle       Energy         DIIS error
 ---------------------------------------
    1   -9570.9111248990      1.10e-03  
    2   -9570.9139750536      6.69e-04  
    3   -9570.9125259480      8.75e-04  
    4   -9570.9155645365      1.59e-04  
    5   -9570.9156468506      5.34e-05  
    6   -9570.9156584602      9.85e-06  
    7   -9570.9156586357      2.02e-06  
    8   -9570.9156586460      4.06e-07  
    9   -9570.9156586463      1.33e-07  
   10   -9570.9156586463      3.21e-08  
   11   -9570.9156586463      9.32e-09  Convergence criterion met
 ---------------------------------------
 SCF time:   CPU 29.24s  wall 8.00s 
 SCF   energy in the final basis set =    -9570.9156586463
 Total energy in the final basis set =    -9570.9156586463

 --------------------------------------------------------------
             Orbital Energies (a.u.) and Symmetries
 --------------------------------------------------------------

 Alpha MOs, Restricted
 -- Occupied --                  
******* -482.85 -176.31 -165.72 -165.71 -165.71  -62.51  -56.33
  1 A'    2 A'    3 A'    4 A'    1 A"    5 A'    6 A'    7 A'                 
-56.325 -56.325 -35.810 -31.302 -31.297 -31.297 -22.953 -22.952
  2 A"    8 A'    9 A'   10 A'    3 A"   11 A'   12 A'    4 A"                 
-22.951 -22.948 -22.948 -10.284 -10.243  -8.720  -6.552  -6.539
 13 A'    5 A"   14 A'   15 A'   16 A'   17 A'   18 A'    6 A"                 
 -6.538  -6.362  -4.775  -4.760  -4.759  -2.664  -2.660  -2.659
 19 A'   20 A'   21 A'    7 A"   22 A'   23 A'    8 A"   24 A'                 
 -2.649  -2.649  -2.043  -2.037  -2.037  -2.023  -2.023  -0.919
 25 A'    9 A"   26 A'   10 A"   27 A'   28 A'   11 A"   29 A'                 
 -0.729  -0.686  -0.556  -0.473  -0.436  -0.410  -0.375  -0.353
 30 A'   31 A'   32 A'   33 A'   34 A'   12 A"   35 A'   36 A'                 
 -0.284  -0.245  -0.224
 13 A"   14 A"   37 A'                                                         
 -- Virtual --                   
 -0.072  -0.033  -0.011   0.004   0.024   0.031   0.054   0.058
 15 A"   38 A'   39 A'   40 A'   41 A'   42 A'   43 A'   16 A"                 
  0.080   0.080   0.095   0.102   0.115   0.120   0.123   0.150
 44 A'   17 A"   45 A'   46 A'   47 A'   18 A"   48 A'   49 A'                 
  0.159   0.160   0.194   0.212   0.234   0.264   0.294   0.350
 50 A'   51 A'   52 A'   53 A'   19 A"   54 A'   55 A'   20 A"                 
  0.362   0.388   0.412   0.413   0.415   0.439   0.456   0.487
 56 A'   57 A'   58 A'   21 A"   22 A"   59 A'   60 A'   61 A'                 
  0.497   0.521   0.534   0.556   0.587   0.603   0.639   0.646
 62 A'   23 A"   63 A'   24 A"   64 A'   25 A"   65 A'   66 A'                 
  0.650   0.717   0.742   0.782   0.823   0.872   0.939   0.978
 26 A"   67 A'   68 A'   69 A'   70 A'   71 A'   72 A'   73 A'                 
  1.045   1.146   1.311   1.377   1.388   1.406   1.425   1.482
 27 A"   28 A"   29 A"   74 A'   75 A'   30 A"   76 A'   77 A'                 
  1.544   1.559   1.571   1.625   1.804   1.911   1.919   1.957
 31 A"   78 A'   79 A'   80 A'   32 A"   81 A'   33 A"   82 A'                 
  2.004   2.032   2.127   2.216   2.258   2.503   2.637   2.675
 34 A"   83 A'   84 A'   85 A'   86 A'   87 A'   35 A"   88 A'                 
  2.682   2.788   2.865   3.016   3.435   3.724   3.916   3.969
 89 A'   36 A"   90 A'   91 A'   92 A'   93 A'   37 A"   94 A'                 
  3.986   4.015   4.059   4.091   4.107   4.232   4.297   4.369
 38 A"   95 A'   39 A"   40 A"   96 A'   97 A'   98 A'   99 A'                 
  4.489   5.998   6.070   6.157   6.703   7.530   7.583   7.658
100 A'   41 A"  101 A'  102 A'  103 A'   42 A"  104 A'  105 A'                 
 23.411  23.631  27.916  28.342  28.391  28.426  28.535  28.559
106 A'  107 A'  108 A'   43 A"  109 A'  110 A'   44 A"  111 A'                 
 28.562  28.622  28.707  47.962 127.887 127.928 127.976 151.709
 45 A"  112 A'  113 A'  114 A'   46 A"  115 A'  116 A'  117 A'                 
289.735 289.787 289.8911020.7731901.876
 47 A"  118 A'  119 A'  120 A'  121 A'                                         

 Beta MOs, Restricted
 -- Occupied --                  
******* -482.85 -176.31 -165.72 -165.71 -165.71  -62.51  -56.33
  1 A'    2 A'    3 A'    4 A'    1 A"    5 A'    6 A'    7 A'                 
-56.325 -56.325 -35.810 -31.302 -31.297 -31.297 -22.953 -22.952
  2 A"    8 A'    9 A'   10 A'    3 A"   11 A'   12 A'    4 A"                 
-22.951 -22.948 -22.948 -10.284 -10.243  -8.720  -6.552  -6.539
 13 A'    5 A"   14 A'   15 A'   16 A'   17 A'   18 A'    6 A"                 
 -6.538  -6.362  -4.775  -4.760  -4.759  -2.664  -2.660  -2.659
 19 A'   20 A'   21 A'    7 A"   22 A'   23 A'    8 A"   24 A'                 
 -2.649  -2.649  -2.043  -2.037  -2.037  -2.023  -2.023  -0.919
 25 A'    9 A"   26 A'   10 A"   27 A'   28 A'   11 A"   29 A'                 
 -0.729  -0.686  -0.556  -0.473  -0.436  -0.410  -0.375  -0.353
 30 A'   31 A'   32 A'   33 A'   34 A'   12 A"   35 A'   36 A'                 
 -0.284  -0.245  -0.224
 13 A"   14 A"   37 A'                                                         
 -- Virtual --                   
 -0.072  -0.033  -0.011   0.004   0.024   0.031   0.054   0.058
 15 A"   38 A'   39 A'   40 A'   41 A'   42 A'   43 A'   16 A"                 
  0.080   0.080   0.095   0.102   0.115   0.120   0.123   0.150
 44 A'   17 A"   45 A'   46 A'   47 A'   18 A"   48 A'   49 A'                 
  0.159   0.160   0.194   0.212   0.234   0.264   0.294   0.350
 50 A'   51 A'   52 A'   53 A'   19 A"   54 A'   55 A'   20 A"                 
  0.362   0.388   0.412   0.413   0.415   0.439   0.456   0.487
 56 A'   57 A'   58 A'   21 A"   22 A"   59 A'   60 A'   61 A'                 
  0.497   0.521   0.534   0.556   0.587   0.603   0.639   0.646
 62 A'   23 A"   63 A'   24 A"   64 A'   25 A"   65 A'   66 A'                 
  0.650   0.717   0.742   0.782   0.823   0.872   0.939   0.978
 26 A"   67 A'   68 A'   69 A'   70 A'   71 A'   72 A'   73 A'                 
  1.045   1.146   1.311   1.377   1.388   1.406   1.425   1.482
 27 A"   28 A"   29 A"   74 A'   75 A'   30 A"   76 A'   77 A'                 
  1.544   1.559   1.571   1.625   1.804   1.911   1.919   1.957
 31 A"   78 A'   79 A'   80 A'   32 A"   81 A'   33 A"   82 A'                 
  2.004   2.032   2.127   2.216   2.258   2.503   2.637   2.675
 34 A"   83 A'   84 A'   85 A'   86 A'   87 A'   35 A"   88 A'                 
  2.682   2.788   2.865   3.016   3.435   3.724   3.916   3.969
 89 A'   36 A"   90 A'   91 A'   92 A'   93 A'   37 A"   94 A'                 
  3.986   4.015   4.059   4.091   4.107   4.232   4.297   4.369
 38 A"   95 A'   39 A"   40 A"   96 A'   97 A'   98 A'   99 A'                 
  4.489   5.998   6.070   6.157   6.703   7.530   7.583   7.658
100 A'   41 A"  101 A'  102 A'  103 A'   42 A"  104 A'  105 A'                 
 23.411  23.631  27.916  28.342  28.391  28.426  28.535  28.559
106 A'  107 A'  108 A'   43 A"  109 A'  110 A'   44 A"  111 A'                 
 28.562  28.622  28.707  47.962 127.887 127.928 127.976 151.709
 45 A"  112 A'  113 A'  114 A'   46 A"  115 A'  116 A'  117 A'                 
289.735 289.787 289.8911020.7731901.876
 47 A"  118 A'  119 A'  120 A'  121 A'                                         
 --------------------------------------------------------------

          Ground-State Mulliken Net Atomic Charges

     Atom                 Charge (a.u.)
  ----------------------------------------
      1 H                     0.158301
      2 Br                   -0.051737
      3 H                     0.144085
      4 I                     0.106699
      5 C                    -0.407967
      6 C                     0.050619
  ----------------------------------------
  Sum of atomic charges =    -0.000000

 -----------------------------------------------------------------
                    Cartesian Multipole Moments
 -----------------------------------------------------------------
    Charge (ESU x 10^10)
                -0.0000
    Dipole Moment (Debye)
         X       0.4057      Y      -0.2662      Z      -0.0000
       Tot       0.4853
    Quadrupole Moments (Debye-Ang)
        XX     -57.4632     XY      -4.0742     YY     -54.8023
        XZ       0.0000     YZ       0.0000     ZZ     -61.1099
    Octopole Moments (Debye-Ang^2)
       XXX     -21.0317    XXY      11.1146    XYY       5.4293
       YYY      40.1818    XXZ      -0.0000    XYZ      -0.0000
       YYZ      -0.0000    XZZ      -8.5166    YZZ      19.8529
       ZZZ      -0.0000
    Hexadecapole Moments (Debye-Ang^3)
      XXXX    -545.7061   XXXY     -38.3392   XXYY    -151.4674
      XYYY     -32.2491   YYYY    -361.2467   XXXZ       0.0000
      XXYZ      -0.0000   XYYZ       0.0000   YYYZ      -0.0000
      XXZZ    -116.3505   XYZZ       1.3345   YYZZ     -92.3764
      XZZZ      -0.0000   YZZZ       0.0000   ZZZZ     -80.2951
 -----------------------------------------------------------------
 Calculating analytic gradient of the SCF energy
 Gradient of SCF Energy
            1           2           3           4           5           6
    1   0.0561703  -0.1368433   0.0024841   0.1841050   0.0163858  -0.1223020
    2  -0.0269300  -0.1205618  -0.0626613   0.0578277  -0.0282614   0.1805868
    3   0.0000000  -0.0000000   0.0000000  -0.0000000   0.0000000   0.0000000
 Max gradient component =       1.841E-01
 RMS gradient           =       8.398E-02
 Gradient time:  CPU 9.24 s  wall 2.41 s
 Geometry Optimization Parameters
   NAtoms,    NIC,     NZ,  NCons,   NDum,   NFix, NCnnct, MaxDiis
        6      32       0       0       0       0       0       0

 Cartesian Hessian Update
 Hessian Updated using BFGS Update


** GEOMETRY OPTIMIZATION IN DELOCALIZED INTERNAL COORDINATES **
   Searching for a Minimum

   Optimization Cycle:   8

                       Coordinates (Angstroms)
     ATOM                X               Y               Z
      1  H         2.7973769895   -2.1992076890    0.0000000000
      2  Br        1.1678084322    0.8730235765    0.0000000000
      3  H         1.2256578364   -3.2289716137    0.0000000000
      4  I        -1.0981852593   -0.4207347305    0.0000000000
      5  C         1.5973662088   -2.0829672505    0.0000000000
      6  C         0.7570106040   -0.8102992624    0.0000000000
   Point Group: cs    Number of degrees of freedom:     9


   Energy is  -9570.915658646

 Hessian Updated using BFGS Update

  9 Hessian modes will be used to form the next step
  Hessian Eigenvalues:
     0.111430    0.138776    0.147338    0.159549    0.160204    0.250307
     0.295708    0.546774    1.098559

 Minimum Search - Taking Simple RFO Step
 Searching for Lamda that Minimizes Along All modes
 Value Taken    Lamda =  -0.16710962
 Calculated Step too Large.  Step scaled by  0.407975
 Step Taken.  Stepsize is  0.300000

                             Maximum     Tolerance    Cnvgd?
         Gradient           0.154319      0.000300      NO
         Displacement       0.179045      0.001200      NO
         Energy change     -0.073564      0.000001      NO


 New Cartesian Coordinates Obtained by Inverse Iteration

 Displacement from previous Coordinates is:  0.354446
 ----------------------------------------------------------------
             Standard Nuclear Orientation (Angstroms)
    I     Atom           X                Y                Z
 ----------------------------------------------------------------
    1      H       2.7367229913    -2.1368356592     0.0000000000
    2      Br      1.2373848683     0.8319488856     0.0000000000
    3      H       1.1904697354    -3.1469365714     0.0000000000
    4      I      -1.0923536050    -0.4956738029     0.0000000000
    5      C       1.5752277933    -2.0483788652     0.0000000000
    6      C       0.7995830284    -0.8732809565     0.0000000000
 ----------------------------------------------------------------
 Molecular Point Group                 Cs    NOp =  2
 Largest Abelian Subgroup              Cs    NOp =  2
 Nuclear Repulsion Energy =   656.2526008688 hartrees
 There are       51 alpha and       51 beta electrons
 Applying Cartesian multipole field
    Component          Value
    ---------          -----
     (2,0,0)        1.00000E-11
     (0,2,0)        2.00000E-11
     (0,0,2)       -3.00000E-11
 Nucleus-field energy     =     0.0000000110 hartrees
 Requested basis set is 6-311++G(d,p)
 There are 65 shells and 168 basis functions
 A cutoff of  1.0D-11 yielded   1803 shell pairs
 There are     12656 function pairs (     14241 Cartesian)
 Smallest overlap matrix eigenvalue = 4.66E-05
 Guess MOs from SCF MO coefficient file

 -----------------------------------------------------------------------
  General SCF calculation program by
  Eric Jon Sundstrom, Paul Horn, Yuezhi Mao, Dmitri Zuev, Alec White,
  David Stuck, Shaama M.S., Shane Yost, Joonho Lee, David Small,
  Daniel Levine, Susi Lehtola, Hugh Burton, Evgeny Epifanovsky
 -----------------------------------------------------------------------
 Exchange:     0.2000 Hartree-Fock + 0.0800 Slater + 0.7200 B88
 Correlation:  0.1900 VWN1RPA + 0.8100 LYP
 Using SG-1 standard quadrature grid
 using 4 threads for integral computing
 -------------------------------------------------------
 OpenMP Integral computing Module                
 Release: version 2.0, May 2017, Q-Chem Inc. Pleasanton 
 -------------------------------------------------------
 -------------------------------------------------------
 OpenMP BLAS3 based DFT computing Module                
 Release: version 1.0, May 2013, Q-Chem Inc. Pittsburgh 
 -------------------------------------------------------
 A restricted SCF calculation will be
 performed using DIIS
 SCF converges when DIIS error is below 1.0e-08
 ---------------------------------------
  Cycle       Energy         DIIS error
 ---------------------------------------
    1   -9570.9691381568      1.26e-03  
    2   -9570.9728058724      6.70e-04  
    3   -9570.9722128650      7.47e-04  
    4   -9570.9743473845      1.52e-04  
    5   -9570.9744198727      5.21e-05  
    6   -9570.9744304063      1.04e-05  
    7   -9570.9744306207      2.03e-06  
    8   -9570.9744306303      4.08e-07  
    9   -9570.9744306306      1.28e-07  
   10   -9570.9744306307      2.57e-08  
   11   -9570.9744306306      7.52e-09  Convergence criterion met
 ---------------------------------------
 SCF time:   CPU 29.41s  wall 8.00s 
 SCF   energy in the final basis set =    -9570.9744306306
 Total energy in the final basis set =    -9570.9744306306

 --------------------------------------------------------------
             Orbital Energies (a.u.) and Symmetries
 --------------------------------------------------------------

 Alpha MOs, Restricted
 -- Occupied --                  
******* -482.85 -176.31 -165.71 -165.71 -165.71  -62.50  -56.32
  1 A'    2 A'    3 A'    4 A'    1 A"    5 A'    6 A'    7 A'                 
-56.321 -56.321 -35.807 -31.300 -31.295 -31.294 -22.951 -22.949
  2 A"    8 A'    9 A'   10 A'    3 A"   11 A'   12 A'    4 A"                 
-22.949 -22.945 -22.945 -10.276 -10.226  -8.716  -6.547  -6.534
 13 A'   14 A'    5 A"   15 A'   16 A'   17 A'   18 A'    6 A"                 
 -6.533  -6.359  -4.772  -4.757  -4.756  -2.659  -2.655  -2.654
 19 A'   20 A'   21 A'    7 A"   22 A'   23 A'    8 A"   24 A'                 
 -2.644  -2.644  -2.040  -2.034  -2.034  -2.020  -2.020  -0.906
 25 A'    9 A"   26 A'   10 A"   27 A'   28 A'   11 A"   29 A'                 
 -0.746  -0.692  -0.556  -0.479  -0.448  -0.405  -0.373  -0.347
 30 A'   31 A'   32 A'   33 A'   34 A'   12 A"   35 A'   36 A'                 
 -0.285  -0.255  -0.230
 13 A"   14 A"   37 A'                                                         
 -- Virtual --                   
 -0.056  -0.035  -0.008   0.000   0.025   0.032   0.058   0.059
 15 A"   38 A'   39 A'   40 A'   41 A'   42 A'   43 A'   16 A"                 
  0.079   0.080   0.097   0.104   0.122   0.122   0.127   0.151
 44 A'   17 A"   45 A'   46 A'   18 A"   47 A'   48 A'   49 A'                 
  0.166   0.168   0.201   0.225   0.236   0.285   0.299   0.357
 50 A'   51 A'   52 A'   53 A'   19 A"   54 A'   55 A'   20 A"                 
  0.363   0.406   0.413   0.414   0.420   0.445   0.456   0.486
 56 A'   57 A'   58 A'   21 A"   22 A"   59 A'   60 A'   61 A'                 
  0.500   0.514   0.547   0.558   0.595   0.614   0.641   0.658
 62 A'   23 A"   63 A'   24 A"   25 A"   64 A'   65 A'   66 A'                 
  0.666   0.714   0.740   0.784   0.830   0.888   0.954   0.969
 26 A"   67 A'   68 A'   69 A'   70 A'   71 A'   72 A'   73 A'                 
  1.034   1.156   1.313   1.385   1.388   1.400   1.424   1.502
 27 A"   28 A"   29 A"   74 A'   75 A'   30 A"   76 A'   77 A'                 
  1.562   1.588   1.622   1.639   1.856   1.962   1.977   2.016
 78 A'   31 A"   79 A'   80 A'   32 A"   33 A"   81 A'   82 A'                 
  2.032   2.044   2.149   2.279   2.334   2.560   2.651   2.676
 34 A"   83 A'   84 A'   85 A'   86 A'   87 A'   35 A"   88 A'                 
  2.694   2.821   2.908   3.141   3.520   3.713   3.925   3.964
 89 A'   36 A"   90 A'   91 A'   92 A'   93 A'   37 A"   94 A'                 
  3.988   4.012   4.058   4.088   4.116   4.238   4.294   4.373
 38 A"   95 A'   39 A"   40 A"   96 A'   97 A'   98 A'   99 A'                 
  4.485   6.001   6.071   6.158   6.699   7.536   7.587   7.669
100 A'   41 A"  101 A'  102 A'  103 A'   42 A"  104 A'  105 A'                 
 23.445  23.904  27.913  28.344  28.392  28.426  28.536  28.559
106 A'  107 A'  108 A'   43 A"  109 A'  110 A'   44 A"  111 A'                 
 28.564  28.619  28.709  47.958 127.889 127.928 127.975 151.706
 45 A"  112 A'  113 A'  114 A'   46 A"  115 A'  116 A'  117 A'                 
289.740 289.791 289.8991020.7661901.872
 47 A"  118 A'  119 A'  120 A'  121 A'                                         

 Beta MOs, Restricted
 -- Occupied --                  
******* -482.85 -176.31 -165.71 -165.71 -165.71  -62.50  -56.32
  1 A'    2 A'    3 A'    4 A'    1 A"    5 A'    6 A'    7 A'                 
-56.321 -56.321 -35.807 -31.300 -31.295 -31.294 -22.951 -22.949
  2 A"    8 A'    9 A'   10 A'    3 A"   11 A'   12 A'    4 A"                 
-22.949 -22.945 -22.945 -10.276 -10.226  -8.716  -6.547  -6.534
 13 A'   14 A'    5 A"   15 A'   16 A'   17 A'   18 A'    6 A"                 
 -6.533  -6.359  -4.772  -4.757  -4.756  -2.659  -2.655  -2.654
 19 A'   20 A'   21 A'    7 A"   22 A'   23 A'    8 A"   24 A'                 
 -2.644  -2.644  -2.040  -2.034  -2.034  -2.020  -2.020  -0.906
 25 A'    9 A"   26 A'   10 A"   27 A'   28 A'   11 A"   29 A'                 
 -0.746  -0.692  -0.556  -0.479  -0.448  -0.405  -0.373  -0.347
 30 A'   31 A'   32 A'   33 A'   34 A'   12 A"   35 A'   36 A'                 
 -0.285  -0.255  -0.230
 13 A"   14 A"   37 A'                                                         
 -- Virtual --                   
 -0.056  -0.035  -0.008   0.000   0.025   0.032   0.058   0.059
 15 A"   38 A'   39 A'   40 A'   41 A'   42 A'   43 A'   16 A"                 
  0.079   0.080   0.097   0.104   0.122   0.122   0.127   0.151
 44 A'   17 A"   45 A'   46 A'   18 A"   47 A'   48 A'   49 A'                 
  0.166   0.168   0.201   0.225   0.236   0.285   0.299   0.357
 50 A'   51 A'   52 A'   53 A'   19 A"   54 A'   55 A'   20 A"                 
  0.363   0.406   0.413   0.414   0.420   0.445   0.456   0.486
 56 A'   57 A'   58 A'   21 A"   22 A"   59 A'   60 A'   61 A'                 
  0.500   0.514   0.547   0.558   0.595   0.614   0.641   0.658
 62 A'   23 A"   63 A'   24 A"   25 A"   64 A'   65 A'   66 A'                 
  0.666   0.714   0.740   0.784   0.830   0.888   0.954   0.969
 26 A"   67 A'   68 A'   69 A'   70 A'   71 A'   72 A'   73 A'                 
  1.034   1.156   1.313   1.385   1.388   1.400   1.424   1.502
 27 A"   28 A"   29 A"   74 A'   75 A'   30 A"   76 A'   77 A'                 
  1.562   1.588   1.622   1.639   1.856   1.962   1.977   2.016
 78 A'   31 A"   79 A'   80 A'   32 A"   33 A"   81 A'   82 A'                 
  2.032   2.044   2.149   2.279   2.334   2.560   2.651   2.676
 34 A"   83 A'   84 A'   85 A'   86 A'   87 A'   35 A"   88 A'                 
  2.694   2.821   2.908   3.141   3.520   3.713   3.925   3.964
 89 A'   36 A"   90 A'   91 A'   92 A'   93 A'   37 A"   94 A'                 
  3.988   4.012   4.058   4.088   4.116   4.238   4.294   4.373
 38 A"   95 A'   39 A"   40 A"   96 A'   97 A'   98 A'   99 A'                 
  4.485   6.001   6.071   6.158   6.699   7.536   7.587   7.669
100 A'   41 A"  101 A'  102 A'  103 A'   42 A"  104 A'  105 A'                 
 23.445  23.904  27.913  28.344  28.392  28.426  28.536  28.559
106 A'  107 A'  108 A'   43 A"  109 A'  110 A'   44 A"  111 A'                 
 28.564  28.619  28.709  47.958 127.889 127.928 127.975 151.706
 45 A"  112 A'  113 A'  114 A'   46 A"  115 A'  116 A'  117 A'                 
289.740 289.791 289.8991020.7661901.872
 47 A"  118 A'  119 A'  120 A'  121 A'                                         
 --------------------------------------------------------------

          Ground-State Mulliken Net Atomic Charges

     Atom                 Charge (a.u.)
  ----------------------------------------
      1 H                     0.158031
      2 Br                   -0.071041
      3 H                     0.143181
      4 I                     0.093448
      5 C                    -0.400607
      6 C                     0.076988
  ----------------------------------------
  Sum of atomic charges =     0.000000

 -----------------------------------------------------------------
                    Cartesian Multipole Moments
 -----------------------------------------------------------------
    Charge (ESU x 10^10)
                 0.0000
    Dipole Moment (Debye)
         X       0.5011      Y      -0.5345      Z       0.0000
       Tot       0.7327
    Quadrupole Moments (Debye-Ang)
        XX     -57.1412     XY      -4.0383     YY     -54.7367
        XZ      -0.0000     YZ      -0.0000     ZZ     -60.8879
    Octopole Moments (Debye-Ang^2)
       XXX     -25.1726    XXY      13.7413    XYY       4.0092
       YYY      48.3588    XXZ       0.0000    XYZ      -0.0000
       YYZ       0.0000    XZZ      -9.2204    YZZ      21.6862
       ZZZ      -0.0000
    Hexadecapole Moments (Debye-Ang^3)
      XXXX    -557.6979   XXXY     -45.6369   XXYY    -153.9479
      XYYY     -39.4428   YYYY    -362.6049   XXXZ      -0.0000
      XXYZ      -0.0000   XYYZ       0.0000   YYYZ      -0.0000
      XXZZ    -117.3817   XYZZ      -3.3307   YYZZ     -90.0251
      XZZZ      -0.0000   YZZZ      -0.0000   ZZZZ     -79.6611
 -----------------------------------------------------------------
 Calculating analytic gradient of the SCF energy
 Gradient of SCF Energy
            1           2           3           4           5           6
    1   0.0416113  -0.1121759   0.0024399   0.1470612  -0.0000777  -0.0788588
    2  -0.0209095  -0.0976317  -0.0467583   0.0485696  -0.0022357   0.1189656
    3   0.0000000   0.0000000  -0.0000000   0.0000000  -0.0000000   0.0000000
 Max gradient component =       1.471E-01
 RMS gradient           =       6.273E-02
 Gradient time:  CPU 9.18 s  wall 2.41 s
 Geometry Optimization Parameters
   NAtoms,    NIC,     NZ,  NCons,   NDum,   NFix, NCnnct, MaxDiis
        6      32       0       0       0       0       0       0

 Cartesian Hessian Update
 Hessian Updated using BFGS Update


** GEOMETRY OPTIMIZATION IN DELOCALIZED INTERNAL COORDINATES **
   Searching for a Minimum

   Optimization Cycle:   9

                       Coordinates (Angstroms)
     ATOM                X               Y               Z
      1  H         2.7367229913   -2.1368356592    0.0000000000
      2  Br        1.2373848683    0.8319488856    0.0000000000
      3  H         1.1904697354   -3.1469365714    0.0000000000
      4  I        -1.0923536050   -0.4956738029    0.0000000000
      5  C         1.5752277933   -2.0483788652    0.0000000000
      6  C         0.7995830284   -0.8732809565    0.0000000000
   Point Group: cs    Number of degrees of freedom:     9


   Energy is  -9570.974430631

 Hessian Updated using BFGS Update

  9 Hessian modes will be used to form the next step
  Hessian Eigenvalues:
     0.128813    0.138780    0.156021    0.160029    0.221804    0.250671
     0.290888    0.523387    1.098667

 Minimum Search - Taking Simple RFO Step
 Searching for Lamda that Minimizes Along All modes
 Value Taken    Lamda =  -0.09375320
 Calculated Step too Large.  Step scaled by  0.531689
 Step Taken.  Stepsize is  0.300000

                             Maximum     Tolerance    Cnvgd?
         Gradient           0.128243      0.000300      NO
         Displacement       0.237722      0.001200      NO
         Energy change     -0.058772      0.000001      NO


 New Cartesian Coordinates Obtained by Inverse Iteration

 Displacement from previous Coordinates is:  0.299463
 ----------------------------------------------------------------
             Standard Nuclear Orientation (Angstroms)
    I     Atom           X                Y                Z
 ----------------------------------------------------------------
    1      H       2.6804337370    -2.0879217704     0.0000000000
    2      Br      1.3099854504     0.8130260262     0.0000000000
    3      H       1.1655965198    -3.0743906094     0.0000000000
    4      I      -1.1072467640    -0.5647287167     0.0000000000
    5      C       1.5683878748    -2.0375034425     0.0000000000
    6      C       0.8298779937    -0.9176384567     0.0000000000
 ----------------------------------------------------------------
 Molecular Point Group                 Cs    NOp =  2
 Largest Abelian Subgroup              Cs    NOp =  2
 Nuclear Repulsion Energy =   642.8625840113 hartrees
 There are       51 alpha and       51 beta electrons
 Applying Cartesian multipole field
    Component          Value
    ---------          -----
     (2,0,0)        1.00000E-11
     (0,2,0)        2.00000E-11
     (0,0,2)       -3.00000E-11
 Nucleus-field energy     =     0.0000000114 hartrees
 Requested basis set is 6-311++G(d,p)
 There are 65 shells and 168 basis functions
 A cutoff of  1.0D-11 yielded   1802 shell pairs
 There are     12623 function pairs (     14190 Cartesian)
 Smallest overlap matrix eigenvalue = 3.55E-05
 Guess MOs from SCF MO coefficient file

 -----------------------------------------------------------------------
  General SCF calculation program by
  Eric Jon Sundstrom, Paul Horn, Yuezhi Mao, Dmitri Zuev, Alec White,
  David Stuck, Shaama M.S., Shane Yost, Joonho Lee, David Small,
  Daniel Levine, Susi Lehtola, Hugh Burton, Evgeny Epifanovsky
 -----------------------------------------------------------------------
 Exchange:     0.2000 Hartree-Fock + 0.0800 Slater + 0.7200 B88
 Correlation:  0.1900 VWN1RPA + 0.8100 LYP
 Using SG-1 standard quadrature grid
 using 4 threads for integral computing
 -------------------------------------------------------
 OpenMP Integral computing Module                
 Release: version 2.0, May 2017, Q-Chem Inc. Pleasanton 
 -------------------------------------------------------
 -------------------------------------------------------
 OpenMP BLAS3 based DFT computing Module                
 Release: version 1.0, May 2013, Q-Chem Inc. Pittsburgh 
 -------------------------------------------------------
 A restricted SCF calculation will be
 performed using DIIS
 SCF converges when DIIS error is below 1.0e-08
 ---------------------------------------
  Cycle       Energy         DIIS error
 ---------------------------------------
    1   -9571.0101262899      1.10e-03  
    2   -9571.0125483582      6.75e-04  
    3   -9571.0125452933      6.56e-04  
    4   -9571.0141028343      1.12e-04  
    5   -9571.0141388649      3.47e-05  
    6   -9571.0141437760      9.95e-06  
    7   -9571.0141439774      1.56e-06  
    8   -9571.0141439840      3.85e-07  
    9   -9571.0141439842      1.10e-07  
   10   -9571.0141439842      1.86e-08  
   11   -9571.0141439842      5.67e-09  Convergence criterion met
 ---------------------------------------
 SCF time:   CPU 29.31s  wall 7.00s 
 SCF   energy in the final basis set =    -9571.0141439842
 Total energy in the final basis set =    -9571.0141439842

 --------------------------------------------------------------
             Orbital Energies (a.u.) and Symmetries
 --------------------------------------------------------------

 Alpha MOs, Restricted
 -- Occupied --                  
******* -482.85 -176.31 -165.71 -165.71 -165.71  -62.50  -56.32
  1 A'    2 A'    3 A'    4 A'    1 A"    5 A'    6 A'    7 A'                 
-56.318 -56.317 -35.806 -31.299 -31.294 -31.293 -22.950 -22.949
  2 A"    8 A'    9 A'   10 A'    3 A"   11 A'   12 A'    4 A"                 
-22.948 -22.944 -22.944 -10.273 -10.210  -8.712  -6.544  -6.530
 13 A'   14 A'    5 A"   15 A'   16 A'   17 A'   18 A'    6 A"                 
 -6.530  -6.358  -4.771  -4.755  -4.755  -2.655  -2.651  -2.650
 19 A'   20 A'   21 A'    7 A"   22 A'   23 A'    8 A"   24 A'                 
 -2.640  -2.640  -2.038  -2.032  -2.032  -2.019  -2.018  -0.892
  9 A"   25 A'   26 A'   10 A"   27 A'   28 A'   11 A"   29 A'                 
 -0.761  -0.691  -0.560  -0.481  -0.461  -0.399  -0.373  -0.340
 30 A'   31 A'   32 A'   33 A'   34 A'   12 A"   35 A'   36 A'                 
 -0.286  -0.261  -0.238
 13 A"   14 A"   37 A'                                                         
 -- Virtual --                   
 -0.045  -0.039  -0.007  -0.001   0.026   0.031   0.060   0.061
 15 A"   38 A'   39 A'   40 A'   41 A'   42 A'   16 A"   43 A'                 
  0.078   0.080   0.098   0.106   0.123   0.124   0.135   0.151
 44 A'   17 A"   45 A'   46 A'   47 A'   18 A"   48 A'   49 A'                 
  0.172   0.176   0.205   0.231   0.236   0.298   0.304   0.365
 50 A'   51 A'   52 A'   53 A'   19 A"   54 A'   55 A'   56 A'                 
  0.366   0.405   0.413   0.423   0.425   0.450   0.460   0.484
 20 A"   57 A'   21 A"   58 A'   22 A"   59 A'   60 A'   61 A'                 
  0.508   0.508   0.559   0.564   0.585   0.618   0.646   0.675
 23 A"   62 A'   24 A"   63 A'   25 A"   64 A'   65 A'   66 A'                 
  0.679   0.714   0.743   0.774   0.839   0.904   0.944   0.976
 26 A"   67 A'   68 A'   69 A'   70 A'   71 A'   72 A'   73 A'                 
  1.024   1.164   1.313   1.383   1.389   1.398   1.422   1.515
 27 A"   28 A"   29 A"   74 A'   75 A'   30 A"   76 A'   77 A'                 
  1.568   1.629   1.646   1.668   1.910   1.986   2.026   2.037
 78 A'   31 A"   79 A'   80 A'   32 A"   33 A"   81 A'   82 A'                 
  2.055   2.076   2.174   2.286   2.455   2.579   2.662   2.669
 34 A"   83 A'   84 A'   85 A'   86 A'   87 A'   35 A"   88 A'                 
  2.699   2.841   2.956   3.213   3.638   3.695   3.935   3.960
 89 A'   36 A"   90 A'   91 A'   92 A'   93 A'   37 A"   94 A'                 
  3.989   4.007   4.050   4.085   4.119   4.240   4.272   4.373
 38 A"   95 A'   39 A"   40 A"   96 A'   97 A'   98 A'   99 A'                 
  4.480   6.002   6.067   6.148   6.687   7.541   7.589   7.673
100 A'   41 A"  101 A'  102 A'  103 A'   42 A"  104 A'  105 A'                 
 23.485  24.146  27.906  28.345  28.390  28.421  28.536  28.556
106 A'  107 A'  108 A'   43 A"  109 A'  110 A'   44 A"  111 A'                 
 28.563  28.613  28.707  47.947 127.889 127.926 127.969 151.699
 45 A"  112 A'  113 A'  114 A'   46 A"  115 A'  116 A'  117 A'                 
289.743 289.792 289.9011020.7501901.864
 47 A"  118 A'  119 A'  120 A'  121 A'                                         

 Beta MOs, Restricted
 -- Occupied --                  
******* -482.85 -176.31 -165.71 -165.71 -165.71  -62.50  -56.32
  1 A'    2 A'    3 A'    4 A'    1 A"    5 A'    6 A'    7 A'                 
-56.318 -56.317 -35.806 -31.299 -31.294 -31.293 -22.950 -22.949
  2 A"    8 A'    9 A'   10 A'    3 A"   11 A'   12 A'    4 A"                 
-22.948 -22.944 -22.944 -10.273 -10.210  -8.712  -6.544  -6.530
 13 A'   14 A'    5 A"   15 A'   16 A'   17 A'   18 A'    6 A"                 
 -6.530  -6.358  -4.771  -4.755  -4.755  -2.655  -2.651  -2.650
 19 A'   20 A'   21 A'    7 A"   22 A'   23 A'    8 A"   24 A'                 
 -2.640  -2.640  -2.038  -2.032  -2.032  -2.019  -2.018  -0.892
  9 A"   25 A'   26 A'   10 A"   27 A'   28 A'   11 A"   29 A'                 
 -0.761  -0.691  -0.560  -0.481  -0.461  -0.399  -0.373  -0.340
 30 A'   31 A'   32 A'   33 A'   34 A'   12 A"   35 A'   36 A'                 
 -0.286  -0.261  -0.238
 13 A"   14 A"   37 A'                                                         
 -- Virtual --                   
 -0.045  -0.039  -0.007  -0.001   0.026   0.031   0.060   0.061
 15 A"   38 A'   39 A'   40 A'   41 A'   42 A'   16 A"   43 A'                 
  0.078   0.080   0.098   0.106   0.123   0.124   0.135   0.151
 44 A'   17 A"   45 A'   46 A'   47 A'   18 A"   48 A'   49 A'                 
  0.172   0.176   0.205   0.231   0.236   0.298   0.304   0.365
 50 A'   51 A'   52 A'   53 A'   19 A"   54 A'   55 A'   56 A'                 
  0.366   0.405   0.413   0.423   0.425   0.450   0.460   0.484
 20 A"   57 A'   21 A"   58 A'   22 A"   59 A'   60 A'   61 A'                 
  0.508   0.508   0.559   0.564   0.585   0.618   0.646   0.675
 23 A"   62 A'   24 A"   63 A'   25 A"   64 A'   65 A'   66 A'                 
  0.679   0.714   0.743   0.774   0.839   0.904   0.944   0.976
 26 A"   67 A'   68 A'   69 A'   70 A'   71 A'   72 A'   73 A'                 
  1.024   1.164   1.313   1.383   1.389   1.398   1.422   1.515
 27 A"   28 A"   29 A"   74 A'   75 A'   30 A"   76 A'   77 A'                 
  1.568   1.629   1.646   1.668   1.910   1.986   2.026   2.037
 78 A'   31 A"   79 A'   80 A'   32 A"   33 A"   81 A'   82 A'                 
  2.055   2.076   2.174   2.286   2.455   2.579   2.662   2.669
 34 A"   83 A'   84 A'   85 A'   86 A'   87 A'   35 A"   88 A'                 
  2.699   2.841   2.956   3.213   3.638   3.695   3.935   3.960
 89 A'   36 A"   90 A'   91 A'   92 A'   93 A'   37 A"   94 A'                 
  3.989   4.007   4.050   4.085   4.119   4.240   4.272   4.373
 38 A"   95 A'   39 A"   40 A"   96 A'   97 A'   98 A'   99 A'                 
  4.480   6.002   6.067   6.148   6.687   7.541   7.589   7.673
100 A'   41 A"  101 A'  102 A'  103 A'   42 A"  104 A'  105 A'                 
 23.485  24.146  27.906  28.345  28.390  28.421  28.536  28.556
106 A'  107 A'  108 A'   43 A"  109 A'  110 A'   44 A"  111 A'                 
 28.563  28.613  28.707  47.947 127.889 127.926 127.969 151.699
 45 A"  112 A'  113 A'  114 A'   46 A"  115 A'  116 A'  117 A'                 
289.743 289.792 289.9011020.7501901.864
 47 A"  118 A'  119 A'  120 A'  121 A'                                         
 --------------------------------------------------------------

          Ground-State Mulliken Net Atomic Charges

     Atom                 Charge (a.u.)
  ----------------------------------------
      1 H                     0.156632
      2 Br                   -0.086383
      3 H                     0.141114
      4 I                     0.088674
      5 C                    -0.375914
      6 C                     0.075877
  ----------------------------------------
  Sum of atomic charges =     0.000000

 -----------------------------------------------------------------
                    Cartesian Multipole Moments
 -----------------------------------------------------------------
    Charge (ESU x 10^10)
                 0.0000
    Dipole Moment (Debye)
         X       0.5386      Y      -0.7623      Z       0.0000
       Tot       0.9334
    Quadrupole Moments (Debye-Ang)
        XX     -56.7340     XY      -3.8760     YY     -54.6782
        XZ       0.0000     YZ      -0.0000     ZZ     -60.7915
    Octopole Moments (Debye-Ang^2)
       XXX     -27.9403    XXY      15.8290    XYY       3.0754
       YYY      54.9497    XXZ       0.0000    XYZ       0.0000
       YYZ       0.0000    XZZ      -9.6766    YZZ      23.2559
       ZZZ       0.0000
    Hexadecapole Moments (Debye-Ang^3)
      XXXX    -578.8917   XXXY     -53.3049   XXYY    -158.8286
      XYYY     -47.5280   YYYY    -370.6778   XXXZ       0.0000
      XXYZ       0.0000   XYYZ       0.0000   YYYZ      -0.0000
      XXZZ    -120.5630   XYZZ      -7.8021   YYZZ     -89.5885
      XZZZ       0.0000   YZZZ      -0.0000   ZZZZ     -79.5379
 -----------------------------------------------------------------
 Calculating analytic gradient of the SCF energy
 Gradient of SCF Energy
            1           2           3           4           5           6
    1   0.0167558  -0.0848302   0.0057943   0.1049966  -0.0102594  -0.0324571
    2  -0.0139406  -0.0702783  -0.0208692   0.0391481   0.0141063   0.0518337
    3   0.0000000  -0.0000000  -0.0000000   0.0000000  -0.0000000   0.0000000
 Max gradient component =       1.050E-01
 RMS gradient           =       4.061E-02
 Gradient time:  CPU 9.18 s  wall 2.40 s
 Geometry Optimization Parameters
   NAtoms,    NIC,     NZ,  NCons,   NDum,   NFix, NCnnct, MaxDiis
        6      32       0       0       0       0       0       0

 Cartesian Hessian Update
 Hessian Updated using BFGS Update


** GEOMETRY OPTIMIZATION IN DELOCALIZED INTERNAL COORDINATES **
   Searching for a Minimum

   Optimization Cycle:  10

                       Coordinates (Angstroms)
     ATOM                X               Y               Z
      1  H         2.6804337370   -2.0879217704    0.0000000000
      2  Br        1.3099854504    0.8130260262    0.0000000000
      3  H         1.1655965198   -3.0743906094    0.0000000000
      4  I        -1.1072467640   -0.5647287167    0.0000000000
      5  C         1.5683878748   -2.0375034425    0.0000000000
      6  C         0.8298779937   -0.9176384567    0.0000000000
   Point Group: cs    Number of degrees of freedom:     9


   Energy is  -9571.014143984

 Hessian Updated using BFGS Update

  9 Hessian modes will be used to form the next step
  Hessian Eigenvalues:
     0.126707    0.138783    0.145552    0.160026    0.196356    0.250528
     0.416000    0.517367    1.098756

 Minimum Search - Taking Simple RFO Step
 Searching for Lamda that Minimizes Along All modes
 Value Taken    Lamda =  -0.04829861
 Calculated Step too Large.  Step scaled by  0.621844
 Step Taken.  Stepsize is  0.300000

                             Maximum     Tolerance    Cnvgd?
         Gradient           0.093219      0.000300      NO
         Displacement       0.280045      0.001200      NO
         Energy change     -0.039713      0.000001      NO


 New Cartesian Coordinates Obtained by Inverse Iteration

 Displacement from previous Coordinates is:  0.231753
 ----------------------------------------------------------------
             Standard Nuclear Orientation (Angstroms)
    I     Atom           X                Y                Z
 ----------------------------------------------------------------
    1      H       2.6566288649    -2.0489641696     0.0000000000
    2      Br      1.3821464938     0.8185473818     0.0000000000
    3      H       1.1358081705    -3.0359291789     0.0000000000
    4      I      -1.1423802329    -0.6250423586     0.0000000000
    5      C       1.5725713033    -2.0436867018     0.0000000000
    6      C       0.8422602120    -0.9340819425     0.0000000000
 ----------------------------------------------------------------
 Molecular Point Group                 Cs    NOp =  2
 Largest Abelian Subgroup              Cs    NOp =  2
 Nuclear Repulsion Energy =   625.1398682205 hartrees
 There are       51 alpha and       51 beta electrons
 Applying Cartesian multipole field
    Component          Value
    ---------          -----
     (2,0,0)        1.00000E-11
     (0,2,0)        2.00000E-11
     (0,0,2)       -3.00000E-11
 Nucleus-field energy     =     0.0000000121 hartrees
 Requested basis set is 6-311++G(d,p)
 There are 65 shells and 168 basis functions
 A cutoff of  1.0D-11 yielded   1797 shell pairs
 There are     12578 function pairs (     14136 Cartesian)
 Smallest overlap matrix eigenvalue = 3.58E-05
 Guess MOs from SCF MO coefficient file

 -----------------------------------------------------------------------
  General SCF calculation program by
  Eric Jon Sundstrom, Paul Horn, Yuezhi Mao, Dmitri Zuev, Alec White,
  David Stuck, Shaama M.S., Shane Yost, Joonho Lee, David Small,
  Daniel Levine, Susi Lehtola, Hugh Burton, Evgeny Epifanovsky
 -----------------------------------------------------------------------
 Exchange:     0.2000 Hartree-Fock + 0.0800 Slater + 0.7200 B88
 Correlation:  0.1900 VWN1RPA + 0.8100 LYP
 Using SG-1 standard quadrature grid
 using 4 threads for integral computing
 -------------------------------------------------------
 OpenMP Integral computing Module                
 Release: version 2.0, May 2017, Q-Chem Inc. Pleasanton 
 -------------------------------------------------------
 -------------------------------------------------------
 OpenMP BLAS3 based DFT computing Module                
 Release: version 1.0, May 2013, Q-Chem Inc. Pittsburgh 
 -------------------------------------------------------
 A restricted SCF calculation will be
 performed using DIIS
 SCF converges when DIIS error is below 1.0e-08
 ---------------------------------------
  Cycle       Energy         DIIS error
 ---------------------------------------
    1   -9571.0357297186      7.50e-04  
    2   -9571.0371024654      5.60e-04  
    3   -9571.0373489465      4.82e-04  
    4   -9571.0381599182      6.24e-05  
    5   -9571.0381710874      1.30e-05  
    6   -9571.0381715718      8.33e-06  
    7   -9571.0381718125      9.13e-07  
    8   -9571.0381718148      2.72e-07  
    9   -9571.0381718147      6.67e-08  
   10   -9571.0381718149      1.18e-08  
   11   -9571.0381718148      3.68e-09  Convergence criterion met
 ---------------------------------------
 SCF time:   CPU 29.15s  wall 8.00s 
 SCF   energy in the final basis set =    -9571.0381718148
 Total energy in the final basis set =    -9571.0381718148

 --------------------------------------------------------------
             Orbital Energies (a.u.) and Symmetries
 --------------------------------------------------------------

 Alpha MOs, Restricted
 -- Occupied --                  
******* -482.85 -176.31 -165.71 -165.71 -165.71  -62.50  -56.32
  1 A'    2 A'    3 A'    4 A'    1 A"    5 A'    6 A'    7 A'                 
-56.316 -56.316 -35.807 -31.300 -31.295 -31.294 -22.951 -22.950
  2 A"    8 A'    9 A'   10 A'    3 A"   11 A'   12 A'    4 A"                 
-22.949 -22.945 -22.945 -10.275 -10.204  -8.710  -6.542  -6.528
 13 A'   14 A'    5 A"   15 A'   16 A'   17 A'   18 A'    6 A"                 
 -6.527  -6.358  -4.771  -4.756  -4.755  -2.653  -2.649  -2.648
 19 A'   20 A'   21 A'    7 A"   22 A'   23 A'    8 A"   24 A'                 
 -2.638  -2.638  -2.037  -2.032  -2.032  -2.019  -2.018  -0.878
  9 A"   25 A'   26 A'   10 A"   27 A'   28 A'   11 A"   29 A'                 
 -0.765  -0.688  -0.560  -0.482  -0.466  -0.392  -0.374  -0.332
 30 A'   31 A'   32 A'   33 A'   34 A'   12 A"   35 A'   36 A'                 
 -0.288  -0.262  -0.248
 13 A"   14 A"   37 A'                                                         
 -- Virtual --                   
 -0.047  -0.042  -0.009  -0.002   0.027   0.031   0.060   0.063
 38 A'   15 A"   39 A'   40 A'   41 A'   42 A'   16 A"   43 A'                 
  0.076   0.080   0.099   0.106   0.122   0.124   0.138   0.149
 44 A'   17 A"   45 A'   46 A'   47 A'   18 A"   48 A'   49 A'                 
  0.175   0.180   0.208   0.230   0.236   0.301   0.306   0.369
 50 A'   51 A'   52 A'   53 A'   19 A"   54 A'   55 A'   56 A'                 
  0.373   0.398   0.411   0.429   0.431   0.449   0.463   0.481
 20 A"   57 A'   21 A"   22 A"   58 A'   59 A'   60 A'   61 A'                 
  0.505   0.510   0.557   0.576   0.576   0.608   0.645   0.682
 23 A"   62 A'   24 A"   25 A"   63 A'   64 A'   65 A'   66 A'                 
  0.687   0.713   0.743   0.758   0.841   0.910   0.925   0.984
 26 A"   67 A'   68 A'   69 A'   70 A'   71 A'   72 A'   73 A'                 
  1.017   1.162   1.310   1.370   1.386   1.397   1.426   1.500
 27 A"   28 A"   29 A"   74 A'   75 A'   30 A"   76 A'   77 A'                 
  1.571   1.646   1.655   1.684   1.941   1.994   2.035   2.039
 78 A'   31 A"   79 A'   80 A'   32 A"   33 A"   81 A'   82 A'                 
  2.052   2.083   2.188   2.255   2.536   2.567   2.663   2.667
 34 A"   83 A'   84 A'   85 A'   86 A'   87 A'   35 A"   88 A'                 
  2.702   2.845   2.979   3.217   3.699   3.714   3.945   3.961
 89 A'   36 A"   90 A'   91 A'   92 A'   93 A'   37 A"   94 A'                 
  3.988   4.002   4.036   4.082   4.119   4.220   4.249   4.370
 38 A"   95 A'   39 A"   40 A"   96 A'   97 A'   98 A'   99 A'                 
  4.473   6.001   6.058   6.128   6.669   7.543   7.590   7.672
100 A'   41 A"  101 A'  102 A'  103 A'   42 A"  104 A'  105 A'                 
 23.512  24.201  27.893  28.344  28.386  28.412  28.534  28.550
106 A'  107 A'  108 A'   43 A"  109 A'  110 A'   44 A"  111 A'                 
 28.561  28.606  28.701  47.929 127.888 127.921 127.959 151.686
 45 A"  112 A'  113 A'  114 A'   46 A"  115 A'  116 A'  117 A'                 
289.744 289.791 289.8991020.7261901.851
 47 A"  118 A'  119 A'  120 A'  121 A'                                         

 Beta MOs, Restricted
 -- Occupied --                  
******* -482.85 -176.31 -165.71 -165.71 -165.71  -62.50  -56.32
  1 A'    2 A'    3 A'    4 A'    1 A"    5 A'    6 A'    7 A'                 
-56.316 -56.316 -35.807 -31.300 -31.295 -31.294 -22.951 -22.950
  2 A"    8 A'    9 A'   10 A'    3 A"   11 A'   12 A'    4 A"                 
-22.949 -22.945 -22.945 -10.275 -10.204  -8.710  -6.542  -6.528
 13 A'   14 A'    5 A"   15 A'   16 A'   17 A'   18 A'    6 A"                 
 -6.527  -6.358  -4.771  -4.756  -4.755  -2.653  -2.649  -2.648
 19 A'   20 A'   21 A'    7 A"   22 A'   23 A'    8 A"   24 A'                 
 -2.638  -2.638  -2.037  -2.032  -2.032  -2.019  -2.018  -0.878
  9 A"   25 A'   26 A'   10 A"   27 A'   28 A'   11 A"   29 A'                 
 -0.765  -0.688  -0.560  -0.482  -0.466  -0.392  -0.374  -0.332
 30 A'   31 A'   32 A'   33 A'   34 A'   12 A"   35 A'   36 A'                 
 -0.288  -0.262  -0.248
 13 A"   14 A"   37 A'                                                         
 -- Virtual --                   
 -0.047  -0.042  -0.009  -0.002   0.027   0.031   0.060   0.063
 38 A'   15 A"   39 A'   40 A'   41 A'   42 A'   16 A"   43 A'                 
  0.076   0.080   0.099   0.106   0.122   0.124   0.138   0.149
 44 A'   17 A"   45 A'   46 A'   47 A'   18 A"   48 A'   49 A'                 
  0.175   0.180   0.208   0.230   0.236   0.301   0.306   0.369
 50 A'   51 A'   52 A'   53 A'   19 A"   54 A'   55 A'   56 A'                 
  0.373   0.398   0.411   0.429   0.431   0.449   0.463   0.481
 20 A"   57 A'   21 A"   22 A"   58 A'   59 A'   60 A'   61 A'                 
  0.505   0.510   0.557   0.576   0.576   0.608   0.645   0.682
 23 A"   62 A'   24 A"   25 A"   63 A'   64 A'   65 A'   66 A'                 
  0.687   0.713   0.743   0.758   0.841   0.910   0.925   0.984
 26 A"   67 A'   68 A'   69 A'   70 A'   71 A'   72 A'   73 A'                 
  1.017   1.162   1.310   1.370   1.386   1.397   1.426   1.500
 27 A"   28 A"   29 A"   74 A'   75 A'   30 A"   76 A'   77 A'                 
  1.571   1.646   1.655   1.684   1.941   1.994   2.035   2.039
 78 A'   31 A"   79 A'   80 A'   32 A"   33 A"   81 A'   82 A'                 
  2.052   2.083   2.188   2.255   2.536   2.567   2.663   2.667
 34 A"   83 A'   84 A'   85 A'   86 A'   87 A'   35 A"   88 A'                 
  2.702   2.845   2.979   3.217   3.699   3.714   3.945   3.961
 89 A'   36 A"   90 A'   91 A'   92 A'   93 A'   37 A"   94 A'                 
  3.988   4.002   4.036   4.082   4.119   4.220   4.249   4.370
 38 A"   95 A'   39 A"   40 A"   96 A'   97 A'   98 A'   99 A'                 
  4.473   6.001   6.058   6.128   6.669   7.543   7.590   7.672
100 A'   41 A"  101 A'  102 A'  103 A'   42 A"  104 A'  105 A'                 
 23.512  24.201  27.893  28.344  28.386  28.412  28.534  28.550
106 A'  107 A'  108 A'   43 A"  109 A'  110 A'   44 A"  111 A'                 
 28.561  28.606  28.701  47.929 127.888 127.921 127.959 151.686
 45 A"  112 A'  113 A'  114 A'   46 A"  115 A'  116 A'  117 A'                 
289.744 289.791 289.8991020.7261901.851
 47 A"  118 A'  119 A'  120 A'  121 A'                                         
 --------------------------------------------------------------

          Ground-State Mulliken Net Atomic Charges

     Atom                 Charge (a.u.)
  ----------------------------------------
      1 H                     0.154757
      2 Br                   -0.096024
      3 H                     0.138325
      4 I                     0.092857
      5 C                    -0.336924
      6 C                     0.047008
  ----------------------------------------
  Sum of atomic charges =     0.000000

 -----------------------------------------------------------------
                    Cartesian Multipole Moments
 -----------------------------------------------------------------
    Charge (ESU x 10^10)
                 0.0000
    Dipole Moment (Debye)
         X       0.5067      Y      -0.9122      Z      -0.0000
       Tot       1.0435
    Quadrupole Moments (Debye-Ang)
        XX     -56.3041     XY      -3.4958     YY     -54.7349
        XZ      -0.0000     YZ      -0.0000     ZZ     -60.8923
    Octopole Moments (Debye-Ang^2)
       XXX     -29.2408    XXY      17.4158    XYY       2.4020
       YYY      59.8557    XXZ       0.0000    XYZ      -0.0000
       YYZ       0.0000    XZZ      -9.9544    YZZ      24.6085
       ZZZ      -0.0000
    Hexadecapole Moments (Debye-Ang^3)
      XXXX    -608.4714   XXXY     -61.3628   XXYY    -166.4738
      XYYY     -55.9667   YYYY    -385.2097   XXXZ      -0.0000
      XXYZ       0.0000   XYYZ       0.0000   YYYZ      -0.0000
      XXZZ    -126.0638   XYZZ     -11.9536   YYZZ     -91.2951
      XZZZ      -0.0000   YZZZ      -0.0000   ZZZZ     -79.9436
 -----------------------------------------------------------------
 Calculating analytic gradient of the SCF energy
 Gradient of SCF Energy
            1           2           3           4           5           6
    1  -0.0002626  -0.0589524   0.0061346   0.0671270  -0.0020240  -0.0120226
    2  -0.0072119  -0.0433329  -0.0028115   0.0299330   0.0031588   0.0202646
    3   0.0000000  -0.0000000  -0.0000000  -0.0000000  -0.0000000   0.0000000
 Max gradient component =       6.713E-02
 RMS gradient           =       2.519E-02
 Gradient time:  CPU 9.07 s  wall 2.37 s
 Geometry Optimization Parameters
   NAtoms,    NIC,     NZ,  NCons,   NDum,   NFix, NCnnct, MaxDiis
        6      32       0       0       0       0       0       0

 Cartesian Hessian Update
 Hessian Updated using BFGS Update


** GEOMETRY OPTIMIZATION IN DELOCALIZED INTERNAL COORDINATES **
   Searching for a Minimum

   Optimization Cycle:  11

                       Coordinates (Angstroms)
     ATOM                X               Y               Z
      1  H         2.6566288649   -2.0489641696    0.0000000000
      2  Br        1.3821464938    0.8185473818    0.0000000000
      3  H         1.1358081705   -3.0359291789    0.0000000000
      4  I        -1.1423802329   -0.6250423586    0.0000000000
      5  C         1.5725713033   -2.0436867018    0.0000000000
      6  C         0.8422602120   -0.9340819425    0.0000000000
   Point Group: cs    Number of degrees of freedom:     9


   Energy is  -9571.038171815

 Hessian Updated using BFGS Update

  9 Hessian modes will be used to form the next step
  Hessian Eigenvalues:
     0.100714    0.138782    0.153712    0.160025    0.172858    0.250492
     0.462420    0.514260    1.098756

 Minimum Search - Taking Simple RFO Step
 Searching for Lamda that Minimizes Along All modes
 Value Taken    Lamda =  -0.02967840
 Calculated Step too Large.  Step scaled by  0.640441
 Step Taken.  Stepsize is  0.300000

                             Maximum     Tolerance    Cnvgd?
         Gradient           0.056460      0.000300      NO
         Displacement       0.247225      0.001200      NO
         Energy change     -0.024028      0.000001      NO


 New Cartesian Coordinates Obtained by Inverse Iteration

 Displacement from previous Coordinates is:  0.237283
 ----------------------------------------------------------------
             Standard Nuclear Orientation (Angstroms)
    I     Atom           X                Y                Z
 ----------------------------------------------------------------
    1      H       2.6605436481    -2.0052502866     0.0000000000
    2      Br      1.4597628799     0.8241625994     0.0000000000
    3      H       1.0918930541    -3.0215782736     0.0000000000
    4      I      -1.1797583690    -0.6890819420     0.0000000000
    5      C       1.5669294168    -2.0367728506     0.0000000000
    6      C       0.8476641817    -0.9406362160     0.0000000000
 ----------------------------------------------------------------
 Molecular Point Group                 Cs    NOp =  2
 Largest Abelian Subgroup              Cs    NOp =  2
 Nuclear Repulsion Energy =   608.3011542912 hartrees
 There are       51 alpha and       51 beta electrons
 Applying Cartesian multipole field
    Component          Value
    ---------          -----
     (2,0,0)        1.00000E-11
     (0,2,0)        2.00000E-11
     (0,0,2)       -3.00000E-11
 Nucleus-field energy     =     0.0000000129 hartrees
 Requested basis set is 6-311++G(d,p)
 There are 65 shells and 168 basis functions
 A cutoff of  1.0D-11 yielded   1800 shell pairs
 There are     12551 function pairs (     14095 Cartesian)
 Smallest overlap matrix eigenvalue = 3.64E-05
 Guess MOs from SCF MO coefficient file

 -----------------------------------------------------------------------
  General SCF calculation program by
  Eric Jon Sundstrom, Paul Horn, Yuezhi Mao, Dmitri Zuev, Alec White,
  David Stuck, Shaama M.S., Shane Yost, Joonho Lee, David Small,
  Daniel Levine, Susi Lehtola, Hugh Burton, Evgeny Epifanovsky
 -----------------------------------------------------------------------
 Exchange:     0.2000 Hartree-Fock + 0.0800 Slater + 0.7200 B88
 Correlation:  0.1900 VWN1RPA + 0.8100 LYP
 Using SG-1 standard quadrature grid
 using 4 threads for integral computing
 -------------------------------------------------------
 OpenMP Integral computing Module                
 Release: version 2.0, May 2017, Q-Chem Inc. Pleasanton 
 -------------------------------------------------------
 -------------------------------------------------------
 OpenMP BLAS3 based DFT computing Module                
 Release: version 1.0, May 2013, Q-Chem Inc. Pittsburgh 
 -------------------------------------------------------
 A restricted SCF calculation will be
 performed using DIIS
 SCF converges when DIIS error is below 1.0e-08
 ---------------------------------------
  Cycle       Energy         DIIS error
 ---------------------------------------
    1   -9571.0506597232      6.77e-04  
    2   -9571.0523864213      3.56e-04  
    3   -9571.0522544648      4.03e-04  
    4   -9571.0528118864      6.84e-05  
    5   -9571.0528285452      1.03e-05  
    6   -9571.0528288236      3.98e-06  
    7   -9571.0528288735      1.57e-06  
    8   -9571.0528288845      2.82e-07  
    9   -9571.0528288847      5.53e-08  
   10   -9571.0528288846      1.42e-08  
   11   -9571.0528288846      3.98e-09  Convergence criterion met
 ---------------------------------------
 SCF time:   CPU 28.83s  wall 8.00s 
 SCF   energy in the final basis set =    -9571.0528288846
 Total energy in the final basis set =    -9571.0528288846

 --------------------------------------------------------------
             Orbital Energies (a.u.) and Symmetries
 --------------------------------------------------------------

 Alpha MOs, Restricted
 -- Occupied --                  
******* -482.85 -176.31 -165.72 -165.71 -165.71  -62.50  -56.32
  1 A'    2 A'    3 A'    4 A'    1 A"    5 A'    6 A'    7 A'                 
-56.315 -56.315 -35.808 -31.301 -31.296 -31.295 -22.952 -22.951
  2 A"    8 A'    9 A'   10 A'    3 A"   11 A'   12 A'    4 A"                 
-22.950 -22.946 -22.946 -10.276 -10.205  -8.708  -6.540  -6.527
 13 A'   14 A'    5 A"   15 A'   16 A'   17 A'   18 A'    6 A"                 
 -6.526  -6.358  -4.771  -4.756  -4.756  -2.651  -2.647  -2.647
 19 A'   20 A'   21 A'    7 A"   22 A'   23 A'    8 A"   24 A'                 
 -2.636  -2.636  -2.038  -2.032  -2.032  -2.019  -2.019  -0.868
  9 A"   25 A'   26 A'   10 A"   27 A'   28 A'   11 A"   29 A'                 
 -0.767  -0.685  -0.556  -0.484  -0.463  -0.387  -0.372  -0.325
 30 A'   31 A'   32 A'   33 A'   34 A'   12 A"   35 A'   36 A'                 
 -0.290  -0.264  -0.258
 13 A"   14 A"   37 A'                                                         
 -- Virtual --                   
 -0.054  -0.039  -0.014  -0.003   0.026   0.031   0.060   0.065
 38 A'   15 A"   39 A'   40 A'   41 A'   42 A'   16 A"   43 A'                 
  0.074   0.081   0.097   0.105   0.122   0.124   0.136   0.148
 44 A'   17 A"   45 A'   46 A'   47 A'   18 A"   48 A'   49 A'                 
  0.172   0.181   0.211   0.224   0.236   0.300   0.309   0.371
 50 A'   51 A'   52 A'   53 A'   19 A"   54 A'   55 A'   56 A'                 
  0.381   0.395   0.410   0.431   0.434   0.448   0.468   0.479
 20 A"   57 A'   21 A"   22 A"   58 A'   59 A'   60 A'   61 A'                 
  0.501   0.507   0.553   0.571   0.580   0.596   0.646   0.685
 23 A"   62 A'   24 A"   25 A"   63 A'   64 A'   65 A'   66 A'                 
  0.695   0.709   0.732   0.750   0.846   0.899   0.926   0.989
 26 A"   67 A'   68 A'   69 A'   70 A'   71 A'   72 A'   73 A'                 
  1.008   1.161   1.307   1.348   1.377   1.396   1.429   1.476
 27 A"   28 A"   29 A"   74 A'   75 A'   30 A"   76 A'   77 A'                 
  1.571   1.643   1.666   1.692   1.947   1.994   2.013   2.043
 78 A'   31 A"   79 A'   80 A'   32 A"   33 A"   81 A'   82 A'                 
  2.047   2.082   2.191   2.241   2.548   2.558   2.663   2.665
 34 A"   83 A'   84 A'   85 A'   86 A'   87 A'   35 A"   88 A'                 
  2.693   2.848   2.986   3.218   3.688   3.697   3.952   3.968
 89 A'   36 A"   90 A'   91 A'   92 A'   93 A'   37 A"   94 A'                 
  3.989   4.001   4.022   4.079   4.123   4.180   4.247   4.369
 38 A"   95 A'   39 A"   40 A"   96 A'   97 A'   98 A'   99 A'                 
  4.463   6.000   6.050   6.109   6.651   7.545   7.591   7.671
100 A'   41 A"  101 A'  102 A'  103 A'   42 A"  104 A'  105 A'                 
 23.492  24.255  27.879  28.343  28.381  28.403  28.532  28.545
106 A'  107 A'  108 A'   43 A"  109 A'  110 A'   44 A"  111 A'                 
 28.558  28.602  28.696  47.912 127.886 127.917 127.950 151.673
 45 A"  112 A'  113 A'  114 A'   46 A"  115 A'  116 A'  117 A'                 
289.744 289.791 289.8981020.7031901.837
 47 A"  118 A'  119 A'  120 A'  121 A'                                         

 Beta MOs, Restricted
 -- Occupied --                  
******* -482.85 -176.31 -165.72 -165.71 -165.71  -62.50  -56.32
  1 A'    2 A'    3 A'    4 A'    1 A"    5 A'    6 A'    7 A'                 
-56.315 -56.315 -35.808 -31.301 -31.296 -31.295 -22.952 -22.951
  2 A"    8 A'    9 A'   10 A'    3 A"   11 A'   12 A'    4 A"                 
-22.950 -22.946 -22.946 -10.276 -10.205  -8.708  -6.540  -6.527
 13 A'   14 A'    5 A"   15 A'   16 A'   17 A'   18 A'    6 A"                 
 -6.526  -6.358  -4.771  -4.756  -4.756  -2.651  -2.647  -2.647
 19 A'   20 A'   21 A'    7 A"   22 A'   23 A'    8 A"   24 A'                 
 -2.636  -2.636  -2.038  -2.032  -2.032  -2.019  -2.019  -0.868
  9 A"   25 A'   26 A'   10 A"   27 A'   28 A'   11 A"   29 A'                 
 -0.767  -0.685  -0.556  -0.484  -0.463  -0.387  -0.372  -0.325
 30 A'   31 A'   32 A'   33 A'   34 A'   12 A"   35 A'   36 A'                 
 -0.290  -0.264  -0.258
 13 A"   14 A"   37 A'                                                         
 -- Virtual --                   
 -0.054  -0.039  -0.014  -0.003   0.026   0.031   0.060   0.065
 38 A'   15 A"   39 A'   40 A'   41 A'   42 A'   16 A"   43 A'                 
  0.074   0.081   0.097   0.105   0.122   0.124   0.136   0.148
 44 A'   17 A"   45 A'   46 A'   47 A'   18 A"   48 A'   49 A'                 
  0.172   0.181   0.211   0.224   0.236   0.300   0.309   0.371
 50 A'   51 A'   52 A'   53 A'   19 A"   54 A'   55 A'   56 A'                 
  0.381   0.395   0.410   0.431   0.434   0.448   0.468   0.479
 20 A"   57 A'   21 A"   22 A"   58 A'   59 A'   60 A'   61 A'                 
  0.501   0.507   0.553   0.571   0.580   0.596   0.646   0.685
 23 A"   62 A'   24 A"   25 A"   63 A'   64 A'   65 A'   66 A'                 
  0.695   0.709   0.732   0.750   0.846   0.899   0.926   0.989
 26 A"   67 A'   68 A'   69 A'   70 A'   71 A'   72 A'   73 A'                 
  1.008   1.161   1.307   1.348   1.377   1.396   1.429   1.476
 27 A"   28 A"   29 A"   74 A'   75 A'   30 A"   76 A'   77 A'                 
  1.571   1.643   1.666   1.692   1.947   1.994   2.013   2.043
 78 A'   31 A"   79 A'   80 A'   32 A"   33 A"   81 A'   82 A'                 
  2.047   2.082   2.191   2.241   2.548   2.558   2.663   2.665
 34 A"   83 A'   84 A'   85 A'   86 A'   87 A'   35 A"   88 A'                 
  2.693   2.848   2.986   3.218   3.688   3.697   3.952   3.968
 89 A'   36 A"   90 A'   91 A'   92 A'   93 A'   37 A"   94 A'                 
  3.989   4.001   4.022   4.079   4.123   4.180   4.247   4.369
 38 A"   95 A'   39 A"   40 A"   96 A'   97 A'   98 A'   99 A'                 
  4.463   6.000   6.050   6.109   6.651   7.545   7.591   7.671
100 A'   41 A"  101 A'  102 A'  103 A'   42 A"  104 A'  105 A'                 
 23.492  24.255  27.879  28.343  28.381  28.403  28.532  28.545
106 A'  107 A'  108 A'   43 A"  109 A'  110 A'   44 A"  111 A'                 
 28.558  28.602  28.696  47.912 127.886 127.917 127.950 151.673
 45 A"  112 A'  113 A'  114 A'   46 A"  115 A'  116 A'  117 A'                 
289.744 289.791 289.8981020.7031901.837
 47 A"  118 A'  119 A'  120 A'  121 A'                                         
 --------------------------------------------------------------

          Ground-State Mulliken Net Atomic Charges

     Atom                 Charge (a.u.)
  ----------------------------------------
      1 H                     0.155186
      2 Br                   -0.105257
      3 H                     0.137476
      4 I                     0.096348
      5 C                    -0.298834
      6 C                     0.015080
  ----------------------------------------
  Sum of atomic charges =     0.000000

 -----------------------------------------------------------------
                    Cartesian Multipole Moments
 -----------------------------------------------------------------
    Charge (ESU x 10^10)
                 0.0000
    Dipole Moment (Debye)
         X       0.4798      Y      -1.0521      Z       0.0000
       Tot       1.1564
    Quadrupole Moments (Debye-Ang)
        XX     -55.9220     XY      -3.0791     YY     -54.8256
        XZ       0.0000     YZ      -0.0000     ZZ     -61.0317
    Octopole Moments (Debye-Ang^2)
       XXX     -30.4499    XXY      19.0492    XYY       1.6220
       YYY      64.9099    XXZ       0.0000    XYZ      -0.0000
       YYZ       0.0000    XZZ     -10.3128    YZZ      26.1435
       ZZZ       0.0000
    Hexadecapole Moments (Debye-Ang^3)
      XXXX    -641.7217   XXXY     -70.3467   XXYY    -174.9306
      XYYY     -65.8367   YYYY    -401.3617   XXXZ      -0.0000
      XXYZ      -0.0000   XYYZ       0.0000   YYYZ       0.0000
      XXZZ    -132.5218   XYZZ     -16.4717   YYZZ     -93.5742
      XZZZ       0.0000   YZZZ       0.0000   ZZZZ     -80.3526
 -----------------------------------------------------------------
 Calculating analytic gradient of the SCF energy
 Gradient of SCF Energy
            1           2           3           4           5           6
    1   0.0067897  -0.0377423  -0.0022000   0.0401000  -0.0124803   0.0055329
    2  -0.0010974  -0.0230586  -0.0062471   0.0207905   0.0192556  -0.0096430
    3   0.0000000   0.0000000  -0.0000000   0.0000000  -0.0000000   0.0000000
 Max gradient component =       4.010E-02
 RMS gradient           =       1.622E-02
 Gradient time:  CPU 8.98 s  wall 2.35 s
 Geometry Optimization Parameters
   NAtoms,    NIC,     NZ,  NCons,   NDum,   NFix, NCnnct, MaxDiis
        6      32       0       0       0       0       0       0

 Cartesian Hessian Update
 Hessian Updated using BFGS Update


** GEOMETRY OPTIMIZATION IN DELOCALIZED INTERNAL COORDINATES **
   Searching for a Minimum

   Optimization Cycle:  12

                       Coordinates (Angstroms)
     ATOM                X               Y               Z
      1  H         2.6605436481   -2.0052502866    0.0000000000
      2  Br        1.4597628799    0.8241625994    0.0000000000
      3  H         1.0918930541   -3.0215782736    0.0000000000
      4  I        -1.1797583690   -0.6890819420    0.0000000000
      5  C         1.5669294168   -2.0367728506    0.0000000000
      6  C         0.8476641817   -0.9406362160    0.0000000000
   Point Group: cs    Number of degrees of freedom:     9


   Energy is  -9571.052828885

 Hessian Updated using BFGS Update

  9 Hessian modes will be used to form the next step
  Hessian Eigenvalues:
     0.064568    0.138783    0.159995    0.167949    0.203781    0.250532
     0.497337    0.512198    1.099083

 Minimum Search - Taking Simple RFO Step
 Searching for Lamda that Minimizes Along All modes
 Value Taken    Lamda =  -0.02047738
 Calculated Step too Large.  Step scaled by  0.615525
 Step Taken.  Stepsize is  0.300000

                             Maximum     Tolerance    Cnvgd?
         Gradient           0.040448      0.000300      NO
         Displacement       0.286997      0.001200      NO
         Energy change     -0.014657      0.000001      NO


 New Cartesian Coordinates Obtained by Inverse Iteration

 Displacement from previous Coordinates is:  0.199838
 ----------------------------------------------------------------
             Standard Nuclear Orientation (Angstroms)
    I     Atom           X                Y                Z
 ----------------------------------------------------------------
    1      H       2.6384411436    -1.9958309324     0.0000000000
    2      Br      1.5291274943     0.8409595125     0.0000000000
    3      H       1.0926172438    -3.0005654342     0.0000000000
    4      I      -1.2251312782    -0.7394838626     0.0000000000
    5      C       1.5730896649    -2.0484351318     0.0000000000
    6      C       0.8388905432    -0.9258011210     0.0000000000
 ----------------------------------------------------------------
 Molecular Point Group                 Cs    NOp =  2
 Largest Abelian Subgroup              Cs    NOp =  2
 Nuclear Repulsion Energy =   591.7534376164 hartrees
 There are       51 alpha and       51 beta electrons
 Applying Cartesian multipole field
    Component          Value
    ---------          -----
     (2,0,0)        1.00000E-11
     (0,2,0)        2.00000E-11
     (0,0,2)       -3.00000E-11
 Nucleus-field energy     =     0.0000000137 hartrees
 Requested basis set is 6-311++G(d,p)
 There are 65 shells and 168 basis functions
 A cutoff of  1.0D-11 yielded   1791 shell pairs
 There are     12530 function pairs (     14074 Cartesian)
 Smallest overlap matrix eigenvalue = 4.74E-05
 Guess MOs from SCF MO coefficient file

 -----------------------------------------------------------------------
  General SCF calculation program by
  Eric Jon Sundstrom, Paul Horn, Yuezhi Mao, Dmitri Zuev, Alec White,
  David Stuck, Shaama M.S., Shane Yost, Joonho Lee, David Small,
  Daniel Levine, Susi Lehtola, Hugh Burton, Evgeny Epifanovsky
 -----------------------------------------------------------------------
 Exchange:     0.2000 Hartree-Fock + 0.0800 Slater + 0.7200 B88
 Correlation:  0.1900 VWN1RPA + 0.8100 LYP
 Using SG-1 standard quadrature grid
 using 4 threads for integral computing
 -------------------------------------------------------
 OpenMP Integral computing Module                
 Release: version 2.0, May 2017, Q-Chem Inc. Pleasanton 
 -------------------------------------------------------
 -------------------------------------------------------
 OpenMP BLAS3 based DFT computing Module                
 Release: version 1.0, May 2013, Q-Chem Inc. Pittsburgh 
 -------------------------------------------------------
 A restricted SCF calculation will be
 performed using DIIS
 SCF converges when DIIS error is below 1.0e-08
 ---------------------------------------
  Cycle       Energy         DIIS error
 ---------------------------------------
    1   -9571.0588022126      7.24e-04  
    2   -9571.0600613982      5.21e-04  
    3   -9571.0600827134      5.14e-04  
    4   -9571.0610133297      4.74e-05  
    5   -9571.0610205617      1.09e-05  
    6   -9571.0610207574      6.24e-06  
    7   -9571.0610209259      6.73e-07  
    8   -9571.0610209274      2.10e-07  
    9   -9571.0610209276      4.06e-08  
   10   -9571.0610209276      1.15e-08  
   11   -9571.0610209275      3.19e-09  Convergence criterion met
 ---------------------------------------
 SCF time:   CPU 28.63s  wall 8.00s 
 SCF   energy in the final basis set =    -9571.0610209275
 Total energy in the final basis set =    -9571.0610209275

 --------------------------------------------------------------
             Orbital Energies (a.u.) and Symmetries
 --------------------------------------------------------------

 Alpha MOs, Restricted
 -- Occupied --                  
******* -482.85 -176.31 -165.72 -165.72 -165.72  -62.50  -56.32
  1 A'    2 A'    3 A'    4 A'    1 A"    5 A'    6 A'    7 A'                 
-56.316 -56.316 -35.810 -31.304 -31.298 -31.297 -22.954 -22.953
  2 A"    8 A'    9 A'   10 A'    3 A"   11 A'   12 A'    4 A"                 
-22.953 -22.948 -22.948 -10.282 -10.204  -8.708  -6.541  -6.527
 13 A'   14 A'    5 A"   15 A'   16 A'   17 A'   18 A'    6 A"                 
 -6.526  -6.360  -4.773  -4.758  -4.757  -2.652  -2.647  -2.647
 19 A'   20 A'   21 A'    7 A"   22 A'   23 A'    8 A"   24 A'                 
 -2.636  -2.636  -2.039  -2.034  -2.034  -2.021  -2.021  -0.858
  9 A"   25 A'   26 A'   10 A"   27 A'   28 A'   11 A"   29 A'                 
 -0.764  -0.683  -0.558  -0.488  -0.458  -0.379  -0.375  -0.320
 30 A'   31 A'   32 A'   33 A'   34 A'   12 A"   35 A'   36 A'                 
 -0.292  -0.266  -0.262
 13 A"   37 A'   14 A"                                                         
 -- Virtual --                   
 -0.062  -0.044  -0.016  -0.002   0.026   0.031   0.059   0.066
 38 A'   15 A"   39 A'   40 A'   41 A'   42 A'   16 A"   43 A'                 
  0.073   0.081   0.098   0.106   0.121   0.123   0.137   0.148
 44 A'   17 A"   45 A'   46 A'   47 A'   18 A"   48 A'   49 A'                 
  0.171   0.185   0.210   0.219   0.235   0.299   0.304   0.377
 50 A'   51 A'   52 A'   53 A'   19 A"   54 A'   55 A'   56 A'                 
  0.386   0.394   0.409   0.430   0.433   0.446   0.472   0.478
 20 A"   57 A'   21 A"   22 A"   58 A'   59 A'   60 A'   61 A'                 
  0.500   0.510   0.549   0.568   0.580   0.585   0.642   0.675
 23 A"   62 A'   24 A"   25 A"   63 A'   64 A'   65 A'   66 A'                 
  0.696   0.704   0.724   0.753   0.840   0.879   0.931   0.986
 26 A"   67 A'   68 A'   69 A'   70 A'   71 A'   72 A'   73 A'                 
  1.010   1.147   1.303   1.342   1.375   1.397   1.445   1.476
 27 A"   28 A"   29 A"   74 A'   75 A'   30 A"   76 A'   77 A'                 
  1.566   1.650   1.654   1.697   1.954   1.992   2.005   2.039
 78 A'   31 A"   79 A'   80 A'   32 A"   33 A"   81 A'   82 A'                 
  2.045   2.073   2.183   2.226   2.557   2.600   2.657   2.660
 34 A"   83 A'   84 A'   85 A'   86 A'   87 A'   88 A'   35 A"                 
  2.693   2.842   2.986   3.186   3.712   3.750   3.954   3.973
 89 A'   36 A"   90 A'   91 A'   92 A'   93 A'   37 A"   94 A'                 
  3.990   4.005   4.010   4.076   4.114   4.154   4.249   4.367
 38 A"   95 A'   39 A"   40 A"   96 A'   97 A'   98 A'   99 A'                 
  4.447   5.998   6.043   6.094   6.631   7.545   7.591   7.668
100 A'   41 A"  101 A'  102 A'  103 A'   42 A"  104 A'  105 A'                 
 23.528  24.155  27.863  28.340  28.377  28.394  28.530  28.540
106 A'  107 A'  108 A'   43 A"  109 A'  110 A'   44 A"  111 A'                 
 28.555  28.599  28.691  47.895 127.884 127.913 127.942 151.658
 45 A"  112 A'  113 A'  114 A'   46 A"  115 A'  116 A'  117 A'                 
289.742 289.789 289.8951020.6821901.821
 47 A"  118 A'  119 A'  120 A'  121 A'                                         

 Beta MOs, Restricted
 -- Occupied --                  
******* -482.85 -176.31 -165.72 -165.72 -165.72  -62.50  -56.32
  1 A'    2 A'    3 A'    4 A'    1 A"    5 A'    6 A'    7 A'                 
-56.316 -56.316 -35.810 -31.304 -31.298 -31.297 -22.954 -22.953
  2 A"    8 A'    9 A'   10 A'    3 A"   11 A'   12 A'    4 A"                 
-22.953 -22.948 -22.948 -10.282 -10.204  -8.708  -6.541  -6.527
 13 A'   14 A'    5 A"   15 A'   16 A'   17 A'   18 A'    6 A"                 
 -6.526  -6.360  -4.773  -4.758  -4.757  -2.652  -2.647  -2.647
 19 A'   20 A'   21 A'    7 A"   22 A'   23 A'    8 A"   24 A'                 
 -2.636  -2.636  -2.039  -2.034  -2.034  -2.021  -2.021  -0.858
  9 A"   25 A'   26 A'   10 A"   27 A'   28 A'   11 A"   29 A'                 
 -0.764  -0.683  -0.558  -0.488  -0.458  -0.379  -0.375  -0.320
 30 A'   31 A'   32 A'   33 A'   34 A'   12 A"   35 A'   36 A'                 
 -0.292  -0.266  -0.262
 13 A"   37 A'   14 A"                                                         
 -- Virtual --                   
 -0.062  -0.044  -0.016  -0.002   0.026   0.031   0.059   0.066
 38 A'   15 A"   39 A'   40 A'   41 A'   42 A'   16 A"   43 A'                 
  0.073   0.081   0.098   0.106   0.121   0.123   0.137   0.148
 44 A'   17 A"   45 A'   46 A'   47 A'   18 A"   48 A'   49 A'                 
  0.171   0.185   0.210   0.219   0.235   0.299   0.304   0.377
 50 A'   51 A'   52 A'   53 A'   19 A"   54 A'   55 A'   56 A'                 
  0.386   0.394   0.409   0.430   0.433   0.446   0.472   0.478
 20 A"   57 A'   21 A"   22 A"   58 A'   59 A'   60 A'   61 A'                 
  0.500   0.510   0.549   0.568   0.580   0.585   0.642   0.675
 23 A"   62 A'   24 A"   25 A"   63 A'   64 A'   65 A'   66 A'                 
  0.696   0.704   0.724   0.753   0.840   0.879   0.931   0.986
 26 A"   67 A'   68 A'   69 A'   70 A'   71 A'   72 A'   73 A'                 
  1.010   1.147   1.303   1.342   1.375   1.397   1.445   1.476
 27 A"   28 A"   29 A"   74 A'   75 A'   30 A"   76 A'   77 A'                 
  1.566   1.650   1.654   1.697   1.954   1.992   2.005   2.039
 78 A'   31 A"   79 A'   80 A'   32 A"   33 A"   81 A'   82 A'                 
  2.045   2.073   2.183   2.226   2.557   2.600   2.657   2.660
 34 A"   83 A'   84 A'   85 A'   86 A'   87 A'   88 A'   35 A"                 
  2.693   2.842   2.986   3.186   3.712   3.750   3.954   3.973
 89 A'   36 A"   90 A'   91 A'   92 A'   93 A'   37 A"   94 A'                 
  3.990   4.005   4.010   4.076   4.114   4.154   4.249   4.367
 38 A"   95 A'   39 A"   40 A"   96 A'   97 A'   98 A'   99 A'                 
  4.447   5.998   6.043   6.094   6.631   7.545   7.591   7.668
100 A'   41 A"  101 A'  102 A'  103 A'   42 A"  104 A'  105 A'                 
 23.528  24.155  27.863  28.340  28.377  28.394  28.530  28.540
106 A'  107 A'  108 A'   43 A"  109 A'  110 A'   44 A"  111 A'                 
 28.555  28.599  28.691  47.895 127.884 127.913 127.942 151.658
 45 A"  112 A'  113 A'  114 A'   46 A"  115 A'  116 A'  117 A'                 
289.742 289.789 289.8951020.6821901.821
 47 A"  118 A'  119 A'  120 A'  121 A'                                         
 --------------------------------------------------------------

          Ground-State Mulliken Net Atomic Charges

     Atom                 Charge (a.u.)
  ----------------------------------------
      1 H                     0.154555
      2 Br                   -0.106619
      3 H                     0.135437
      4 I                     0.102841
      5 C                    -0.282371
      6 C                    -0.003843
  ----------------------------------------
  Sum of atomic charges =     0.000000

 -----------------------------------------------------------------
                    Cartesian Multipole Moments
 -----------------------------------------------------------------
    Charge (ESU x 10^10)
                 0.0000
    Dipole Moment (Debye)
         X       0.4080      Y      -1.1020      Z      -0.0000
       Tot       1.1751
    Quadrupole Moments (Debye-Ang)
        XX     -55.5859     XY      -2.6313     YY     -54.9289
        XZ      -0.0000     YZ       0.0000     ZZ     -61.1856
    Octopole Moments (Debye-Ang^2)
       XXX     -30.8555    XXY      20.0355    XYY       1.5460
       YYY      68.1598    XXZ       0.0000    XYZ       0.0000
       YYZ      -0.0000    XZZ     -10.3965    YZZ      27.2380
       ZZZ      -0.0000
    Hexadecapole Moments (Debye-Ang^3)
      XXXX    -677.8063   XXXY     -78.3517   XXYY    -182.3671
      XYYY     -76.9926   YYYY    -417.5716   XXXZ      -0.0000
      XXYZ       0.0000   XYYZ      -0.0000   YYYZ       0.0000
      XXZZ    -139.3971   XYZZ     -20.5804   YYZZ     -96.1910
      XZZZ       0.0000   YZZZ       0.0000   ZZZZ     -80.8774
 -----------------------------------------------------------------
 Calculating analytic gradient of the SCF energy
 Gradient of SCF Energy
            1           2           3           4           5           6
    1  -0.0117726  -0.0209101   0.0045896   0.0205248   0.0174075  -0.0098391
    2  -0.0001559  -0.0065906   0.0107262   0.0141940  -0.0260000   0.0078262
    3   0.0000000   0.0000000  -0.0000000   0.0000000  -0.0000000   0.0000000
 Max gradient component =       2.600E-02
 RMS gradient           =       1.182E-02
 Gradient time:  CPU 8.74 s  wall 2.29 s
 Geometry Optimization Parameters
   NAtoms,    NIC,     NZ,  NCons,   NDum,   NFix, NCnnct, MaxDiis
        6      32       0       0       0       0       0       0

 Cartesian Hessian Update
 Hessian Updated using BFGS Update


** GEOMETRY OPTIMIZATION IN DELOCALIZED INTERNAL COORDINATES **
   Searching for a Minimum

   Optimization Cycle:  13

                       Coordinates (Angstroms)
     ATOM                X               Y               Z
      1  H         2.6384411436   -1.9958309324    0.0000000000
      2  Br        1.5291274943    0.8409595125    0.0000000000
      3  H         1.0926172438   -3.0005654342    0.0000000000
      4  I        -1.2251312782   -0.7394838626    0.0000000000
      5  C         1.5730896649   -2.0484351318    0.0000000000
      6  C         0.8388905432   -0.9258011210    0.0000000000
   Point Group: cs    Number of degrees of freedom:     9


   Energy is  -9571.061020928

 Hessian Updated using BFGS Update

  9 Hessian modes will be used to form the next step
  Hessian Eigenvalues:
     0.052285    0.138788    0.160027    0.167740    0.250129    0.324030
     0.501405    0.575613    1.099934

 Minimum Search - Taking Simple RFO Step
 Searching for Lamda that Minimizes Along All modes
 Value Taken    Lamda =  -0.01033121
 Calculated Step too Large.  Step scaled by  0.787945
 Step Taken.  Stepsize is  0.300000

                             Maximum     Tolerance    Cnvgd?
         Gradient           0.023584      0.000300      NO
         Displacement       0.224321      0.001200      NO
         Energy change     -0.008192      0.000001      NO


 New Cartesian Coordinates Obtained by Inverse Iteration

 Displacement from previous Coordinates is:  0.240584
 ----------------------------------------------------------------
             Standard Nuclear Orientation (Angstroms)
    I     Atom           X                Y                Z
 ----------------------------------------------------------------
    1      H       2.6400746255    -1.9634303776     0.0000000000
    2      Br      1.6129963239     0.8394825002     0.0000000000
    3      H       1.0618457925    -2.9920200861     0.0000000000
    4      I      -1.2604609482    -0.8101711661     0.0000000000
    5      C       1.5569080465    -2.0259202734     0.0000000000
    6      C       0.8356709714    -0.9170975666     0.0000000000
 ----------------------------------------------------------------
 Molecular Point Group                 Cs    NOp =  2
 Largest Abelian Subgroup              Cs    NOp =  2
 Nuclear Repulsion Energy =   578.1733228361 hartrees
 There are       51 alpha and       51 beta electrons
 Applying Cartesian multipole field
    Component          Value
    ---------          -----
     (2,0,0)        1.00000E-11
     (0,2,0)        2.00000E-11
     (0,0,2)       -3.00000E-11
 Nucleus-field energy     =     0.0000000145 hartrees
 Requested basis set is 6-311++G(d,p)
 There are 65 shells and 168 basis functions
 A cutoff of  1.0D-11 yielded   1778 shell pairs
 There are     12425 function pairs (     13958 Cartesian)
 Smallest overlap matrix eigenvalue = 5.13E-05
 Guess MOs from SCF MO coefficient file

 -----------------------------------------------------------------------
  General SCF calculation program by
  Eric Jon Sundstrom, Paul Horn, Yuezhi Mao, Dmitri Zuev, Alec White,
  David Stuck, Shaama M.S., Shane Yost, Joonho Lee, David Small,
  Daniel Levine, Susi Lehtola, Hugh Burton, Evgeny Epifanovsky
 -----------------------------------------------------------------------
 Exchange:     0.2000 Hartree-Fock + 0.0800 Slater + 0.7200 B88
 Correlation:  0.1900 VWN1RPA + 0.8100 LYP
 Using SG-1 standard quadrature grid
 using 4 threads for integral computing
 -------------------------------------------------------
 OpenMP Integral computing Module                
 Release: version 2.0, May 2017, Q-Chem Inc. Pleasanton 
 -------------------------------------------------------
 -------------------------------------------------------
 OpenMP BLAS3 based DFT computing Module                
 Release: version 1.0, May 2013, Q-Chem Inc. Pittsburgh 
 -------------------------------------------------------
 A restricted SCF calculation will be
 performed using DIIS
 SCF converges when DIIS error is below 1.0e-08
 ---------------------------------------
  Cycle       Energy         DIIS error
 ---------------------------------------
    1   -9571.0642427319      6.26e-04  
    2   -9571.0660406179      2.35e-04  
    3   -9571.0659513422      2.86e-04  
    4   -9571.0662285550      7.98e-05  
    5   -9571.0662511994      1.52e-05  
    6   -9571.0662518662      6.48e-06  
    7   -9571.0662520279      1.20e-06  
    8   -9571.0662520344      2.39e-07  
    9   -9571.0662520346      6.46e-08  
   10   -9571.0662520346      1.77e-08  
   11   -9571.0662520347      5.11e-09  Convergence criterion met
 ---------------------------------------
 SCF time:   CPU 28.44s  wall 8.00s 
 SCF   energy in the final basis set =    -9571.0662520347
 Total energy in the final basis set =    -9571.0662520347

 --------------------------------------------------------------
             Orbital Energies (a.u.) and Symmetries
 --------------------------------------------------------------

 Alpha MOs, Restricted
 -- Occupied --                  
******* -482.85 -176.31 -165.72 -165.72 -165.72  -62.50  -56.32
  1 A'    2 A'    3 A'    4 A'    1 A"    5 A'    6 A'    7 A'                 
-56.316 -56.316 -35.811 -31.305 -31.299 -31.298 -22.955 -22.954
  2 A"    8 A'    9 A'   10 A'    3 A"   11 A'   12 A'    4 A"                 
-22.954 -22.949 -22.949 -10.282 -10.205  -8.708  -6.540  -6.526
 13 A'   14 A'    5 A"   15 A'   16 A'   17 A'   18 A'    6 A"                 
 -6.526  -6.361  -4.774  -4.758  -4.758  -2.651  -2.647  -2.647
 19 A'   20 A'   21 A'    7 A"   22 A'   23 A'    8 A"   24 A'                 
 -2.636  -2.636  -2.040  -2.035  -2.034  -2.021  -2.021  -0.854
  9 A"   25 A'   26 A'   10 A"   27 A'   11 A"   28 A'   29 A'                 
 -0.765  -0.680  -0.555  -0.487  -0.453  -0.377  -0.372  -0.315
 30 A'   31 A'   32 A'   33 A'   34 A'   12 A"   35 A'   36 A'                 
 -0.293  -0.272  -0.263
 13 A"   37 A'   14 A"                                                         
 -- Virtual --                   
 -0.069  -0.040  -0.020  -0.002   0.026   0.031   0.059   0.068
 38 A'   15 A"   39 A'   40 A'   41 A'   42 A'   16 A"   43 A'                 
  0.072   0.082   0.097   0.105   0.120   0.122   0.134   0.148
 44 A'   17 A"   45 A'   46 A'   47 A'   18 A"   48 A'   49 A'                 
  0.166   0.187   0.202   0.219   0.234   0.296   0.310   0.379
 50 A'   51 A'   52 A'   53 A'   19 A"   54 A'   55 A'   56 A'                 
  0.390   0.395   0.409   0.428   0.430   0.447   0.469   0.477
 20 A"   57 A'   21 A"   22 A"   58 A'   59 A'   60 A'   61 A'                 
  0.496   0.510   0.546   0.565   0.568   0.585   0.648   0.660
 23 A"   62 A'   24 A"   63 A'   25 A"   64 A'   65 A'   66 A'                 
  0.701   0.707   0.717   0.754   0.843   0.867   0.939   0.981
 26 A"   67 A'   68 A'   69 A'   70 A'   71 A'   72 A'   73 A'                 
  1.005   1.146   1.298   1.329   1.370   1.397   1.441   1.471
 27 A"   28 A"   29 A"   74 A'   75 A'   30 A"   76 A'   77 A'                 
  1.562   1.643   1.659   1.706   1.954   1.987   1.993   2.037
 78 A'   31 A"   79 A'   80 A'   32 A"   81 A'   33 A"   82 A'                 
  2.040   2.072   2.192   2.225   2.547   2.586   2.657   2.661
 34 A"   83 A'   84 A'   85 A'   86 A'   87 A'   88 A'   35 A"                 
  2.683   2.843   2.988   3.189   3.697   3.710   3.955   3.976
 89 A'   36 A"   90 A'   91 A'   92 A'   93 A'   37 A"   94 A'                 
  3.992   4.002   4.013   4.074   4.091   4.156   4.259   4.370
 38 A"   39 A"   95 A'   40 A"   96 A'   97 A'   98 A'   99 A'                 
  4.426   5.998   6.042   6.087   6.616   7.545   7.590   7.668
100 A'   41 A"  101 A'  102 A'  103 A'   42 A"  104 A'  105 A'                 
 23.502  24.208  27.850  28.339  28.375  28.389  28.529  28.538
106 A'  107 A'  108 A'   43 A"  109 A'  110 A'   44 A"  111 A'                 
 28.552  28.597  28.689  47.885 127.882 127.910 127.938 151.647
 45 A"  112 A'  113 A'  114 A'   46 A"  115 A'  116 A'  117 A'                 
289.741 289.786 289.8931020.6691901.809
 47 A"  118 A'  119 A'  120 A'  121 A'                                         

 Beta MOs, Restricted
 -- Occupied --                  
******* -482.85 -176.31 -165.72 -165.72 -165.72  -62.50  -56.32
  1 A'    2 A'    3 A'    4 A'    1 A"    5 A'    6 A'    7 A'                 
-56.316 -56.316 -35.811 -31.305 -31.299 -31.298 -22.955 -22.954
  2 A"    8 A'    9 A'   10 A'    3 A"   11 A'   12 A'    4 A"                 
-22.954 -22.949 -22.949 -10.282 -10.205  -8.708  -6.540  -6.526
 13 A'   14 A'    5 A"   15 A'   16 A'   17 A'   18 A'    6 A"                 
 -6.526  -6.361  -4.774  -4.758  -4.758  -2.651  -2.647  -2.647
 19 A'   20 A'   21 A'    7 A"   22 A'   23 A'    8 A"   24 A'                 
 -2.636  -2.636  -2.040  -2.035  -2.034  -2.021  -2.021  -0.854
  9 A"   25 A'   26 A'   10 A"   27 A'   11 A"   28 A'   29 A'                 
 -0.765  -0.680  -0.555  -0.487  -0.453  -0.377  -0.372  -0.315
 30 A'   31 A'   32 A'   33 A'   34 A'   12 A"   35 A'   36 A'                 
 -0.293  -0.272  -0.263
 13 A"   37 A'   14 A"                                                         
 -- Virtual --                   
 -0.069  -0.040  -0.020  -0.002   0.026   0.031   0.059   0.068
 38 A'   15 A"   39 A'   40 A'   41 A'   42 A'   16 A"   43 A'                 
  0.072   0.082   0.097   0.105   0.120   0.122   0.134   0.148
 44 A'   17 A"   45 A'   46 A'   47 A'   18 A"   48 A'   49 A'                 
  0.166   0.187   0.202   0.219   0.234   0.296   0.310   0.379
 50 A'   51 A'   52 A'   53 A'   19 A"   54 A'   55 A'   56 A'                 
  0.390   0.395   0.409   0.428   0.430   0.447   0.469   0.477
 20 A"   57 A'   21 A"   22 A"   58 A'   59 A'   60 A'   61 A'                 
  0.496   0.510   0.546   0.565   0.568   0.585   0.648   0.660
 23 A"   62 A'   24 A"   63 A'   25 A"   64 A'   65 A'   66 A'                 
  0.701   0.707   0.717   0.754   0.843   0.867   0.939   0.981
 26 A"   67 A'   68 A'   69 A'   70 A'   71 A'   72 A'   73 A'                 
  1.005   1.146   1.298   1.329   1.370   1.397   1.441   1.471
 27 A"   28 A"   29 A"   74 A'   75 A'   30 A"   76 A'   77 A'                 
  1.562   1.643   1.659   1.706   1.954   1.987   1.993   2.037
 78 A'   31 A"   79 A'   80 A'   32 A"   81 A'   33 A"   82 A'                 
  2.040   2.072   2.192   2.225   2.547   2.586   2.657   2.661
 34 A"   83 A'   84 A'   85 A'   86 A'   87 A'   88 A'   35 A"                 
  2.683   2.843   2.988   3.189   3.697   3.710   3.955   3.976
 89 A'   36 A"   90 A'   91 A'   92 A'   93 A'   37 A"   94 A'                 
  3.992   4.002   4.013   4.074   4.091   4.156   4.259   4.370
 38 A"   39 A"   95 A'   40 A"   96 A'   97 A'   98 A'   99 A'                 
  4.426   5.998   6.042   6.087   6.616   7.545   7.590   7.668
100 A'   41 A"  101 A'  102 A'  103 A'   42 A"  104 A'  105 A'                 
 23.502  24.208  27.850  28.339  28.375  28.389  28.529  28.538
106 A'  107 A'  108 A'   43 A"  109 A'  110 A'   44 A"  111 A'                 
 28.552  28.597  28.689  47.885 127.882 127.910 127.938 151.647
 45 A"  112 A'  113 A'  114 A'   46 A"  115 A'  116 A'  117 A'                 
289.741 289.786 289.8931020.6691901.809
 47 A"  118 A'  119 A'  120 A'  121 A'                                         
 --------------------------------------------------------------

          Ground-State Mulliken Net Atomic Charges

     Atom                 Charge (a.u.)
  ----------------------------------------
      1 H                     0.156668
      2 Br                   -0.113669
      3 H                     0.136369
      4 I                     0.101126
      5 C                    -0.273087
      6 C                    -0.007407
  ----------------------------------------
  Sum of atomic charges =     0.000000

 -----------------------------------------------------------------
                    Cartesian Multipole Moments
 -----------------------------------------------------------------
    Charge (ESU x 10^10)
                 0.0000
    Dipole Moment (Debye)
         X       0.3968      Y      -1.2076      Z       0.0000
       Tot       1.2711
    Quadrupole Moments (Debye-Ang)
        XX     -55.3034     XY      -2.2477     YY     -55.0086
        XZ      -0.0000     YZ      -0.0000     ZZ     -61.2710
    Octopole Moments (Debye-Ang^2)
       XXX     -32.1585    XXY      21.6932    XYY       0.7502
       YYY      73.5445    XXZ       0.0000    XYZ       0.0000
       YYZ       0.0000    XZZ     -10.8184    YZZ      29.0054
       ZZZ       0.0000
    Hexadecapole Moments (Debye-Ang^3)
      XXXX    -715.3164   XXXY     -88.1340   XXYY    -190.2481
      XYYY     -90.2747   YYYY    -434.3655   XXXZ      -0.0000
      XXYZ      -0.0000   XYYZ      -0.0000   YYYZ      -0.0000
      XXZZ    -146.5562   XYZZ     -25.7986   YYZZ     -98.5976
      XZZZ      -0.0000   YZZZ      -0.0000   ZZZZ     -81.0827
 -----------------------------------------------------------------
 Calculating analytic gradient of the SCF energy
 Gradient of SCF Energy
            1           2           3           4           5           6
    1   0.0009610  -0.0064408  -0.0032382   0.0084442   0.0008431  -0.0005694
    2   0.0027726   0.0025172  -0.0003680   0.0072170   0.0004743  -0.0126131
    3   0.0000000   0.0000000  -0.0000000   0.0000000  -0.0000000   0.0000000
 Max gradient component =       1.261E-02
 RMS gradient           =       4.415E-03
 Gradient time:  CPU 8.66 s  wall 2.27 s
 Geometry Optimization Parameters
   NAtoms,    NIC,     NZ,  NCons,   NDum,   NFix, NCnnct, MaxDiis
        6      32       0       0       0       0       0       0

 Cartesian Hessian Update
 Hessian Updated using BFGS Update


** GEOMETRY OPTIMIZATION IN DELOCALIZED INTERNAL COORDINATES **
   Searching for a Minimum

   Optimization Cycle:  14

                       Coordinates (Angstroms)
     ATOM                X               Y               Z
      1  H         2.6400746255   -1.9634303776    0.0000000000
      2  Br        1.6129963239    0.8394825002    0.0000000000
      3  H         1.0618457925   -2.9920200861    0.0000000000
      4  I        -1.2604609482   -0.8101711661    0.0000000000
      5  C         1.5569080465   -2.0259202734    0.0000000000
      6  C         0.8356709714   -0.9170975666    0.0000000000
   Point Group: cs    Number of degrees of freedom:     9


   Energy is  -9571.066252035

 Hessian Updated using BFGS Update

  9 Hessian modes will be used to form the next step
  Hessian Eigenvalues:
     0.045975    0.138818    0.160134    0.166334    0.251112    0.357883
     0.509818    0.608716    1.099501

 Minimum Search - Taking Simple RFO Step
 Searching for Lamda that Minimizes Along All modes
 Value Taken    Lamda =  -0.00208234
 Step Taken.  Stepsize is  0.196778

                             Maximum     Tolerance    Cnvgd?
         Gradient           0.008681      0.000300      NO
         Displacement       0.157847      0.001200      NO
         Energy change     -0.005231      0.000001      NO


 New Cartesian Coordinates Obtained by Inverse Iteration

 Displacement from previous Coordinates is:  0.156080
 ----------------------------------------------------------------
             Standard Nuclear Orientation (Angstroms)
    I     Atom           X                Y                Z
 ----------------------------------------------------------------
    1      H       2.6305827105    -1.9669724336     0.0000000000
    2      Br      1.6633341895     0.8446631766     0.0000000000
    3      H       1.0547867391    -2.9747785147     0.0000000000
    4      I      -1.2815895854    -0.8622070618     0.0000000000
    5      C       1.5478204673    -2.0118031032     0.0000000000
    6      C       0.8321002906    -0.8980590327     0.0000000000
 ----------------------------------------------------------------
 Molecular Point Group                 Cs    NOp =  2
 Largest Abelian Subgroup              Cs    NOp =  2
 Nuclear Repulsion Energy =   569.9141785670 hartrees
 There are       51 alpha and       51 beta electrons
 Applying Cartesian multipole field
    Component          Value
    ---------          -----
     (2,0,0)        1.00000E-11
     (0,2,0)        2.00000E-11
     (0,0,2)       -3.00000E-11
 Nucleus-field energy     =     0.0000000151 hartrees
 Requested basis set is 6-311++G(d,p)
 There are 65 shells and 168 basis functions
 A cutoff of  1.0D-11 yielded   1775 shell pairs
 There are     12400 function pairs (     13930 Cartesian)
 Smallest overlap matrix eigenvalue = 5.84E-05
 Guess MOs from SCF MO coefficient file

 -----------------------------------------------------------------------
  General SCF calculation program by
  Eric Jon Sundstrom, Paul Horn, Yuezhi Mao, Dmitri Zuev, Alec White,
  David Stuck, Shaama M.S., Shane Yost, Joonho Lee, David Small,
  Daniel Levine, Susi Lehtola, Hugh Burton, Evgeny Epifanovsky
 -----------------------------------------------------------------------
 Exchange:     0.2000 Hartree-Fock + 0.0800 Slater + 0.7200 B88
 Correlation:  0.1900 VWN1RPA + 0.8100 LYP
 Using SG-1 standard quadrature grid
 using 4 threads for integral computing
 -------------------------------------------------------
 OpenMP Integral computing Module                
 Release: version 2.0, May 2017, Q-Chem Inc. Pleasanton 
 -------------------------------------------------------
 -------------------------------------------------------
 OpenMP BLAS3 based DFT computing Module                
 Release: version 1.0, May 2013, Q-Chem Inc. Pittsburgh 
 -------------------------------------------------------
 A restricted SCF calculation will be
 performed using DIIS
 SCF converges when DIIS error is below 1.0e-08
 ---------------------------------------
  Cycle       Energy         DIIS error
 ---------------------------------------
    1   -9571.0667185576      3.74e-04  
    2   -9571.0673993780      1.77e-04  
    3   -9571.0673174878      2.36e-04  
    4   -9571.0675138878      3.65e-05  
    5   -9571.0675189596      5.74e-06  
    6   -9571.0675190714      1.62e-06  
    7   -9571.0675190799      7.67e-07  
    8   -9571.0675190822      1.15e-07  
    9   -9571.0675190822      5.06e-08  
   10   -9571.0675190822      7.85e-09  Convergence criterion met
 ---------------------------------------
 SCF time:   CPU 25.74s  wall 7.00s 
 SCF   energy in the final basis set =    -9571.0675190822
 Total energy in the final basis set =    -9571.0675190822

 --------------------------------------------------------------
             Orbital Energies (a.u.) and Symmetries
 --------------------------------------------------------------

 Alpha MOs, Restricted
 -- Occupied --                  
******* -482.85 -176.32 -165.72 -165.72 -165.72  -62.50  -56.32
  1 A'    2 A'    3 A'    4 A'    1 A"    5 A'    6 A'    7 A'                 
-56.317 -56.317 -35.812 -31.305 -31.299 -31.299 -22.956 -22.954
  2 A"    8 A'    9 A'   10 A'    3 A"   11 A'   12 A'    4 A"                 
-22.954 -22.950 -22.950 -10.283 -10.204  -8.709  -6.541  -6.527
 13 A'   14 A'    5 A"   15 A'   16 A'   17 A'   18 A'    6 A"                 
 -6.527  -6.361  -4.774  -4.759  -4.759  -2.652  -2.648  -2.647
 19 A'   20 A'   21 A'    7 A"   22 A'   23 A'    8 A"   24 A'                 
 -2.636  -2.636  -2.040  -2.035  -2.035  -2.022  -2.022  -0.852
  9 A"   25 A'   26 A'   10 A"   27 A'   11 A"   28 A'   29 A'                 
 -0.765  -0.678  -0.557  -0.487  -0.451  -0.375  -0.372  -0.313
 30 A'   31 A'   32 A'   33 A'   34 A'   12 A"   35 A'   36 A'                 
 -0.294  -0.276  -0.263
 13 A"   37 A'   14 A"                                                         
 -- Virtual --                   
 -0.073  -0.040  -0.021  -0.002   0.025   0.031   0.059   0.069
 38 A'   15 A"   39 A'   40 A'   41 A'   42 A'   16 A"   43 A'                 
  0.071   0.082   0.097   0.106   0.120   0.122   0.133   0.149
 44 A'   17 A"   45 A'   46 A'   47 A'   18 A"   48 A'   49 A'                 
  0.163   0.189   0.198   0.221   0.234   0.294   0.312   0.381
 50 A'   51 A'   52 A'   53 A'   19 A"   54 A'   55 A'   56 A'                 
  0.391   0.397   0.408   0.426   0.428   0.447   0.466   0.479
 20 A"   57 A'   21 A"   22 A"   58 A'   59 A'   60 A'   61 A'                 
  0.495   0.507   0.545   0.559   0.568   0.584   0.645   0.654
 23 A"   62 A'   24 A"   63 A'   25 A"   64 A'   65 A'   66 A'                 
  0.702   0.708   0.717   0.757   0.840   0.860   0.945   0.973
 26 A"   67 A'   68 A'   69 A'   70 A'   71 A'   72 A'   73 A'                 
  1.007   1.140   1.295   1.330   1.368   1.398   1.445   1.473
 27 A"   28 A"   29 A"   74 A'   75 A'   30 A"   76 A'   77 A'                 
  1.555   1.647   1.655   1.712   1.954   1.989   1.995   2.027
 78 A'   31 A"   79 A'   80 A'   32 A"   81 A'   33 A"   82 A'                 
  2.038   2.070   2.198   2.222   2.547   2.582   2.660   2.662
 34 A"   83 A'   84 A'   85 A'   86 A'   87 A'   88 A'   35 A"                 
  2.684   2.842   2.990   3.183   3.698   3.716   3.955   3.978
 89 A'   36 A"   90 A'   91 A'   92 A'   93 A'   37 A"   94 A'                 
  3.992   3.997   4.017   4.073   4.075   4.156   4.266   4.373
 38 A"   39 A"   95 A'   40 A"   96 A'   97 A'   98 A'   99 A'                 
  4.412   5.997   6.040   6.084   6.609   7.544   7.587   7.667
100 A'   41 A"  101 A'  102 A'  103 A'   42 A"  104 A'  105 A'                 
 23.506  24.205  27.843  28.338  28.373  28.386  28.528  28.538
106 A'  107 A'  108 A'   43 A"  109 A'  110 A'   44 A"  111 A'                 
 28.551  28.595  28.686  47.881 127.881 127.908 127.935 151.641
 45 A"  112 A'  113 A'  114 A'   46 A"  115 A'  116 A'  117 A'                 
289.740 289.781 289.8911020.6651901.803
 47 A"  118 A'  119 A'  120 A'  121 A'                                         

 Beta MOs, Restricted
 -- Occupied --                  
******* -482.85 -176.32 -165.72 -165.72 -165.72  -62.50  -56.32
  1 A'    2 A'    3 A'    4 A'    1 A"    5 A'    6 A'    7 A'                 
-56.317 -56.317 -35.812 -31.305 -31.299 -31.299 -22.956 -22.954
  2 A"    8 A'    9 A'   10 A'    3 A"   11 A'   12 A'    4 A"                 
-22.954 -22.950 -22.950 -10.283 -10.204  -8.709  -6.541  -6.527
 13 A'   14 A'    5 A"   15 A'   16 A'   17 A'   18 A'    6 A"                 
 -6.527  -6.361  -4.774  -4.759  -4.759  -2.652  -2.648  -2.647
 19 A'   20 A'   21 A'    7 A"   22 A'   23 A'    8 A"   24 A'                 
 -2.636  -2.636  -2.040  -2.035  -2.035  -2.022  -2.022  -0.852
  9 A"   25 A'   26 A'   10 A"   27 A'   11 A"   28 A'   29 A'                 
 -0.765  -0.678  -0.557  -0.487  -0.451  -0.375  -0.372  -0.313
 30 A'   31 A'   32 A'   33 A'   34 A'   12 A"   35 A'   36 A'                 
 -0.294  -0.276  -0.263
 13 A"   37 A'   14 A"                                                         
 -- Virtual --                   
 -0.073  -0.040  -0.021  -0.002   0.025   0.031   0.059   0.069
 38 A'   15 A"   39 A'   40 A'   41 A'   42 A'   16 A"   43 A'                 
  0.071   0.082   0.097   0.106   0.120   0.122   0.133   0.149
 44 A'   17 A"   45 A'   46 A'   47 A'   18 A"   48 A'   49 A'                 
  0.163   0.189   0.198   0.221   0.234   0.294   0.312   0.381
 50 A'   51 A'   52 A'   53 A'   19 A"   54 A'   55 A'   56 A'                 
  0.391   0.397   0.408   0.426   0.428   0.447   0.466   0.479
 20 A"   57 A'   21 A"   22 A"   58 A'   59 A'   60 A'   61 A'                 
  0.495   0.507   0.545   0.559   0.568   0.584   0.645   0.654
 23 A"   62 A'   24 A"   63 A'   25 A"   64 A'   65 A'   66 A'                 
  0.702   0.708   0.717   0.757   0.840   0.860   0.945   0.973
 26 A"   67 A'   68 A'   69 A'   70 A'   71 A'   72 A'   73 A'                 
  1.007   1.140   1.295   1.330   1.368   1.398   1.445   1.473
 27 A"   28 A"   29 A"   74 A'   75 A'   30 A"   76 A'   77 A'                 
  1.555   1.647   1.655   1.712   1.954   1.989   1.995   2.027
 78 A'   31 A"   79 A'   80 A'   32 A"   81 A'   33 A"   82 A'                 
  2.038   2.070   2.198   2.222   2.547   2.582   2.660   2.662
 34 A"   83 A'   84 A'   85 A'   86 A'   87 A'   88 A'   35 A"                 
  2.684   2.842   2.990   3.183   3.698   3.716   3.955   3.978
 89 A'   36 A"   90 A'   91 A'   92 A'   93 A'   37 A"   94 A'                 
  3.992   3.997   4.017   4.073   4.075   4.156   4.266   4.373
 38 A"   39 A"   95 A'   40 A"   96 A'   97 A'   98 A'   99 A'                 
  4.412   5.997   6.040   6.084   6.609   7.544   7.587   7.667
100 A'   41 A"  101 A'  102 A'  103 A'   42 A"  104 A'  105 A'                 
 23.506  24.205  27.843  28.338  28.373  28.386  28.528  28.538
106 A'  107 A'  108 A'   43 A"  109 A'  110 A'   44 A"  111 A'                 
 28.551  28.595  28.686  47.881 127.881 127.908 127.935 151.641
 45 A"  112 A'  113 A'  114 A'   46 A"  115 A'  116 A'  117 A'                 
289.740 289.781 289.8911020.6651901.803
 47 A"  118 A'  119 A'  120 A'  121 A'                                         
 --------------------------------------------------------------

          Ground-State Mulliken Net Atomic Charges

     Atom                 Charge (a.u.)
  ----------------------------------------
      1 H                     0.157577
      2 Br                   -0.114901
      3 H                     0.136272
      4 I                     0.099003
      5 C                    -0.275415
      6 C                    -0.002535
  ----------------------------------------
  Sum of atomic charges =     0.000000

 -----------------------------------------------------------------
                    Cartesian Multipole Moments
 -----------------------------------------------------------------
    Charge (ESU x 10^10)
                 0.0000
    Dipole Moment (Debye)
         X       0.4002      Y      -1.2392      Z      -0.0000
       Tot       1.3022
    Quadrupole Moments (Debye-Ang)
        XX     -55.1366     XY      -1.9795     YY     -55.0387
        XZ       0.0000     YZ      -0.0000     ZZ     -61.3098
    Octopole Moments (Debye-Ang^2)
       XXX     -32.8177    XXY      22.5737    XYY       0.4099
       YYY      77.0597    XXZ      -0.0000    XYZ      -0.0000
       YYZ       0.0000    XZZ     -11.0427    YZZ      30.1789
       ZZZ      -0.0000
    Hexadecapole Moments (Debye-Ang^3)
      XXXX    -738.5398   XXXY     -95.3193   XXYY    -194.4743
      XYYY    -100.8401   YYYY    -448.1180   XXXZ       0.0000
      XXYZ      -0.0000   XYYZ       0.0000   YYYZ      -0.0000
      XXZZ    -150.9256   XYZZ     -29.5439   YYZZ    -100.6264
      XZZZ       0.0000   YZZZ      -0.0000   ZZZZ     -81.2014
 -----------------------------------------------------------------
 Calculating analytic gradient of the SCF energy
 Gradient of SCF Energy
            1           2           3           4           5           6
    1   0.0000745   0.0009796  -0.0012578   0.0025406  -0.0001317  -0.0022052
    2   0.0014543   0.0060348   0.0015438   0.0018956  -0.0008644  -0.0100641
    3   0.0000000  -0.0000000   0.0000000  -0.0000000  -0.0000000   0.0000000
 Max gradient component =       1.006E-02
 RMS gradient           =       2.985E-03
 Gradient time:  CPU 8.60 s  wall 2.25 s
 Geometry Optimization Parameters
   NAtoms,    NIC,     NZ,  NCons,   NDum,   NFix, NCnnct, MaxDiis
        6      32       0       0       0       0       0       0

 Cartesian Hessian Update
 Hessian Updated using BFGS Update


** GEOMETRY OPTIMIZATION IN DELOCALIZED INTERNAL COORDINATES **
   Searching for a Minimum

   Optimization Cycle:  15

                       Coordinates (Angstroms)
     ATOM                X               Y               Z
      1  H         2.6305827105   -1.9669724336    0.0000000000
      2  Br        1.6633341895    0.8446631766    0.0000000000
      3  H         1.0547867391   -2.9747785147    0.0000000000
      4  I        -1.2815895854   -0.8622070618    0.0000000000
      5  C         1.5478204673   -2.0118031032    0.0000000000
      6  C         0.8321002906   -0.8980590327    0.0000000000
   Point Group: cs    Number of degrees of freedom:     9


   Energy is  -9571.067519082

 Hessian Updated using BFGS Update

  9 Hessian modes will be used to form the next step
  Hessian Eigenvalues:
     0.040709    0.139521    0.159506    0.160451    0.251075    0.360029
     0.489972    0.606289    1.085287

 Minimum Search - Taking Simple RFO Step
 Searching for Lamda that Minimizes Along All modes
 Value Taken    Lamda =  -0.00025071
 Step Taken.  Stepsize is  0.057523

                             Maximum     Tolerance    Cnvgd?
         Gradient           0.004686      0.000300      NO
         Displacement       0.039389      0.001200      NO
         Energy change     -0.001267      0.000001      NO


 New Cartesian Coordinates Obtained by Inverse Iteration

 Displacement from previous Coordinates is:  0.045983
 ----------------------------------------------------------------
             Standard Nuclear Orientation (Angstroms)
    I     Atom           X                Y                Z
 ----------------------------------------------------------------
    1      H       2.6256844510    -1.9691608929     0.0000000000
    2      Br      1.6774535698     0.8435518822     0.0000000000
    3      H       1.0574882976    -2.9742664698     0.0000000000
    4      I      -1.2877807328    -0.8752747130     0.0000000000
    5      C       1.5446219399    -2.0052415979     0.0000000000
    6      C       0.8295672861    -0.8887651781     0.0000000000
 ----------------------------------------------------------------
 Molecular Point Group                 Cs    NOp =  2
 Largest Abelian Subgroup              Cs    NOp =  2
 Nuclear Repulsion Energy =   568.0323562948 hartrees
 There are       51 alpha and       51 beta electrons
 Applying Cartesian multipole field
    Component          Value
    ---------          -----
     (2,0,0)        1.00000E-11
     (0,2,0)        2.00000E-11
     (0,0,2)       -3.00000E-11
 Nucleus-field energy     =     0.0000000152 hartrees
 Requested basis set is 6-311++G(d,p)
 There are 65 shells and 168 basis functions
 A cutoff of  1.0D-11 yielded   1773 shell pairs
 There are     12360 function pairs (     13876 Cartesian)
 Smallest overlap matrix eigenvalue = 6.14E-05
 Guess MOs from SCF MO coefficient file

 -----------------------------------------------------------------------
  General SCF calculation program by
  Eric Jon Sundstrom, Paul Horn, Yuezhi Mao, Dmitri Zuev, Alec White,
  David Stuck, Shaama M.S., Shane Yost, Joonho Lee, David Small,
  Daniel Levine, Susi Lehtola, Hugh Burton, Evgeny Epifanovsky
 -----------------------------------------------------------------------
 Exchange:     0.2000 Hartree-Fock + 0.0800 Slater + 0.7200 B88
 Correlation:  0.1900 VWN1RPA + 0.8100 LYP
 Using SG-1 standard quadrature grid
 using 4 threads for integral computing
 -------------------------------------------------------
 OpenMP Integral computing Module                
 Release: version 2.0, May 2017, Q-Chem Inc. Pleasanton 
 -------------------------------------------------------
 -------------------------------------------------------
 OpenMP BLAS3 based DFT computing Module                
 Release: version 1.0, May 2013, Q-Chem Inc. Pittsburgh 
 -------------------------------------------------------
 A restricted SCF calculation will be
 performed using DIIS
 SCF converges when DIIS error is below 1.0e-08
 ---------------------------------------
  Cycle       Energy         DIIS error
 ---------------------------------------
    1   -9571.0675870876      1.23e-04  
    2   -9571.0676670112      3.73e-05  
    3   -9571.0676645508      4.67e-05  
    4   -9571.0676719265      1.56e-05  
    5   -9571.0676728015      2.46e-06  
    6   -9571.0676728169      1.38e-06  
    7   -9571.0676728250      1.52e-07  
    8   -9571.0676728250      8.01e-08  
    9   -9571.0676728250      1.33e-08  
   10   -9571.0676728250      3.45e-09  Convergence criterion met
 ---------------------------------------
 SCF time:   CPU 25.70s  wall 6.00s 
 SCF   energy in the final basis set =    -9571.0676728250
 Total energy in the final basis set =    -9571.0676728250

 --------------------------------------------------------------
             Orbital Energies (a.u.) and Symmetries
 --------------------------------------------------------------

 Alpha MOs, Restricted
 -- Occupied --                  
******* -482.85 -176.32 -165.72 -165.72 -165.72  -62.50  -56.32
  1 A'    2 A'    3 A'    4 A'    1 A"    5 A'    6 A'    7 A'                 
-56.317 -56.317 -35.812 -31.306 -31.299 -31.299 -22.956 -22.954
  2 A"    8 A'    9 A'   10 A'    3 A"   11 A'   12 A'    4 A"                 
-22.954 -22.950 -22.950 -10.283 -10.204  -8.709  -6.541  -6.527
 13 A'   14 A'    5 A"   15 A'   16 A'   17 A'   18 A'    6 A"                 
 -6.527  -6.361  -4.774  -4.759  -4.759  -2.652  -2.648  -2.648
 19 A'   20 A'   21 A'    7 A"   22 A'   23 A'    8 A"   24 A'                 
 -2.637  -2.637  -2.040  -2.035  -2.035  -2.022  -2.022  -0.852
  9 A"   25 A'   26 A'   10 A"   27 A'   11 A"   28 A'   29 A'                 
 -0.764  -0.677  -0.558  -0.486  -0.451  -0.375  -0.372  -0.313
 30 A'   31 A'   32 A'   33 A'   34 A'   12 A"   35 A'   36 A'                 
 -0.295  -0.276  -0.263
 13 A"   37 A'   14 A"                                                         
 -- Virtual --                   
 -0.074  -0.041  -0.021  -0.002   0.025   0.031   0.059   0.069
 38 A'   15 A"   39 A'   40 A'   41 A'   42 A'   16 A"   43 A'                 
  0.071   0.083   0.097   0.106   0.120   0.121   0.133   0.149
 44 A'   17 A"   45 A'   46 A'   47 A'   18 A"   48 A'   49 A'                 
  0.162   0.189   0.197   0.221   0.234   0.292   0.312   0.382
 50 A'   51 A'   52 A'   53 A'   19 A"   54 A'   55 A'   56 A'                 
  0.391   0.398   0.408   0.426   0.427   0.447   0.465   0.480
 20 A"   57 A'   21 A"   22 A"   58 A'   59 A'   60 A'   61 A'                 
  0.496   0.505   0.545   0.557   0.569   0.583   0.643   0.654
 23 A"   62 A'   24 A"   63 A'   25 A"   64 A'   65 A'   66 A'                 
  0.702   0.708   0.717   0.758   0.841   0.859   0.947   0.970
 26 A"   67 A'   68 A'   69 A'   70 A'   71 A'   72 A'   73 A'                 
  1.009   1.138   1.294   1.332   1.367   1.398   1.449   1.474
 27 A"   28 A"   29 A"   74 A'   75 A'   30 A"   76 A'   77 A'                 
  1.552   1.648   1.652   1.714   1.953   1.992   1.996   2.024
 78 A'   31 A"   79 A'   80 A'   32 A"   81 A'   33 A"   82 A'                 
  2.037   2.070   2.200   2.222   2.546   2.575   2.659   2.663
 34 A"   83 A'   84 A'   85 A'   86 A'   87 A'   88 A'   35 A"                 
  2.688   2.841   2.990   3.181   3.698   3.716   3.955   3.979
 89 A'   36 A"   90 A'   91 A'   92 A'   93 A'   37 A"   94 A'                 
  3.992   3.997   4.018   4.071   4.073   4.156   4.268   4.374
 38 A"   39 A"   95 A'   96 A'   40 A"   97 A'   98 A'   99 A'                 
  4.408   5.997   6.040   6.083   6.609   7.544   7.586   7.666
100 A'   41 A"  101 A'  102 A'  103 A'   42 A"  104 A'  105 A'                 
 23.506  24.199  27.842  28.338  28.372  28.385  28.528  28.538
106 A'  107 A'  108 A'   43 A"  109 A'  110 A'   44 A"  111 A'                 
 28.551  28.594  28.686  47.882 127.881 127.908 127.935 151.640
 45 A"  112 A'  113 A'  114 A'   46 A"  115 A'  116 A'  117 A'                 
289.739 289.780 289.8911020.6651901.802
 47 A"  118 A'  119 A'  120 A'  121 A'                                         

 Beta MOs, Restricted
 -- Occupied --                  
******* -482.85 -176.32 -165.72 -165.72 -165.72  -62.50  -56.32
  1 A'    2 A'    3 A'    4 A'    1 A"    5 A'    6 A'    7 A'                 
-56.317 -56.317 -35.812 -31.306 -31.299 -31.299 -22.956 -22.954
  2 A"    8 A'    9 A'   10 A'    3 A"   11 A'   12 A'    4 A"                 
-22.954 -22.950 -22.950 -10.283 -10.204  -8.709  -6.541  -6.527
 13 A'   14 A'    5 A"   15 A'   16 A'   17 A'   18 A'    6 A"                 
 -6.527  -6.361  -4.774  -4.759  -4.759  -2.652  -2.648  -2.648
 19 A'   20 A'   21 A'    7 A"   22 A'   23 A'    8 A"   24 A'                 
 -2.637  -2.637  -2.040  -2.035  -2.035  -2.022  -2.022  -0.852
  9 A"   25 A'   26 A'   10 A"   27 A'   11 A"   28 A'   29 A'                 
 -0.764  -0.677  -0.558  -0.486  -0.451  -0.375  -0.372  -0.313
 30 A'   31 A'   32 A'   33 A'   34 A'   12 A"   35 A'   36 A'                 
 -0.295  -0.276  -0.263
 13 A"   37 A'   14 A"                                                         
 -- Virtual --                   
 -0.074  -0.041  -0.021  -0.002   0.025   0.031   0.059   0.069
 38 A'   15 A"   39 A'   40 A'   41 A'   42 A'   16 A"   43 A'                 
  0.071   0.083   0.097   0.106   0.120   0.121   0.133   0.149
 44 A'   17 A"   45 A'   46 A'   47 A'   18 A"   48 A'   49 A'                 
  0.162   0.189   0.197   0.221   0.234   0.292   0.312   0.382
 50 A'   51 A'   52 A'   53 A'   19 A"   54 A'   55 A'   56 A'                 
  0.391   0.398   0.408   0.426   0.427   0.447   0.465   0.480
 20 A"   57 A'   21 A"   22 A"   58 A'   59 A'   60 A'   61 A'                 
  0.496   0.505   0.545   0.557   0.569   0.583   0.643   0.654
 23 A"   62 A'   24 A"   63 A'   25 A"   64 A'   65 A'   66 A'                 
  0.702   0.708   0.717   0.758   0.841   0.859   0.947   0.970
 26 A"   67 A'   68 A'   69 A'   70 A'   71 A'   72 A'   73 A'                 
  1.009   1.138   1.294   1.332   1.367   1.398   1.449   1.474
 27 A"   28 A"   29 A"   74 A'   75 A'   30 A"   76 A'   77 A'                 
  1.552   1.648   1.652   1.714   1.953   1.992   1.996   2.024
 78 A'   31 A"   79 A'   80 A'   32 A"   81 A'   33 A"   82 A'                 
  2.037   2.070   2.200   2.222   2.546   2.575   2.659   2.663
 34 A"   83 A'   84 A'   85 A'   86 A'   87 A'   88 A'   35 A"                 
  2.688   2.841   2.990   3.181   3.698   3.716   3.955   3.979
 89 A'   36 A"   90 A'   91 A'   92 A'   93 A'   37 A"   94 A'                 
  3.992   3.997   4.018   4.071   4.073   4.156   4.268   4.374
 38 A"   39 A"   95 A'   96 A'   40 A"   97 A'   98 A'   99 A'                 
  4.408   5.997   6.040   6.083   6.609   7.544   7.586   7.666
100 A'   41 A"  101 A'  102 A'  103 A'   42 A"  104 A'  105 A'                 
 23.506  24.199  27.842  28.338  28.372  28.385  28.528  28.538
106 A'  107 A'  108 A'   43 A"  109 A'  110 A'   44 A"  111 A'                 
 28.551  28.594  28.686  47.882 127.881 127.908 127.935 151.640
 45 A"  112 A'  113 A'  114 A'   46 A"  115 A'  116 A'  117 A'                 
289.739 289.780 289.8911020.6651901.802
 47 A"  118 A'  119 A'  120 A'  121 A'                                         
 --------------------------------------------------------------

          Ground-State Mulliken Net Atomic Charges

     Atom                 Charge (a.u.)
  ----------------------------------------
      1 H                     0.157804
      2 Br                   -0.113888
      3 H                     0.136789
      4 I                     0.098447
      5 C                    -0.277581
      6 C                    -0.001571
  ----------------------------------------
  Sum of atomic charges =     0.000000

 -----------------------------------------------------------------
                    Cartesian Multipole Moments
 -----------------------------------------------------------------
    Charge (ESU x 10^10)
                 0.0000
    Dipole Moment (Debye)
         X       0.4082      Y      -1.2357      Z      -0.0000
       Tot       1.3014
    Quadrupole Moments (Debye-Ang)
        XX     -55.0873     XY      -1.8938     YY     -55.0479
        XZ      -0.0000     YZ       0.0000     ZZ     -61.3165
    Octopole Moments (Debye-Ang^2)
       XXX     -32.9068    XXY      22.8274    XYY       0.3606
       YYY      77.9213    XXZ      -0.0000    XYZ       0.0000
       YYZ      -0.0000    XZZ     -11.0765    YZZ      30.5032
       ZZZ      -0.0000
    Hexadecapole Moments (Debye-Ang^3)
      XXXX    -745.1364   XXXY     -96.8943   XXYY    -195.3456
      XYYY    -103.7656   YYYY    -450.6753   XXXZ      -0.0000
      XXYZ       0.0000   XYYZ      -0.0000   YYYZ       0.0000
      XXZZ    -152.1420   XYZZ     -30.4884   YYZZ    -101.0318
      XZZZ       0.0000   YZZZ       0.0000   ZZZZ     -81.2210
 -----------------------------------------------------------------
 Calculating analytic gradient of the SCF energy
 Gradient of SCF Energy
            1           2           3           4           5           6
    1  -0.0013664   0.0023969  -0.0009859   0.0013147   0.0021110  -0.0034702
    2   0.0003738   0.0053752  -0.0006106   0.0002472   0.0005387  -0.0059242
    3   0.0000000   0.0000000  -0.0000000  -0.0000000   0.0000000  -0.0000000
 Max gradient component =       5.924E-03
 RMS gradient           =       2.257E-03
 Gradient time:  CPU 8.59 s  wall 2.25 s
 Geometry Optimization Parameters
   NAtoms,    NIC,     NZ,  NCons,   NDum,   NFix, NCnnct, MaxDiis
        6      32       0       0       0       0       0       0

 Cartesian Hessian Update
 Hessian Updated using BFGS Update


** GEOMETRY OPTIMIZATION IN DELOCALIZED INTERNAL COORDINATES **
   Searching for a Minimum

   Optimization Cycle:  16

                       Coordinates (Angstroms)
     ATOM                X               Y               Z
      1  H         2.6256844510   -1.9691608929    0.0000000000
      2  Br        1.6774535698    0.8435518822    0.0000000000
      3  H         1.0574882976   -2.9742664698    0.0000000000
      4  I        -1.2877807328   -0.8752747130    0.0000000000
      5  C         1.5446219399   -2.0052415979    0.0000000000
      6  C         0.8295672861   -0.8887651781    0.0000000000
   Point Group: cs    Number of degrees of freedom:     9


   Energy is  -9571.067672825

 Hessian Updated using BFGS Update

  9 Hessian modes will be used to form the next step
  Hessian Eigenvalues:
     0.040850    0.135081    0.160336    0.171504    0.251240    0.357453
     0.402683    0.613227    0.972533

 Minimum Search - Taking Simple RFO Step
 Searching for Lamda that Minimizes Along All modes
 Value Taken    Lamda =  -0.00010715
 Step Taken.  Stepsize is  0.028096

                             Maximum     Tolerance    Cnvgd?
         Gradient           0.004241      0.000300      NO
         Displacement       0.018379      0.001200      NO
         Energy change     -0.000154      0.000001      NO


 New Cartesian Coordinates Obtained by Inverse Iteration

 Displacement from previous Coordinates is:  0.024378
 ----------------------------------------------------------------
             Standard Nuclear Orientation (Angstroms)
    I     Atom           X                Y                Z
 ----------------------------------------------------------------
    1      H       2.6274755182    -1.9721151096     0.0000000000
    2      Br      1.6816693467     0.8384008729     0.0000000000
    3      H       1.0615647989    -2.9701236163     0.0000000000
    4      I      -1.2914310339    -0.8788171455     0.0000000000
    5      C       1.5409902463    -2.0023038406     0.0000000000
    6      C       0.8267659354    -0.8841981304     0.0000000000
 ----------------------------------------------------------------
 Molecular Point Group                 Cs    NOp =  2
 Largest Abelian Subgroup              Cs    NOp =  2
 Nuclear Repulsion Energy =   567.8073127811 hartrees
 There are       51 alpha and       51 beta electrons
 Applying Cartesian multipole field
    Component          Value
    ---------          -----
     (2,0,0)        1.00000E-11
     (0,2,0)        2.00000E-11
     (0,0,2)       -3.00000E-11
 Nucleus-field energy     =     0.0000000153 hartrees
 Requested basis set is 6-311++G(d,p)
 There are 65 shells and 168 basis functions
 A cutoff of  1.0D-11 yielded   1773 shell pairs
 There are     12360 function pairs (     13876 Cartesian)
 Smallest overlap matrix eigenvalue = 6.29E-05
 Guess MOs from SCF MO coefficient file

 -----------------------------------------------------------------------
  General SCF calculation program by
  Eric Jon Sundstrom, Paul Horn, Yuezhi Mao, Dmitri Zuev, Alec White,
  David Stuck, Shaama M.S., Shane Yost, Joonho Lee, David Small,
  Daniel Levine, Susi Lehtola, Hugh Burton, Evgeny Epifanovsky
 -----------------------------------------------------------------------
 Exchange:     0.2000 Hartree-Fock + 0.0800 Slater + 0.7200 B88
 Correlation:  0.1900 VWN1RPA + 0.8100 LYP
 Using SG-1 standard quadrature grid
 using 4 threads for integral computing
 -------------------------------------------------------
 OpenMP Integral computing Module                
 Release: version 2.0, May 2017, Q-Chem Inc. Pleasanton 
 -------------------------------------------------------
 -------------------------------------------------------
 OpenMP BLAS3 based DFT computing Module                
 Release: version 1.0, May 2013, Q-Chem Inc. Pittsburgh 
 -------------------------------------------------------
 A restricted SCF calculation will be
 performed using DIIS
 SCF converges when DIIS error is below 1.0e-08
 ---------------------------------------
  Cycle       Energy         DIIS error
 ---------------------------------------
    1   -9571.0676855076      8.49e-05  
    2   -9571.0677172932      2.20e-05  
    3   -9571.0677162347      2.86e-05  
    4   -9571.0677188388      8.87e-06  
    5   -9571.0677191302      1.54e-06  
    6   -9571.0677191394      5.16e-07  
    7   -9571.0677191397      9.36e-08  
    8   -9571.0677191398      1.97e-08  
    9   -9571.0677191398      7.57e-09  Convergence criterion met
 ---------------------------------------
 SCF time:   CPU 23.16s  wall 6.00s 
 SCF   energy in the final basis set =    -9571.0677191398
 Total energy in the final basis set =    -9571.0677191398

 --------------------------------------------------------------
             Orbital Energies (a.u.) and Symmetries
 --------------------------------------------------------------

 Alpha MOs, Restricted
 -- Occupied --                  
******* -482.85 -176.32 -165.72 -165.72 -165.72  -62.50  -56.32
  1 A'    2 A'    3 A'    4 A'    1 A"    5 A'    6 A'    7 A'                 
-56.317 -56.317 -35.812 -31.305 -31.299 -31.299 -22.956 -22.954
  2 A"    8 A'    9 A'   10 A'    3 A"   11 A'   12 A'    4 A"                 
-22.954 -22.950 -22.950 -10.283 -10.204  -8.709  -6.542  -6.528
 13 A'   14 A'    5 A"   15 A'   16 A'   17 A'   18 A'    6 A"                 
 -6.527  -6.361  -4.774  -4.759  -4.759  -2.652  -2.648  -2.648
 19 A'   20 A'   21 A'    7 A"   22 A'   23 A'    8 A"   24 A'                 
 -2.637  -2.637  -2.040  -2.035  -2.035  -2.022  -2.022  -0.853
  9 A"   25 A'   26 A'   27 A'   10 A"   11 A"   28 A'   29 A'                 
 -0.764  -0.677  -0.558  -0.485  -0.451  -0.375  -0.372  -0.312
 30 A'   31 A'   32 A'   33 A'   34 A'   12 A"   35 A'   36 A'                 
 -0.295  -0.277  -0.262
 13 A"   37 A'   14 A"                                                         
 -- Virtual --                   
 -0.074  -0.041  -0.020  -0.002   0.025   0.031   0.059   0.069
 38 A'   15 A"   39 A'   40 A'   41 A'   42 A'   16 A"   43 A'                 
  0.072   0.083   0.096   0.107   0.120   0.121   0.133   0.149
 44 A'   17 A"   45 A'   46 A'   47 A'   18 A"   48 A'   49 A'                 
  0.162   0.189   0.196   0.221   0.234   0.291   0.312   0.382
 50 A'   51 A'   52 A'   53 A'   19 A"   54 A'   55 A'   56 A'                 
  0.391   0.398   0.408   0.425   0.427   0.447   0.464   0.480
 20 A"   57 A'   21 A"   22 A"   58 A'   59 A'   60 A'   61 A'                 
  0.496   0.505   0.545   0.557   0.569   0.582   0.642   0.654
 23 A"   62 A'   24 A"   63 A'   25 A"   64 A'   65 A'   66 A'                 
  0.702   0.707   0.718   0.759   0.842   0.859   0.947   0.970
 26 A"   67 A'   68 A'   69 A'   70 A'   71 A'   72 A'   73 A'                 
  1.011   1.137   1.295   1.334   1.368   1.399   1.450   1.477
 27 A"   28 A"   29 A"   74 A'   75 A'   30 A"   76 A'   77 A'                 
  1.551   1.648   1.650   1.716   1.951   1.994   1.999   2.022
 78 A'   31 A"   79 A'   80 A'   32 A"   81 A'   33 A"   82 A'                 
  2.035   2.070   2.200   2.223   2.548   2.569   2.663   2.664
 34 A"   83 A'   84 A'   85 A'   86 A'   87 A'   35 A"   88 A'                 
  2.685   2.840   2.990   3.180   3.698   3.716   3.955   3.980
 89 A'   36 A"   90 A'   91 A'   92 A'   93 A'   37 A"   94 A'                 
  3.992   3.997   4.019   4.070   4.074   4.156   4.269   4.374
 38 A"   39 A"   95 A'   96 A'   40 A"   97 A'   98 A'   99 A'                 
  4.407   5.997   6.040   6.084   6.610   7.543   7.586   7.666
100 A'   41 A"  101 A'  102 A'  103 A'   42 A"  104 A'  105 A'                 
 23.507  24.196  27.842  28.338  28.372  28.385  28.528  28.538
106 A'  107 A'  108 A'   43 A"  109 A'  110 A'   44 A"  111 A'                 
 28.551  28.594  28.686  47.883 127.881 127.908 127.935 151.640
 45 A"  112 A'  113 A'  114 A'   46 A"  115 A'  116 A'  117 A'                 
289.739 289.779 289.8911020.6671901.802
 47 A"  118 A'  119 A'  120 A'  121 A'                                         

 Beta MOs, Restricted
 -- Occupied --                  
******* -482.85 -176.32 -165.72 -165.72 -165.72  -62.50  -56.32
  1 A'    2 A'    3 A'    4 A'    1 A"    5 A'    6 A'    7 A'                 
-56.317 -56.317 -35.812 -31.305 -31.299 -31.299 -22.956 -22.954
  2 A"    8 A'    9 A'   10 A'    3 A"   11 A'   12 A'    4 A"                 
-22.954 -22.950 -22.950 -10.283 -10.204  -8.709  -6.542  -6.528
 13 A'   14 A'    5 A"   15 A'   16 A'   17 A'   18 A'    6 A"                 
 -6.527  -6.361  -4.774  -4.759  -4.759  -2.652  -2.648  -2.648
 19 A'   20 A'   21 A'    7 A"   22 A'   23 A'    8 A"   24 A'                 
 -2.637  -2.637  -2.040  -2.035  -2.035  -2.022  -2.022  -0.853
  9 A"   25 A'   26 A'   27 A'   10 A"   11 A"   28 A'   29 A'                 
 -0.764  -0.677  -0.558  -0.485  -0.451  -0.375  -0.372  -0.312
 30 A'   31 A'   32 A'   33 A'   34 A'   12 A"   35 A'   36 A'                 
 -0.295  -0.277  -0.262
 13 A"   37 A'   14 A"                                                         
 -- Virtual --                   
 -0.074  -0.041  -0.020  -0.002   0.025   0.031   0.059   0.069
 38 A'   15 A"   39 A'   40 A'   41 A'   42 A'   16 A"   43 A'                 
  0.072   0.083   0.096   0.107   0.120   0.121   0.133   0.149
 44 A'   17 A"   45 A'   46 A'   47 A'   18 A"   48 A'   49 A'                 
  0.162   0.189   0.196   0.221   0.234   0.291   0.312   0.382
 50 A'   51 A'   52 A'   53 A'   19 A"   54 A'   55 A'   56 A'                 
  0.391   0.398   0.408   0.425   0.427   0.447   0.464   0.480
 20 A"   57 A'   21 A"   22 A"   58 A'   59 A'   60 A'   61 A'                 
  0.496   0.505   0.545   0.557   0.569   0.582   0.642   0.654
 23 A"   62 A'   24 A"   63 A'   25 A"   64 A'   65 A'   66 A'                 
  0.702   0.707   0.718   0.759   0.842   0.859   0.947   0.970
 26 A"   67 A'   68 A'   69 A'   70 A'   71 A'   72 A'   73 A'                 
  1.011   1.137   1.295   1.334   1.368   1.399   1.450   1.477
 27 A"   28 A"   29 A"   74 A'   75 A'   30 A"   76 A'   77 A'                 
  1.551   1.648   1.650   1.716   1.951   1.994   1.999   2.022
 78 A'   31 A"   79 A'   80 A'   32 A"   81 A'   33 A"   82 A'                 
  2.035   2.070   2.200   2.223   2.548   2.569   2.663   2.664
 34 A"   83 A'   84 A'   85 A'   86 A'   87 A'   35 A"   88 A'                 
  2.685   2.840   2.990   3.180   3.698   3.716   3.955   3.980
 89 A'   36 A"   90 A'   91 A'   92 A'   93 A'   37 A"   94 A'                 
  3.992   3.997   4.019   4.070   4.074   4.156   4.269   4.374
 38 A"   39 A"   95 A'   96 A'   40 A"   97 A'   98 A'   99 A'                 
  4.407   5.997   6.040   6.084   6.610   7.543   7.586   7.666
100 A'   41 A"  101 A'  102 A'  103 A'   42 A"  104 A'  105 A'                 
 23.507  24.196  27.842  28.338  28.372  28.385  28.528  28.538
106 A'  107 A'  108 A'   43 A"  109 A'  110 A'   44 A"  111 A'                 
 28.551  28.594  28.686  47.883 127.881 127.908 127.935 151.640
 45 A"  112 A'  113 A'  114 A'   46 A"  115 A'  116 A'  117 A'                 
289.739 289.779 289.8911020.6671901.802
 47 A"  118 A'  119 A'  120 A'  121 A'                                         
 --------------------------------------------------------------

          Ground-State Mulliken Net Atomic Charges

     Atom                 Charge (a.u.)
  ----------------------------------------
      1 H                     0.157815
      2 Br                   -0.112689
      3 H                     0.137005
      4 I                     0.097980
      5 C                    -0.277776
      6 C                    -0.002336
  ----------------------------------------
  Sum of atomic charges =     0.000000

 -----------------------------------------------------------------
                    Cartesian Multipole Moments
 -----------------------------------------------------------------
    Charge (ESU x 10^10)
                 0.0000
    Dipole Moment (Debye)
         X       0.4177      Y      -1.2236      Z       0.0000
       Tot       1.2929
    Quadrupole Moments (Debye-Ang)
        XX     -55.0576     XY      -1.8572     YY     -55.0669
        XZ       0.0000     YZ       0.0000     ZZ     -61.3109
    Octopole Moments (Debye-Ang^2)
       XXX     -32.6591    XXY      22.9865    XYY       0.4336
       YYY      78.3827    XXZ       0.0000    XYZ       0.0000
       YYZ      -0.0000    XZZ     -11.0039    YZZ      30.6675
       ZZZ       0.0000
    Hexadecapole Moments (Debye-Ang^3)
      XXXX    -747.4534   XXXY     -96.9998   XXYY    -195.3854
      XYYY    -104.5250   YYYY    -450.3622   XXXZ       0.0000
      XXYZ       0.0000   XYYZ      -0.0000   YYYZ       0.0000
      XXZZ    -152.6015   XYZZ     -30.6679   YYZZ    -100.9132
      XZZZ       0.0000   YZZZ       0.0000   ZZZZ     -81.2074
 -----------------------------------------------------------------
 Calculating analytic gradient of the SCF energy
 Gradient of SCF Energy
            1           2           3           4           5           6
    1   0.0020909   0.0023774   0.0011443   0.0010932  -0.0026281  -0.0040777
    2  -0.0003698   0.0035991   0.0018156  -0.0003076  -0.0017275  -0.0030098
    3  -0.0000000  -0.0000000   0.0000000  -0.0000000   0.0000000  -0.0000000
 Max gradient component =       4.078E-03
 RMS gradient           =       1.894E-03
 Gradient time:  CPU 8.60 s  wall 2.25 s
 Geometry Optimization Parameters
   NAtoms,    NIC,     NZ,  NCons,   NDum,   NFix, NCnnct, MaxDiis
        6      32       0       0       0       0       0       0

 Cartesian Hessian Update
 Hessian Updated using BFGS Update


** GEOMETRY OPTIMIZATION IN DELOCALIZED INTERNAL COORDINATES **
   Searching for a Minimum

   Optimization Cycle:  17

                       Coordinates (Angstroms)
     ATOM                X               Y               Z
      1  H         2.6274755182   -1.9721151096    0.0000000000
      2  Br        1.6816693467    0.8384008729    0.0000000000
      3  H         1.0615647989   -2.9701236163    0.0000000000
      4  I        -1.2914310339   -0.8788171455    0.0000000000
      5  C         1.5409902463   -2.0023038406    0.0000000000
      6  C         0.8267659354   -0.8841981304    0.0000000000
   Point Group: cs    Number of degrees of freedom:     9


   Energy is  -9571.067719140

 Hessian Updated using BFGS Update

  9 Hessian modes will be used to form the next step
  Hessian Eigenvalues:
     0.049258    0.108862    0.160516    0.245481    0.293901    0.324641
     0.362582    0.615649    0.826374

 Minimum Search - Taking Simple RFO Step
 Searching for Lamda that Minimizes Along All modes
 Value Taken    Lamda =  -0.00007471
 Step Taken.  Stepsize is  0.018545

                             Maximum     Tolerance    Cnvgd?
         Gradient           0.004552      0.000300      NO
         Displacement       0.011381      0.001200      NO
         Energy change     -0.000046      0.000001      NO


 New Cartesian Coordinates Obtained by Inverse Iteration

 Displacement from previous Coordinates is:  0.013115
 ----------------------------------------------------------------
             Standard Nuclear Orientation (Angstroms)
    I     Atom           X                Y                Z
 ----------------------------------------------------------------
    1      H       2.6244715112    -1.9716020821     0.0000000000
    2      Br      1.6802459438     0.8351866647     0.0000000000
    3      H       1.0633669342    -2.9730307276     0.0000000000
    4      I      -1.2900498471    -0.8778221719     0.0000000000
    5      C       1.5412254125    -2.0003217631     0.0000000000
    6      C       0.8277748571    -0.8815668895     0.0000000000
 ----------------------------------------------------------------
 Molecular Point Group                 Cs    NOp =  2
 Largest Abelian Subgroup              Cs    NOp =  2
 Nuclear Repulsion Energy =   568.4919702494 hartrees
 There are       51 alpha and       51 beta electrons
 Applying Cartesian multipole field
    Component          Value
    ---------          -----
     (2,0,0)        1.00000E-11
     (0,2,0)        2.00000E-11
     (0,0,2)       -3.00000E-11
 Nucleus-field energy     =     0.0000000152 hartrees
 Requested basis set is 6-311++G(d,p)
 There are 65 shells and 168 basis functions
 A cutoff of  1.0D-11 yielded   1773 shell pairs
 There are     12360 function pairs (     13876 Cartesian)
 Smallest overlap matrix eigenvalue = 6.29E-05
 Guess MOs from SCF MO coefficient file

 -----------------------------------------------------------------------
  General SCF calculation program by
  Eric Jon Sundstrom, Paul Horn, Yuezhi Mao, Dmitri Zuev, Alec White,
  David Stuck, Shaama M.S., Shane Yost, Joonho Lee, David Small,
  Daniel Levine, Susi Lehtola, Hugh Burton, Evgeny Epifanovsky
 -----------------------------------------------------------------------
 Exchange:     0.2000 Hartree-Fock + 0.0800 Slater + 0.7200 B88
 Correlation:  0.1900 VWN1RPA + 0.8100 LYP
 Using SG-1 standard quadrature grid
 using 4 threads for integral computing
 -------------------------------------------------------
 OpenMP Integral computing Module                
 Release: version 2.0, May 2017, Q-Chem Inc. Pleasanton 
 -------------------------------------------------------
 -------------------------------------------------------
 OpenMP BLAS3 based DFT computing Module                
 Release: version 1.0, May 2013, Q-Chem Inc. Pittsburgh 
 -------------------------------------------------------
 A restricted SCF calculation will be
 performed using DIIS
 SCF converges when DIIS error is below 1.0e-08
 ---------------------------------------
  Cycle       Energy         DIIS error
 ---------------------------------------
    1   -9571.0677508006      5.55e-05  
    2   -9571.0677604488      3.00e-05  
    3   -9571.0677586131      3.76e-05  
    4   -9571.0677635657      4.00e-06  
    5   -9571.0677636261      1.27e-06  
    6   -9571.0677636305      3.68e-07  
    7   -9571.0677636309      1.07e-07  
    8   -9571.0677636309      3.12e-08  
    9   -9571.0677636310      3.94e-09  Convergence criterion met
 ---------------------------------------
 SCF time:   CPU 23.14s  wall 7.00s 
 SCF   energy in the final basis set =    -9571.0677636310
 Total energy in the final basis set =    -9571.0677636310

 --------------------------------------------------------------
             Orbital Energies (a.u.) and Symmetries
 --------------------------------------------------------------

 Alpha MOs, Restricted
 -- Occupied --                  
******* -482.85 -176.32 -165.72 -165.72 -165.72  -62.50  -56.32
  1 A'    2 A'    3 A'    4 A'    1 A"    5 A'    6 A'    7 A'                 
-56.318 -56.318 -35.812 -31.305 -31.299 -31.299 -22.956 -22.954
  2 A"    8 A'    9 A'   10 A'    3 A"   11 A'   12 A'    4 A"                 
-22.954 -22.950 -22.950 -10.283 -10.204  -8.710  -6.542  -6.528
 13 A'   14 A'    5 A"   15 A'   16 A'   17 A'   18 A'    6 A"                 
 -6.528  -6.361  -4.774  -4.759  -4.759  -2.653  -2.649  -2.649
 19 A'   20 A'   21 A'    7 A"   22 A'   23 A'    8 A"   24 A'                 
 -2.638  -2.637  -2.040  -2.035  -2.035  -2.022  -2.021  -0.854
  9 A"   25 A'   26 A'   27 A'   10 A"   11 A"   28 A'   29 A'                 
 -0.764  -0.677  -0.558  -0.485  -0.452  -0.375  -0.373  -0.313
 30 A'   31 A'   32 A'   33 A'   34 A'   12 A"   35 A'   36 A'                 
 -0.295  -0.277  -0.262
 13 A"   37 A'   14 A"                                                         
 -- Virtual --                   
 -0.073  -0.041  -0.019  -0.002   0.025   0.031   0.059   0.069
 38 A'   15 A"   39 A'   40 A'   41 A'   42 A'   16 A"   43 A'                 
  0.072   0.083   0.096   0.107   0.120   0.121   0.133   0.150
 44 A'   17 A"   45 A'   46 A'   47 A'   18 A"   48 A'   49 A'                 
  0.162   0.189   0.196   0.221   0.234   0.291   0.311   0.383
 50 A'   51 A'   52 A'   53 A'   19 A"   54 A'   55 A'   56 A'                 
  0.392   0.398   0.408   0.425   0.427   0.447   0.465   0.481
 20 A"   57 A'   21 A"   22 A"   58 A'   59 A'   60 A'   61 A'                 
  0.496   0.504   0.545   0.557   0.569   0.582   0.642   0.654
 23 A"   62 A'   24 A"   63 A'   25 A"   64 A'   65 A'   66 A'                 
  0.702   0.708   0.718   0.760   0.843   0.859   0.947   0.970
 26 A"   67 A'   68 A'   69 A'   70 A'   71 A'   72 A'   73 A'                 
  1.011   1.137   1.295   1.334   1.368   1.400   1.451   1.477
 27 A"   28 A"   29 A"   74 A'   75 A'   30 A"   76 A'   77 A'                 
  1.551   1.648   1.650   1.717   1.951   1.995   1.999   2.023
 78 A'   31 A"   79 A'   80 A'   32 A"   81 A'   33 A"   82 A'                 
  2.035   2.070   2.200   2.225   2.547   2.567   2.662   2.664
 34 A"   83 A'   84 A'   85 A'   86 A'   87 A'   88 A'   35 A"                 
  2.689   2.840   2.990   3.181   3.699   3.715   3.955   3.980
 89 A'   36 A"   90 A'   91 A'   92 A'   93 A'   37 A"   94 A'                 
  3.991   3.997   4.018   4.071   4.074   4.157   4.269   4.374
 38 A"   39 A"   95 A'   96 A'   40 A"   97 A'   98 A'   99 A'                 
  4.407   5.997   6.040   6.084   6.613   7.543   7.586   7.666
100 A'   41 A"  101 A'  102 A'  103 A'   42 A"  104 A'  105 A'                 
 23.507  24.196  27.842  28.338  28.372  28.385  28.528  28.539
106 A'  107 A'  108 A'   43 A"  109 A'  110 A'   44 A"  111 A'                 
 28.551  28.594  28.686  47.884 127.881 127.908 127.935 151.640
 45 A"  112 A'  113 A'  114 A'   46 A"  115 A'  116 A'  117 A'                 
289.739 289.780 289.8911020.6691901.803
 47 A"  118 A'  119 A'  120 A'  121 A'                                         

 Beta MOs, Restricted
 -- Occupied --                  
******* -482.85 -176.32 -165.72 -165.72 -165.72  -62.50  -56.32
  1 A'    2 A'    3 A'    4 A'    1 A"    5 A'    6 A'    7 A'                 
-56.318 -56.318 -35.812 -31.305 -31.299 -31.299 -22.956 -22.954
  2 A"    8 A'    9 A'   10 A'    3 A"   11 A'   12 A'    4 A"                 
-22.954 -22.950 -22.950 -10.283 -10.204  -8.710  -6.542  -6.528
 13 A'   14 A'    5 A"   15 A'   16 A'   17 A'   18 A'    6 A"                 
 -6.528  -6.361  -4.774  -4.759  -4.759  -2.653  -2.649  -2.649
 19 A'   20 A'   21 A'    7 A"   22 A'   23 A'    8 A"   24 A'                 
 -2.638  -2.637  -2.040  -2.035  -2.035  -2.022  -2.021  -0.854
  9 A"   25 A'   26 A'   27 A'   10 A"   11 A"   28 A'   29 A'                 
 -0.764  -0.677  -0.558  -0.485  -0.452  -0.375  -0.373  -0.313
 30 A'   31 A'   32 A'   33 A'   34 A'   12 A"   35 A'   36 A'                 
 -0.295  -0.277  -0.262
 13 A"   37 A'   14 A"                                                         
 -- Virtual --                   
 -0.073  -0.041  -0.019  -0.002   0.025   0.031   0.059   0.069
 38 A'   15 A"   39 A'   40 A'   41 A'   42 A'   16 A"   43 A'                 
  0.072   0.083   0.096   0.107   0.120   0.121   0.133   0.150
 44 A'   17 A"   45 A'   46 A'   47 A'   18 A"   48 A'   49 A'                 
  0.162   0.189   0.196   0.221   0.234   0.291   0.311   0.383
 50 A'   51 A'   52 A'   53 A'   19 A"   54 A'   55 A'   56 A'                 
  0.392   0.398   0.408   0.425   0.427   0.447   0.465   0.481
 20 A"   57 A'   21 A"   22 A"   58 A'   59 A'   60 A'   61 A'                 
  0.496   0.504   0.545   0.557   0.569   0.582   0.642   0.654
 23 A"   62 A'   24 A"   63 A'   25 A"   64 A'   65 A'   66 A'                 
  0.702   0.708   0.718   0.760   0.843   0.859   0.947   0.970
 26 A"   67 A'   68 A'   69 A'   70 A'   71 A'   72 A'   73 A'                 
  1.011   1.137   1.295   1.334   1.368   1.400   1.451   1.477
 27 A"   28 A"   29 A"   74 A'   75 A'   30 A"   76 A'   77 A'                 
  1.551   1.648   1.650   1.717   1.951   1.995   1.999   2.023
 78 A'   31 A"   79 A'   80 A'   32 A"   81 A'   33 A"   82 A'                 
  2.035   2.070   2.200   2.225   2.547   2.567   2.662   2.664
 34 A"   83 A'   84 A'   85 A'   86 A'   87 A'   88 A'   35 A"                 
  2.689   2.840   2.990   3.181   3.699   3.715   3.955   3.980
 89 A'   36 A"   90 A'   91 A'   92 A'   93 A'   37 A"   94 A'                 
  3.991   3.997   4.018   4.071   4.074   4.157   4.269   4.374
 38 A"   39 A"   95 A'   96 A'   40 A"   97 A'   98 A'   99 A'                 
  4.407   5.997   6.040   6.084   6.613   7.543   7.586   7.666
100 A'   41 A"  101 A'  102 A'  103 A'   42 A"  104 A'  105 A'                 
 23.507  24.196  27.842  28.338  28.372  28.385  28.528  28.539
106 A'  107 A'  108 A'   43 A"  109 A'  110 A'   44 A"  111 A'                 
 28.551  28.594  28.686  47.884 127.881 127.908 127.935 151.640
 45 A"  112 A'  113 A'  114 A'   46 A"  115 A'  116 A'  117 A'                 
289.739 289.780 289.8911020.6691901.803
 47 A"  118 A'  119 A'  120 A'  121 A'                                         
 --------------------------------------------------------------

          Ground-State Mulliken Net Atomic Charges

     Atom                 Charge (a.u.)
  ----------------------------------------
      1 H                     0.157553
      2 Br                   -0.111110
      3 H                     0.137318
      4 I                     0.097216
      5 C                    -0.277702
      6 C                    -0.003276
  ----------------------------------------
  Sum of atomic charges =     0.000000

 -----------------------------------------------------------------
                    Cartesian Multipole Moments
 -----------------------------------------------------------------
    Charge (ESU x 10^10)
                 0.0000
    Dipole Moment (Debye)
         X       0.4326      Y      -1.2066      Z       0.0000
       Tot       1.2818
    Quadrupole Moments (Debye-Ang)
        XX     -55.0597     XY      -1.8424     YY     -55.0747
        XZ      -0.0000     YZ      -0.0000     ZZ     -61.3006
    Octopole Moments (Debye-Ang^2)
       XXX     -32.6438    XXY      23.0524    XYY       0.4276
       YYY      78.4313    XXZ       0.0000    XYZ      -0.0000
       YYZ       0.0000    XZZ     -10.9903    YZZ      30.6926
       ZZZ       0.0000
    Hexadecapole Moments (Debye-Ang^3)
      XXXX    -746.4562   XXXY     -96.3572   XXYY    -195.0397
      XYYY    -104.0731   YYYY    -449.1486   XXXZ      -0.0000
      XXYZ      -0.0000   XYYZ       0.0000   YYYZ      -0.0000
      XXZZ    -152.3656   XYZZ     -30.4817   YYZZ    -100.7241
      XZZZ      -0.0000   YZZZ      -0.0000   ZZZZ     -81.1826
 -----------------------------------------------------------------
 Calculating analytic gradient of the SCF energy
 Gradient of SCF Energy
            1           2           3           4           5           6
    1  -0.0001591   0.0014810   0.0004399   0.0014222   0.0002093  -0.0033932
    2  -0.0006208   0.0017243  -0.0006506  -0.0003109   0.0009214  -0.0010634
    3  -0.0000000   0.0000000  -0.0000000   0.0000000  -0.0000000   0.0000000
 Max gradient component =       3.393E-03
 RMS gradient           =       1.102E-03
 Gradient time:  CPU 8.58 s  wall 2.25 s
 Geometry Optimization Parameters
   NAtoms,    NIC,     NZ,  NCons,   NDum,   NFix, NCnnct, MaxDiis
        6      32       0       0       0       0       0       0

 Cartesian Hessian Update
 Hessian Updated using BFGS Update


** GEOMETRY OPTIMIZATION IN DELOCALIZED INTERNAL COORDINATES **
   Searching for a Minimum

   Optimization Cycle:  18

                       Coordinates (Angstroms)
     ATOM                X               Y               Z
      1  H         2.6244715112   -1.9716020821    0.0000000000
      2  Br        1.6802459438    0.8351866647    0.0000000000
      3  H         1.0633669342   -2.9730307276    0.0000000000
      4  I        -1.2900498471   -0.8778221719    0.0000000000
      5  C         1.5412254125   -2.0003217631    0.0000000000
      6  C         0.8277748571   -0.8815668895    0.0000000000
   Point Group: cs    Number of degrees of freedom:     9


   Energy is  -9571.067763631

 Hessian Updated using BFGS Update

  9 Hessian modes will be used to form the next step
  Hessian Eigenvalues:
     0.044380    0.120290    0.160100    0.213941    0.271866    0.356985
     0.385417    0.607326    0.725757

 Minimum Search - Taking Simple RFO Step
 Searching for Lamda that Minimizes Along All modes
 Value Taken    Lamda =  -0.00002935
 Step Taken.  Stepsize is  0.016496

                             Maximum     Tolerance    Cnvgd?
         Gradient           0.002125      0.000300      NO
         Displacement       0.011798      0.001200      NO
         Energy change     -0.000044      0.000001      NO


 New Cartesian Coordinates Obtained by Inverse Iteration

 Displacement from previous Coordinates is:  0.011352
 ----------------------------------------------------------------
             Standard Nuclear Orientation (Angstroms)
    I     Atom           X                Y                Z
 ----------------------------------------------------------------
    1      H       2.6251845767    -1.9714465054     0.0000000000
    2      Br      1.6762627866     0.8337562472     0.0000000000
    3      H       1.0613209170    -2.9724412062     0.0000000000
    4      I      -1.2879475654    -0.8763859320     0.0000000000
    5      C       1.5421581142    -2.0010634136     0.0000000000
    6      C       0.8300559826    -0.8815761595     0.0000000000
 ----------------------------------------------------------------
 Molecular Point Group                 Cs    NOp =  2
 Largest Abelian Subgroup              Cs    NOp =  2
 Nuclear Repulsion Energy =   569.2012251495 hartrees
 There are       51 alpha and       51 beta electrons
 Applying Cartesian multipole field
    Component          Value
    ---------          -----
     (2,0,0)        1.00000E-11
     (0,2,0)        2.00000E-11
     (0,0,2)       -3.00000E-11
 Nucleus-field energy     =     0.0000000152 hartrees
 Requested basis set is 6-311++G(d,p)
 There are 65 shells and 168 basis functions
 A cutoff of  1.0D-11 yielded   1773 shell pairs
 There are     12360 function pairs (     13876 Cartesian)
 Smallest overlap matrix eigenvalue = 6.23E-05
 Guess MOs from SCF MO coefficient file

 -----------------------------------------------------------------------
  General SCF calculation program by
  Eric Jon Sundstrom, Paul Horn, Yuezhi Mao, Dmitri Zuev, Alec White,
  David Stuck, Shaama M.S., Shane Yost, Joonho Lee, David Small,
  Daniel Levine, Susi Lehtola, Hugh Burton, Evgeny Epifanovsky
 -----------------------------------------------------------------------
 Exchange:     0.2000 Hartree-Fock + 0.0800 Slater + 0.7200 B88
 Correlation:  0.1900 VWN1RPA + 0.8100 LYP
 Using SG-1 standard quadrature grid
 using 4 threads for integral computing
 -------------------------------------------------------
 OpenMP Integral computing Module                
 Release: version 2.0, May 2017, Q-Chem Inc. Pleasanton 
 -------------------------------------------------------
 -------------------------------------------------------
 OpenMP BLAS3 based DFT computing Module                
 Release: version 1.0, May 2013, Q-Chem Inc. Pittsburgh 
 -------------------------------------------------------
 A restricted SCF calculation will be
 performed using DIIS
 SCF converges when DIIS error is below 1.0e-08
 ---------------------------------------
  Cycle       Energy         DIIS error
 ---------------------------------------
    1   -9571.0677776295      3.66e-05  
    2   -9571.0677832158      1.90e-05  
    3   -9571.0677822780      2.53e-05  
    4   -9571.0677845308      2.80e-06  
    5   -9571.0677845618      9.20e-07  
    6   -9571.0677845638      2.76e-07  
    7   -9571.0677845642      1.04e-07  
    8   -9571.0677845642      1.93e-08  
    9   -9571.0677845641      4.29e-09  Convergence criterion met
 ---------------------------------------
 SCF time:   CPU 23.16s  wall 6.00s 
 SCF   energy in the final basis set =    -9571.0677845641
 Total energy in the final basis set =    -9571.0677845641

 --------------------------------------------------------------
             Orbital Energies (a.u.) and Symmetries
 --------------------------------------------------------------

 Alpha MOs, Restricted
 -- Occupied --                  
******* -482.85 -176.32 -165.72 -165.72 -165.72  -62.50  -56.32
  1 A'    2 A'    3 A'    4 A'    1 A"    5 A'    6 A'    7 A'                 
-56.318 -56.318 -35.812 -31.305 -31.299 -31.299 -22.955 -22.954
  2 A"    8 A'    9 A'   10 A'    3 A"   11 A'   12 A'    4 A"                 
-22.954 -22.949 -22.949 -10.282 -10.204  -8.710  -6.542  -6.528
 13 A'   14 A'    5 A"   15 A'   16 A'   17 A'   18 A'    6 A"                 
 -6.528  -6.361  -4.774  -4.758  -4.758  -2.653  -2.649  -2.649
 19 A'   20 A'   21 A'    7 A"   22 A'   23 A'    8 A"   24 A'                 
 -2.638  -2.638  -2.040  -2.035  -2.035  -2.021  -2.021  -0.854
  9 A"   25 A'   26 A'   10 A"   27 A'   11 A"   28 A'   29 A'                 
 -0.764  -0.676  -0.558  -0.485  -0.452  -0.376  -0.373  -0.313
 30 A'   31 A'   32 A'   33 A'   34 A'   12 A"   35 A'   36 A'                 
 -0.294  -0.276  -0.262
 13 A"   37 A'   14 A"                                                         
 -- Virtual --                   
 -0.073  -0.041  -0.018  -0.002   0.025   0.031   0.059   0.069
 38 A'   15 A"   39 A'   40 A'   41 A'   42 A'   16 A"   43 A'                 
  0.072   0.083   0.096   0.107   0.120   0.121   0.133   0.150
 44 A'   17 A"   45 A'   46 A'   47 A'   18 A"   48 A'   49 A'                 
  0.162   0.189   0.196   0.221   0.234   0.291   0.311   0.383
 50 A'   51 A'   52 A'   53 A'   19 A"   54 A'   55 A'   56 A'                 
  0.392   0.398   0.408   0.425   0.427   0.447   0.465   0.481
 20 A"   57 A'   21 A"   22 A"   58 A'   59 A'   60 A'   61 A'                 
  0.496   0.505   0.545   0.557   0.569   0.582   0.642   0.655
 23 A"   62 A'   24 A"   63 A'   25 A"   64 A'   65 A'   66 A'                 
  0.702   0.708   0.719   0.760   0.843   0.860   0.948   0.971
 26 A"   67 A'   68 A'   69 A'   70 A'   71 A'   72 A'   73 A'                 
  1.011   1.138   1.296   1.334   1.368   1.400   1.451   1.477
 27 A"   28 A"   29 A"   74 A'   75 A'   30 A"   76 A'   77 A'                 
  1.552   1.648   1.651   1.717   1.951   1.995   1.999   2.024
 78 A'   31 A"   79 A'   80 A'   32 A"   81 A'   33 A"   82 A'                 
  2.036   2.071   2.199   2.224   2.547   2.569   2.662   2.664
 34 A"   83 A'   84 A'   85 A'   86 A'   87 A'   88 A'   35 A"                 
  2.689   2.841   2.991   3.182   3.699   3.716   3.955   3.980
 89 A'   36 A"   90 A'   91 A'   92 A'   93 A'   37 A"   94 A'                 
  3.991   3.997   4.018   4.072   4.075   4.157   4.269   4.374
 38 A"   39 A"   95 A'   96 A'   40 A"   97 A'   98 A'   99 A'                 
  4.408   5.997   6.040   6.084   6.615   7.543   7.586   7.666
100 A'   41 A"  101 A'  102 A'  103 A'   42 A"  104 A'  105 A'                 
 23.507  24.196  27.843  28.338  28.372  28.386  28.528  28.539
106 A'  107 A'  108 A'   43 A"  109 A'  110 A'   44 A"  111 A'                 
 28.551  28.595  28.686  47.886 127.882 127.908 127.935 151.641
 45 A"  112 A'  113 A'  114 A'   46 A"  115 A'  116 A'  117 A'                 
289.739 289.780 289.8911020.6711901.803
 47 A"  118 A'  119 A'  120 A'  121 A'                                         

 Beta MOs, Restricted
 -- Occupied --                  
******* -482.85 -176.32 -165.72 -165.72 -165.72  -62.50  -56.32
  1 A'    2 A'    3 A'    4 A'    1 A"    5 A'    6 A'    7 A'                 
-56.318 -56.318 -35.812 -31.305 -31.299 -31.299 -22.955 -22.954
  2 A"    8 A'    9 A'   10 A'    3 A"   11 A'   12 A'    4 A"                 
-22.954 -22.949 -22.949 -10.282 -10.204  -8.710  -6.542  -6.528
 13 A'   14 A'    5 A"   15 A'   16 A'   17 A'   18 A'    6 A"                 
 -6.528  -6.361  -4.774  -4.758  -4.758  -2.653  -2.649  -2.649
 19 A'   20 A'   21 A'    7 A"   22 A'   23 A'    8 A"   24 A'                 
 -2.638  -2.638  -2.040  -2.035  -2.035  -2.021  -2.021  -0.854
  9 A"   25 A'   26 A'   10 A"   27 A'   11 A"   28 A'   29 A'                 
 -0.764  -0.676  -0.558  -0.485  -0.452  -0.376  -0.373  -0.313
 30 A'   31 A'   32 A'   33 A'   34 A'   12 A"   35 A'   36 A'                 
 -0.294  -0.276  -0.262
 13 A"   37 A'   14 A"                                                         
 -- Virtual --                   
 -0.073  -0.041  -0.018  -0.002   0.025   0.031   0.059   0.069
 38 A'   15 A"   39 A'   40 A'   41 A'   42 A'   16 A"   43 A'                 
  0.072   0.083   0.096   0.107   0.120   0.121   0.133   0.150
 44 A'   17 A"   45 A'   46 A'   47 A'   18 A"   48 A'   49 A'                 
  0.162   0.189   0.196   0.221   0.234   0.291   0.311   0.383
 50 A'   51 A'   52 A'   53 A'   19 A"   54 A'   55 A'   56 A'                 
  0.392   0.398   0.408   0.425   0.427   0.447   0.465   0.481
 20 A"   57 A'   21 A"   22 A"   58 A'   59 A'   60 A'   61 A'                 
  0.496   0.505   0.545   0.557   0.569   0.582   0.642   0.655
 23 A"   62 A'   24 A"   63 A'   25 A"   64 A'   65 A'   66 A'                 
  0.702   0.708   0.719   0.760   0.843   0.860   0.948   0.971
 26 A"   67 A'   68 A'   69 A'   70 A'   71 A'   72 A'   73 A'                 
  1.011   1.138   1.296   1.334   1.368   1.400   1.451   1.477
 27 A"   28 A"   29 A"   74 A'   75 A'   30 A"   76 A'   77 A'                 
  1.552   1.648   1.651   1.717   1.951   1.995   1.999   2.024
 78 A'   31 A"   79 A'   80 A'   32 A"   81 A'   33 A"   82 A'                 
  2.036   2.071   2.199   2.224   2.547   2.569   2.662   2.664
 34 A"   83 A'   84 A'   85 A'   86 A'   87 A'   88 A'   35 A"                 
  2.689   2.841   2.991   3.182   3.699   3.716   3.955   3.980
 89 A'   36 A"   90 A'   91 A'   92 A'   93 A'   37 A"   94 A'                 
  3.991   3.997   4.018   4.072   4.075   4.157   4.269   4.374
 38 A"   39 A"   95 A'   96 A'   40 A"   97 A'   98 A'   99 A'                 
  4.408   5.997   6.040   6.084   6.615   7.543   7.586   7.666
100 A'   41 A"  101 A'  102 A'  103 A'   42 A"  104 A'  105 A'                 
 23.507  24.196  27.843  28.338  28.372  28.386  28.528  28.539
106 A'  107 A'  108 A'   43 A"  109 A'  110 A'   44 A"  111 A'                 
 28.551  28.595  28.686  47.886 127.882 127.908 127.935 151.641
 45 A"  112 A'  113 A'  114 A'   46 A"  115 A'  116 A'  117 A'                 
289.739 289.780 289.8911020.6711901.803
 47 A"  118 A'  119 A'  120 A'  121 A'                                         
 --------------------------------------------------------------

          Ground-State Mulliken Net Atomic Charges

     Atom                 Charge (a.u.)
  ----------------------------------------
      1 H                     0.157253
      2 Br                   -0.110053
      3 H                     0.137258
      4 I                     0.096181
      5 C                    -0.276839
      6 C                    -0.003799
  ----------------------------------------
  Sum of atomic charges =     0.000000

 -----------------------------------------------------------------
                    Cartesian Multipole Moments
 -----------------------------------------------------------------
    Charge (ESU x 10^10)
                 0.0000
    Dipole Moment (Debye)
         X       0.4456      Y      -1.1922      Z       0.0000
       Tot       1.2727
    Quadrupole Moments (Debye-Ang)
        XX     -55.0705     XY      -1.8389     YY     -55.0831
        XZ       0.0000     YZ      -0.0000     ZZ     -61.2951
    Octopole Moments (Debye-Ang^2)
       XXX     -32.5845    XXY      23.0901    XYY       0.4073
       YYY      78.4853    XXZ       0.0000    XYZ      -0.0000
       YYZ       0.0000    XZZ     -10.9718    YZZ      30.6958
       ZZZ       0.0000
    Hexadecapole Moments (Debye-Ang^3)
      XXXX    -744.4675   XXXY     -95.8040   XXYY    -194.7753
      XYYY    -103.2614   YYYY    -448.6414   XXXZ       0.0000
      XXYZ      -0.0000   XYYZ       0.0000   YYYZ       0.0000
      XXZZ    -151.9841   XYZZ     -30.2361   YYZZ    -100.6267
      XZZZ       0.0000   YZZZ      -0.0000   ZZZZ     -81.1710
 -----------------------------------------------------------------
 Calculating analytic gradient of the SCF energy
 Gradient of SCF Energy
            1           2           3           4           5           6
    1  -0.0002914   0.0005812   0.0001100   0.0016960   0.0003973  -0.0024932
    2  -0.0003389   0.0006463  -0.0006476  -0.0000856   0.0008297  -0.0004039
    3   0.0000000  -0.0000000  -0.0000000   0.0000000  -0.0000000   0.0000000
 Max gradient component =       2.493E-03
 RMS gradient           =       7.992E-04
 Gradient time:  CPU 8.57 s  wall 2.24 s
 Geometry Optimization Parameters
   NAtoms,    NIC,     NZ,  NCons,   NDum,   NFix, NCnnct, MaxDiis
        6      32       0       0       0       0       0       0

 Cartesian Hessian Update
 Hessian Updated using BFGS Update


** GEOMETRY OPTIMIZATION IN DELOCALIZED INTERNAL COORDINATES **
   Searching for a Minimum

   Optimization Cycle:  19

                       Coordinates (Angstroms)
     ATOM                X               Y               Z
      1  H         2.6251845767   -1.9714465054    0.0000000000
      2  Br        1.6762627866    0.8337562472    0.0000000000
      3  H         1.0613209170   -2.9724412062    0.0000000000
      4  I        -1.2879475654   -0.8763859320    0.0000000000
      5  C         1.5421581142   -2.0010634136    0.0000000000
      6  C         0.8300559826   -0.8815761595    0.0000000000
   Point Group: cs    Number of degrees of freedom:     9


   Energy is  -9571.067784564

 Hessian Updated using BFGS Update

  9 Hessian modes will be used to form the next step
  Hessian Eigenvalues:
     0.045829    0.121970    0.145130    0.165304    0.274776    0.356302
     0.383538    0.539714    0.638211

 Minimum Search - Taking Simple RFO Step
 Searching for Lamda that Minimizes Along All modes
 Value Taken    Lamda =  -0.00001773
 Step Taken.  Stepsize is  0.011494

                             Maximum     Tolerance    Cnvgd?
         Gradient           0.001579      0.000300      NO
         Displacement       0.006695      0.001200      NO
         Energy change     -0.000021      0.000001      NO


 New Cartesian Coordinates Obtained by Inverse Iteration

 Displacement from previous Coordinates is:  0.009634
 ----------------------------------------------------------------
             Standard Nuclear Orientation (Angstroms)
    I     Atom           X                Y                Z
 ----------------------------------------------------------------
    1      H       2.6262880603    -1.9713363362     0.0000000000
    2      Br      1.6740366988     0.8327301793     0.0000000000
    3      H       1.0585502669    -2.9706755516     0.0000000000
    4      I      -1.2873754651    -0.8766943598     0.0000000000
    5      C       1.5429748350    -2.0018083806     0.0000000000
    6      C       0.8325604158    -0.8813725206     0.0000000000
 ----------------------------------------------------------------
 Molecular Point Group                 Cs    NOp =  2
 Largest Abelian Subgroup              Cs    NOp =  2
 Nuclear Repulsion Energy =   569.4758386383 hartrees
 There are       51 alpha and       51 beta electrons
 Applying Cartesian multipole field
    Component          Value
    ---------          -----
     (2,0,0)        1.00000E-11
     (0,2,0)        2.00000E-11
     (0,0,2)       -3.00000E-11
 Nucleus-field energy     =     0.0000000152 hartrees
 Requested basis set is 6-311++G(d,p)
 There are 65 shells and 168 basis functions
 A cutoff of  1.0D-11 yielded   1774 shell pairs
 There are     12385 function pairs (     13912 Cartesian)
 Smallest overlap matrix eigenvalue = 6.20E-05
 Guess MOs from SCF MO coefficient file

 -----------------------------------------------------------------------
  General SCF calculation program by
  Eric Jon Sundstrom, Paul Horn, Yuezhi Mao, Dmitri Zuev, Alec White,
  David Stuck, Shaama M.S., Shane Yost, Joonho Lee, David Small,
  Daniel Levine, Susi Lehtola, Hugh Burton, Evgeny Epifanovsky
 -----------------------------------------------------------------------
 Exchange:     0.2000 Hartree-Fock + 0.0800 Slater + 0.7200 B88
 Correlation:  0.1900 VWN1RPA + 0.8100 LYP
 Using SG-1 standard quadrature grid
 using 4 threads for integral computing
 -------------------------------------------------------
 OpenMP Integral computing Module                
 Release: version 2.0, May 2017, Q-Chem Inc. Pleasanton 
 -------------------------------------------------------
 -------------------------------------------------------
 OpenMP BLAS3 based DFT computing Module                
 Release: version 1.0, May 2013, Q-Chem Inc. Pittsburgh 
 -------------------------------------------------------
 A restricted SCF calculation will be
 performed using DIIS
 SCF converges when DIIS error is below 1.0e-08
 ---------------------------------------
  Cycle       Energy         DIIS error
 ---------------------------------------
    1   -9571.0677902977      3.41e-05  
    2   -9571.0677957170      8.08e-06  
    3   -9571.0677955191      1.16e-05  
    4   -9571.0677959729      2.88e-06  
    5   -9571.0677960033      8.80e-07  
    6   -9571.0677960053      2.15e-07  
    7   -9571.0677960053      8.26e-08  
    8   -9571.0677960054      2.07e-08  
    9   -9571.0677960053      5.57e-09  Convergence criterion met
 ---------------------------------------
 SCF time:   CPU 23.31s  wall 7.00s 
 SCF   energy in the final basis set =    -9571.0677960053
 Total energy in the final basis set =    -9571.0677960053

 --------------------------------------------------------------
             Orbital Energies (a.u.) and Symmetries
 --------------------------------------------------------------

 Alpha MOs, Restricted
 -- Occupied --                  
******* -482.85 -176.31 -165.72 -165.72 -165.72  -62.50  -56.32
  1 A'    2 A'    3 A'    4 A'    1 A"    5 A'    6 A'    7 A'                 
-56.318 -56.318 -35.811 -31.305 -31.298 -31.298 -22.955 -22.954
  2 A"    8 A'    9 A'   10 A'    3 A"   11 A'   12 A'    4 A"                 
-22.954 -22.949 -22.949 -10.282 -10.204  -8.710  -6.542  -6.529
 13 A'   14 A'    5 A"   15 A'   16 A'   17 A'   18 A'    6 A"                 
 -6.528  -6.361  -4.773  -4.758  -4.758  -2.653  -2.649  -2.649
 19 A'   20 A'   21 A'    7 A"   22 A'   23 A'    8 A"   24 A'                 
 -2.638  -2.638  -2.039  -2.034  -2.034  -2.021  -2.021  -0.855
  9 A"   25 A'   26 A'   10 A"   27 A'   11 A"   28 A'   29 A'                 
 -0.764  -0.676  -0.558  -0.485  -0.452  -0.376  -0.373  -0.313
 30 A'   31 A'   32 A'   33 A'   34 A'   12 A"   35 A'   36 A'                 
 -0.294  -0.276  -0.262
 13 A"   37 A'   14 A"                                                         
 -- Virtual --                   
 -0.073  -0.041  -0.018  -0.002   0.025   0.031   0.059   0.069
 38 A'   15 A"   39 A'   40 A'   41 A'   42 A'   16 A"   43 A'                 
  0.072   0.083   0.096   0.107   0.120   0.121   0.133   0.149
 44 A'   17 A"   45 A'   46 A'   47 A'   18 A"   48 A'   49 A'                 
  0.162   0.188   0.197   0.222   0.234   0.291   0.311   0.383
 50 A'   51 A'   52 A'   53 A'   19 A"   54 A'   55 A'   56 A'                 
  0.392   0.398   0.408   0.425   0.427   0.447   0.465   0.480
 20 A"   57 A'   21 A"   22 A"   58 A'   59 A'   60 A'   61 A'                 
  0.497   0.505   0.544   0.558   0.569   0.582   0.642   0.655
 23 A"   62 A'   24 A"   63 A'   25 A"   64 A'   65 A'   66 A'                 
  0.702   0.708   0.719   0.760   0.843   0.861   0.948   0.972
 26 A"   67 A'   68 A'   69 A'   70 A'   71 A'   72 A'   73 A'                 
  1.011   1.138   1.296   1.333   1.368   1.400   1.451   1.476
 27 A"   28 A"   29 A"   74 A'   75 A'   30 A"   76 A'   77 A'                 
  1.553   1.648   1.652   1.717   1.951   1.994   1.998   2.025
 78 A'   31 A"   79 A'   80 A'   32 A"   81 A'   33 A"   82 A'                 
  2.036   2.072   2.198   2.223   2.547   2.571   2.662   2.664
 34 A"   83 A'   84 A'   85 A'   86 A'   87 A'   88 A'   35 A"                 
  2.689   2.841   2.991   3.183   3.700   3.716   3.956   3.980
 89 A'   36 A"   90 A'   91 A'   92 A'   93 A'   37 A"   94 A'                 
  3.991   3.997   4.018   4.072   4.075   4.157   4.269   4.373
 38 A"   39 A"   95 A'   96 A'   40 A"   97 A'   98 A'   99 A'                 
  4.408   5.997   6.040   6.084   6.616   7.543   7.586   7.666
100 A'   41 A"  101 A'  102 A'  103 A'   42 A"  104 A'  105 A'                 
 23.507  24.197  27.842  28.338  28.372  28.386  28.528  28.539
106 A'  107 A'  108 A'   43 A"  109 A'  110 A'   44 A"  111 A'                 
 28.551  28.595  28.686  47.886 127.882 127.908 127.935 151.641
 45 A"  112 A'  113 A'  114 A'   46 A"  115 A'  116 A'  117 A'                 
289.739 289.780 289.8911020.6721901.803
 47 A"  118 A'  119 A'  120 A'  121 A'                                         

 Beta MOs, Restricted
 -- Occupied --                  
******* -482.85 -176.31 -165.72 -165.72 -165.72  -62.50  -56.32
  1 A'    2 A'    3 A'    4 A'    1 A"    5 A'    6 A'    7 A'                 
-56.318 -56.318 -35.811 -31.305 -31.298 -31.298 -22.955 -22.954
  2 A"    8 A'    9 A'   10 A'    3 A"   11 A'   12 A'    4 A"                 
-22.954 -22.949 -22.949 -10.282 -10.204  -8.710  -6.542  -6.529
 13 A'   14 A'    5 A"   15 A'   16 A'   17 A'   18 A'    6 A"                 
 -6.528  -6.361  -4.773  -4.758  -4.758  -2.653  -2.649  -2.649
 19 A'   20 A'   21 A'    7 A"   22 A'   23 A'    8 A"   24 A'                 
 -2.638  -2.638  -2.039  -2.034  -2.034  -2.021  -2.021  -0.855
  9 A"   25 A'   26 A'   10 A"   27 A'   11 A"   28 A'   29 A'                 
 -0.764  -0.676  -0.558  -0.485  -0.452  -0.376  -0.373  -0.313
 30 A'   31 A'   32 A'   33 A'   34 A'   12 A"   35 A'   36 A'                 
 -0.294  -0.276  -0.262
 13 A"   37 A'   14 A"                                                         
 -- Virtual --                   
 -0.073  -0.041  -0.018  -0.002   0.025   0.031   0.059   0.069
 38 A'   15 A"   39 A'   40 A'   41 A'   42 A'   16 A"   43 A'                 
  0.072   0.083   0.096   0.107   0.120   0.121   0.133   0.149
 44 A'   17 A"   45 A'   46 A'   47 A'   18 A"   48 A'   49 A'                 
  0.162   0.188   0.197   0.222   0.234   0.291   0.311   0.383
 50 A'   51 A'   52 A'   53 A'   19 A"   54 A'   55 A'   56 A'                 
  0.392   0.398   0.408   0.425   0.427   0.447   0.465   0.480
 20 A"   57 A'   21 A"   22 A"   58 A'   59 A'   60 A'   61 A'                 
  0.497   0.505   0.544   0.558   0.569   0.582   0.642   0.655
 23 A"   62 A'   24 A"   63 A'   25 A"   64 A'   65 A'   66 A'                 
  0.702   0.708   0.719   0.760   0.843   0.861   0.948   0.972
 26 A"   67 A'   68 A'   69 A'   70 A'   71 A'   72 A'   73 A'                 
  1.011   1.138   1.296   1.333   1.368   1.400   1.451   1.476
 27 A"   28 A"   29 A"   74 A'   75 A'   30 A"   76 A'   77 A'                 
  1.553   1.648   1.652   1.717   1.951   1.994   1.998   2.025
 78 A'   31 A"   79 A'   80 A'   32 A"   81 A'   33 A"   82 A'                 
  2.036   2.072   2.198   2.223   2.547   2.571   2.662   2.664
 34 A"   83 A'   84 A'   85 A'   86 A'   87 A'   88 A'   35 A"                 
  2.689   2.841   2.991   3.183   3.700   3.716   3.956   3.980
 89 A'   36 A"   90 A'   91 A'   92 A'   93 A'   37 A"   94 A'                 
  3.991   3.997   4.018   4.072   4.075   4.157   4.269   4.373
 38 A"   39 A"   95 A'   96 A'   40 A"   97 A'   98 A'   99 A'                 
  4.408   5.997   6.040   6.084   6.616   7.543   7.586   7.666
100 A'   41 A"  101 A'  102 A'  103 A'   42 A"  104 A'  105 A'                 
 23.507  24.197  27.842  28.338  28.372  28.386  28.528  28.539
106 A'  107 A'  108 A'   43 A"  109 A'  110 A'   44 A"  111 A'                 
 28.551  28.595  28.686  47.886 127.882 127.908 127.935 151.641
 45 A"  112 A'  113 A'  114 A'   46 A"  115 A'  116 A'  117 A'                 
289.739 289.780 289.8911020.6721901.803
 47 A"  118 A'  119 A'  120 A'  121 A'                                         
 --------------------------------------------------------------

          Ground-State Mulliken Net Atomic Charges

     Atom                 Charge (a.u.)
  ----------------------------------------
      1 H                     0.156964
      2 Br                   -0.109050
      3 H                     0.137169
      4 I                     0.094766
      5 C                    -0.276097
      6 C                    -0.003753
  ----------------------------------------
  Sum of atomic charges =     0.000000

 -----------------------------------------------------------------
                    Cartesian Multipole Moments
 -----------------------------------------------------------------
    Charge (ESU x 10^10)
                 0.0000
    Dipole Moment (Debye)
         X       0.4601      Y      -1.1793      Z       0.0000
       Tot       1.2658
    Quadrupole Moments (Debye-Ang)
        XX     -55.0738     XY      -1.8296     YY     -55.0918
        XZ      -0.0000     YZ      -0.0000     ZZ     -61.2939
    Octopole Moments (Debye-Ang^2)
       XXX     -32.4838    XXY      23.1553    XYY       0.3938
       YYY      78.6631    XXZ       0.0000    XYZ       0.0000
       YYZ       0.0000    XZZ     -10.9416    YZZ      30.7401
       ZZZ       0.0000
    Hexadecapole Moments (Debye-Ang^3)
      XXXX    -743.6548   XXXY     -95.5837   XXYY    -194.7624
      XYYY    -102.8507   YYYY    -448.7380   XXXZ      -0.0000
      XXYZ      -0.0000   XYYZ      -0.0000   YYYZ      -0.0000
      XXZZ    -151.8351   XYZZ     -30.1406   YYZZ    -100.6205
      XZZZ      -0.0000   YZZZ      -0.0000   ZZZZ     -81.1723
 -----------------------------------------------------------------
 Calculating analytic gradient of the SCF energy
 Gradient of SCF Energy
            1           2           3           4           5           6
    1  -0.0000800  -0.0000230  -0.0000728   0.0015118   0.0001219  -0.0014578
    2  -0.0000023  -0.0001500  -0.0001391  -0.0000215   0.0001802   0.0001327
    3  -0.0000000  -0.0000000   0.0000000   0.0000000   0.0000000  -0.0000000
 Max gradient component =       1.512E-03
 RMS gradient           =       5.017E-04
 Gradient time:  CPU 8.59 s  wall 2.25 s
 Geometry Optimization Parameters
   NAtoms,    NIC,     NZ,  NCons,   NDum,   NFix, NCnnct, MaxDiis
        6      32       0       0       0       0       0       0

 Cartesian Hessian Update
 Hessian Updated using BFGS Update


** GEOMETRY OPTIMIZATION IN DELOCALIZED INTERNAL COORDINATES **
   Searching for a Minimum

   Optimization Cycle:  20

                       Coordinates (Angstroms)
     ATOM                X               Y               Z
      1  H         2.6262880603   -1.9713363362    0.0000000000
      2  Br        1.6740366988    0.8327301793    0.0000000000
      3  H         1.0585502669   -2.9706755516    0.0000000000
      4  I        -1.2873754651   -0.8766943598    0.0000000000
      5  C         1.5429748350   -2.0018083806    0.0000000000
      6  C         0.8325604158   -0.8813725206    0.0000000000
   Point Group: cs    Number of degrees of freedom:     9


   Energy is  -9571.067796005

 Hessian Updated using BFGS Update

  9 Hessian modes will be used to form the next step
  Hessian Eigenvalues:
     0.052660    0.109437    0.127769    0.163392    0.277341    0.353570
     0.375552    0.440878    0.631162

 Minimum Search - Taking Simple RFO Step
 Searching for Lamda that Minimizes Along All modes
 Value Taken    Lamda =  -0.00000686
 Step Taken.  Stepsize is  0.006156

                             Maximum     Tolerance    Cnvgd?
         Gradient           0.000736      0.000300      NO
         Displacement       0.004113      0.001200      NO
         Energy change     -0.000011      0.000001      NO


 New Cartesian Coordinates Obtained by Inverse Iteration

 Displacement from previous Coordinates is:  0.004648
 ----------------------------------------------------------------
             Standard Nuclear Orientation (Angstroms)
    I     Atom           X                Y                Z
 ----------------------------------------------------------------
    1      H       2.6268779818    -1.9713527308     0.0000000000
    2      Br      1.6738635233     0.8326008987     0.0000000000
    3      H       1.0574087757    -2.9698151715     0.0000000000
    4      I      -1.2884532366    -0.8772230231     0.0000000000
    5      C       1.5434282555    -2.0021531891     0.0000000000
    6      C       0.8339095120    -0.8812137537     0.0000000000
 ----------------------------------------------------------------
 Molecular Point Group                 Cs    NOp =  2
 Largest Abelian Subgroup              Cs    NOp =  2
 Nuclear Repulsion Energy =   569.3069104543 hartrees
 There are       51 alpha and       51 beta electrons
 Applying Cartesian multipole field
    Component          Value
    ---------          -----
     (2,0,0)        1.00000E-11
     (0,2,0)        2.00000E-11
     (0,0,2)       -3.00000E-11
 Nucleus-field energy     =     0.0000000152 hartrees
 Requested basis set is 6-311++G(d,p)
 There are 65 shells and 168 basis functions
 A cutoff of  1.0D-11 yielded   1774 shell pairs
 There are     12385 function pairs (     13912 Cartesian)
 Smallest overlap matrix eigenvalue = 6.19E-05
 Guess MOs from SCF MO coefficient file

 -----------------------------------------------------------------------
  General SCF calculation program by
  Eric Jon Sundstrom, Paul Horn, Yuezhi Mao, Dmitri Zuev, Alec White,
  David Stuck, Shaama M.S., Shane Yost, Joonho Lee, David Small,
  Daniel Levine, Susi Lehtola, Hugh Burton, Evgeny Epifanovsky
 -----------------------------------------------------------------------
 Exchange:     0.2000 Hartree-Fock + 0.0800 Slater + 0.7200 B88
 Correlation:  0.1900 VWN1RPA + 0.8100 LYP
 Using SG-1 standard quadrature grid
 using 4 threads for integral computing
 -------------------------------------------------------
 OpenMP Integral computing Module                
 Release: version 2.0, May 2017, Q-Chem Inc. Pleasanton 
 -------------------------------------------------------
 -------------------------------------------------------
 OpenMP BLAS3 based DFT computing Module                
 Release: version 1.0, May 2013, Q-Chem Inc. Pittsburgh 
 -------------------------------------------------------
 A restricted SCF calculation will be
 performed using DIIS
 SCF converges when DIIS error is below 1.0e-08
 ---------------------------------------
  Cycle       Energy         DIIS error
 ---------------------------------------
    1   -9571.0677993862      1.91e-05  
    2   -9571.0678008179      8.44e-06  
    3   -9571.0678005158      1.26e-05  
    4   -9571.0678010810      1.44e-06  
    5   -9571.0678010892      4.58e-07  
    6   -9571.0678010896      1.03e-07  
    7   -9571.0678010897      3.92e-08  
    8   -9571.0678010896      1.45e-08  
    9   -9571.0678010897      2.81e-09  Convergence criterion met
 ---------------------------------------
 SCF time:   CPU 23.26s  wall 6.00s 
 SCF   energy in the final basis set =    -9571.0678010897
 Total energy in the final basis set =    -9571.0678010897

 --------------------------------------------------------------
             Orbital Energies (a.u.) and Symmetries
 --------------------------------------------------------------

 Alpha MOs, Restricted
 -- Occupied --                  
******* -482.85 -176.31 -165.72 -165.72 -165.72  -62.50  -56.32
  1 A'    2 A'    3 A'    4 A'    1 A"    5 A'    6 A'    7 A'                 
-56.318 -56.318 -35.811 -31.305 -31.298 -31.298 -22.955 -22.954
  2 A"    8 A'    9 A'   10 A'    3 A"   11 A'   12 A'    4 A"                 
-22.954 -22.949 -22.949 -10.282 -10.204  -8.711  -6.543  -6.529
 13 A'   14 A'    5 A"   15 A'   16 A'   17 A'   18 A'    6 A"                 
 -6.528  -6.361  -4.773  -4.758  -4.758  -2.653  -2.649  -2.649
 19 A'   20 A'   21 A'    7 A"   22 A'   23 A'    8 A"   24 A'                 
 -2.638  -2.638  -2.039  -2.034  -2.034  -2.021  -2.021  -0.855
  9 A"   25 A'   26 A'   27 A'   10 A"   11 A"   28 A'   29 A'                 
 -0.765  -0.676  -0.558  -0.485  -0.452  -0.376  -0.373  -0.313
 30 A'   31 A'   32 A'   33 A'   34 A'   12 A"   35 A'   36 A'                 
 -0.294  -0.276  -0.262
 13 A"   37 A'   14 A"                                                         
 -- Virtual --                   
 -0.073  -0.041  -0.018  -0.002   0.025   0.031   0.059   0.069
 38 A'   15 A"   39 A'   40 A'   41 A'   42 A'   16 A"   43 A'                 
  0.072   0.083   0.096   0.107   0.120   0.121   0.133   0.149
 44 A'   17 A"   45 A'   46 A'   47 A'   18 A"   48 A'   49 A'                 
  0.162   0.188   0.196   0.222   0.234   0.291   0.311   0.383
 50 A'   51 A'   52 A'   53 A'   19 A"   54 A'   55 A'   56 A'                 
  0.392   0.398   0.408   0.425   0.427   0.447   0.465   0.480
 20 A"   57 A'   21 A"   22 A"   58 A'   59 A'   60 A'   61 A'                 
  0.497   0.505   0.544   0.558   0.568   0.582   0.642   0.656
 23 A"   62 A'   24 A"   63 A'   25 A"   64 A'   65 A'   66 A'                 
  0.702   0.708   0.719   0.760   0.843   0.861   0.948   0.972
 26 A"   67 A'   68 A'   69 A'   70 A'   71 A'   72 A'   73 A'                 
  1.010   1.138   1.296   1.332   1.367   1.400   1.450   1.476
 27 A"   28 A"   29 A"   74 A'   75 A'   30 A"   76 A'   77 A'                 
  1.554   1.648   1.653   1.717   1.952   1.993   1.998   2.026
 78 A'   31 A"   79 A'   80 A'   32 A"   81 A'   33 A"   82 A'                 
  2.036   2.072   2.198   2.223   2.547   2.572   2.662   2.664
 34 A"   83 A'   84 A'   85 A'   86 A'   87 A'   88 A'   35 A"                 
  2.688   2.841   2.991   3.184   3.700   3.716   3.956   3.980
 89 A'   36 A"   90 A'   91 A'   92 A'   93 A'   37 A"   94 A'                 
  3.991   3.997   4.017   4.072   4.075   4.157   4.269   4.373
 38 A"   39 A"   95 A'   96 A'   40 A"   97 A'   98 A'   99 A'                 
  4.407   5.997   6.040   6.083   6.616   7.543   7.586   7.666
100 A'   41 A"  101 A'  102 A'  103 A'   42 A"  104 A'  105 A'                 
 23.507  24.197  27.842  28.338  28.372  28.385  28.529  28.539
106 A'  107 A'  108 A'   43 A"  109 A'  110 A'   44 A"  111 A'                 
 28.551  28.595  28.686  47.886 127.882 127.908 127.935 151.640
 45 A"  112 A'  113 A'  114 A'   46 A"  115 A'  116 A'  117 A'                 
289.739 289.780 289.8911020.6721901.802
 47 A"  118 A'  119 A'  120 A'  121 A'                                         

 Beta MOs, Restricted
 -- Occupied --                  
******* -482.85 -176.31 -165.72 -165.72 -165.72  -62.50  -56.32
  1 A'    2 A'    3 A'    4 A'    1 A"    5 A'    6 A'    7 A'                 
-56.318 -56.318 -35.811 -31.305 -31.298 -31.298 -22.955 -22.954
  2 A"    8 A'    9 A'   10 A'    3 A"   11 A'   12 A'    4 A"                 
-22.954 -22.949 -22.949 -10.282 -10.204  -8.711  -6.543  -6.529
 13 A'   14 A'    5 A"   15 A'   16 A'   17 A'   18 A'    6 A"                 
 -6.528  -6.361  -4.773  -4.758  -4.758  -2.653  -2.649  -2.649
 19 A'   20 A'   21 A'    7 A"   22 A'   23 A'    8 A"   24 A'                 
 -2.638  -2.638  -2.039  -2.034  -2.034  -2.021  -2.021  -0.855
  9 A"   25 A'   26 A'   27 A'   10 A"   11 A"   28 A'   29 A'                 
 -0.765  -0.676  -0.558  -0.485  -0.452  -0.376  -0.373  -0.313
 30 A'   31 A'   32 A'   33 A'   34 A'   12 A"   35 A'   36 A'                 
 -0.294  -0.276  -0.262
 13 A"   37 A'   14 A"                                                         
 -- Virtual --                   
 -0.073  -0.041  -0.018  -0.002   0.025   0.031   0.059   0.069
 38 A'   15 A"   39 A'   40 A'   41 A'   42 A'   16 A"   43 A'                 
  0.072   0.083   0.096   0.107   0.120   0.121   0.133   0.149
 44 A'   17 A"   45 A'   46 A'   47 A'   18 A"   48 A'   49 A'                 
  0.162   0.188   0.196   0.222   0.234   0.291   0.311   0.383
 50 A'   51 A'   52 A'   53 A'   19 A"   54 A'   55 A'   56 A'                 
  0.392   0.398   0.408   0.425   0.427   0.447   0.465   0.480
 20 A"   57 A'   21 A"   22 A"   58 A'   59 A'   60 A'   61 A'                 
  0.497   0.505   0.544   0.558   0.568   0.582   0.642   0.656
 23 A"   62 A'   24 A"   63 A'   25 A"   64 A'   65 A'   66 A'                 
  0.702   0.708   0.719   0.760   0.843   0.861   0.948   0.972
 26 A"   67 A'   68 A'   69 A'   70 A'   71 A'   72 A'   73 A'                 
  1.010   1.138   1.296   1.332   1.367   1.400   1.450   1.476
 27 A"   28 A"   29 A"   74 A'   75 A'   30 A"   76 A'   77 A'                 
  1.554   1.648   1.653   1.717   1.952   1.993   1.998   2.026
 78 A'   31 A"   79 A'   80 A'   32 A"   81 A'   33 A"   82 A'                 
  2.036   2.072   2.198   2.223   2.547   2.572   2.662   2.664
 34 A"   83 A'   84 A'   85 A'   86 A'   87 A'   88 A'   35 A"                 
  2.688   2.841   2.991   3.184   3.700   3.716   3.956   3.980
 89 A'   36 A"   90 A'   91 A'   92 A'   93 A'   37 A"   94 A'                 
  3.991   3.997   4.017   4.072   4.075   4.157   4.269   4.373
 38 A"   39 A"   95 A'   96 A'   40 A"   97 A'   98 A'   99 A'                 
  4.407   5.997   6.040   6.083   6.616   7.543   7.586   7.666
100 A'   41 A"  101 A'  102 A'  103 A'   42 A"  104 A'  105 A'                 
 23.507  24.197  27.842  28.338  28.372  28.385  28.529  28.539
106 A'  107 A'  108 A'   43 A"  109 A'  110 A'   44 A"  111 A'                 
 28.551  28.595  28.686  47.886 127.882 127.908 127.935 151.640
 45 A"  112 A'  113 A'  114 A'   46 A"  115 A'  116 A'  117 A'                 
289.739 289.780 289.8911020.6721901.802
 47 A"  118 A'  119 A'  120 A'  121 A'                                         
 --------------------------------------------------------------

          Ground-State Mulliken Net Atomic Charges

     Atom                 Charge (a.u.)
  ----------------------------------------
      1 H                     0.156855
      2 Br                   -0.108586
      3 H                     0.137170
      4 I                     0.093813
      5 C                    -0.275909
      6 C                    -0.003343
  ----------------------------------------
  Sum of atomic charges =     0.000000

 -----------------------------------------------------------------
                    Cartesian Multipole Moments
 -----------------------------------------------------------------
    Charge (ESU x 10^10)
                 0.0000
    Dipole Moment (Debye)
         X       0.4686      Y      -1.1743      Z       0.0000
       Tot       1.2644
    Quadrupole Moments (Debye-Ang)
        XX     -55.0697     XY      -1.8264     YY     -55.0934
        XZ       0.0000     YZ      -0.0000     ZZ     -61.2970
    Octopole Moments (Debye-Ang^2)
       XXX     -32.3737    XXY      23.1828    XYY       0.4200
       YYY      78.7500    XXZ       0.0000    XYZ      -0.0000
       YYZ       0.0000    XZZ     -10.9054    YZZ      30.7667
       ZZZ       0.0000
    Hexadecapole Moments (Debye-Ang^3)
      XXXX    -744.1012   XXXY     -95.6612   XXYY    -194.9002
      XYYY    -102.8883   YYYY    -448.9292   XXXZ      -0.0000
      XXYZ      -0.0000   XYYZ       0.0000   YYYZ      -0.0000
      XXZZ    -151.9265   XYZZ     -30.1703   YYZZ    -100.6492
      XZZZ       0.0000   YZZZ      -0.0000   ZZZZ     -81.1836
 -----------------------------------------------------------------
 Calculating analytic gradient of the SCF energy
 Gradient of SCF Energy
            1           2           3           4           5           6
    1   0.0000145  -0.0001315  -0.0001242   0.0010347   0.0000169  -0.0008104
    2   0.0001452  -0.0003140   0.0001299  -0.0000374  -0.0001857   0.0002621
    3   0.0000000   0.0000000  -0.0000000   0.0000000  -0.0000000   0.0000000
 Max gradient component =       1.035E-03
 RMS gradient           =       3.335E-04
 Gradient time:  CPU 8.58 s  wall 2.25 s
 Geometry Optimization Parameters
   NAtoms,    NIC,     NZ,  NCons,   NDum,   NFix, NCnnct, MaxDiis
        6      32       0       0       0       0       0       0

 Cartesian Hessian Update
 Hessian Updated using BFGS Update


** GEOMETRY OPTIMIZATION IN DELOCALIZED INTERNAL COORDINATES **
   Searching for a Minimum

   Optimization Cycle:  21

                       Coordinates (Angstroms)
     ATOM                X               Y               Z
      1  H         2.6268779818   -1.9713527308    0.0000000000
      2  Br        1.6738635233    0.8326008987    0.0000000000
      3  H         1.0574087757   -2.9698151715    0.0000000000
      4  I        -1.2884532366   -0.8772230231    0.0000000000
      5  C         1.5434282555   -2.0021531891    0.0000000000
      6  C         0.8339095120   -0.8812137537    0.0000000000
   Point Group: cs    Number of degrees of freedom:     9


   Energy is  -9571.067801090

 Hessian Updated using BFGS Update

  9 Hessian modes will be used to form the next step
  Hessian Eigenvalues:
     0.047963    0.098623    0.125457    0.162656    0.259576    0.288516
     0.358397    0.401978    0.612596

 Minimum Search - Taking Simple RFO Step
 Searching for Lamda that Minimizes Along All modes
 Value Taken    Lamda =  -0.00000614
 Step Taken.  Stepsize is  0.007861

                             Maximum     Tolerance    Cnvgd?
         Gradient           0.000552      0.000300      NO
         Displacement       0.005412      0.001200      NO
         Energy change     -0.000005      0.000001      NO


 New Cartesian Coordinates Obtained by Inverse Iteration

 Displacement from previous Coordinates is:  0.005000
 ----------------------------------------------------------------
             Standard Nuclear Orientation (Angstroms)
    I     Atom           X                Y                Z
 ----------------------------------------------------------------
    1      H       2.6273464111    -1.9717990553     0.0000000000
    2      Br      1.6741909673     0.8329976950     0.0000000000
    3      H       1.0573013238    -2.9695802069     0.0000000000
    4      I      -1.2906421294    -0.8773931119     0.0000000000
    5      C       1.5438288144    -2.0023354788     0.0000000000
    6      C       0.8350094245    -0.8810468117     0.0000000000
 ----------------------------------------------------------------
 Molecular Point Group                 Cs    NOp =  2
 Largest Abelian Subgroup              Cs    NOp =  2
 Nuclear Repulsion Energy =   568.9214125520 hartrees
 There are       51 alpha and       51 beta electrons
 Applying Cartesian multipole field
    Component          Value
    ---------          -----
     (2,0,0)        1.00000E-11
     (0,2,0)        2.00000E-11
     (0,0,2)       -3.00000E-11
 Nucleus-field energy     =     0.0000000152 hartrees
 Requested basis set is 6-311++G(d,p)
 There are 65 shells and 168 basis functions
 A cutoff of  1.0D-11 yielded   1773 shell pairs
 There are     12360 function pairs (     13876 Cartesian)
 Smallest overlap matrix eigenvalue = 6.19E-05
 Guess MOs from SCF MO coefficient file

 -----------------------------------------------------------------------
  General SCF calculation program by
  Eric Jon Sundstrom, Paul Horn, Yuezhi Mao, Dmitri Zuev, Alec White,
  David Stuck, Shaama M.S., Shane Yost, Joonho Lee, David Small,
  Daniel Levine, Susi Lehtola, Hugh Burton, Evgeny Epifanovsky
 -----------------------------------------------------------------------
 Exchange:     0.2000 Hartree-Fock + 0.0800 Slater + 0.7200 B88
 Correlation:  0.1900 VWN1RPA + 0.8100 LYP
 Using SG-1 standard quadrature grid
 using 4 threads for integral computing
 -------------------------------------------------------
 OpenMP Integral computing Module                
 Release: version 2.0, May 2017, Q-Chem Inc. Pleasanton 
 -------------------------------------------------------
 -------------------------------------------------------
 OpenMP BLAS3 based DFT computing Module                
 Release: version 1.0, May 2013, Q-Chem Inc. Pittsburgh 
 -------------------------------------------------------
 A restricted SCF calculation will be
 performed using DIIS
 SCF converges when DIIS error is below 1.0e-08
 ---------------------------------------
  Cycle       Energy         DIIS error
 ---------------------------------------
    1   -9571.0678030879      2.06e-05  
    2   -9571.0678041229      1.52e-05  
    3   -9571.0678041809      1.48e-05  
    4   -9571.0678049557      1.47e-06  
    5   -9571.0678049636      5.45e-07  
    6   -9571.0678049645      1.31e-07  
    7   -9571.0678049645      5.73e-08  
    8   -9571.0678049644      1.06e-08  
    9   -9571.0678049645      2.77e-09  Convergence criterion met
 ---------------------------------------
 SCF time:   CPU 23.19s  wall 6.00s 
 SCF   energy in the final basis set =    -9571.0678049645
 Total energy in the final basis set =    -9571.0678049645

 --------------------------------------------------------------
             Orbital Energies (a.u.) and Symmetries
 --------------------------------------------------------------

 Alpha MOs, Restricted
 -- Occupied --                  
******* -482.85 -176.31 -165.72 -165.72 -165.72  -62.50  -56.32
  1 A'    2 A'    3 A'    4 A'    1 A"    5 A'    6 A'    7 A'                 
-56.318 -56.318 -35.811 -31.305 -31.298 -31.298 -22.955 -22.954
  2 A"    8 A'    9 A'   10 A'    3 A"   11 A'   12 A'    4 A"                 
-22.953 -22.949 -22.949 -10.283 -10.204  -8.711  -6.543  -6.529
 13 A'   14 A'    5 A"   15 A'   16 A'   17 A'   18 A'    6 A"                 
 -6.529  -6.361  -4.773  -4.758  -4.758  -2.653  -2.649  -2.649
 19 A'   20 A'   21 A'    7 A"   22 A'   23 A'    8 A"   24 A'                 
 -2.638  -2.638  -2.039  -2.034  -2.034  -2.021  -2.021  -0.855
  9 A"   25 A'   26 A'   27 A'   10 A"   11 A"   28 A'   29 A'                 
 -0.765  -0.675  -0.558  -0.485  -0.452  -0.376  -0.373  -0.313
 30 A'   31 A'   32 A'   33 A'   34 A'   12 A"   35 A'   36 A'                 
 -0.294  -0.276  -0.262
 13 A"   37 A'   14 A"                                                         
 -- Virtual --                   
 -0.074  -0.041  -0.018  -0.002   0.025   0.031   0.059   0.069
 38 A'   15 A"   39 A'   40 A'   41 A'   42 A'   16 A"   43 A'                 
  0.072   0.083   0.096   0.107   0.120   0.121   0.133   0.149
 44 A'   17 A"   45 A'   46 A'   47 A'   18 A"   48 A'   49 A'                 
  0.162   0.188   0.196   0.222   0.234   0.291   0.311   0.383
 50 A'   51 A'   52 A'   53 A'   19 A"   54 A'   55 A'   56 A'                 
  0.392   0.398   0.408   0.424   0.427   0.447   0.465   0.480
 20 A"   57 A'   21 A"   22 A"   58 A'   59 A'   60 A'   61 A'                 
  0.497   0.505   0.544   0.558   0.568   0.582   0.641   0.656
 23 A"   62 A'   24 A"   63 A'   25 A"   64 A'   65 A'   66 A'                 
  0.702   0.708   0.718   0.760   0.843   0.861   0.948   0.972
 26 A"   67 A'   68 A'   69 A'   70 A'   71 A'   72 A'   73 A'                 
  1.010   1.138   1.296   1.332   1.367   1.400   1.450   1.475
 27 A"   28 A"   29 A"   74 A'   75 A'   30 A"   76 A'   77 A'                 
  1.554   1.648   1.653   1.717   1.951   1.993   1.998   2.025
 78 A'   31 A"   79 A'   80 A'   32 A"   81 A'   33 A"   82 A'                 
  2.036   2.072   2.198   2.223   2.547   2.572   2.662   2.664
 34 A"   83 A'   84 A'   85 A'   86 A'   87 A'   88 A'   35 A"                 
  2.688   2.841   2.991   3.184   3.700   3.716   3.956   3.980
 89 A'   36 A"   90 A'   91 A'   92 A'   93 A'   37 A"   94 A'                 
  3.991   3.997   4.017   4.072   4.075   4.157   4.269   4.373
 38 A"   39 A"   95 A'   96 A'   40 A"   97 A'   98 A'   99 A'                 
  4.406   5.997   6.039   6.082   6.616   7.543   7.586   7.666
100 A'   41 A"  101 A'  102 A'  103 A'   42 A"  104 A'  105 A'                 
 23.507  24.197  27.841  28.338  28.372  28.385  28.529  28.539
106 A'  107 A'  108 A'   43 A"  109 A'  110 A'   44 A"  111 A'                 
 28.551  28.595  28.686  47.886 127.882 127.908 127.935 151.640
 45 A"  112 A'  113 A'  114 A'   46 A"  115 A'  116 A'  117 A'                 
289.739 289.780 289.8911020.6721901.802
 47 A"  118 A'  119 A'  120 A'  121 A'                                         

 Beta MOs, Restricted
 -- Occupied --                  
******* -482.85 -176.31 -165.72 -165.72 -165.72  -62.50  -56.32
  1 A'    2 A'    3 A'    4 A'    1 A"    5 A'    6 A'    7 A'                 
-56.318 -56.318 -35.811 -31.305 -31.298 -31.298 -22.955 -22.954
  2 A"    8 A'    9 A'   10 A'    3 A"   11 A'   12 A'    4 A"                 
-22.953 -22.949 -22.949 -10.283 -10.204  -8.711  -6.543  -6.529
 13 A'   14 A'    5 A"   15 A'   16 A'   17 A'   18 A'    6 A"                 
 -6.529  -6.361  -4.773  -4.758  -4.758  -2.653  -2.649  -2.649
 19 A'   20 A'   21 A'    7 A"   22 A'   23 A'    8 A"   24 A'                 
 -2.638  -2.638  -2.039  -2.034  -2.034  -2.021  -2.021  -0.855
  9 A"   25 A'   26 A'   27 A'   10 A"   11 A"   28 A'   29 A'                 
 -0.765  -0.675  -0.558  -0.485  -0.452  -0.376  -0.373  -0.313
 30 A'   31 A'   32 A'   33 A'   34 A'   12 A"   35 A'   36 A'                 
 -0.294  -0.276  -0.262
 13 A"   37 A'   14 A"                                                         
 -- Virtual --                   
 -0.074  -0.041  -0.018  -0.002   0.025   0.031   0.059   0.069
 38 A'   15 A"   39 A'   40 A'   41 A'   42 A'   16 A"   43 A'                 
  0.072   0.083   0.096   0.107   0.120   0.121   0.133   0.149
 44 A'   17 A"   45 A'   46 A'   47 A'   18 A"   48 A'   49 A'                 
  0.162   0.188   0.196   0.222   0.234   0.291   0.311   0.383
 50 A'   51 A'   52 A'   53 A'   19 A"   54 A'   55 A'   56 A'                 
  0.392   0.398   0.408   0.424   0.427   0.447   0.465   0.480
 20 A"   57 A'   21 A"   22 A"   58 A'   59 A'   60 A'   61 A'                 
  0.497   0.505   0.544   0.558   0.568   0.582   0.641   0.656
 23 A"   62 A'   24 A"   63 A'   25 A"   64 A'   65 A'   66 A'                 
  0.702   0.708   0.718   0.760   0.843   0.861   0.948   0.972
 26 A"   67 A'   68 A'   69 A'   70 A'   71 A'   72 A'   73 A'                 
  1.010   1.138   1.296   1.332   1.367   1.400   1.450   1.475
 27 A"   28 A"   29 A"   74 A'   75 A'   30 A"   76 A'   77 A'                 
  1.554   1.648   1.653   1.717   1.951   1.993   1.998   2.025
 78 A'   31 A"   79 A'   80 A'   32 A"   81 A'   33 A"   82 A'                 
  2.036   2.072   2.198   2.223   2.547   2.572   2.662   2.664
 34 A"   83 A'   84 A'   85 A'   86 A'   87 A'   88 A'   35 A"                 
  2.688   2.841   2.991   3.184   3.700   3.716   3.956   3.980
 89 A'   36 A"   90 A'   91 A'   92 A'   93 A'   37 A"   94 A'                 
  3.991   3.997   4.017   4.072   4.075   4.157   4.269   4.373
 38 A"   39 A"   95 A'   96 A'   40 A"   97 A'   98 A'   99 A'                 
  4.406   5.997   6.039   6.082   6.616   7.543   7.586   7.666
100 A'   41 A"  101 A'  102 A'  103 A'   42 A"  104 A'  105 A'                 
 23.507  24.197  27.841  28.338  28.372  28.385  28.529  28.539
106 A'  107 A'  108 A'   43 A"  109 A'  110 A'   44 A"  111 A'                 
 28.551  28.595  28.686  47.886 127.882 127.908 127.935 151.640
 45 A"  112 A'  113 A'  114 A'   46 A"  115 A'  116 A'  117 A'                 
289.739 289.780 289.8911020.6721901.802
 47 A"  118 A'  119 A'  120 A'  121 A'                                         
 --------------------------------------------------------------

          Ground-State Mulliken Net Atomic Charges

     Atom                 Charge (a.u.)
  ----------------------------------------
      1 H                     0.156833
      2 Br                   -0.108257
      3 H                     0.137255
      4 I                     0.092858
      5 C                    -0.275974
      6 C                    -0.002715
  ----------------------------------------
  Sum of atomic charges =     0.000000

 -----------------------------------------------------------------
                    Cartesian Multipole Moments
 -----------------------------------------------------------------
    Charge (ESU x 10^10)
                 0.0000
    Dipole Moment (Debye)
         X       0.4769      Y      -1.1722      Z       0.0000
       Tot       1.2655
    Quadrupole Moments (Debye-Ang)
        XX     -55.0616     XY      -1.8299     YY     -55.0890
        XZ       0.0000     YZ      -0.0000     ZZ     -61.3027
    Octopole Moments (Debye-Ang^2)
       XXX     -32.2084    XXY      23.1779    XYY       0.4943
       YYY      78.7493    XXZ       0.0000    XYZ      -0.0000
       YYZ       0.0000    XZZ     -10.8476    YZZ      30.7723
       ZZZ       0.0000
    Hexadecapole Moments (Debye-Ang^3)
      XXXX    -745.1440   XXXY     -95.8659   XXYY    -195.0914
      XYYY    -103.1151   YYYY    -449.0177   XXXZ      -0.0000
      XXYZ      -0.0000   XYYZ       0.0000   YYYZ      -0.0000
      XXZZ    -152.1324   XYZZ     -30.2424   YYZZ    -100.6779
      XZZZ       0.0000   YZZZ      -0.0000   ZZZZ     -81.2022
 -----------------------------------------------------------------
 Calculating analytic gradient of the SCF energy
 Gradient of SCF Energy
            1           2           3           4           5           6
    1   0.0000415  -0.0000738  -0.0001011   0.0003060  -0.0000120  -0.0001605
    2   0.0001670  -0.0002228   0.0002164  -0.0000468  -0.0003120   0.0001982
    3   0.0000000   0.0000000   0.0000000  -0.0000000  -0.0000000   0.0000000
 Max gradient component =       3.120E-04
 RMS gradient           =       1.491E-04
 Gradient time:  CPU 8.59 s  wall 2.25 s
 Geometry Optimization Parameters
   NAtoms,    NIC,     NZ,  NCons,   NDum,   NFix, NCnnct, MaxDiis
        6      32       0       0       0       0       0       0

 Cartesian Hessian Update
 Hessian Updated using BFGS Update


** GEOMETRY OPTIMIZATION IN DELOCALIZED INTERNAL COORDINATES **
   Searching for a Minimum

   Optimization Cycle:  22

                       Coordinates (Angstroms)
     ATOM                X               Y               Z
      1  H         2.6273464111   -1.9717990553    0.0000000000
      2  Br        1.6741909673    0.8329976950    0.0000000000
      3  H         1.0573013238   -2.9695802069    0.0000000000
      4  I        -1.2906421294   -0.8773931119    0.0000000000
      5  C         1.5438288144   -2.0023354788    0.0000000000
      6  C         0.8350094245   -0.8810468117    0.0000000000
   Point Group: cs    Number of degrees of freedom:     9


   Energy is  -9571.067804964

 Hessian Updated using BFGS Update

  9 Hessian modes will be used to form the next step
  Hessian Eigenvalues:
     0.044522    0.105584    0.124191    0.161261    0.203969    0.286807
     0.357423    0.396172    0.601708

 Minimum Search - Taking Simple RFO Step
 Searching for Lamda that Minimizes Along All modes
 Value Taken    Lamda =  -0.00000138
 Step Taken.  Stepsize is  0.003427

                             Maximum     Tolerance    Cnvgd?
         Gradient           0.000403      0.000300      NO
         Displacement       0.001956      0.001200      NO
         Energy change     -0.000004      0.000001      NO


 New Cartesian Coordinates Obtained by Inverse Iteration

 Displacement from previous Coordinates is:  0.002979
 ----------------------------------------------------------------
             Standard Nuclear Orientation (Angstroms)
    I     Atom           X                Y                Z
 ----------------------------------------------------------------
    1      H       2.6274149594    -1.9723726991     0.0000000000
    2      Br      1.6742481115     0.8334802120     0.0000000000
    3      H       1.0579927610    -2.9699813826     0.0000000000
    4      I      -1.2916851638    -0.8769993218     0.0000000000
    5      C       1.5439054922    -2.0022807646     0.0000000000
    6      C       0.8351586515    -0.8810030134     0.0000000000
 ----------------------------------------------------------------
 Molecular Point Group                 Cs    NOp =  2
 Largest Abelian Subgroup              Cs    NOp =  2
 Nuclear Repulsion Energy =   568.7449988409 hartrees
 There are       51 alpha and       51 beta electrons
 Applying Cartesian multipole field
    Component          Value
    ---------          -----
     (2,0,0)        1.00000E-11
     (0,2,0)        2.00000E-11
     (0,0,2)       -3.00000E-11
 Nucleus-field energy     =     0.0000000152 hartrees
 Requested basis set is 6-311++G(d,p)
 There are 65 shells and 168 basis functions
 A cutoff of  1.0D-11 yielded   1773 shell pairs
 There are     12360 function pairs (     13876 Cartesian)
 Smallest overlap matrix eigenvalue = 6.19E-05
 Guess MOs from SCF MO coefficient file

 -----------------------------------------------------------------------
  General SCF calculation program by
  Eric Jon Sundstrom, Paul Horn, Yuezhi Mao, Dmitri Zuev, Alec White,
  David Stuck, Shaama M.S., Shane Yost, Joonho Lee, David Small,
  Daniel Levine, Susi Lehtola, Hugh Burton, Evgeny Epifanovsky
 -----------------------------------------------------------------------
 Exchange:     0.2000 Hartree-Fock + 0.0800 Slater + 0.7200 B88
 Correlation:  0.1900 VWN1RPA + 0.8100 LYP
 Using SG-1 standard quadrature grid
 using 4 threads for integral computing
 -------------------------------------------------------
 OpenMP Integral computing Module                
 Release: version 2.0, May 2017, Q-Chem Inc. Pleasanton 
 -------------------------------------------------------
 -------------------------------------------------------
 OpenMP BLAS3 based DFT computing Module                
 Release: version 1.0, May 2013, Q-Chem Inc. Pittsburgh 
 -------------------------------------------------------
 A restricted SCF calculation will be
 performed using DIIS
 SCF converges when DIIS error is below 1.0e-08
 ---------------------------------------
  Cycle       Energy         DIIS error
 ---------------------------------------
    1   -9571.0678055490      8.18e-06  
    2   -9571.0678056542      6.75e-06  
    3   -9571.0678057056      5.66e-06  
    4   -9571.0678058194      5.35e-07  
    5   -9571.0678058204      2.21e-07  
    6   -9571.0678058205      4.66e-08  
    7   -9571.0678058206      1.49e-08  
    8   -9571.0678058207      3.66e-09  Convergence criterion met
 ---------------------------------------
 SCF time:   CPU 20.62s  wall 6.00s 
 SCF   energy in the final basis set =    -9571.0678058207
 Total energy in the final basis set =    -9571.0678058207

 --------------------------------------------------------------
             Orbital Energies (a.u.) and Symmetries
 --------------------------------------------------------------

 Alpha MOs, Restricted
 -- Occupied --                  
******* -482.85 -176.31 -165.72 -165.72 -165.72  -62.50  -56.32
  1 A'    2 A'    3 A'    4 A'    1 A"    5 A'    6 A'    7 A'                 
-56.318 -56.318 -35.811 -31.305 -31.298 -31.298 -22.955 -22.954
  2 A"    8 A'    9 A'   10 A'    3 A"   11 A'   12 A'    4 A"                 
-22.953 -22.949 -22.949 -10.283 -10.204  -8.711  -6.543  -6.529
 13 A'   14 A'    5 A"   15 A'   16 A'   17 A'   18 A'    6 A"                 
 -6.529  -6.361  -4.773  -4.758  -4.758  -2.653  -2.650  -2.649
 19 A'   20 A'   21 A'    7 A"   22 A'   23 A'    8 A"   24 A'                 
 -2.638  -2.638  -2.039  -2.034  -2.034  -2.021  -2.021  -0.855
  9 A"   25 A'   26 A'   27 A'   10 A"   11 A"   28 A'   29 A'                 
 -0.765  -0.675  -0.558  -0.485  -0.452  -0.376  -0.373  -0.313
 30 A'   31 A'   32 A'   33 A'   34 A'   12 A"   35 A'   36 A'                 
 -0.294  -0.276  -0.262
 13 A"   37 A'   14 A"                                                         
 -- Virtual --                   
 -0.074  -0.041  -0.018  -0.002   0.025   0.031   0.059   0.069
 38 A'   15 A"   39 A'   40 A'   41 A'   42 A'   16 A"   43 A'                 
  0.072   0.083   0.096   0.107   0.120   0.121   0.133   0.149
 44 A'   17 A"   45 A'   46 A'   47 A'   18 A"   48 A'   49 A'                 
  0.162   0.188   0.196   0.222   0.234   0.291   0.311   0.383
 50 A'   51 A'   52 A'   53 A'   19 A"   54 A'   55 A'   56 A'                 
  0.392   0.398   0.408   0.424   0.427   0.447   0.465   0.480
 20 A"   57 A'   21 A"   22 A"   58 A'   59 A'   60 A'   61 A'                 
  0.497   0.505   0.544   0.557   0.568   0.582   0.641   0.656
 23 A"   62 A'   24 A"   63 A'   25 A"   64 A'   65 A'   66 A'                 
  0.702   0.708   0.718   0.760   0.843   0.861   0.948   0.972
 26 A"   67 A'   68 A'   69 A'   70 A'   71 A'   72 A'   73 A'                 
  1.010   1.138   1.296   1.332   1.366   1.400   1.450   1.476
 27 A"   28 A"   29 A"   74 A'   75 A'   30 A"   76 A'   77 A'                 
  1.554   1.648   1.652   1.717   1.951   1.994   1.998   2.025
 78 A'   31 A"   79 A'   80 A'   32 A"   81 A'   33 A"   82 A'                 
  2.036   2.072   2.198   2.223   2.547   2.572   2.662   2.664
 34 A"   83 A'   84 A'   85 A'   86 A'   87 A'   88 A'   35 A"                 
  2.688   2.841   2.991   3.184   3.700   3.716   3.956   3.980
 89 A'   36 A"   90 A'   91 A'   92 A'   93 A'   37 A"   94 A'                 
  3.991   3.997   4.017   4.071   4.075   4.157   4.269   4.373
 38 A"   39 A"   95 A'   96 A'   40 A"   97 A'   98 A'   99 A'                 
  4.406   5.997   6.039   6.082   6.616   7.543   7.586   7.666
100 A'   41 A"  101 A'  102 A'  103 A'   42 A"  104 A'  105 A'                 
 23.507  24.197  27.841  28.338  28.372  28.385  28.529  28.539
106 A'  107 A'  108 A'   43 A"  109 A'  110 A'   44 A"  111 A'                 
 28.551  28.595  28.686  47.886 127.882 127.908 127.935 151.640
 45 A"  112 A'  113 A'  114 A'   46 A"  115 A'  116 A'  117 A'                 
289.739 289.780 289.8901020.6721901.802
 47 A"  118 A'  119 A'  120 A'  121 A'                                         

 Beta MOs, Restricted
 -- Occupied --                  
******* -482.85 -176.31 -165.72 -165.72 -165.72  -62.50  -56.32
  1 A'    2 A'    3 A'    4 A'    1 A"    5 A'    6 A'    7 A'                 
-56.318 -56.318 -35.811 -31.305 -31.298 -31.298 -22.955 -22.954
  2 A"    8 A'    9 A'   10 A'    3 A"   11 A'   12 A'    4 A"                 
-22.953 -22.949 -22.949 -10.283 -10.204  -8.711  -6.543  -6.529
 13 A'   14 A'    5 A"   15 A'   16 A'   17 A'   18 A'    6 A"                 
 -6.529  -6.361  -4.773  -4.758  -4.758  -2.653  -2.650  -2.649
 19 A'   20 A'   21 A'    7 A"   22 A'   23 A'    8 A"   24 A'                 
 -2.638  -2.638  -2.039  -2.034  -2.034  -2.021  -2.021  -0.855
  9 A"   25 A'   26 A'   27 A'   10 A"   11 A"   28 A'   29 A'                 
 -0.765  -0.675  -0.558  -0.485  -0.452  -0.376  -0.373  -0.313
 30 A'   31 A'   32 A'   33 A'   34 A'   12 A"   35 A'   36 A'                 
 -0.294  -0.276  -0.262
 13 A"   37 A'   14 A"                                                         
 -- Virtual --                   
 -0.074  -0.041  -0.018  -0.002   0.025   0.031   0.059   0.069
 38 A'   15 A"   39 A'   40 A'   41 A'   42 A'   16 A"   43 A'                 
  0.072   0.083   0.096   0.107   0.120   0.121   0.133   0.149
 44 A'   17 A"   45 A'   46 A'   47 A'   18 A"   48 A'   49 A'                 
  0.162   0.188   0.196   0.222   0.234   0.291   0.311   0.383
 50 A'   51 A'   52 A'   53 A'   19 A"   54 A'   55 A'   56 A'                 
  0.392   0.398   0.408   0.424   0.427   0.447   0.465   0.480
 20 A"   57 A'   21 A"   22 A"   58 A'   59 A'   60 A'   61 A'                 
  0.497   0.505   0.544   0.557   0.568   0.582   0.641   0.656
 23 A"   62 A'   24 A"   63 A'   25 A"   64 A'   65 A'   66 A'                 
  0.702   0.708   0.718   0.760   0.843   0.861   0.948   0.972
 26 A"   67 A'   68 A'   69 A'   70 A'   71 A'   72 A'   73 A'                 
  1.010   1.138   1.296   1.332   1.366   1.400   1.450   1.476
 27 A"   28 A"   29 A"   74 A'   75 A'   30 A"   76 A'   77 A'                 
  1.554   1.648   1.652   1.717   1.951   1.994   1.998   2.025
 78 A'   31 A"   79 A'   80 A'   32 A"   81 A'   33 A"   82 A'                 
  2.036   2.072   2.198   2.223   2.547   2.572   2.662   2.664
 34 A"   83 A'   84 A'   85 A'   86 A'   87 A'   88 A'   35 A"                 
  2.688   2.841   2.991   3.184   3.700   3.716   3.956   3.980
 89 A'   36 A"   90 A'   91 A'   92 A'   93 A'   37 A"   94 A'                 
  3.991   3.997   4.017   4.071   4.075   4.157   4.269   4.373
 38 A"   39 A"   95 A'   96 A'   40 A"   97 A'   98 A'   99 A'                 
  4.406   5.997   6.039   6.082   6.616   7.543   7.586   7.666
100 A'   41 A"  101 A'  102 A'  103 A'   42 A"  104 A'  105 A'                 
 23.507  24.197  27.841  28.338  28.372  28.385  28.529  28.539
106 A'  107 A'  108 A'   43 A"  109 A'  110 A'   44 A"  111 A'                 
 28.551  28.595  28.686  47.886 127.882 127.908 127.935 151.640
 45 A"  112 A'  113 A'  114 A'   46 A"  115 A'  116 A'  117 A'                 
289.739 289.780 289.8901020.6721901.802
 47 A"  118 A'  119 A'  120 A'  121 A'                                         
 --------------------------------------------------------------

          Ground-State Mulliken Net Atomic Charges

     Atom                 Charge (a.u.)
  ----------------------------------------
      1 H                     0.156886
      2 Br                   -0.108246
      3 H                     0.137332
      4 I                     0.092635
      5 C                    -0.276117
      6 C                    -0.002491
  ----------------------------------------
  Sum of atomic charges =     0.000000

 -----------------------------------------------------------------
                    Cartesian Multipole Moments
 -----------------------------------------------------------------
    Charge (ESU x 10^10)
                 0.0000
    Dipole Moment (Debye)
         X       0.4789      Y      -1.1731      Z       0.0000
       Tot       1.2671
    Quadrupole Moments (Debye-Ang)
        XX     -55.0581     XY      -1.8362     YY     -55.0836
        XZ       0.0000     YZ       0.0000     ZZ     -61.3053
    Octopole Moments (Debye-Ang^2)
       XXX     -32.1323    XXY      23.1493    XYY       0.5462
       YYY      78.6741    XXZ       0.0000    XYZ      -0.0000
       YYZ      -0.0000    XZZ     -10.8192    YZZ      30.7539
       ZZZ      -0.0000
    Hexadecapole Moments (Debye-Ang^3)
      XXXX    -745.5926   XXXY     -95.9663   XXYY    -195.1331
      XYYY    -103.2466   YYYY    -448.9154   XXXZ       0.0000
      XXYZ      -0.0000   XYYZ      -0.0000   YYYZ       0.0000
      XXZZ    -152.2200   XYZZ     -30.2691   YYZZ    -100.6770
      XZZZ       0.0000   YZZZ       0.0000   ZZZZ     -81.2101
 -----------------------------------------------------------------
 Calculating analytic gradient of the SCF energy
 Gradient of SCF Energy
            1           2           3           4           5           6
    1   0.0000131  -0.0000025  -0.0000424   0.0000168   0.0000046   0.0000103
    2   0.0000733  -0.0000701   0.0000988  -0.0000232  -0.0001479   0.0000691
    3  -0.0000000   0.0000000   0.0000000   0.0000000  -0.0000000   0.0000000
 Max gradient component =       1.479E-04
 RMS gradient           =       5.252E-05
 Gradient time:  CPU 8.61 s  wall 2.25 s
 Geometry Optimization Parameters
   NAtoms,    NIC,     NZ,  NCons,   NDum,   NFix, NCnnct, MaxDiis
        6      32       0       0       0       0       0       0

 Cartesian Hessian Update
 Hessian Updated using BFGS Update


** GEOMETRY OPTIMIZATION IN DELOCALIZED INTERNAL COORDINATES **
   Searching for a Minimum

   Optimization Cycle:  23

                       Coordinates (Angstroms)
     ATOM                X               Y               Z
      1  H         2.6274149594   -1.9723726991    0.0000000000
      2  Br        1.6742481115    0.8334802120    0.0000000000
      3  H         1.0579927610   -2.9699813826    0.0000000000
      4  I        -1.2916851638   -0.8769993218    0.0000000000
      5  C         1.5439054922   -2.0022807646    0.0000000000
      6  C         0.8351586515   -0.8810030134    0.0000000000
   Point Group: cs    Number of degrees of freedom:     9


   Energy is  -9571.067805821

 Hessian Updated using BFGS Update

  9 Hessian modes will be used to form the next step
  Hessian Eigenvalues:
     0.047161    0.110331    0.116448    0.149314    0.169484    0.288441
     0.355622    0.383211    0.593580

 Minimum Search - Taking Simple RFO Step
 Searching for Lamda that Minimizes Along All modes
 Value Taken    Lamda =   0.00000000
 Step Taken.  Stepsize is  0.001200

                             Maximum     Tolerance    Cnvgd?
         Gradient           0.000147      0.000300     YES
         Displacement       0.000890      0.001200     YES
         Energy change     -0.000001      0.000001     YES


                       Distance Matrix (Angstroms)
             H (  1)   Br(  2)   H (  3)   I (  4)   C (  5)
   Br(  2)  2.963332
   H (  3)  1.859653  3.853063
   I (  4)  4.069298  3.423814  3.146674
   C (  5)  1.083922  2.838755  1.082846  3.050710
   C (  6)  2.098397  1.908802  2.100830  2.126848  1.326494

 Final energy is   -9571.0678058207031     


 ******************************
 **  OPTIMIZATION CONVERGED  **
 ******************************

                       Coordinates (Angstroms)
     ATOM                X               Y               Z
      1  H         2.6274149594   -1.9723726991    0.0000000000
      2  Br        1.6742481115    0.8334802120    0.0000000000
      3  H         1.0579927610   -2.9699813826    0.0000000000
      4  I        -1.2916851638   -0.8769993218    0.0000000000
      5  C         1.5439054922   -2.0022807646    0.0000000000
      6  C         0.8351586515   -0.8810030134    0.0000000000

Z-matrix Print:
$molecule
0 1
I 
C  1 2.126848
C  2 1.326494 1 122.404369
H  3 1.082846 2 121.040830 1 -0.000000 0
H  3 1.083922 2 120.715381 1 -180.000000 0
Br 2 1.908802 1 115.969845 3 -180.000000 0
$end


 --------------------------------------------------------------
             Orbital Energies (a.u.) and Symmetries
 --------------------------------------------------------------

 Alpha MOs, Restricted
 -- Occupied --                  
******* -482.85 -176.31 -165.72 -165.72 -165.72  -62.50  -56.32
  1 A'    2 A'    3 A'    4 A'    1 A"    5 A'    6 A'    7 A'                 
-56.318 -56.318 -35.811 -31.305 -31.298 -31.298 -22.955 -22.954
  2 A"    8 A'    9 A'   10 A'    3 A"   11 A'   12 A'    4 A"                 
-22.953 -22.949 -22.949 -10.283 -10.204  -8.711  -6.543  -6.529
 13 A'   14 A'    5 A"   15 A'   16 A'   17 A'   18 A'    6 A"                 
 -6.529  -6.361  -4.773  -4.758  -4.758  -2.653  -2.650  -2.649
 19 A'   20 A'   21 A'    7 A"   22 A'   23 A'    8 A"   24 A'                 
 -2.638  -2.638  -2.039  -2.034  -2.034  -2.021  -2.021  -0.855
  9 A"   25 A'   26 A'   27 A'   10 A"   11 A"   28 A'   29 A'                 
 -0.765  -0.675  -0.558  -0.485  -0.452  -0.376  -0.373  -0.313
 30 A'   31 A'   32 A'   33 A'   34 A'   12 A"   35 A'   36 A'                 
 -0.294  -0.276  -0.262
 13 A"   37 A'   14 A"                                                         
 -- Virtual --                   
 -0.074  -0.041  -0.018  -0.002   0.025   0.031   0.059   0.069
 38 A'   15 A"   39 A'   40 A'   41 A'   42 A'   16 A"   43 A'                 
  0.072   0.083   0.096   0.107   0.120   0.121   0.133   0.149
 44 A'   17 A"   45 A'   46 A'   47 A'   18 A"   48 A'   49 A'                 
  0.162   0.188   0.196   0.222   0.234   0.291   0.311   0.383
 50 A'   51 A'   52 A'   53 A'   19 A"   54 A'   55 A'   56 A'                 
  0.392   0.398   0.408   0.424   0.427   0.447   0.465   0.480
 20 A"   57 A'   21 A"   22 A"   58 A'   59 A'   60 A'   61 A'                 
  0.497   0.505   0.544   0.557   0.568   0.582   0.641   0.656
 23 A"   62 A'   24 A"   63 A'   25 A"   64 A'   65 A'   66 A'                 
  0.702   0.708   0.718   0.760   0.843   0.861   0.948   0.972
 26 A"   67 A'   68 A'   69 A'   70 A'   71 A'   72 A'   73 A'                 
  1.010   1.138   1.296   1.332   1.366   1.400   1.450   1.476
 27 A"   28 A"   29 A"   74 A'   75 A'   30 A"   76 A'   77 A'                 
  1.554   1.648   1.652   1.717   1.951   1.994   1.998   2.025
 78 A'   31 A"   79 A'   80 A'   32 A"   81 A'   33 A"   82 A'                 
  2.036   2.072   2.198   2.223   2.547   2.572   2.662   2.664
 34 A"   83 A'   84 A'   85 A'   86 A'   87 A'   88 A'   35 A"                 
  2.688   2.841   2.991   3.184   3.700   3.716   3.956   3.980
 89 A'   36 A"   90 A'   91 A'   92 A'   93 A'   37 A"   94 A'                 
  3.991   3.997   4.017   4.071   4.075   4.157   4.269   4.373
 38 A"   39 A"   95 A'   96 A'   40 A"   97 A'   98 A'   99 A'                 
  4.406   5.997   6.039   6.082   6.616   7.543   7.586   7.666
100 A'   41 A"  101 A'  102 A'  103 A'   42 A"  104 A'  105 A'                 
 23.507  24.197  27.841  28.338  28.372  28.385  28.529  28.539
106 A'  107 A'  108 A'   43 A"  109 A'  110 A'   44 A"  111 A'                 
 28.551  28.595  28.686  47.886 127.882 127.908 127.935 151.640
 45 A"  112 A'  113 A'  114 A'   46 A"  115 A'  116 A'  117 A'                 
289.739 289.780 289.8901020.6721901.802
 47 A"  118 A'  119 A'  120 A'  121 A'                                         

 Beta MOs, Restricted
 -- Occupied --                  
******* -482.85 -176.31 -165.72 -165.72 -165.72  -62.50  -56.32
  1 A'    2 A'    3 A'    4 A'    1 A"    5 A'    6 A'    7 A'                 
-56.318 -56.318 -35.811 -31.305 -31.298 -31.298 -22.955 -22.954
  2 A"    8 A'    9 A'   10 A'    3 A"   11 A'   12 A'    4 A"                 
-22.953 -22.949 -22.949 -10.283 -10.204  -8.711  -6.543  -6.529
 13 A'   14 A'    5 A"   15 A'   16 A'   17 A'   18 A'    6 A"                 
 -6.529  -6.361  -4.773  -4.758  -4.758  -2.653  -2.650  -2.649
 19 A'   20 A'   21 A'    7 A"   22 A'   23 A'    8 A"   24 A'                 
 -2.638  -2.638  -2.039  -2.034  -2.034  -2.021  -2.021  -0.855
  9 A"   25 A'   26 A'   27 A'   10 A"   11 A"   28 A'   29 A'                 
 -0.765  -0.675  -0.558  -0.485  -0.452  -0.376  -0.373  -0.313
 30 A'   31 A'   32 A'   33 A'   34 A'   12 A"   35 A'   36 A'                 
 -0.294  -0.276  -0.262
 13 A"   37 A'   14 A"                                                         
 -- Virtual --                   
 -0.074  -0.041  -0.018  -0.002   0.025   0.031   0.059   0.069
 38 A'   15 A"   39 A'   40 A'   41 A'   42 A'   16 A"   43 A'                 
  0.072   0.083   0.096   0.107   0.120   0.121   0.133   0.149
 44 A'   17 A"   45 A'   46 A'   47 A'   18 A"   48 A'   49 A'                 
  0.162   0.188   0.196   0.222   0.234   0.291   0.311   0.383
 50 A'   51 A'   52 A'   53 A'   19 A"   54 A'   55 A'   56 A'                 
  0.392   0.398   0.408   0.424   0.427   0.447   0.465   0.480
 20 A"   57 A'   21 A"   22 A"   58 A'   59 A'   60 A'   61 A'                 
  0.497   0.505   0.544   0.557   0.568   0.582   0.641   0.656
 23 A"   62 A'   24 A"   63 A'   25 A"   64 A'   65 A'   66 A'                 
  0.702   0.708   0.718   0.760   0.843   0.861   0.948   0.972
 26 A"   67 A'   68 A'   69 A'   70 A'   71 A'   72 A'   73 A'                 
  1.010   1.138   1.296   1.332   1.366   1.400   1.450   1.476
 27 A"   28 A"   29 A"   74 A'   75 A'   30 A"   76 A'   77 A'                 
  1.554   1.648   1.652   1.717   1.951   1.994   1.998   2.025
 78 A'   31 A"   79 A'   80 A'   32 A"   81 A'   33 A"   82 A'                 
  2.036   2.072   2.198   2.223   2.547   2.572   2.662   2.664
 34 A"   83 A'   84 A'   85 A'   86 A'   87 A'   88 A'   35 A"                 
  2.688   2.841   2.991   3.184   3.700   3.716   3.956   3.980
 89 A'   36 A"   90 A'   91 A'   92 A'   93 A'   37 A"   94 A'                 
  3.991   3.997   4.017   4.071   4.075   4.157   4.269   4.373
 38 A"   39 A"   95 A'   96 A'   40 A"   97 A'   98 A'   99 A'                 
  4.406   5.997   6.039   6.082   6.616   7.543   7.586   7.666
100 A'   41 A"  101 A'  102 A'  103 A'   42 A"  104 A'  105 A'                 
 23.507  24.197  27.841  28.338  28.372  28.385  28.529  28.539
106 A'  107 A'  108 A'   43 A"  109 A'  110 A'   44 A"  111 A'                 
 28.551  28.595  28.686  47.886 127.882 127.908 127.935 151.640
 45 A"  112 A'  113 A'  114 A'   46 A"  115 A'  116 A'  117 A'                 
289.739 289.780 289.8901020.6721901.802
 47 A"  118 A'  119 A'  120 A'  121 A'                                         
 --------------------------------------------------------------

          Ground-State Mulliken Net Atomic Charges

     Atom                 Charge (a.u.)
  ----------------------------------------
      1 H                     0.156886
      2 Br                   -0.108246
      3 H                     0.137332
      4 I                     0.092635
      5 C                    -0.276117
      6 C                    -0.002491
  ----------------------------------------
  Sum of atomic charges =     0.000000

 -----------------------------------------------------------------
                    Cartesian Multipole Moments
 -----------------------------------------------------------------
    Charge (ESU x 10^10)
                 0.0000
    Dipole Moment (Debye)
         X       0.4789      Y      -1.1731      Z       0.0000
       Tot       1.2671
    Quadrupole Moments (Debye-Ang)
        XX     -55.0581     XY      -1.8362     YY     -55.0836
        XZ       0.0000     YZ       0.0000     ZZ     -61.3053
    Octopole Moments (Debye-Ang^2)
       XXX     -32.1323    XXY      23.1493    XYY       0.5462
       YYY      78.6741    XXZ       0.0000    XYZ      -0.0000
       YYZ      -0.0000    XZZ     -10.8192    YZZ      30.7539
       ZZZ      -0.0000
    Hexadecapole Moments (Debye-Ang^3)
      XXXX    -745.5926   XXXY     -95.9663   XXYY    -195.1331
      XYYY    -103.2466   YYYY    -448.9154   XXXZ       0.0000
      XXYZ      -0.0000   XYYZ      -0.0000   YYYZ       0.0000
      XXZZ    -152.2200   XYZZ     -30.2691   YYZZ    -100.6770
      XZZZ       0.0000   YZZZ       0.0000   ZZZZ     -81.2101
 -----------------------------------------------------------------
Archival summary:
1\1\TWL01\OPT\ProcedureUnspecified\BasisUnspecified\1r122\taweetha\TueAug2805:23:092018TueAug2805:23:092018\0\\#,OPT,ProcedureUnspecified,BasisUnspecified,\\0,1\I\C,1,2.12685\C,2,1.32649,1,122.404\H,3,1.08285,2,121.041,1,-0,0\H,3,1.08392,2,120.715,1,-180,0\Br,2,1.9088,1,115.97,3,-180,0\\\@

 Total job time:  235.58s(wall), 883.13s(cpu) 
 Tue Aug 28 05:23:09 2018

        *************************************************************
        *                                                           *
        *  Thank you very much for using Q-Chem.  Have a nice day.  *
        *                                                           *
        *************************************************************


 
User input: 2 of 2 
 
Q-Chem Developer Version!
                  Welcome to Q-Chem
     A Quantum Leap Into The Future Of Chemistry


 Q-Chem 5.1, Q-Chem, Inc., Pleasanton, CA (2018)

 Yihan Shao,  Zhengting Gan,  E. Epifanovsky,  A. T. B. Gilbert,  M. Wormit,  
 J. Kussmann,  A. W. Lange,  A. Behn,  Jia Deng,  Xintian Feng,  D. Ghosh,  
 M. Goldey,  P. R. Horn,  L. D. Jacobson,  I. Kaliman,  T. Kus,  A. Landau,  
 Jie Liu,  E. I. Proynov,  R. M. Richard,  R. P. Steele,  E. J. Sundstrom,  
 H. L. Woodcock III,  P. M. Zimmerman,  D. Zuev,  B. Albrecht,  E. Alguire,  
 S. A. Baeppler,  D. Barton,  Z. Benda,  Y. A. Bernard,  E. J. Berquist,  
 K. B. Bravaya,  H. Burton,  D. Casanova,  Chun-Min Chang,  Yunqing Chen,  
 A. Chien,  K. D. Closser,  M. P. Coons,  S. Coriani,  S. Dasgupta,  
 A. L. Dempwolff,  M. Diedenhofen,  Hainam Do,  R. G. Edgar,  Po-Tung Fang,  
 S. Faraji,  S. Fatehi,  Qingguo Feng,  K. D. Fenk,  J. Fosso-Tande,  
 Qinghui Ge,  A. Ghysels,  G. Gidofalvi,  J. Gomes,  J. Gonthier,  A. Gunina,  
 D. Hait,  M. W. D. Hanson-Heine,  P. H. P. Harbach,  A. W. Hauser,  
 J. E. Herr,  E. G. Hohenstein,  Z. C. Holden,  Kerwin Hui,  B. C. Huynh,  
 T.-C. Jagau,  Hyunjun Ji,  B. Kaduk,  K. Khistyaev,  Jaehoon Kim,  
 P. Klunzinger,  K. Koh,  D. Kosenkov,  L. Koulias,  T. Kowalczyk,  
 C. M. Krauter,  A. Kunitsa,  Ka Un Lao,  A. Laurent,  K. V. Lawler,  
 Joonho Lee,  D. Lefrancois,  S. Lehtola,  D. S. Levine,  Yi-Pei Li,  
 You-Sheng Lin,  Fenglai Liu,  E. Livshits,  A. Luenser,  P. Manohar,  
 E. Mansoor,  S. F. Manzer,  Shan-Ping Mao,  Yuezhi Mao,  N. Mardirossian,  
 A. V. Marenich,  T. Markovich,  L. A. Martinez-Martinez,  S. A. Maurer,  
 N. J. Mayhall,  S. C. McKenzie,  J.-M. Mewes,  A. F. Morrison,  
 J. W. Mullinax,  K. Nanda,  T. S. Nguyen-Beck,  R. Olivares-Amaya,  
 J. A. Parkhill,  T. M. Perrine,  F. Plasser,  P. Pokhilko,  S. Prager,  
 A. Prociuk,  E. Ramos,  D. R. Rehn,  F. Rob,  M. Schneider,  N. Sergueev,  
 S. M. Sharada,  S. Sharma,  D. W. Small,  T. Stauch,  T. Stein,  
 Yu-Chuan Su,  A. J. W. Thom,  A. Tkatchenko,  T. Tsuchimochi,  N. M. Tubman,  
 L. Vogt,  M. L. Vidal,  O. Vydrov,  M. A. Watson,  J. Wenzel,  
 M. de Wergifosse,  T. A. Wesolowski,  A. White,  J. Witte,  A. Yamada,  
 Jun Yang,  K. Yao,  S. Yeganeh,  S. R. Yost,  Zhi-Qiang You,  A. Zech,  
 Igor Ying Zhang,  Xing Zhang,  Yan Zhao,  Ying Zhu,  B. R. Brooks,  
 G. K. L. Chan,  C. J. Cramer,  M. S. Gordon,  W. J. Hehre,  A. Klamt,  
 M. W. Schmidt,  C. D. Sherrill,  D. G. Truhlar,  A. Aspuru-Guzik,  R. Baer,  
 A. T. Bell,  N. A. Besley,  Jeng-Da Chai,  A. E. DePrince, III,  
 R. A. DiStasio Jr.,  A. Dreuw,  B. D. Dunietz,  T. R. Furlani,  
 Chao-Ping Hsu,  Yousung Jung,  Jing Kong,  D. S. Lambrecht,  WanZhen Liang,  
 C. Ochsenfeld,  V. A. Rassolov,  L. V. Slipchenko,  J. E. Subotnik,  
 T. Van Voorhis,  J. M. Herbert,  A. I. Krylov,  P. M. W. Gill,  M. Head-Gordon

 Contributors to earlier versions of Q-Chem not listed above: 
 R. D. Adamson,  B. Austin,  J. Baker,  G. J. O. Beran,  K. Brandhorst,  
 S. T. Brown,  E. F. C. Byrd,  A. K. Chakraborty,  C.-L. Cheng,  
 Siu Hung Chien,  D. M. Chipman,  D. L. Crittenden,  H. Dachsel,  
 R. J. Doerksen,  A. D. Dutoi,  L. Fusti-Molnar,  W. A. Goddard III,  
 A. Golubeva-Zadorozhnaya,  S. R. Gwaltney,  G. Hawkins,  A. Heyden,  
 S. Hirata,  G. Kedziora,  F. J. Keil,  C. Kelley,  Jihan Kim,  R. A. King,  
 R. Z. Khaliullin,  P. P. Korambath,  W. Kurlancheek,  A. M. Lee,  M. S. Lee,  
 S. V. Levchenko,  Ching Yeh Lin,  D. Liotard,  R. C. Lochan,  I. Lotan,  
 P. E. Maslen,  N. Nair,  D. P. O'Neill,  D. Neuhauser,  E. Neuscamman,  
 C. M. Oana,  R. Olson,  B. Peters,  R. Peverati,  P. A. Pieniazek,  
 Y. M. Rhee,  J. Ritchie,  M. A. Rohrdanz,  E. Rosta,  N. J. Russ,  
 H. F. Schaefer III,  N. E. Schultz,  N. Shenvi,  A. C. Simmonett,  A. Sodt,  
 D. Stuck,  K. S. Thanthiriwatte,  V. Vanovschi,  Tao Wang,  A. Warshel,  
 C. F. Williams,  Q. Wu,  X. Xu,  W. Zhang

 Please cite Q-Chem as follows:
 Y. Shao et al., Mol. Phys. 113, 184-215 (2015)
 DOI: 10.1080/00268976.2014.952696

 Q-Chem 5.1.1 for Intel X86 EM64T Linux

 Parts of Q-Chem use Armadillo 8.300.2 (Tropical Shenanigans).
 http://arma.sourceforge.net/

 Q-Chem begins on Tue Aug 28 05:23:09 2018  

Host: 
0

     Scratch files written to /scratch/taweetham/qchem12736//
The previous job contains 0 fragments, simply inherited here
Input Ideriv = 2
Curr. Ideriv = -1
Max.  Ideriv = 2

Checking the input file for inconsistencies... 	...done.

--------------------------------------------------------------
User input:
--------------------------------------------------------------

$molecule
read
$end

$rem
   SCF_GUESS 	READ
   JOB_TYPE 	FREQUENCY
   BASIS 	6-311++G**
   EXCHANGE 	B3LYP
   MEM_TOTAL	7500	
$end


--------------------------------------------------------------
 ----------------------------------------------------------------
             Standard Nuclear Orientation (Angstroms)
    I     Atom           X                Y                Z
 ----------------------------------------------------------------
    1      H      -1.5710530901    -2.5563961408     0.0000000000
    2      Br     -1.9725217451     0.3796148466    -0.0000000000
    3      H       0.2787724520    -2.7473269816     0.0000000000
    4      I       1.4451831532     0.1751798761     0.0000000000
    5      C      -0.5884314231    -2.0988571616     0.0000000000
    6      C      -0.4555961444    -0.7790311623     0.0000000000
 ----------------------------------------------------------------
 Molecular Point Group                 Cs    NOp =  2
 Largest Abelian Subgroup              Cs    NOp =  2
 Nuclear Repulsion Energy =   568.7449988409 hartrees
 There are       51 alpha and       51 beta electrons
 Requested basis set is 6-311++G(d,p)
 There are 65 shells and 168 basis functions

 Total QAlloc Memory Limit   7500 MB
 Mega-Array Size       188 MB
 MEM_STATIC part       192 MB

                       Distance Matrix (Angstroms)
             H (  1)   Br(  2)   H (  3)   I (  4)   C (  5)
   Br(  2)  2.963332
   H (  3)  1.859653  3.853063
   I (  4)  4.069298  3.423814  3.146674
   C (  5)  1.083922  2.838755  1.082846  3.050710
   C (  6)  2.098397  1.908802  2.100830  2.126848  1.326494

 A cutoff of  1.0D-11 yielded   1773 shell pairs
 There are     12360 function pairs (     13876 Cartesian)

 -------------------------------------------------------
 OpenMP Integral Computing Module                       
 Release: version 1.0, May 2013, Q-Chem Inc. Pittsburgh 
 -------------------------------------------------------
 Integral Job Info:
 Integral job number is                      11
 Integral operator is                         1
 short-range coefficients                     0
 long-range coefficients              100000000
 Omega coefficients                           0
 if combine SR and LR in K                    0
 Integral screening is                        0
 Integral computing path is                   2
 max size of driver memory is            800000
 size of driver memory is                593474
 size of scratch memory is             29623520
 max col of scratch BK array               1296
 max len of scratch array in speh3          155
 max len of scratch index in speh4           18
 max int batch size is                      520
 min int batch size is                       52
 fixed nKL is                                45
 max L of basis functions is                  2
 order of int derivative is                   0
 number of shells is                         65
 number of basis is                         178
 number of cartesian basis is               178
 number of contracted shell pairs          1773
 number of primitive shell pairs           3947
 maxK2 (contraction) of shell pair           36
 max number of K2 of shell pair               1
 max number of CS2 of shell pair            247
 max number of PS2 of shell pair            247
 mem total for path MDJ                  525116
 -------------------------------------------------------
 Smallest overlap matrix eigenvalue = 6.19E-05
 Guess MOs from SCF MO coefficient file

 -----------------------------------------------------------------------
  General SCF calculation program by
  Eric Jon Sundstrom, Paul Horn, Yuezhi Mao, Dmitri Zuev, Alec White,
  David Stuck, Shaama M.S., Shane Yost, Joonho Lee, David Small,
  Daniel Levine, Susi Lehtola, Hugh Burton, Evgeny Epifanovsky
 -----------------------------------------------------------------------
 Exchange:     0.2000 Hartree-Fock + 0.0800 Slater + 0.7200 B88
 Correlation:  0.1900 VWN1RPA + 0.8100 LYP
 Using SG-1 standard quadrature grid
 using 4 threads for integral computing
 -------------------------------------------------------
 OpenMP Integral computing Module                
 Release: version 2.0, May 2017, Q-Chem Inc. Pleasanton 
 -------------------------------------------------------
 -------------------------------------------------------
 OpenMP BLAS3 based DFT computing Module                
 Release: version 1.0, May 2013, Q-Chem Inc. Pittsburgh 
 -------------------------------------------------------
 A restricted SCF calculation will be
 performed using DIIS
 SCF converges when DIIS error is below 1.0e-08
 ---------------------------------------
  Cycle       Energy         DIIS error
 ---------------------------------------
    1   -9568.4695976012      1.50e-02  
    2   -9570.9594095539      5.56e-03  
    3   -9570.9616132037      5.31e-03  
    4   -9571.0580938242      1.56e-03  
    5   -9571.0675240960      3.38e-04  
    6   -9571.0675412501      2.44e-04  
    7   -9571.0677463863      7.56e-05  
    8   -9571.0677646796      4.16e-06  
    9   -9571.0677647378      1.86e-06  
   10   -9571.0677647484      4.59e-07  
   11   -9571.0677647487      1.77e-07  
   12   -9571.0677647488      2.08e-08  
   13   -9571.0677647489      6.77e-09  Convergence criterion met
 ---------------------------------------
 SCF time:   CPU 34.07s  wall 9.00s 
 SCF   energy in the final basis set =    -9571.0677647489
 Total energy in the final basis set =    -9571.0677647489

 --------------------------------------------------------------
             Orbital Energies (a.u.) and Symmetries
 --------------------------------------------------------------

 Alpha MOs, Restricted
 -- Occupied --                  
******* -482.85 -176.31 -165.72 -165.72 -165.72  -62.50  -56.32
  1 A'    2 A'    3 A'    4 A'    1 A"    5 A'    6 A'    7 A'                 
-56.318 -56.318 -35.811 -31.305 -31.298 -31.298 -22.955 -22.953
  2 A"    8 A'    9 A'   10 A'    3 A"   11 A'   12 A'    4 A"                 
-22.953 -22.949 -22.949 -10.283 -10.204  -8.711  -6.543  -6.529
 13 A'   14 A'    5 A"   15 A'   16 A'   17 A'   18 A'    6 A"                 
 -6.529  -6.360  -4.773  -4.758  -4.758  -2.653  -2.650  -2.649
 19 A'   20 A'   21 A'    7 A"   22 A'   23 A'    8 A"   24 A'                 
 -2.638  -2.638  -2.039  -2.034  -2.034  -2.021  -2.021  -0.855
 25 A'    9 A"   26 A'   10 A"   27 A'   11 A"   28 A'   29 A'                 
 -0.765  -0.675  -0.558  -0.485  -0.452  -0.376  -0.373  -0.313
 30 A'   31 A'   32 A'   33 A'   34 A'   12 A"   35 A'   36 A'                 
 -0.294  -0.276  -0.262
 13 A"   37 A'   14 A"                                                         
 -- Virtual --                   
 -0.074  -0.041  -0.018  -0.002   0.025   0.031   0.059   0.069
 38 A'   15 A"   39 A'   40 A'   41 A'   42 A'   16 A"   43 A'                 
  0.072   0.083   0.096   0.107   0.120   0.121   0.133   0.149
 44 A'   17 A"   45 A'   46 A'   47 A'   18 A"   48 A'   49 A'                 
  0.162   0.188   0.196   0.222   0.234   0.291   0.311   0.383
 50 A'   51 A'   52 A'   53 A'   19 A"   54 A'   55 A'   56 A'                 
  0.392   0.398   0.408   0.424   0.427   0.447   0.465   0.480
 20 A"   57 A'   21 A"   22 A"   58 A'   59 A'   60 A'   61 A'                 
  0.497   0.505   0.544   0.557   0.568   0.582   0.641   0.656
 23 A"   62 A'   24 A"   63 A'   25 A"   64 A'   65 A'   66 A'                 
  0.701   0.708   0.718   0.760   0.843   0.861   0.948   0.972
 26 A"   67 A'   68 A'   69 A'   70 A'   71 A'   72 A'   73 A'                 
  1.010   1.138   1.296   1.332   1.366   1.400   1.450   1.476
 27 A"   28 A"   29 A"   74 A'   75 A'   30 A"   76 A'   77 A'                 
  1.554   1.648   1.653   1.717   1.951   1.994   1.998   2.025
 78 A'   31 A"   79 A'   80 A'   32 A"   81 A'   33 A"   82 A'                 
  2.036   2.072   2.198   2.223   2.547   2.572   2.662   2.664
 34 A"   83 A'   84 A'   85 A'   86 A'   87 A'   88 A'   35 A"                 
  2.688   2.841   2.991   3.184   3.700   3.716   3.956   3.981
 89 A'   36 A"   90 A'   91 A'   92 A'   93 A'   37 A"   94 A'                 
  3.991   3.997   4.017   4.071   4.075   4.157   4.269   4.373
 38 A"   39 A"   95 A'   96 A'   40 A"   97 A'   98 A'   99 A'                 
  4.406   5.997   6.039   6.082   6.616   7.543   7.585   7.665
100 A'   41 A"  101 A'  102 A'  103 A'   42 A"  104 A'  105 A'                 
 23.507  24.197  27.841  28.338  28.372  28.385  28.529  28.539
106 A'  107 A'  108 A'   43 A"  109 A'  110 A'   44 A"  111 A'                 
 28.551  28.595  28.686  47.886 127.882 127.908 127.935 151.640
 45 A"  112 A'  113 A'  114 A'   46 A"  115 A'  116 A'  117 A'                 
289.738 289.779 289.8901020.6721901.802
 47 A"  118 A'  119 A'  120 A'  121 A'                                         

 Beta MOs, Restricted
 -- Occupied --                  
******* -482.85 -176.31 -165.72 -165.72 -165.72  -62.50  -56.32
  1 A'    2 A'    3 A'    4 A'    1 A"    5 A'    6 A'    7 A'                 
-56.318 -56.318 -35.811 -31.305 -31.298 -31.298 -22.955 -22.953
  2 A"    8 A'    9 A'   10 A'    3 A"   11 A'   12 A'    4 A"                 
-22.953 -22.949 -22.949 -10.283 -10.204  -8.711  -6.543  -6.529
 13 A'   14 A'    5 A"   15 A'   16 A'   17 A'   18 A'    6 A"                 
 -6.529  -6.360  -4.773  -4.758  -4.758  -2.653  -2.650  -2.649
 19 A'   20 A'   21 A'    7 A"   22 A'   23 A'    8 A"   24 A'                 
 -2.638  -2.638  -2.039  -2.034  -2.034  -2.021  -2.021  -0.855
 25 A'    9 A"   26 A'   10 A"   27 A'   11 A"   28 A'   29 A'                 
 -0.765  -0.675  -0.558  -0.485  -0.452  -0.376  -0.373  -0.313
 30 A'   31 A'   32 A'   33 A'   34 A'   12 A"   35 A'   36 A'                 
 -0.294  -0.276  -0.262
 13 A"   37 A'   14 A"                                                         
 -- Virtual --                   
 -0.074  -0.041  -0.018  -0.002   0.025   0.031   0.059   0.069
 38 A'   15 A"   39 A'   40 A'   41 A'   42 A'   16 A"   43 A'                 
  0.072   0.083   0.096   0.107   0.120   0.121   0.133   0.149
 44 A'   17 A"   45 A'   46 A'   47 A'   18 A"   48 A'   49 A'                 
  0.162   0.188   0.196   0.222   0.234   0.291   0.311   0.383
 50 A'   51 A'   52 A'   53 A'   19 A"   54 A'   55 A'   56 A'                 
  0.392   0.398   0.408   0.424   0.427   0.447   0.465   0.480
 20 A"   57 A'   21 A"   22 A"   58 A'   59 A'   60 A'   61 A'                 
  0.497   0.505   0.544   0.557   0.568   0.582   0.641   0.656
 23 A"   62 A'   24 A"   63 A'   25 A"   64 A'   65 A'   66 A'                 
  0.701   0.708   0.718   0.760   0.843   0.861   0.948   0.972
 26 A"   67 A'   68 A'   69 A'   70 A'   71 A'   72 A'   73 A'                 
  1.010   1.138   1.296   1.332   1.366   1.400   1.450   1.476
 27 A"   28 A"   29 A"   74 A'   75 A'   30 A"   76 A'   77 A'                 
  1.554   1.648   1.653   1.717   1.951   1.994   1.998   2.025
 78 A'   31 A"   79 A'   80 A'   32 A"   81 A'   33 A"   82 A'                 
  2.036   2.072   2.198   2.223   2.547   2.572   2.662   2.664
 34 A"   83 A'   84 A'   85 A'   86 A'   87 A'   88 A'   35 A"                 
  2.688   2.841   2.991   3.184   3.700   3.716   3.956   3.981
 89 A'   36 A"   90 A'   91 A'   92 A'   93 A'   37 A"   94 A'                 
  3.991   3.997   4.017   4.071   4.075   4.157   4.269   4.373
 38 A"   39 A"   95 A'   96 A'   40 A"   97 A'   98 A'   99 A'                 
  4.406   5.997   6.039   6.082   6.616   7.543   7.585   7.665
100 A'   41 A"  101 A'  102 A'  103 A'   42 A"  104 A'  105 A'                 
 23.507  24.197  27.841  28.338  28.372  28.385  28.529  28.539
106 A'  107 A'  108 A'   43 A"  109 A'  110 A'   44 A"  111 A'                 
 28.551  28.595  28.686  47.886 127.882 127.908 127.935 151.640
 45 A"  112 A'  113 A'  114 A'   46 A"  115 A'  116 A'  117 A'                 
289.738 289.779 289.8901020.6721901.802
 47 A"  118 A'  119 A'  120 A'  121 A'                                         
 --------------------------------------------------------------

          Ground-State Mulliken Net Atomic Charges

     Atom                 Charge (a.u.)
  ----------------------------------------
      1 H                     0.156750
      2 Br                   -0.107284
      3 H                     0.137051
      4 I                     0.093112
      5 C                    -0.273705
      6 C                    -0.005924
  ----------------------------------------
  Sum of atomic charges =     0.000000

 -----------------------------------------------------------------
                    Cartesian Multipole Moments
 -----------------------------------------------------------------
    Charge (ESU x 10^10)
                 0.0000
    Dipole Moment (Debye)
         X       0.0974      Y      -1.2628      Z      -0.0000
       Tot       1.2665
    Quadrupole Moments (Debye-Ang)
        XX     -56.5493     XY       1.2781     YY     -54.5737
        XZ       0.0000     YZ       0.0000     ZZ     -61.3032
    Octopole Moments (Debye-Ang^2)
       XXX       8.2256    XXY      12.3270    XYY      -1.6458
       YYY       8.9685    XXZ       0.0000    XYZ       0.0000
       YYZ      -0.0000    XZZ       2.2079    YZZ       8.9041
       ZZZ      -0.0000
    Hexadecapole Moments (Debye-Ang^3)
      XXXX    -838.0942   XXXY      -8.6697   XXYY    -183.6153
      XYYY      -7.3920   YYYY    -280.2791   XXXZ       0.0000
      XXYZ       0.0000   XYYZ       0.0000   YYYZ       0.0000
      XXZZ    -165.9264   XYZZ      -4.9042   YYZZ     -70.9888
      XZZZ       0.0000   YZZZ       0.0000   ZZZZ     -81.2022
 -----------------------------------------------------------------
 Calculating MO derivatives via CPSCF
 D1JvT checksum  = 294048 18820.4479233071
 D1KAT checksum  = 681408 828.1232278589
   1         3          18      0.116408    0.034166
   2         3          18      0.013151    0.004297
   3         3          18      0.001777    0.000739
   4         5          16      0.000172    0.000065
   5        19           2      0.000013    0.000007
   6        21           0      0.000000    0.000000    Roots Converged
 Time for AOints: 10.6 s (CPU) 2.7 s (wall)
 ------------------------------------------------------------------------------
                     AOints        : Timing summary (seconds)
 ------------------------------------------------------------------------------
     job step          cpu (% of tot)      sys (% of tot)     wall (% of tot)
 ------------------------------------------------------------------------------
  cpscf_lag         0.5726E+02 (34.2)   0.8000E-05 (22.2)   0.1472E+02 (33.7)
  iterzp            0.9929E+02 (59.3)   0.2600E-04 (72.2)   0.2610E+02 (59.7)
  make_fx           0.0000E+00 ( 0.0)   0.0000E+00 ( 0.0)   0.0000E+00 ( 0.0)
  AOints            0.1062E+02 ( 6.3)   0.1000E-05 ( 2.8)   0.2696E+01 ( 6.2)
 ------------------------------------------------------------------------------
   Grand Totals     0.1674E+03          0.3600E-04          0.4370E+02
 ------------------------------------------------------------------------------
 Calculating analytic Hessian of the SCF energy
 Polarizability Matrix (a.u.)
            1           2           3
    1 -92.3521034  -2.6655611   0.0000000
    2  -2.6655611 -78.4507824  -0.0000000
    3   0.0000000  -0.0000000 -47.7063634

 Direct stationary perturbation theory relativistic correction:

 rels  =     113.761385779542
 relv  =    -378.451517041127
 rel2e =      50.879127217316
 E_rel =    -213.811004044269

 Hessian of the SCF Energy
            1           2           3           4           5           6
    1   0.3025370   0.1174960  -0.0000000   0.0011942   0.0020877  -0.0000000
    2   0.1174960   0.1056063   0.0000000  -0.0002107   0.0005049  -0.0000000
    3  -0.0000000   0.0000000   0.0204766   0.0000000   0.0000000  -0.0039603
    4   0.0011942  -0.0002107   0.0000000   0.1274863  -0.0791758  -0.0000000
    5   0.0020877   0.0005049   0.0000000  -0.0791758   0.0925607  -0.0000000
    6  -0.0000000  -0.0000000  -0.0039603  -0.0000000  -0.0000000   0.0088411
    7  -0.0135442   0.0153682   0.0000000   0.0020961  -0.0011618  -0.0000000
    8  -0.0105260   0.0097947   0.0000000   0.0004548  -0.0028744   0.0000000
    9   0.0000000  -0.0000000   0.0034849  -0.0000000  -0.0000000   0.0066532
   10   0.0015484  -0.0011826   0.0000000  -0.0265207  -0.0004078  -0.0000000
   11   0.0001464  -0.0022755   0.0000000   0.0053359   0.0028951   0.0000000
   12   0.0000000   0.0000000   0.0051783  -0.0000000   0.0000000   0.0023723
   13  -0.2900617  -0.1051684  -0.0000000  -0.0103380   0.0319644   0.0000000
   14  -0.1103714  -0.1003544  -0.0000000   0.0130533  -0.0236538   0.0000000
   15   0.0000000   0.0000000  -0.0324521   0.0000000   0.0000000   0.0047214
   16  -0.0016738  -0.0263024   0.0000000  -0.0939179   0.0466933  -0.0000000
   17   0.0011673  -0.0132760   0.0000000   0.0605425  -0.0694324  -0.0000000
   18   0.0000000  -0.0000000   0.0072725  -0.0000000  -0.0000000  -0.0186278
            7           8           9          10          11          12
    1  -0.0135442  -0.0105260   0.0000000   0.0015484   0.0001464   0.0000000
    2   0.0153682   0.0097947  -0.0000000  -0.0011826  -0.0022755   0.0000000
    3   0.0000000   0.0000000   0.0034849   0.0000000   0.0000000   0.0051783
    4   0.0020961   0.0004548  -0.0000000  -0.0265207   0.0053359  -0.0000000
    5  -0.0011618  -0.0028744  -0.0000000  -0.0004078   0.0028951   0.0000000
    6  -0.0000000   0.0000000   0.0066532  -0.0000000   0.0000000   0.0023723
    7   0.2499202  -0.1488197  -0.0000000   0.0001206  -0.0012464   0.0000000
    8  -0.1488197   0.1622767  -0.0000000   0.0004576  -0.0002480  -0.0000000
    9  -0.0000000  -0.0000000   0.0205014  -0.0000000  -0.0000000  -0.0028361
   10   0.0001206   0.0004576  -0.0000000   0.1046132   0.0346944  -0.0000000
   11  -0.0012464  -0.0002480  -0.0000000   0.0346944   0.0370807  -0.0000000
   12   0.0000000  -0.0000000  -0.0028361  -0.0000000  -0.0000000   0.0107630
   13  -0.2413175   0.1354360   0.0000000  -0.0164269  -0.0255068  -0.0000000
   14   0.1411522  -0.1519732   0.0000000  -0.0114392  -0.0118687   0.0000000
   15   0.0000000   0.0000000  -0.0315232   0.0000000  -0.0000000   0.0037270
   16   0.0027248   0.0229972  -0.0000000  -0.0633346  -0.0134235   0.0000000
   17  -0.0052926  -0.0169757  -0.0000000  -0.0221223  -0.0255837   0.0000000
   18  -0.0000000  -0.0000000   0.0037197  -0.0000000   0.0000000  -0.0192045
           13          14          15          16          17          18
    1  -0.2900617  -0.1103714   0.0000000  -0.0016738   0.0011673   0.0000000
    2  -0.1051684  -0.1003544   0.0000000  -0.0263024  -0.0132760  -0.0000000
    3  -0.0000000  -0.0000000  -0.0324521   0.0000000   0.0000000   0.0072725
    4  -0.0103380   0.0130533   0.0000000  -0.0939179   0.0605425  -0.0000000
    5   0.0319644  -0.0236538   0.0000000   0.0466933  -0.0694324  -0.0000000
    6   0.0000000   0.0000000   0.0047214  -0.0000000  -0.0000000  -0.0186278
    7  -0.2413175   0.1411522   0.0000000   0.0027248  -0.0052926  -0.0000000
    8   0.1354360  -0.1519732   0.0000000   0.0229972  -0.0169757  -0.0000000
    9   0.0000000   0.0000000  -0.0315232  -0.0000000  -0.0000000   0.0037197
   10  -0.0164269  -0.0114392   0.0000000  -0.0633346  -0.0221223  -0.0000000
   11  -0.0255068  -0.0118687  -0.0000000  -0.0134235  -0.0255837   0.0000000
   12  -0.0000000   0.0000000   0.0037270   0.0000000   0.0000000  -0.0192045
   13   0.6403384   0.0133095  -0.0000000  -0.0821942  -0.0500347   0.0000000
   14   0.0133095   0.8219606  -0.0000000  -0.0457044  -0.5341105   0.0000000
   15  -0.0000000  -0.0000000   0.0975310   0.0000000   0.0000000  -0.0420041
   16  -0.0821942  -0.0457044   0.0000000   0.2383957   0.0157399  -0.0000000
   17  -0.0500347  -0.5341105   0.0000000   0.0157399   0.6593783  -0.0000000
   18   0.0000000   0.0000000  -0.0420041  -0.0000000  -0.0000000   0.0688442
 Gradient time:  CPU 242.71 s  wall 63.58 s
 **********************************************************************
 **                                                                  **
 **                       VIBRATIONAL ANALYSIS                       **
 **                       --------------------                       **
 **                                                                  **
 **        VIBRATIONAL FREQUENCIES (CM**-1) AND NORMAL MODES         **
 **     FORCE CONSTANTS (mDYN/ANGSTROM) AND REDUCED MASSES (AMU)     **
 **                  INFRARED INTENSITIES (KM/MOL)                   **
 **                                                                  **
 **********************************************************************


 Mode:                 1                      2                      3
 Frequency:       155.86                 296.64                 398.18
 Force Cnst:      0.6067                 0.1807                 0.5626
 Red. Mass:      42.3904                 3.4856                 6.0226
 IR Active:          YES                    YES                    YES
 IR Intens:        0.095                  0.013                 11.277
 Raman Active:       YES                    YES                    YES
               X      Y      Z        X      Y      Z        X      Y      Z
 H         -0.042 -0.311 -0.000    0.536 -0.236  0.000   -0.000  0.000 -0.631
 Br         0.541  0.042 -0.000   -0.015  0.039  0.000    0.000 -0.000 -0.029
 H         -0.045 -0.427 -0.000    0.594  0.357  0.000   -0.000  0.000 -0.392
 I         -0.342  0.053 -0.000   -0.042 -0.043  0.000   -0.000 -0.000 -0.017
 C         -0.009 -0.380 -0.000    0.387  0.079  0.000   -0.000  0.000 -0.181
 C          0.078 -0.389  0.000    0.061  0.110 -0.000    0.000  0.000  0.643
 TransDip  -0.005  0.009 -0.000    0.001  0.004  0.000    0.000  0.000 -0.108

 Mode:                 4                      5                      6
 Frequency:       399.39                 645.53                 669.77
 Force Cnst:      0.5384                 0.9544                 0.2682
 Red. Mass:       5.7286                 3.8875                 1.0149
 IR Active:          YES                    YES                    YES
 IR Intens:        4.573                 87.547                  0.017
 Raman Active:       YES                    YES                    YES
               X      Y      Z        X      Y      Z        X      Y      Z
 H         -0.242  0.696  0.000   -0.214  0.498  0.000    0.000 -0.000 -0.687
 Br         0.058 -0.089  0.000   -0.049  0.035  0.000    0.000 -0.000  0.006
 H         -0.301  0.159  0.000   -0.330 -0.600  0.000    0.000  0.000  0.727
 I         -0.036 -0.023  0.000   -0.014 -0.004  0.000    0.000 -0.000 -0.002
 C         -0.112  0.406  0.000    0.054 -0.079  0.000   -0.000  0.000  0.002
 C          0.156  0.355 -0.000    0.464 -0.100 -0.000   -0.000  0.000 -0.018
 TransDip   0.053  0.043  0.000    0.295 -0.050  0.000   -0.000  0.000  0.004

 Mode:                 7                      8                      9
 Frequency:       914.72                1063.53                1400.43
 Force Cnst:      0.6564                 1.0789                 1.3659
 Red. Mass:       1.3315                 1.6189                 1.1821
 IR Active:          YES                    YES                    YES
 IR Intens:       39.686                 90.365                  0.134
 Raman Active:       YES                    YES                    YES
               X      Y      Z        X      Y      Z        X      Y      Z
 H          0.000 -0.000  0.707   -0.167  0.678  0.000   -0.272  0.642  0.000
 Br        -0.000  0.000  0.000    0.004 -0.001 -0.000   -0.001  0.001 -0.000
 H          0.000  0.000  0.686   -0.295 -0.608  0.000    0.402  0.581 -0.000
 I          0.000 -0.000  0.000    0.001 -0.000 -0.000    0.000  0.000 -0.000
 C         -0.000 -0.000 -0.165    0.166 -0.011 -0.000    0.001  0.015 -0.000
 C          0.000  0.000  0.047   -0.166  0.014  0.000   -0.007 -0.125  0.000
 TransDip   0.000  0.000  0.202   -0.304  0.014  0.000    0.003  0.011  0.000

 Mode:                10                     11                     12
 Frequency:      1629.78                3145.14                3237.28
 Force Cnst:      7.7373                 6.1747                 6.8962
 Red. Mass:       4.9440                 1.0595                 1.1169
 IR Active:          YES                    YES                    YES
 IR Intens:       50.134                  0.692                  0.210
 Raman Active:       YES                    YES                    YES
               X      Y      Z        X      Y      Z        X      Y      Z
 H          0.456 -0.343  0.000    0.698  0.316 -0.000    0.571  0.274 -0.000
 Br        -0.002  0.002 -0.000   -0.000  0.000  0.000    0.000 -0.000  0.000
 H         -0.512 -0.233  0.000   -0.518  0.375 -0.000    0.611 -0.464 -0.000
 I          0.000  0.001 -0.000    0.000  0.000  0.000    0.000  0.000  0.000
 C          0.043  0.434 -0.000   -0.016 -0.066  0.000   -0.098  0.017  0.000
 C         -0.029 -0.408  0.000    0.001  0.008 -0.000   -0.002 -0.001 -0.000
 TransDip  -0.005 -0.227  0.000   -0.001  0.027 -0.000    0.013 -0.008 -0.000

 STANDARD THERMODYNAMIC QUANTITIES AT   298.15 K  AND     1.00 ATM

   This Molecule has  0 Imaginary Frequencies
   Zero point vibrational energy:       19.951 kcal/mol

   Atom    1 Element H  Has Mass    1.00783
   Atom    2 Element Br Has Mass   78.91830
   Atom    3 Element H  Has Mass    1.00783
   Atom    4 Element I  Has Mass  126.90440
   Atom    5 Element C  Has Mass   12.00000
   Atom    6 Element C  Has Mass   12.00000
   Molecular Mass:   231.838360 amu
   Principal axes and moments of inertia in amu*Bohr^2:
                             1           2           3
    Eigenvalues --      317.44511  2073.15212  2390.59723
          X               0.99994     0.01088    -0.00000
          Y              -0.01088     0.99994     0.00000
          Z               0.00000    -0.00000     1.00000
   Rotational Symmetry Number is   1
   The Molecule is an Asymmetric Top
   Translational Enthalpy:        0.889 kcal/mol
   Rotational Enthalpy:           0.889 kcal/mol
   Vibrational Enthalpy:         21.226 kcal/mol
   gas constant (RT):             0.592 kcal/mol
   Translational Entropy:        42.224  cal/mol.K
   Rotational Entropy:           28.844  cal/mol.K
   Vibrational Entropy:           6.920  cal/mol.K

   Total Enthalpy:               23.596 kcal/mol
   Total Entropy:                77.988  cal/mol.K

 ======================================================================

 STANDARD THERMODYNAMIC QUANTITIES FOR ANHARMONIC VIBRATION -- TOSH

   Zero point vibrational energy: ************ kcal/mol

   Vibrational Enthalpy:       Infinity kcal/mol
   Vibrational Entropy:             NaN  cal/mol.K

   Total Enthalpy:             Infinity kcal/mol
   Total Entropy:                   NaN  cal/mol.K

 ======================================================================

 STANDARD THERMODYNAMIC QUANTITIES FOR ANHARMONIC VIBRATION -- VPT2

   Zero point vibrational energy: ************ kcal/mol

   Vibrational Enthalpy:       Infinity kcal/mol
   Vibrational Entropy:             NaN  cal/mol.K

   Total Enthalpy:             Infinity kcal/mol
   Total Entropy:                   NaN  cal/mol.K

 ======================================================================

Archival summary:
1\1\TWL01\FREQ\ProcedureUnspecified\BasisUnspecified\1r122\taweetha\TueAug2805:24:222018TueAug2805:24:222018\0\\#,FREQ,ProcedureUnspecified,BasisUnspecified,\\0,1\I\C,1,2.12685\C,2,1.32649,1,122.404\H,3,1.08285,2,121.041,1,-0,0\H,3,1.08392,2,120.715,1,-180,0\Br,2,1.9088,1,115.97,3,-180,0\\\@

 Total job time:  72.72s(wall), 276.92s(cpu) 
 Tue Aug 28 05:24:22 2018

        *************************************************************
        *                                                           *
        *  Thank you very much for using Q-Chem.  Have a nice day.  *
        *                                                           *
        *************************************************************
