# Supplementary material for: Geometric and energetic data from ab initio calculations of haloethene, haloimine, halomethylenephosphine, haloiminophosphine, halodiazene, halodiphosphene and halocyclopropane
Source: Data Brief. 2019 Nov 2;27:104738. doi: 10.1016/j.dib.2019.104738 (PMC6861602; doi:10.1016/j.dib.2019.104738)
Supplement: Multimedia component 2 [file mmc2.zip › CC/B3LYP/HHCCClCl.out]

Q-Chem Developer Version!
                  Welcome to Q-Chem
     A Quantum Leap Into The Future Of Chemistry


 Q-Chem 5.1, Q-Chem, Inc., Pleasanton, CA (2018)

 Yihan Shao,  Zhengting Gan,  E. Epifanovsky,  A. T. B. Gilbert,  M. Wormit,  
 J. Kussmann,  A. W. Lange,  A. Behn,  Jia Deng,  Xintian Feng,  D. Ghosh,  
 M. Goldey,  P. R. Horn,  L. D. Jacobson,  I. Kaliman,  T. Kus,  A. Landau,  
 Jie Liu,  E. I. Proynov,  R. M. Richard,  R. P. Steele,  E. J. Sundstrom,  
 H. L. Woodcock III,  P. M. Zimmerman,  D. Zuev,  B. Albrecht,  E. Alguire,  
 S. A. Baeppler,  D. Barton,  Z. Benda,  Y. A. Bernard,  E. J. Berquist,  
 K. B. Bravaya,  H. Burton,  D. Casanova,  Chun-Min Chang,  Yunqing Chen,  
 A. Chien,  K. D. Closser,  M. P. Coons,  S. Coriani,  S. Dasgupta,  
 A. L. Dempwolff,  M. Diedenhofen,  Hainam Do,  R. G. Edgar,  Po-Tung Fang,  
 S. Faraji,  S. Fatehi,  Qingguo Feng,  K. D. Fenk,  J. Fosso-Tande,  
 Qinghui Ge,  A. Ghysels,  G. Gidofalvi,  J. Gomes,  J. Gonthier,  A. Gunina,  
 D. Hait,  M. W. D. Hanson-Heine,  P. H. P. Harbach,  A. W. Hauser,  
 J. E. Herr,  E. G. Hohenstein,  Z. C. Holden,  Kerwin Hui,  B. C. Huynh,  
 T.-C. Jagau,  Hyunjun Ji,  B. Kaduk,  K. Khistyaev,  Jaehoon Kim,  
 P. Klunzinger,  K. Koh,  D. Kosenkov,  L. Koulias,  T. Kowalczyk,  
 C. M. Krauter,  A. Kunitsa,  Ka Un Lao,  A. Laurent,  K. V. Lawler,  
 Joonho Lee,  D. Lefrancois,  S. Lehtola,  D. S. Levine,  Yi-Pei Li,  
 You-Sheng Lin,  Fenglai Liu,  E. Livshits,  A. Luenser,  P. Manohar,  
 E. Mansoor,  S. F. Manzer,  Shan-Ping Mao,  Yuezhi Mao,  N. Mardirossian,  
 A. V. Marenich,  T. Markovich,  L. A. Martinez-Martinez,  S. A. Maurer,  
 N. J. Mayhall,  S. C. McKenzie,  J.-M. Mewes,  A. F. Morrison,  
 J. W. Mullinax,  K. Nanda,  T. S. Nguyen-Beck,  R. Olivares-Amaya,  
 J. A. Parkhill,  T. M. Perrine,  F. Plasser,  P. Pokhilko,  S. Prager,  
 A. Prociuk,  E. Ramos,  D. R. Rehn,  F. Rob,  M. Schneider,  N. Sergueev,  
 S. M. Sharada,  S. Sharma,  D. W. Small,  T. Stauch,  T. Stein,  
 Yu-Chuan Su,  A. J. W. Thom,  A. Tkatchenko,  T. Tsuchimochi,  N. M. Tubman,  
 L. Vogt,  M. L. Vidal,  O. Vydrov,  M. A. Watson,  J. Wenzel,  
 M. de Wergifosse,  T. A. Wesolowski,  A. White,  J. Witte,  A. Yamada,  
 Jun Yang,  K. Yao,  S. Yeganeh,  S. R. Yost,  Zhi-Qiang You,  A. Zech,  
 Igor Ying Zhang,  Xing Zhang,  Yan Zhao,  Ying Zhu,  B. R. Brooks,  
 G. K. L. Chan,  C. J. Cramer,  M. S. Gordon,  W. J. Hehre,  A. Klamt,  
 M. W. Schmidt,  C. D. Sherrill,  D. G. Truhlar,  A. Aspuru-Guzik,  R. Baer,  
 A. T. Bell,  N. A. Besley,  Jeng-Da Chai,  A. E. DePrince, III,  
 R. A. DiStasio Jr.,  A. Dreuw,  B. D. Dunietz,  T. R. Furlani,  
 Chao-Ping Hsu,  Yousung Jung,  Jing Kong,  D. S. Lambrecht,  WanZhen Liang,  
 C. Ochsenfeld,  V. A. Rassolov,  L. V. Slipchenko,  J. E. Subotnik,  
 T. Van Voorhis,  J. M. Herbert,  A. I. Krylov,  P. M. W. Gill,  M. Head-Gordon

 Contributors to earlier versions of Q-Chem not listed above: 
 R. D. Adamson,  B. Austin,  J. Baker,  G. J. O. Beran,  K. Brandhorst,  
 S. T. Brown,  E. F. C. Byrd,  A. K. Chakraborty,  C.-L. Cheng,  
 Siu Hung Chien,  D. M. Chipman,  D. L. Crittenden,  H. Dachsel,  
 R. J. Doerksen,  A. D. Dutoi,  L. Fusti-Molnar,  W. A. Goddard III,  
 A. Golubeva-Zadorozhnaya,  S. R. Gwaltney,  G. Hawkins,  A. Heyden,  
 S. Hirata,  G. Kedziora,  F. J. Keil,  C. Kelley,  Jihan Kim,  R. A. King,  
 R. Z. Khaliullin,  P. P. Korambath,  W. Kurlancheek,  A. M. Lee,  M. S. Lee,  
 S. V. Levchenko,  Ching Yeh Lin,  D. Liotard,  R. C. Lochan,  I. Lotan,  
 P. E. Maslen,  N. Nair,  D. P. O'Neill,  D. Neuhauser,  E. Neuscamman,  
 C. M. Oana,  R. Olson,  B. Peters,  R. Peverati,  P. A. Pieniazek,  
 Y. M. Rhee,  J. Ritchie,  M. A. Rohrdanz,  E. Rosta,  N. J. Russ,  
 H. F. Schaefer III,  N. E. Schultz,  N. Shenvi,  A. C. Simmonett,  A. Sodt,  
 D. Stuck,  K. S. Thanthiriwatte,  V. Vanovschi,  Tao Wang,  A. Warshel,  
 C. F. Williams,  Q. Wu,  X. Xu,  W. Zhang

 Please cite Q-Chem as follows:
 Y. Shao et al., Mol. Phys. 113, 184-215 (2015)
 DOI: 10.1080/00268976.2014.952696

 Q-Chem 5.1.1 for Intel X86 EM64T Linux

 Parts of Q-Chem use Armadillo 8.300.2 (Tropical Shenanigans).
 http://arma.sourceforge.net/

 Q-Chem begins on Tue Aug 28 21:54:21 2018  

Host: 
0

     Scratch files written to /scratch/taweetham/qchem26072//
Input Ideriv = 2
Curr. Ideriv = -1
Max.  Ideriv = 2

Checking the input file for inconsistencies... 	...done.

--------------------------------------------------------------
User input:
--------------------------------------------------------------
HClHCl.inp
$molecule
0 1
Cl
C  1 1.744662
C  2 1.324877 1 122.907231
H  3 1.081359 2 120.492163 1 -180.000000 0
H  3 1.081359 2 120.492163 1 -0.000000 0
Cl 2 1.744662 1 114.185538 3 -180.000000 0
$end

$rem
   JOB_TYPE		OPTIMIZATION
   BASIS		6-311++G**
   EXCHANGE		B3LYP
$end

--------------------------------------------------------------
 ----------------------------------------------------------------
             Standard Nuclear Orientation (Angstroms)
    I     Atom           X                Y                Z
 ----------------------------------------------------------------
    1      Cl      1.4647332618    -0.0000000000     0.5201290221
    2      C      -0.0000000000     0.0000000000    -0.4277116640
    3      C      -0.0000000000     0.0000000000    -1.7525886640
    4      H      -0.9318055085     0.0000000000    -2.3012923920
    5      H       0.9318055085     0.0000000000    -2.3012923920
    6      Cl     -1.4647332618    -0.0000000000     0.5201290221
 ----------------------------------------------------------------
 Molecular Point Group                 C2v   NOp =  4
 Largest Abelian Subgroup              C2v   NOp =  4
 Nuclear Repulsion Energy =   188.7025314832 hartrees
 There are       24 alpha and       24 beta electrons
 Requested basis set is 6-311++G(d,p)
 There are 48 shells and 118 basis functions

 Total QAlloc Memory Limit   2000 MB
 Mega-Array Size       188 MB
 MEM_STATIC part       192 MB
 A cutoff of  1.0D-11 yielded   1080 shell pairs
 There are      6873 function pairs (      7375 Cartesian)
 Smallest overlap matrix eigenvalue = 5.40E-05

 Scale SEOQF with 1.000000e-01/1.000000e-01/1.000000e-01

 Standard Electronic Orientation quadrupole field applied
 Nucleus-field energy     =    -0.0000000015 hartrees
 Guess from superposition of atomic densities
 Warning:  Energy on first SCF cycle will be non-variational
 SAD guess density has 48.000000 electrons

 -----------------------------------------------------------------------
  General SCF calculation program by
  Eric Jon Sundstrom, Paul Horn, Yuezhi Mao, Dmitri Zuev, Alec White,
  David Stuck, Shaama M.S., Shane Yost, Joonho Lee, David Small,
  Daniel Levine, Susi Lehtola, Hugh Burton, Evgeny Epifanovsky
 -----------------------------------------------------------------------
 Exchange:     0.2000 Hartree-Fock + 0.0800 Slater + 0.7200 B88
 Correlation:  0.1900 VWN1RPA + 0.8100 LYP
 Using SG-1 standard quadrature grid
 A restricted SCF calculation will be
 performed using DIIS
 SCF converges when DIIS error is below 1.0e-08
 ---------------------------------------
  Cycle       Energy         DIIS error
 ---------------------------------------
    1    -998.4399889993      4.80e-02  
    2    -997.7935009665      6.06e-03  
    3    -997.7047466335      8.93e-03  
    4    -997.8530073819      1.50e-03  
    5    -997.8568152638      4.89e-04  
    6    -997.8571872898      1.92e-04  
    7    -997.8572515168      1.69e-05  
    8    -997.8572519652      4.28e-06  
    9    -997.8572519960      8.32e-07  
   10    -997.8572519971      1.45e-07  
   11    -997.8572519970      3.46e-08  
   12    -997.8572519971      1.74e-09  Convergence criterion met
 ---------------------------------------
 SCF time:   CPU 8.40s  wall 8.00s 
 SCF   energy in the final basis set =     -997.8572519971
 Total energy in the final basis set =     -997.8572519971

 --------------------------------------------------------------
             Orbital Energies (a.u.) and Symmetries
 --------------------------------------------------------------

 Alpha MOs, Restricted
 -- Occupied --                  
-101.58 -101.58  -10.30  -10.20   -9.49   -9.49   -7.26   -7.26
  1 B1    1 A1    2 A1    3 A1    2 B1    4 A1    5 A1    3 B1                 
 -7.247  -7.247  -7.246  -7.246  -0.930  -0.850  -0.767  -0.582
  1 B2    1 A2    6 A1    4 B1    7 A1    5 B1    8 A1    9 A1                 
 -0.507  -0.485  -0.418  -0.415  -0.355  -0.342  -0.325  -0.276
  6 B1   10 A1    2 B2    7 B1   11 A1    2 A2    8 B1    3 B2                 
 -- Virtual --                   
 -0.036  -0.021  -0.001   0.009   0.024   0.029   0.062   0.072
  4 B2   12 A1   13 A1    9 B1   10 B1   14 A1    5 B2   15 A1                 
  0.084   0.086   0.093   0.093   0.115   0.118   0.136   0.139
 16 A1   11 B1    3 A2    6 B2   17 A1   12 B1   18 A1   13 B1                 
  0.148   0.148   0.151   0.191   0.206   0.234   0.292   0.300
 19 A1    7 B2   14 B1   20 A1   21 A1   15 B1   16 B1   22 A1                 
  0.407   0.420   0.437   0.449   0.460   0.471   0.472   0.505
 17 B1   23 A1    8 B2   24 A1   25 A1    4 A2   18 B1   26 A1                 
  0.532   0.533   0.568   0.683   0.688   0.718   0.747   0.759
 19 B1    9 B2   10 B2   27 A1   20 B1    5 A2   28 A1   21 B1                 
  0.797   0.834   0.846   0.875   0.897   0.899   0.911   0.926
 29 A1   11 B2    6 A2   22 B1   12 B2   30 A1   23 B1   31 A1                 
  1.006   1.018   1.042   1.187   1.207   1.209   1.437   1.448
 24 B1    7 A2   32 A1   25 B1   13 B2   33 A1    8 A2   26 B1                 
  1.459   1.629   1.650   1.657   1.788   1.988   1.998   2.012
 34 A1   27 B1   14 B2   35 A1   36 A1    9 A2   15 B2   37 A1                 
  2.132   2.196   2.234   2.271   2.276   2.305   2.464   2.480
 28 B1   38 A1   16 B2   10 A2   29 B1   39 A1   30 B1   40 A1                 
  2.556   2.619   2.679   2.699   2.795   2.844   3.145   3.284
 31 B1   41 A1   17 B2   42 A1   32 B1   18 B2   33 B1   43 A1                 
  3.732   3.796   9.692   9.767  23.484  24.189  25.776  25.810
 34 B1   44 A1   45 A1   35 B1   46 A1   47 A1   19 B2   11 A2                 
 25.861  25.901  26.369  26.381 215.674 215.756
 36 B1   48 A1   49 A1   37 B1   50 A1   38 B1                                 

 Beta MOs, Restricted
 -- Occupied --                  
-101.58 -101.58  -10.30  -10.20   -9.49   -9.49   -7.26   -7.26
  1 B1    1 A1    2 A1    3 A1    2 B1    4 A1    5 A1    3 B1                 
 -7.247  -7.247  -7.246  -7.246  -0.930  -0.850  -0.767  -0.582
  1 B2    1 A2    6 A1    4 B1    7 A1    5 B1    8 A1    9 A1                 
 -0.507  -0.485  -0.418  -0.415  -0.355  -0.342  -0.325  -0.276
  6 B1   10 A1    2 B2    7 B1   11 A1    2 A2    8 B1    3 B2                 
 -- Virtual --                   
 -0.036  -0.021  -0.001   0.009   0.024   0.029   0.062   0.072
  4 B2   12 A1   13 A1    9 B1   10 B1   14 A1    5 B2   15 A1                 
  0.084   0.086   0.093   0.093   0.115   0.118   0.136   0.139
 16 A1   11 B1    3 A2    6 B2   17 A1   12 B1   18 A1   13 B1                 
  0.148   0.148   0.151   0.191   0.206   0.234   0.292   0.300
 19 A1    7 B2   14 B1   20 A1   21 A1   15 B1   16 B1   22 A1                 
  0.407   0.420   0.437   0.449   0.460   0.471   0.472   0.505
 17 B1   23 A1    8 B2   24 A1   25 A1    4 A2   18 B1   26 A1                 
  0.532   0.533   0.568   0.683   0.688   0.718   0.747   0.759
 19 B1    9 B2   10 B2   27 A1   20 B1    5 A2   28 A1   21 B1                 
  0.797   0.834   0.846   0.875   0.897   0.899   0.911   0.926
 29 A1   11 B2    6 A2   22 B1   12 B2   30 A1   23 B1   31 A1                 
  1.006   1.018   1.042   1.187   1.207   1.209   1.437   1.448
 24 B1    7 A2   32 A1   25 B1   13 B2   33 A1    8 A2   26 B1                 
  1.459   1.629   1.650   1.657   1.788   1.988   1.998   2.012
 34 A1   27 B1   14 B2   35 A1   36 A1    9 A2   15 B2   37 A1                 
  2.132   2.196   2.234   2.271   2.276   2.305   2.464   2.480
 28 B1   38 A1   16 B2   10 A2   29 B1   39 A1   30 B1   40 A1                 
  2.556   2.619   2.679   2.699   2.795   2.844   3.145   3.284
 31 B1   41 A1   17 B2   42 A1   32 B1   18 B2   33 B1   43 A1                 
  3.732   3.796   9.692   9.767  23.484  24.189  25.776  25.810
 34 B1   44 A1   45 A1   35 B1   46 A1   47 A1   19 B2   11 A2                 
 25.861  25.901  26.369  26.381 215.674 215.756
 36 B1   48 A1   49 A1   37 B1   50 A1   38 B1                                 
 --------------------------------------------------------------

          Ground-State Mulliken Net Atomic Charges

     Atom                 Charge (a.u.)
  ----------------------------------------
      1 Cl                    0.329494
      2 C                    -0.133509
      3 C                    -0.799470
      4 H                     0.136995
      5 H                     0.136995
      6 Cl                    0.329494
  ----------------------------------------
  Sum of atomic charges =     0.000000

 -----------------------------------------------------------------
                    Cartesian Multipole Moments
 -----------------------------------------------------------------
    Charge (ESU x 10^10)
                 0.0000
    Dipole Moment (Debye)
         X       0.0000      Y       0.0000      Z      -1.4701
       Tot       1.4701
    Quadrupole Moments (Debye-Ang)
        XX     -36.7649     XY       0.0000     YY     -39.1314
        XZ      -0.0000     YZ       0.0000     ZZ     -34.1970
    Octopole Moments (Debye-Ang^2)
       XXX       0.0000    XXY      -0.0000    XYY      -0.0000
       YYY       0.0000    XXZ       2.6904    XYZ       0.0000
       YYZ       3.1986    XZZ      -0.0000    YZZ      -0.0000
       ZZZ      -3.1511
    Hexadecapole Moments (Debye-Ang^3)
      XXXX    -357.3716   XXXY       0.0000   XXYY     -72.3461
      XYYY       0.0000   YYYY     -46.4285   XXXZ      -0.0000
      XXYZ       0.0000   XYYZ      -0.0000   YYYZ      -0.0000
      XXZZ     -88.7673   XYZZ       0.0000   YYZZ     -50.2375
      XZZZ      -0.0000   YZZZ       0.0000   ZZZZ    -212.2328
 -----------------------------------------------------------------
 Calculating analytic gradient of the SCF energy
 Gradient of SCF Energy
            1           2           3           4           5           6
    1   0.0001293   0.0000000  -0.0000000  -0.0000003   0.0000003  -0.0001293
    2  -0.0000000  -0.0000000   0.0000000   0.0000000  -0.0000000   0.0000000
    3   0.0001360  -0.0002410   0.0000346  -0.0000328  -0.0000328   0.0001360
 Max gradient component =       2.410E-04
 RMS gradient           =       8.559E-05
 Gradient time:  CPU 2.85 s  wall 2.85 s
 Geometry Optimization Parameters
   NAtoms,    NIC,     NZ,  NCons,   NDum,   NFix, NCnnct, MaxDiis
        6      27       6       0       0       0       0       0


** GEOMETRY OPTIMIZATION IN DELOCALIZED INTERNAL COORDINATES **
   Searching for a Minimum

   Optimization Cycle:   1

                       Coordinates (Angstroms)
     ATOM                X               Y               Z
      1  Cl        1.4647332618    0.0000000000    0.5201290221
      2  C         0.0000000000    0.0000000000   -0.4277116640
      3  C         0.0000000000    0.0000000000   -1.7525886640
      4  H        -0.9318055085    0.0000000000   -2.3012923920
      5  H         0.9318055085    0.0000000000   -2.3012923920
      6  Cl       -1.4647332618    0.0000000000    0.5201290221
   Point Group: c2v   Number of degrees of freedom:     5


   Energy is   -997.857251997


 Attempting to Generate Delocalized Internal Coordinates

  5 Hessian modes will be used to form the next step
  Hessian Eigenvalues:
     0.160000    0.250000    0.310101    0.358306    0.607322

 Minimum Search - Taking Simple RFO Step
 Searching for Lamda that Minimizes Along All modes
 Value Taken    Lamda =   0.00000000
 Step Taken.  Stepsize is  0.001004

                             Maximum     Tolerance    Cnvgd?
         Gradient           0.000185      0.000300     YES
         Displacement       0.000578      0.001200     YES
         Energy change     *********      0.000001      NO


                       Distance Matrix (Angstroms)
             Cl(  1)   C (  2)   C (  3)   H (  4)   H (  5)
   C (  2)  1.744662
   C (  3)  2.703829  1.324877
   H (  4)  3.701867  2.092502  1.081359
   H (  5)  2.871312  2.092502  1.081359  1.863611
   Cl(  6)  2.929467  1.744662  2.703829  2.871312  3.701867

 Final energy is   -997.85725199712863     


 ******************************
 **  OPTIMIZATION CONVERGED  **
 ******************************

                       Coordinates (Angstroms)
     ATOM                X               Y               Z
      1  Cl        1.4647332618    0.0000000000    0.5201290221
      2  C         0.0000000000    0.0000000000   -0.4277116640
      3  C         0.0000000000    0.0000000000   -1.7525886640
      4  H        -0.9318055085    0.0000000000   -2.3012923920
      5  H         0.9318055085    0.0000000000   -2.3012923920
      6  Cl       -1.4647332618    0.0000000000    0.5201290221

Z-matrix Print:
$molecule
0 1
Cl
C  1 1.744662
C  2 1.324877 1 122.907231
H  3 1.081359 2 120.492163 1 0.000000 0
H  3 1.081359 2 120.492163 1 -180.000000 0
Cl 2 1.744662 1 114.185538 3 -180.000000 0
$end


 --------------------------------------------------------------
             Orbital Energies (a.u.) and Symmetries
 --------------------------------------------------------------

 Alpha MOs, Restricted
 -- Occupied --                  
-101.58 -101.58  -10.30  -10.20   -9.49   -9.49   -7.26   -7.26
  1 B1    1 A1    2 A1    3 A1    2 B1    4 A1    5 A1    3 B1                 
 -7.247  -7.247  -7.246  -7.246  -0.930  -0.850  -0.767  -0.582
  1 B2    1 A2    6 A1    4 B1    7 A1    5 B1    8 A1    9 A1                 
 -0.507  -0.485  -0.418  -0.415  -0.355  -0.342  -0.325  -0.276
  6 B1   10 A1    2 B2    7 B1   11 A1    2 A2    8 B1    3 B2                 
 -- Virtual --                   
 -0.036  -0.021  -0.001   0.009   0.024   0.029   0.062   0.072
  4 B2   12 A1   13 A1    9 B1   10 B1   14 A1    5 B2   15 A1                 
  0.084   0.086   0.093   0.093   0.115   0.118   0.136   0.139
 16 A1   11 B1    3 A2    6 B2   17 A1   12 B1   18 A1   13 B1                 
  0.148   0.148   0.151   0.191   0.206   0.234   0.292   0.300
 19 A1    7 B2   14 B1   20 A1   21 A1   15 B1   16 B1   22 A1                 
  0.407   0.420   0.437   0.449   0.460   0.471   0.472   0.505
 17 B1   23 A1    8 B2   24 A1   25 A1    4 A2   18 B1   26 A1                 
  0.532   0.533   0.568   0.683   0.688   0.718   0.747   0.759
 19 B1    9 B2   10 B2   27 A1   20 B1    5 A2   28 A1   21 B1                 
  0.797   0.834   0.846   0.875   0.897   0.899   0.911   0.926
 29 A1   11 B2    6 A2   22 B1   12 B2   30 A1   23 B1   31 A1                 
  1.006   1.018   1.042   1.187   1.207   1.209   1.437   1.448
 24 B1    7 A2   32 A1   25 B1   13 B2   33 A1    8 A2   26 B1                 
  1.459   1.629   1.650   1.657   1.788   1.988   1.998   2.012
 34 A1   27 B1   14 B2   35 A1   36 A1    9 A2   15 B2   37 A1                 
  2.132   2.196   2.234   2.271   2.276   2.305   2.464   2.480
 28 B1   38 A1   16 B2   10 A2   29 B1   39 A1   30 B1   40 A1                 
  2.556   2.619   2.679   2.699   2.795   2.844   3.145   3.284
 31 B1   41 A1   17 B2   42 A1   32 B1   18 B2   33 B1   43 A1                 
  3.732   3.796   9.692   9.767  23.484  24.189  25.776  25.810
 34 B1   44 A1   45 A1   35 B1   46 A1   47 A1   19 B2   11 A2                 
 25.861  25.901  26.369  26.381 215.674 215.756
 36 B1   48 A1   49 A1   37 B1   50 A1   38 B1                                 

 Beta MOs, Restricted
 -- Occupied --                  
-101.58 -101.58  -10.30  -10.20   -9.49   -9.49   -7.26   -7.26
  1 B1    1 A1    2 A1    3 A1    2 B1    4 A1    5 A1    3 B1                 
 -7.247  -7.247  -7.246  -7.246  -0.930  -0.850  -0.767  -0.582
  1 B2    1 A2    6 A1    4 B1    7 A1    5 B1    8 A1    9 A1                 
 -0.507  -0.485  -0.418  -0.415  -0.355  -0.342  -0.325  -0.276
  6 B1   10 A1    2 B2    7 B1   11 A1    2 A2    8 B1    3 B2                 
 -- Virtual --                   
 -0.036  -0.021  -0.001   0.009   0.024   0.029   0.062   0.072
  4 B2   12 A1   13 A1    9 B1   10 B1   14 A1    5 B2   15 A1                 
  0.084   0.086   0.093   0.093   0.115   0.118   0.136   0.139
 16 A1   11 B1    3 A2    6 B2   17 A1   12 B1   18 A1   13 B1                 
  0.148   0.148   0.151   0.191   0.206   0.234   0.292   0.300
 19 A1    7 B2   14 B1   20 A1   21 A1   15 B1   16 B1   22 A1                 
  0.407   0.420   0.437   0.449   0.460   0.471   0.472   0.505
 17 B1   23 A1    8 B2   24 A1   25 A1    4 A2   18 B1   26 A1                 
  0.532   0.533   0.568   0.683   0.688   0.718   0.747   0.759
 19 B1    9 B2   10 B2   27 A1   20 B1    5 A2   28 A1   21 B1                 
  0.797   0.834   0.846   0.875   0.897   0.899   0.911   0.926
 29 A1   11 B2    6 A2   22 B1   12 B2   30 A1   23 B1   31 A1                 
  1.006   1.018   1.042   1.187   1.207   1.209   1.437   1.448
 24 B1    7 A2   32 A1   25 B1   13 B2   33 A1    8 A2   26 B1                 
  1.459   1.629   1.650   1.657   1.788   1.988   1.998   2.012
 34 A1   27 B1   14 B2   35 A1   36 A1    9 A2   15 B2   37 A1                 
  2.132   2.196   2.234   2.271   2.276   2.305   2.464   2.480
 28 B1   38 A1   16 B2   10 A2   29 B1   39 A1   30 B1   40 A1                 
  2.556   2.619   2.679   2.699   2.795   2.844   3.145   3.284
 31 B1   41 A1   17 B2   42 A1   32 B1   18 B2   33 B1   43 A1                 
  3.732   3.796   9.692   9.767  23.484  24.189  25.776  25.810
 34 B1   44 A1   45 A1   35 B1   46 A1   47 A1   19 B2   11 A2                 
 25.861  25.901  26.369  26.381 215.674 215.756
 36 B1   48 A1   49 A1   37 B1   50 A1   38 B1                                 
 --------------------------------------------------------------

          Ground-State Mulliken Net Atomic Charges

     Atom                 Charge (a.u.)
  ----------------------------------------
      1 Cl                    0.329494
      2 C                    -0.133509
      3 C                    -0.799470
      4 H                     0.136995
      5 H                     0.136995
      6 Cl                    0.329494
  ----------------------------------------
  Sum of atomic charges =     0.000000

 -----------------------------------------------------------------
                    Cartesian Multipole Moments
 -----------------------------------------------------------------
    Charge (ESU x 10^10)
                 0.0000
    Dipole Moment (Debye)
         X       0.0000      Y       0.0000      Z      -1.4701
       Tot       1.4701
    Quadrupole Moments (Debye-Ang)
        XX     -36.7649     XY       0.0000     YY     -39.1314
        XZ      -0.0000     YZ       0.0000     ZZ     -34.1970
    Octopole Moments (Debye-Ang^2)
       XXX       0.0000    XXY      -0.0000    XYY      -0.0000
       YYY       0.0000    XXZ       2.6904    XYZ       0.0000
       YYZ       3.1986    XZZ      -0.0000    YZZ      -0.0000
       ZZZ      -3.1511
    Hexadecapole Moments (Debye-Ang^3)
      XXXX    -357.3716   XXXY       0.0000   XXYY     -72.3461
      XYYY       0.0000   YYYY     -46.4285   XXXZ      -0.0000
      XXYZ       0.0000   XYYZ      -0.0000   YYYZ      -0.0000
      XXZZ     -88.7673   XYZZ       0.0000   YYZZ     -50.2375
      XZZZ      -0.0000   YZZZ       0.0000   ZZZZ    -212.2328
 -----------------------------------------------------------------
Archival summary:
1\1\TWL01\OPT\ProcedureUnspecified\BasisUnspecified\l222\taweetha\TueAug2821:54:322018TueAug2821:54:322018\0\\#,OPT,ProcedureUnspecified,BasisUnspecified,\\0,1\Cl\C,1,1.74466\C,2,1.32488,1,122.907\H,3,1.08136,2,120.492,1,0,0\H,3,1.08136,2,120.492,1,-180,0\Cl,2,1.74466,1,114.186,3,-180,0\\\@

 Total job time:  11.35s(wall), 11.32s(cpu) 
 Tue Aug 28 21:54:32 2018

        *************************************************************
        *                                                           *
        *  Thank you very much for using Q-Chem.  Have a nice day.  *
        *                                                           *
        *************************************************************


 
User input: 2 of 2 
 
Q-Chem Developer Version!
                  Welcome to Q-Chem
     A Quantum Leap Into The Future Of Chemistry


 Q-Chem 5.1, Q-Chem, Inc., Pleasanton, CA (2018)

 Yihan Shao,  Zhengting Gan,  E. Epifanovsky,  A. T. B. Gilbert,  M. Wormit,  
 J. Kussmann,  A. W. Lange,  A. Behn,  Jia Deng,  Xintian Feng,  D. Ghosh,  
 M. Goldey,  P. R. Horn,  L. D. Jacobson,  I. Kaliman,  T. Kus,  A. Landau,  
 Jie Liu,  E. I. Proynov,  R. M. Richard,  R. P. Steele,  E. J. Sundstrom,  
 H. L. Woodcock III,  P. M. Zimmerman,  D. Zuev,  B. Albrecht,  E. Alguire,  
 S. A. Baeppler,  D. Barton,  Z. Benda,  Y. A. Bernard,  E. J. Berquist,  
 K. B. Bravaya,  H. Burton,  D. Casanova,  Chun-Min Chang,  Yunqing Chen,  
 A. Chien,  K. D. Closser,  M. P. Coons,  S. Coriani,  S. Dasgupta,  
 A. L. Dempwolff,  M. Diedenhofen,  Hainam Do,  R. G. Edgar,  Po-Tung Fang,  
 S. Faraji,  S. Fatehi,  Qingguo Feng,  K. D. Fenk,  J. Fosso-Tande,  
 Qinghui Ge,  A. Ghysels,  G. Gidofalvi,  J. Gomes,  J. Gonthier,  A. Gunina,  
 D. Hait,  M. W. D. Hanson-Heine,  P. H. P. Harbach,  A. W. Hauser,  
 J. E. Herr,  E. G. Hohenstein,  Z. C. Holden,  Kerwin Hui,  B. C. Huynh,  
 T.-C. Jagau,  Hyunjun Ji,  B. Kaduk,  K. Khistyaev,  Jaehoon Kim,  
 P. Klunzinger,  K. Koh,  D. Kosenkov,  L. Koulias,  T. Kowalczyk,  
 C. M. Krauter,  A. Kunitsa,  Ka Un Lao,  A. Laurent,  K. V. Lawler,  
 Joonho Lee,  D. Lefrancois,  S. Lehtola,  D. S. Levine,  Yi-Pei Li,  
 You-Sheng Lin,  Fenglai Liu,  E. Livshits,  A. Luenser,  P. Manohar,  
 E. Mansoor,  S. F. Manzer,  Shan-Ping Mao,  Yuezhi Mao,  N. Mardirossian,  
 A. V. Marenich,  T. Markovich,  L. A. Martinez-Martinez,  S. A. Maurer,  
 N. J. Mayhall,  S. C. McKenzie,  J.-M. Mewes,  A. F. Morrison,  
 J. W. Mullinax,  K. Nanda,  T. S. Nguyen-Beck,  R. Olivares-Amaya,  
 J. A. Parkhill,  T. M. Perrine,  F. Plasser,  P. Pokhilko,  S. Prager,  
 A. Prociuk,  E. Ramos,  D. R. Rehn,  F. Rob,  M. Schneider,  N. Sergueev,  
 S. M. Sharada,  S. Sharma,  D. W. Small,  T. Stauch,  T. Stein,  
 Yu-Chuan Su,  A. J. W. Thom,  A. Tkatchenko,  T. Tsuchimochi,  N. M. Tubman,  
 L. Vogt,  M. L. Vidal,  O. Vydrov,  M. A. Watson,  J. Wenzel,  
 M. de Wergifosse,  T. A. Wesolowski,  A. White,  J. Witte,  A. Yamada,  
 Jun Yang,  K. Yao,  S. Yeganeh,  S. R. Yost,  Zhi-Qiang You,  A. Zech,  
 Igor Ying Zhang,  Xing Zhang,  Yan Zhao,  Ying Zhu,  B. R. Brooks,  
 G. K. L. Chan,  C. J. Cramer,  M. S. Gordon,  W. J. Hehre,  A. Klamt,  
 M. W. Schmidt,  C. D. Sherrill,  D. G. Truhlar,  A. Aspuru-Guzik,  R. Baer,  
 A. T. Bell,  N. A. Besley,  Jeng-Da Chai,  A. E. DePrince, III,  
 R. A. DiStasio Jr.,  A. Dreuw,  B. D. Dunietz,  T. R. Furlani,  
 Chao-Ping Hsu,  Yousung Jung,  Jing Kong,  D. S. Lambrecht,  WanZhen Liang,  
 C. Ochsenfeld,  V. A. Rassolov,  L. V. Slipchenko,  J. E. Subotnik,  
 T. Van Voorhis,  J. M. Herbert,  A. I. Krylov,  P. M. W. Gill,  M. Head-Gordon

 Contributors to earlier versions of Q-Chem not listed above: 
 R. D. Adamson,  B. Austin,  J. Baker,  G. J. O. Beran,  K. Brandhorst,  
 S. T. Brown,  E. F. C. Byrd,  A. K. Chakraborty,  C.-L. Cheng,  
 Siu Hung Chien,  D. M. Chipman,  D. L. Crittenden,  H. Dachsel,  
 R. J. Doerksen,  A. D. Dutoi,  L. Fusti-Molnar,  W. A. Goddard III,  
 A. Golubeva-Zadorozhnaya,  S. R. Gwaltney,  G. Hawkins,  A. Heyden,  
 S. Hirata,  G. Kedziora,  F. J. Keil,  C. Kelley,  Jihan Kim,  R. A. King,  
 R. Z. Khaliullin,  P. P. Korambath,  W. Kurlancheek,  A. M. Lee,  M. S. Lee,  
 S. V. Levchenko,  Ching Yeh Lin,  D. Liotard,  R. C. Lochan,  I. Lotan,  
 P. E. Maslen,  N. Nair,  D. P. O'Neill,  D. Neuhauser,  E. Neuscamman,  
 C. M. Oana,  R. Olson,  B. Peters,  R. Peverati,  P. A. Pieniazek,  
 Y. M. Rhee,  J. Ritchie,  M. A. Rohrdanz,  E. Rosta,  N. J. Russ,  
 H. F. Schaefer III,  N. E. Schultz,  N. Shenvi,  A. C. Simmonett,  A. Sodt,  
 D. Stuck,  K. S. Thanthiriwatte,  V. Vanovschi,  Tao Wang,  A. Warshel,  
 C. F. Williams,  Q. Wu,  X. Xu,  W. Zhang

 Please cite Q-Chem as follows:
 Y. Shao et al., Mol. Phys. 113, 184-215 (2015)
 DOI: 10.1080/00268976.2014.952696

 Q-Chem 5.1.1 for Intel X86 EM64T Linux

 Parts of Q-Chem use Armadillo 8.300.2 (Tropical Shenanigans).
 http://arma.sourceforge.net/

 Q-Chem begins on Tue Aug 28 21:54:32 2018  

Host: 
0

     Scratch files written to /scratch/taweetham/qchem26072//
The previous job contains 0 fragments, simply inherited here
Input Ideriv = 2
Curr. Ideriv = -1
Max.  Ideriv = 2

Checking the input file for inconsistencies... 	...done.

--------------------------------------------------------------
User input:
--------------------------------------------------------------

$molecule
read
$end

$rem
   SCF_GUESS 	READ
   JOB_TYPE 	FREQUENCY
   BASIS 	6-311++G**
   EXCHANGE 	B3LYP	
   SET_ITER 100

   SET_CONV 5
$end


--------------------------------------------------------------
 ----------------------------------------------------------------
             Standard Nuclear Orientation (Angstroms)
    I     Atom           X                Y                Z
 ----------------------------------------------------------------
    1      Cl      1.4647332618    -0.0000000000     0.5201290221
    2      C      -0.0000000000     0.0000000000    -0.4277116640
    3      C      -0.0000000000     0.0000000000    -1.7525886640
    4      H      -0.9318055085     0.0000000000    -2.3012923920
    5      H       0.9318055085     0.0000000000    -2.3012923920
    6      Cl     -1.4647332618    -0.0000000000     0.5201290221
 ----------------------------------------------------------------
 Molecular Point Group                 C2v   NOp =  4
 Largest Abelian Subgroup              C2v   NOp =  4
 Nuclear Repulsion Energy =   188.7025314832 hartrees
 There are       24 alpha and       24 beta electrons
 Requested basis set is 6-311++G(d,p)
 There are 48 shells and 118 basis functions

 Total QAlloc Memory Limit   2000 MB
 Mega-Array Size       188 MB
 MEM_STATIC part       192 MB

                       Distance Matrix (Angstroms)
             Cl(  1)   C (  2)   C (  3)   H (  4)   H (  5)
   C (  2)  1.744662
   C (  3)  2.703829  1.324877
   H (  4)  3.701867  2.092502  1.081359
   H (  5)  2.871312  2.092502  1.081359  1.863611
   Cl(  6)  2.929467  1.744662  2.703829  2.871312  3.701867

 A cutoff of  1.0D-11 yielded   1080 shell pairs
 There are      6873 function pairs (      7375 Cartesian)
 Smallest overlap matrix eigenvalue = 5.40E-05
 Guess MOs from SCF MO coefficient file

 -----------------------------------------------------------------------
  General SCF calculation program by
  Eric Jon Sundstrom, Paul Horn, Yuezhi Mao, Dmitri Zuev, Alec White,
  David Stuck, Shaama M.S., Shane Yost, Joonho Lee, David Small,
  Daniel Levine, Susi Lehtola, Hugh Burton, Evgeny Epifanovsky
 -----------------------------------------------------------------------
 Exchange:     0.2000 Hartree-Fock + 0.0800 Slater + 0.7200 B88
 Correlation:  0.1900 VWN1RPA + 0.8100 LYP
 Using SG-1 standard quadrature grid
 A restricted SCF calculation will be
 performed using DIIS
 SCF converges when DIIS error is below 1.0e-08
 ---------------------------------------
  Cycle       Energy         DIIS error
 ---------------------------------------
    1    -997.8572519971      2.57e-10  
    2    -997.8572519970      3.09e-10  Convergence criterion met
 ---------------------------------------
 SCF time:   CPU 1.47s  wall 2.00s 
 SCF   energy in the final basis set =     -997.8572519970
 Total energy in the final basis set =     -997.8572519970

 --------------------------------------------------------------
             Orbital Energies (a.u.) and Symmetries
 --------------------------------------------------------------

 Alpha MOs, Restricted
 -- Occupied --                  
-101.58 -101.58  -10.30  -10.20   -9.49   -9.49   -7.26   -7.26
  1 B1    1 A1    2 A1    3 A1    2 B1    4 A1    5 A1    3 B1                 
 -7.247  -7.247  -7.246  -7.246  -0.930  -0.850  -0.767  -0.582
  1 B2    1 A2    6 A1    4 B1    7 A1    5 B1    8 A1    9 A1                 
 -0.507  -0.485  -0.418  -0.415  -0.355  -0.342  -0.325  -0.276
  6 B1   10 A1    2 B2    7 B1   11 A1    2 A2    8 B1    3 B2                 
 -- Virtual --                   
 -0.036  -0.021  -0.001   0.009   0.024   0.029   0.062   0.072
  4 B2   12 A1   13 A1    9 B1   10 B1   14 A1    5 B2   15 A1                 
  0.084   0.086   0.093   0.093   0.115   0.118   0.136   0.139
 16 A1   11 B1    3 A2    6 B2   17 A1   12 B1   18 A1   13 B1                 
  0.148   0.148   0.151   0.191   0.206   0.234   0.292   0.300
 19 A1    7 B2   14 B1   20 A1   21 A1   15 B1   16 B1   22 A1                 
  0.407   0.420   0.437   0.449   0.460   0.471   0.472   0.505
 17 B1   23 A1    8 B2   24 A1   25 A1    4 A2   18 B1   26 A1                 
  0.532   0.533   0.568   0.683   0.688   0.718   0.747   0.759
 19 B1    9 B2   10 B2   27 A1   20 B1    5 A2   28 A1   21 B1                 
  0.797   0.834   0.846   0.875   0.897   0.899   0.911   0.926
 29 A1   11 B2    6 A2   22 B1   12 B2   30 A1   23 B1   31 A1                 
  1.006   1.018   1.042   1.187   1.207   1.209   1.437   1.448
 24 B1    7 A2   32 A1   25 B1   13 B2   33 A1    8 A2   26 B1                 
  1.459   1.629   1.650   1.657   1.788   1.988   1.998   2.012
 34 A1   27 B1   14 B2   35 A1   36 A1    9 A2   15 B2   37 A1                 
  2.132   2.196   2.234   2.271   2.276   2.305   2.464   2.480
 28 B1   38 A1   16 B2   10 A2   29 B1   39 A1   30 B1   40 A1                 
  2.556   2.619   2.679   2.699   2.795   2.844   3.145   3.284
 31 B1   41 A1   17 B2   42 A1   32 B1   18 B2   33 B1   43 A1                 
  3.732   3.796   9.692   9.767  23.484  24.189  25.776  25.810
 34 B1   44 A1   45 A1   35 B1   46 A1   47 A1   19 B2   11 A2                 
 25.861  25.901  26.369  26.381 215.674 215.756
 36 B1   48 A1   49 A1   37 B1   50 A1   38 B1                                 

 Beta MOs, Restricted
 -- Occupied --                  
-101.58 -101.58  -10.30  -10.20   -9.49   -9.49   -7.26   -7.26
  1 B1    1 A1    2 A1    3 A1    2 B1    4 A1    5 A1    3 B1                 
 -7.247  -7.247  -7.246  -7.246  -0.930  -0.850  -0.767  -0.582
  1 B2    1 A2    6 A1    4 B1    7 A1    5 B1    8 A1    9 A1                 
 -0.507  -0.485  -0.418  -0.415  -0.355  -0.342  -0.325  -0.276
  6 B1   10 A1    2 B2    7 B1   11 A1    2 A2    8 B1    3 B2                 
 -- Virtual --                   
 -0.036  -0.021  -0.001   0.009   0.024   0.029   0.062   0.072
  4 B2   12 A1   13 A1    9 B1   10 B1   14 A1    5 B2   15 A1                 
  0.084   0.086   0.093   0.093   0.115   0.118   0.136   0.139
 16 A1   11 B1    3 A2    6 B2   17 A1   12 B1   18 A1   13 B1                 
  0.148   0.148   0.151   0.191   0.206   0.234   0.292   0.300
 19 A1    7 B2   14 B1   20 A1   21 A1   15 B1   16 B1   22 A1                 
  0.407   0.420   0.437   0.449   0.460   0.471   0.472   0.505
 17 B1   23 A1    8 B2   24 A1   25 A1    4 A2   18 B1   26 A1                 
  0.532   0.533   0.568   0.683   0.688   0.718   0.747   0.759
 19 B1    9 B2   10 B2   27 A1   20 B1    5 A2   28 A1   21 B1                 
  0.797   0.834   0.846   0.875   0.897   0.899   0.911   0.926
 29 A1   11 B2    6 A2   22 B1   12 B2   30 A1   23 B1   31 A1                 
  1.006   1.018   1.042   1.187   1.207   1.209   1.437   1.448
 24 B1    7 A2   32 A1   25 B1   13 B2   33 A1    8 A2   26 B1                 
  1.459   1.629   1.650   1.657   1.788   1.988   1.998   2.012
 34 A1   27 B1   14 B2   35 A1   36 A1    9 A2   15 B2   37 A1                 
  2.132   2.196   2.234   2.271   2.276   2.305   2.464   2.480
 28 B1   38 A1   16 B2   10 A2   29 B1   39 A1   30 B1   40 A1                 
  2.556   2.619   2.679   2.699   2.795   2.844   3.145   3.284
 31 B1   41 A1   17 B2   42 A1   32 B1   18 B2   33 B1   43 A1                 
  3.732   3.796   9.692   9.767  23.484  24.189  25.776  25.810
 34 B1   44 A1   45 A1   35 B1   46 A1   47 A1   19 B2   11 A2                 
 25.861  25.901  26.369  26.381 215.674 215.756
 36 B1   48 A1   49 A1   37 B1   50 A1   38 B1                                 
 --------------------------------------------------------------

          Ground-State Mulliken Net Atomic Charges

     Atom                 Charge (a.u.)
  ----------------------------------------
      1 Cl                    0.329494
      2 C                    -0.133509
      3 C                    -0.799470
      4 H                     0.136995
      5 H                     0.136995
      6 Cl                    0.329494
  ----------------------------------------
  Sum of atomic charges =     0.000000

 -----------------------------------------------------------------
                    Cartesian Multipole Moments
 -----------------------------------------------------------------
    Charge (ESU x 10^10)
                 0.0000
    Dipole Moment (Debye)
         X      -0.0000      Y      -0.0000      Z      -1.4701
       Tot       1.4701
    Quadrupole Moments (Debye-Ang)
        XX     -36.7649     XY       0.0000     YY     -39.1314
        XZ       0.0000     YZ       0.0000     ZZ     -34.1970
    Octopole Moments (Debye-Ang^2)
       XXX      -0.0000    XXY      -0.0000    XYY      -0.0000
       YYY      -0.0000    XXZ       2.6904    XYZ       0.0000
       YYZ       3.1986    XZZ       0.0000    YZZ      -0.0000
       ZZZ      -3.1511
    Hexadecapole Moments (Debye-Ang^3)
      XXXX    -357.3716   XXXY       0.0000   XXYY     -72.3461
      XYYY       0.0000   YYYY     -46.4285   XXXZ       0.0000
      XXYZ       0.0000   XYYZ       0.0000   YYYZ       0.0000
      XXZZ     -88.7673   XYZZ       0.0000   YYZZ     -50.2375
      XZZZ      -0.0000   YZZZ       0.0000   ZZZZ    -212.2328
 -----------------------------------------------------------------
 Calculating MO derivatives via CPSCF
   1         3          18      0.171299    0.051868
   2         3          18      0.020749    0.005969
   3         3          18      0.002450    0.001214
   4        19           2      0.000126    0.000101
   5        21           0      0.000000    0.000000    Roots Converged
 Time for AOints: 3.1 s (CPU) 3.1 s (wall)
 ------------------------------------------------------------------------------
                     AOints        : Timing summary (seconds)
 ------------------------------------------------------------------------------
     job step          cpu (% of tot)      sys (% of tot)     wall (% of tot)
 ------------------------------------------------------------------------------
  cpscf_lag         0.3989E+02 (54.2)   0.7700E-04 (19.7)   0.3992E+02 (54.2)
  iterzp            0.3058E+02 (41.5)   0.3140E-03 (80.3)   0.3060E+02 (41.5)
  make_fx           0.0000E+00 ( 0.0)   0.0000E+00 ( 0.0)   0.0000E+00 ( 0.0)
  AOints            0.3078E+01 ( 4.2)   0.0000E+00 ( 0.0)   0.3079E+01 ( 4.2)
 ------------------------------------------------------------------------------
   Grand Totals     0.7361E+02          0.3910E-03          0.7366E+02
 ------------------------------------------------------------------------------
 Calculating analytic Hessian of the SCF energy
 Polarizability Matrix (a.u.)
            1           2           3
    1 -55.1680083   0.0000000   0.0000000
    2   0.0000000 -29.9691587   0.0000000
    3   0.0000000   0.0000000 -58.4778972

 Direct stationary perturbation theory relativistic correction:

 rels  =       1.569647631794
 relv  =      -5.651117079560
 rel2e =       1.261976547558
 E_rel =      -2.819492900208

 Hessian of the SCF Energy
            1           2           3           4           5           6
    1   0.1676700   0.0000000   0.0859725  -0.1119209   0.0000000  -0.0658160
    2   0.0000000   0.0120330   0.0000000   0.0000000  -0.0260989   0.0000000
    3   0.0859725   0.0000000   0.0988985  -0.0513367  -0.0000000  -0.0815271
    4  -0.1119209   0.0000000  -0.0513367   0.3069736  -0.0000000   0.0000000
    5   0.0000000  -0.0260989  -0.0000000  -0.0000000   0.0912876  -0.0000000
    6  -0.0658160   0.0000000  -0.0815271   0.0000000  -0.0000000   0.7330082
    7  -0.0150678  -0.0000000  -0.0378418  -0.0841093   0.0000000   0.0000000
    8  -0.0000000   0.0064202   0.0000000   0.0000000  -0.0465593   0.0000000
    9  -0.0153550  -0.0000000  -0.0216948  -0.0000000   0.0000000  -0.5432264
   10   0.0021157   0.0000000   0.0009206   0.0004888  -0.0000000   0.0033454
   11   0.0000000   0.0073793  -0.0000000  -0.0000000   0.0037348  -0.0000000
   12  -0.0008352  -0.0000000  -0.0035116  -0.0257604   0.0000000  -0.0133638
   13   0.0007517   0.0000000  -0.0017795   0.0004888  -0.0000000  -0.0033454
   14  -0.0000000  -0.0039888   0.0000000   0.0000000   0.0037348   0.0000000
   15   0.0000986  -0.0000000   0.0006149   0.0257604  -0.0000000  -0.0133638
   16  -0.0435489  -0.0000000   0.0040649  -0.1119209  -0.0000000   0.0658160
   17  -0.0000000   0.0042553  -0.0000000  -0.0000000  -0.0260989   0.0000000
   18  -0.0040649  -0.0000000   0.0072200   0.0513367  -0.0000000  -0.0815271
            7           8           9          10          11          12
    1  -0.0150678  -0.0000000  -0.0153550   0.0021157   0.0000000  -0.0008352
    2  -0.0000000   0.0064202  -0.0000000   0.0000000   0.0073793  -0.0000000
    3  -0.0378418   0.0000000  -0.0216948   0.0009206  -0.0000000  -0.0035116
    4  -0.0841093   0.0000000  -0.0000000   0.0004888  -0.0000000  -0.0257604
    5   0.0000000  -0.0465593   0.0000000  -0.0000000   0.0037348   0.0000000
    6   0.0000000   0.0000000  -0.5432264   0.0033454  -0.0000000  -0.0133638
    7   0.6602239  -0.0000000   0.0000000  -0.2729895   0.0000000  -0.1238124
    8  -0.0000000   0.0926683  -0.0000000   0.0000000  -0.0294747  -0.0000000
    9   0.0000000  -0.0000000   0.8380421  -0.1307168  -0.0000000  -0.1257131
   10  -0.2729895   0.0000000  -0.1307168   0.2827258  -0.0000000   0.1375890
   11   0.0000000  -0.0294747  -0.0000000  -0.0000000   0.0199497   0.0000000
   12  -0.1238124  -0.0000000  -0.1257131   0.1375890   0.0000000   0.1315548
   13  -0.2729895  -0.0000000   0.1307168  -0.0130926   0.0000000   0.0129177
   14  -0.0000000  -0.0294747   0.0000000   0.0000000   0.0023998  -0.0000000
   15   0.1238124   0.0000000  -0.1257131  -0.0129177   0.0000000   0.0104189
   16  -0.0150678   0.0000000   0.0153550   0.0007517   0.0000000  -0.0000986
   17  -0.0000000   0.0064202  -0.0000000  -0.0000000  -0.0039888  -0.0000000
   18   0.0378418   0.0000000  -0.0216948   0.0017795   0.0000000   0.0006149
           13          14          15          16          17          18
    1   0.0007517  -0.0000000   0.0000986  -0.0435489  -0.0000000  -0.0040649
    2   0.0000000  -0.0039888  -0.0000000  -0.0000000   0.0042553  -0.0000000
    3  -0.0017795   0.0000000   0.0006149   0.0040649  -0.0000000   0.0072200
    4   0.0004888   0.0000000   0.0257604  -0.1119209  -0.0000000   0.0513367
    5  -0.0000000   0.0037348  -0.0000000  -0.0000000  -0.0260989  -0.0000000
    6  -0.0033454   0.0000000  -0.0133638   0.0658160   0.0000000  -0.0815271
    7  -0.2729895  -0.0000000   0.1238124  -0.0150678  -0.0000000   0.0378418
    8  -0.0000000  -0.0294747   0.0000000   0.0000000   0.0064202   0.0000000
    9   0.1307168   0.0000000  -0.1257131   0.0153550  -0.0000000  -0.0216948
   10  -0.0130926   0.0000000  -0.0129177   0.0007517  -0.0000000   0.0017795
   11   0.0000000   0.0023998   0.0000000   0.0000000  -0.0039888   0.0000000
   12   0.0129177  -0.0000000   0.0104189  -0.0000986  -0.0000000   0.0006149
   13   0.2827258   0.0000000  -0.1375890   0.0021157  -0.0000000  -0.0009206
   14   0.0000000   0.0199497  -0.0000000  -0.0000000   0.0073793  -0.0000000
   15  -0.1375890  -0.0000000   0.1315548   0.0008352   0.0000000  -0.0035116
   16   0.0021157  -0.0000000   0.0008352   0.1676700   0.0000000  -0.0859725
   17  -0.0000000   0.0073793   0.0000000   0.0000000   0.0120330   0.0000000
   18  -0.0009206  -0.0000000  -0.0035116  -0.0859725   0.0000000   0.0988985
 Gradient time:  CPU 95.69 s  wall 95.74 s
 **********************************************************************
 **                                                                  **
 **                       VIBRATIONAL ANALYSIS                       **
 **                       --------------------                       **
 **                                                                  **
 **        VIBRATIONAL FREQUENCIES (CM**-1) AND NORMAL MODES         **
 **     FORCE CONSTANTS (mDYN/ANGSTROM) AND REDUCED MASSES (AMU)     **
 **                  INFRARED INTENSITIES (KM/MOL)                   **
 **                                                                  **
 **********************************************************************


 Mode:                 1                      2                      3
 Frequency:       300.94                 378.71                 475.18
 Force Cnst:      1.0252                 0.2520                 0.8498
 Red. Mass:      19.2136                 2.9827                 6.3880
 IR Active:          YES                    YES                    YES
 IR Intens:        0.002                  0.159                  8.213
 Raman Active:       YES                    YES                    YES
               X      Y      Z        X      Y      Z        X      Y      Z
 Cl         0.452  0.000 -0.138   -0.052  0.000 -0.106    0.000 -0.069 -0.000
 C          0.000 -0.000  0.364   -0.078 -0.000  0.000    0.000  0.657 -0.000
 C         -0.000  0.000  0.377    0.294  0.000  0.000    0.000 -0.167 -0.000
 H          0.005  0.000  0.373    0.531 -0.000 -0.397    0.000 -0.515 -0.000
 H         -0.005 -0.000  0.373    0.531  0.000  0.397    0.000 -0.515  0.000
 Cl        -0.452  0.000 -0.138   -0.052  0.000  0.106   -0.000 -0.069  0.000
 TransDip   0.000  0.000 -0.001   -0.013  0.000  0.000    0.000 -0.092 -0.000

 Mode:                 4                      5                      6
 Frequency:       592.64                 682.43                 757.50
 Force Cnst:      1.8934                 0.2797                 1.1503
 Red. Mass:       9.1499                 1.0192                 3.4025
 IR Active:          YES                    NO                     YES
 IR Intens:       17.153                  0.000                113.617
 Raman Active:       YES                    YES                    YES
               X      Y      Z        X      Y      Z        X      Y      Z
 Cl        -0.182 -0.000 -0.162    0.000 -0.013  0.000   -0.080 -0.000 -0.051
 C          0.000  0.000  0.385   -0.000 -0.000  0.000    0.386 -0.000 -0.000
 C          0.000 -0.000  0.474   -0.000 -0.000  0.000    0.119 -0.000  0.000
 H         -0.005  0.000  0.504   -0.000 -0.707  0.000   -0.232 -0.000  0.597
 H          0.005 -0.000  0.504   -0.000  0.707  0.000   -0.232  0.000 -0.597
 Cl         0.182 -0.000 -0.162    0.000  0.013 -0.000   -0.080  0.000  0.051
 TransDip   0.000 -0.000  0.133   -0.000  0.000  0.000    0.341  0.000 -0.000

 Mode:                 7                      8                      9
 Frequency:       881.85                1088.47                1399.86
 Force Cnst:      0.6127                 1.3249                 1.3406
 Red. Mass:       1.3373                 1.8980                 1.1611
 IR Active:          YES                    YES                    YES
 IR Intens:       49.713                108.887                  0.119
 Raman Active:       YES                    YES                    YES
               X      Y      Z        X      Y      Z        X      Y      Z
 Cl         0.000 -0.000 -0.000   -0.015  0.000 -0.002    0.003  0.000  0.003
 C          0.000  0.050  0.000    0.223 -0.000 -0.000    0.000  0.000 -0.118
 C         -0.000 -0.166 -0.000   -0.173  0.000  0.000   -0.000 -0.000 -0.002
 H          0.000  0.696 -0.000    0.219 -0.000 -0.642   -0.344  0.000  0.612
 H          0.000  0.696  0.000    0.219  0.000  0.642    0.344 -0.000  0.612
 Cl         0.000 -0.000 -0.000   -0.015  0.000  0.002   -0.003 -0.000  0.003
 TransDip   0.000  0.226  0.000    0.334 -0.000 -0.000    0.000  0.000 -0.011

 Mode:                10                     11                     12
 Frequency:      1659.36                3165.93                3261.39
 Force Cnst:      9.0420                 6.2571                 7.0108
 Red. Mass:       5.5736                 1.0595                 1.1187
 IR Active:          YES                    YES                    YES
 IR Intens:       88.995                  2.334                  0.083
 Raman Active:       YES                    YES                    YES
               X      Y      Z        X      Y      Z        X      Y      Z
 Cl        -0.007  0.000 -0.009   -0.000 -0.000 -0.000    0.000  0.000  0.000
 C          0.000 -0.000  0.459   -0.000  0.000 -0.008   -0.002 -0.000 -0.000
 C         -0.000  0.000 -0.451   -0.000 -0.000  0.068   -0.100  0.000  0.000
 H         -0.480 -0.000  0.249   -0.611  0.000 -0.352    0.603 -0.000  0.363
 H          0.480 -0.000  0.249    0.611  0.000 -0.352    0.603  0.000 -0.363
 Cl         0.007  0.000 -0.009    0.000 -0.000 -0.000    0.000  0.000 -0.000
 TransDip   0.000 -0.000  0.302   -0.000  0.000 -0.049    0.009 -0.000 -0.000

 STANDARD THERMODYNAMIC QUANTITIES AT   298.15 K  AND     1.00 ATM

   This Molecule has  0 Imaginary Frequencies
   Zero point vibrational energy:       20.935 kcal/mol

   Atom    1 Element Cl Has Mass   34.96885
   Atom    2 Element C  Has Mass   12.00000
   Atom    3 Element C  Has Mass   12.00000
   Atom    4 Element H  Has Mass    1.00783
   Atom    5 Element H  Has Mass    1.00783
   Atom    6 Element Cl Has Mass   34.96885
   Molecular Mass:    95.953360 amu
   Principal axes and moments of inertia in amu*Bohr^2:
                             1           2           3
    Eigenvalues --      243.99506   542.07873   786.07379
          X               1.00000     0.00000    -0.00000
          Y               0.00000     0.00000     1.00000
          Z              -0.00000     1.00000    -0.00000
   Rotational Symmetry Number is   2
   The Molecule is an Asymmetric Top
   Translational Enthalpy:        0.889 kcal/mol
   Rotational Enthalpy:           0.889 kcal/mol
   Vibrational Enthalpy:         21.853 kcal/mol
   gas constant (RT):             0.592 kcal/mol
   Translational Entropy:        39.595  cal/mol.K
   Rotational Entropy:           24.767  cal/mol.K
   Vibrational Entropy:           4.453  cal/mol.K

   Total Enthalpy:               24.222 kcal/mol
   Total Entropy:                68.815  cal/mol.K

 ======================================================================

 STANDARD THERMODYNAMIC QUANTITIES FOR ANHARMONIC VIBRATION -- TOSH

   Zero point vibrational energy: ************ kcal/mol

   Vibrational Enthalpy:       Infinity kcal/mol
   Vibrational Entropy:             NaN  cal/mol.K

   Total Enthalpy:             Infinity kcal/mol
   Total Entropy:                   NaN  cal/mol.K

 ======================================================================

 STANDARD THERMODYNAMIC QUANTITIES FOR ANHARMONIC VIBRATION -- VPT2

   Zero point vibrational energy: ************ kcal/mol

   Vibrational Enthalpy:       Infinity kcal/mol
   Vibrational Entropy:             NaN  cal/mol.K

   Total Enthalpy:             Infinity kcal/mol
   Total Entropy:                   NaN  cal/mol.K

 ======================================================================

Archival summary:
1\1\TWL01\FREQ\ProcedureUnspecified\BasisUnspecified\l222\taweetha\TueAug2821:56:092018TueAug2821:56:092018\0\\#,FREQ,ProcedureUnspecified,BasisUnspecified,\\0,1\Cl\C,1,1.74466\C,2,1.32488,1,122.907\H,3,1.08136,2,120.492,1,0,0\H,3,1.08136,2,120.492,1,-180,0\Cl,2,1.74466,1,114.186,3,-180,0\\\@

 Total job time:  97.27s(wall), 97.21s(cpu) 
 Tue Aug 28 21:56:09 2018

        *************************************************************
        *                                                           *
        *  Thank you very much for using Q-Chem.  Have a nice day.  *
        *                                                           *
        *************************************************************
