# Supplementary material for: Geometric and energetic data from ab initio calculations of haloethene, haloimine, halomethylenephosphine, haloiminophosphine, halodiazene, halodiphosphene and halocyclopropane
Source: Data Brief. 2019 Nov 2;27:104738. doi: 10.1016/j.dib.2019.104738 (PMC6861602; doi:10.1016/j.dib.2019.104738)
Supplement: Multimedia component 2 [file mmc2.zip › CC/B3LYP/HHCCClH.out]

Q-Chem Developer Version!
                  Welcome to Q-Chem
     A Quantum Leap Into The Future Of Chemistry


 Q-Chem 5.1, Q-Chem, Inc., Pleasanton, CA (2018)

 Yihan Shao,  Zhengting Gan,  E. Epifanovsky,  A. T. B. Gilbert,  M. Wormit,  
 J. Kussmann,  A. W. Lange,  A. Behn,  Jia Deng,  Xintian Feng,  D. Ghosh,  
 M. Goldey,  P. R. Horn,  L. D. Jacobson,  I. Kaliman,  T. Kus,  A. Landau,  
 Jie Liu,  E. I. Proynov,  R. M. Richard,  R. P. Steele,  E. J. Sundstrom,  
 H. L. Woodcock III,  P. M. Zimmerman,  D. Zuev,  B. Albrecht,  E. Alguire,  
 S. A. Baeppler,  D. Barton,  Z. Benda,  Y. A. Bernard,  E. J. Berquist,  
 K. B. Bravaya,  H. Burton,  D. Casanova,  Chun-Min Chang,  Yunqing Chen,  
 A. Chien,  K. D. Closser,  M. P. Coons,  S. Coriani,  S. Dasgupta,  
 A. L. Dempwolff,  M. Diedenhofen,  Hainam Do,  R. G. Edgar,  Po-Tung Fang,  
 S. Faraji,  S. Fatehi,  Qingguo Feng,  K. D. Fenk,  J. Fosso-Tande,  
 Qinghui Ge,  A. Ghysels,  G. Gidofalvi,  J. Gomes,  J. Gonthier,  A. Gunina,  
 D. Hait,  M. W. D. Hanson-Heine,  P. H. P. Harbach,  A. W. Hauser,  
 J. E. Herr,  E. G. Hohenstein,  Z. C. Holden,  Kerwin Hui,  B. C. Huynh,  
 T.-C. Jagau,  Hyunjun Ji,  B. Kaduk,  K. Khistyaev,  Jaehoon Kim,  
 P. Klunzinger,  K. Koh,  D. Kosenkov,  L. Koulias,  T. Kowalczyk,  
 C. M. Krauter,  A. Kunitsa,  Ka Un Lao,  A. Laurent,  K. V. Lawler,  
 Joonho Lee,  D. Lefrancois,  S. Lehtola,  D. S. Levine,  Yi-Pei Li,  
 You-Sheng Lin,  Fenglai Liu,  E. Livshits,  A. Luenser,  P. Manohar,  
 E. Mansoor,  S. F. Manzer,  Shan-Ping Mao,  Yuezhi Mao,  N. Mardirossian,  
 A. V. Marenich,  T. Markovich,  L. A. Martinez-Martinez,  S. A. Maurer,  
 N. J. Mayhall,  S. C. McKenzie,  J.-M. Mewes,  A. F. Morrison,  
 J. W. Mullinax,  K. Nanda,  T. S. Nguyen-Beck,  R. Olivares-Amaya,  
 J. A. Parkhill,  T. M. Perrine,  F. Plasser,  P. Pokhilko,  S. Prager,  
 A. Prociuk,  E. Ramos,  D. R. Rehn,  F. Rob,  M. Schneider,  N. Sergueev,  
 S. M. Sharada,  S. Sharma,  D. W. Small,  T. Stauch,  T. Stein,  
 Yu-Chuan Su,  A. J. W. Thom,  A. Tkatchenko,  T. Tsuchimochi,  N. M. Tubman,  
 L. Vogt,  M. L. Vidal,  O. Vydrov,  M. A. Watson,  J. Wenzel,  
 M. de Wergifosse,  T. A. Wesolowski,  A. White,  J. Witte,  A. Yamada,  
 Jun Yang,  K. Yao,  S. Yeganeh,  S. R. Yost,  Zhi-Qiang You,  A. Zech,  
 Igor Ying Zhang,  Xing Zhang,  Yan Zhao,  Ying Zhu,  B. R. Brooks,  
 G. K. L. Chan,  C. J. Cramer,  M. S. Gordon,  W. J. Hehre,  A. Klamt,  
 M. W. Schmidt,  C. D. Sherrill,  D. G. Truhlar,  A. Aspuru-Guzik,  R. Baer,  
 A. T. Bell,  N. A. Besley,  Jeng-Da Chai,  A. E. DePrince, III,  
 R. A. DiStasio Jr.,  A. Dreuw,  B. D. Dunietz,  T. R. Furlani,  
 Chao-Ping Hsu,  Yousung Jung,  Jing Kong,  D. S. Lambrecht,  WanZhen Liang,  
 C. Ochsenfeld,  V. A. Rassolov,  L. V. Slipchenko,  J. E. Subotnik,  
 T. Van Voorhis,  J. M. Herbert,  A. I. Krylov,  P. M. W. Gill,  M. Head-Gordon

 Contributors to earlier versions of Q-Chem not listed above: 
 R. D. Adamson,  B. Austin,  J. Baker,  G. J. O. Beran,  K. Brandhorst,  
 S. T. Brown,  E. F. C. Byrd,  A. K. Chakraborty,  C.-L. Cheng,  
 Siu Hung Chien,  D. M. Chipman,  D. L. Crittenden,  H. Dachsel,  
 R. J. Doerksen,  A. D. Dutoi,  L. Fusti-Molnar,  W. A. Goddard III,  
 A. Golubeva-Zadorozhnaya,  S. R. Gwaltney,  G. Hawkins,  A. Heyden,  
 S. Hirata,  G. Kedziora,  F. J. Keil,  C. Kelley,  Jihan Kim,  R. A. King,  
 R. Z. Khaliullin,  P. P. Korambath,  W. Kurlancheek,  A. M. Lee,  M. S. Lee,  
 S. V. Levchenko,  Ching Yeh Lin,  D. Liotard,  R. C. Lochan,  I. Lotan,  
 P. E. Maslen,  N. Nair,  D. P. O'Neill,  D. Neuhauser,  E. Neuscamman,  
 C. M. Oana,  R. Olson,  B. Peters,  R. Peverati,  P. A. Pieniazek,  
 Y. M. Rhee,  J. Ritchie,  M. A. Rohrdanz,  E. Rosta,  N. J. Russ,  
 H. F. Schaefer III,  N. E. Schultz,  N. Shenvi,  A. C. Simmonett,  A. Sodt,  
 D. Stuck,  K. S. Thanthiriwatte,  V. Vanovschi,  Tao Wang,  A. Warshel,  
 C. F. Williams,  Q. Wu,  X. Xu,  W. Zhang

 Please cite Q-Chem as follows:
 Y. Shao et al., Mol. Phys. 113, 184-215 (2015)
 DOI: 10.1080/00268976.2014.952696

 Q-Chem 5.1.1 for Intel X86 EM64T Linux

 Parts of Q-Chem use Armadillo 8.300.2 (Tropical Shenanigans).
 http://arma.sourceforge.net/

 Q-Chem begins on Tue Aug 28 21:57:49 2018  

Host: 
0

     Scratch files written to /scratch/taweetham/qchem26208//
Input Ideriv = 2
Curr. Ideriv = -1
Max.  Ideriv = 2

Checking the input file for inconsistencies... 	...done.

--------------------------------------------------------------
User input:
--------------------------------------------------------------
HClHH.inp
$molecule
0 1
Cl
C  1 1.752153
H  2 1.081487 1 112.227620
C  2 1.323634 1 123.395887 3 -180.000000 0
H  4 1.082478 2 122.521470 1 -0.000000 0
H  4 1.083815 2 119.278797 1 -180.000000 0
$end

$rem
   JOB_TYPE		OPTIMIZATION
   BASIS		6-311++G**
   EXCHANGE		B3LYP
$end

--------------------------------------------------------------
 ----------------------------------------------------------------
             Standard Nuclear Orientation (Angstroms)
    I     Atom           X                Y                Z
 ----------------------------------------------------------------
    1      Cl      1.0670922003    -0.0992078739    -0.0000000000
    2      C      -0.5784104502     0.5027565459     0.0000000000
    3      H      -0.6186793189     1.5834935858     0.0000000000
    4      C      -1.6422800855    -0.2847638443     0.0000000000
    5      H      -1.5669792732    -1.3646195792     0.0000000000
    6      H      -2.6307655985     0.1597036402    -0.0000000000
 ----------------------------------------------------------------
 Molecular Point Group                 Cs    NOp =  2
 Largest Abelian Subgroup              Cs    NOp =  2
 Nuclear Repulsion Energy =    88.3433644515 hartrees
 There are       16 alpha and       16 beta electrons
 Requested basis set is 6-311++G(d,p)
 There are 40 shells and 95 basis functions

 Total QAlloc Memory Limit   2000 MB
 Mega-Array Size       188 MB
 MEM_STATIC part       192 MB
 A cutoff of  1.0D-11 yielded    793 shell pairs
 There are      4585 function pairs (      4891 Cartesian)
 Smallest overlap matrix eigenvalue = 9.76E-05

 Scale SEOQF with 1.000000e-01/1.000000e-01/1.000000e-01

 Standard Electronic Orientation quadrupole field applied
 Nucleus-field energy     =     0.0000000022 hartrees
 Guess from superposition of atomic densities
 Warning:  Energy on first SCF cycle will be non-variational
 SAD guess density has 32.000000 electrons

 -----------------------------------------------------------------------
  General SCF calculation program by
  Eric Jon Sundstrom, Paul Horn, Yuezhi Mao, Dmitri Zuev, Alec White,
  David Stuck, Shaama M.S., Shane Yost, Joonho Lee, David Small,
  Daniel Levine, Susi Lehtola, Hugh Burton, Evgeny Epifanovsky
 -----------------------------------------------------------------------
 Exchange:     0.2000 Hartree-Fock + 0.0800 Slater + 0.7200 B88
 Correlation:  0.1900 VWN1RPA + 0.8100 LYP
 Using SG-1 standard quadrature grid
 A restricted SCF calculation will be
 performed using DIIS
 SCF converges when DIIS error is below 1.0e-08
 ---------------------------------------
  Cycle       Energy         DIIS error
 ---------------------------------------
    1    -538.5907988403      5.42e-02  
    2    -538.1862306693      6.74e-03  
    3    -538.1572984325      8.08e-03  
    4    -538.2374215718      1.44e-03  
    5    -538.2397811394      4.63e-04  
    6    -538.2399844684      1.94e-04  
    7    -538.2400256266      2.26e-05  
    8    -538.2400261187      4.57e-06  
    9    -538.2400261428      6.15e-07  
   10    -538.2400261432      1.29e-07  
   11    -538.2400261433      1.23e-08  
   12    -538.2400261432      1.57e-09  Convergence criterion met
 ---------------------------------------
 SCF time:   CPU 6.75s  wall 7.00s 
 SCF   energy in the final basis set =     -538.2400261432
 Total energy in the final basis set =     -538.2400261432

 --------------------------------------------------------------
             Orbital Energies (a.u.) and Symmetries
 --------------------------------------------------------------

 Alpha MOs, Restricted
 -- Occupied --                  
-101.56  -10.24  -10.19   -9.47   -7.24   -7.23   -7.23   -0.88
  1 A'    2 A'    3 A'    4 A'    5 A'    1 A"    6 A'    7 A'                 
 -0.761  -0.593  -0.497  -0.461  -0.393  -0.373  -0.321  -0.274
  8 A'    9 A'   10 A'   11 A'   12 A'    2 A"   13 A'    3 A"                 
 -- Virtual --                   
 -0.024  -0.005   0.010   0.017   0.025   0.062   0.074   0.084
  4 A"   14 A'   15 A'   16 A'   17 A'    5 A"   18 A'   19 A'                 
  0.094   0.098   0.112   0.118   0.122   0.128   0.143   0.158
 20 A'    6 A"   21 A'    7 A"   22 A'   23 A'   24 A'   25 A'                 
  0.171   0.194   0.220   0.311   0.331   0.418   0.443   0.462
 26 A'   27 A'   28 A'   29 A'   30 A'   31 A'   32 A'    8 A"                 
  0.469   0.482   0.516   0.532   0.581   0.602   0.672   0.712
 33 A'   34 A'   35 A'    9 A"   10 A"   36 A'   37 A'   38 A'                 
  0.747   0.760   0.798   0.831   0.858   0.907   0.919   1.019
 39 A'   40 A'   11 A"   41 A'   12 A"   42 A'   43 A'   13 A"                 
  1.055   1.071   1.114   1.344   1.407   1.446   1.523   1.594
 44 A'   14 A"   45 A'   15 A"   46 A'   47 A'   48 A'   49 A'                 
  1.639   1.691   1.753   1.881   2.018   2.031   2.100   2.118
 16 A"   50 A'   17 A"   51 A'   18 A"   52 A'   19 A"   53 A'                 
  2.222   2.269   2.310   2.406   2.462   2.553   2.618   2.676
 54 A'   20 A"   55 A'   56 A'   57 A'   58 A'   59 A'   60 A'                 
  2.692   2.722   2.858   3.000   3.233   3.450   3.733   4.023
 21 A"   61 A'   22 A"   62 A'   63 A'   64 A'   65 A'   66 A'                 
  9.729  23.635  24.238  25.808  25.901  26.324 215.710
 67 A'   68 A'   69 A'   23 A"   70 A'   71 A'   72 A'                         

 Beta MOs, Restricted
 -- Occupied --                  
-101.56  -10.24  -10.19   -9.47   -7.24   -7.23   -7.23   -0.88
  1 A'    2 A'    3 A'    4 A'    5 A'    1 A"    6 A'    7 A'                 
 -0.761  -0.593  -0.497  -0.461  -0.393  -0.373  -0.321  -0.274
  8 A'    9 A'   10 A'   11 A'   12 A'    2 A"   13 A'    3 A"                 
 -- Virtual --                   
 -0.024  -0.005   0.010   0.017   0.025   0.062   0.074   0.084
  4 A"   14 A'   15 A'   16 A'   17 A'    5 A"   18 A'   19 A'                 
  0.094   0.098   0.112   0.118   0.122   0.128   0.143   0.158
 20 A'    6 A"   21 A'    7 A"   22 A'   23 A'   24 A'   25 A'                 
  0.171   0.194   0.220   0.311   0.331   0.418   0.443   0.462
 26 A'   27 A'   28 A'   29 A'   30 A'   31 A'   32 A'    8 A"                 
  0.469   0.482   0.516   0.532   0.581   0.602   0.672   0.712
 33 A'   34 A'   35 A'    9 A"   10 A"   36 A'   37 A'   38 A'                 
  0.747   0.760   0.798   0.831   0.858   0.907   0.919   1.019
 39 A'   40 A'   11 A"   41 A'   12 A"   42 A'   43 A'   13 A"                 
  1.055   1.071   1.114   1.344   1.407   1.446   1.523   1.594
 44 A'   14 A"   45 A'   15 A"   46 A'   47 A'   48 A'   49 A'                 
  1.639   1.691   1.753   1.881   2.018   2.031   2.100   2.118
 16 A"   50 A'   17 A"   51 A'   18 A"   52 A'   19 A"   53 A'                 
  2.222   2.269   2.310   2.406   2.462   2.553   2.618   2.676
 54 A'   20 A"   55 A'   56 A'   57 A'   58 A'   59 A'   60 A'                 
  2.692   2.722   2.858   3.000   3.233   3.450   3.733   4.023
 21 A"   61 A'   22 A"   62 A'   63 A'   64 A'   65 A'   66 A'                 
  9.729  23.635  24.238  25.808  25.901  26.324 215.710
 67 A'   68 A'   69 A'   23 A"   70 A'   71 A'   72 A'                         
 --------------------------------------------------------------

          Ground-State Mulliken Net Atomic Charges

     Atom                 Charge (a.u.)
  ----------------------------------------
      1 Cl                    0.106227
      2 C                    -0.177848
      3 H                     0.192387
      4 C                    -0.365523
      5 H                     0.120128
      6 H                     0.124629
  ----------------------------------------
  Sum of atomic charges =     0.000000

 -----------------------------------------------------------------
                    Cartesian Multipole Moments
 -----------------------------------------------------------------
    Charge (ESU x 10^10)
                 0.0000
    Dipole Moment (Debye)
         X      -1.5019      Y       0.4410      Z       0.0000
       Tot       1.5653
    Quadrupole Moments (Debye-Ang)
        XX     -23.6525     XY      -0.2090     YY     -23.4403
        XZ       0.0000     YZ      -0.0000     ZZ     -27.5366
    Octopole Moments (Debye-Ang^2)
       XXX       0.4575    XXY      -1.2602    XYY      -0.7194
       YYY       1.1594    XXZ      -0.0000    XYZ       0.0000
       YYZ       0.0000    XZZ       3.4120    YZZ      -0.1599
       ZZZ       0.0000
    Hexadecapole Moments (Debye-Ang^3)
      XXXX    -229.0520   XXXY      -5.1237   XXYY     -50.3357
      XYYY       0.2631   YYYY     -51.3742   XXXZ       0.0000
      XXYZ      -0.0000   XYYZ       0.0000   YYYZ      -0.0000
      XXZZ     -52.2769   XYZZ      -0.1386   YYZZ     -15.9188
      XZZZ       0.0000   YZZZ      -0.0000   ZZZZ     -33.5423
 -----------------------------------------------------------------
 Calculating analytic gradient of the SCF energy
 Gradient of SCF Energy
            1           2           3           4           5           6
    1  -0.0001706   0.0002464  -0.0000680   0.0000602  -0.0000703   0.0000024
    2   0.0001243  -0.0001564  -0.0000660  -0.0000137   0.0001130  -0.0000012
    3   0.0000000   0.0000000  -0.0000000  -0.0000000   0.0000000  -0.0000000
 Max gradient component =       2.464E-04
 RMS gradient           =       9.435E-05
 Gradient time:  CPU 1.52 s  wall 1.53 s
 Geometry Optimization Parameters
   NAtoms,    NIC,     NZ,  NCons,   NDum,   NFix, NCnnct, MaxDiis
        6      27       6       0       0       0       0       0


** GEOMETRY OPTIMIZATION IN DELOCALIZED INTERNAL COORDINATES **
   Searching for a Minimum

   Optimization Cycle:   1

                       Coordinates (Angstroms)
     ATOM                X               Y               Z
      1  Cl        1.0670922003   -0.0992078739    0.0000000000
      2  C        -0.5784104502    0.5027565459    0.0000000000
      3  H        -0.6186793189    1.5834935858    0.0000000000
      4  C        -1.6422800855   -0.2847638443    0.0000000000
      5  H        -1.5669792732   -1.3646195792    0.0000000000
      6  H        -2.6307655985    0.1597036402    0.0000000000
   Point Group: cs    Number of degrees of freedom:     9


   Energy is   -538.240026143


 Attempting to Generate Delocalized Internal Coordinates

  9 Hessian modes will be used to form the next step
  Hessian Eigenvalues:
     0.160000    0.160000    0.160000    0.220000    0.302798    0.355373
     0.356966    0.358153    0.610349

 Minimum Search - Taking Simple RFO Step
 Searching for Lamda that Minimizes Along All modes
 Value Taken    Lamda =   0.00000000
 Step Taken.  Stepsize is  0.001544

                             Maximum     Tolerance    Cnvgd?
         Gradient           0.000204      0.000300     YES
         Displacement       0.001086      0.001200     YES
         Energy change     *********      0.000001      NO


                       Distance Matrix (Angstroms)
             Cl(  1)   C (  2)   H (  3)   C (  4)   H (  5)
   C (  2)  1.752153
   H (  3)  2.381871  1.081487
   C (  4)  2.715719  1.323634  2.130292
   H (  5)  2.922259  2.112904  3.096876  1.082478
   H (  6)  3.706911  2.080828  2.464887  1.083815  1.858818

 Final energy is   -538.24002614324741     


 ******************************
 **  OPTIMIZATION CONVERGED  **
 ******************************

                       Coordinates (Angstroms)
     ATOM                X               Y               Z
      1  Cl        1.0670922003   -0.0992078739    0.0000000000
      2  C        -0.5784104502    0.5027565459    0.0000000000
      3  H        -0.6186793189    1.5834935858    0.0000000000
      4  C        -1.6422800855   -0.2847638443    0.0000000000
      5  H        -1.5669792732   -1.3646195792    0.0000000000
      6  H        -2.6307655985    0.1597036402    0.0000000000

Z-matrix Print:
$molecule
0 1
Cl
C  1 1.752153
H  2 1.081487 1 112.227620
C  2 1.323634 1 123.395887 3 -180.000000 0
H  4 1.082478 2 122.521470 1 0.000000 0
H  4 1.083815 2 119.278797 1 -180.000000 0
$end


 --------------------------------------------------------------
             Orbital Energies (a.u.) and Symmetries
 --------------------------------------------------------------

 Alpha MOs, Restricted
 -- Occupied --                  
-101.56  -10.24  -10.19   -9.47   -7.24   -7.23   -7.23   -0.88
  1 A'    2 A'    3 A'    4 A'    5 A'    1 A"    6 A'    7 A'                 
 -0.761  -0.593  -0.497  -0.461  -0.393  -0.373  -0.321  -0.274
  8 A'    9 A'   10 A'   11 A'   12 A'    2 A"   13 A'    3 A"                 
 -- Virtual --                   
 -0.024  -0.005   0.010   0.017   0.025   0.062   0.074   0.084
  4 A"   14 A'   15 A'   16 A'   17 A'    5 A"   18 A'   19 A'                 
  0.094   0.098   0.112   0.118   0.122   0.128   0.143   0.158
 20 A'    6 A"   21 A'    7 A"   22 A'   23 A'   24 A'   25 A'                 
  0.171   0.194   0.220   0.311   0.331   0.418   0.443   0.462
 26 A'   27 A'   28 A'   29 A'   30 A'   31 A'   32 A'    8 A"                 
  0.469   0.482   0.516   0.532   0.581   0.602   0.672   0.712
 33 A'   34 A'   35 A'    9 A"   10 A"   36 A'   37 A'   38 A'                 
  0.747   0.760   0.798   0.831   0.858   0.907   0.919   1.019
 39 A'   40 A'   11 A"   41 A'   12 A"   42 A'   43 A'   13 A"                 
  1.055   1.071   1.114   1.344   1.407   1.446   1.523   1.594
 44 A'   14 A"   45 A'   15 A"   46 A'   47 A'   48 A'   49 A'                 
  1.639   1.691   1.753   1.881   2.018   2.031   2.100   2.118
 16 A"   50 A'   17 A"   51 A'   18 A"   52 A'   19 A"   53 A'                 
  2.222   2.269   2.310   2.406   2.462   2.553   2.618   2.676
 54 A'   20 A"   55 A'   56 A'   57 A'   58 A'   59 A'   60 A'                 
  2.692   2.722   2.858   3.000   3.233   3.450   3.733   4.023
 21 A"   61 A'   22 A"   62 A'   63 A'   64 A'   65 A'   66 A'                 
  9.729  23.635  24.238  25.808  25.901  26.324 215.710
 67 A'   68 A'   69 A'   23 A"   70 A'   71 A'   72 A'                         

 Beta MOs, Restricted
 -- Occupied --                  
-101.56  -10.24  -10.19   -9.47   -7.24   -7.23   -7.23   -0.88
  1 A'    2 A'    3 A'    4 A'    5 A'    1 A"    6 A'    7 A'                 
 -0.761  -0.593  -0.497  -0.461  -0.393  -0.373  -0.321  -0.274
  8 A'    9 A'   10 A'   11 A'   12 A'    2 A"   13 A'    3 A"                 
 -- Virtual --                   
 -0.024  -0.005   0.010   0.017   0.025   0.062   0.074   0.084
  4 A"   14 A'   15 A'   16 A'   17 A'    5 A"   18 A'   19 A'                 
  0.094   0.098   0.112   0.118   0.122   0.128   0.143   0.158
 20 A'    6 A"   21 A'    7 A"   22 A'   23 A'   24 A'   25 A'                 
  0.171   0.194   0.220   0.311   0.331   0.418   0.443   0.462
 26 A'   27 A'   28 A'   29 A'   30 A'   31 A'   32 A'    8 A"                 
  0.469   0.482   0.516   0.532   0.581   0.602   0.672   0.712
 33 A'   34 A'   35 A'    9 A"   10 A"   36 A'   37 A'   38 A'                 
  0.747   0.760   0.798   0.831   0.858   0.907   0.919   1.019
 39 A'   40 A'   11 A"   41 A'   12 A"   42 A'   43 A'   13 A"                 
  1.055   1.071   1.114   1.344   1.407   1.446   1.523   1.594
 44 A'   14 A"   45 A'   15 A"   46 A'   47 A'   48 A'   49 A'                 
  1.639   1.691   1.753   1.881   2.018   2.031   2.100   2.118
 16 A"   50 A'   17 A"   51 A'   18 A"   52 A'   19 A"   53 A'                 
  2.222   2.269   2.310   2.406   2.462   2.553   2.618   2.676
 54 A'   20 A"   55 A'   56 A'   57 A'   58 A'   59 A'   60 A'                 
  2.692   2.722   2.858   3.000   3.233   3.450   3.733   4.023
 21 A"   61 A'   22 A"   62 A'   63 A'   64 A'   65 A'   66 A'                 
  9.729  23.635  24.238  25.808  25.901  26.324 215.710
 67 A'   68 A'   69 A'   23 A"   70 A'   71 A'   72 A'                         
 --------------------------------------------------------------

          Ground-State Mulliken Net Atomic Charges

     Atom                 Charge (a.u.)
  ----------------------------------------
      1 Cl                    0.106227
      2 C                    -0.177848
      3 H                     0.192387
      4 C                    -0.365523
      5 H                     0.120128
      6 H                     0.124629
  ----------------------------------------
  Sum of atomic charges =     0.000000

 -----------------------------------------------------------------
                    Cartesian Multipole Moments
 -----------------------------------------------------------------
    Charge (ESU x 10^10)
                 0.0000
    Dipole Moment (Debye)
         X      -1.5019      Y       0.4410      Z       0.0000
       Tot       1.5653
    Quadrupole Moments (Debye-Ang)
        XX     -23.6525     XY      -0.2090     YY     -23.4403
        XZ       0.0000     YZ      -0.0000     ZZ     -27.5366
    Octopole Moments (Debye-Ang^2)
       XXX       0.4575    XXY      -1.2602    XYY      -0.7194
       YYY       1.1594    XXZ      -0.0000    XYZ       0.0000
       YYZ       0.0000    XZZ       3.4120    YZZ      -0.1599
       ZZZ       0.0000
    Hexadecapole Moments (Debye-Ang^3)
      XXXX    -229.0520   XXXY      -5.1237   XXYY     -50.3357
      XYYY       0.2631   YYYY     -51.3742   XXXZ       0.0000
      XXYZ      -0.0000   XYYZ       0.0000   YYYZ      -0.0000
      XXZZ     -52.2769   XYZZ      -0.1386   YYZZ     -15.9188
      XZZZ       0.0000   YZZZ      -0.0000   ZZZZ     -33.5423
 -----------------------------------------------------------------
Archival summary:
1\1\TWL01\OPT\ProcedureUnspecified\BasisUnspecified\l123\taweetha\TueAug2821:57:572018TueAug2821:57:572018\0\\#,OPT,ProcedureUnspecified,BasisUnspecified,\\0,1\Cl\C,1,1.75215\H,2,1.08149,1,112.228\C,2,1.32363,1,123.396,3,-180,0\H,4,1.08248,2,122.521,1,0,0\H,4,1.08382,2,119.279,1,-180,0\\\@

 Total job time:  8.33s(wall), 8.32s(cpu) 
 Tue Aug 28 21:57:57 2018

        *************************************************************
        *                                                           *
        *  Thank you very much for using Q-Chem.  Have a nice day.  *
        *                                                           *
        *************************************************************


 
User input: 2 of 2 
 
Q-Chem Developer Version!
                  Welcome to Q-Chem
     A Quantum Leap Into The Future Of Chemistry


 Q-Chem 5.1, Q-Chem, Inc., Pleasanton, CA (2018)

 Yihan Shao,  Zhengting Gan,  E. Epifanovsky,  A. T. B. Gilbert,  M. Wormit,  
 J. Kussmann,  A. W. Lange,  A. Behn,  Jia Deng,  Xintian Feng,  D. Ghosh,  
 M. Goldey,  P. R. Horn,  L. D. Jacobson,  I. Kaliman,  T. Kus,  A. Landau,  
 Jie Liu,  E. I. Proynov,  R. M. Richard,  R. P. Steele,  E. J. Sundstrom,  
 H. L. Woodcock III,  P. M. Zimmerman,  D. Zuev,  B. Albrecht,  E. Alguire,  
 S. A. Baeppler,  D. Barton,  Z. Benda,  Y. A. Bernard,  E. J. Berquist,  
 K. B. Bravaya,  H. Burton,  D. Casanova,  Chun-Min Chang,  Yunqing Chen,  
 A. Chien,  K. D. Closser,  M. P. Coons,  S. Coriani,  S. Dasgupta,  
 A. L. Dempwolff,  M. Diedenhofen,  Hainam Do,  R. G. Edgar,  Po-Tung Fang,  
 S. Faraji,  S. Fatehi,  Qingguo Feng,  K. D. Fenk,  J. Fosso-Tande,  
 Qinghui Ge,  A. Ghysels,  G. Gidofalvi,  J. Gomes,  J. Gonthier,  A. Gunina,  
 D. Hait,  M. W. D. Hanson-Heine,  P. H. P. Harbach,  A. W. Hauser,  
 J. E. Herr,  E. G. Hohenstein,  Z. C. Holden,  Kerwin Hui,  B. C. Huynh,  
 T.-C. Jagau,  Hyunjun Ji,  B. Kaduk,  K. Khistyaev,  Jaehoon Kim,  
 P. Klunzinger,  K. Koh,  D. Kosenkov,  L. Koulias,  T. Kowalczyk,  
 C. M. Krauter,  A. Kunitsa,  Ka Un Lao,  A. Laurent,  K. V. Lawler,  
 Joonho Lee,  D. Lefrancois,  S. Lehtola,  D. S. Levine,  Yi-Pei Li,  
 You-Sheng Lin,  Fenglai Liu,  E. Livshits,  A. Luenser,  P. Manohar,  
 E. Mansoor,  S. F. Manzer,  Shan-Ping Mao,  Yuezhi Mao,  N. Mardirossian,  
 A. V. Marenich,  T. Markovich,  L. A. Martinez-Martinez,  S. A. Maurer,  
 N. J. Mayhall,  S. C. McKenzie,  J.-M. Mewes,  A. F. Morrison,  
 J. W. Mullinax,  K. Nanda,  T. S. Nguyen-Beck,  R. Olivares-Amaya,  
 J. A. Parkhill,  T. M. Perrine,  F. Plasser,  P. Pokhilko,  S. Prager,  
 A. Prociuk,  E. Ramos,  D. R. Rehn,  F. Rob,  M. Schneider,  N. Sergueev,  
 S. M. Sharada,  S. Sharma,  D. W. Small,  T. Stauch,  T. Stein,  
 Yu-Chuan Su,  A. J. W. Thom,  A. Tkatchenko,  T. Tsuchimochi,  N. M. Tubman,  
 L. Vogt,  M. L. Vidal,  O. Vydrov,  M. A. Watson,  J. Wenzel,  
 M. de Wergifosse,  T. A. Wesolowski,  A. White,  J. Witte,  A. Yamada,  
 Jun Yang,  K. Yao,  S. Yeganeh,  S. R. Yost,  Zhi-Qiang You,  A. Zech,  
 Igor Ying Zhang,  Xing Zhang,  Yan Zhao,  Ying Zhu,  B. R. Brooks,  
 G. K. L. Chan,  C. J. Cramer,  M. S. Gordon,  W. J. Hehre,  A. Klamt,  
 M. W. Schmidt,  C. D. Sherrill,  D. G. Truhlar,  A. Aspuru-Guzik,  R. Baer,  
 A. T. Bell,  N. A. Besley,  Jeng-Da Chai,  A. E. DePrince, III,  
 R. A. DiStasio Jr.,  A. Dreuw,  B. D. Dunietz,  T. R. Furlani,  
 Chao-Ping Hsu,  Yousung Jung,  Jing Kong,  D. S. Lambrecht,  WanZhen Liang,  
 C. Ochsenfeld,  V. A. Rassolov,  L. V. Slipchenko,  J. E. Subotnik,  
 T. Van Voorhis,  J. M. Herbert,  A. I. Krylov,  P. M. W. Gill,  M. Head-Gordon

 Contributors to earlier versions of Q-Chem not listed above: 
 R. D. Adamson,  B. Austin,  J. Baker,  G. J. O. Beran,  K. Brandhorst,  
 S. T. Brown,  E. F. C. Byrd,  A. K. Chakraborty,  C.-L. Cheng,  
 Siu Hung Chien,  D. M. Chipman,  D. L. Crittenden,  H. Dachsel,  
 R. J. Doerksen,  A. D. Dutoi,  L. Fusti-Molnar,  W. A. Goddard III,  
 A. Golubeva-Zadorozhnaya,  S. R. Gwaltney,  G. Hawkins,  A. Heyden,  
 S. Hirata,  G. Kedziora,  F. J. Keil,  C. Kelley,  Jihan Kim,  R. A. King,  
 R. Z. Khaliullin,  P. P. Korambath,  W. Kurlancheek,  A. M. Lee,  M. S. Lee,  
 S. V. Levchenko,  Ching Yeh Lin,  D. Liotard,  R. C. Lochan,  I. Lotan,  
 P. E. Maslen,  N. Nair,  D. P. O'Neill,  D. Neuhauser,  E. Neuscamman,  
 C. M. Oana,  R. Olson,  B. Peters,  R. Peverati,  P. A. Pieniazek,  
 Y. M. Rhee,  J. Ritchie,  M. A. Rohrdanz,  E. Rosta,  N. J. Russ,  
 H. F. Schaefer III,  N. E. Schultz,  N. Shenvi,  A. C. Simmonett,  A. Sodt,  
 D. Stuck,  K. S. Thanthiriwatte,  V. Vanovschi,  Tao Wang,  A. Warshel,  
 C. F. Williams,  Q. Wu,  X. Xu,  W. Zhang

 Please cite Q-Chem as follows:
 Y. Shao et al., Mol. Phys. 113, 184-215 (2015)
 DOI: 10.1080/00268976.2014.952696

 Q-Chem 5.1.1 for Intel X86 EM64T Linux

 Parts of Q-Chem use Armadillo 8.300.2 (Tropical Shenanigans).
 http://arma.sourceforge.net/

 Q-Chem begins on Tue Aug 28 21:57:57 2018  

Host: 
0

     Scratch files written to /scratch/taweetham/qchem26208//
The previous job contains 0 fragments, simply inherited here
Input Ideriv = 2
Curr. Ideriv = -1
Max.  Ideriv = 2

Checking the input file for inconsistencies... 	...done.

--------------------------------------------------------------
User input:
--------------------------------------------------------------

$molecule
read
$end

$rem
   SCF_GUESS 	READ
   JOB_TYPE 	FREQUENCY
   BASIS 	6-311++G**
   EXCHANGE 	B3LYP	
   SET_ITER 100

   SET_CONV 5
$end


--------------------------------------------------------------
 ----------------------------------------------------------------
             Standard Nuclear Orientation (Angstroms)
    I     Atom           X                Y                Z
 ----------------------------------------------------------------
    1      Cl      1.0670922003    -0.0992078739    -0.0000000000
    2      C      -0.5784104502     0.5027565459     0.0000000000
    3      H      -0.6186793189     1.5834935858     0.0000000000
    4      C      -1.6422800855    -0.2847638443    -0.0000000000
    5      H      -1.5669792732    -1.3646195792    -0.0000000000
    6      H      -2.6307655985     0.1597036402     0.0000000000
 ----------------------------------------------------------------
 Molecular Point Group                 Cs    NOp =  2
 Largest Abelian Subgroup              Cs    NOp =  2
 Nuclear Repulsion Energy =    88.3433644515 hartrees
 There are       16 alpha and       16 beta electrons
 Requested basis set is 6-311++G(d,p)
 There are 40 shells and 95 basis functions

 Total QAlloc Memory Limit   2000 MB
 Mega-Array Size       188 MB
 MEM_STATIC part       192 MB

                       Distance Matrix (Angstroms)
             Cl(  1)   C (  2)   H (  3)   C (  4)   H (  5)
   C (  2)  1.752153
   H (  3)  2.381871  1.081487
   C (  4)  2.715719  1.323634  2.130292
   H (  5)  2.922259  2.112904  3.096876  1.082478
   H (  6)  3.706911  2.080828  2.464887  1.083815  1.858818

 A cutoff of  1.0D-11 yielded    793 shell pairs
 There are      4585 function pairs (      4891 Cartesian)
 Smallest overlap matrix eigenvalue = 9.76E-05
 Guess MOs from SCF MO coefficient file

 -----------------------------------------------------------------------
  General SCF calculation program by
  Eric Jon Sundstrom, Paul Horn, Yuezhi Mao, Dmitri Zuev, Alec White,
  David Stuck, Shaama M.S., Shane Yost, Joonho Lee, David Small,
  Daniel Levine, Susi Lehtola, Hugh Burton, Evgeny Epifanovsky
 -----------------------------------------------------------------------
 Exchange:     0.2000 Hartree-Fock + 0.0800 Slater + 0.7200 B88
 Correlation:  0.1900 VWN1RPA + 0.8100 LYP
 Using SG-1 standard quadrature grid
 A restricted SCF calculation will be
 performed using DIIS
 SCF converges when DIIS error is below 1.0e-08
 ---------------------------------------
  Cycle       Energy         DIIS error
 ---------------------------------------
    1    -538.2400261433      2.48e-10  
    2    -538.2400261433      2.42e-10  Convergence criterion met
 ---------------------------------------
 SCF time:   CPU 1.19s  wall 1.00s 
 SCF   energy in the final basis set =     -538.2400261433
 Total energy in the final basis set =     -538.2400261433

 --------------------------------------------------------------
             Orbital Energies (a.u.) and Symmetries
 --------------------------------------------------------------

 Alpha MOs, Restricted
 -- Occupied --                  
-101.56  -10.24  -10.19   -9.47   -7.24   -7.23   -7.23   -0.88
  1 A'    2 A'    3 A'    4 A'    5 A'    1 A"    6 A'    7 A'                 
 -0.761  -0.593  -0.497  -0.461  -0.393  -0.373  -0.321  -0.274
  8 A'    9 A'   10 A'   11 A'   12 A'    2 A"   13 A'    3 A"                 
 -- Virtual --                   
 -0.024  -0.005   0.010   0.017   0.025   0.062   0.074   0.084
  4 A"   14 A'   15 A'   16 A'   17 A'    5 A"   18 A'   19 A'                 
  0.094   0.098   0.112   0.118   0.122   0.128   0.143   0.158
 20 A'    6 A"   21 A'    7 A"   22 A'   23 A'   24 A'   25 A'                 
  0.171   0.194   0.220   0.311   0.331   0.418   0.443   0.462
 26 A'   27 A'   28 A'   29 A'   30 A'   31 A'   32 A'    8 A"                 
  0.469   0.482   0.516   0.532   0.581   0.602   0.672   0.712
 33 A'   34 A'   35 A'    9 A"   10 A"   36 A'   37 A'   38 A'                 
  0.747   0.760   0.798   0.831   0.858   0.907   0.919   1.019
 39 A'   40 A'   11 A"   41 A'   12 A"   42 A'   43 A'   13 A"                 
  1.055   1.071   1.114   1.344   1.407   1.446   1.523   1.594
 44 A'   14 A"   45 A'   15 A"   46 A'   47 A'   48 A'   49 A'                 
  1.639   1.691   1.753   1.881   2.018   2.031   2.100   2.118
 16 A"   50 A'   17 A"   51 A'   18 A"   52 A'   19 A"   53 A'                 
  2.222   2.269   2.310   2.406   2.462   2.553   2.618   2.676
 54 A'   20 A"   55 A'   56 A'   57 A'   58 A'   59 A'   60 A'                 
  2.692   2.722   2.858   3.000   3.233   3.450   3.733   4.023
 21 A"   61 A'   22 A"   62 A'   63 A'   64 A'   65 A'   66 A'                 
  9.729  23.635  24.238  25.808  25.901  26.324 215.710
 67 A'   68 A'   69 A'   23 A"   70 A'   71 A'   72 A'                         

 Beta MOs, Restricted
 -- Occupied --                  
-101.56  -10.24  -10.19   -9.47   -7.24   -7.23   -7.23   -0.88
  1 A'    2 A'    3 A'    4 A'    5 A'    1 A"    6 A'    7 A'                 
 -0.761  -0.593  -0.497  -0.461  -0.393  -0.373  -0.321  -0.274
  8 A'    9 A'   10 A'   11 A'   12 A'    2 A"   13 A'    3 A"                 
 -- Virtual --                   
 -0.024  -0.005   0.010   0.017   0.025   0.062   0.074   0.084
  4 A"   14 A'   15 A'   16 A'   17 A'    5 A"   18 A'   19 A'                 
  0.094   0.098   0.112   0.118   0.122   0.128   0.143   0.158
 20 A'    6 A"   21 A'    7 A"   22 A'   23 A'   24 A'   25 A'                 
  0.171   0.194   0.220   0.311   0.331   0.418   0.443   0.462
 26 A'   27 A'   28 A'   29 A'   30 A'   31 A'   32 A'    8 A"                 
  0.469   0.482   0.516   0.532   0.581   0.602   0.672   0.712
 33 A'   34 A'   35 A'    9 A"   10 A"   36 A'   37 A'   38 A'                 
  0.747   0.760   0.798   0.831   0.858   0.907   0.919   1.019
 39 A'   40 A'   11 A"   41 A'   12 A"   42 A'   43 A'   13 A"                 
  1.055   1.071   1.114   1.344   1.407   1.446   1.523   1.594
 44 A'   14 A"   45 A'   15 A"   46 A'   47 A'   48 A'   49 A'                 
  1.639   1.691   1.753   1.881   2.018   2.031   2.100   2.118
 16 A"   50 A'   17 A"   51 A'   18 A"   52 A'   19 A"   53 A'                 
  2.222   2.269   2.310   2.406   2.462   2.553   2.618   2.676
 54 A'   20 A"   55 A'   56 A'   57 A'   58 A'   59 A'   60 A'                 
  2.692   2.722   2.858   3.000   3.233   3.450   3.733   4.023
 21 A"   61 A'   22 A"   62 A'   63 A'   64 A'   65 A'   66 A'                 
  9.729  23.635  24.238  25.808  25.901  26.324 215.710
 67 A'   68 A'   69 A'   23 A"   70 A'   71 A'   72 A'                         
 --------------------------------------------------------------

          Ground-State Mulliken Net Atomic Charges

     Atom                 Charge (a.u.)
  ----------------------------------------
      1 Cl                    0.106227
      2 C                    -0.177848
      3 H                     0.192387
      4 C                    -0.365523
      5 H                     0.120128
      6 H                     0.124629
  ----------------------------------------
  Sum of atomic charges =     0.000000

 -----------------------------------------------------------------
                    Cartesian Multipole Moments
 -----------------------------------------------------------------
    Charge (ESU x 10^10)
                 0.0000
    Dipole Moment (Debye)
         X      -1.5019      Y       0.4410      Z       0.0000
       Tot       1.5653
    Quadrupole Moments (Debye-Ang)
        XX     -23.6525     XY      -0.2090     YY     -23.4403
        XZ      -0.0000     YZ      -0.0000     ZZ     -27.5366
    Octopole Moments (Debye-Ang^2)
       XXX       0.4575    XXY      -1.2602    XYY      -0.7194
       YYY       1.1594    XXZ       0.0000    XYZ       0.0000
       YYZ       0.0000    XZZ       3.4120    YZZ      -0.1599
       ZZZ      -0.0000
    Hexadecapole Moments (Debye-Ang^3)
      XXXX    -229.0520   XXXY      -5.1237   XXYY     -50.3357
      XYYY       0.2631   YYYY     -51.3742   XXXZ      -0.0000
      XXYZ      -0.0000   XYYZ      -0.0000   YYYZ      -0.0000
      XXZZ     -52.2769   XYZZ      -0.1386   YYZZ     -15.9188
      XZZZ      -0.0000   YZZZ      -0.0000   ZZZZ     -33.5423
 -----------------------------------------------------------------
 Calculating MO derivatives via CPSCF
   1         3          18      0.195804    0.060289
   2         3          18      0.019758    0.006803
   3         3          18      0.001473    0.000611
   4        19           2      0.000054    0.000037
   5        21           0      0.000000    0.000000    Roots Converged
 Time for AOints: 1.6 s (CPU) 1.6 s (wall)
 ------------------------------------------------------------------------------
                     AOints        : Timing summary (seconds)
 ------------------------------------------------------------------------------
     job step          cpu (% of tot)      sys (% of tot)     wall (% of tot)
 ------------------------------------------------------------------------------
  cpscf_lag         0.3119E+02 (57.1)   0.7700E-04 (22.4)   0.3122E+02 (57.1)
  iterzp            0.2178E+02 (39.9)   0.2660E-03 (77.6)   0.2182E+02 (39.9)
  make_fx           0.0000E+00 ( 0.0)   0.0000E+00 ( 0.0)   0.0000E+00 ( 0.0)
  AOints            0.1595E+01 ( 2.9)   0.0000E+00 ( 0.0)   0.1597E+01 ( 2.9)
 ------------------------------------------------------------------------------
   Grand Totals     0.5460E+02          0.3430E-03          0.5467E+02
 ------------------------------------------------------------------------------
 Calculating analytic Hessian of the SCF energy
 Polarizability Matrix (a.u.)
            1           2           3
    1 -52.4129588  -2.8099716   0.0000000
    2  -2.8099716 -32.5427473  -0.0000000
    3   0.0000000  -0.0000000 -24.4169554

 Direct stationary perturbation theory relativistic correction:

 rels  =       0.793345052798
 relv  =      -2.826912746015
 rel2e =       0.609558466425
 E_rel =      -1.424009226791

 Hessian of the SCF Energy
            1           2           3           4           5           6
    1   0.2003548  -0.0590847  -0.0000000  -0.1348018   0.0439082   0.0000000
    2  -0.0590847   0.0504298   0.0000000   0.0395755  -0.0609286   0.0000000
    3  -0.0000000   0.0000000   0.0101001  -0.0000000  -0.0000000  -0.0220809
    4  -0.1348018   0.0395755  -0.0000000   0.5742897   0.1942575  -0.0000000
    5   0.0439082  -0.0609286  -0.0000000   0.1942575   0.7017983   0.0000000
    6   0.0000000   0.0000000  -0.0220809  -0.0000000   0.0000000   0.0965299
    7  -0.0175773   0.0274371  -0.0000000  -0.0437892   0.0087711  -0.0000000
    8   0.0038927  -0.0023368   0.0000000   0.0022802  -0.3495397  -0.0000000
    9   0.0000000  -0.0000000   0.0031899  -0.0000000  -0.0000000  -0.0366288
   10  -0.0482869  -0.0053470   0.0000000  -0.3794619  -0.2319206   0.0000000
   11   0.0152330   0.0113308   0.0000000  -0.2241143  -0.2838044   0.0000000
   12   0.0000000   0.0000000   0.0059889   0.0000000   0.0000000  -0.0473042
   13   0.0017799  -0.0003720  -0.0000000   0.0035632  -0.0274894   0.0000000
   14   0.0005100   0.0012245   0.0000000   0.0048369  -0.0154620  -0.0000000
   15  -0.0000000   0.0000000  -0.0058942   0.0000000   0.0000000   0.0054644
   16  -0.0014688  -0.0022089   0.0000000  -0.0197999   0.0124732  -0.0000000
   17  -0.0044591   0.0002804  -0.0000000  -0.0168358   0.0079365  -0.0000000
   18   0.0000000  -0.0000000   0.0086963  -0.0000000   0.0000000   0.0040196
            7           8           9          10          11          12
    1  -0.0175773   0.0038927   0.0000000  -0.0482869   0.0152330   0.0000000
    2   0.0274371  -0.0023368  -0.0000000  -0.0053470   0.0113308   0.0000000
    3  -0.0000000   0.0000000   0.0031899   0.0000000   0.0000000   0.0059889
    4  -0.0437892   0.0022802  -0.0000000  -0.3794619  -0.2241143   0.0000000
    5   0.0087711  -0.3495397  -0.0000000  -0.2319206  -0.2838044   0.0000000
    6  -0.0000000  -0.0000000  -0.0366288   0.0000000   0.0000000  -0.0473042
    7   0.0585370  -0.0071488   0.0000000   0.0053357  -0.0268871  -0.0000000
    8  -0.0071488   0.3618815  -0.0000000   0.0034158  -0.0108968  -0.0000000
    9   0.0000000  -0.0000000   0.0226940   0.0000000   0.0000000   0.0065344
   10   0.0053357   0.0034158   0.0000000   0.7672986   0.1031197  -0.0000000
   11  -0.0268871  -0.0108968   0.0000000   0.1031197   0.7291713  -0.0000000
   12  -0.0000000  -0.0000000   0.0065344  -0.0000000  -0.0000000   0.1000655
   13  -0.0033563  -0.0020504  -0.0000000  -0.0560614   0.0257494  -0.0000000
   14  -0.0023750   0.0001884  -0.0000000   0.0194701  -0.3407320  -0.0000000
   15  -0.0000000   0.0000000   0.0106250  -0.0000000   0.0000000  -0.0347180
   16   0.0008501  -0.0003894   0.0000000  -0.2888240   0.1068993  -0.0000000
   17   0.0002026   0.0007035   0.0000000   0.1112620  -0.1050690   0.0000000
   18   0.0000000  -0.0000000  -0.0064145  -0.0000000  -0.0000000  -0.0305665
           13          14          15          16          17          18
    1   0.0017799   0.0005100  -0.0000000  -0.0014688  -0.0044591   0.0000000
    2  -0.0003720   0.0012245   0.0000000  -0.0022089   0.0002804  -0.0000000
    3  -0.0000000   0.0000000  -0.0058942   0.0000000  -0.0000000   0.0086963
    4   0.0035632   0.0048369   0.0000000  -0.0197999  -0.0168358  -0.0000000
    5  -0.0274894  -0.0154620   0.0000000   0.0124732   0.0079365   0.0000000
    6   0.0000000  -0.0000000   0.0054644  -0.0000000  -0.0000000   0.0040196
    7  -0.0033563  -0.0023750  -0.0000000   0.0008501   0.0002026   0.0000000
    8  -0.0020504   0.0001884   0.0000000  -0.0003894   0.0007035  -0.0000000
    9  -0.0000000  -0.0000000   0.0106250   0.0000000   0.0000000  -0.0064145
   10  -0.0560614   0.0194701  -0.0000000  -0.2888240   0.1112620  -0.0000000
   11   0.0257494  -0.3407320   0.0000000   0.1068993  -0.1050690  -0.0000000
   12  -0.0000000  -0.0000000  -0.0347180  -0.0000000   0.0000000  -0.0305665
   13   0.0520982  -0.0206095   0.0000000   0.0019764   0.0247720  -0.0000000
   14  -0.0206095   0.3608184   0.0000000  -0.0018325  -0.0060373   0.0000000
   15   0.0000000   0.0000000   0.0221030  -0.0000000  -0.0000000   0.0024199
   16   0.0019764  -0.0018325  -0.0000000   0.3072662  -0.1149417   0.0000000
   17   0.0247720  -0.0060373  -0.0000000  -0.1149417   0.1021860   0.0000000
   18  -0.0000000   0.0000000   0.0024199   0.0000000   0.0000000   0.0218452
 Gradient time:  CPU 68.31 s  wall 68.39 s
 **********************************************************************
 **                                                                  **
 **                       VIBRATIONAL ANALYSIS                       **
 **                       --------------------                       **
 **                                                                  **
 **        VIBRATIONAL FREQUENCIES (CM**-1) AND NORMAL MODES         **
 **     FORCE CONSTANTS (mDYN/ANGSTROM) AND REDUCED MASSES (AMU)     **
 **                  INFRARED INTENSITIES (KM/MOL)                   **
 **                                                                  **
 **********************************************************************


 Mode:                 1                      2                      3
 Frequency:       398.46                 630.37                 689.93
 Force Cnst:      0.2809                 0.3346                 1.2072
 Red. Mass:       3.0026                 1.4290                 4.3044
 IR Active:          YES                    YES                    YES
 IR Intens:        0.240                 16.361                 50.279
 Raman Active:       YES                    YES                    YES
               X      Y      Z        X      Y      Z        X      Y      Z
 Cl        -0.126 -0.051  0.000    0.000 -0.000  0.029   -0.173  0.072  0.000
 C          0.037  0.227 -0.000   -0.000  0.000 -0.184    0.321 -0.246 -0.000
 H          0.002  0.225  0.000   -0.000  0.000  0.371    0.171 -0.251  0.000
 C          0.262 -0.053  0.000   -0.000  0.000  0.041    0.167  0.011  0.000
 H          0.748 -0.020 -0.000    0.000  0.000 -0.462   -0.414 -0.026 -0.000
 H          0.070 -0.492  0.000   -0.000 -0.000  0.783    0.425  0.574  0.000
 TransDip   0.013  0.009  0.000   -0.000 -0.000  0.130    0.226 -0.025  0.000

 Mode:                 4                      5                      6
 Frequency:       923.28                 970.60                1038.30
 Force Cnst:      0.6862                 0.6008                 0.9130
 Red. Mass:       1.3662                 1.0825                 1.4374
 IR Active:          YES                    YES                    YES
 IR Intens:       40.194                 37.274                 20.534
 Raman Active:       YES                    YES                    YES
               X      Y      Z        X      Y      Z        X      Y      Z
 Cl         0.000 -0.000 -0.000    0.000 -0.000 -0.001   -0.013  0.019 -0.000
 C         -0.000  0.000  0.063   -0.000  0.000 -0.082    0.078 -0.111  0.000
 H         -0.000  0.000 -0.102   -0.000  0.000  0.792    0.493 -0.102  0.000
 C          0.000 -0.000 -0.169    0.000 -0.000 -0.001   -0.099  0.095 -0.000
 H         -0.000 -0.000  0.662   -0.000 -0.000  0.529    0.553  0.129  0.000
 H          0.000  0.000  0.720    0.000  0.000 -0.292   -0.359 -0.508 -0.000
 TransDip  -0.000  0.000  0.203   -0.000  0.000  0.196    0.145 -0.013  0.000

 Mode:                 7                      8                      9
 Frequency:      1303.51                1402.53                1660.37
 Force Cnst:      1.1767                 1.3682                 7.1036
 Red. Mass:       1.1754                 1.1805                 4.3734
 IR Active:          YES                    YES                    YES
 IR Intens:       11.642                  9.876                 66.177
 Raman Active:       YES                    YES                    YES
               X      Y      Z        X      Y      Z        X      Y      Z
 Cl        -0.005  0.008  0.000    0.003  0.001  0.000    0.006  0.002 -0.000
 C         -0.040  0.067 -0.000   -0.111 -0.057 -0.000   -0.323 -0.197 -0.000
 H          0.930  0.096  0.000    0.171 -0.061  0.000    0.227 -0.256  0.000
 C         -0.003 -0.094  0.000    0.006 -0.000 -0.000    0.327  0.237  0.000
 H         -0.301 -0.116 -0.000    0.670  0.063  0.000   -0.491  0.236  0.000
 H          0.054  0.051  0.000    0.310  0.634  0.000    0.027 -0.529 -0.000
 TransDip  -0.098  0.047  0.000   -0.063  0.078  0.000   -0.259 -0.023 -0.000

 Mode:                10                     11                     12
 Frequency:      3149.89                3209.54                3243.77
 Force Cnst:      6.1861                 6.6626                 6.9170
 Red. Mass:       1.0582                 1.0978                 1.1158
 IR Active:          YES                    YES                    YES
 IR Intens:        0.017                  3.912                  2.563
 Raman Active:       YES                    YES                    YES
               X      Y      Z        X      Y      Z        X      Y      Z
 Cl         0.000 -0.000  0.000    0.000  0.000 -0.000   -0.000  0.000  0.000
 C          0.006 -0.007  0.000   -0.005 -0.086  0.000    0.001 -0.020 -0.000
 H         -0.005  0.133 -0.000   -0.023  0.964  0.000   -0.004  0.220 -0.000
 C         -0.060 -0.030 -0.000    0.002  0.027  0.000    0.052 -0.082  0.000
 H         -0.052  0.627  0.000    0.017 -0.246  0.000   -0.043  0.733 -0.000
 H          0.693 -0.320  0.000    0.038 -0.017 -0.000   -0.582  0.253 -0.000
 TransDip   0.003 -0.003  0.000    0.058 -0.026  0.000    0.038 -0.035 -0.000

 STANDARD THERMODYNAMIC QUANTITIES AT   298.15 K  AND     1.00 ATM

   This Molecule has  0 Imaginary Frequencies
   Zero point vibrational energy:       26.619 kcal/mol

   Atom    1 Element Cl Has Mass   34.96885
   Atom    2 Element C  Has Mass   12.00000
   Atom    3 Element H  Has Mass    1.00783
   Atom    4 Element C  Has Mass   12.00000
   Atom    5 Element H  Has Mass    1.00783
   Atom    6 Element H  Has Mass    1.00783
   Molecular Mass:    61.992340 amu
   Principal axes and moments of inertia in amu*Bohr^2:
                             1           2           3
    Eigenvalues --       31.31194   305.31507   336.62701
          X               0.99995     0.01031    -0.00000
          Y              -0.01031     0.99995    -0.00000
          Z               0.00000     0.00000     1.00000
   Rotational Symmetry Number is   1
   The Molecule is an Asymmetric Top
   Translational Enthalpy:        0.889 kcal/mol
   Rotational Enthalpy:           0.889 kcal/mol
   Vibrational Enthalpy:         27.068 kcal/mol
   gas constant (RT):             0.592 kcal/mol
   Translational Entropy:        38.293  cal/mol.K
   Rotational Entropy:           22.691  cal/mol.K
   Vibrational Entropy:           2.050  cal/mol.K

   Total Enthalpy:               29.438 kcal/mol
   Total Entropy:                63.034  cal/mol.K

 ======================================================================

 STANDARD THERMODYNAMIC QUANTITIES FOR ANHARMONIC VIBRATION -- TOSH

   Zero point vibrational energy: ************ kcal/mol

   Vibrational Enthalpy:       Infinity kcal/mol
   Vibrational Entropy:             NaN  cal/mol.K

   Total Enthalpy:             Infinity kcal/mol
   Total Entropy:                   NaN  cal/mol.K

 ======================================================================

 STANDARD THERMODYNAMIC QUANTITIES FOR ANHARMONIC VIBRATION -- VPT2

   Zero point vibrational energy: ************ kcal/mol

   Vibrational Enthalpy:       Infinity kcal/mol
   Vibrational Entropy:             NaN  cal/mol.K

   Total Enthalpy:             Infinity kcal/mol
   Total Entropy:                   NaN  cal/mol.K

 ======================================================================

Archival summary:
1\1\TWL01\FREQ\ProcedureUnspecified\BasisUnspecified\l123\taweetha\TueAug2821:59:072018TueAug2821:59:072018\0\\#,FREQ,ProcedureUnspecified,BasisUnspecified,\\0,1\Cl\C,1,1.75215\H,2,1.08149,1,112.228\C,2,1.32363,1,123.396,3,-180,0\H,4,1.08248,2,122.521,1,0,0\H,4,1.08382,2,119.279,1,-180,0\\\@

 Total job time:  69.62s(wall), 69.54s(cpu) 
 Tue Aug 28 21:59:07 2018

        *************************************************************
        *                                                           *
        *  Thank you very much for using Q-Chem.  Have a nice day.  *
        *                                                           *
        *************************************************************
