# Supplementary material for: Geometric and energetic data from ab initio calculations of haloethene, haloimine, halomethylenephosphine, haloiminophosphine, halodiazene, halodiphosphene and halocyclopropane
Source: Data Brief. 2019 Nov 2;27:104738. doi: 10.1016/j.dib.2019.104738 (PMC6861602; doi:10.1016/j.dib.2019.104738)
Supplement: Multimedia component 2 [file mmc2.zip › CC/B3LYP/HHCCClI.out]

Q-Chem Developer Version!
                  Welcome to Q-Chem
     A Quantum Leap Into The Future Of Chemistry


 Q-Chem 5.1, Q-Chem, Inc., Pleasanton, CA (2018)

 Yihan Shao,  Zhengting Gan,  E. Epifanovsky,  A. T. B. Gilbert,  M. Wormit,  
 J. Kussmann,  A. W. Lange,  A. Behn,  Jia Deng,  Xintian Feng,  D. Ghosh,  
 M. Goldey,  P. R. Horn,  L. D. Jacobson,  I. Kaliman,  T. Kus,  A. Landau,  
 Jie Liu,  E. I. Proynov,  R. M. Richard,  R. P. Steele,  E. J. Sundstrom,  
 H. L. Woodcock III,  P. M. Zimmerman,  D. Zuev,  B. Albrecht,  E. Alguire,  
 S. A. Baeppler,  D. Barton,  Z. Benda,  Y. A. Bernard,  E. J. Berquist,  
 K. B. Bravaya,  H. Burton,  D. Casanova,  Chun-Min Chang,  Yunqing Chen,  
 A. Chien,  K. D. Closser,  M. P. Coons,  S. Coriani,  S. Dasgupta,  
 A. L. Dempwolff,  M. Diedenhofen,  Hainam Do,  R. G. Edgar,  Po-Tung Fang,  
 S. Faraji,  S. Fatehi,  Qingguo Feng,  K. D. Fenk,  J. Fosso-Tande,  
 Qinghui Ge,  A. Ghysels,  G. Gidofalvi,  J. Gomes,  J. Gonthier,  A. Gunina,  
 D. Hait,  M. W. D. Hanson-Heine,  P. H. P. Harbach,  A. W. Hauser,  
 J. E. Herr,  E. G. Hohenstein,  Z. C. Holden,  Kerwin Hui,  B. C. Huynh,  
 T.-C. Jagau,  Hyunjun Ji,  B. Kaduk,  K. Khistyaev,  Jaehoon Kim,  
 P. Klunzinger,  K. Koh,  D. Kosenkov,  L. Koulias,  T. Kowalczyk,  
 C. M. Krauter,  A. Kunitsa,  Ka Un Lao,  A. Laurent,  K. V. Lawler,  
 Joonho Lee,  D. Lefrancois,  S. Lehtola,  D. S. Levine,  Yi-Pei Li,  
 You-Sheng Lin,  Fenglai Liu,  E. Livshits,  A. Luenser,  P. Manohar,  
 E. Mansoor,  S. F. Manzer,  Shan-Ping Mao,  Yuezhi Mao,  N. Mardirossian,  
 A. V. Marenich,  T. Markovich,  L. A. Martinez-Martinez,  S. A. Maurer,  
 N. J. Mayhall,  S. C. McKenzie,  J.-M. Mewes,  A. F. Morrison,  
 J. W. Mullinax,  K. Nanda,  T. S. Nguyen-Beck,  R. Olivares-Amaya,  
 J. A. Parkhill,  T. M. Perrine,  F. Plasser,  P. Pokhilko,  S. Prager,  
 A. Prociuk,  E. Ramos,  D. R. Rehn,  F. Rob,  M. Schneider,  N. Sergueev,  
 S. M. Sharada,  S. Sharma,  D. W. Small,  T. Stauch,  T. Stein,  
 Yu-Chuan Su,  A. J. W. Thom,  A. Tkatchenko,  T. Tsuchimochi,  N. M. Tubman,  
 L. Vogt,  M. L. Vidal,  O. Vydrov,  M. A. Watson,  J. Wenzel,  
 M. de Wergifosse,  T. A. Wesolowski,  A. White,  J. Witte,  A. Yamada,  
 Jun Yang,  K. Yao,  S. Yeganeh,  S. R. Yost,  Zhi-Qiang You,  A. Zech,  
 Igor Ying Zhang,  Xing Zhang,  Yan Zhao,  Ying Zhu,  B. R. Brooks,  
 G. K. L. Chan,  C. J. Cramer,  M. S. Gordon,  W. J. Hehre,  A. Klamt,  
 M. W. Schmidt,  C. D. Sherrill,  D. G. Truhlar,  A. Aspuru-Guzik,  R. Baer,  
 A. T. Bell,  N. A. Besley,  Jeng-Da Chai,  A. E. DePrince, III,  
 R. A. DiStasio Jr.,  A. Dreuw,  B. D. Dunietz,  T. R. Furlani,  
 Chao-Ping Hsu,  Yousung Jung,  Jing Kong,  D. S. Lambrecht,  WanZhen Liang,  
 C. Ochsenfeld,  V. A. Rassolov,  L. V. Slipchenko,  J. E. Subotnik,  
 T. Van Voorhis,  J. M. Herbert,  A. I. Krylov,  P. M. W. Gill,  M. Head-Gordon

 Contributors to earlier versions of Q-Chem not listed above: 
 R. D. Adamson,  B. Austin,  J. Baker,  G. J. O. Beran,  K. Brandhorst,  
 S. T. Brown,  E. F. C. Byrd,  A. K. Chakraborty,  C.-L. Cheng,  
 Siu Hung Chien,  D. M. Chipman,  D. L. Crittenden,  H. Dachsel,  
 R. J. Doerksen,  A. D. Dutoi,  L. Fusti-Molnar,  W. A. Goddard III,  
 A. Golubeva-Zadorozhnaya,  S. R. Gwaltney,  G. Hawkins,  A. Heyden,  
 S. Hirata,  G. Kedziora,  F. J. Keil,  C. Kelley,  Jihan Kim,  R. A. King,  
 R. Z. Khaliullin,  P. P. Korambath,  W. Kurlancheek,  A. M. Lee,  M. S. Lee,  
 S. V. Levchenko,  Ching Yeh Lin,  D. Liotard,  R. C. Lochan,  I. Lotan,  
 P. E. Maslen,  N. Nair,  D. P. O'Neill,  D. Neuhauser,  E. Neuscamman,  
 C. M. Oana,  R. Olson,  B. Peters,  R. Peverati,  P. A. Pieniazek,  
 Y. M. Rhee,  J. Ritchie,  M. A. Rohrdanz,  E. Rosta,  N. J. Russ,  
 H. F. Schaefer III,  N. E. Schultz,  N. Shenvi,  A. C. Simmonett,  A. Sodt,  
 D. Stuck,  K. S. Thanthiriwatte,  V. Vanovschi,  Tao Wang,  A. Warshel,  
 C. F. Williams,  Q. Wu,  X. Xu,  W. Zhang

 Please cite Q-Chem as follows:
 Y. Shao et al., Mol. Phys. 113, 184-215 (2015)
 DOI: 10.1080/00268976.2014.952696

 Q-Chem 5.1.1 for Intel X86 EM64T Linux

 Parts of Q-Chem use Armadillo 8.300.2 (Tropical Shenanigans).
 http://arma.sourceforge.net/

 Q-Chem begins on Tue Aug 28 22:57:14 2018  

Host: 
0

     Scratch files written to /scratch/taweetham/qchem27893//
Input Ideriv = 2
Curr. Ideriv = -1
Max.  Ideriv = 2

Checking the input file for inconsistencies... 	...done.

--------------------------------------------------------------
User input:
--------------------------------------------------------------
HClHI.inp
$molecule
0 1
I 
C  1 2.135890
C  2 1.325783 1 122.041325
H  3 1.080962 2 120.860289 1 -0.000000 0
H  3 1.083443 2 120.594984 1 -180.000000 0
Cl 2 1.744945 1 115.700416 3 -180.000000 0
$end

$rem
   JOB_TYPE		OPTIMIZATION
   BASIS		6-311++G**
   EXCHANGE		B3LYP
$end

--------------------------------------------------------------
 ----------------------------------------------------------------
             Standard Nuclear Orientation (Angstroms)
    I     Atom           X                Y                Z
 ----------------------------------------------------------------
    1      I       1.0308822623    -0.0914344827     0.0000000000
    2      C      -1.0200558583     0.5049537447    -0.0000000000
    3      C      -1.3816532359     1.7804724234    -0.0000000000
    4      H      -0.6401423873     2.5670094580    -0.0000000000
    5      H      -2.4293082965     2.0566383307    -0.0000000000
    6      Cl     -2.1857090972    -0.7935398362     0.0000000000
 ----------------------------------------------------------------
 Molecular Point Group                 Cs    NOp =  2
 Largest Abelian Subgroup              Cs    NOp =  2
 Nuclear Repulsion Energy =   374.6069629909 hartrees
 There are       42 alpha and       42 beta electrons
 Requested basis set is 6-311++G(d,p)
 There are 59 shells and 150 basis functions

 Total QAlloc Memory Limit   2000 MB
 Mega-Array Size       188 MB
 MEM_STATIC part       192 MB
 A cutoff of  1.0D-11 yielded   1529 shell pairs
 There are     10423 function pairs (     11613 Cartesian)
 Smallest overlap matrix eigenvalue = 7.80E-05

 Scale SEOQF with 1.000000e-01/1.000000e-01/1.000000e-01

 Standard Electronic Orientation quadrupole field applied
 Nucleus-field energy     =     0.0000000088 hartrees
 Guess from superposition of atomic densities
 Warning:  Energy on first SCF cycle will be non-variational
 SAD guess density has 84.000000 electrons

 -----------------------------------------------------------------------
  General SCF calculation program by
  Eric Jon Sundstrom, Paul Horn, Yuezhi Mao, Dmitri Zuev, Alec White,
  David Stuck, Shaama M.S., Shane Yost, Joonho Lee, David Small,
  Daniel Levine, Susi Lehtola, Hugh Burton, Evgeny Epifanovsky
 -----------------------------------------------------------------------
 Exchange:     0.2000 Hartree-Fock + 0.0800 Slater + 0.7200 B88
 Correlation:  0.1900 VWN1RPA + 0.8100 LYP
 Using SG-1 standard quadrature grid
 A restricted SCF calculation will be
 performed using DIIS
 SCF converges when DIIS error is below 1.0e-08
 ---------------------------------------
  Cycle       Energy         DIIS error
 ---------------------------------------
    1   -7457.6113780537      4.19e-02  
    2   -7457.0860993636      4.77e-03  
    3   -7457.0061260872      6.72e-03  
    4   -7457.1451083031      1.08e-03  
    5   -7457.1479359919      5.16e-04  
    6   -7457.1486846460      1.55e-04  
    7   -7457.1487552113      2.36e-05  
    8   -7457.1487568874      6.69e-06  
    9   -7457.1487570004      2.60e-06  
   10   -7457.1487570092      4.03e-07  
   11   -7457.1487570096      9.56e-08  
   12   -7457.1487570097      2.48e-08  
   13   -7457.1487570096      3.27e-09  Convergence criterion met
 ---------------------------------------
 SCF time:   CPU 21.97s  wall 22.00s 
 SCF   energy in the final basis set =    -7457.1487570096
 Total energy in the final basis set =    -7457.1487570096

 --------------------------------------------------------------
             Orbital Energies (a.u.) and Symmetries
 --------------------------------------------------------------

 Alpha MOs, Restricted
 -- Occupied --                  
******* -176.31 -165.72 -165.72 -165.72 -101.58  -35.81  -31.30
  1 A'    2 A'    3 A'    1 A"    4 A'    5 A'    6 A'    7 A'                 
-31.298 -31.298 -22.955 -22.954 -22.954 -22.949 -22.949 -10.289
  2 A"    8 A'    9 A'    3 A"   10 A'   11 A'    4 A"   12 A'                 
-10.202  -9.491  -7.256  -7.246  -7.245  -6.360  -4.773  -4.758
 13 A'   14 A'   15 A'    5 A"   16 A'   17 A'   18 A'    6 A"                 
 -4.758  -2.039  -2.034  -2.034  -2.021  -2.021  -0.899  -0.780
 19 A'   20 A'   21 A'    7 A"    8 A"   22 A'   23 A'   24 A'                 
 -0.676  -0.565  -0.491  -0.466  -0.397  -0.386  -0.333  -0.306
 25 A'   26 A'   27 A'   28 A'    9 A"   29 A'   30 A'   10 A"                 
 -0.280  -0.263
 31 A'   11 A"                                                                 
 -- Virtual --                   
 -0.069  -0.039  -0.005   0.006   0.026   0.037   0.066   0.081
 32 A'   12 A"   33 A'   34 A'   35 A'   36 A'   13 A"   37 A'                 
  0.085   0.091   0.094   0.118   0.123   0.129   0.134   0.145
 38 A'   14 A"   39 A'   40 A'   15 A"   41 A'   42 A'   43 A'                 
  0.172   0.189   0.203   0.237   0.250   0.299   0.313   0.393
 44 A'   45 A'   46 A'   16 A"   47 A'   48 A'   49 A'   50 A'                 
  0.396   0.404   0.411   0.430   0.454   0.456   0.474   0.503
 17 A"   51 A'   18 A"   52 A'   19 A"   53 A'   54 A'   55 A'                 
  0.525   0.536   0.586   0.622   0.632   0.697   0.709   0.749
 56 A'   20 A"   21 A"   57 A'   58 A'   59 A'   60 A'   61 A'                 
  0.801   0.824   0.843   0.854   0.910   0.937   1.014   1.092
 62 A'   22 A"   23 A"   63 A'   64 A'   65 A'   24 A"   66 A'                 
  1.133   1.147   1.315   1.336   1.375   1.419   1.466   1.476
 67 A'   25 A"   26 A"   68 A'   69 A'   27 A"   70 A'   71 A'                 
  1.583   1.650   1.662   1.751   1.988   2.000   2.000   2.091
 72 A'   28 A"   73 A'   74 A'   29 A"   30 A"   75 A'   76 A'                 
  2.207   2.252   2.290   2.462   2.549   2.586   2.664   2.669
 77 A'   31 A"   78 A'   79 A'   80 A'   81 A'   32 A"   82 A'                 
  2.727   2.842   3.017   3.253   3.718   3.743   3.956   3.982
 83 A'   33 A"   84 A'   85 A'   86 A'   87 A'   34 A"   88 A'                 
  4.007   4.095   4.236   4.398   5.998   6.047   6.079   9.728
 35 A"   89 A'   90 A'   91 A'   36 A"   92 A'   93 A'   94 A'                 
 23.492  24.192  25.794  25.902  26.345  27.844  28.340  28.378
 95 A'   96 A'   37 A"   97 A'   98 A'   99 A'   38 A"  100 A'                 
 28.383  28.529  28.539  28.550  28.594  28.683 127.883 127.911
101 A'   39 A"  102 A'   40 A"  103 A'  104 A'   41 A"  105 A'                 
127.932 151.642 215.7121901.804
106 A'  107 A'  108 A'  109 A'                                                 

 Beta MOs, Restricted
 -- Occupied --                  
******* -176.31 -165.72 -165.72 -165.72 -101.58  -35.81  -31.30
  1 A'    2 A'    3 A'    1 A"    4 A'    5 A'    6 A'    7 A'                 
-31.298 -31.298 -22.955 -22.954 -22.954 -22.949 -22.949 -10.289
  2 A"    8 A'    9 A'    3 A"   10 A'   11 A'    4 A"   12 A'                 
-10.202  -9.491  -7.256  -7.246  -7.245  -6.360  -4.773  -4.758
 13 A'   14 A'   15 A'    5 A"   16 A'   17 A'   18 A'    6 A"                 
 -4.758  -2.039  -2.034  -2.034  -2.021  -2.021  -0.899  -0.780
 19 A'   20 A'   21 A'    7 A"    8 A"   22 A'   23 A'   24 A'                 
 -0.676  -0.565  -0.491  -0.466  -0.397  -0.386  -0.333  -0.306
 25 A'   26 A'   27 A'   28 A'    9 A"   29 A'   30 A'   10 A"                 
 -0.280  -0.263
 31 A'   11 A"                                                                 
 -- Virtual --                   
 -0.069  -0.039  -0.005   0.006   0.026   0.037   0.066   0.081
 32 A'   12 A"   33 A'   34 A'   35 A'   36 A'   13 A"   37 A'                 
  0.085   0.091   0.094   0.118   0.123   0.129   0.134   0.145
 38 A'   14 A"   39 A'   40 A'   15 A"   41 A'   42 A'   43 A'                 
  0.172   0.189   0.203   0.237   0.250   0.299   0.313   0.393
 44 A'   45 A'   46 A'   16 A"   47 A'   48 A'   49 A'   50 A'                 
  0.396   0.404   0.411   0.430   0.454   0.456   0.474   0.503
 17 A"   51 A'   18 A"   52 A'   19 A"   53 A'   54 A'   55 A'                 
  0.525   0.536   0.586   0.622   0.632   0.697   0.709   0.749
 56 A'   20 A"   21 A"   57 A'   58 A'   59 A'   60 A'   61 A'                 
  0.801   0.824   0.843   0.854   0.910   0.937   1.014   1.092
 62 A'   22 A"   23 A"   63 A'   64 A'   65 A'   24 A"   66 A'                 
  1.133   1.147   1.315   1.336   1.375   1.419   1.466   1.476
 67 A'   25 A"   26 A"   68 A'   69 A'   27 A"   70 A'   71 A'                 
  1.583   1.650   1.662   1.751   1.988   2.000   2.000   2.091
 72 A'   28 A"   73 A'   74 A'   29 A"   30 A"   75 A'   76 A'                 
  2.207   2.252   2.290   2.462   2.549   2.586   2.664   2.669
 77 A'   31 A"   78 A'   79 A'   80 A'   81 A'   32 A"   82 A'                 
  2.727   2.842   3.017   3.253   3.718   3.743   3.956   3.982
 83 A'   33 A"   84 A'   85 A'   86 A'   87 A'   34 A"   88 A'                 
  4.007   4.095   4.236   4.398   5.998   6.047   6.079   9.728
 35 A"   89 A'   90 A'   91 A'   36 A"   92 A'   93 A'   94 A'                 
 23.492  24.192  25.794  25.902  26.345  27.844  28.340  28.378
 95 A'   96 A'   37 A"   97 A'   98 A'   99 A'   38 A"  100 A'                 
 28.383  28.529  28.539  28.550  28.594  28.683 127.883 127.911
101 A'   39 A"  102 A'   40 A"  103 A'  104 A'   41 A"  105 A'                 
127.932 151.642 215.7121901.804
106 A'  107 A'  108 A'  109 A'                                                 
 --------------------------------------------------------------

          Ground-State Mulliken Net Atomic Charges

     Atom                 Charge (a.u.)
  ----------------------------------------
      1 I                     0.109849
      2 C                    -0.127970
      3 C                    -0.538101
      4 H                     0.143117
      5 H                     0.122711
      6 Cl                    0.290394
  ----------------------------------------
  Sum of atomic charges =     0.000000

 -----------------------------------------------------------------
                    Cartesian Multipole Moments
 -----------------------------------------------------------------
    Charge (ESU x 10^10)
                 0.0000
    Dipole Moment (Debye)
         X      -0.1095      Y       1.3264      Z       0.0000
       Tot       1.3309
    Quadrupole Moments (Debye-Ang)
        XX     -50.4732     XY      -2.5375     YY     -50.1863
        XZ      -0.0000     YZ      -0.0000     ZZ     -55.4441
    Octopole Moments (Debye-Ang^2)
       XXX      43.0534    XXY      -2.0431    XYY       7.3007
       YYY      -0.0277    XXZ       0.0000    XYZ       0.0000
       YYZ       0.0000    XZZ      14.6992    YZZ      -4.3009
       ZZZ       0.0000
    Hexadecapole Moments (Debye-Ang^3)
      XXXX    -690.8153   XXXY      -7.5067   XXYY    -149.9005
      XYYY      -1.6377   YYYY    -247.5321   XXXZ      -0.0000
      XXYZ      -0.0000   XYYZ      -0.0000   YYYZ      -0.0000
      XXZZ    -138.7497   XYZZ       2.8926   YYZZ     -61.4717
      XZZZ      -0.0000   YZZZ      -0.0000   ZZZZ     -73.1853
 -----------------------------------------------------------------
 Calculating analytic gradient of the SCF energy
 Gradient of SCF Energy
            1           2           3           4           5           6
    1   0.0019156  -0.0020442   0.0000157   0.0001271   0.0001712  -0.0001855
    2  -0.0012756   0.0011079   0.0002538  -0.0003654  -0.0000106   0.0002900
    3  -0.0000000   0.0000000  -0.0000000   0.0000000  -0.0000000  -0.0000000
 Max gradient component =       2.044E-03
 RMS gradient           =       7.841E-04
 Gradient time:  CPU 5.74 s  wall 5.75 s
 Geometry Optimization Parameters
   NAtoms,    NIC,     NZ,  NCons,   NDum,   NFix, NCnnct, MaxDiis
        6      27       6       0       0       0       0       0


** GEOMETRY OPTIMIZATION IN DELOCALIZED INTERNAL COORDINATES **
   Searching for a Minimum

   Optimization Cycle:   1

                       Coordinates (Angstroms)
     ATOM                X               Y               Z
      1  I         1.0308822623   -0.0914344827    0.0000000000
      2  C        -1.0200558583    0.5049537447    0.0000000000
      3  C        -1.3816532359    1.7804724234    0.0000000000
      4  H        -0.6401423873    2.5670094580    0.0000000000
      5  H        -2.4293082965    2.0566383307    0.0000000000
      6  Cl       -2.1857090972   -0.7935398362    0.0000000000
   Point Group: cs    Number of degrees of freedom:     9


   Energy is  -7457.148757010


 Attempting to Generate Delocalized Internal Coordinates

  9 Hessian modes will be used to form the next step
  Hessian Eigenvalues:
     0.109100    0.160000    0.160000    0.250000    0.250000    0.309821
     0.355815    0.358783    0.605128

 Minimum Search - Taking Simple RFO Step
 Searching for Lamda that Minimizes Along All modes
 Value Taken    Lamda =  -0.00005198
 Step Taken.  Stepsize is  0.021285

                             Maximum     Tolerance    Cnvgd?
         Gradient           0.001428      0.000300      NO
         Displacement       0.011514      0.001200      NO
         Energy change     *********      0.000001      NO


 New Cartesian Coordinates Obtained by Inverse Iteration

 Displacement from previous Coordinates is:  0.022477
 ----------------------------------------------------------------
             Standard Nuclear Orientation (Angstroms)
    I     Atom           X                Y                Z
 ----------------------------------------------------------------
    1      I       1.0223959324    -0.0853242564     0.0000000000
    2      C      -1.0193351021     0.5032429310     0.0000000000
    3      C      -1.3800594834     1.7792196699     0.0000000000
    4      H      -0.6375463932     2.5654256535     0.0000000000
    5      H      -2.4271605371     2.0577856826     0.0000000000
    6      Cl     -2.1842810294    -0.7962500427     0.0000000000
 ----------------------------------------------------------------
 Molecular Point Group                 Cs    NOp =  2
 Largest Abelian Subgroup              Cs    NOp =  2
 Nuclear Repulsion Energy =   375.6147973991 hartrees
 There are       42 alpha and       42 beta electrons
 Applying Cartesian multipole field
    Component          Value
    ---------          -----
     (2,0,0)        1.00000E-11
     (0,2,0)        2.00000E-11
     (0,0,2)       -3.00000E-11
 Nucleus-field energy     =     0.0000000088 hartrees
 Requested basis set is 6-311++G(d,p)
 There are 59 shells and 150 basis functions
 A cutoff of  1.0D-11 yielded   1529 shell pairs
 There are     10423 function pairs (     11613 Cartesian)
 Smallest overlap matrix eigenvalue = 7.81E-05
 Guess MOs from SCF MO coefficient file

 -----------------------------------------------------------------------
  General SCF calculation program by
  Eric Jon Sundstrom, Paul Horn, Yuezhi Mao, Dmitri Zuev, Alec White,
  David Stuck, Shaama M.S., Shane Yost, Joonho Lee, David Small,
  Daniel Levine, Susi Lehtola, Hugh Burton, Evgeny Epifanovsky
 -----------------------------------------------------------------------
 Exchange:     0.2000 Hartree-Fock + 0.0800 Slater + 0.7200 B88
 Correlation:  0.1900 VWN1RPA + 0.8100 LYP
 Using SG-1 standard quadrature grid
 A restricted SCF calculation will be
 performed using DIIS
 SCF converges when DIIS error is below 1.0e-08
 ---------------------------------------
  Cycle       Energy         DIIS error
 ---------------------------------------
    1   -7457.1487596749      7.67e-05  
    2   -7457.1487711282      5.63e-05  
    3   -7457.1487727074      5.15e-05  
    4   -7457.1487801640      5.72e-06  
    5   -7457.1487802505      2.26e-06  
    6   -7457.1487802642      5.26e-07  
    7   -7457.1487802651      1.14e-07  
    8   -7457.1487802650      3.73e-08  
    9   -7457.1487802651      6.82e-09  Convergence criterion met
 ---------------------------------------
 SCF time:   CPU 14.62s  wall 15.00s 
 SCF   energy in the final basis set =    -7457.1487802651
 Total energy in the final basis set =    -7457.1487802651

 --------------------------------------------------------------
             Orbital Energies (a.u.) and Symmetries
 --------------------------------------------------------------

 Alpha MOs, Restricted
 -- Occupied --                  
******* -176.31 -165.72 -165.72 -165.72 -101.58  -35.81  -31.30
  1 A'    2 A'    3 A'    1 A"    4 A'    5 A'    6 A'    7 A'                 
-31.298 -31.298 -22.955 -22.954 -22.954 -22.949 -22.949 -10.288
  2 A"    8 A'    9 A'    3 A"   10 A'   11 A'    4 A"   12 A'                 
-10.202  -9.491  -7.256  -7.245  -7.245  -6.361  -4.773  -4.758
 13 A'   14 A'   15 A'    5 A"   16 A'   17 A'   18 A'    6 A"                 
 -4.758  -2.039  -2.034  -2.034  -2.021  -2.021  -0.899  -0.780
 19 A'   20 A'   21 A'    7 A"    8 A"   22 A'   23 A'   24 A'                 
 -0.676  -0.565  -0.491  -0.466  -0.397  -0.387  -0.333  -0.306
 25 A'   26 A'   27 A'   28 A'    9 A"   29 A'   30 A'   10 A"                 
 -0.280  -0.263
 31 A'   11 A"                                                                 
 -- Virtual --                   
 -0.067  -0.039  -0.005   0.006   0.026   0.037   0.066   0.081
 32 A'   12 A"   33 A'   34 A'   35 A'   36 A'   13 A"   37 A'                 
  0.085   0.091   0.094   0.118   0.123   0.130   0.133   0.145
 38 A'   14 A"   39 A'   40 A'   15 A"   41 A'   42 A'   43 A'                 
  0.172   0.189   0.204   0.237   0.250   0.299   0.313   0.393
 44 A'   45 A'   46 A'   16 A"   47 A'   48 A'   49 A'   50 A'                 
  0.395   0.404   0.411   0.430   0.454   0.457   0.474   0.503
 17 A"   51 A'   18 A"   52 A'   19 A"   53 A'   54 A'   55 A'                 
  0.525   0.536   0.585   0.623   0.634   0.698   0.710   0.749
 56 A'   20 A"   21 A"   57 A'   58 A'   59 A'   60 A'   61 A'                 
  0.802   0.825   0.843   0.853   0.910   0.937   1.014   1.092
 62 A'   22 A"   23 A"   63 A'   64 A'   65 A'   24 A"   66 A'                 
  1.134   1.148   1.315   1.338   1.377   1.420   1.467   1.477
 67 A'   25 A"   26 A"   68 A'   69 A'   27 A"   70 A'   71 A'                 
  1.583   1.650   1.663   1.751   1.987   2.000   2.001   2.091
 72 A'   28 A"   73 A'   74 A'   29 A"   30 A"   75 A'   76 A'                 
  2.208   2.252   2.290   2.463   2.549   2.586   2.664   2.669
 77 A'   31 A"   78 A'   79 A'   80 A'   81 A'   32 A"   82 A'                 
  2.727   2.841   3.017   3.253   3.718   3.743   3.956   3.982
 83 A'   33 A"   84 A'   85 A'   86 A'   87 A'   34 A"   88 A'                 
  4.008   4.096   4.236   4.402   5.998   6.048   6.081   9.728
 35 A"   89 A'   90 A'   91 A'   36 A"   92 A'   93 A'   94 A'                 
 23.492  24.191  25.794  25.903  26.347  27.846  28.340  28.379
 95 A'   96 A'   37 A"   97 A'   98 A'   99 A'   38 A"  100 A'                 
 28.384  28.529  28.540  28.551  28.594  28.683 127.883 127.912
101 A'   39 A"  102 A'   40 A"  103 A'  104 A'   41 A"  105 A'                 
127.933 151.644 215.7121901.806
106 A'  107 A'  108 A'  109 A'                                                 

 Beta MOs, Restricted
 -- Occupied --                  
******* -176.31 -165.72 -165.72 -165.72 -101.58  -35.81  -31.30
  1 A'    2 A'    3 A'    1 A"    4 A'    5 A'    6 A'    7 A'                 
-31.298 -31.298 -22.955 -22.954 -22.954 -22.949 -22.949 -10.288
  2 A"    8 A'    9 A'    3 A"   10 A'   11 A'    4 A"   12 A'                 
-10.202  -9.491  -7.256  -7.245  -7.245  -6.361  -4.773  -4.758
 13 A'   14 A'   15 A'    5 A"   16 A'   17 A'   18 A'    6 A"                 
 -4.758  -2.039  -2.034  -2.034  -2.021  -2.021  -0.899  -0.780
 19 A'   20 A'   21 A'    7 A"    8 A"   22 A'   23 A'   24 A'                 
 -0.676  -0.565  -0.491  -0.466  -0.397  -0.387  -0.333  -0.306
 25 A'   26 A'   27 A'   28 A'    9 A"   29 A'   30 A'   10 A"                 
 -0.280  -0.263
 31 A'   11 A"                                                                 
 -- Virtual --                   
 -0.067  -0.039  -0.005   0.006   0.026   0.037   0.066   0.081
 32 A'   12 A"   33 A'   34 A'   35 A'   36 A'   13 A"   37 A'                 
  0.085   0.091   0.094   0.118   0.123   0.130   0.133   0.145
 38 A'   14 A"   39 A'   40 A'   15 A"   41 A'   42 A'   43 A'                 
  0.172   0.189   0.204   0.237   0.250   0.299   0.313   0.393
 44 A'   45 A'   46 A'   16 A"   47 A'   48 A'   49 A'   50 A'                 
  0.395   0.404   0.411   0.430   0.454   0.457   0.474   0.503
 17 A"   51 A'   18 A"   52 A'   19 A"   53 A'   54 A'   55 A'                 
  0.525   0.536   0.585   0.623   0.634   0.698   0.710   0.749
 56 A'   20 A"   21 A"   57 A'   58 A'   59 A'   60 A'   61 A'                 
  0.802   0.825   0.843   0.853   0.910   0.937   1.014   1.092
 62 A'   22 A"   23 A"   63 A'   64 A'   65 A'   24 A"   66 A'                 
  1.134   1.148   1.315   1.338   1.377   1.420   1.467   1.477
 67 A'   25 A"   26 A"   68 A'   69 A'   27 A"   70 A'   71 A'                 
  1.583   1.650   1.663   1.751   1.987   2.000   2.001   2.091
 72 A'   28 A"   73 A'   74 A'   29 A"   30 A"   75 A'   76 A'                 
  2.208   2.252   2.290   2.463   2.549   2.586   2.664   2.669
 77 A'   31 A"   78 A'   79 A'   80 A'   81 A'   32 A"   82 A'                 
  2.727   2.841   3.017   3.253   3.718   3.743   3.956   3.982
 83 A'   33 A"   84 A'   85 A'   86 A'   87 A'   34 A"   88 A'                 
  4.008   4.096   4.236   4.402   5.998   6.048   6.081   9.728
 35 A"   89 A'   90 A'   91 A'   36 A"   92 A'   93 A'   94 A'                 
 23.492  24.191  25.794  25.903  26.347  27.846  28.340  28.379
 95 A'   96 A'   37 A"   97 A'   98 A'   99 A'   38 A"  100 A'                 
 28.384  28.529  28.540  28.551  28.594  28.683 127.883 127.912
101 A'   39 A"  102 A'   40 A"  103 A'  104 A'   41 A"  105 A'                 
127.933 151.644 215.7121901.806
106 A'  107 A'  108 A'  109 A'                                                 
 --------------------------------------------------------------

          Ground-State Mulliken Net Atomic Charges

     Atom                 Charge (a.u.)
  ----------------------------------------
      1 I                     0.112334
      2 C                    -0.130293
      3 C                    -0.538018
      4 H                     0.142900
      5 H                     0.122835
      6 Cl                    0.290242
  ----------------------------------------
  Sum of atomic charges =     0.000000

 -----------------------------------------------------------------
                    Cartesian Multipole Moments
 -----------------------------------------------------------------
    Charge (ESU x 10^10)
                 0.0000
    Dipole Moment (Debye)
         X      -0.0933      Y       1.3243      Z      -0.0000
       Tot       1.3276
    Quadrupole Moments (Debye-Ang)
        XX     -50.5117     XY      -2.5106     YY     -50.1981
        XZ       0.0000     YZ       0.0000     ZZ     -55.4255
    Octopole Moments (Debye-Ang^2)
       XXX      43.7614    XXY      -2.1368    XYY       7.5324
       YYY      -0.4441    XXZ      -0.0000    XYZ      -0.0000
       YYZ      -0.0000    XZZ      14.9234    YZZ      -4.4224
       ZZZ      -0.0000
    Hexadecapole Moments (Debye-Ang^3)
      XXXX    -687.7419   XXXY      -8.1880   XXYY    -149.3825
      XYYY      -2.4397   YYYY    -247.5765   XXXZ       0.0000
      XXYZ       0.0000   XYYZ       0.0000   YYYZ      -0.0000
      XXZZ    -138.1220   XYZZ       2.5941   YYZZ     -61.4550
      XZZZ       0.0000   YZZZ       0.0000   ZZZZ     -73.1234
 -----------------------------------------------------------------
 Calculating analytic gradient of the SCF energy
 Gradient of SCF Energy
            1           2           3           4           5           6
    1  -0.0002795  -0.0009423   0.0006293   0.0003163   0.0001528   0.0001236
    2  -0.0001034  -0.0000132  -0.0000560  -0.0000942   0.0000868   0.0001799
    3  -0.0000000   0.0000000  -0.0000000  -0.0000000  -0.0000000  -0.0000000
 Max gradient component =       9.423E-04
 RMS gradient           =       2.947E-04
 Gradient time:  CPU 5.57 s  wall 5.57 s
 Geometry Optimization Parameters
   NAtoms,    NIC,     NZ,  NCons,   NDum,   NFix, NCnnct, MaxDiis
        6      27       6       0       0       0       0       0

 Cartesian Hessian Update
 Hessian Updated using BFGS Update


** GEOMETRY OPTIMIZATION IN DELOCALIZED INTERNAL COORDINATES **
   Searching for a Minimum

   Optimization Cycle:   2

                       Coordinates (Angstroms)
     ATOM                X               Y               Z
      1  I         1.0223959324   -0.0853242564    0.0000000000
      2  C        -1.0193351021    0.5032429310    0.0000000000
      3  C        -1.3800594834    1.7792196699    0.0000000000
      4  H        -0.6375463932    2.5654256535    0.0000000000
      5  H        -2.4271605371    2.0577856826    0.0000000000
      6  Cl       -2.1842810294   -0.7962500427    0.0000000000
   Point Group: cs    Number of degrees of freedom:     9


   Energy is  -7457.148780265

 Hessian Updated using BFGS Update

  9 Hessian modes will be used to form the next step
  Hessian Eigenvalues:
     0.102294    0.159232    0.160270    0.247876    0.296064    0.314606
     0.355768    0.359947    0.605389

 Minimum Search - Taking Simple RFO Step
 Searching for Lamda that Minimizes Along All modes
 Value Taken    Lamda =  -0.00000400
 Step Taken.  Stepsize is  0.003669

                             Maximum     Tolerance    Cnvgd?
         Gradient           0.000786      0.000300      NO
         Displacement       0.002505      0.001200      NO
         Energy change     -0.000023      0.000001      NO


 New Cartesian Coordinates Obtained by Inverse Iteration

 Displacement from previous Coordinates is:  0.006837
 ----------------------------------------------------------------
             Standard Nuclear Orientation (Angstroms)
    I     Atom           X                Y                Z
 ----------------------------------------------------------------
    1      I       1.0234058507    -0.0871287660     0.0000000000
    2      C      -1.0178276773     0.5033717070     0.0000000000
    3      C      -1.3801956008     1.7792072896     0.0000000000
    4      H      -0.6389745761     2.5665824942     0.0000000000
    5      H      -2.4275718662     2.0569278336     0.0000000000
    6      Cl     -2.1848227430    -0.7948609207     0.0000000000
 ----------------------------------------------------------------
 Molecular Point Group                 Cs    NOp =  2
 Largest Abelian Subgroup              Cs    NOp =  2
 Nuclear Repulsion Energy =   375.5260527612 hartrees
 There are       42 alpha and       42 beta electrons
 Applying Cartesian multipole field
    Component          Value
    ---------          -----
     (2,0,0)        1.00000E-11
     (0,2,0)        2.00000E-11
     (0,0,2)       -3.00000E-11
 Nucleus-field energy     =     0.0000000088 hartrees
 Requested basis set is 6-311++G(d,p)
 There are 59 shells and 150 basis functions
 A cutoff of  1.0D-11 yielded   1529 shell pairs
 There are     10423 function pairs (     11613 Cartesian)
 Smallest overlap matrix eigenvalue = 7.83E-05
 Guess MOs from SCF MO coefficient file

 -----------------------------------------------------------------------
  General SCF calculation program by
  Eric Jon Sundstrom, Paul Horn, Yuezhi Mao, Dmitri Zuev, Alec White,
  David Stuck, Shaama M.S., Shane Yost, Joonho Lee, David Small,
  Daniel Levine, Susi Lehtola, Hugh Burton, Evgeny Epifanovsky
 -----------------------------------------------------------------------
 Exchange:     0.2000 Hartree-Fock + 0.0800 Slater + 0.7200 B88
 Correlation:  0.1900 VWN1RPA + 0.8100 LYP
 Using SG-1 standard quadrature grid
 A restricted SCF calculation will be
 performed using DIIS
 SCF converges when DIIS error is below 1.0e-08
 ---------------------------------------
  Cycle       Energy         DIIS error
 ---------------------------------------
    1   -7457.1487812598      2.14e-05  
    2   -7457.1487829597      4.29e-06  
    3   -7457.1487829155      6.04e-06  
    4   -7457.1487830141      1.59e-06  
    5   -7457.1487830212      3.88e-07  
    6   -7457.1487830216      1.45e-07  
    7   -7457.1487830216      4.46e-08  
    8   -7457.1487830216      7.53e-09  Convergence criterion met
 ---------------------------------------
 SCF time:   CPU 13.01s  wall 13.00s 
 SCF   energy in the final basis set =    -7457.1487830216
 Total energy in the final basis set =    -7457.1487830216

 --------------------------------------------------------------
             Orbital Energies (a.u.) and Symmetries
 --------------------------------------------------------------

 Alpha MOs, Restricted
 -- Occupied --                  
******* -176.31 -165.72 -165.72 -165.72 -101.58  -35.81  -31.30
  1 A'    2 A'    3 A'    1 A"    4 A'    5 A'    6 A'    7 A'                 
-31.299 -31.298 -22.955 -22.954 -22.954 -22.949 -22.949 -10.288
  2 A"    8 A'    9 A'    3 A"   10 A'   11 A'    4 A"   12 A'                 
-10.202  -9.491  -7.256  -7.245  -7.245  -6.361  -4.773  -4.758
 13 A'   14 A'   15 A'    5 A"   16 A'   17 A'   18 A'    6 A"                 
 -4.758  -2.039  -2.034  -2.034  -2.021  -2.021  -0.899  -0.780
 19 A'   20 A'   21 A'    7 A"    8 A"   22 A'   23 A'   24 A'                 
 -0.677  -0.565  -0.491  -0.465  -0.397  -0.387  -0.333  -0.306
 25 A'   26 A'   27 A'   28 A'    9 A"   29 A'   30 A'   10 A"                 
 -0.280  -0.263
 31 A'   11 A"                                                                 
 -- Virtual --                   
 -0.067  -0.039  -0.005   0.006   0.026   0.037   0.066   0.081
 32 A'   12 A"   33 A'   34 A'   35 A'   36 A'   13 A"   37 A'                 
  0.085   0.091   0.094   0.118   0.123   0.130   0.133   0.145
 38 A'   14 A"   39 A'   40 A'   15 A"   41 A'   42 A'   43 A'                 
  0.172   0.189   0.204   0.237   0.250   0.299   0.313   0.393
 44 A'   45 A'   46 A'   16 A"   47 A'   48 A'   49 A'   50 A'                 
  0.395   0.404   0.411   0.430   0.454   0.457   0.474   0.503
 17 A"   51 A'   18 A"   52 A'   19 A"   53 A'   54 A'   55 A'                 
  0.525   0.536   0.586   0.623   0.634   0.698   0.710   0.749
 56 A'   20 A"   21 A"   57 A'   58 A'   59 A'   60 A'   61 A'                 
  0.802   0.825   0.843   0.854   0.910   0.937   1.014   1.092
 62 A'   22 A"   23 A"   63 A'   64 A'   65 A'   24 A"   66 A'                 
  1.134   1.148   1.315   1.338   1.377   1.420   1.467   1.477
 67 A'   25 A"   26 A"   68 A'   69 A'   27 A"   70 A'   71 A'                 
  1.582   1.650   1.662   1.751   1.987   2.000   2.001   2.091
 72 A'   28 A"   73 A'   74 A'   29 A"   30 A"   75 A'   76 A'                 
  2.208   2.252   2.290   2.462   2.549   2.585   2.664   2.669
 77 A'   31 A"   78 A'   79 A'   80 A'   81 A'   32 A"   82 A'                 
  2.727   2.841   3.017   3.253   3.718   3.743   3.956   3.982
 83 A'   33 A"   84 A'   85 A'   86 A'   87 A'   34 A"   88 A'                 
  4.008   4.096   4.236   4.401   5.998   6.048   6.081   9.728
 35 A"   89 A'   90 A'   91 A'   36 A"   92 A'   93 A'   94 A'                 
 23.492  24.190  25.794  25.903  26.346  27.846  28.340  28.379
 95 A'   96 A'   37 A"   97 A'   98 A'   99 A'   38 A"  100 A'                 
 28.384  28.529  28.539  28.551  28.594  28.683 127.883 127.912
101 A'   39 A"  102 A'   40 A"  103 A'  104 A'   41 A"  105 A'                 
127.933 151.643 215.7121901.806
106 A'  107 A'  108 A'  109 A'                                                 

 Beta MOs, Restricted
 -- Occupied --                  
******* -176.31 -165.72 -165.72 -165.72 -101.58  -35.81  -31.30
  1 A'    2 A'    3 A'    1 A"    4 A'    5 A'    6 A'    7 A'                 
-31.299 -31.298 -22.955 -22.954 -22.954 -22.949 -22.949 -10.288
  2 A"    8 A'    9 A'    3 A"   10 A'   11 A'    4 A"   12 A'                 
-10.202  -9.491  -7.256  -7.245  -7.245  -6.361  -4.773  -4.758
 13 A'   14 A'   15 A'    5 A"   16 A'   17 A'   18 A'    6 A"                 
 -4.758  -2.039  -2.034  -2.034  -2.021  -2.021  -0.899  -0.780
 19 A'   20 A'   21 A'    7 A"    8 A"   22 A'   23 A'   24 A'                 
 -0.677  -0.565  -0.491  -0.465  -0.397  -0.387  -0.333  -0.306
 25 A'   26 A'   27 A'   28 A'    9 A"   29 A'   30 A'   10 A"                 
 -0.280  -0.263
 31 A'   11 A"                                                                 
 -- Virtual --                   
 -0.067  -0.039  -0.005   0.006   0.026   0.037   0.066   0.081
 32 A'   12 A"   33 A'   34 A'   35 A'   36 A'   13 A"   37 A'                 
  0.085   0.091   0.094   0.118   0.123   0.130   0.133   0.145
 38 A'   14 A"   39 A'   40 A'   15 A"   41 A'   42 A'   43 A'                 
  0.172   0.189   0.204   0.237   0.250   0.299   0.313   0.393
 44 A'   45 A'   46 A'   16 A"   47 A'   48 A'   49 A'   50 A'                 
  0.395   0.404   0.411   0.430   0.454   0.457   0.474   0.503
 17 A"   51 A'   18 A"   52 A'   19 A"   53 A'   54 A'   55 A'                 
  0.525   0.536   0.586   0.623   0.634   0.698   0.710   0.749
 56 A'   20 A"   21 A"   57 A'   58 A'   59 A'   60 A'   61 A'                 
  0.802   0.825   0.843   0.854   0.910   0.937   1.014   1.092
 62 A'   22 A"   23 A"   63 A'   64 A'   65 A'   24 A"   66 A'                 
  1.134   1.148   1.315   1.338   1.377   1.420   1.467   1.477
 67 A'   25 A"   26 A"   68 A'   69 A'   27 A"   70 A'   71 A'                 
  1.582   1.650   1.662   1.751   1.987   2.000   2.001   2.091
 72 A'   28 A"   73 A'   74 A'   29 A"   30 A"   75 A'   76 A'                 
  2.208   2.252   2.290   2.462   2.549   2.585   2.664   2.669
 77 A'   31 A"   78 A'   79 A'   80 A'   81 A'   32 A"   82 A'                 
  2.727   2.841   3.017   3.253   3.718   3.743   3.956   3.982
 83 A'   33 A"   84 A'   85 A'   86 A'   87 A'   34 A"   88 A'                 
  4.008   4.096   4.236   4.401   5.998   6.048   6.081   9.728
 35 A"   89 A'   90 A'   91 A'   36 A"   92 A'   93 A'   94 A'                 
 23.492  24.190  25.794  25.903  26.346  27.846  28.340  28.379
 95 A'   96 A'   37 A"   97 A'   98 A'   99 A'   38 A"  100 A'                 
 28.384  28.529  28.539  28.551  28.594  28.683 127.883 127.912
101 A'   39 A"  102 A'   40 A"  103 A'  104 A'   41 A"  105 A'                 
127.933 151.643 215.7121901.806
106 A'  107 A'  108 A'  109 A'                                                 
 --------------------------------------------------------------

          Ground-State Mulliken Net Atomic Charges

     Atom                 Charge (a.u.)
  ----------------------------------------
      1 I                     0.112898
      2 C                    -0.130488
      3 C                    -0.537230
      4 H                     0.142843
      5 H                     0.122913
      6 Cl                    0.289064
  ----------------------------------------
  Sum of atomic charges =     0.000000

 -----------------------------------------------------------------
                    Cartesian Multipole Moments
 -----------------------------------------------------------------
    Charge (ESU x 10^10)
                 0.0000
    Dipole Moment (Debye)
         X      -0.0863      Y       1.3251      Z      -0.0000
       Tot       1.3279
    Quadrupole Moments (Debye-Ang)
        XX     -50.5132     XY      -2.5226     YY     -50.2002
        XZ       0.0000     YZ       0.0000     ZZ     -55.4264
    Octopole Moments (Debye-Ang^2)
       XXX      43.7013    XXY      -2.1046    XYY       7.5199
       YYY      -0.3278    XXZ      -0.0000    XYZ      -0.0000
       YYZ      -0.0000    XZZ      14.9042    YZZ      -4.3895
       ZZZ      -0.0000
    Hexadecapole Moments (Debye-Ang^3)
      XXXX    -688.1350   XXXY      -7.9881   XXYY    -149.4443
      XYYY      -2.2410   YYYY    -247.4807   XXXZ       0.0000
      XXYZ       0.0000   XYYZ       0.0000   YYYZ       0.0000
      XXZZ    -138.2055   XYZZ       2.6787   YYZZ     -61.4420
      XZZZ       0.0000   YZZZ       0.0000   ZZZZ     -73.1240
 -----------------------------------------------------------------
 Calculating analytic gradient of the SCF energy
 Gradient of SCF Energy
            1           2           3           4           5           6
    1  -0.0000663  -0.0005549   0.0003049   0.0002282   0.0001173  -0.0000292
    2  -0.0002254  -0.0002576   0.0001210  -0.0000889   0.0001745   0.0002765
    3   0.0000000  -0.0000000   0.0000000   0.0000000  -0.0000000  -0.0000000
 Max gradient component =       5.549E-04
 RMS gradient           =       1.998E-04
 Gradient time:  CPU 5.56 s  wall 5.56 s
 Geometry Optimization Parameters
   NAtoms,    NIC,     NZ,  NCons,   NDum,   NFix, NCnnct, MaxDiis
        6      27       6       0       0       0       0       0

 Cartesian Hessian Update
 Hessian Updated using BFGS Update


** GEOMETRY OPTIMIZATION IN DELOCALIZED INTERNAL COORDINATES **
   Searching for a Minimum

   Optimization Cycle:   3

                       Coordinates (Angstroms)
     ATOM                X               Y               Z
      1  I         1.0234058507   -0.0871287660    0.0000000000
      2  C        -1.0178276773    0.5033717070    0.0000000000
      3  C        -1.3801956008    1.7792072896    0.0000000000
      4  H        -0.6389745761    2.5665824942    0.0000000000
      5  H        -2.4275718662    2.0569278336    0.0000000000
      6  Cl       -2.1848227430   -0.7948609207    0.0000000000
   Point Group: cs    Number of degrees of freedom:     9


   Energy is  -7457.148783022

 Hessian Updated using BFGS Update

  9 Hessian modes will be used to form the next step
  Hessian Eigenvalues:
     0.086647    0.159127    0.161731    0.200637    0.253187    0.315955
     0.356613    0.361133    0.631207

 Minimum Search - Taking Simple RFO Step
 Searching for Lamda that Minimizes Along All modes
 Value Taken    Lamda =  -0.00000165
 Step Taken.  Stepsize is  0.003851

                             Maximum     Tolerance    Cnvgd?
         Gradient           0.000301      0.000300      NO
         Displacement       0.002295      0.001200      NO
         Energy change     -0.000003      0.000001      NO


 New Cartesian Coordinates Obtained by Inverse Iteration

 Displacement from previous Coordinates is:  0.005802
 ----------------------------------------------------------------
             Standard Nuclear Orientation (Angstroms)
    I     Atom           X                Y                Z
 ----------------------------------------------------------------
    1      I       1.0233769228    -0.0885853462     0.0000000000
    2      C      -1.0163140731     0.5037358532     0.0000000000
    3      C      -1.3801183286     1.7792348906     0.0000000000
    4      H      -0.6400937678     2.5677757949     0.0000000000
    5      H      -2.4277468747     2.0558424839     0.0000000000
    6      Cl     -2.1850904915    -0.7939040385     0.0000000000
 ----------------------------------------------------------------
 Molecular Point Group                 Cs    NOp =  2
 Largest Abelian Subgroup              Cs    NOp =  2
 Nuclear Repulsion Energy =   375.5452789753 hartrees
 There are       42 alpha and       42 beta electrons
 Applying Cartesian multipole field
    Component          Value
    ---------          -----
     (2,0,0)        1.00000E-11
     (0,2,0)        2.00000E-11
     (0,0,2)       -3.00000E-11
 Nucleus-field energy     =     0.0000000088 hartrees
 Requested basis set is 6-311++G(d,p)
 There are 59 shells and 150 basis functions
 A cutoff of  1.0D-11 yielded   1529 shell pairs
 There are     10423 function pairs (     11613 Cartesian)
 Smallest overlap matrix eigenvalue = 7.84E-05
 Guess MOs from SCF MO coefficient file

 -----------------------------------------------------------------------
  General SCF calculation program by
  Eric Jon Sundstrom, Paul Horn, Yuezhi Mao, Dmitri Zuev, Alec White,
  David Stuck, Shaama M.S., Shane Yost, Joonho Lee, David Small,
  Daniel Levine, Susi Lehtola, Hugh Burton, Evgeny Epifanovsky
 -----------------------------------------------------------------------
 Exchange:     0.2000 Hartree-Fock + 0.0800 Slater + 0.7200 B88
 Correlation:  0.1900 VWN1RPA + 0.8100 LYP
 Using SG-1 standard quadrature grid
 A restricted SCF calculation will be
 performed using DIIS
 SCF converges when DIIS error is below 1.0e-08
 ---------------------------------------
  Cycle       Energy         DIIS error
 ---------------------------------------
    1   -7457.1487823499      2.06e-05  
    2   -7457.1487839482      3.79e-06  
    3   -7457.1487839040      5.67e-06  
    4   -7457.1487839988      1.35e-06  
    5   -7457.1487840037      4.10e-07  
    6   -7457.1487840042      1.14e-07  
    7   -7457.1487840041      3.74e-08  
    8   -7457.1487840041      9.54e-09  Convergence criterion met
 ---------------------------------------
 SCF time:   CPU 12.97s  wall 13.00s 
 SCF   energy in the final basis set =    -7457.1487840041
 Total energy in the final basis set =    -7457.1487840041

 --------------------------------------------------------------
             Orbital Energies (a.u.) and Symmetries
 --------------------------------------------------------------

 Alpha MOs, Restricted
 -- Occupied --                  
******* -176.32 -165.72 -165.72 -165.72 -101.58  -35.81  -31.30
  1 A'    2 A'    3 A'    1 A"    4 A'    5 A'    6 A'    7 A'                 
-31.299 -31.299 -22.955 -22.954 -22.954 -22.949 -22.949 -10.288
  2 A"    8 A'    9 A'    3 A"   10 A'   11 A'    4 A"   12 A'                 
-10.202  -9.490  -7.255  -7.245  -7.245  -6.361  -4.774  -4.758
 13 A'   14 A'   15 A'    5 A"   16 A'   17 A'   18 A'    6 A"                 
 -4.758  -2.039  -2.034  -2.034  -2.021  -2.021  -0.899  -0.780
 19 A'   20 A'   21 A'    7 A"    8 A"   22 A'   23 A'   24 A'                 
 -0.677  -0.565  -0.491  -0.465  -0.397  -0.387  -0.333  -0.306
 25 A'   26 A'   27 A'   28 A'    9 A"   29 A'   30 A'   10 A"                 
 -0.280  -0.263
 31 A'   11 A"                                                                 
 -- Virtual --                   
 -0.067  -0.039  -0.005   0.006   0.026   0.037   0.066   0.081
 32 A'   12 A"   33 A'   34 A'   35 A'   36 A'   13 A"   37 A'                 
  0.085   0.091   0.094   0.118   0.123   0.130   0.133   0.145
 38 A'   14 A"   39 A'   40 A'   15 A"   41 A'   42 A'   43 A'                 
  0.172   0.189   0.204   0.237   0.250   0.300   0.313   0.393
 44 A'   45 A'   46 A'   16 A"   47 A'   48 A'   49 A'   50 A'                 
  0.395   0.404   0.411   0.430   0.454   0.457   0.474   0.503
 17 A"   51 A'   18 A"   52 A'   19 A"   53 A'   54 A'   55 A'                 
  0.525   0.536   0.586   0.623   0.634   0.698   0.710   0.749
 56 A'   20 A"   21 A"   57 A'   58 A'   59 A'   60 A'   61 A'                 
  0.802   0.825   0.843   0.854   0.910   0.937   1.015   1.092
 62 A'   22 A"   23 A"   63 A'   64 A'   65 A'   24 A"   66 A'                 
  1.133   1.148   1.315   1.338   1.377   1.420   1.467   1.477
 67 A'   25 A"   26 A"   68 A'   69 A'   27 A"   70 A'   71 A'                 
  1.582   1.650   1.662   1.751   1.987   2.000   2.001   2.090
 72 A'   28 A"   73 A'   74 A'   29 A"   30 A"   75 A'   76 A'                 
  2.208   2.252   2.290   2.462   2.549   2.585   2.664   2.669
 77 A'   31 A"   78 A'   79 A'   80 A'   81 A'   32 A"   82 A'                 
  2.727   2.841   3.017   3.252   3.718   3.743   3.956   3.982
 83 A'   33 A"   84 A'   85 A'   86 A'   87 A'   34 A"   88 A'                 
  4.008   4.096   4.236   4.402   5.998   6.048   6.081   9.728
 35 A"   89 A'   90 A'   91 A'   36 A"   92 A'   93 A'   94 A'                 
 23.492  24.190  25.794  25.903  26.346  27.846  28.340  28.379
 95 A'   96 A'   37 A"   97 A'   98 A'   99 A'   38 A"  100 A'                 
 28.384  28.528  28.539  28.551  28.594  28.683 127.883 127.912
101 A'   39 A"  102 A'   40 A"  103 A'  104 A'   41 A"  105 A'                 
127.933 151.643 215.7121901.806
106 A'  107 A'  108 A'  109 A'                                                 

 Beta MOs, Restricted
 -- Occupied --                  
******* -176.32 -165.72 -165.72 -165.72 -101.58  -35.81  -31.30
  1 A'    2 A'    3 A'    1 A"    4 A'    5 A'    6 A'    7 A'                 
-31.299 -31.299 -22.955 -22.954 -22.954 -22.949 -22.949 -10.288
  2 A"    8 A'    9 A'    3 A"   10 A'   11 A'    4 A"   12 A'                 
-10.202  -9.490  -7.255  -7.245  -7.245  -6.361  -4.774  -4.758
 13 A'   14 A'   15 A'    5 A"   16 A'   17 A'   18 A'    6 A"                 
 -4.758  -2.039  -2.034  -2.034  -2.021  -2.021  -0.899  -0.780
 19 A'   20 A'   21 A'    7 A"    8 A"   22 A'   23 A'   24 A'                 
 -0.677  -0.565  -0.491  -0.465  -0.397  -0.387  -0.333  -0.306
 25 A'   26 A'   27 A'   28 A'    9 A"   29 A'   30 A'   10 A"                 
 -0.280  -0.263
 31 A'   11 A"                                                                 
 -- Virtual --                   
 -0.067  -0.039  -0.005   0.006   0.026   0.037   0.066   0.081
 32 A'   12 A"   33 A'   34 A'   35 A'   36 A'   13 A"   37 A'                 
  0.085   0.091   0.094   0.118   0.123   0.130   0.133   0.145
 38 A'   14 A"   39 A'   40 A'   15 A"   41 A'   42 A'   43 A'                 
  0.172   0.189   0.204   0.237   0.250   0.300   0.313   0.393
 44 A'   45 A'   46 A'   16 A"   47 A'   48 A'   49 A'   50 A'                 
  0.395   0.404   0.411   0.430   0.454   0.457   0.474   0.503
 17 A"   51 A'   18 A"   52 A'   19 A"   53 A'   54 A'   55 A'                 
  0.525   0.536   0.586   0.623   0.634   0.698   0.710   0.749
 56 A'   20 A"   21 A"   57 A'   58 A'   59 A'   60 A'   61 A'                 
  0.802   0.825   0.843   0.854   0.910   0.937   1.015   1.092
 62 A'   22 A"   23 A"   63 A'   64 A'   65 A'   24 A"   66 A'                 
  1.133   1.148   1.315   1.338   1.377   1.420   1.467   1.477
 67 A'   25 A"   26 A"   68 A'   69 A'   27 A"   70 A'   71 A'                 
  1.582   1.650   1.662   1.751   1.987   2.000   2.001   2.090
 72 A'   28 A"   73 A'   74 A'   29 A"   30 A"   75 A'   76 A'                 
  2.208   2.252   2.290   2.462   2.549   2.585   2.664   2.669
 77 A'   31 A"   78 A'   79 A'   80 A'   81 A'   32 A"   82 A'                 
  2.727   2.841   3.017   3.252   3.718   3.743   3.956   3.982
 83 A'   33 A"   84 A'   85 A'   86 A'   87 A'   34 A"   88 A'                 
  4.008   4.096   4.236   4.402   5.998   6.048   6.081   9.728
 35 A"   89 A'   90 A'   91 A'   36 A"   92 A'   93 A'   94 A'                 
 23.492  24.190  25.794  25.903  26.346  27.846  28.340  28.379
 95 A'   96 A'   37 A"   97 A'   98 A'   99 A'   38 A"  100 A'                 
 28.384  28.528  28.539  28.551  28.594  28.683 127.883 127.912
101 A'   39 A"  102 A'   40 A"  103 A'  104 A'   41 A"  105 A'                 
127.933 151.643 215.7121901.806
106 A'  107 A'  108 A'  109 A'                                                 
 --------------------------------------------------------------

          Ground-State Mulliken Net Atomic Charges

     Atom                 Charge (a.u.)
  ----------------------------------------
      1 I                     0.113669
      2 C                    -0.130439
      3 C                    -0.536732
      4 H                     0.142797
      5 H                     0.122943
      6 Cl                    0.287762
  ----------------------------------------
  Sum of atomic charges =     0.000000

 -----------------------------------------------------------------
                    Cartesian Multipole Moments
 -----------------------------------------------------------------
    Charge (ESU x 10^10)
                 0.0000
    Dipole Moment (Debye)
         X      -0.0776      Y       1.3267      Z       0.0000
       Tot       1.3290
    Quadrupole Moments (Debye-Ang)
        XX     -50.5216     XY      -2.5341     YY     -50.2007
        XZ       0.0000     YZ       0.0000     ZZ     -55.4252
    Octopole Moments (Debye-Ang^2)
       XXX      43.7263    XXY      -2.0756    XYY       7.5361
       YYY      -0.2296    XXZ      -0.0000    XYZ       0.0000
       YYZ       0.0000    XZZ      14.9108    YZZ      -4.3602
       ZZZ      -0.0000
    Hexadecapole Moments (Debye-Ang^3)
      XXXX    -688.1658   XXXY      -7.8565   XXYY    -149.4467
      XYYY      -2.0960   YYYY    -247.4247   XXXZ       0.0000
      XXYZ      -0.0000   XYYZ       0.0000   YYYZ       0.0000
      XXZZ    -138.2091   XYZZ       2.7364   YYZZ     -61.4342
      XZZZ       0.0000   YZZZ      -0.0000   ZZZZ     -73.1176
 -----------------------------------------------------------------
 Calculating analytic gradient of the SCF energy
 Gradient of SCF Energy
            1           2           3           4           5           6
    1  -0.0000707  -0.0001592   0.0000889   0.0001863   0.0001339  -0.0001792
    2  -0.0002566  -0.0002212   0.0000821  -0.0000559   0.0002004   0.0002513
    3   0.0000000   0.0000000   0.0000000   0.0000000  -0.0000000  -0.0000000
 Max gradient component =       2.566E-04
 RMS gradient           =       1.396E-04
 Gradient time:  CPU 5.55 s  wall 5.55 s
 Geometry Optimization Parameters
   NAtoms,    NIC,     NZ,  NCons,   NDum,   NFix, NCnnct, MaxDiis
        6      27       6       0       0       0       0       0

 Cartesian Hessian Update
 Hessian Updated using BFGS Update


** GEOMETRY OPTIMIZATION IN DELOCALIZED INTERNAL COORDINATES **
   Searching for a Minimum

   Optimization Cycle:   4

                       Coordinates (Angstroms)
     ATOM                X               Y               Z
      1  I         1.0233769228   -0.0885853462    0.0000000000
      2  C        -1.0163140731    0.5037358532    0.0000000000
      3  C        -1.3801183286    1.7792348906    0.0000000000
      4  H        -0.6400937678    2.5677757949    0.0000000000
      5  H        -2.4277468747    2.0558424839    0.0000000000
      6  Cl       -2.1850904915   -0.7939040385    0.0000000000
   Point Group: cs    Number of degrees of freedom:     9


   Energy is  -7457.148784004

 Hessian Updated using BFGS Update

  9 Hessian modes will be used to form the next step
  Hessian Eigenvalues:
     0.069543    0.157823    0.161807    0.189532    0.263539    0.323244
     0.356512    0.361736    0.639278

 Minimum Search - Taking Simple RFO Step
 Searching for Lamda that Minimizes Along All modes
 Value Taken    Lamda =   0.00000000
 Step Taken.  Stepsize is  0.001432

                             Maximum     Tolerance    Cnvgd?
         Gradient           0.000099      0.000300     YES
         Displacement       0.000900      0.001200     YES
         Energy change     -0.000001      0.000001     YES


                       Distance Matrix (Angstroms)
             I (  1)   C (  2)   C (  3)   H (  4)   H (  5)
   C (  2)  2.123955
   C (  3)  3.043935  1.326368
   H (  4)  3.134229  2.098047  1.081403
   H (  5)  4.063105  2.097898  1.083530  1.859511
   Cl(  6)  3.285078  1.746398  2.696113  3.699717  2.860059

 Final energy is   -7457.1487840041109     


 ******************************
 **  OPTIMIZATION CONVERGED  **
 ******************************

                       Coordinates (Angstroms)
     ATOM                X               Y               Z
      1  I         1.0233769228   -0.0885853462    0.0000000000
      2  C        -1.0163140731    0.5037358532    0.0000000000
      3  C        -1.3801183286    1.7792348906    0.0000000000
      4  H        -0.6400937678    2.5677757949    0.0000000000
      5  H        -2.4277468747    2.0558424839    0.0000000000
      6  Cl       -2.1850904915   -0.7939040385    0.0000000000

Z-matrix Print:
$molecule
0 1
I 
C  1 2.123955
C  2 1.326368 1 122.112642
H  3 1.081403 2 120.898469 1 -0.000000 0
H  3 1.083530 2 120.709874 1 -180.000000 0
Cl 2 1.746398 1 115.816007 3 -180.000000 0
$end


 --------------------------------------------------------------
             Orbital Energies (a.u.) and Symmetries
 --------------------------------------------------------------

 Alpha MOs, Restricted
 -- Occupied --                  
******* -176.32 -165.72 -165.72 -165.72 -101.58  -35.81  -31.30
  1 A'    2 A'    3 A'    1 A"    4 A'    5 A'    6 A'    7 A'                 
-31.299 -31.299 -22.955 -22.954 -22.954 -22.949 -22.949 -10.288
  2 A"    8 A'    9 A'    3 A"   10 A'   11 A'    4 A"   12 A'                 
-10.202  -9.490  -7.255  -7.245  -7.245  -6.361  -4.774  -4.758
 13 A'   14 A'   15 A'    5 A"   16 A'   17 A'   18 A'    6 A"                 
 -4.758  -2.039  -2.034  -2.034  -2.021  -2.021  -0.899  -0.780
 19 A'   20 A'   21 A'    7 A"    8 A"   22 A'   23 A'   24 A'                 
 -0.677  -0.565  -0.491  -0.465  -0.397  -0.387  -0.333  -0.306
 25 A'   26 A'   27 A'   28 A'    9 A"   29 A'   30 A'   10 A"                 
 -0.280  -0.263
 31 A'   11 A"                                                                 
 -- Virtual --                   
 -0.067  -0.039  -0.005   0.006   0.026   0.037   0.066   0.081
 32 A'   12 A"   33 A'   34 A'   35 A'   36 A'   13 A"   37 A'                 
  0.085   0.091   0.094   0.118   0.123   0.130   0.133   0.145
 38 A'   14 A"   39 A'   40 A'   15 A"   41 A'   42 A'   43 A'                 
  0.172   0.189   0.204   0.237   0.250   0.300   0.313   0.393
 44 A'   45 A'   46 A'   16 A"   47 A'   48 A'   49 A'   50 A'                 
  0.395   0.404   0.411   0.430   0.454   0.457   0.474   0.503
 17 A"   51 A'   18 A"   52 A'   19 A"   53 A'   54 A'   55 A'                 
  0.525   0.536   0.586   0.623   0.634   0.698   0.710   0.749
 56 A'   20 A"   21 A"   57 A'   58 A'   59 A'   60 A'   61 A'                 
  0.802   0.825   0.843   0.854   0.910   0.937   1.015   1.092
 62 A'   22 A"   23 A"   63 A'   64 A'   65 A'   24 A"   66 A'                 
  1.133   1.148   1.315   1.338   1.377   1.420   1.467   1.477
 67 A'   25 A"   26 A"   68 A'   69 A'   27 A"   70 A'   71 A'                 
  1.582   1.650   1.662   1.751   1.987   2.000   2.001   2.090
 72 A'   28 A"   73 A'   74 A'   29 A"   30 A"   75 A'   76 A'                 
  2.208   2.252   2.290   2.462   2.549   2.585   2.664   2.669
 77 A'   31 A"   78 A'   79 A'   80 A'   81 A'   32 A"   82 A'                 
  2.727   2.841   3.017   3.252   3.718   3.743   3.956   3.982
 83 A'   33 A"   84 A'   85 A'   86 A'   87 A'   34 A"   88 A'                 
  4.008   4.096   4.236   4.402   5.998   6.048   6.081   9.728
 35 A"   89 A'   90 A'   91 A'   36 A"   92 A'   93 A'   94 A'                 
 23.492  24.190  25.794  25.903  26.346  27.846  28.340  28.379
 95 A'   96 A'   37 A"   97 A'   98 A'   99 A'   38 A"  100 A'                 
 28.384  28.528  28.539  28.551  28.594  28.683 127.883 127.912
101 A'   39 A"  102 A'   40 A"  103 A'  104 A'   41 A"  105 A'                 
127.933 151.643 215.7121901.806
106 A'  107 A'  108 A'  109 A'                                                 

 Beta MOs, Restricted
 -- Occupied --                  
******* -176.32 -165.72 -165.72 -165.72 -101.58  -35.81  -31.30
  1 A'    2 A'    3 A'    1 A"    4 A'    5 A'    6 A'    7 A'                 
-31.299 -31.299 -22.955 -22.954 -22.954 -22.949 -22.949 -10.288
  2 A"    8 A'    9 A'    3 A"   10 A'   11 A'    4 A"   12 A'                 
-10.202  -9.490  -7.255  -7.245  -7.245  -6.361  -4.774  -4.758
 13 A'   14 A'   15 A'    5 A"   16 A'   17 A'   18 A'    6 A"                 
 -4.758  -2.039  -2.034  -2.034  -2.021  -2.021  -0.899  -0.780
 19 A'   20 A'   21 A'    7 A"    8 A"   22 A'   23 A'   24 A'                 
 -0.677  -0.565  -0.491  -0.465  -0.397  -0.387  -0.333  -0.306
 25 A'   26 A'   27 A'   28 A'    9 A"   29 A'   30 A'   10 A"                 
 -0.280  -0.263
 31 A'   11 A"                                                                 
 -- Virtual --                   
 -0.067  -0.039  -0.005   0.006   0.026   0.037   0.066   0.081
 32 A'   12 A"   33 A'   34 A'   35 A'   36 A'   13 A"   37 A'                 
  0.085   0.091   0.094   0.118   0.123   0.130   0.133   0.145
 38 A'   14 A"   39 A'   40 A'   15 A"   41 A'   42 A'   43 A'                 
  0.172   0.189   0.204   0.237   0.250   0.300   0.313   0.393
 44 A'   45 A'   46 A'   16 A"   47 A'   48 A'   49 A'   50 A'                 
  0.395   0.404   0.411   0.430   0.454   0.457   0.474   0.503
 17 A"   51 A'   18 A"   52 A'   19 A"   53 A'   54 A'   55 A'                 
  0.525   0.536   0.586   0.623   0.634   0.698   0.710   0.749
 56 A'   20 A"   21 A"   57 A'   58 A'   59 A'   60 A'   61 A'                 
  0.802   0.825   0.843   0.854   0.910   0.937   1.015   1.092
 62 A'   22 A"   23 A"   63 A'   64 A'   65 A'   24 A"   66 A'                 
  1.133   1.148   1.315   1.338   1.377   1.420   1.467   1.477
 67 A'   25 A"   26 A"   68 A'   69 A'   27 A"   70 A'   71 A'                 
  1.582   1.650   1.662   1.751   1.987   2.000   2.001   2.090
 72 A'   28 A"   73 A'   74 A'   29 A"   30 A"   75 A'   76 A'                 
  2.208   2.252   2.290   2.462   2.549   2.585   2.664   2.669
 77 A'   31 A"   78 A'   79 A'   80 A'   81 A'   32 A"   82 A'                 
  2.727   2.841   3.017   3.252   3.718   3.743   3.956   3.982
 83 A'   33 A"   84 A'   85 A'   86 A'   87 A'   34 A"   88 A'                 
  4.008   4.096   4.236   4.402   5.998   6.048   6.081   9.728
 35 A"   89 A'   90 A'   91 A'   36 A"   92 A'   93 A'   94 A'                 
 23.492  24.190  25.794  25.903  26.346  27.846  28.340  28.379
 95 A'   96 A'   37 A"   97 A'   98 A'   99 A'   38 A"  100 A'                 
 28.384  28.528  28.539  28.551  28.594  28.683 127.883 127.912
101 A'   39 A"  102 A'   40 A"  103 A'  104 A'   41 A"  105 A'                 
127.933 151.643 215.7121901.806
106 A'  107 A'  108 A'  109 A'                                                 
 --------------------------------------------------------------

          Ground-State Mulliken Net Atomic Charges

     Atom                 Charge (a.u.)
  ----------------------------------------
      1 I                     0.113669
      2 C                    -0.130439
      3 C                    -0.536732
      4 H                     0.142797
      5 H                     0.122943
      6 Cl                    0.287762
  ----------------------------------------
  Sum of atomic charges =     0.000000

 -----------------------------------------------------------------
                    Cartesian Multipole Moments
 -----------------------------------------------------------------
    Charge (ESU x 10^10)
                 0.0000
    Dipole Moment (Debye)
         X      -0.0776      Y       1.3267      Z       0.0000
       Tot       1.3290
    Quadrupole Moments (Debye-Ang)
        XX     -50.5216     XY      -2.5341     YY     -50.2007
        XZ       0.0000     YZ       0.0000     ZZ     -55.4252
    Octopole Moments (Debye-Ang^2)
       XXX      43.7263    XXY      -2.0756    XYY       7.5361
       YYY      -0.2296    XXZ      -0.0000    XYZ       0.0000
       YYZ       0.0000    XZZ      14.9108    YZZ      -4.3602
       ZZZ      -0.0000
    Hexadecapole Moments (Debye-Ang^3)
      XXXX    -688.1658   XXXY      -7.8565   XXYY    -149.4467
      XYYY      -2.0960   YYYY    -247.4247   XXXZ       0.0000
      XXYZ      -0.0000   XYYZ       0.0000   YYYZ       0.0000
      XXZZ    -138.2091   XYZZ       2.7364   YYZZ     -61.4342
      XZZZ       0.0000   YZZZ      -0.0000   ZZZZ     -73.1176
 -----------------------------------------------------------------
Archival summary:
1\1\TWL01\OPT\ProcedureUnspecified\BasisUnspecified\1l122\taweetha\TueAug2822:58:402018TueAug2822:58:402018\0\\#,OPT,ProcedureUnspecified,BasisUnspecified,\\0,1\I\C,1,2.12395\C,2,1.32637,1,122.113\H,3,1.0814,2,120.898,1,-0,0\H,3,1.08353,2,120.71,1,-180,0\Cl,2,1.7464,1,115.816,3,-180,0\\\@

 Total job time:  85.43s(wall), 85.30s(cpu) 
 Tue Aug 28 22:58:40 2018

        *************************************************************
        *                                                           *
        *  Thank you very much for using Q-Chem.  Have a nice day.  *
        *                                                           *
        *************************************************************


 
User input: 2 of 2 
 
Q-Chem Developer Version!
                  Welcome to Q-Chem
     A Quantum Leap Into The Future Of Chemistry


 Q-Chem 5.1, Q-Chem, Inc., Pleasanton, CA (2018)

 Yihan Shao,  Zhengting Gan,  E. Epifanovsky,  A. T. B. Gilbert,  M. Wormit,  
 J. Kussmann,  A. W. Lange,  A. Behn,  Jia Deng,  Xintian Feng,  D. Ghosh,  
 M. Goldey,  P. R. Horn,  L. D. Jacobson,  I. Kaliman,  T. Kus,  A. Landau,  
 Jie Liu,  E. I. Proynov,  R. M. Richard,  R. P. Steele,  E. J. Sundstrom,  
 H. L. Woodcock III,  P. M. Zimmerman,  D. Zuev,  B. Albrecht,  E. Alguire,  
 S. A. Baeppler,  D. Barton,  Z. Benda,  Y. A. Bernard,  E. J. Berquist,  
 K. B. Bravaya,  H. Burton,  D. Casanova,  Chun-Min Chang,  Yunqing Chen,  
 A. Chien,  K. D. Closser,  M. P. Coons,  S. Coriani,  S. Dasgupta,  
 A. L. Dempwolff,  M. Diedenhofen,  Hainam Do,  R. G. Edgar,  Po-Tung Fang,  
 S. Faraji,  S. Fatehi,  Qingguo Feng,  K. D. Fenk,  J. Fosso-Tande,  
 Qinghui Ge,  A. Ghysels,  G. Gidofalvi,  J. Gomes,  J. Gonthier,  A. Gunina,  
 D. Hait,  M. W. D. Hanson-Heine,  P. H. P. Harbach,  A. W. Hauser,  
 J. E. Herr,  E. G. Hohenstein,  Z. C. Holden,  Kerwin Hui,  B. C. Huynh,  
 T.-C. Jagau,  Hyunjun Ji,  B. Kaduk,  K. Khistyaev,  Jaehoon Kim,  
 P. Klunzinger,  K. Koh,  D. Kosenkov,  L. Koulias,  T. Kowalczyk,  
 C. M. Krauter,  A. Kunitsa,  Ka Un Lao,  A. Laurent,  K. V. Lawler,  
 Joonho Lee,  D. Lefrancois,  S. Lehtola,  D. S. Levine,  Yi-Pei Li,  
 You-Sheng Lin,  Fenglai Liu,  E. Livshits,  A. Luenser,  P. Manohar,  
 E. Mansoor,  S. F. Manzer,  Shan-Ping Mao,  Yuezhi Mao,  N. Mardirossian,  
 A. V. Marenich,  T. Markovich,  L. A. Martinez-Martinez,  S. A. Maurer,  
 N. J. Mayhall,  S. C. McKenzie,  J.-M. Mewes,  A. F. Morrison,  
 J. W. Mullinax,  K. Nanda,  T. S. Nguyen-Beck,  R. Olivares-Amaya,  
 J. A. Parkhill,  T. M. Perrine,  F. Plasser,  P. Pokhilko,  S. Prager,  
 A. Prociuk,  E. Ramos,  D. R. Rehn,  F. Rob,  M. Schneider,  N. Sergueev,  
 S. M. Sharada,  S. Sharma,  D. W. Small,  T. Stauch,  T. Stein,  
 Yu-Chuan Su,  A. J. W. Thom,  A. Tkatchenko,  T. Tsuchimochi,  N. M. Tubman,  
 L. Vogt,  M. L. Vidal,  O. Vydrov,  M. A. Watson,  J. Wenzel,  
 M. de Wergifosse,  T. A. Wesolowski,  A. White,  J. Witte,  A. Yamada,  
 Jun Yang,  K. Yao,  S. Yeganeh,  S. R. Yost,  Zhi-Qiang You,  A. Zech,  
 Igor Ying Zhang,  Xing Zhang,  Yan Zhao,  Ying Zhu,  B. R. Brooks,  
 G. K. L. Chan,  C. J. Cramer,  M. S. Gordon,  W. J. Hehre,  A. Klamt,  
 M. W. Schmidt,  C. D. Sherrill,  D. G. Truhlar,  A. Aspuru-Guzik,  R. Baer,  
 A. T. Bell,  N. A. Besley,  Jeng-Da Chai,  A. E. DePrince, III,  
 R. A. DiStasio Jr.,  A. Dreuw,  B. D. Dunietz,  T. R. Furlani,  
 Chao-Ping Hsu,  Yousung Jung,  Jing Kong,  D. S. Lambrecht,  WanZhen Liang,  
 C. Ochsenfeld,  V. A. Rassolov,  L. V. Slipchenko,  J. E. Subotnik,  
 T. Van Voorhis,  J. M. Herbert,  A. I. Krylov,  P. M. W. Gill,  M. Head-Gordon

 Contributors to earlier versions of Q-Chem not listed above: 
 R. D. Adamson,  B. Austin,  J. Baker,  G. J. O. Beran,  K. Brandhorst,  
 S. T. Brown,  E. F. C. Byrd,  A. K. Chakraborty,  C.-L. Cheng,  
 Siu Hung Chien,  D. M. Chipman,  D. L. Crittenden,  H. Dachsel,  
 R. J. Doerksen,  A. D. Dutoi,  L. Fusti-Molnar,  W. A. Goddard III,  
 A. Golubeva-Zadorozhnaya,  S. R. Gwaltney,  G. Hawkins,  A. Heyden,  
 S. Hirata,  G. Kedziora,  F. J. Keil,  C. Kelley,  Jihan Kim,  R. A. King,  
 R. Z. Khaliullin,  P. P. Korambath,  W. Kurlancheek,  A. M. Lee,  M. S. Lee,  
 S. V. Levchenko,  Ching Yeh Lin,  D. Liotard,  R. C. Lochan,  I. Lotan,  
 P. E. Maslen,  N. Nair,  D. P. O'Neill,  D. Neuhauser,  E. Neuscamman,  
 C. M. Oana,  R. Olson,  B. Peters,  R. Peverati,  P. A. Pieniazek,  
 Y. M. Rhee,  J. Ritchie,  M. A. Rohrdanz,  E. Rosta,  N. J. Russ,  
 H. F. Schaefer III,  N. E. Schultz,  N. Shenvi,  A. C. Simmonett,  A. Sodt,  
 D. Stuck,  K. S. Thanthiriwatte,  V. Vanovschi,  Tao Wang,  A. Warshel,  
 C. F. Williams,  Q. Wu,  X. Xu,  W. Zhang

 Please cite Q-Chem as follows:
 Y. Shao et al., Mol. Phys. 113, 184-215 (2015)
 DOI: 10.1080/00268976.2014.952696

 Q-Chem 5.1.1 for Intel X86 EM64T Linux

 Parts of Q-Chem use Armadillo 8.300.2 (Tropical Shenanigans).
 http://arma.sourceforge.net/

 Q-Chem begins on Tue Aug 28 22:58:40 2018  

Host: 
0

     Scratch files written to /scratch/taweetham/qchem27893//
The previous job contains 0 fragments, simply inherited here
Input Ideriv = 2
Curr. Ideriv = -1
Max.  Ideriv = 2

Checking the input file for inconsistencies... 	...done.

--------------------------------------------------------------
User input:
--------------------------------------------------------------

$molecule
read
$end

$rem
   SCF_GUESS 	READ
   JOB_TYPE 	FREQUENCY
   BASIS 	6-311++G**
   EXCHANGE 	B3LYP	
   SET_ITER 100

   SET_CONV 5
$end


--------------------------------------------------------------
 ----------------------------------------------------------------
             Standard Nuclear Orientation (Angstroms)
    I     Atom           X                Y                Z
 ----------------------------------------------------------------
    1      I       1.0274006088    -0.0922803095     0.0000000000
    2      C      -1.0110484040     0.5043011051     0.0000000000
    3      C      -1.3721869769     1.7805574516     0.0000000000
    4      H      -0.6305165399     2.5675505082     0.0000000000
    5      H      -2.4192353227     2.0593532420     0.0000000000
    6      Cl     -2.1825334188    -0.7908940405    -0.0000000000
 ----------------------------------------------------------------
 Molecular Point Group                 Cs    NOp =  2
 Largest Abelian Subgroup              Cs    NOp =  2
 Nuclear Repulsion Energy =   375.5452789753 hartrees
 There are       42 alpha and       42 beta electrons
 Requested basis set is 6-311++G(d,p)
 There are 59 shells and 150 basis functions

 Total QAlloc Memory Limit   2000 MB
 Mega-Array Size       188 MB
 MEM_STATIC part       192 MB

                       Distance Matrix (Angstroms)
             I (  1)   C (  2)   C (  3)   H (  4)   H (  5)
   C (  2)  2.123955
   C (  3)  3.043935  1.326368
   H (  4)  3.134229  2.098047  1.081403
   H (  5)  4.063105  2.097898  1.083530  1.859511
   Cl(  6)  3.285078  1.746398  2.696113  3.699717  2.860059

 A cutoff of  1.0D-11 yielded   1529 shell pairs
 There are     10423 function pairs (     11613 Cartesian)
 Smallest overlap matrix eigenvalue = 7.84E-05
 Guess MOs from SCF MO coefficient file

 -----------------------------------------------------------------------
  General SCF calculation program by
  Eric Jon Sundstrom, Paul Horn, Yuezhi Mao, Dmitri Zuev, Alec White,
  David Stuck, Shaama M.S., Shane Yost, Joonho Lee, David Small,
  Daniel Levine, Susi Lehtola, Hugh Burton, Evgeny Epifanovsky
 -----------------------------------------------------------------------
 Exchange:     0.2000 Hartree-Fock + 0.0800 Slater + 0.7200 B88
 Correlation:  0.1900 VWN1RPA + 0.8100 LYP
 Using SG-1 standard quadrature grid
 A restricted SCF calculation will be
 performed using DIIS
 SCF converges when DIIS error is below 1.0e-08
 ---------------------------------------
  Cycle       Energy         DIIS error
 ---------------------------------------
    1   -7457.1487703854      3.97e-05  
    2   -7457.1487757024      3.69e-06  
    3   -7457.1487757340      3.21e-06  
    4   -7457.1487757579      1.85e-06  
    5   -7457.1487757673      3.94e-07  
    6   -7457.1487757677      9.40e-08  
    7   -7457.1487757680      1.59e-08  
    8   -7457.1487757678      8.20e-09  Convergence criterion met
 ---------------------------------------
 SCF time:   CPU 13.33s  wall 13.00s 
 SCF   energy in the final basis set =    -7457.1487757678
 Total energy in the final basis set =    -7457.1487757678

 --------------------------------------------------------------
             Orbital Energies (a.u.) and Symmetries
 --------------------------------------------------------------

 Alpha MOs, Restricted
 -- Occupied --                  
******* -176.32 -165.72 -165.72 -165.72 -101.58  -35.81  -31.30
  1 A'    2 A'    3 A'    1 A"    4 A'    5 A'    6 A'    7 A'                 
-31.299 -31.299 -22.955 -22.954 -22.954 -22.949 -22.949 -10.288
  2 A"    8 A'    9 A'    3 A"   10 A'   11 A'    4 A"   12 A'                 
-10.202  -9.490  -7.255  -7.245  -7.245  -6.361  -4.774  -4.758
 13 A'   14 A'   15 A'    5 A"   16 A'   17 A'   18 A'    6 A"                 
 -4.758  -2.039  -2.034  -2.034  -2.021  -2.021  -0.899  -0.780
 19 A'   20 A'   21 A'    7 A"    8 A"   22 A'   23 A'   24 A'                 
 -0.677  -0.565  -0.491  -0.465  -0.397  -0.387  -0.333  -0.306
 25 A'   26 A'   27 A'   28 A'    9 A"   29 A'   30 A'   10 A"                 
 -0.280  -0.263
 31 A'   11 A"                                                                 
 -- Virtual --                   
 -0.067  -0.039  -0.005   0.006   0.026   0.037   0.066   0.081
 32 A'   12 A"   33 A'   34 A'   35 A'   36 A'   13 A"   37 A'                 
  0.085   0.091   0.094   0.118   0.123   0.130   0.133   0.145
 38 A'   14 A"   39 A'   40 A'   15 A"   41 A'   42 A'   43 A'                 
  0.172   0.189   0.204   0.237   0.250   0.300   0.313   0.393
 44 A'   45 A'   46 A'   16 A"   47 A'   48 A'   49 A'   50 A'                 
  0.395   0.404   0.411   0.430   0.454   0.457   0.474   0.503
 17 A"   51 A'   18 A"   52 A'   19 A"   53 A'   54 A'   55 A'                 
  0.525   0.536   0.586   0.623   0.634   0.698   0.710   0.749
 56 A'   20 A"   21 A"   57 A'   58 A'   59 A'   60 A'   61 A'                 
  0.802   0.825   0.843   0.854   0.910   0.937   1.015   1.092
 62 A'   22 A"   23 A"   63 A'   64 A'   65 A'   24 A"   66 A'                 
  1.133   1.148   1.315   1.338   1.377   1.420   1.467   1.477
 67 A'   25 A"   26 A"   68 A'   69 A'   27 A"   70 A'   71 A'                 
  1.582   1.650   1.662   1.751   1.987   2.000   2.001   2.090
 72 A'   28 A"   73 A'   74 A'   29 A"   30 A"   75 A'   76 A'                 
  2.208   2.252   2.290   2.462   2.549   2.585   2.664   2.669
 77 A'   31 A"   78 A'   79 A'   80 A'   81 A'   32 A"   82 A'                 
  2.727   2.841   3.017   3.252   3.718   3.743   3.956   3.982
 83 A'   33 A"   84 A'   85 A'   86 A'   87 A'   34 A"   88 A'                 
  4.008   4.096   4.236   4.402   5.998   6.048   6.081   9.728
 35 A"   89 A'   90 A'   91 A'   36 A"   92 A'   93 A'   94 A'                 
 23.492  24.190  25.794  25.903  26.346  27.846  28.340  28.379
 95 A'   96 A'   37 A"   97 A'   98 A'   99 A'   38 A"  100 A'                 
 28.384  28.529  28.539  28.551  28.594  28.683 127.883 127.912
101 A'   39 A"  102 A'   40 A"  103 A'  104 A'   41 A"  105 A'                 
127.933 151.643 215.7121901.806
106 A'  107 A'  108 A'  109 A'                                                 

 Beta MOs, Restricted
 -- Occupied --                  
******* -176.32 -165.72 -165.72 -165.72 -101.58  -35.81  -31.30
  1 A'    2 A'    3 A'    1 A"    4 A'    5 A'    6 A'    7 A'                 
-31.299 -31.299 -22.955 -22.954 -22.954 -22.949 -22.949 -10.288
  2 A"    8 A'    9 A'    3 A"   10 A'   11 A'    4 A"   12 A'                 
-10.202  -9.490  -7.255  -7.245  -7.245  -6.361  -4.774  -4.758
 13 A'   14 A'   15 A'    5 A"   16 A'   17 A'   18 A'    6 A"                 
 -4.758  -2.039  -2.034  -2.034  -2.021  -2.021  -0.899  -0.780
 19 A'   20 A'   21 A'    7 A"    8 A"   22 A'   23 A'   24 A'                 
 -0.677  -0.565  -0.491  -0.465  -0.397  -0.387  -0.333  -0.306
 25 A'   26 A'   27 A'   28 A'    9 A"   29 A'   30 A'   10 A"                 
 -0.280  -0.263
 31 A'   11 A"                                                                 
 -- Virtual --                   
 -0.067  -0.039  -0.005   0.006   0.026   0.037   0.066   0.081
 32 A'   12 A"   33 A'   34 A'   35 A'   36 A'   13 A"   37 A'                 
  0.085   0.091   0.094   0.118   0.123   0.130   0.133   0.145
 38 A'   14 A"   39 A'   40 A'   15 A"   41 A'   42 A'   43 A'                 
  0.172   0.189   0.204   0.237   0.250   0.300   0.313   0.393
 44 A'   45 A'   46 A'   16 A"   47 A'   48 A'   49 A'   50 A'                 
  0.395   0.404   0.411   0.430   0.454   0.457   0.474   0.503
 17 A"   51 A'   18 A"   52 A'   19 A"   53 A'   54 A'   55 A'                 
  0.525   0.536   0.586   0.623   0.634   0.698   0.710   0.749
 56 A'   20 A"   21 A"   57 A'   58 A'   59 A'   60 A'   61 A'                 
  0.802   0.825   0.843   0.854   0.910   0.937   1.015   1.092
 62 A'   22 A"   23 A"   63 A'   64 A'   65 A'   24 A"   66 A'                 
  1.133   1.148   1.315   1.338   1.377   1.420   1.467   1.477
 67 A'   25 A"   26 A"   68 A'   69 A'   27 A"   70 A'   71 A'                 
  1.582   1.650   1.662   1.751   1.987   2.000   2.001   2.090
 72 A'   28 A"   73 A'   74 A'   29 A"   30 A"   75 A'   76 A'                 
  2.208   2.252   2.290   2.462   2.549   2.585   2.664   2.669
 77 A'   31 A"   78 A'   79 A'   80 A'   81 A'   32 A"   82 A'                 
  2.727   2.841   3.017   3.252   3.718   3.743   3.956   3.982
 83 A'   33 A"   84 A'   85 A'   86 A'   87 A'   34 A"   88 A'                 
  4.008   4.096   4.236   4.402   5.998   6.048   6.081   9.728
 35 A"   89 A'   90 A'   91 A'   36 A"   92 A'   93 A'   94 A'                 
 23.492  24.190  25.794  25.903  26.346  27.846  28.340  28.379
 95 A'   96 A'   37 A"   97 A'   98 A'   99 A'   38 A"  100 A'                 
 28.384  28.529  28.539  28.551  28.594  28.683 127.883 127.912
101 A'   39 A"  102 A'   40 A"  103 A'  104 A'   41 A"  105 A'                 
127.933 151.643 215.7121901.806
106 A'  107 A'  108 A'  109 A'                                                 
 --------------------------------------------------------------

          Ground-State Mulliken Net Atomic Charges

     Atom                 Charge (a.u.)
  ----------------------------------------
      1 I                     0.113672
      2 C                    -0.130432
      3 C                    -0.536748
      4 H                     0.142799
      5 H                     0.122943
      6 Cl                    0.287766
  ----------------------------------------
  Sum of atomic charges =     0.000000

 -----------------------------------------------------------------
                    Cartesian Multipole Moments
 -----------------------------------------------------------------
    Charge (ESU x 10^10)
                 0.0000
    Dipole Moment (Debye)
         X      -0.0748      Y       1.3269      Z       0.0000
       Tot       1.3290
    Quadrupole Moments (Debye-Ang)
        XX     -50.5328     XY      -2.5277     YY     -50.1943
        XZ      -0.0000     YZ      -0.0000     ZZ     -55.4253
    Octopole Moments (Debye-Ang^2)
       XXX      43.0747    XXY      -2.0780    XYY       7.3409
       YYY      -0.0424    XXZ       0.0000    XYZ       0.0000
       YYZ       0.0000    XZZ      14.6682    YZZ      -4.3050
       ZZZ       0.0000
    Hexadecapole Moments (Debye-Ang^3)
      XXXX    -687.4984   XXXY      -7.4496   XXYY    -149.3536
      XYYY      -1.7117   YYYY    -247.4084   XXXZ      -0.0000
      XXYZ      -0.0000   XYYZ      -0.0000   YYYZ      -0.0000
      XXZZ    -138.0730   XYZZ       2.8554   YYZZ     -61.4326
      XZZZ      -0.0000   YZZZ      -0.0000   ZZZZ     -73.1178
 -----------------------------------------------------------------
 Calculating MO derivatives via CPSCF
   1         3          18      0.134667    0.038242
   2         3          18      0.014916    0.004713
   3         3          18      0.001608    0.000716
   4        19           2      0.000100    0.000069
   5        21           0      0.000000    0.000000    Roots Converged
 Time for AOints: 7.4 s (CPU) 7.4 s (wall)
 ------------------------------------------------------------------------------
                     AOints        : Timing summary (seconds)
 ------------------------------------------------------------------------------
     job step          cpu (% of tot)      sys (% of tot)     wall (% of tot)
 ------------------------------------------------------------------------------
  cpscf_lag         0.6154E+02 (51.3)   0.9900E-04 (18.9)   0.6161E+02 (51.3)
  iterzp            0.5095E+02 (42.4)   0.4250E-03 (81.0)   0.5101E+02 (42.5)
  make_fx           0.0000E+00 ( 0.0)   0.0000E+00 ( 0.0)   0.0000E+00 ( 0.0)
  AOints            0.7390E+01 ( 6.2)   0.0000E+00 ( 0.0)   0.7396E+01 ( 6.2)
 ------------------------------------------------------------------------------
   Grand Totals     0.1200E+03          0.5250E-03          0.1202E+03
 ------------------------------------------------------------------------------
 Calculating analytic Hessian of the SCF energy
 Polarizability Matrix (a.u.)
            1           2           3
    1 -82.4912614   4.1988073   0.0000000
    2   4.1988073 -70.4899079  -0.0000000
    3   0.0000000  -0.0000000 -42.7082607

 Direct stationary perturbation theory relativistic correction:

 rels  =      97.744455189751
 relv  =    -323.783935801117
 rel2e =      41.916077908406
 E_rel =    -184.123402702960

 Hessian of the SCF Energy
            1           2           3           4           5           6
    1   0.0950741  -0.0393215   0.0000000  -0.0447459   0.0331659  -0.0000000
    2  -0.0393215   0.0348246  -0.0000000   0.0245061  -0.0303797   0.0000000
    3   0.0000000  -0.0000000   0.0031118  -0.0000000   0.0000000  -0.0126651
    4  -0.0447459   0.0245061  -0.0000000   0.2439653  -0.1028444  -0.0000000
    5   0.0331659  -0.0303797   0.0000000  -0.1028444   0.6649405   0.0000000
    6  -0.0000000   0.0000000  -0.0126651  -0.0000000   0.0000000   0.0684392
    7  -0.0227990   0.0233137  -0.0000000  -0.1155050   0.1275286   0.0000000
    8   0.0095535  -0.0053957  -0.0000000   0.1190042  -0.5040804  -0.0000000
    9  -0.0000000  -0.0000000   0.0041595   0.0000000  -0.0000000  -0.0437413
   10  -0.0000333   0.0023902   0.0000000   0.0052374   0.0094451  -0.0000000
   11   0.0001177   0.0008692   0.0000000  -0.0193703  -0.0183252  -0.0000000
   12  -0.0000000   0.0000000  -0.0024878  -0.0000000  -0.0000000   0.0016278
   13   0.0011561   0.0005359  -0.0000000  -0.0070079  -0.0001604   0.0000000
   14   0.0017384  -0.0019720   0.0000000   0.0277456  -0.0080575  -0.0000000
   15   0.0000000  -0.0000000   0.0050879   0.0000000   0.0000000   0.0080724
   16  -0.0286520  -0.0114244   0.0000000  -0.0819438  -0.0671348   0.0000000
   17  -0.0052541   0.0020536  -0.0000000  -0.0490412  -0.1040978  -0.0000000
   18  -0.0000000   0.0000000   0.0027937  -0.0000000  -0.0000000  -0.0217331
            7           8           9          10          11          12
    1  -0.0227990   0.0095535  -0.0000000  -0.0000333   0.0001177  -0.0000000
    2   0.0233137  -0.0053957  -0.0000000   0.0023902   0.0008692   0.0000000
    3  -0.0000000  -0.0000000   0.0041595   0.0000000   0.0000000  -0.0024878
    4  -0.1155050   0.1190042   0.0000000   0.0052374  -0.0193703  -0.0000000
    5   0.1275286  -0.5040804  -0.0000000   0.0094451  -0.0183252  -0.0000000
    6   0.0000000  -0.0000000  -0.0437413  -0.0000000  -0.0000000   0.0016278
    7   0.6562454  -0.0392658  -0.0000000  -0.1933353  -0.1435090   0.0000000
    8  -0.0392658   0.8197240   0.0000000  -0.1505499  -0.2043208   0.0000000
    9  -0.0000000   0.0000000   0.0966220   0.0000000   0.0000000  -0.0309785
   10  -0.1933353  -0.1505499   0.0000000   0.1980021   0.1554394  -0.0000000
   11  -0.1435090  -0.2043208   0.0000000   0.1554394   0.2164575   0.0000000
   12   0.0000000   0.0000000  -0.0309785  -0.0000000   0.0000000   0.0208629
   13  -0.3224310   0.0709460   0.0000000  -0.0118529   0.0067935   0.0000000
   14   0.0659581  -0.0694827  -0.0000000  -0.0191452   0.0084285  -0.0000000
   15   0.0000000  -0.0000000  -0.0318505  -0.0000000  -0.0000000   0.0031817
   16  -0.0021751  -0.0096880  -0.0000000   0.0019820   0.0005287   0.0000000
   17  -0.0340256  -0.0364444   0.0000000   0.0024204  -0.0031092  -0.0000000
   18   0.0000000  -0.0000000   0.0057888  -0.0000000   0.0000000   0.0077940
           13          14          15          16          17          18
    1   0.0011561   0.0017384   0.0000000  -0.0286520  -0.0052541  -0.0000000
    2   0.0005359  -0.0019720  -0.0000000  -0.0114244   0.0020536   0.0000000
    3  -0.0000000   0.0000000   0.0050879   0.0000000  -0.0000000   0.0027937
    4  -0.0070079   0.0277456   0.0000000  -0.0819438  -0.0490412  -0.0000000
    5  -0.0001604  -0.0080575   0.0000000  -0.0671348  -0.1040978  -0.0000000
    6   0.0000000  -0.0000000   0.0080724   0.0000000  -0.0000000  -0.0217331
    7  -0.3224310   0.0659581   0.0000000  -0.0021751  -0.0340256   0.0000000
    8   0.0709460  -0.0694827  -0.0000000  -0.0096880  -0.0364444  -0.0000000
    9   0.0000000  -0.0000000  -0.0318505  -0.0000000   0.0000000   0.0057888
   10  -0.0118529  -0.0191452  -0.0000000   0.0019820   0.0024204  -0.0000000
   11   0.0067935   0.0084285  -0.0000000   0.0005287  -0.0031092   0.0000000
   12   0.0000000  -0.0000000   0.0031817   0.0000000  -0.0000000   0.0077940
   13   0.3390088  -0.0768165  -0.0000000   0.0011268  -0.0012985  -0.0000000
   14  -0.0768165   0.0707049   0.0000000   0.0005195   0.0003787   0.0000000
   15  -0.0000000   0.0000000   0.0200764  -0.0000000  -0.0000000  -0.0045680
   16   0.0011268   0.0005195  -0.0000000   0.1096622   0.0871989   0.0000000
   17  -0.0012985   0.0003787  -0.0000000   0.0871989   0.1412192   0.0000000
   18  -0.0000000   0.0000000  -0.0045680   0.0000000   0.0000000   0.0099247
 Gradient time:  CPU 159.34 s  wall 159.51 s
 **********************************************************************
 **                                                                  **
 **                       VIBRATIONAL ANALYSIS                       **
 **                       --------------------                       **
 **                                                                  **
 **        VIBRATIONAL FREQUENCIES (CM**-1) AND NORMAL MODES         **
 **     FORCE CONSTANTS (mDYN/ANGSTROM) AND REDUCED MASSES (AMU)     **
 **                  INFRARED INTENSITIES (KM/MOL)                   **
 **                                                                  **
 **********************************************************************


 Mode:                 1                      2                      3
 Frequency:       188.88                 315.02                 402.83
 Force Cnst:      0.5852                 0.2131                 0.5514
 Red. Mass:      27.8432                 3.6443                 5.7676
 IR Active:          YES                    YES                    YES
 IR Intens:        0.194                  0.123                 11.112
 Raman Active:       YES                    YES                    YES
               X      Y      Z        X      Y      Z        X      Y      Z
 I         -0.226 -0.054  0.000   -0.044  0.039 -0.000   -0.000 -0.000 -0.017
 C          0.265  0.341 -0.000    0.075 -0.143  0.000    0.000 -0.000  0.622
 C          0.067  0.287  0.000    0.389 -0.061 -0.000   -0.000 -0.000 -0.171
 H         -0.039  0.391  0.000    0.641 -0.298 -0.000   -0.000  0.000 -0.249
 H          0.027  0.127  0.000    0.481  0.281 -0.000   -0.000 -0.000 -0.719
 Cl         0.707 -0.034  0.000   -0.030 -0.071 -0.000    0.000  0.000 -0.066
 TransDip   0.013 -0.006  0.000    0.010  0.006 -0.000    0.000 -0.000 -0.107

 Mode:                 4                      5                      6
 Frequency:       464.00                 672.17                 679.66
 Force Cnst:      0.5719                 1.3642                 0.2808
 Red. Mass:       4.5090                 5.1247                 1.0318
 IR Active:          YES                    YES                    YES
 IR Intens:       14.864                108.921                  0.000
 Raman Active:       YES                    YES                    YES
               X      Y      Z        X      Y      Z        X      Y      Z
 I          0.028 -0.013 -0.000   -0.004  0.001  0.000   -0.000  0.000 -0.002
 C         -0.299  0.198  0.000    0.425  0.227  0.000    0.000  0.000 -0.036
 C          0.032  0.322 -0.000    0.047  0.157 -0.000    0.000  0.000  0.008
 H          0.357  0.023  0.000   -0.399  0.589 -0.000   -0.000  0.000  0.727
 H          0.146  0.770 -0.000   -0.109 -0.431  0.000   -0.000 -0.000 -0.685
 Cl        -0.023 -0.153 -0.000   -0.134 -0.139 -0.000   -0.000 -0.000  0.016
 TransDip  -0.119  0.034 -0.000    0.302  0.143 -0.000    0.000  0.000 -0.000

 Mode:                 7                      8                      9
 Frequency:       907.51                1063.17                1403.13
 Force Cnst:      0.6447                 1.0694                 1.3642
 Red. Mass:       1.3285                 1.6057                 1.1761
 IR Active:          YES                    YES                    YES
 IR Intens:       41.436                 86.178                  0.067
 Raman Active:       YES                    YES                    YES
               X      Y      Z        X      Y      Z        X      Y      Z
 I          0.000 -0.000  0.000   -0.000 -0.001  0.000   -0.000  0.000  0.000
 C          0.000 -0.000  0.046    0.157  0.040 -0.000    0.028 -0.120 -0.000
 C         -0.000  0.000 -0.165   -0.161 -0.043  0.000   -0.001  0.009  0.000
 H          0.000 -0.000  0.701    0.388 -0.547 -0.000   -0.503  0.506  0.000
 H          0.000  0.000  0.693    0.049  0.703  0.000    0.156  0.671  0.000
 Cl         0.000 -0.000  0.000   -0.010 -0.001 -0.000    0.002  0.004  0.000
 TransDip   0.000 -0.000  0.206    0.293  0.052 -0.000    0.002  0.008  0.000

 Mode:                10                     11                     12
 Frequency:      1640.70                3153.16                3247.11
 Force Cnst:      8.1263                 6.2073                 6.9422
 Red. Mass:       5.1237                 1.0596                 1.1175
 IR Active:          YES                    YES                    YES
 IR Intens:       60.029                  1.140                  0.256
 Raman Active:       YES                    YES                    YES
               X      Y      Z        X      Y      Z        X      Y      Z
 I         -0.001  0.001  0.000    0.000 -0.000 -0.000    0.000 -0.000 -0.000
 C          0.105 -0.412 -0.000    0.002 -0.008  0.000   -0.002  0.000 -0.000
 C         -0.121  0.423  0.000   -0.027  0.063  0.000   -0.094 -0.034  0.000
 H          0.545 -0.133 -0.000   -0.444 -0.457  0.000    0.523  0.563 -0.000
 H         -0.388 -0.400 -0.000    0.744 -0.190 -0.000    0.609 -0.169 -0.000
 Cl         0.005  0.009  0.000   -0.000 -0.000  0.000    0.000  0.000  0.000
 TransDip   0.047 -0.244 -0.000   -0.003 -0.034  0.000    0.005  0.015 -0.000

 STANDARD THERMODYNAMIC QUANTITIES AT   298.15 K  AND     1.00 ATM

   This Molecule has  0 Imaginary Frequencies
   Zero point vibrational energy:       20.210 kcal/mol

   Atom    1 Element I  Has Mass  126.90440
   Atom    2 Element C  Has Mass   12.00000
   Atom    3 Element C  Has Mass   12.00000
   Atom    4 Element H  Has Mass    1.00783
   Atom    5 Element H  Has Mass    1.00783
   Atom    6 Element Cl Has Mass   34.96885
   Molecular Mass:   187.888910 amu
   Principal axes and moments of inertia in amu*Bohr^2:
                             1           2           3
    Eigenvalues --      266.02703  1211.34245  1477.36948
          X               0.99964    -0.02686     0.00000
          Y               0.02686     0.99964     0.00000
          Z               0.00000    -0.00000     1.00000
   Rotational Symmetry Number is   1
   The Molecule is an Asymmetric Top
   Translational Enthalpy:        0.889 kcal/mol
   Rotational Enthalpy:           0.889 kcal/mol
   Vibrational Enthalpy:         21.387 kcal/mol
   gas constant (RT):             0.592 kcal/mol
   Translational Entropy:        41.598  cal/mol.K
   Rotational Entropy:           27.656  cal/mol.K
   Vibrational Entropy:           6.185  cal/mol.K

   Total Enthalpy:               23.757 kcal/mol
   Total Entropy:                75.439  cal/mol.K

 ======================================================================

 STANDARD THERMODYNAMIC QUANTITIES FOR ANHARMONIC VIBRATION -- TOSH

   Zero point vibrational energy: ************ kcal/mol

   Vibrational Enthalpy:       Infinity kcal/mol
   Vibrational Entropy:             NaN  cal/mol.K

   Total Enthalpy:             Infinity kcal/mol
   Total Entropy:                   NaN  cal/mol.K

 ======================================================================

 STANDARD THERMODYNAMIC QUANTITIES FOR ANHARMONIC VIBRATION -- VPT2

   Zero point vibrational energy: ************ kcal/mol

   Vibrational Enthalpy:       Infinity kcal/mol
   Vibrational Entropy:             NaN  cal/mol.K

   Total Enthalpy:             Infinity kcal/mol
   Total Entropy:                   NaN  cal/mol.K

 ======================================================================

Archival summary:
1\1\TWL01\FREQ\ProcedureUnspecified\BasisUnspecified\1l122\taweetha\TueAug2823:01:332018TueAug2823:01:332018\0\\#,FREQ,ProcedureUnspecified,BasisUnspecified,\\0,1\I\C,1,2.12395\C,2,1.32637,1,122.113\H,3,1.0814,2,120.898,1,0,0\H,3,1.08353,2,120.71,1,180,0\Cl,2,1.7464,1,115.816,3,-180,0\\\@

 Total job time:  172.95s(wall), 172.76s(cpu) 
 Tue Aug 28 23:01:33 2018

        *************************************************************
        *                                                           *
        *  Thank you very much for using Q-Chem.  Have a nice day.  *
        *                                                           *
        *************************************************************
