# Supplementary material for: Geometric and energetic data from ab initio calculations of haloethene, haloimine, halomethylenephosphine, haloiminophosphine, halodiazene, halodiphosphene and halocyclopropane
Source: Data Brief. 2019 Nov 2;27:104738. doi: 10.1016/j.dib.2019.104738 (PMC6861602; doi:10.1016/j.dib.2019.104738)
Supplement: Multimedia component 2 [file mmc2.zip › CC/B3LYP/HHCCFF.out]

Q-Chem Developer Version!
                  Welcome to Q-Chem
     A Quantum Leap Into The Future Of Chemistry


 Q-Chem 5.1, Q-Chem, Inc., Pleasanton, CA (2018)

 Yihan Shao,  Zhengting Gan,  E. Epifanovsky,  A. T. B. Gilbert,  M. Wormit,  
 J. Kussmann,  A. W. Lange,  A. Behn,  Jia Deng,  Xintian Feng,  D. Ghosh,  
 M. Goldey,  P. R. Horn,  L. D. Jacobson,  I. Kaliman,  T. Kus,  A. Landau,  
 Jie Liu,  E. I. Proynov,  R. M. Richard,  R. P. Steele,  E. J. Sundstrom,  
 H. L. Woodcock III,  P. M. Zimmerman,  D. Zuev,  B. Albrecht,  E. Alguire,  
 S. A. Baeppler,  D. Barton,  Z. Benda,  Y. A. Bernard,  E. J. Berquist,  
 K. B. Bravaya,  H. Burton,  D. Casanova,  Chun-Min Chang,  Yunqing Chen,  
 A. Chien,  K. D. Closser,  M. P. Coons,  S. Coriani,  S. Dasgupta,  
 A. L. Dempwolff,  M. Diedenhofen,  Hainam Do,  R. G. Edgar,  Po-Tung Fang,  
 S. Faraji,  S. Fatehi,  Qingguo Feng,  K. D. Fenk,  J. Fosso-Tande,  
 Qinghui Ge,  A. Ghysels,  G. Gidofalvi,  J. Gomes,  J. Gonthier,  A. Gunina,  
 D. Hait,  M. W. D. Hanson-Heine,  P. H. P. Harbach,  A. W. Hauser,  
 J. E. Herr,  E. G. Hohenstein,  Z. C. Holden,  Kerwin Hui,  B. C. Huynh,  
 T.-C. Jagau,  Hyunjun Ji,  B. Kaduk,  K. Khistyaev,  Jaehoon Kim,  
 P. Klunzinger,  K. Koh,  D. Kosenkov,  L. Koulias,  T. Kowalczyk,  
 C. M. Krauter,  A. Kunitsa,  Ka Un Lao,  A. Laurent,  K. V. Lawler,  
 Joonho Lee,  D. Lefrancois,  S. Lehtola,  D. S. Levine,  Yi-Pei Li,  
 You-Sheng Lin,  Fenglai Liu,  E. Livshits,  A. Luenser,  P. Manohar,  
 E. Mansoor,  S. F. Manzer,  Shan-Ping Mao,  Yuezhi Mao,  N. Mardirossian,  
 A. V. Marenich,  T. Markovich,  L. A. Martinez-Martinez,  S. A. Maurer,  
 N. J. Mayhall,  S. C. McKenzie,  J.-M. Mewes,  A. F. Morrison,  
 J. W. Mullinax,  K. Nanda,  T. S. Nguyen-Beck,  R. Olivares-Amaya,  
 J. A. Parkhill,  T. M. Perrine,  F. Plasser,  P. Pokhilko,  S. Prager,  
 A. Prociuk,  E. Ramos,  D. R. Rehn,  F. Rob,  M. Schneider,  N. Sergueev,  
 S. M. Sharada,  S. Sharma,  D. W. Small,  T. Stauch,  T. Stein,  
 Yu-Chuan Su,  A. J. W. Thom,  A. Tkatchenko,  T. Tsuchimochi,  N. M. Tubman,  
 L. Vogt,  M. L. Vidal,  O. Vydrov,  M. A. Watson,  J. Wenzel,  
 M. de Wergifosse,  T. A. Wesolowski,  A. White,  J. Witte,  A. Yamada,  
 Jun Yang,  K. Yao,  S. Yeganeh,  S. R. Yost,  Zhi-Qiang You,  A. Zech,  
 Igor Ying Zhang,  Xing Zhang,  Yan Zhao,  Ying Zhu,  B. R. Brooks,  
 G. K. L. Chan,  C. J. Cramer,  M. S. Gordon,  W. J. Hehre,  A. Klamt,  
 M. W. Schmidt,  C. D. Sherrill,  D. G. Truhlar,  A. Aspuru-Guzik,  R. Baer,  
 A. T. Bell,  N. A. Besley,  Jeng-Da Chai,  A. E. DePrince, III,  
 R. A. DiStasio Jr.,  A. Dreuw,  B. D. Dunietz,  T. R. Furlani,  
 Chao-Ping Hsu,  Yousung Jung,  Jing Kong,  D. S. Lambrecht,  WanZhen Liang,  
 C. Ochsenfeld,  V. A. Rassolov,  L. V. Slipchenko,  J. E. Subotnik,  
 T. Van Voorhis,  J. M. Herbert,  A. I. Krylov,  P. M. W. Gill,  M. Head-Gordon

 Contributors to earlier versions of Q-Chem not listed above: 
 R. D. Adamson,  B. Austin,  J. Baker,  G. J. O. Beran,  K. Brandhorst,  
 S. T. Brown,  E. F. C. Byrd,  A. K. Chakraborty,  C.-L. Cheng,  
 Siu Hung Chien,  D. M. Chipman,  D. L. Crittenden,  H. Dachsel,  
 R. J. Doerksen,  A. D. Dutoi,  L. Fusti-Molnar,  W. A. Goddard III,  
 A. Golubeva-Zadorozhnaya,  S. R. Gwaltney,  G. Hawkins,  A. Heyden,  
 S. Hirata,  G. Kedziora,  F. J. Keil,  C. Kelley,  Jihan Kim,  R. A. King,  
 R. Z. Khaliullin,  P. P. Korambath,  W. Kurlancheek,  A. M. Lee,  M. S. Lee,  
 S. V. Levchenko,  Ching Yeh Lin,  D. Liotard,  R. C. Lochan,  I. Lotan,  
 P. E. Maslen,  N. Nair,  D. P. O'Neill,  D. Neuhauser,  E. Neuscamman,  
 C. M. Oana,  R. Olson,  B. Peters,  R. Peverati,  P. A. Pieniazek,  
 Y. M. Rhee,  J. Ritchie,  M. A. Rohrdanz,  E. Rosta,  N. J. Russ,  
 H. F. Schaefer III,  N. E. Schultz,  N. Shenvi,  A. C. Simmonett,  A. Sodt,  
 D. Stuck,  K. S. Thanthiriwatte,  V. Vanovschi,  Tao Wang,  A. Warshel,  
 C. F. Williams,  Q. Wu,  X. Xu,  W. Zhang

 Please cite Q-Chem as follows:
 Y. Shao et al., Mol. Phys. 113, 184-215 (2015)
 DOI: 10.1080/00268976.2014.952696

 Q-Chem 5.1.1 for Intel X86 EM64T Linux

 Parts of Q-Chem use Armadillo 8.300.2 (Tropical Shenanigans).
 http://arma.sourceforge.net/

 Q-Chem begins on Tue Aug 28 08:14:37 2018  

Host: 
0

     Scratch files written to /scratch/taweetham/qchem15865//
Input Ideriv = 2
Curr. Ideriv = -1
Max.  Ideriv = 2

Checking the input file for inconsistencies... 	...done.

--------------------------------------------------------------
User input:
--------------------------------------------------------------
inp/HFHF.inp
$molecule
0	1
H	-2.0	1.0	0.0
F	2.0	1.0	0.0
H	-2.0	-1.0	0.0
F	2.0	-1.0	0.0
C	-1.0	0.0	0.0
C	1.0	0.0	0.0
$end
$rem
   JOB_TYPE		OPTIMIZATION
   BASIS		6-311++G**
   EXCHANGE		B3LYP
$end

--------------------------------------------------------------
 ----------------------------------------------------------------
             Standard Nuclear Orientation (Angstroms)
    I     Atom           X                Y                Z
 ----------------------------------------------------------------
    1      H       1.0000000000     0.0000000000     3.0000000000
    2      F       1.0000000000     0.0000000000    -1.0000000000
    3      H      -1.0000000000    -0.0000000000     3.0000000000
    4      F      -1.0000000000    -0.0000000000    -1.0000000000
    5      C       0.0000000000    -0.0000000000     2.0000000000
    6      C       0.0000000000     0.0000000000     0.0000000000
 ----------------------------------------------------------------
 Molecular Point Group                 C2v   NOp =  4
 Largest Abelian Subgroup              C2v   NOp =  4
 Nuclear Repulsion Energy =   100.7156886422 hartrees
 There are       16 alpha and       16 beta electrons
 Requested basis set is 6-311++G(d,p)
 There are 34 shells and 102 basis functions

 Total QAlloc Memory Limit   2000 MB
 Mega-Array Size       188 MB
 MEM_STATIC part       192 MB
 A cutoff of  1.0D-11 yielded    544 shell pairs
 There are      5052 function pairs (      5464 Cartesian)

 -------------------------------------------------------
 OpenMP Integral Computing Module                       
 Release: version 1.0, May 2013, Q-Chem Inc. Pittsburgh 
 -------------------------------------------------------
 Integral Job Info:
 Integral job number is                      11
 Integral operator is                         1
 short-range coefficients                     0
 long-range coefficients              100000000
 Omega coefficients                           0
 if combine SR and LR in K                    0
 Integral screening is                        0
 Integral computing path is                   2
 max size of driver memory is            800000
 size of driver memory is                593474
 size of scratch memory is              2361544
 max col of scratch BK array               1296
 max len of scratch array in speh3          155
 max len of scratch index in speh4           18
 max int batch size is                      520
 min int batch size is                       52
 fixed nKL is                                52
 max L of basis functions is                  2
 order of int derivative is                   0
 number of shells is                         34
 number of basis is                         106
 number of cartesian basis is               106
 number of contracted shell pairs           544
 number of primitive shell pairs           1588
 maxK2 (contraction) of shell pair           36
 max number of K2 of shell pair               1
 max number of CS2 of shell pair             81
 max number of PS2 of shell pair            288
 mem total for path MDJ                  514716
 -------------------------------------------------------
 Smallest overlap matrix eigenvalue = 1.06E-03

 Scale SEOQF with 1.000000e-01/1.000000e-01/1.000000e-01

 Standard Electronic Orientation quadrupole field applied
 Nucleus-field energy     =    -0.0000000057 hartrees
 Guess from superposition of atomic densities
 Warning:  Energy on first SCF cycle will be non-variational
 SAD guess density has 32.000000 electrons

 -----------------------------------------------------------------------
  General SCF calculation program by
  Eric Jon Sundstrom, Paul Horn, Yuezhi Mao, Dmitri Zuev, Alec White,
  David Stuck, Shaama M.S., Shane Yost, Joonho Lee, David Small,
  Daniel Levine, Susi Lehtola, Hugh Burton, Evgeny Epifanovsky
 -----------------------------------------------------------------------
 Exchange:     0.2000 Hartree-Fock + 0.0800 Slater + 0.7200 B88
 Correlation:  0.1900 VWN1RPA + 0.8100 LYP
 Using SG-1 standard quadrature grid
 using 4 threads for integral computing
 -------------------------------------------------------
 OpenMP Integral computing Module                
 Release: version 2.0, May 2017, Q-Chem Inc. Pleasanton 
 -------------------------------------------------------
 -------------------------------------------------------
 OpenMP BLAS3 based DFT computing Module                
 Release: version 1.0, May 2013, Q-Chem Inc. Pittsburgh 
 -------------------------------------------------------
 A restricted SCF calculation will be
 performed using DIIS
 SCF converges when DIIS error is below 1.0e-08
 ---------------------------------------
  Cycle       Energy         DIIS error
 ---------------------------------------
    1    -276.8206270983      3.77e-02  
    2    -276.6683848347      1.07e-02  
    3    -275.5697880266      2.78e-02  
    4    -276.7663654441      6.11e-03  
    5    -276.8011793870      3.48e-03  
    6    -276.8190529862      4.77e-04  
    7    -276.8193628161      2.00e-04  
    8    -276.8194128620      7.98e-05  
    9    -276.8194225965      1.33e-05  
   10    -276.8194227864      6.35e-06  
   11    -276.8194228520      1.95e-07  
   12    -276.8194228520      6.02e-08  
   13    -276.8194228520      8.66e-09  Convergence criterion met
 ---------------------------------------
 SCF time:   CPU 6.22s  wall 2.00s 
 SCF   energy in the final basis set =     -276.8194228520
 Total energy in the final basis set =     -276.8194228520

 --------------------------------------------------------------
             Orbital Energies (a.u.) and Symmetries
 --------------------------------------------------------------

 Alpha MOs, Restricted
 -- Occupied --                  
-24.737 -24.737 -10.432 -10.323  -1.292  -1.213  -0.704  -0.632
  1 B1    1 A1    2 A1    3 A1    4 A1    2 B1    5 A1    6 A1                 
 -0.560  -0.531  -0.523  -0.452  -0.434  -0.416  -0.366  -0.244
  3 B1    7 A1    1 B2    1 A2    8 A1    4 B1    5 B1    2 B2                 
 -- Virtual --                   
 -0.155  -0.121  -0.028  -0.014   0.020   0.024   0.062   0.088
  9 A1    3 B2    6 B1   10 A1    7 B1   11 A1    4 B2   12 A1                 
  0.089   0.091   0.094   0.104   0.104   0.136   0.150   0.182
  5 B2   13 A1    8 B1    9 B1   14 A1   10 B1   15 A1   16 A1                 
  0.246   0.252   0.285   0.291   0.322   0.346   0.357   0.396
  2 A2   17 A1   11 B1    6 B2   18 A1   12 B1   19 A1   13 B1                 
  0.416   0.442   0.495   0.553   0.562   0.564   0.641   0.721
 14 B1   20 A1    7 B2    8 B2   21 A1   15 B1   22 A1   16 B1                 
  0.747   0.789   1.068   1.075   1.078   1.179   1.259   1.262
 23 A1   24 A1   25 A1    3 A2    9 B2    4 A2   10 B2   26 A1                 
  1.264   1.311   1.378   1.392   1.432   1.449   1.452   1.485
 17 B1   27 A1   18 B1    5 A2   28 A1   11 B2   19 B1   20 B1                 
  1.520   1.592   1.626   1.677   1.732   1.818   1.873   1.910
 29 A1    6 A2   30 A1   12 B2   21 B1   31 A1   32 A1   22 B1                 
  2.055   2.175   2.543   2.546   2.548   2.653   2.737   2.783
 33 A1   23 B1   13 B2   24 B1   34 A1   14 B2   35 A1   25 B1                 
  3.072   3.172   3.736   3.737   3.741   3.763   3.795   3.832
 26 B1   36 A1    7 A2   15 B2   27 B1   37 A1   28 B1    8 A2                 
  3.936   3.994   4.416   4.714   6.233   6.252   6.302   6.314
 16 B2   38 A1   39 A1   29 B1    9 A2   17 B2   40 A1   30 B1                 
  6.419   6.475  23.250  23.272  66.690  66.719
 41 A1   31 B1   42 A1   43 A1   44 A1   32 B1                                 

 Beta MOs, Restricted
 -- Occupied --                  
-24.737 -24.737 -10.432 -10.323  -1.292  -1.213  -0.704  -0.632
  1 B1    1 A1    2 A1    3 A1    4 A1    2 B1    5 A1    6 A1                 
 -0.560  -0.531  -0.523  -0.452  -0.434  -0.416  -0.366  -0.244
  3 B1    7 A1    1 B2    1 A2    8 A1    4 B1    5 B1    2 B2                 
 -- Virtual --                   
 -0.155  -0.121  -0.028  -0.014   0.020   0.024   0.062   0.088
  9 A1    3 B2    6 B1   10 A1    7 B1   11 A1    4 B2   12 A1                 
  0.089   0.091   0.094   0.104   0.104   0.136   0.150   0.182
  5 B2   13 A1    8 B1    9 B1   14 A1   10 B1   15 A1   16 A1                 
  0.246   0.252   0.285   0.291   0.322   0.346   0.357   0.396
  2 A2   17 A1   11 B1    6 B2   18 A1   12 B1   19 A1   13 B1                 
  0.416   0.442   0.495   0.553   0.562   0.564   0.641   0.721
 14 B1   20 A1    7 B2    8 B2   21 A1   15 B1   22 A1   16 B1                 
  0.747   0.789   1.068   1.075   1.078   1.179   1.259   1.262
 23 A1   24 A1   25 A1    3 A2    9 B2    4 A2   10 B2   26 A1                 
  1.264   1.311   1.378   1.392   1.432   1.449   1.452   1.485
 17 B1   27 A1   18 B1    5 A2   28 A1   11 B2   19 B1   20 B1                 
  1.520   1.592   1.626   1.677   1.732   1.818   1.873   1.910
 29 A1    6 A2   30 A1   12 B2   21 B1   31 A1   32 A1   22 B1                 
  2.055   2.175   2.543   2.546   2.548   2.653   2.737   2.783
 33 A1   23 B1   13 B2   24 B1   34 A1   14 B2   35 A1   25 B1                 
  3.072   3.172   3.736   3.737   3.741   3.763   3.795   3.832
 26 B1   36 A1    7 A2   15 B2   27 B1   37 A1   28 B1    8 A2                 
  3.936   3.994   4.416   4.714   6.233   6.252   6.302   6.314
 16 B2   38 A1   39 A1   29 B1    9 A2   17 B2   40 A1   30 B1                 
  6.419   6.475  23.250  23.272  66.690  66.719
 41 A1   31 B1   42 A1   43 A1   44 A1   32 B1                                 
 --------------------------------------------------------------

          Ground-State Mulliken Net Atomic Charges

     Atom                 Charge (a.u.)
  ----------------------------------------
      1 H                     0.167927
      2 F                    -0.085310
      3 H                     0.167927
      4 F                    -0.085310
      5 C                    -0.258153
      6 C                     0.092918
  ----------------------------------------
  Sum of atomic charges =     0.000000

 -----------------------------------------------------------------
                    Cartesian Multipole Moments
 -----------------------------------------------------------------
    Charge (ESU x 10^10)
                 0.0000
    Dipole Moment (Debye)
         X      -0.0000      Y       0.0000      Z       2.5846
       Tot       2.5846
    Quadrupole Moments (Debye-Ang)
        XX     -24.2932     XY       0.0000     YY     -25.6850
        XZ       0.0000     YZ       0.0000     ZZ     -16.0240
    Octopole Moments (Debye-Ang^2)
       XXX      -0.0000    XXY       0.0000    XYY      -0.0000
       YYY       0.0000    XXZ      -2.8405    XYZ       0.0000
       YYZ     -12.5403    XZZ       0.0000    YZZ       0.0000
       ZZZ      12.4869
    Hexadecapole Moments (Debye-Ang^3)
      XXXX     -94.1804   XXXY       0.0000   XXYY     -20.8819
      XYYY       0.0000   YYYY     -30.1712   XXXZ       0.0000
      XXYZ      -0.0000   XYYZ      -0.0000   YYYZ       0.0000
      XXZZ     -56.1324   XYZZ       0.0000   YYZZ     -66.9617
      XZZZ       0.0000   YZZZ       0.0000   ZZZZ    -191.1618
 -----------------------------------------------------------------
 Calculating analytic gradient of the SCF energy
 Gradient of SCF Energy
            1           2           3           4           5           6
    1   0.0374769  -0.0135615  -0.0374769   0.0135615   0.0000000   0.0000000
    2  -0.0000000  -0.0000000  -0.0000000   0.0000000   0.0000000   0.0000000
    3   0.0891229  -0.0755070   0.0891229  -0.0755070  -0.0243368  -0.0028952
 Max gradient component =       8.912E-02
 RMS gradient           =       4.154E-02
 Gradient time:  CPU 1.61 s  wall 0.50 s
 Geometry Optimization Parameters
   NAtoms,    NIC,     NZ,  NCons,   NDum,   NFix, NCnnct, MaxDiis
        6      27       0       0       0       0       0       0


** GEOMETRY OPTIMIZATION IN DELOCALIZED INTERNAL COORDINATES **
   Searching for a Minimum

   Optimization Cycle:   1

                       Coordinates (Angstroms)
     ATOM                X               Y               Z
      1  H         1.0000000000    0.0000000000    3.0000000000
      2  F         1.0000000000    0.0000000000   -1.0000000000
      3  H        -1.0000000000    0.0000000000    3.0000000000
      4  F        -1.0000000000    0.0000000000   -1.0000000000
      5  C         0.0000000000    0.0000000000    2.0000000000
      6  C         0.0000000000    0.0000000000    0.0000000000
   Point Group: c2v   Number of degrees of freedom:     5


   Energy is   -276.819422852


 Attempting to Generate Delocalized Internal Coordinates

  5 Hessian modes will be used to form the next step
  Hessian Eigenvalues:
     0.088642    0.138777    0.160000    0.250000    0.433438

 Minimum Search - Taking Simple RFO Step
 Searching for Lamda that Minimizes Along All modes
 Value Taken    Lamda =  -0.19686681
 Calculated Step too Large.  Step scaled by  0.391575
 Step Taken.  Stepsize is  0.300000

                             Maximum     Tolerance    Cnvgd?
         Gradient           0.236387      0.000300      NO
         Displacement       0.264450      0.001200      NO
         Energy change     *********      0.000001      NO


 New Cartesian Coordinates Obtained by Inverse Iteration

 Displacement from previous Coordinates is:  0.498228
 ----------------------------------------------------------------
             Standard Nuclear Orientation (Angstroms)
    I     Atom           X                Y                Z
 ----------------------------------------------------------------
    1      H       0.9946031677     0.0000000000     2.8748186231
    2      F       1.0372646025     0.0000000000    -0.8794732534
    3      H      -0.9946031677     0.0000000000     2.8748186231
    4      F      -1.0372646025     0.0000000000    -0.8794732534
    5      C       0.0000000000     0.0000000000     1.9488035637
    6      C       0.0000000000     0.0000000000     0.0605056969
 ----------------------------------------------------------------
 Molecular Point Group                 C2v   NOp =  4
 Largest Abelian Subgroup              C2v   NOp =  4
 Nuclear Repulsion Energy =   102.3840505814 hartrees
 There are       16 alpha and       16 beta electrons
 Applying Cartesian multipole field
    Component          Value
    ---------          -----
     (2,0,0)        1.00000E-11
     (0,2,0)        2.00000E-11
     (0,0,2)       -3.00000E-11
 Nucleus-field energy     =    -0.0000000049 hartrees
 Requested basis set is 6-311++G(d,p)
 There are 34 shells and 102 basis functions
 A cutoff of  1.0D-11 yielded    554 shell pairs
 There are      5156 function pairs (      5582 Cartesian)
 Smallest overlap matrix eigenvalue = 8.13E-04
 Guess MOs from SCF MO coefficient file

 -----------------------------------------------------------------------
  General SCF calculation program by
  Eric Jon Sundstrom, Paul Horn, Yuezhi Mao, Dmitri Zuev, Alec White,
  David Stuck, Shaama M.S., Shane Yost, Joonho Lee, David Small,
  Daniel Levine, Susi Lehtola, Hugh Burton, Evgeny Epifanovsky
 -----------------------------------------------------------------------
 Exchange:     0.2000 Hartree-Fock + 0.0800 Slater + 0.7200 B88
 Correlation:  0.1900 VWN1RPA + 0.8100 LYP
 Using SG-1 standard quadrature grid
 using 4 threads for integral computing
 -------------------------------------------------------
 OpenMP Integral computing Module                
 Release: version 2.0, May 2017, Q-Chem Inc. Pleasanton 
 -------------------------------------------------------
 -------------------------------------------------------
 OpenMP BLAS3 based DFT computing Module                
 Release: version 1.0, May 2013, Q-Chem Inc. Pittsburgh 
 -------------------------------------------------------
 A restricted SCF calculation will be
 performed using DIIS
 SCF converges when DIIS error is below 1.0e-08
 ---------------------------------------
  Cycle       Energy         DIIS error
 ---------------------------------------
    1    -276.8908604318      1.38e-03  
    2    -276.8940386737      7.49e-04  
    3    -276.8905091343      1.70e-03  
    4    -276.8947668594      3.62e-04  
    5    -276.8949453515      1.44e-04  
    6    -276.8949693546      3.66e-05  
    7    -276.8949709456      7.04e-06  
    8    -276.8949709995      3.96e-06  
    9    -276.8949710246      6.84e-07  
   10    -276.8949710253      6.70e-08  
   11    -276.8949710253      5.03e-09  Convergence criterion met
 ---------------------------------------
 SCF time:   CPU 6.15s  wall 1.00s 
 SCF   energy in the final basis set =     -276.8949710253
 Total energy in the final basis set =     -276.8949710253

 --------------------------------------------------------------
             Orbital Energies (a.u.) and Symmetries
 --------------------------------------------------------------

 Alpha MOs, Restricted
 -- Occupied --                  
-24.741 -24.741 -10.427 -10.309  -1.294  -1.225  -0.710  -0.639
  1 B1    1 A1    2 A1    3 A1    4 A1    2 B1    5 A1    6 A1                 
 -0.571  -0.532  -0.526  -0.459  -0.437  -0.430  -0.375  -0.247
  3 B1    7 A1    1 B2    1 A2    8 A1    4 B1    5 B1    2 B2                 
 -- Virtual --                   
 -0.113  -0.108  -0.012  -0.005   0.024   0.026   0.063   0.088
  9 A1    3 B2    6 B1   10 A1   11 A1    7 B1    4 B2   12 A1                 
  0.090   0.098   0.103   0.109   0.126   0.139   0.153   0.192
  5 B2   13 A1    8 B1   14 A1    9 B1   10 B1   15 A1   16 A1                 
  0.243   0.252   0.294   0.296   0.315   0.343   0.355   0.398
  2 A2   17 A1   11 B1    6 B2   18 A1   12 B1   19 A1   13 B1                 
  0.418   0.459   0.503   0.546   0.556   0.587   0.640   0.746
 14 B1   20 A1    7 B2   21 A1    8 B2   15 B1   22 A1   16 B1                 
  0.746   0.797   1.060   1.062   1.103   1.174   1.270   1.286
 23 A1   24 A1    9 B2    3 A2   25 A1    4 A2   26 A1   17 B1                 
  1.294   1.342   1.391   1.399   1.448   1.452   1.453   1.520
 10 B2   27 A1    5 A2   18 B1   19 B1   11 B2   28 A1   20 B1                 
  1.539   1.641   1.695   1.724   1.753   1.869   1.884   1.908
 29 A1    6 A2   30 A1   12 B2   21 B1   31 A1   22 B1   32 A1                 
  2.092   2.243   2.544   2.572   2.576   2.670   2.759   2.825
 33 A1   23 B1   13 B2   34 A1   24 B1   14 B2   35 A1   25 B1                 
  3.157   3.299   3.731   3.734   3.743   3.755   3.770   3.850
 26 B1   36 A1    7 A2   15 B2   27 B1   37 A1   28 B1    8 A2                 
  3.938   4.044   4.411   4.766   6.228   6.253   6.296   6.323
 16 B2   38 A1   39 A1   29 B1    9 A2   17 B2   40 A1   30 B1                 
  6.368   6.551  23.282  23.307  66.693  66.706
 41 A1   31 B1   42 A1   43 A1   44 A1   32 B1                                 

 Beta MOs, Restricted
 -- Occupied --                  
-24.741 -24.741 -10.427 -10.309  -1.294  -1.225  -0.710  -0.639
  1 B1    1 A1    2 A1    3 A1    4 A1    2 B1    5 A1    6 A1                 
 -0.571  -0.532  -0.526  -0.459  -0.437  -0.430  -0.375  -0.247
  3 B1    7 A1    1 B2    1 A2    8 A1    4 B1    5 B1    2 B2                 
 -- Virtual --                   
 -0.113  -0.108  -0.012  -0.005   0.024   0.026   0.063   0.088
  9 A1    3 B2    6 B1   10 A1   11 A1    7 B1    4 B2   12 A1                 
  0.090   0.098   0.103   0.109   0.126   0.139   0.153   0.192
  5 B2   13 A1    8 B1   14 A1    9 B1   10 B1   15 A1   16 A1                 
  0.243   0.252   0.294   0.296   0.315   0.343   0.355   0.398
  2 A2   17 A1   11 B1    6 B2   18 A1   12 B1   19 A1   13 B1                 
  0.418   0.459   0.503   0.546   0.556   0.587   0.640   0.746
 14 B1   20 A1    7 B2   21 A1    8 B2   15 B1   22 A1   16 B1                 
  0.746   0.797   1.060   1.062   1.103   1.174   1.270   1.286
 23 A1   24 A1    9 B2    3 A2   25 A1    4 A2   26 A1   17 B1                 
  1.294   1.342   1.391   1.399   1.448   1.452   1.453   1.520
 10 B2   27 A1    5 A2   18 B1   19 B1   11 B2   28 A1   20 B1                 
  1.539   1.641   1.695   1.724   1.753   1.869   1.884   1.908
 29 A1    6 A2   30 A1   12 B2   21 B1   31 A1   22 B1   32 A1                 
  2.092   2.243   2.544   2.572   2.576   2.670   2.759   2.825
 33 A1   23 B1   13 B2   34 A1   24 B1   14 B2   35 A1   25 B1                 
  3.157   3.299   3.731   3.734   3.743   3.755   3.770   3.850
 26 B1   36 A1    7 A2   15 B2   27 B1   37 A1   28 B1    8 A2                 
  3.938   4.044   4.411   4.766   6.228   6.253   6.296   6.323
 16 B2   38 A1   39 A1   29 B1    9 A2   17 B2   40 A1   30 B1                 
  6.368   6.551  23.282  23.307  66.693  66.706
 41 A1   31 B1   42 A1   43 A1   44 A1   32 B1                                 
 --------------------------------------------------------------

          Ground-State Mulliken Net Atomic Charges

     Atom                 Charge (a.u.)
  ----------------------------------------
      1 H                     0.163749
      2 F                    -0.078858
      3 H                     0.163749
      4 F                    -0.078858
      5 C                    -0.248181
      6 C                     0.078399
  ----------------------------------------
  Sum of atomic charges =     0.000000

 -----------------------------------------------------------------
                    Cartesian Multipole Moments
 -----------------------------------------------------------------
    Charge (ESU x 10^10)
                -0.0000
    Dipole Moment (Debye)
         X       0.0000      Y       0.0000      Z       2.2531
       Tot       2.2531
    Quadrupole Moments (Debye-Ang)
        XX     -23.9961     XY      -0.0000     YY     -25.3292
        XZ      -0.0000     YZ       0.0000     ZZ     -16.9514
    Octopole Moments (Debye-Ang^2)
       XXX       0.0000    XXY       0.0000    XYY       0.0000
       YYY       0.0000    XXZ      -3.7607    XYZ      -0.0000
       YYZ     -12.8592    XZZ       0.0000    YZZ      -0.0000
       ZZZ       3.5430
    Hexadecapole Moments (Debye-Ang^3)
      XXXX     -96.7502   XXXY      -0.0000   XXYY     -21.1822
      XYYY      -0.0000   YYYY     -29.1658   XXXZ       0.0000
      XXYZ       0.0000   XYYZ       0.0000   YYYZ       0.0000
      XXZZ     -51.7927   XYZZ      -0.0000   YYZZ     -60.4496
      XZZZ      -0.0000   YZZZ       0.0000   ZZZZ    -186.9801
 -----------------------------------------------------------------
 Calculating analytic gradient of the SCF energy
 Gradient of SCF Energy
            1           2           3           4           5           6
    1   0.0421338   0.0081089  -0.0421338  -0.0081089   0.0000000  -0.0000000
    2   0.0000000  -0.0000000   0.0000000   0.0000000  -0.0000000  -0.0000000
    3   0.0840334  -0.0645895   0.0840334  -0.0645895   0.0015594  -0.0404472
 Max gradient component =       8.403E-02
 RMS gradient           =       3.929E-02
 Gradient time:  CPU 1.66 s  wall 0.51 s
 Geometry Optimization Parameters
   NAtoms,    NIC,     NZ,  NCons,   NDum,   NFix, NCnnct, MaxDiis
        6      27       0       0       0       0       0       0

 Cartesian Hessian Update
 Hessian Updated using BFGS Update


** GEOMETRY OPTIMIZATION IN DELOCALIZED INTERNAL COORDINATES **
   Searching for a Minimum

   Optimization Cycle:   2

                       Coordinates (Angstroms)
     ATOM                X               Y               Z
      1  H         0.9946031677    0.0000000000    2.8748186231
      2  F         1.0372646025    0.0000000000   -0.8794732534
      3  H        -0.9946031677    0.0000000000    2.8748186231
      4  F        -1.0372646025    0.0000000000   -0.8794732534
      5  C         0.0000000000    0.0000000000    1.9488035637
      6  C         0.0000000000    0.0000000000    0.0605056969
   Point Group: c2v   Number of degrees of freedom:     5


   Energy is   -276.894971025

 Hessian Updated using BFGS Update

  5 Hessian modes will be used to form the next step
  Hessian Eigenvalues:
     0.006360    0.129709    0.163896    0.395561    1.007049

 Minimum Search - Taking Simple RFO Step
 Searching for Lamda that Minimizes Along All modes
 Value Taken    Lamda =  -0.24251578
 Calculated Step too Large.  Step scaled by  0.305703
 Step Taken.  Stepsize is  0.300000

                             Maximum     Tolerance    Cnvgd?
         Gradient           0.214790      0.000300      NO
         Displacement       0.250452      0.001200      NO
         Energy change     -0.075548      0.000001      NO


 New Cartesian Coordinates Obtained by Inverse Iteration

 Displacement from previous Coordinates is:  0.482167
 ----------------------------------------------------------------
             Standard Nuclear Orientation (Angstroms)
    I     Atom           X                Y                Z
 ----------------------------------------------------------------
    1      H       0.9809537627     0.0000000000     2.7524997578
    2      F       1.0524427106     0.0000000000    -0.7630073256
    3      H      -0.9809537627     0.0000000000     2.7524997578
    4      F      -1.0524427106     0.0000000000    -0.7630073256
    5      C       0.0000000000     0.0000000000     1.8948735615
    6      C       0.0000000000     0.0000000000     0.1261415742
 ----------------------------------------------------------------
 Molecular Point Group                 C2v   NOp =  4
 Largest Abelian Subgroup              C2v   NOp =  4
 Nuclear Repulsion Energy =   105.0703960679 hartrees
 There are       16 alpha and       16 beta electrons
 Applying Cartesian multipole field
    Component          Value
    ---------          -----
     (2,0,0)        1.00000E-11
     (0,2,0)        2.00000E-11
     (0,0,2)       -3.00000E-11
 Nucleus-field energy     =    -0.0000000043 hartrees
 Requested basis set is 6-311++G(d,p)
 There are 34 shells and 102 basis functions
 A cutoff of  1.0D-11 yielded    553 shell pairs
 There are      5140 function pairs (      5566 Cartesian)
 Smallest overlap matrix eigenvalue = 5.86E-04
 Guess MOs from SCF MO coefficient file

 -----------------------------------------------------------------------
  General SCF calculation program by
  Eric Jon Sundstrom, Paul Horn, Yuezhi Mao, Dmitri Zuev, Alec White,
  David Stuck, Shaama M.S., Shane Yost, Joonho Lee, David Small,
  Daniel Levine, Susi Lehtola, Hugh Burton, Evgeny Epifanovsky
 -----------------------------------------------------------------------
 Exchange:     0.2000 Hartree-Fock + 0.0800 Slater + 0.7200 B88
 Correlation:  0.1900 VWN1RPA + 0.8100 LYP
 Using SG-1 standard quadrature grid
 using 4 threads for integral computing
 -------------------------------------------------------
 OpenMP Integral computing Module                
 Release: version 2.0, May 2017, Q-Chem Inc. Pleasanton 
 -------------------------------------------------------
 -------------------------------------------------------
 OpenMP BLAS3 based DFT computing Module                
 Release: version 1.0, May 2013, Q-Chem Inc. Pittsburgh 
 -------------------------------------------------------
 A restricted SCF calculation will be
 performed using DIIS
 SCF converges when DIIS error is below 1.0e-08
 ---------------------------------------
  Cycle       Energy         DIIS error
 ---------------------------------------
    1    -276.9647064627      1.40e-03  
    2    -276.9673433632      8.04e-04  
    3    -276.9661263120      1.24e-03  
    4    -276.9680807203      4.09e-04  
    5    -276.9683087271      1.37e-04  
    6    -276.9683305557      2.53e-05  
    7    -276.9683313783      4.65e-06  
    8    -276.9683314084      1.94e-06  
    9    -276.9683314141      3.88e-07  
   10    -276.9683314143      5.42e-08  
   11    -276.9683314143      3.24e-09  Convergence criterion met
 ---------------------------------------
 SCF time:   CPU 6.26s  wall 2.00s 
 SCF   energy in the final basis set =     -276.9683314143
 Total energy in the final basis set =     -276.9683314143

 --------------------------------------------------------------
             Orbital Energies (a.u.) and Symmetries
 --------------------------------------------------------------

 Alpha MOs, Restricted
 -- Occupied --                  
-24.743 -24.743 -10.419 -10.290  -1.301  -1.234  -0.720  -0.647
  1 B1    1 A1    2 A1    3 A1    4 A1    2 B1    5 A1    6 A1                 
 -0.580  -0.537  -0.532  -0.464  -0.442  -0.439  -0.384  -0.251
  3 B1    7 A1    1 B2    1 A2    8 A1    4 B1    5 B1    2 B2                 
 -- Virtual --                   
 -0.091  -0.068   0.003   0.008   0.026   0.030   0.063   0.089
  3 B2    9 A1    6 B1   10 A1   11 A1    7 B1    4 B2   12 A1                 
  0.092   0.101   0.107   0.118   0.140   0.158   0.159   0.210
  5 B2   13 A1    8 B1   14 A1    9 B1   10 B1   15 A1   16 A1                 
  0.241   0.257   0.300   0.306   0.312   0.341   0.353   0.397
  2 A2   17 A1    6 B2   11 B1   18 A1   12 B1   19 A1   13 B1                 
  0.430   0.472   0.512   0.536   0.559   0.609   0.644   0.747
 14 B1   20 A1    7 B2   21 A1    8 B2   15 B1   22 A1   23 A1                 
  0.773   0.806   1.045   1.052   1.158   1.175   1.288   1.311
 16 B1   24 A1    9 B2    3 A2   25 A1    4 A2   26 A1   17 B1                 
  1.326   1.370   1.389   1.415   1.442   1.465   1.480   1.545
 10 B2   27 A1    5 A2   18 B1   19 B1   11 B2   28 A1   20 B1                 
  1.559   1.695   1.761   1.780   1.791   1.880   1.894   1.979
 29 A1    6 A2   30 A1   12 B2   21 B1   22 B1   31 A1   32 A1                 
  2.138   2.330   2.549   2.600   2.610   2.694   2.794   2.875
 33 A1   23 B1   13 B2   34 A1   24 B1   14 B2   35 A1   25 B1                 
  3.252   3.445   3.727   3.731   3.743   3.753   3.769   3.872
 26 B1   36 A1    7 A2   15 B2   27 B1   37 A1   28 B1    8 A2                 
  3.951   4.103   4.443   4.814   6.223   6.254   6.297   6.325
 16 B2   38 A1   39 A1   29 B1    9 A2   17 B2   40 A1   30 B1                 
  6.365   6.629  23.322  23.372  66.694  66.703
 41 A1   31 B1   42 A1   43 A1   44 A1   32 B1                                 

 Beta MOs, Restricted
 -- Occupied --                  
-24.743 -24.743 -10.419 -10.290  -1.301  -1.234  -0.720  -0.647
  1 B1    1 A1    2 A1    3 A1    4 A1    2 B1    5 A1    6 A1                 
 -0.580  -0.537  -0.532  -0.464  -0.442  -0.439  -0.384  -0.251
  3 B1    7 A1    1 B2    1 A2    8 A1    4 B1    5 B1    2 B2                 
 -- Virtual --                   
 -0.091  -0.068   0.003   0.008   0.026   0.030   0.063   0.089
  3 B2    9 A1    6 B1   10 A1   11 A1    7 B1    4 B2   12 A1                 
  0.092   0.101   0.107   0.118   0.140   0.158   0.159   0.210
  5 B2   13 A1    8 B1   14 A1    9 B1   10 B1   15 A1   16 A1                 
  0.241   0.257   0.300   0.306   0.312   0.341   0.353   0.397
  2 A2   17 A1    6 B2   11 B1   18 A1   12 B1   19 A1   13 B1                 
  0.430   0.472   0.512   0.536   0.559   0.609   0.644   0.747
 14 B1   20 A1    7 B2   21 A1    8 B2   15 B1   22 A1   23 A1                 
  0.773   0.806   1.045   1.052   1.158   1.175   1.288   1.311
 16 B1   24 A1    9 B2    3 A2   25 A1    4 A2   26 A1   17 B1                 
  1.326   1.370   1.389   1.415   1.442   1.465   1.480   1.545
 10 B2   27 A1    5 A2   18 B1   19 B1   11 B2   28 A1   20 B1                 
  1.559   1.695   1.761   1.780   1.791   1.880   1.894   1.979
 29 A1    6 A2   30 A1   12 B2   21 B1   22 B1   31 A1   32 A1                 
  2.138   2.330   2.549   2.600   2.610   2.694   2.794   2.875
 33 A1   23 B1   13 B2   34 A1   24 B1   14 B2   35 A1   25 B1                 
  3.252   3.445   3.727   3.731   3.743   3.753   3.769   3.872
 26 B1   36 A1    7 A2   15 B2   27 B1   37 A1   28 B1    8 A2                 
  3.951   4.103   4.443   4.814   6.223   6.254   6.297   6.325
 16 B2   38 A1   39 A1   29 B1    9 A2   17 B2   40 A1   30 B1                 
  6.365   6.629  23.322  23.372  66.694  66.703
 41 A1   31 B1   42 A1   43 A1   44 A1   32 B1                                 
 --------------------------------------------------------------

          Ground-State Mulliken Net Atomic Charges

     Atom                 Charge (a.u.)
  ----------------------------------------
      1 H                     0.159411
      2 F                    -0.075011
      3 H                     0.159411
      4 F                    -0.075011
      5 C                    -0.241664
      6 C                     0.072864
  ----------------------------------------
  Sum of atomic charges =    -0.000000

 -----------------------------------------------------------------
                    Cartesian Multipole Moments
 -----------------------------------------------------------------
    Charge (ESU x 10^10)
                -0.0000
    Dipole Moment (Debye)
         X       0.0000      Y       0.0000      Z       1.9351
       Tot       1.9351
    Quadrupole Moments (Debye-Ang)
        XX     -23.7124     XY      -0.0000     YY     -24.9088
        XZ      -0.0000     YZ       0.0000     ZZ     -17.8111
    Octopole Moments (Debye-Ang^2)
       XXX       0.0000    XXY       0.0000    XYY      -0.0000
       YYY       0.0000    XXZ      -4.7751    XYZ      -0.0000
       YYZ     -13.1814    XZZ       0.0000    YZZ       0.0000
       ZZZ      -4.4729
    Hexadecapole Moments (Debye-Ang^3)
      XXXX     -96.8241   XXXY      -0.0000   XXYY     -21.0051
      XYYY      -0.0000   YYYY     -28.0047   XXXZ      -0.0000
      XXYZ       0.0000   XYYZ       0.0000   YYYZ       0.0000
      XXZZ     -48.0726   XYZZ      -0.0000   YYZZ     -54.5373
      XZZZ      -0.0000   YZZZ       0.0000   ZZZZ    -180.9498
 -----------------------------------------------------------------
 Calculating analytic gradient of the SCF energy
 Gradient of SCF Energy
            1           2           3           4           5           6
    1   0.0429243   0.0118120  -0.0429243  -0.0118120   0.0000000  -0.0000000
    2   0.0000000  -0.0000000   0.0000000  -0.0000000  -0.0000000   0.0000000
    3   0.0765027  -0.0519646   0.0765027  -0.0519646   0.0271778  -0.0762541
 Max gradient component =       7.650E-02
 RMS gradient           =       3.917E-02
 Gradient time:  CPU 1.69 s  wall 0.52 s
 Geometry Optimization Parameters
   NAtoms,    NIC,     NZ,  NCons,   NDum,   NFix, NCnnct, MaxDiis
        6      27       0       0       0       0       0       0

 Cartesian Hessian Update
 Hessian Updated using BFGS Update


** GEOMETRY OPTIMIZATION IN DELOCALIZED INTERNAL COORDINATES **
   Searching for a Minimum

   Optimization Cycle:   3

                       Coordinates (Angstroms)
     ATOM                X               Y               Z
      1  H         0.9809537627    0.0000000000    2.7524997578
      2  F         1.0524427106    0.0000000000   -0.7630073256
      3  H        -0.9809537627    0.0000000000    2.7524997578
      4  F        -1.0524427106    0.0000000000   -0.7630073256
      5  C         0.0000000000    0.0000000000    1.8948735615
      6  C         0.0000000000    0.0000000000    0.1261415742
   Point Group: c2v   Number of degrees of freedom:     5


   Energy is   -276.968331414

 Hessian Updated using BFGS Update

  5 Hessian modes will be used to form the next step
  Hessian Eigenvalues:
     0.010210    0.144323    0.175731    0.410685    1.253801

 Minimum Search - Taking Simple RFO Step
 Searching for Lamda that Minimizes Along All modes
 Value Taken    Lamda =  -0.23273893
 Calculated Step too Large.  Step scaled by  0.307946
 Step Taken.  Stepsize is  0.300000

                             Maximum     Tolerance    Cnvgd?
         Gradient           0.200174      0.000300      NO
         Displacement       0.245138      0.001200      NO
         Energy change     -0.073360      0.000001      NO


 New Cartesian Coordinates Obtained by Inverse Iteration

 Displacement from previous Coordinates is:  0.473569
 ----------------------------------------------------------------
             Standard Nuclear Orientation (Angstroms)
    I     Atom           X                Y                Z
 ----------------------------------------------------------------
    1      H       0.9640545709     0.0000000000     2.6341858492
    2      F       1.0644262150     0.0000000000    -0.6498191853
    3      H      -0.9640545709     0.0000000000     2.6341858492
    4      F      -1.0644262150     0.0000000000    -0.6498191853
    5      C       0.0000000000     0.0000000000     1.8356919384
    6      C       0.0000000000     0.0000000000     0.1955747337
 ----------------------------------------------------------------
 Molecular Point Group                 C2v   NOp =  4
 Largest Abelian Subgroup              C2v   NOp =  4
 Nuclear Repulsion Energy =   108.0670080557 hartrees
 There are       16 alpha and       16 beta electrons
 Applying Cartesian multipole field
    Component          Value
    ---------          -----
     (2,0,0)        1.00000E-11
     (0,2,0)        2.00000E-11
     (0,0,2)       -3.00000E-11
 Nucleus-field energy     =    -0.0000000037 hartrees
 Requested basis set is 6-311++G(d,p)
 There are 34 shells and 102 basis functions
 A cutoff of  1.0D-11 yielded    563 shell pairs
 There are      5238 function pairs (      5666 Cartesian)
 Smallest overlap matrix eigenvalue = 3.97E-04
 Guess MOs from SCF MO coefficient file

 -----------------------------------------------------------------------
  General SCF calculation program by
  Eric Jon Sundstrom, Paul Horn, Yuezhi Mao, Dmitri Zuev, Alec White,
  David Stuck, Shaama M.S., Shane Yost, Joonho Lee, David Small,
  Daniel Levine, Susi Lehtola, Hugh Burton, Evgeny Epifanovsky
 -----------------------------------------------------------------------
 Exchange:     0.2000 Hartree-Fock + 0.0800 Slater + 0.7200 B88
 Correlation:  0.1900 VWN1RPA + 0.8100 LYP
 Using SG-1 standard quadrature grid
 using 4 threads for integral computing
 -------------------------------------------------------
 OpenMP Integral computing Module                
 Release: version 2.0, May 2017, Q-Chem Inc. Pleasanton 
 -------------------------------------------------------
 -------------------------------------------------------
 OpenMP BLAS3 based DFT computing Module                
 Release: version 1.0, May 2013, Q-Chem Inc. Pittsburgh 
 -------------------------------------------------------
 A restricted SCF calculation will be
 performed using DIIS
 SCF converges when DIIS error is below 1.0e-08
 ---------------------------------------
  Cycle       Energy         DIIS error
 ---------------------------------------
    1    -277.0341116881      1.51e-03  
    2    -277.0369280829      8.71e-04  
    3    -277.0368001997      9.58e-04  
    4    -277.0377800414      3.78e-04  
    5    -277.0379711346      1.19e-04  
    6    -277.0379879398      1.89e-05  
    7    -277.0379883231      3.17e-06  
    8    -277.0379883360      1.05e-06  
    9    -277.0379883376      1.69e-07  
   10    -277.0379883377      3.62e-08  
   11    -277.0379883377      1.84e-09  Convergence criterion met
 ---------------------------------------
 SCF time:   CPU 6.39s  wall 2.00s 
 SCF   energy in the final basis set =     -277.0379883377
 Total energy in the final basis set =     -277.0379883377

 --------------------------------------------------------------
             Orbital Energies (a.u.) and Symmetries
 --------------------------------------------------------------

 Alpha MOs, Restricted
 -- Occupied --                  
-24.742 -24.742 -10.407 -10.269  -1.305  -1.241  -0.734  -0.654
  1 B1    1 A1    2 A1    3 A1    4 A1    2 B1    5 A1    6 A1                 
 -0.587  -0.539  -0.536  -0.466  -0.448  -0.444  -0.392  -0.257
  3 B1    7 A1    1 B2    1 A2    8 A1    4 B1    5 B1    2 B2                 
 -- Virtual --                   
 -0.070  -0.032   0.014   0.022   0.035   0.038   0.063   0.091
  3 B2    9 A1    6 B1   10 A1    7 B1   11 A1    4 B2   12 A1                 
  0.094   0.104   0.112   0.127   0.142   0.168   0.189   0.224
  5 B2   13 A1    8 B1   14 A1    9 B1   15 A1   10 B1   16 A1                 
  0.240   0.270   0.304   0.314   0.319   0.340   0.352   0.395
  2 A2   17 A1    6 B2   18 A1   11 B1   12 B1   19 A1   13 B1                 
  0.451   0.476   0.521   0.540   0.562   0.628   0.652   0.751
 14 B1   20 A1    7 B2   21 A1    8 B2   15 B1   22 A1   23 A1                 
  0.803   0.814   1.037   1.043   1.177   1.207   1.322   1.342
 16 B1   24 A1    9 B2    3 A2    4 A2   25 A1   26 A1   17 B1                 
  1.349   1.388   1.389   1.415   1.453   1.495   1.519   1.546
 10 B2   27 A1    5 A2   18 B1   19 B1   11 B2   28 A1   20 B1                 
  1.579   1.749   1.815   1.832   1.841   1.906   1.913   2.079
 29 A1    6 A2   30 A1   21 B1   12 B2   22 B1   31 A1   32 A1                 
  2.190   2.429   2.560   2.630   2.643   2.727   2.855   2.920
 33 A1   23 B1   13 B2   34 A1   24 B1   14 B2   35 A1   25 B1                 
  3.347   3.572   3.725   3.732   3.741   3.761   3.788   3.897
 26 B1   36 A1    7 A2   15 B2   27 B1   37 A1   28 B1    8 A2                 
  3.963   4.155   4.504   4.850   6.220   6.258   6.301   6.328
 16 B2   38 A1   39 A1   29 B1    9 A2   17 B2   40 A1   30 B1                 
  6.383   6.703  23.377  23.465  66.698  66.707
 41 A1   31 B1   42 A1   43 A1   44 A1   32 B1                                 

 Beta MOs, Restricted
 -- Occupied --                  
-24.742 -24.742 -10.407 -10.269  -1.305  -1.241  -0.734  -0.654
  1 B1    1 A1    2 A1    3 A1    4 A1    2 B1    5 A1    6 A1                 
 -0.587  -0.539  -0.536  -0.466  -0.448  -0.444  -0.392  -0.257
  3 B1    7 A1    1 B2    1 A2    8 A1    4 B1    5 B1    2 B2                 
 -- Virtual --                   
 -0.070  -0.032   0.014   0.022   0.035   0.038   0.063   0.091
  3 B2    9 A1    6 B1   10 A1    7 B1   11 A1    4 B2   12 A1                 
  0.094   0.104   0.112   0.127   0.142   0.168   0.189   0.224
  5 B2   13 A1    8 B1   14 A1    9 B1   15 A1   10 B1   16 A1                 
  0.240   0.270   0.304   0.314   0.319   0.340   0.352   0.395
  2 A2   17 A1    6 B2   18 A1   11 B1   12 B1   19 A1   13 B1                 
  0.451   0.476   0.521   0.540   0.562   0.628   0.652   0.751
 14 B1   20 A1    7 B2   21 A1    8 B2   15 B1   22 A1   23 A1                 
  0.803   0.814   1.037   1.043   1.177   1.207   1.322   1.342
 16 B1   24 A1    9 B2    3 A2    4 A2   25 A1   26 A1   17 B1                 
  1.349   1.388   1.389   1.415   1.453   1.495   1.519   1.546
 10 B2   27 A1    5 A2   18 B1   19 B1   11 B2   28 A1   20 B1                 
  1.579   1.749   1.815   1.832   1.841   1.906   1.913   2.079
 29 A1    6 A2   30 A1   21 B1   12 B2   22 B1   31 A1   32 A1                 
  2.190   2.429   2.560   2.630   2.643   2.727   2.855   2.920
 33 A1   23 B1   13 B2   34 A1   24 B1   14 B2   35 A1   25 B1                 
  3.347   3.572   3.725   3.732   3.741   3.761   3.788   3.897
 26 B1   36 A1    7 A2   15 B2   27 B1   37 A1   28 B1    8 A2                 
  3.963   4.155   4.504   4.850   6.220   6.258   6.301   6.328
 16 B2   38 A1   39 A1   29 B1    9 A2   17 B2   40 A1   30 B1                 
  6.383   6.703  23.377  23.465  66.698  66.707
 41 A1   31 B1   42 A1   43 A1   44 A1   32 B1                                 
 --------------------------------------------------------------

          Ground-State Mulliken Net Atomic Charges

     Atom                 Charge (a.u.)
  ----------------------------------------
      1 H                     0.155372
      2 F                    -0.079005
      3 H                     0.155372
      4 F                    -0.079005
      5 C                    -0.231822
      6 C                     0.079089
  ----------------------------------------
  Sum of atomic charges =    -0.000000

 -----------------------------------------------------------------
                    Cartesian Multipole Moments
 -----------------------------------------------------------------
    Charge (ESU x 10^10)
                -0.0000
    Dipole Moment (Debye)
         X      -0.0000      Y      -0.0000      Z       1.7256
       Tot       1.7256
    Quadrupole Moments (Debye-Ang)
        XX     -23.4790     XY      -0.0000     YY     -24.4175
        XZ       0.0000     YZ      -0.0000     ZZ     -18.4505
    Octopole Moments (Debye-Ang^2)
       XXX      -0.0000    XXY      -0.0000    XYY       0.0000
       YYY      -0.0000    XXZ      -5.7143    XYZ      -0.0000
       YYZ     -13.3602    XZZ      -0.0000    YZZ      -0.0000
       ZZZ     -11.0933
    Hexadecapole Moments (Debye-Ang^3)
      XXXX     -96.7800   XXXY      -0.0000   XXYY     -20.7462
      XYYY      -0.0000   YYYY     -26.5626   XXXZ       0.0000
      XXYZ      -0.0000   XYYZ      -0.0000   YYYZ      -0.0000
      XXZZ     -44.8291   XYZZ      -0.0000   YYZZ     -48.9649
      XZZZ      -0.0000   YZZZ      -0.0000   ZZZZ    -172.4085
 -----------------------------------------------------------------
 Calculating analytic gradient of the SCF energy
 Gradient of SCF Energy
            1           2           3           4           5           6
    1   0.0402044   0.0119098  -0.0402044  -0.0119098  -0.0000000   0.0000000
    2   0.0000000  -0.0000000  -0.0000000  -0.0000000  -0.0000000   0.0000000
    3   0.0667176  -0.0384306   0.0667176  -0.0384306   0.0449813  -0.1015553
 Max gradient component =       1.016E-01
 RMS gradient           =       3.924E-02
 Gradient time:  CPU 1.72 s  wall 0.53 s
 Geometry Optimization Parameters
   NAtoms,    NIC,     NZ,  NCons,   NDum,   NFix, NCnnct, MaxDiis
        6      27       0       0       0       0       0       0

 Cartesian Hessian Update
 Hessian Updated using BFGS Update


** GEOMETRY OPTIMIZATION IN DELOCALIZED INTERNAL COORDINATES **
   Searching for a Minimum

   Optimization Cycle:   4

                       Coordinates (Angstroms)
     ATOM                X               Y               Z
      1  H         0.9640545709    0.0000000000    2.6341858492
      2  F         1.0644262150    0.0000000000   -0.6498191853
      3  H        -0.9640545709    0.0000000000    2.6341858492
      4  F        -1.0644262150    0.0000000000   -0.6498191853
      5  C         0.0000000000    0.0000000000    1.8356919384
      6  C         0.0000000000    0.0000000000    0.1955747337
   Point Group: c2v   Number of degrees of freedom:     5


   Energy is   -277.037988338

 Hessian Updated using BFGS Update

  5 Hessian modes will be used to form the next step
  Hessian Eigenvalues:
     0.043964    0.145627    0.173749    0.402794    1.319337

 Minimum Search - Taking Simple RFO Step
 Searching for Lamda that Minimizes Along All modes
 Value Taken    Lamda =  -0.19877685
 Calculated Step too Large.  Step scaled by  0.333854
 Step Taken.  Stepsize is  0.300000

                             Maximum     Tolerance    Cnvgd?
         Gradient           0.179003      0.000300      NO
         Displacement       0.240635      0.001200      NO
         Energy change     -0.069657      0.000001      NO


 New Cartesian Coordinates Obtained by Inverse Iteration

 Displacement from previous Coordinates is:  0.464376
 ----------------------------------------------------------------
             Standard Nuclear Orientation (Angstroms)
    I     Atom           X                Y                Z
 ----------------------------------------------------------------
    1      H       0.9466390696     0.0000000000     2.5190035520
    2      F       1.0752176183     0.0000000000    -0.5406249693
    3      H      -0.9466390696     0.0000000000     2.5190035520
    4      F      -1.0752176183     0.0000000000    -0.5406249693
    5      C       0.0000000000     0.0000000000     1.7742452520
    6      C       0.0000000000     0.0000000000     0.2689975826
 ----------------------------------------------------------------
 Molecular Point Group                 C2v   NOp =  4
 Largest Abelian Subgroup              C2v   NOp =  4
 Nuclear Repulsion Energy =   111.3018543875 hartrees
 There are       16 alpha and       16 beta electrons
 Applying Cartesian multipole field
    Component          Value
    ---------          -----
     (2,0,0)        1.00000E-11
     (0,2,0)        2.00000E-11
     (0,0,2)       -3.00000E-11
 Nucleus-field energy     =    -0.0000000032 hartrees
 Requested basis set is 6-311++G(d,p)
 There are 34 shells and 102 basis functions
 A cutoff of  1.0D-11 yielded    569 shell pairs
 There are      5284 function pairs (      5720 Cartesian)
 Smallest overlap matrix eigenvalue = 2.51E-04
 Guess MOs from SCF MO coefficient file

 -----------------------------------------------------------------------
  General SCF calculation program by
  Eric Jon Sundstrom, Paul Horn, Yuezhi Mao, Dmitri Zuev, Alec White,
  David Stuck, Shaama M.S., Shane Yost, Joonho Lee, David Small,
  Daniel Levine, Susi Lehtola, Hugh Burton, Evgeny Epifanovsky
 -----------------------------------------------------------------------
 Exchange:     0.2000 Hartree-Fock + 0.0800 Slater + 0.7200 B88
 Correlation:  0.1900 VWN1RPA + 0.8100 LYP
 Using SG-1 standard quadrature grid
 using 4 threads for integral computing
 -------------------------------------------------------
 OpenMP Integral computing Module                
 Release: version 2.0, May 2017, Q-Chem Inc. Pleasanton 
 -------------------------------------------------------
 -------------------------------------------------------
 OpenMP BLAS3 based DFT computing Module                
 Release: version 1.0, May 2013, Q-Chem Inc. Pittsburgh 
 -------------------------------------------------------
 A restricted SCF calculation will be
 performed using DIIS
 SCF converges when DIIS error is below 1.0e-08
 ---------------------------------------
  Cycle       Energy         DIIS error
 ---------------------------------------
    1    -277.0946758365      1.71e-03  
    2    -277.0978684671      9.99e-04  
    3    -277.0983521229      8.36e-04  
    4    -277.0990335818      3.02e-04  
    5    -277.0991417959      9.11e-05  
    6    -277.0991518866      1.99e-05  
    7    -277.0991522948      2.17e-06  
    8    -277.0991522994      4.25e-07  
    9    -277.0991522997      5.78e-08  
   10    -277.0991522997      1.40e-08  
   11    -277.0991522997      1.06e-09  Convergence criterion met
 ---------------------------------------
 SCF time:   CPU 6.50s  wall 1.00s 
 SCF   energy in the final basis set =     -277.0991522997
 Total energy in the final basis set =     -277.0991522997

 --------------------------------------------------------------
             Orbital Energies (a.u.) and Symmetries
 --------------------------------------------------------------

 Alpha MOs, Restricted
 -- Occupied --                  
-24.739 -24.739 -10.392 -10.244  -1.306  -1.244  -0.755  -0.657
  1 B1    1 A1    2 A1    3 A1    4 A1    2 B1    5 A1    6 A1                 
 -0.590  -0.541  -0.537  -0.466  -0.453  -0.447  -0.400  -0.267
  3 B1    7 A1    1 B2    1 A2    8 A1    4 B1    5 B1    2 B2                 
 -- Virtual --                   
 -0.046  -0.016   0.020   0.025   0.042   0.063   0.067   0.094
  3 B2    9 A1    6 B1   10 A1    7 B1    4 B2   11 A1   12 A1                 
  0.097   0.113   0.117   0.133   0.144   0.179   0.217   0.234
  5 B2   13 A1    8 B1   14 A1    9 B1   15 A1   10 B1   16 A1                 
  0.239   0.290   0.308   0.324   0.334   0.341   0.362   0.394
  2 A2   17 A1    6 B2   18 A1   11 B1   12 B1   19 A1   13 B1                 
  0.476   0.480   0.527   0.555   0.566   0.644   0.665   0.758
 20 A1   14 B1    7 B2   21 A1    8 B2   15 B1   22 A1   23 A1                 
  0.824   0.835   1.035   1.046   1.179   1.241   1.359   1.364
 24 A1   16 B1    3 A2    9 B2    4 A2   25 A1   26 A1   10 B2                 
  1.377   1.391   1.400   1.410   1.473   1.532   1.541   1.551
 17 B1    5 A2   27 A1   18 B1   19 B1   20 B1   11 B2   28 A1                 
  1.616   1.808   1.856   1.858   1.908   1.941   1.975   2.193
 29 A1    6 A2   30 A1   21 B1   12 B2   31 A1   22 B1   32 A1                 
  2.245   2.521   2.580   2.658   2.678   2.765   2.956   2.971
 33 A1   23 B1   13 B2   34 A1   24 B1   14 B2   25 B1   35 A1                 
  3.442   3.639   3.726   3.736   3.741   3.786   3.831   3.922
 26 B1   36 A1    7 A2   15 B2   27 B1   37 A1   28 B1    8 A2                 
  3.973   4.188   4.585   4.877   6.221   6.265   6.308   6.332
 16 B2   38 A1   39 A1   29 B1    9 A2   17 B2   40 A1   30 B1                 
  6.421   6.767  23.440  23.641  66.703  66.717
 41 A1   31 B1   42 A1   43 A1   44 A1   32 B1                                 

 Beta MOs, Restricted
 -- Occupied --                  
-24.739 -24.739 -10.392 -10.244  -1.306  -1.244  -0.755  -0.657
  1 B1    1 A1    2 A1    3 A1    4 A1    2 B1    5 A1    6 A1                 
 -0.590  -0.541  -0.537  -0.466  -0.453  -0.447  -0.400  -0.267
  3 B1    7 A1    1 B2    1 A2    8 A1    4 B1    5 B1    2 B2                 
 -- Virtual --                   
 -0.046  -0.016   0.020   0.025   0.042   0.063   0.067   0.094
  3 B2    9 A1    6 B1   10 A1    7 B1    4 B2   11 A1   12 A1                 
  0.097   0.113   0.117   0.133   0.144   0.179   0.217   0.234
  5 B2   13 A1    8 B1   14 A1    9 B1   15 A1   10 B1   16 A1                 
  0.239   0.290   0.308   0.324   0.334   0.341   0.362   0.394
  2 A2   17 A1    6 B2   18 A1   11 B1   12 B1   19 A1   13 B1                 
  0.476   0.480   0.527   0.555   0.566   0.644   0.665   0.758
 20 A1   14 B1    7 B2   21 A1    8 B2   15 B1   22 A1   23 A1                 
  0.824   0.835   1.035   1.046   1.179   1.241   1.359   1.364
 24 A1   16 B1    3 A2    9 B2    4 A2   25 A1   26 A1   10 B2                 
  1.377   1.391   1.400   1.410   1.473   1.532   1.541   1.551
 17 B1    5 A2   27 A1   18 B1   19 B1   20 B1   11 B2   28 A1                 
  1.616   1.808   1.856   1.858   1.908   1.941   1.975   2.193
 29 A1    6 A2   30 A1   21 B1   12 B2   31 A1   22 B1   32 A1                 
  2.245   2.521   2.580   2.658   2.678   2.765   2.956   2.971
 33 A1   23 B1   13 B2   34 A1   24 B1   14 B2   25 B1   35 A1                 
  3.442   3.639   3.726   3.736   3.741   3.786   3.831   3.922
 26 B1   36 A1    7 A2   15 B2   27 B1   37 A1   28 B1    8 A2                 
  3.973   4.188   4.585   4.877   6.221   6.265   6.308   6.332
 16 B2   38 A1   39 A1   29 B1    9 A2   17 B2   40 A1   30 B1                 
  6.421   6.767  23.440  23.641  66.703  66.717
 41 A1   31 B1   42 A1   43 A1   44 A1   32 B1                                 
 --------------------------------------------------------------

          Ground-State Mulliken Net Atomic Charges

     Atom                 Charge (a.u.)
  ----------------------------------------
      1 H                     0.152195
      2 F                    -0.091518
      3 H                     0.152195
      4 F                    -0.091518
      5 C                    -0.214103
      6 C                     0.092750
  ----------------------------------------
  Sum of atomic charges =     0.000000

 -----------------------------------------------------------------
                    Cartesian Multipole Moments
 -----------------------------------------------------------------
    Charge (ESU x 10^10)
                 0.0000
    Dipole Moment (Debye)
         X       0.0000      Y       0.0000      Z       1.6389
       Tot       1.6389
    Quadrupole Moments (Debye-Ang)
        XX     -23.2812     XY       0.0000     YY     -23.8533
        XZ      -0.0000     YZ       0.0000     ZZ     -18.8374
    Octopole Moments (Debye-Ang^2)
       XXX       0.0000    XXY       0.0000    XYY      -0.0000
       YYY       0.0000    XXZ      -6.5136    XYZ      -0.0000
       YYZ     -13.3880    XZZ       0.0000    YZZ       0.0000
       ZZZ     -16.4416
    Hexadecapole Moments (Debye-Ang^3)
      XXXX     -96.8677   XXXY      -0.0000   XXYY     -20.4595
      XYYY      -0.0000   YYYY     -24.8523   XXXZ       0.0000
      XXYZ       0.0000   XYYZ       0.0000   YYYZ       0.0000
      XXZZ     -41.8935   XYZZ      -0.0000   YYZZ     -43.7545
      XZZZ       0.0000   YZZZ       0.0000   ZZZZ    -162.3539
 -----------------------------------------------------------------
 Calculating analytic gradient of the SCF energy
 Gradient of SCF Energy
            1           2           3           4           5           6
    1   0.0343679   0.0102784  -0.0343679  -0.0102784   0.0000000  -0.0000000
    2  -0.0000000   0.0000000  -0.0000000  -0.0000000   0.0000000  -0.0000000
    3   0.0545267  -0.0245464   0.0545267  -0.0245464   0.0395531  -0.0995135
 Max gradient component =       9.951E-02
 RMS gradient           =       3.431E-02
 Gradient time:  CPU 1.76 s  wall 0.54 s
 Geometry Optimization Parameters
   NAtoms,    NIC,     NZ,  NCons,   NDum,   NFix, NCnnct, MaxDiis
        6      27       0       0       0       0       0       0

 Cartesian Hessian Update
 Hessian Updated using BFGS Update


** GEOMETRY OPTIMIZATION IN DELOCALIZED INTERNAL COORDINATES **
   Searching for a Minimum

   Optimization Cycle:   5

                       Coordinates (Angstroms)
     ATOM                X               Y               Z
      1  H         0.9466390696    0.0000000000    2.5190035520
      2  F         1.0752176183    0.0000000000   -0.5406249693
      3  H        -0.9466390696    0.0000000000    2.5190035520
      4  F        -1.0752176183    0.0000000000   -0.5406249693
      5  C         0.0000000000    0.0000000000    1.7742452520
      6  C         0.0000000000    0.0000000000    0.2689975826
   Point Group: c2v   Number of degrees of freedom:     5


   Energy is   -277.099152300

 Hessian Updated using BFGS Update

  5 Hessian modes will be used to form the next step
  Hessian Eigenvalues:
     0.129268    0.141902    0.172615    0.402581    1.330380

 Minimum Search - Taking Simple RFO Step
 Searching for Lamda that Minimizes Along All modes
 Value Taken    Lamda =  -0.12612270
 Calculated Step too Large.  Step scaled by  0.429377
 Step Taken.  Stepsize is  0.300000

                             Maximum     Tolerance    Cnvgd?
         Gradient           0.140869      0.000300      NO
         Displacement       0.233379      0.001200      NO
         Energy change     -0.061164      0.000001      NO


 New Cartesian Coordinates Obtained by Inverse Iteration

 Displacement from previous Coordinates is:  0.451767
 ----------------------------------------------------------------
             Standard Nuclear Orientation (Angstroms)
    I     Atom           X                Y                Z
 ----------------------------------------------------------------
    1      H       0.9250947786     0.0000000000     2.4050276592
    2      F       1.0827212931     0.0000000000    -0.4377600684
    3      H      -0.9250947786     0.0000000000     2.4050276592
    4      F      -1.0827212931     0.0000000000    -0.4377600684
    5      C       0.0000000000     0.0000000000     1.7193233734
    6      C       0.0000000000     0.0000000000     0.3461414450
 ----------------------------------------------------------------
 Molecular Point Group                 C2v   NOp =  4
 Largest Abelian Subgroup              C2v   NOp =  4
 Nuclear Repulsion Energy =   114.7980033663 hartrees
 There are       16 alpha and       16 beta electrons
 Applying Cartesian multipole field
    Component          Value
    ---------          -----
     (2,0,0)        1.00000E-11
     (0,2,0)        2.00000E-11
     (0,0,2)       -3.00000E-11
 Nucleus-field energy     =    -0.0000000028 hartrees
 Requested basis set is 6-311++G(d,p)
 There are 34 shells and 102 basis functions
 A cutoff of  1.0D-11 yielded    579 shell pairs
 There are      5340 function pairs (      5776 Cartesian)
 Smallest overlap matrix eigenvalue = 1.50E-04
 Guess MOs from SCF MO coefficient file

 -----------------------------------------------------------------------
  General SCF calculation program by
  Eric Jon Sundstrom, Paul Horn, Yuezhi Mao, Dmitri Zuev, Alec White,
  David Stuck, Shaama M.S., Shane Yost, Joonho Lee, David Small,
  Daniel Levine, Susi Lehtola, Hugh Burton, Evgeny Epifanovsky
 -----------------------------------------------------------------------
 Exchange:     0.2000 Hartree-Fock + 0.0800 Slater + 0.7200 B88
 Correlation:  0.1900 VWN1RPA + 0.8100 LYP
 Using SG-1 standard quadrature grid
 using 4 threads for integral computing
 -------------------------------------------------------
 OpenMP Integral computing Module                
 Release: version 2.0, May 2017, Q-Chem Inc. Pleasanton 
 -------------------------------------------------------
 -------------------------------------------------------
 OpenMP BLAS3 based DFT computing Module                
 Release: version 1.0, May 2013, Q-Chem Inc. Pittsburgh 
 -------------------------------------------------------
 A restricted SCF calculation will be
 performed using DIIS
 SCF converges when DIIS error is below 1.0e-08
 ---------------------------------------
  Cycle       Energy         DIIS error
 ---------------------------------------
    1    -277.1363809598      2.03e-03  
    2    -277.1400065729      1.19e-03  
    3    -277.1409624701      8.53e-04  
    4    -277.1416583368      2.63e-04  
    5    -277.1417280508      5.13e-05  
    6    -277.1417306346      2.52e-05  
    7    -277.1417313717      1.84e-06  
    8    -277.1417313745      1.26e-07  
    9    -277.1417313745      4.64e-08  
   10    -277.1417313746      3.47e-09  Convergence criterion met
 ---------------------------------------
 SCF time:   CPU 6.07s  wall 2.00s 
 SCF   energy in the final basis set =     -277.1417313746
 Total energy in the final basis set =     -277.1417313746

 --------------------------------------------------------------
             Orbital Energies (a.u.) and Symmetries
 --------------------------------------------------------------

 Alpha MOs, Restricted
 -- Occupied --                  
-24.732 -24.732 -10.371 -10.215  -1.304  -1.244  -0.784  -0.656
  1 B1    1 A1    2 A1    3 A1    4 A1    2 B1    5 A1    6 A1                 
 -0.592  -0.543  -0.537  -0.464  -0.456  -0.449  -0.409  -0.280
  3 B1    7 A1    1 B2    1 A2    8 A1    4 B1    5 B1    2 B2                 
 -- Virtual --                   
 -0.020  -0.010   0.023   0.027   0.050   0.064   0.079   0.097
  3 B2    9 A1    6 B1   10 A1    7 B1    4 B2   11 A1   12 A1                 
  0.101   0.122   0.135   0.138   0.148   0.191   0.238   0.239
  5 B2    8 B1   13 A1   14 A1    9 B1   15 A1   10 B1    2 A2                 
  0.241   0.304   0.312   0.331   0.338   0.354   0.395   0.398
 16 A1   17 A1    6 B2   18 A1   11 B1   12 B1   13 B1   19 A1                 
  0.486   0.522   0.526   0.574   0.574   0.658   0.688   0.766
 20 A1   14 B1    7 B2   21 A1    8 B2   15 B1   22 A1   23 A1                 
  0.840   0.863   1.024   1.074   1.183   1.260   1.374   1.382
 24 A1   16 B1    3 A2    9 B2    4 A2   25 A1   10 B2   26 A1                 
  1.396   1.397   1.409   1.413   1.495   1.543   1.573   1.599
  5 A2   17 B1   18 B1   27 A1   19 B1   20 B1   28 A1   11 B2                 
  1.678   1.879   1.879   1.885   1.978   1.992   2.071   2.258
 29 A1    6 A2   21 B1   30 A1   12 B2   31 A1   22 B1   32 A1                 
  2.361   2.556   2.607   2.680   2.746   2.803   2.988   3.140
 33 A1   23 B1   13 B2   34 A1   24 B1   14 B2   25 B1   35 A1                 
  3.557   3.655   3.729   3.745   3.747   3.809   3.903   3.947
 26 B1   36 A1    7 A2   15 B2   27 B1   37 A1   28 B1    8 A2                 
  3.982   4.211   4.656   4.898   6.224   6.273   6.319   6.337
 16 B2   38 A1   39 A1   29 B1    9 A2   17 B2   40 A1   30 B1                 
  6.474   6.818  23.486  23.996  66.711  66.733
 41 A1   31 B1   42 A1   43 A1   44 A1   32 B1                                 

 Beta MOs, Restricted
 -- Occupied --                  
-24.732 -24.732 -10.371 -10.215  -1.304  -1.244  -0.784  -0.656
  1 B1    1 A1    2 A1    3 A1    4 A1    2 B1    5 A1    6 A1                 
 -0.592  -0.543  -0.537  -0.464  -0.456  -0.449  -0.409  -0.280
  3 B1    7 A1    1 B2    1 A2    8 A1    4 B1    5 B1    2 B2                 
 -- Virtual --                   
 -0.020  -0.010   0.023   0.027   0.050   0.064   0.079   0.097
  3 B2    9 A1    6 B1   10 A1    7 B1    4 B2   11 A1   12 A1                 
  0.101   0.122   0.135   0.138   0.148   0.191   0.238   0.239
  5 B2    8 B1   13 A1   14 A1    9 B1   15 A1   10 B1    2 A2                 
  0.241   0.304   0.312   0.331   0.338   0.354   0.395   0.398
 16 A1   17 A1    6 B2   18 A1   11 B1   12 B1   13 B1   19 A1                 
  0.486   0.522   0.526   0.574   0.574   0.658   0.688   0.766
 20 A1   14 B1    7 B2   21 A1    8 B2   15 B1   22 A1   23 A1                 
  0.840   0.863   1.024   1.074   1.183   1.260   1.374   1.382
 24 A1   16 B1    3 A2    9 B2    4 A2   25 A1   10 B2   26 A1                 
  1.396   1.397   1.409   1.413   1.495   1.543   1.573   1.599
  5 A2   17 B1   18 B1   27 A1   19 B1   20 B1   28 A1   11 B2                 
  1.678   1.879   1.879   1.885   1.978   1.992   2.071   2.258
 29 A1    6 A2   21 B1   30 A1   12 B2   31 A1   22 B1   32 A1                 
  2.361   2.556   2.607   2.680   2.746   2.803   2.988   3.140
 33 A1   23 B1   13 B2   34 A1   24 B1   14 B2   25 B1   35 A1                 
  3.557   3.655   3.729   3.745   3.747   3.809   3.903   3.947
 26 B1   36 A1    7 A2   15 B2   27 B1   37 A1   28 B1    8 A2                 
  3.982   4.211   4.656   4.898   6.224   6.273   6.319   6.337
 16 B2   38 A1   39 A1   29 B1    9 A2   17 B2   40 A1   30 B1                 
  6.474   6.818  23.486  23.996  66.711  66.733
 41 A1   31 B1   42 A1   43 A1   44 A1   32 B1                                 
 --------------------------------------------------------------

          Ground-State Mulliken Net Atomic Charges

     Atom                 Charge (a.u.)
  ----------------------------------------
      1 H                     0.149753
      2 F                    -0.110051
      3 H                     0.149753
      4 F                    -0.110051
      5 C                    -0.182460
      6 C                     0.103057
  ----------------------------------------
  Sum of atomic charges =    -0.000000

 -----------------------------------------------------------------
                    Cartesian Multipole Moments
 -----------------------------------------------------------------
    Charge (ESU x 10^10)
                -0.0000
    Dipole Moment (Debye)
         X       0.0000      Y      -0.0000      Z       1.6534
       Tot       1.6534
    Quadrupole Moments (Debye-Ang)
        XX     -23.0901     XY      -0.0000     YY     -23.2284
        XZ      -0.0000     YZ      -0.0000     ZZ     -18.9986
    Octopole Moments (Debye-Ang^2)
       XXX      -0.0000    XXY      -0.0000    XYY      -0.0000
       YYY      -0.0000    XXZ      -7.1965    XYZ      -0.0000
       YYZ     -13.3016    XZZ      -0.0000    YZZ      -0.0000
       ZZZ     -20.7967
    Hexadecapole Moments (Debye-Ang^3)
      XXXX     -96.6484   XXXY      -0.0000   XXYY     -20.0905
      XYYY      -0.0000   YYYY     -23.0076   XXXZ      -0.0000
      XXYZ      -0.0000   XYYZ      -0.0000   YYYZ      -0.0000
      XXZZ     -39.2918   XYZZ      -0.0000   YYZZ     -39.0560
      XZZZ       0.0000   YZZZ      -0.0000   ZZZZ    -152.4088
 -----------------------------------------------------------------
 Calculating analytic gradient of the SCF energy
 Gradient of SCF Energy
            1           2           3           4           5           6
    1   0.0224014   0.0064986  -0.0224014  -0.0064986   0.0000000  -0.0000000
    2   0.0000000   0.0000000  -0.0000000   0.0000000  -0.0000000   0.0000000
    3   0.0372862  -0.0109095   0.0372862  -0.0109095  -0.0071974  -0.0455559
 Max gradient component =       4.556E-02
 RMS gradient           =       1.861E-02
 Gradient time:  CPU 1.82 s  wall 0.55 s
 Geometry Optimization Parameters
   NAtoms,    NIC,     NZ,  NCons,   NDum,   NFix, NCnnct, MaxDiis
        6      27       0       0       0       0       0       0

 Cartesian Hessian Update
 Hessian Updated using BFGS Update


** GEOMETRY OPTIMIZATION IN DELOCALIZED INTERNAL COORDINATES **
   Searching for a Minimum

   Optimization Cycle:   6

                       Coordinates (Angstroms)
     ATOM                X               Y               Z
      1  H         0.9250947786    0.0000000000    2.4050276592
      2  F         1.0827212931    0.0000000000   -0.4377600684
      3  H        -0.9250947786    0.0000000000    2.4050276592
      4  F        -1.0827212931    0.0000000000   -0.4377600684
      5  C         0.0000000000    0.0000000000    1.7193233734
      6  C         0.0000000000    0.0000000000    0.3461414450
   Point Group: c2v   Number of degrees of freedom:     5


   Energy is   -277.141731375

 Hessian Updated using BFGS Update

  5 Hessian modes will be used to form the next step
  Hessian Eigenvalues:
     0.136311    0.164017    0.310115    0.406609    1.330796

 Minimum Search - Taking Simple RFO Step
 Searching for Lamda that Minimizes Along All modes
 Value Taken    Lamda =  -0.03299214
 Calculated Step too Large.  Step scaled by  0.813006
 Step Taken.  Stepsize is  0.300000

                             Maximum     Tolerance    Cnvgd?
         Gradient           0.071533      0.000300      NO
         Displacement       0.181627      0.001200      NO
         Energy change     -0.042579      0.000001      NO


 New Cartesian Coordinates Obtained by Inverse Iteration

 Displacement from previous Coordinates is:  0.373223
 ----------------------------------------------------------------
             Standard Nuclear Orientation (Angstroms)
    I     Atom           X                Y                Z
 ----------------------------------------------------------------
    1      H       0.8850507498     0.0000000000     2.3032384536
    2      F       1.0739199354     0.0000000000    -0.3669035639
    3      H      -0.8850507498     0.0000000000     2.3032384536
    4      F      -1.0739199354     0.0000000000    -0.3669035639
    5      C       0.0000000000     0.0000000000     1.7117360765
    6      C       0.0000000000     0.0000000000     0.4155941442
 ----------------------------------------------------------------
 Molecular Point Group                 C2v   NOp =  4
 Largest Abelian Subgroup              C2v   NOp =  4
 Nuclear Repulsion Energy =   117.8368738257 hartrees
 There are       16 alpha and       16 beta electrons
 Applying Cartesian multipole field
    Component          Value
    ---------          -----
     (2,0,0)        1.00000E-11
     (0,2,0)        2.00000E-11
     (0,0,2)       -3.00000E-11
 Nucleus-field energy     =    -0.0000000026 hartrees
 Requested basis set is 6-311++G(d,p)
 There are 34 shells and 102 basis functions
 A cutoff of  1.0D-11 yielded    581 shell pairs
 There are      5342 function pairs (      5778 Cartesian)
 Smallest overlap matrix eigenvalue = 1.05E-04
 Guess MOs from SCF MO coefficient file

 -----------------------------------------------------------------------
  General SCF calculation program by
  Eric Jon Sundstrom, Paul Horn, Yuezhi Mao, Dmitri Zuev, Alec White,
  David Stuck, Shaama M.S., Shane Yost, Joonho Lee, David Small,
  Daniel Levine, Susi Lehtola, Hugh Burton, Evgeny Epifanovsky
 -----------------------------------------------------------------------
 Exchange:     0.2000 Hartree-Fock + 0.0800 Slater + 0.7200 B88
 Correlation:  0.1900 VWN1RPA + 0.8100 LYP
 Using SG-1 standard quadrature grid
 using 4 threads for integral computing
 -------------------------------------------------------
 OpenMP Integral computing Module                
 Release: version 2.0, May 2017, Q-Chem Inc. Pleasanton 
 -------------------------------------------------------
 -------------------------------------------------------
 OpenMP BLAS3 based DFT computing Module                
 Release: version 1.0, May 2013, Q-Chem Inc. Pittsburgh 
 -------------------------------------------------------
 A restricted SCF calculation will be
 performed using DIIS
 SCF converges when DIIS error is below 1.0e-08
 ---------------------------------------
  Cycle       Energy         DIIS error
 ---------------------------------------
    1    -277.1495639006      1.95e-03  
    2    -277.1520290798      1.20e-03  
    3    -277.1530256231      8.40e-04  
    4    -277.1537522243      2.22e-04  
    5    -277.1538019280      1.97e-05  
    6    -277.1538020891      1.64e-05  
    7    -277.1538023769      1.46e-06  
    8    -277.1538023789      1.09e-07  
    9    -277.1538023789      1.93e-08  
   10    -277.1538023789      1.89e-09  Convergence criterion met
 ---------------------------------------
 SCF time:   CPU 6.14s  wall 2.00s 
 SCF   energy in the final basis set =     -277.1538023789
 Total energy in the final basis set =     -277.1538023789

 --------------------------------------------------------------
             Orbital Energies (a.u.) and Symmetries
 --------------------------------------------------------------

 Alpha MOs, Restricted
 -- Occupied --                  
-24.727 -24.727 -10.356 -10.187  -1.305  -1.242  -0.807  -0.658
  1 B1    1 A1    2 A1    3 A1    4 A1    2 B1    5 A1    6 A1                 
 -0.594  -0.550  -0.538  -0.461  -0.458  -0.456  -0.424  -0.288
  3 B1    7 A1    1 B2    1 A2    8 A1    4 B1    5 B1    2 B2                 
 -- Virtual --                   
 -0.006  -0.004   0.026   0.030   0.059   0.065   0.083   0.098
  9 A1    3 B2    6 B1   10 A1    7 B1    4 B2   11 A1   12 A1                 
  0.105   0.130   0.142   0.153   0.157   0.202   0.239   0.247
  5 B2    8 B1   13 A1    9 B1   14 A1   15 A1    2 A2   16 A1                 
  0.249   0.313   0.314   0.336   0.339   0.366   0.398   0.417
 10 B1   17 A1    6 B2   18 A1   11 B1   12 B1   13 B1   19 A1                 
  0.511   0.523   0.575   0.583   0.590   0.679   0.719   0.770
 20 A1    7 B2   14 B1    8 B2   21 A1   15 B1   22 A1   23 A1                 
  0.863   0.880   1.016   1.104   1.190   1.263   1.380   1.393
 24 A1   16 B1    3 A2    9 B2    4 A2   25 A1   10 B2   26 A1                 
  1.393   1.403   1.413   1.425   1.517   1.591   1.606   1.663
 17 B1    5 A2   18 B1   27 A1   19 B1   20 B1   28 A1   11 B2                 
  1.725   1.898   1.902   1.982   2.021   2.051   2.165   2.257
 29 A1   30 A1   21 B1    6 A2   12 B2   31 A1   22 B1   32 A1                 
  2.558   2.559   2.626   2.707   2.830   2.834   3.013   3.251
 33 A1   23 B1   13 B2   34 A1   14 B2   24 B1   25 B1   35 A1                 
  3.687   3.732   3.747   3.751   3.762   3.824   3.964   3.969
 36 A1    7 A2   26 B1   15 B2   27 B1   37 A1    8 A2   28 B1                 
  3.998   4.241   4.698   4.918   6.228   6.277   6.332   6.343
 16 B2   38 A1   39 A1   29 B1    9 A2   17 B2   40 A1   30 B1                 
  6.517   6.851  23.559  24.335  66.717  66.746
 41 A1   31 B1   42 A1   43 A1   44 A1   32 B1                                 

 Beta MOs, Restricted
 -- Occupied --                  
-24.727 -24.727 -10.356 -10.187  -1.305  -1.242  -0.807  -0.658
  1 B1    1 A1    2 A1    3 A1    4 A1    2 B1    5 A1    6 A1                 
 -0.594  -0.550  -0.538  -0.461  -0.458  -0.456  -0.424  -0.288
  3 B1    7 A1    1 B2    1 A2    8 A1    4 B1    5 B1    2 B2                 
 -- Virtual --                   
 -0.006  -0.004   0.026   0.030   0.059   0.065   0.083   0.098
  9 A1    3 B2    6 B1   10 A1    7 B1    4 B2   11 A1   12 A1                 
  0.105   0.130   0.142   0.153   0.157   0.202   0.239   0.247
  5 B2    8 B1   13 A1    9 B1   14 A1   15 A1    2 A2   16 A1                 
  0.249   0.313   0.314   0.336   0.339   0.366   0.398   0.417
 10 B1   17 A1    6 B2   18 A1   11 B1   12 B1   13 B1   19 A1                 
  0.511   0.523   0.575   0.583   0.590   0.679   0.719   0.770
 20 A1    7 B2   14 B1    8 B2   21 A1   15 B1   22 A1   23 A1                 
  0.863   0.880   1.016   1.104   1.190   1.263   1.380   1.393
 24 A1   16 B1    3 A2    9 B2    4 A2   25 A1   10 B2   26 A1                 
  1.393   1.403   1.413   1.425   1.517   1.591   1.606   1.663
 17 B1    5 A2   18 B1   27 A1   19 B1   20 B1   28 A1   11 B2                 
  1.725   1.898   1.902   1.982   2.021   2.051   2.165   2.257
 29 A1   30 A1   21 B1    6 A2   12 B2   31 A1   22 B1   32 A1                 
  2.558   2.559   2.626   2.707   2.830   2.834   3.013   3.251
 33 A1   23 B1   13 B2   34 A1   14 B2   24 B1   25 B1   35 A1                 
  3.687   3.732   3.747   3.751   3.762   3.824   3.964   3.969
 36 A1    7 A2   26 B1   15 B2   27 B1   37 A1    8 A2   28 B1                 
  3.998   4.241   4.698   4.918   6.228   6.277   6.332   6.343
 16 B2   38 A1   39 A1   29 B1    9 A2   17 B2   40 A1   30 B1                 
  6.517   6.851  23.559  24.335  66.717  66.746
 41 A1   31 B1   42 A1   43 A1   44 A1   32 B1                                 
 --------------------------------------------------------------

          Ground-State Mulliken Net Atomic Charges

     Atom                 Charge (a.u.)
  ----------------------------------------
      1 H                     0.143711
      2 F                    -0.123018
      3 H                     0.143711
      4 F                    -0.123018
      5 C                    -0.139151
      6 C                     0.097764
  ----------------------------------------
  Sum of atomic charges =    -0.000000

 -----------------------------------------------------------------
                    Cartesian Multipole Moments
 -----------------------------------------------------------------
    Charge (ESU x 10^10)
                -0.0000
    Dipole Moment (Debye)
         X      -0.0000      Y       0.0000      Z       1.6691
       Tot       1.6691
    Quadrupole Moments (Debye-Ang)
        XX     -22.8445     XY      -0.0000     YY     -22.7100
        XZ      -0.0000     YZ       0.0000     ZZ     -19.1489
    Octopole Moments (Debye-Ang^2)
       XXX      -0.0000    XXY       0.0000    XYY      -0.0000
       YYY       0.0000    XXZ      -7.7996    XYZ      -0.0000
       YYZ     -13.2787    XZZ      -0.0000    YZZ       0.0000
       ZZZ     -24.3902
    Hexadecapole Moments (Debye-Ang^3)
      XXXX     -93.9730   XXXY      -0.0000   XXYY     -19.3672
      XYYY      -0.0000   YYYY     -21.7042   XXXZ      -0.0000
      XXYZ       0.0000   XYYZ       0.0000   YYYZ       0.0000
      XXZZ     -37.6898   XYZZ      -0.0000   YYZZ     -36.1358
      XZZZ      -0.0000   YZZZ       0.0000   ZZZZ    -148.5064
 -----------------------------------------------------------------
 Calculating analytic gradient of the SCF energy
 Gradient of SCF Energy
            1           2           3           4           5           6
    1  -0.0151462  -0.0024145   0.0151462   0.0024145   0.0000000   0.0000000
    2   0.0000000  -0.0000000   0.0000000   0.0000000  -0.0000000   0.0000000
    3   0.0019083  -0.0034344   0.0019083  -0.0034344  -0.0255476   0.0286000
 Max gradient component =       2.860E-02
 RMS gradient           =       1.047E-02
 Gradient time:  CPU 1.86 s  wall 0.56 s
 Geometry Optimization Parameters
   NAtoms,    NIC,     NZ,  NCons,   NDum,   NFix, NCnnct, MaxDiis
        6      27       0       0       0       0       0       0

 Cartesian Hessian Update
 Hessian Updated using BFGS Update


** GEOMETRY OPTIMIZATION IN DELOCALIZED INTERNAL COORDINATES **
   Searching for a Minimum

   Optimization Cycle:   7

                       Coordinates (Angstroms)
     ATOM                X               Y               Z
      1  H         0.8850507498    0.0000000000    2.3032384536
      2  F         1.0739199354    0.0000000000   -0.3669035639
      3  H        -0.8850507498    0.0000000000    2.3032384536
      4  F        -1.0739199354    0.0000000000   -0.3669035639
      5  C         0.0000000000    0.0000000000    1.7117360765
      6  C         0.0000000000    0.0000000000    0.4155941442
   Point Group: c2v   Number of degrees of freedom:     5


   Energy is   -277.153802379

 Hessian Updated using BFGS Update

  5 Hessian modes will be used to form the next step
  Hessian Eigenvalues:
     0.149092    0.168241    0.389799    0.483720    1.342457

 Minimum Search - Taking Simple RFO Step
 Searching for Lamda that Minimizes Along All modes
 Value Taken    Lamda =  -0.00269859
 Step Taken.  Stepsize is  0.105006

                             Maximum     Tolerance    Cnvgd?
         Gradient           0.027111      0.000300      NO
         Displacement       0.078928      0.001200      NO
         Energy change     -0.012071      0.000001      NO


 New Cartesian Coordinates Obtained by Inverse Iteration

 Displacement from previous Coordinates is:  0.108096
 ----------------------------------------------------------------
             Standard Nuclear Orientation (Angstroms)
    I     Atom           X                Y                Z
 ----------------------------------------------------------------
    1      H       0.9237366372     0.0000000000     2.2972710745
    2      F       1.0687693326     0.0000000000    -0.3678782654
    3      H      -0.9237366372     0.0000000000     2.2972710745
    4      F      -1.0687693326     0.0000000000    -0.3678782654
    5      C       0.0000000000     0.0000000000     1.7239838222
    6      C       0.0000000000     0.0000000000     0.4172305595
 ----------------------------------------------------------------
 Molecular Point Group                 C2v   NOp =  4
 Largest Abelian Subgroup              C2v   NOp =  4
 Nuclear Repulsion Energy =   117.6459675678 hartrees
 There are       16 alpha and       16 beta electrons
 Applying Cartesian multipole field
    Component          Value
    ---------          -----
     (2,0,0)        1.00000E-11
     (0,2,0)        2.00000E-11
     (0,0,2)       -3.00000E-11
 Nucleus-field energy     =    -0.0000000026 hartrees
 Requested basis set is 6-311++G(d,p)
 There are 34 shells and 102 basis functions
 A cutoff of  1.0D-11 yielded    581 shell pairs
 There are      5342 function pairs (      5778 Cartesian)
 Smallest overlap matrix eigenvalue = 1.08E-04
 Guess MOs from SCF MO coefficient file

 -----------------------------------------------------------------------
  General SCF calculation program by
  Eric Jon Sundstrom, Paul Horn, Yuezhi Mao, Dmitri Zuev, Alec White,
  David Stuck, Shaama M.S., Shane Yost, Joonho Lee, David Small,
  Daniel Levine, Susi Lehtola, Hugh Burton, Evgeny Epifanovsky
 -----------------------------------------------------------------------
 Exchange:     0.2000 Hartree-Fock + 0.0800 Slater + 0.7200 B88
 Correlation:  0.1900 VWN1RPA + 0.8100 LYP
 Using SG-1 standard quadrature grid
 using 4 threads for integral computing
 -------------------------------------------------------
 OpenMP Integral computing Module                
 Release: version 2.0, May 2017, Q-Chem Inc. Pleasanton 
 -------------------------------------------------------
 -------------------------------------------------------
 OpenMP BLAS3 based DFT computing Module                
 Release: version 1.0, May 2013, Q-Chem Inc. Pittsburgh 
 -------------------------------------------------------
 A restricted SCF calculation will be
 performed using DIIS
 SCF converges when DIIS error is below 1.0e-08
 ---------------------------------------
  Cycle       Energy         DIIS error
 ---------------------------------------
    1    -277.1549649721      5.22e-04  
    2    -277.1552021325      2.21e-04  
    3    -277.1551912202      2.48e-04  
    4    -277.1552658948      3.60e-05  
    5    -277.1552672407      3.72e-06  
    6    -277.1552672564      8.49e-07  
    7    -277.1552672570      6.16e-07  
    8    -277.1552672573      7.33e-08  
    9    -277.1552672573      6.98e-09  Convergence criterion met
 ---------------------------------------
 SCF time:   CPU 5.54s  wall 1.00s 
 SCF   energy in the final basis set =     -277.1552672573
 Total energy in the final basis set =     -277.1552672573

 --------------------------------------------------------------
             Orbital Energies (a.u.) and Symmetries
 --------------------------------------------------------------

 Alpha MOs, Restricted
 -- Occupied --                  
-24.728 -24.728 -10.357 -10.192  -1.307  -1.243  -0.804  -0.658
  1 B1    1 A1    2 A1    3 A1    4 A1    2 B1    5 A1    6 A1                 
 -0.595  -0.543  -0.539  -0.461  -0.456  -0.456  -0.424  -0.287
  3 B1    7 A1    1 B2    1 A2    8 A1    4 B1    5 B1    2 B2                 
 -- Virtual --                   
 -0.006  -0.004   0.025   0.031   0.058   0.065   0.082   0.098
  9 A1    3 B2    6 B1   10 A1    7 B1    4 B2   11 A1   12 A1                 
  0.105   0.129   0.142   0.151   0.154   0.202   0.239   0.246
  5 B2    8 B1   13 A1   14 A1    9 B1   15 A1    2 A2   16 A1                 
  0.248   0.313   0.314   0.337   0.339   0.365   0.398   0.410
 10 B1    6 B2   17 A1   18 A1   11 B1   12 B1   13 B1   19 A1                 
  0.501   0.524   0.578   0.582   0.589   0.677   0.714   0.768
 20 A1    7 B2   14 B1    8 B2   21 A1   15 B1   22 A1   23 A1                 
  0.860   0.880   1.009   1.105   1.190   1.260   1.368   1.379
 24 A1   16 B1    3 A2    9 B2    4 A2   25 A1   17 B1   10 B2                 
  1.396   1.403   1.410   1.420   1.495   1.590   1.612   1.647
 26 A1    5 A2   18 B1   27 A1   19 B1   20 B1   28 A1   11 B2                 
  1.715   1.898   1.903   1.979   1.991   2.022   2.174   2.219
 29 A1   30 A1   21 B1    6 A2   12 B2   31 A1   22 B1   32 A1                 
  2.540   2.552   2.619   2.691   2.816   2.828   3.014   3.246
 23 B1   33 A1   13 B2   34 A1   24 B1   14 B2   25 B1   35 A1                 
  3.678   3.713   3.731   3.750   3.754   3.821   3.950   3.963
 36 A1   26 B1    7 A2   15 B2   27 B1   37 A1   28 B1    8 A2                 
  4.002   4.245   4.693   4.919   6.228   6.276   6.333   6.341
 16 B2   38 A1   39 A1   29 B1    9 A2   17 B2   40 A1   30 B1                 
  6.514   6.849  23.541  24.272  66.716  66.745
 41 A1   31 B1   42 A1   43 A1   44 A1   32 B1                                 

 Beta MOs, Restricted
 -- Occupied --                  
-24.728 -24.728 -10.357 -10.192  -1.307  -1.243  -0.804  -0.658
  1 B1    1 A1    2 A1    3 A1    4 A1    2 B1    5 A1    6 A1                 
 -0.595  -0.543  -0.539  -0.461  -0.456  -0.456  -0.424  -0.287
  3 B1    7 A1    1 B2    1 A2    8 A1    4 B1    5 B1    2 B2                 
 -- Virtual --                   
 -0.006  -0.004   0.025   0.031   0.058   0.065   0.082   0.098
  9 A1    3 B2    6 B1   10 A1    7 B1    4 B2   11 A1   12 A1                 
  0.105   0.129   0.142   0.151   0.154   0.202   0.239   0.246
  5 B2    8 B1   13 A1   14 A1    9 B1   15 A1    2 A2   16 A1                 
  0.248   0.313   0.314   0.337   0.339   0.365   0.398   0.410
 10 B1    6 B2   17 A1   18 A1   11 B1   12 B1   13 B1   19 A1                 
  0.501   0.524   0.578   0.582   0.589   0.677   0.714   0.768
 20 A1    7 B2   14 B1    8 B2   21 A1   15 B1   22 A1   23 A1                 
  0.860   0.880   1.009   1.105   1.190   1.260   1.368   1.379
 24 A1   16 B1    3 A2    9 B2    4 A2   25 A1   17 B1   10 B2                 
  1.396   1.403   1.410   1.420   1.495   1.590   1.612   1.647
 26 A1    5 A2   18 B1   27 A1   19 B1   20 B1   28 A1   11 B2                 
  1.715   1.898   1.903   1.979   1.991   2.022   2.174   2.219
 29 A1   30 A1   21 B1    6 A2   12 B2   31 A1   22 B1   32 A1                 
  2.540   2.552   2.619   2.691   2.816   2.828   3.014   3.246
 23 B1   33 A1   13 B2   34 A1   24 B1   14 B2   25 B1   35 A1                 
  3.678   3.713   3.731   3.750   3.754   3.821   3.950   3.963
 36 A1   26 B1    7 A2   15 B2   27 B1   37 A1   28 B1    8 A2                 
  4.002   4.245   4.693   4.919   6.228   6.276   6.333   6.341
 16 B2   38 A1   39 A1   29 B1    9 A2   17 B2   40 A1   30 B1                 
  6.514   6.849  23.541  24.272  66.716  66.745
 41 A1   31 B1   42 A1   43 A1   44 A1   32 B1                                 
 --------------------------------------------------------------

          Ground-State Mulliken Net Atomic Charges

     Atom                 Charge (a.u.)
  ----------------------------------------
      1 H                     0.144944
      2 F                    -0.119716
      3 H                     0.144944
      4 F                    -0.119716
      5 C                    -0.148805
      6 C                     0.098349
  ----------------------------------------
  Sum of atomic charges =    -0.000000

 -----------------------------------------------------------------
                    Cartesian Multipole Moments
 -----------------------------------------------------------------
    Charge (ESU x 10^10)
                -0.0000
    Dipole Moment (Debye)
         X       0.0000      Y      -0.0000      Z       1.6167
       Tot       1.6167
    Quadrupole Moments (Debye-Ang)
        XX     -22.7055     XY      -0.0000     YY     -22.8095
        XZ       0.0000     YZ      -0.0000     ZZ     -19.4029
    Octopole Moments (Debye-Ang^2)
       XXX       0.0000    XXY      -0.0000    XYY       0.0000
       YYY      -0.0000    XXZ      -7.6101    XYZ       0.0000
       YYZ     -13.5534    XZZ      -0.0000    YZZ      -0.0000
       ZZZ     -25.6347
    Hexadecapole Moments (Debye-Ang^3)
      XXXX     -93.6519   XXXY      -0.0000   XXYY     -19.4186
      XYYY      -0.0000   YYYY     -21.9508   XXXZ       0.0000
      XXYZ      -0.0000   XYYZ       0.0000   YYYZ      -0.0000
      XXZZ     -37.3285   XYZZ      -0.0000   YYZZ     -36.8347
      XZZZ       0.0000   YZZZ      -0.0000   ZZZZ    -153.5824
 -----------------------------------------------------------------
 Calculating analytic gradient of the SCF energy
 Gradient of SCF Energy
            1           2           3           4           5           6
    1   0.0019111  -0.0053364  -0.0019111   0.0053364  -0.0000000  -0.0000000
    2  -0.0000000  -0.0000000   0.0000000  -0.0000000  -0.0000000   0.0000000
    3   0.0068178  -0.0034764   0.0068178  -0.0034764  -0.0232663   0.0165836
 Max gradient component =       2.327E-02
 RMS gradient           =       7.445E-03
 Gradient time:  CPU 1.86 s  wall 0.56 s
 Geometry Optimization Parameters
   NAtoms,    NIC,     NZ,  NCons,   NDum,   NFix, NCnnct, MaxDiis
        6      27       0       0       0       0       0       0

 Cartesian Hessian Update
 Hessian Updated using BFGS Update


** GEOMETRY OPTIMIZATION IN DELOCALIZED INTERNAL COORDINATES **
   Searching for a Minimum

   Optimization Cycle:   8

                       Coordinates (Angstroms)
     ATOM                X               Y               Z
      1  H         0.9237366372    0.0000000000    2.2972710745
      2  F         1.0687693326    0.0000000000   -0.3678782654
      3  H        -0.9237366372    0.0000000000    2.2972710745
      4  F        -1.0687693326    0.0000000000   -0.3678782654
      5  C         0.0000000000    0.0000000000    1.7239838222
      6  C         0.0000000000    0.0000000000    0.4172305595
   Point Group: c2v   Number of degrees of freedom:     5


   Energy is   -277.155267257

 Hessian Updated using BFGS Update

  5 Hessian modes will be used to form the next step
  Hessian Eigenvalues:
     0.110177    0.216046    0.404933    0.477521    1.254843

 Minimum Search - Taking Simple RFO Step
 Searching for Lamda that Minimizes Along All modes
 Value Taken    Lamda =  -0.00085332
 Step Taken.  Stepsize is  0.070332

                             Maximum     Tolerance    Cnvgd?
         Gradient           0.013434      0.000300      NO
         Displacement       0.043516      0.001200      NO
         Energy change     -0.001465      0.000001      NO


 New Cartesian Coordinates Obtained by Inverse Iteration

 Displacement from previous Coordinates is:  0.043596
 ----------------------------------------------------------------
             Standard Nuclear Orientation (Angstroms)
    I     Atom           X                Y                Z
 ----------------------------------------------------------------
    1      H       0.9283001427     0.0000000000     2.2898457574
    2      F       1.0670095304     0.0000000000    -0.3707749923
    3      H      -0.9283001427     0.0000000000     2.2898457574
    4      F      -1.0670095304     0.0000000000    -0.3707749923
    5      C       0.0000000000     0.0000000000     1.7427981400
    6      C       0.0000000000     0.0000000000     0.4190603298
 ----------------------------------------------------------------
 Molecular Point Group                 C2v   NOp =  4
 Largest Abelian Subgroup              C2v   NOp =  4
 Nuclear Repulsion Energy =   117.3245170173 hartrees
 There are       16 alpha and       16 beta electrons
 Applying Cartesian multipole field
    Component          Value
    ---------          -----
     (2,0,0)        1.00000E-11
     (0,2,0)        2.00000E-11
     (0,0,2)       -3.00000E-11
 Nucleus-field energy     =    -0.0000000027 hartrees
 Requested basis set is 6-311++G(d,p)
 There are 34 shells and 102 basis functions
 A cutoff of  1.0D-11 yielded    581 shell pairs
 There are      5342 function pairs (      5778 Cartesian)
 Smallest overlap matrix eigenvalue = 1.14E-04
 Guess MOs from SCF MO coefficient file

 -----------------------------------------------------------------------
  General SCF calculation program by
  Eric Jon Sundstrom, Paul Horn, Yuezhi Mao, Dmitri Zuev, Alec White,
  David Stuck, Shaama M.S., Shane Yost, Joonho Lee, David Small,
  Daniel Levine, Susi Lehtola, Hugh Burton, Evgeny Epifanovsky
 -----------------------------------------------------------------------
 Exchange:     0.2000 Hartree-Fock + 0.0800 Slater + 0.7200 B88
 Correlation:  0.1900 VWN1RPA + 0.8100 LYP
 Using SG-1 standard quadrature grid
 using 4 threads for integral computing
 -------------------------------------------------------
 OpenMP Integral computing Module                
 Release: version 2.0, May 2017, Q-Chem Inc. Pleasanton 
 -------------------------------------------------------
 -------------------------------------------------------
 OpenMP BLAS3 based DFT computing Module                
 Release: version 1.0, May 2013, Q-Chem Inc. Pittsburgh 
 -------------------------------------------------------
 A restricted SCF calculation will be
 performed using DIIS
 SCF converges when DIIS error is below 1.0e-08
 ---------------------------------------
  Cycle       Energy         DIIS error
 ---------------------------------------
    1    -277.1553336102      4.02e-04  
    2    -277.1555084291      1.44e-04  
    3    -277.1554977725      1.71e-04  
    4    -277.1555330744      2.45e-05  
    5    -277.1555337294      9.14e-06  
    6    -277.1555338072      2.85e-06  
    7    -277.1555338143      4.28e-07  
    8    -277.1555338145      1.96e-08  
    9    -277.1555338145      5.21e-09  Convergence criterion met
 ---------------------------------------
 SCF time:   CPU 5.53s  wall 1.00s 
 SCF   energy in the final basis set =     -277.1555338145
 Total energy in the final basis set =     -277.1555338145

 --------------------------------------------------------------
             Orbital Energies (a.u.) and Symmetries
 --------------------------------------------------------------

 Alpha MOs, Restricted
 -- Occupied --                  
-24.728 -24.728 -10.359 -10.193  -1.307  -1.242  -0.801  -0.659
  1 B1    1 A1    2 A1    3 A1    4 A1    2 B1    5 A1    6 A1                 
 -0.594  -0.542  -0.539  -0.461  -0.459  -0.455  -0.427  -0.285
  3 B1    7 A1    1 B2    1 A2    4 B1    8 A1    5 B1    2 B2                 
 -- Virtual --                   
 -0.008  -0.006   0.025   0.031   0.059   0.064   0.081   0.097
  3 B2    9 A1    6 B1   10 A1    7 B1    4 B2   11 A1   12 A1                 
  0.104   0.131   0.142   0.150   0.154   0.200   0.239   0.246
  5 B2    8 B1   13 A1   14 A1    9 B1   15 A1    2 A2   10 B1                 
  0.246   0.313   0.314   0.338   0.338   0.363   0.399   0.404
 16 A1    6 B2   17 A1   18 A1   11 B1   12 B1   13 B1   19 A1                 
  0.499   0.524   0.581   0.582   0.586   0.681   0.712   0.767
 20 A1    7 B2    8 B2   14 B1   21 A1   15 B1   22 A1   23 A1                 
  0.854   0.879   1.008   1.102   1.190   1.258   1.354   1.379
 24 A1   16 B1    3 A2    9 B2    4 A2   25 A1   17 B1   10 B2                 
  1.399   1.403   1.410   1.422   1.490   1.592   1.613   1.646
 26 A1    5 A2   18 B1   27 A1   19 B1   20 B1   28 A1   11 B2                 
  1.710   1.897   1.903   1.973   1.994   2.010   2.178   2.193
 29 A1   30 A1   21 B1   12 B2    6 A2   31 A1   22 B1   32 A1                 
  2.541   2.580   2.614   2.687   2.808   2.826   3.010   3.229
 23 B1   33 A1   13 B2   34 A1   24 B1   14 B2   25 B1   35 A1                 
  3.679   3.729   3.731   3.748   3.756   3.822   3.936   3.959
 36 A1   26 B1    7 A2   15 B2   27 B1   37 A1   28 B1    8 A2                 
  4.001   4.243   4.692   4.916   6.227   6.275   6.332   6.340
 16 B2   38 A1   39 A1   29 B1    9 A2   17 B2   40 A1   30 B1                 
  6.508   6.842  23.554  24.208  66.715  66.743
 41 A1   31 B1   42 A1   43 A1   44 A1   32 B1                                 

 Beta MOs, Restricted
 -- Occupied --                  
-24.728 -24.728 -10.359 -10.193  -1.307  -1.242  -0.801  -0.659
  1 B1    1 A1    2 A1    3 A1    4 A1    2 B1    5 A1    6 A1                 
 -0.594  -0.542  -0.539  -0.461  -0.459  -0.455  -0.427  -0.285
  3 B1    7 A1    1 B2    1 A2    4 B1    8 A1    5 B1    2 B2                 
 -- Virtual --                   
 -0.008  -0.006   0.025   0.031   0.059   0.064   0.081   0.097
  3 B2    9 A1    6 B1   10 A1    7 B1    4 B2   11 A1   12 A1                 
  0.104   0.131   0.142   0.150   0.154   0.200   0.239   0.246
  5 B2    8 B1   13 A1   14 A1    9 B1   15 A1    2 A2   10 B1                 
  0.246   0.313   0.314   0.338   0.338   0.363   0.399   0.404
 16 A1    6 B2   17 A1   18 A1   11 B1   12 B1   13 B1   19 A1                 
  0.499   0.524   0.581   0.582   0.586   0.681   0.712   0.767
 20 A1    7 B2    8 B2   14 B1   21 A1   15 B1   22 A1   23 A1                 
  0.854   0.879   1.008   1.102   1.190   1.258   1.354   1.379
 24 A1   16 B1    3 A2    9 B2    4 A2   25 A1   17 B1   10 B2                 
  1.399   1.403   1.410   1.422   1.490   1.592   1.613   1.646
 26 A1    5 A2   18 B1   27 A1   19 B1   20 B1   28 A1   11 B2                 
  1.710   1.897   1.903   1.973   1.994   2.010   2.178   2.193
 29 A1   30 A1   21 B1   12 B2    6 A2   31 A1   22 B1   32 A1                 
  2.541   2.580   2.614   2.687   2.808   2.826   3.010   3.229
 23 B1   33 A1   13 B2   34 A1   24 B1   14 B2   25 B1   35 A1                 
  3.679   3.729   3.731   3.748   3.756   3.822   3.936   3.959
 36 A1   26 B1    7 A2   15 B2   27 B1   37 A1   28 B1    8 A2                 
  4.001   4.243   4.692   4.916   6.227   6.275   6.332   6.340
 16 B2   38 A1   39 A1   29 B1    9 A2   17 B2   40 A1   30 B1                 
  6.508   6.842  23.554  24.208  66.715  66.743
 41 A1   31 B1   42 A1   43 A1   44 A1   32 B1                                 
 --------------------------------------------------------------

          Ground-State Mulliken Net Atomic Charges

     Atom                 Charge (a.u.)
  ----------------------------------------
      1 H                     0.144131
      2 F                    -0.117709
      3 H                     0.144131
      4 F                    -0.117709
      5 C                    -0.149990
      6 C                     0.097146
  ----------------------------------------
  Sum of atomic charges =    -0.000000

 -----------------------------------------------------------------
                    Cartesian Multipole Moments
 -----------------------------------------------------------------
    Charge (ESU x 10^10)
                -0.0000
    Dipole Moment (Debye)
         X       0.0000      Y       0.0000      Z       1.5876
       Tot       1.5876
    Quadrupole Moments (Debye-Ang)
        XX     -22.6459     XY       0.0000     YY     -22.8628
        XZ       0.0000     YZ       0.0000     ZZ     -19.5462
    Octopole Moments (Debye-Ang^2)
       XXX       0.0000    XXY      -0.0000    XYY       0.0000
       YYY       0.0000    XXZ      -7.5941    XYZ       0.0000
       YYZ     -13.6949    XZZ       0.0000    YZZ       0.0000
       ZZZ     -26.3195
    Hexadecapole Moments (Debye-Ang^3)
      XXXX     -93.2743   XXXY       0.0000   XXYY     -19.3980
      XYYY       0.0000   YYYY     -22.1453   XXXZ      -0.0000
      XXYZ       0.0000   XYYZ       0.0000   YYYZ       0.0000
      XXZZ     -37.4657   XYZZ       0.0000   YYZZ     -37.2989
      XZZZ      -0.0000   YZZZ       0.0000   ZZZZ    -156.9281
 -----------------------------------------------------------------
 Calculating analytic gradient of the SCF energy
 Gradient of SCF Energy
            1           2           3           4           5           6
    1  -0.0020492  -0.0048232   0.0020492   0.0048232   0.0000000   0.0000000
    2  -0.0000000  -0.0000000  -0.0000000   0.0000000  -0.0000000   0.0000000
    3   0.0012328  -0.0058045   0.0012328  -0.0058045   0.0077888   0.0013546
 Max gradient component =       7.789E-03
 RMS gradient           =       3.230E-03
 Gradient time:  CPU 1.85 s  wall 0.56 s
 Geometry Optimization Parameters
   NAtoms,    NIC,     NZ,  NCons,   NDum,   NFix, NCnnct, MaxDiis
        6      27       0       0       0       0       0       0

 Cartesian Hessian Update
 Hessian Updated using BFGS Update


** GEOMETRY OPTIMIZATION IN DELOCALIZED INTERNAL COORDINATES **
   Searching for a Minimum

   Optimization Cycle:   9

                       Coordinates (Angstroms)
     ATOM                X               Y               Z
      1  H         0.9283001427    0.0000000000    2.2898457574
      2  F         1.0670095304    0.0000000000   -0.3707749923
      3  H        -0.9283001427    0.0000000000    2.2898457574
      4  F        -1.0670095304    0.0000000000   -0.3707749923
      5  C         0.0000000000    0.0000000000    1.7427981400
      6  C         0.0000000000    0.0000000000    0.4190603298
   Point Group: c2v   Number of degrees of freedom:     5


   Energy is   -277.155533815

 Hessian Updated using BFGS Update

  5 Hessian modes will be used to form the next step
  Hessian Eigenvalues:
     0.085377    0.368155    0.405140    0.638934    0.972899

 Minimum Search - Taking Simple RFO Step
 Searching for Lamda that Minimizes Along All modes
 Value Taken    Lamda =  -0.00052683
 Step Taken.  Stepsize is  0.038610

                             Maximum     Tolerance    Cnvgd?
         Gradient           0.016261      0.000300      NO
         Displacement       0.033547      0.001200      NO
         Energy change     -0.000267      0.000001      NO


 New Cartesian Coordinates Obtained by Inverse Iteration

 Displacement from previous Coordinates is:  0.056570
 ----------------------------------------------------------------
             Standard Nuclear Orientation (Angstroms)
    I     Atom           X                Y                Z
 ----------------------------------------------------------------
    1      H       0.9374182249     0.0000000000     2.2767651225
    2      F       1.0729820781     0.0000000000    -0.3591259855
    3      H      -0.9374182249     0.0000000000     2.2767651225
    4      F      -1.0729820781     0.0000000000    -0.3591259855
    5      C       0.0000000000     0.0000000000     1.7397132254
    6      C       0.0000000000     0.0000000000     0.4250085005
 ----------------------------------------------------------------
 Molecular Point Group                 C2v   NOp =  4
 Largest Abelian Subgroup              C2v   NOp =  4
 Nuclear Repulsion Energy =   117.4153729878 hartrees
 There are       16 alpha and       16 beta electrons
 Applying Cartesian multipole field
    Component          Value
    ---------          -----
     (2,0,0)        1.00000E-11
     (0,2,0)        2.00000E-11
     (0,0,2)       -3.00000E-11
 Nucleus-field energy     =    -0.0000000026 hartrees
 Requested basis set is 6-311++G(d,p)
 There are 34 shells and 102 basis functions
 A cutoff of  1.0D-11 yielded    581 shell pairs
 There are      5342 function pairs (      5778 Cartesian)
 Smallest overlap matrix eigenvalue = 1.10E-04
 Guess MOs from SCF MO coefficient file

 -----------------------------------------------------------------------
  General SCF calculation program by
  Eric Jon Sundstrom, Paul Horn, Yuezhi Mao, Dmitri Zuev, Alec White,
  David Stuck, Shaama M.S., Shane Yost, Joonho Lee, David Small,
  Daniel Levine, Susi Lehtola, Hugh Burton, Evgeny Epifanovsky
 -----------------------------------------------------------------------
 Exchange:     0.2000 Hartree-Fock + 0.0800 Slater + 0.7200 B88
 Correlation:  0.1900 VWN1RPA + 0.8100 LYP
 Using SG-1 standard quadrature grid
 using 4 threads for integral computing
 -------------------------------------------------------
 OpenMP Integral computing Module                
 Release: version 2.0, May 2017, Q-Chem Inc. Pleasanton 
 -------------------------------------------------------
 -------------------------------------------------------
 OpenMP BLAS3 based DFT computing Module                
 Release: version 1.0, May 2013, Q-Chem Inc. Pittsburgh 
 -------------------------------------------------------
 A restricted SCF calculation will be
 performed using DIIS
 SCF converges when DIIS error is below 1.0e-08
 ---------------------------------------
  Cycle       Energy         DIIS error
 ---------------------------------------
    1    -277.1557740664      2.42e-04  
    2    -277.1558462318      7.04e-05  
    3    -277.1558464651      6.72e-05  
    4    -277.1558515538      1.93e-05  
    5    -277.1558519201      4.80e-06  
    6    -277.1558519466      1.76e-06  
    7    -277.1558519496      4.21e-07  
    8    -277.1558519498      1.57e-08  
    9    -277.1558519498      2.05e-09  Convergence criterion met
 ---------------------------------------
 SCF time:   CPU 5.54s  wall 2.00s 
 SCF   energy in the final basis set =     -277.1558519498
 Total energy in the final basis set =     -277.1558519498

 --------------------------------------------------------------
             Orbital Energies (a.u.) and Symmetries
 --------------------------------------------------------------

 Alpha MOs, Restricted
 -- Occupied --                  
-24.728 -24.728 -10.358 -10.192  -1.305  -1.242  -0.803  -0.657
  1 B1    1 A1    2 A1    3 A1    4 A1    2 B1    5 A1    6 A1                 
 -0.595  -0.539  -0.538  -0.461  -0.460  -0.454  -0.427  -0.286
  3 B1    7 A1    1 B2    1 A2    4 B1    8 A1    5 B1    2 B2                 
 -- Virtual --                   
 -0.006  -0.006   0.025   0.031   0.060   0.064   0.081   0.097
  3 B2    9 A1    6 B1   10 A1    7 B1    4 B2   11 A1   12 A1                 
  0.105   0.131   0.142   0.149   0.156   0.199   0.238   0.246
  5 B2    8 B1   13 A1   14 A1    9 B1   15 A1    2 A2   16 A1                 
  0.247   0.313   0.315   0.338   0.338   0.364   0.399   0.405
 10 B1    6 B2   17 A1   11 B1   18 A1   12 B1   13 B1   19 A1                 
  0.499   0.524   0.582   0.586   0.587   0.682   0.714   0.769
 20 A1    7 B2    8 B2   21 A1   14 B1   15 B1   22 A1   23 A1                 
  0.856   0.880   1.005   1.106   1.189   1.260   1.342   1.380
 24 A1   16 B1    3 A2    9 B2    4 A2   25 A1   17 B1   10 B2                 
  1.401   1.405   1.410   1.423   1.486   1.598   1.618   1.646
 26 A1    5 A2   18 B1   27 A1   19 B1   20 B1   28 A1   11 B2                 
  1.715   1.900   1.907   1.972   2.000   2.001   2.183   2.190
 29 A1   30 A1   21 B1   12 B2    6 A2   31 A1   22 B1   32 A1                 
  2.540   2.588   2.615   2.683   2.805   2.829   3.013   3.239
 23 B1   33 A1   13 B2   34 A1   24 B1   14 B2   25 B1   35 A1                 
  3.679   3.723   3.731   3.749   3.756   3.822   3.945   3.961
 36 A1   26 B1    7 A2   15 B2   27 B1   37 A1   28 B1    8 A2                 
  3.997   4.238   4.695   4.915   6.228   6.276   6.331   6.340
 16 B2   38 A1   39 A1   29 B1    9 A2   17 B2   40 A1   30 B1                 
  6.509   6.842  23.548  24.240  66.716  66.743
 41 A1   31 B1   42 A1   43 A1   44 A1   32 B1                                 

 Beta MOs, Restricted
 -- Occupied --                  
-24.728 -24.728 -10.358 -10.192  -1.305  -1.242  -0.803  -0.657
  1 B1    1 A1    2 A1    3 A1    4 A1    2 B1    5 A1    6 A1                 
 -0.595  -0.539  -0.538  -0.461  -0.460  -0.454  -0.427  -0.286
  3 B1    7 A1    1 B2    1 A2    4 B1    8 A1    5 B1    2 B2                 
 -- Virtual --                   
 -0.006  -0.006   0.025   0.031   0.060   0.064   0.081   0.097
  3 B2    9 A1    6 B1   10 A1    7 B1    4 B2   11 A1   12 A1                 
  0.105   0.131   0.142   0.149   0.156   0.199   0.238   0.246
  5 B2    8 B1   13 A1   14 A1    9 B1   15 A1    2 A2   16 A1                 
  0.247   0.313   0.315   0.338   0.338   0.364   0.399   0.405
 10 B1    6 B2   17 A1   11 B1   18 A1   12 B1   13 B1   19 A1                 
  0.499   0.524   0.582   0.586   0.587   0.682   0.714   0.769
 20 A1    7 B2    8 B2   21 A1   14 B1   15 B1   22 A1   23 A1                 
  0.856   0.880   1.005   1.106   1.189   1.260   1.342   1.380
 24 A1   16 B1    3 A2    9 B2    4 A2   25 A1   17 B1   10 B2                 
  1.401   1.405   1.410   1.423   1.486   1.598   1.618   1.646
 26 A1    5 A2   18 B1   27 A1   19 B1   20 B1   28 A1   11 B2                 
  1.715   1.900   1.907   1.972   2.000   2.001   2.183   2.190
 29 A1   30 A1   21 B1   12 B2    6 A2   31 A1   22 B1   32 A1                 
  2.540   2.588   2.615   2.683   2.805   2.829   3.013   3.239
 23 B1   33 A1   13 B2   34 A1   24 B1   14 B2   25 B1   35 A1                 
  3.679   3.723   3.731   3.749   3.756   3.822   3.945   3.961
 36 A1   26 B1    7 A2   15 B2   27 B1   37 A1   28 B1    8 A2                 
  3.997   4.238   4.695   4.915   6.228   6.276   6.331   6.340
 16 B2   38 A1   39 A1   29 B1    9 A2   17 B2   40 A1   30 B1                 
  6.509   6.842  23.548  24.240  66.716  66.743
 41 A1   31 B1   42 A1   43 A1   44 A1   32 B1                                 
 --------------------------------------------------------------

          Ground-State Mulliken Net Atomic Charges

     Atom                 Charge (a.u.)
  ----------------------------------------
      1 H                     0.144097
      2 F                    -0.119559
      3 H                     0.144097
      4 F                    -0.119559
      5 C                    -0.146589
      6 C                     0.097514
  ----------------------------------------
  Sum of atomic charges =    -0.000000

 -----------------------------------------------------------------
                    Cartesian Multipole Moments
 -----------------------------------------------------------------
    Charge (ESU x 10^10)
                -0.0000
    Dipole Moment (Debye)
         X      -0.0000      Y      -0.0000      Z       1.5832
       Tot       1.5832
    Quadrupole Moments (Debye-Ang)
        XX     -22.6191     XY       0.0000     YY     -22.8336
        XZ       0.0000     YZ      -0.0000     ZZ     -19.5994
    Octopole Moments (Debye-Ang^2)
       XXX      -0.0000    XXY      -0.0000    XYY      -0.0000
       YYY      -0.0000    XXZ      -7.6110    XYZ       0.0000
       YYZ     -13.7491    XZZ       0.0000    YZZ      -0.0000
       ZZZ     -26.9642
    Hexadecapole Moments (Debye-Ang^3)
      XXXX     -94.0617   XXXY       0.0000   XXYY     -19.5316
      XYYY      -0.0000   YYYY     -22.0339   XXXZ       0.0000
      XXYZ      -0.0000   XYYZ      -0.0000   YYYZ      -0.0000
      XXZZ     -37.2801   XYZZ       0.0000   YYZZ     -37.0204
      XZZZ       0.0000   YZZZ      -0.0000   ZZZZ    -157.0187
 -----------------------------------------------------------------
 Calculating analytic gradient of the SCF energy
 Gradient of SCF Energy
            1           2           3           4           5           6
    1   0.0008192  -0.0022444  -0.0008192   0.0022444   0.0000000  -0.0000000
    2  -0.0000000   0.0000000  -0.0000000  -0.0000000   0.0000000  -0.0000000
    3   0.0004856  -0.0044573   0.0004856  -0.0044573  -0.0026184   0.0105618
 Max gradient component =       1.056E-02
 RMS gradient           =       3.073E-03
 Gradient time:  CPU 1.86 s  wall 0.58 s
 Geometry Optimization Parameters
   NAtoms,    NIC,     NZ,  NCons,   NDum,   NFix, NCnnct, MaxDiis
        6      27       0       0       0       0       0       0

 Cartesian Hessian Update
 Hessian Updated using BFGS Update


** GEOMETRY OPTIMIZATION IN DELOCALIZED INTERNAL COORDINATES **
   Searching for a Minimum

   Optimization Cycle:  10

                       Coordinates (Angstroms)
     ATOM                X               Y               Z
      1  H         0.9374182249    0.0000000000    2.2767651225
      2  F         1.0729820781    0.0000000000   -0.3591259855
      3  H        -0.9374182249    0.0000000000    2.2767651225
      4  F        -1.0729820781    0.0000000000   -0.3591259855
      5  C         0.0000000000    0.0000000000    1.7397132254
      6  C         0.0000000000    0.0000000000    0.4250085005
   Point Group: c2v   Number of degrees of freedom:     5


   Energy is   -277.155851950

 Hessian Updated using BFGS Update

  5 Hessian modes will be used to form the next step
  Hessian Eigenvalues:
     0.093349    0.372457    0.409944    0.503572    0.875179

 Minimum Search - Taking Simple RFO Step
 Searching for Lamda that Minimizes Along All modes
 Value Taken    Lamda =  -0.00018398
 Step Taken.  Stepsize is  0.018480

                             Maximum     Tolerance    Cnvgd?
         Gradient           0.006556      0.000300      NO
         Displacement       0.011511      0.001200      NO
         Energy change     -0.000318      0.000001      NO


 New Cartesian Coordinates Obtained by Inverse Iteration

 Displacement from previous Coordinates is:  0.024024
 ----------------------------------------------------------------
             Standard Nuclear Orientation (Angstroms)
    I     Atom           X                Y                Z
 ----------------------------------------------------------------
    1      H       0.9373258269     0.0000000000     2.2734050009
    2      F       1.0776489751     0.0000000000    -0.3528695861
    3      H      -0.9373258269     0.0000000000     2.2734050009
    4      F      -1.0776489751     0.0000000000    -0.3528695861
    5      C       0.0000000000     0.0000000000     1.7363726741
    6      C       0.0000000000     0.0000000000     0.4225564964
 ----------------------------------------------------------------
 Molecular Point Group                 C2v   NOp =  4
 Largest Abelian Subgroup              C2v   NOp =  4
 Nuclear Repulsion Energy =   117.4667787673 hartrees
 There are       16 alpha and       16 beta electrons
 Applying Cartesian multipole field
    Component          Value
    ---------          -----
     (2,0,0)        1.00000E-11
     (0,2,0)        2.00000E-11
     (0,0,2)       -3.00000E-11
 Nucleus-field energy     =    -0.0000000026 hartrees
 Requested basis set is 6-311++G(d,p)
 There are 34 shells and 102 basis functions
 A cutoff of  1.0D-11 yielded    581 shell pairs
 There are      5342 function pairs (      5778 Cartesian)
 Smallest overlap matrix eigenvalue = 1.10E-04
 Guess MOs from SCF MO coefficient file

 -----------------------------------------------------------------------
  General SCF calculation program by
  Eric Jon Sundstrom, Paul Horn, Yuezhi Mao, Dmitri Zuev, Alec White,
  David Stuck, Shaama M.S., Shane Yost, Joonho Lee, David Small,
  Daniel Levine, Susi Lehtola, Hugh Burton, Evgeny Epifanovsky
 -----------------------------------------------------------------------
 Exchange:     0.2000 Hartree-Fock + 0.0800 Slater + 0.7200 B88
 Correlation:  0.1900 VWN1RPA + 0.8100 LYP
 Using SG-1 standard quadrature grid
 using 4 threads for integral computing
 -------------------------------------------------------
 OpenMP Integral computing Module                
 Release: version 2.0, May 2017, Q-Chem Inc. Pleasanton 
 -------------------------------------------------------
 -------------------------------------------------------
 OpenMP BLAS3 based DFT computing Module                
 Release: version 1.0, May 2013, Q-Chem Inc. Pittsburgh 
 -------------------------------------------------------
 A restricted SCF calculation will be
 performed using DIIS
 SCF converges when DIIS error is below 1.0e-08
 ---------------------------------------
  Cycle       Energy         DIIS error
 ---------------------------------------
    1    -277.1559351936      1.70e-04  
    2    -277.1559850379      4.25e-05  
    3    -277.1559846738      4.33e-05  
    4    -277.1559862464      1.45e-05  
    5    -277.1559864819      2.38e-06  
    6    -277.1559864880      6.68e-07  
    7    -277.1559864883      2.86e-07  
    8    -277.1559864884      1.45e-08  
    9    -277.1559864884      2.10e-09  Convergence criterion met
 ---------------------------------------
 SCF time:   CPU 5.55s  wall 2.00s 
 SCF   energy in the final basis set =     -277.1559864884
 Total energy in the final basis set =     -277.1559864884

 --------------------------------------------------------------
             Orbital Energies (a.u.) and Symmetries
 --------------------------------------------------------------

 Alpha MOs, Restricted
 -- Occupied --                  
-24.729 -24.729 -10.357 -10.191  -1.306  -1.244  -0.803  -0.657
  1 B1    1 A1    2 A1    3 A1    4 A1    2 B1    5 A1    6 A1                 
 -0.596  -0.539  -0.538  -0.462  -0.461  -0.453  -0.428  -0.285
  3 B1    7 A1    1 B2    1 A2    4 B1    8 A1    5 B1    2 B2                 
 -- Virtual --                   
 -0.006  -0.006   0.025   0.031   0.060   0.064   0.081   0.097
  9 A1    3 B2    6 B1   10 A1    7 B1    4 B2   11 A1   12 A1                 
  0.105   0.131   0.142   0.150   0.157   0.199   0.238   0.246
  5 B2    8 B1   13 A1   14 A1    9 B1   15 A1    2 A2   16 A1                 
  0.248   0.313   0.314   0.337   0.337   0.365   0.398   0.406
 10 B1    6 B2   17 A1   11 B1   18 A1   12 B1   13 B1   19 A1                 
  0.499   0.525   0.582   0.585   0.589   0.682   0.715   0.771
 20 A1    7 B2    8 B2   21 A1   14 B1   15 B1   22 A1   23 A1                 
  0.855   0.880   1.006   1.107   1.188   1.262   1.343   1.379
 24 A1   16 B1    3 A2    9 B2    4 A2   25 A1   17 B1   10 B2                 
  1.402   1.405   1.408   1.425   1.484   1.599   1.618   1.646
 26 A1    5 A2   18 B1   27 A1   19 B1   20 B1   28 A1   11 B2                 
  1.720   1.900   1.907   1.973   2.001   2.001   2.181   2.191
 29 A1   30 A1   21 B1   12 B2    6 A2   31 A1   22 B1   32 A1                 
  2.540   2.589   2.616   2.684   2.803   2.829   3.018   3.241
 23 B1   33 A1   13 B2   34 A1   24 B1   14 B2   25 B1   35 A1                 
  3.680   3.723   3.730   3.749   3.755   3.824   3.952   3.964
 36 A1   26 B1    7 A2   15 B2   27 B1   37 A1   28 B1    8 A2                 
  3.995   4.237   4.697   4.915   6.226   6.276   6.329   6.340
 16 B2   38 A1   39 A1   29 B1    9 A2   17 B2   40 A1   30 B1                 
  6.511   6.846  23.549  24.244  66.716  66.743
 41 A1   31 B1   42 A1   43 A1   44 A1   32 B1                                 

 Beta MOs, Restricted
 -- Occupied --                  
-24.729 -24.729 -10.357 -10.191  -1.306  -1.244  -0.803  -0.657
  1 B1    1 A1    2 A1    3 A1    4 A1    2 B1    5 A1    6 A1                 
 -0.596  -0.539  -0.538  -0.462  -0.461  -0.453  -0.428  -0.285
  3 B1    7 A1    1 B2    1 A2    4 B1    8 A1    5 B1    2 B2                 
 -- Virtual --                   
 -0.006  -0.006   0.025   0.031   0.060   0.064   0.081   0.097
  9 A1    3 B2    6 B1   10 A1    7 B1    4 B2   11 A1   12 A1                 
  0.105   0.131   0.142   0.150   0.157   0.199   0.238   0.246
  5 B2    8 B1   13 A1   14 A1    9 B1   15 A1    2 A2   16 A1                 
  0.248   0.313   0.314   0.337   0.337   0.365   0.398   0.406
 10 B1    6 B2   17 A1   11 B1   18 A1   12 B1   13 B1   19 A1                 
  0.499   0.525   0.582   0.585   0.589   0.682   0.715   0.771
 20 A1    7 B2    8 B2   21 A1   14 B1   15 B1   22 A1   23 A1                 
  0.855   0.880   1.006   1.107   1.188   1.262   1.343   1.379
 24 A1   16 B1    3 A2    9 B2    4 A2   25 A1   17 B1   10 B2                 
  1.402   1.405   1.408   1.425   1.484   1.599   1.618   1.646
 26 A1    5 A2   18 B1   27 A1   19 B1   20 B1   28 A1   11 B2                 
  1.720   1.900   1.907   1.973   2.001   2.001   2.181   2.191
 29 A1   30 A1   21 B1   12 B2    6 A2   31 A1   22 B1   32 A1                 
  2.540   2.589   2.616   2.684   2.803   2.829   3.018   3.241
 23 B1   33 A1   13 B2   34 A1   24 B1   14 B2   25 B1   35 A1                 
  3.680   3.723   3.730   3.749   3.755   3.824   3.952   3.964
 36 A1   26 B1    7 A2   15 B2   27 B1   37 A1   28 B1    8 A2                 
  3.995   4.237   4.697   4.915   6.226   6.276   6.329   6.340
 16 B2   38 A1   39 A1   29 B1    9 A2   17 B2   40 A1   30 B1                 
  6.511   6.846  23.549  24.244  66.716  66.743
 41 A1   31 B1   42 A1   43 A1   44 A1   32 B1                                 
 --------------------------------------------------------------

          Ground-State Mulliken Net Atomic Charges

     Atom                 Charge (a.u.)
  ----------------------------------------
      1 H                     0.143727
      2 F                    -0.118667
      3 H                     0.143727
      4 F                    -0.118667
      5 C                    -0.149561
      6 C                     0.099441
  ----------------------------------------
  Sum of atomic charges =    -0.000000

 -----------------------------------------------------------------
                    Cartesian Multipole Moments
 -----------------------------------------------------------------
    Charge (ESU x 10^10)
                -0.0000
    Dipole Moment (Debye)
         X      -0.0000      Y       0.0000      Z       1.5459
       Tot       1.5459
    Quadrupole Moments (Debye-Ang)
        XX     -22.6223     XY       0.0000     YY     -22.8278
        XZ      -0.0000     YZ      -0.0000     ZZ     -19.6394
    Octopole Moments (Debye-Ang^2)
       XXX      -0.0000    XXY       0.0000    XYY      -0.0000
       YYY       0.0000    XXZ      -7.6684    XYZ       0.0000
       YYZ     -13.7781    XZZ      -0.0000    YZZ      -0.0000
       ZZZ     -27.1798
    Hexadecapole Moments (Debye-Ang^3)
      XXXX     -94.5818   XXXY       0.0000   XXYY     -19.6200
      XYYY       0.0000   YYYY     -22.0282   XXXZ      -0.0000
      XXYZ       0.0000   XYYZ      -0.0000   YYYZ      -0.0000
      XXZZ     -37.3126   XYZZ       0.0000   YYZZ     -36.8804
      XZZZ      -0.0000   YZZZ      -0.0000   ZZZZ    -156.5979
 -----------------------------------------------------------------
 Calculating analytic gradient of the SCF energy
 Gradient of SCF Energy
            1           2           3           4           5           6
    1   0.0008014  -0.0012392  -0.0008014   0.0012392   0.0000000  -0.0000000
    2   0.0000000   0.0000000   0.0000000   0.0000000   0.0000000  -0.0000000
    3   0.0003839  -0.0021005   0.0003839  -0.0021005  -0.0042507   0.0076839
 Max gradient component =       7.684E-03
 RMS gradient           =       2.243E-03
 Gradient time:  CPU 1.86 s  wall 0.56 s
 Geometry Optimization Parameters
   NAtoms,    NIC,     NZ,  NCons,   NDum,   NFix, NCnnct, MaxDiis
        6      27       0       0       0       0       0       0

 Cartesian Hessian Update
 Hessian Updated using BFGS Update


** GEOMETRY OPTIMIZATION IN DELOCALIZED INTERNAL COORDINATES **
   Searching for a Minimum

   Optimization Cycle:  11

                       Coordinates (Angstroms)
     ATOM                X               Y               Z
      1  H         0.9373258269    0.0000000000    2.2734050009
      2  F         1.0776489751    0.0000000000   -0.3528695861
      3  H        -0.9373258269    0.0000000000    2.2734050009
      4  F        -1.0776489751    0.0000000000   -0.3528695861
      5  C         0.0000000000    0.0000000000    1.7363726741
      6  C         0.0000000000    0.0000000000    0.4225564964
   Point Group: c2v   Number of degrees of freedom:     5


   Energy is   -277.155986488

 Hessian Updated using BFGS Update

  5 Hessian modes will be used to form the next step
  Hessian Eigenvalues:
     0.093364    0.276605    0.386486    0.423397    0.796563

 Minimum Search - Taking Simple RFO Step
 Searching for Lamda that Minimizes Along All modes
 Value Taken    Lamda =  -0.00011086
 Step Taken.  Stepsize is  0.019019

                             Maximum     Tolerance    Cnvgd?
         Gradient           0.004275      0.000300      NO
         Displacement       0.011514      0.001200      NO
         Energy change     -0.000135      0.000001      NO


 New Cartesian Coordinates Obtained by Inverse Iteration

 Displacement from previous Coordinates is:  0.020139
 ----------------------------------------------------------------
             Standard Nuclear Orientation (Angstroms)
    I     Atom           X                Y                Z
 ----------------------------------------------------------------
    1      H       0.9364346873     0.0000000000     2.2715072610
    2      F       1.0824323186     0.0000000000    -0.3483154735
    3      H      -0.9364346873     0.0000000000     2.2715072610
    4      F      -1.0824323186     0.0000000000    -0.3483154735
    5      C       0.0000000000     0.0000000000     1.7350256143
    6      C       0.0000000000     0.0000000000     0.4185908109
 ----------------------------------------------------------------
 Molecular Point Group                 C2v   NOp =  4
 Largest Abelian Subgroup              C2v   NOp =  4
 Nuclear Repulsion Energy =   117.4305713666 hartrees
 There are       16 alpha and       16 beta electrons
 Applying Cartesian multipole field
    Component          Value
    ---------          -----
     (2,0,0)        1.00000E-11
     (0,2,0)        2.00000E-11
     (0,0,2)       -3.00000E-11
 Nucleus-field energy     =    -0.0000000026 hartrees
 Requested basis set is 6-311++G(d,p)
 There are 34 shells and 102 basis functions
 A cutoff of  1.0D-11 yielded    581 shell pairs
 There are      5342 function pairs (      5778 Cartesian)
 Smallest overlap matrix eigenvalue = 1.12E-04
 Guess MOs from SCF MO coefficient file

 -----------------------------------------------------------------------
  General SCF calculation program by
  Eric Jon Sundstrom, Paul Horn, Yuezhi Mao, Dmitri Zuev, Alec White,
  David Stuck, Shaama M.S., Shane Yost, Joonho Lee, David Small,
  Daniel Levine, Susi Lehtola, Hugh Burton, Evgeny Epifanovsky
 -----------------------------------------------------------------------
 Exchange:     0.2000 Hartree-Fock + 0.0800 Slater + 0.7200 B88
 Correlation:  0.1900 VWN1RPA + 0.8100 LYP
 Using SG-1 standard quadrature grid
 using 4 threads for integral computing
 -------------------------------------------------------
 OpenMP Integral computing Module                
 Release: version 2.0, May 2017, Q-Chem Inc. Pleasanton 
 -------------------------------------------------------
 -------------------------------------------------------
 OpenMP BLAS3 based DFT computing Module                
 Release: version 1.0, May 2013, Q-Chem Inc. Pittsburgh 
 -------------------------------------------------------
 A restricted SCF calculation will be
 performed using DIIS
 SCF converges when DIIS error is below 1.0e-08
 ---------------------------------------
  Cycle       Energy         DIIS error
 ---------------------------------------
    1    -277.1559920646      1.74e-04  
    2    -277.1560441058      4.98e-05  
    3    -277.1560435559      5.57e-05  
    4    -277.1560459274      1.05e-05  
    5    -277.1560460127      3.09e-06  
    6    -277.1560460243      7.47e-07  
    7    -277.1560460249      2.53e-07  
    8    -277.1560460249      8.39e-09  Convergence criterion met
 ---------------------------------------
 SCF time:   CPU 4.95s  wall 2.00s 
 SCF   energy in the final basis set =     -277.1560460249
 Total energy in the final basis set =     -277.1560460249

 --------------------------------------------------------------
             Orbital Energies (a.u.) and Symmetries
 --------------------------------------------------------------

 Alpha MOs, Restricted
 -- Occupied --                  
-24.729 -24.729 -10.357 -10.191  -1.306  -1.246  -0.802  -0.658
  1 B1    1 A1    2 A1    3 A1    4 A1    2 B1    5 A1    6 A1                 
 -0.597  -0.539  -0.539  -0.463  -0.462  -0.452  -0.428  -0.284
  3 B1    7 A1    1 B2    1 A2    4 B1    8 A1    5 B1    2 B2                 
 -- Virtual --                   
 -0.006  -0.006   0.025   0.031   0.061   0.064   0.081   0.097
  3 B2    9 A1    6 B1   10 A1    7 B1    4 B2   11 A1   12 A1                 
  0.105   0.132   0.142   0.150   0.158   0.198   0.238   0.245
  5 B2    8 B1   13 A1   14 A1    9 B1   15 A1    2 A2   16 A1                 
  0.249   0.313   0.314   0.336   0.337   0.365   0.398   0.406
 10 B1    6 B2   17 A1   18 A1   11 B1   12 B1   13 B1   19 A1                 
  0.499   0.525   0.582   0.584   0.589   0.683   0.715   0.773
 20 A1    7 B2    8 B2   21 A1   14 B1   15 B1   22 A1   23 A1                 
  0.853   0.881   1.007   1.106   1.188   1.263   1.344   1.379
 24 A1   16 B1    3 A2    9 B2    4 A2   25 A1   17 B1   10 B2                 
  1.403   1.406   1.406   1.427   1.483   1.599   1.616   1.647
 26 A1    5 A2   18 B1   27 A1   19 B1   20 B1   28 A1   11 B2                 
  1.723   1.899   1.906   1.972   2.001   2.002   2.177   2.190
 29 A1   30 A1   21 B1   12 B2   31 A1    6 A2   22 B1   32 A1                 
  2.540   2.591   2.616   2.685   2.800   2.828   3.023   3.239
 23 B1   33 A1   13 B2   34 A1   24 B1   14 B2   25 B1   35 A1                 
  3.681   3.726   3.730   3.749   3.755   3.826   3.957   3.968
 36 A1   26 B1    7 A2   15 B2   27 B1   37 A1   28 B1    8 A2                 
  3.992   4.234   4.699   4.914   6.225   6.276   6.327   6.340
 16 B2   38 A1   39 A1   29 B1    9 A2   17 B2   40 A1   30 B1                 
  6.512   6.848  23.552  24.235  66.715  66.742
 41 A1   31 B1   42 A1   43 A1   44 A1   32 B1                                 

 Beta MOs, Restricted
 -- Occupied --                  
-24.729 -24.729 -10.357 -10.191  -1.306  -1.246  -0.802  -0.658
  1 B1    1 A1    2 A1    3 A1    4 A1    2 B1    5 A1    6 A1                 
 -0.597  -0.539  -0.539  -0.463  -0.462  -0.452  -0.428  -0.284
  3 B1    7 A1    1 B2    1 A2    4 B1    8 A1    5 B1    2 B2                 
 -- Virtual --                   
 -0.006  -0.006   0.025   0.031   0.061   0.064   0.081   0.097
  3 B2    9 A1    6 B1   10 A1    7 B1    4 B2   11 A1   12 A1                 
  0.105   0.132   0.142   0.150   0.158   0.198   0.238   0.245
  5 B2    8 B1   13 A1   14 A1    9 B1   15 A1    2 A2   16 A1                 
  0.249   0.313   0.314   0.336   0.337   0.365   0.398   0.406
 10 B1    6 B2   17 A1   18 A1   11 B1   12 B1   13 B1   19 A1                 
  0.499   0.525   0.582   0.584   0.589   0.683   0.715   0.773
 20 A1    7 B2    8 B2   21 A1   14 B1   15 B1   22 A1   23 A1                 
  0.853   0.881   1.007   1.106   1.188   1.263   1.344   1.379
 24 A1   16 B1    3 A2    9 B2    4 A2   25 A1   17 B1   10 B2                 
  1.403   1.406   1.406   1.427   1.483   1.599   1.616   1.647
 26 A1    5 A2   18 B1   27 A1   19 B1   20 B1   28 A1   11 B2                 
  1.723   1.899   1.906   1.972   2.001   2.002   2.177   2.190
 29 A1   30 A1   21 B1   12 B2   31 A1    6 A2   22 B1   32 A1                 
  2.540   2.591   2.616   2.685   2.800   2.828   3.023   3.239
 23 B1   33 A1   13 B2   34 A1   24 B1   14 B2   25 B1   35 A1                 
  3.681   3.726   3.730   3.749   3.755   3.826   3.957   3.968
 36 A1   26 B1    7 A2   15 B2   27 B1   37 A1   28 B1    8 A2                 
  3.992   4.234   4.699   4.914   6.225   6.276   6.327   6.340
 16 B2   38 A1   39 A1   29 B1    9 A2   17 B2   40 A1   30 B1                 
  6.512   6.848  23.552  24.235  66.715  66.742
 41 A1   31 B1   42 A1   43 A1   44 A1   32 B1                                 
 --------------------------------------------------------------

          Ground-State Mulliken Net Atomic Charges

     Atom                 Charge (a.u.)
  ----------------------------------------
      1 H                     0.143337
      2 F                    -0.117291
      3 H                     0.143337
      4 F                    -0.117291
      5 C                    -0.153696
      6 C                     0.101606
  ----------------------------------------
  Sum of atomic charges =    -0.000000

 -----------------------------------------------------------------
                    Cartesian Multipole Moments
 -----------------------------------------------------------------
    Charge (ESU x 10^10)
                -0.0000
    Dipole Moment (Debye)
         X      -0.0000      Y       0.0000      Z       1.5044
       Tot       1.5044
    Quadrupole Moments (Debye-Ang)
        XX     -22.6289     XY      -0.0000     YY     -22.8348
        XZ      -0.0000     YZ       0.0000     ZZ     -19.6848
    Octopole Moments (Debye-Ang^2)
       XXX      -0.0000    XXY       0.0000    XYY      -0.0000
       YYY       0.0000    XXZ      -7.7222    XYZ      -0.0000
       YYZ     -13.8134    XZZ      -0.0000    YZZ       0.0000
       ZZZ     -27.3551
    Hexadecapole Moments (Debye-Ang^3)
      XXXX     -95.1029   XXXY       0.0000   XXYY     -19.7144
      XYYY       0.0000   YYYY     -22.0657   XXXZ      -0.0000
      XXYZ      -0.0000   XYYZ      -0.0000   YYYZ      -0.0000
      XXZZ     -37.4104   XYZZ       0.0000   YYZZ     -36.8235
      XZZZ       0.0000   YZZZ       0.0000   ZZZZ    -156.4335
 -----------------------------------------------------------------
 Calculating analytic gradient of the SCF energy
 Gradient of SCF Energy
            1           2           3           4           5           6
    1   0.0001628  -0.0000353  -0.0001628   0.0000353   0.0000000  -0.0000000
    2   0.0000000   0.0000000  -0.0000000   0.0000000   0.0000000  -0.0000000
    3   0.0000446  -0.0000774   0.0000446  -0.0000774  -0.0010587   0.0011243
 Max gradient component =       1.124E-03
 RMS gradient           =       3.694E-04
 Gradient time:  CPU 1.86 s  wall 0.56 s
 Geometry Optimization Parameters
   NAtoms,    NIC,     NZ,  NCons,   NDum,   NFix, NCnnct, MaxDiis
        6      27       0       0       0       0       0       0

 Cartesian Hessian Update
 Hessian Updated using BFGS Update


** GEOMETRY OPTIMIZATION IN DELOCALIZED INTERNAL COORDINATES **
   Searching for a Minimum

   Optimization Cycle:  12

                       Coordinates (Angstroms)
     ATOM                X               Y               Z
      1  H         0.9364346873    0.0000000000    2.2715072610
      2  F         1.0824323186    0.0000000000   -0.3483154735
      3  H        -0.9364346873    0.0000000000    2.2715072610
      4  F        -1.0824323186    0.0000000000   -0.3483154735
      5  C         0.0000000000    0.0000000000    1.7350256143
      6  C         0.0000000000    0.0000000000    0.4185908109
   Point Group: c2v   Number of degrees of freedom:     5


   Energy is   -277.156046025

 Hessian Updated using BFGS Update

  5 Hessian modes will be used to form the next step
  Hessian Eigenvalues:
     0.093365    0.270456    0.384541    0.423935    0.754784

 Minimum Search - Taking Simple RFO Step
 Searching for Lamda that Minimizes Along All modes
 Value Taken    Lamda =  -0.00000165
 Step Taken.  Stepsize is  0.001797

                             Maximum     Tolerance    Cnvgd?
         Gradient           0.000797      0.000300      NO
         Displacement       0.001471      0.001200      NO
         Energy change     -0.000060      0.000001      NO


 New Cartesian Coordinates Obtained by Inverse Iteration

 Displacement from previous Coordinates is:  0.001491
 ----------------------------------------------------------------
             Standard Nuclear Orientation (Angstroms)
    I     Atom           X                Y                Z
 ----------------------------------------------------------------
    1      H       0.9361834828     0.0000000000     2.2717198044
    2      F       1.0826398180     0.0000000000    -0.3483703333
    3      H      -0.9361834828     0.0000000000     2.2717198044
    4      F      -1.0826398180     0.0000000000    -0.3483703333
    5      C       0.0000000000     0.0000000000     1.7352314769
    6      C       0.0000000000     0.0000000000     0.4180695810
 ----------------------------------------------------------------
 Molecular Point Group                 C2v   NOp =  4
 Largest Abelian Subgroup              C2v   NOp =  4
 Nuclear Repulsion Energy =   117.4185350854 hartrees
 There are       16 alpha and       16 beta electrons
 Applying Cartesian multipole field
    Component          Value
    ---------          -----
     (2,0,0)        1.00000E-11
     (0,2,0)        2.00000E-11
     (0,0,2)       -3.00000E-11
 Nucleus-field energy     =    -0.0000000026 hartrees
 Requested basis set is 6-311++G(d,p)
 There are 34 shells and 102 basis functions
 A cutoff of  1.0D-11 yielded    581 shell pairs
 There are      5342 function pairs (      5778 Cartesian)
 Smallest overlap matrix eigenvalue = 1.12E-04
 Guess MOs from SCF MO coefficient file

 -----------------------------------------------------------------------
  General SCF calculation program by
  Eric Jon Sundstrom, Paul Horn, Yuezhi Mao, Dmitri Zuev, Alec White,
  David Stuck, Shaama M.S., Shane Yost, Joonho Lee, David Small,
  Daniel Levine, Susi Lehtola, Hugh Burton, Evgeny Epifanovsky
 -----------------------------------------------------------------------
 Exchange:     0.2000 Hartree-Fock + 0.0800 Slater + 0.7200 B88
 Correlation:  0.1900 VWN1RPA + 0.8100 LYP
 Using SG-1 standard quadrature grid
 using 4 threads for integral computing
 -------------------------------------------------------
 OpenMP Integral computing Module                
 Release: version 2.0, May 2017, Q-Chem Inc. Pleasanton 
 -------------------------------------------------------
 -------------------------------------------------------
 OpenMP BLAS3 based DFT computing Module                
 Release: version 1.0, May 2013, Q-Chem Inc. Pittsburgh 
 -------------------------------------------------------
 A restricted SCF calculation will be
 performed using DIIS
 SCF converges when DIIS error is below 1.0e-08
 ---------------------------------------
  Cycle       Energy         DIIS error
 ---------------------------------------
    1    -277.1560465456      1.65e-05  
    2    -277.1560468810      6.50e-06  
    3    -277.1560468854      6.38e-06  
    4    -277.1560469214      9.74e-07  
    5    -277.1560469221      2.43e-07  
    6    -277.1560469222      2.35e-08  
    7    -277.1560469222      2.07e-08  
    8    -277.1560469222      2.14e-09  Convergence criterion met
 ---------------------------------------
 SCF time:   CPU 4.93s  wall 2.00s 
 SCF   energy in the final basis set =     -277.1560469222
 Total energy in the final basis set =     -277.1560469222

 --------------------------------------------------------------
             Orbital Energies (a.u.) and Symmetries
 --------------------------------------------------------------

 Alpha MOs, Restricted
 -- Occupied --                  
-24.729 -24.729 -10.357 -10.191  -1.306  -1.246  -0.802  -0.658
  1 B1    1 A1    2 A1    3 A1    4 A1    2 B1    5 A1    6 A1                 
 -0.597  -0.539  -0.539  -0.463  -0.462  -0.452  -0.428  -0.284
  3 B1    7 A1    1 B2    1 A2    4 B1    8 A1    5 B1    2 B2                 
 -- Virtual --                   
 -0.006  -0.006   0.025   0.031   0.061   0.064   0.081   0.097
  3 B2    9 A1    6 B1   10 A1    7 B1    4 B2   11 A1   12 A1                 
  0.105   0.132   0.142   0.150   0.158   0.198   0.238   0.245
  5 B2    8 B1   13 A1   14 A1    9 B1   15 A1    2 A2   16 A1                 
  0.249   0.313   0.314   0.336   0.337   0.365   0.397   0.406
 10 B1    6 B2   17 A1   18 A1   11 B1   12 B1   13 B1   19 A1                 
  0.499   0.525   0.582   0.584   0.589   0.683   0.715   0.773
 20 A1    7 B2    8 B2   21 A1   14 B1   15 B1   22 A1   23 A1                 
  0.853   0.881   1.007   1.106   1.188   1.263   1.344   1.379
 24 A1   16 B1    3 A2    9 B2    4 A2   25 A1   17 B1   10 B2                 
  1.403   1.406   1.406   1.427   1.483   1.598   1.616   1.647
 26 A1    5 A2   18 B1   27 A1   19 B1   20 B1   28 A1   11 B2                 
  1.723   1.899   1.906   1.972   2.001   2.002   2.177   2.190
 29 A1   30 A1   21 B1   12 B2   31 A1    6 A2   22 B1   32 A1                 
  2.540   2.591   2.616   2.685   2.799   2.828   3.023   3.238
 23 B1   33 A1   13 B2   34 A1   24 B1   14 B2   25 B1   35 A1                 
  3.680   3.726   3.730   3.749   3.755   3.827   3.957   3.968
 36 A1   26 B1    7 A2   15 B2   27 B1   37 A1   28 B1    8 A2                 
  3.992   4.234   4.699   4.914   6.225   6.276   6.326   6.340
 16 B2   38 A1   39 A1   29 B1    9 A2   17 B2   40 A1   30 B1                 
  6.512   6.848  23.553  24.233  66.715  66.742
 41 A1   31 B1   42 A1   43 A1   44 A1   32 B1                                 

 Beta MOs, Restricted
 -- Occupied --                  
-24.729 -24.729 -10.357 -10.191  -1.306  -1.246  -0.802  -0.658
  1 B1    1 A1    2 A1    3 A1    4 A1    2 B1    5 A1    6 A1                 
 -0.597  -0.539  -0.539  -0.463  -0.462  -0.452  -0.428  -0.284
  3 B1    7 A1    1 B2    1 A2    4 B1    8 A1    5 B1    2 B2                 
 -- Virtual --                   
 -0.006  -0.006   0.025   0.031   0.061   0.064   0.081   0.097
  3 B2    9 A1    6 B1   10 A1    7 B1    4 B2   11 A1   12 A1                 
  0.105   0.132   0.142   0.150   0.158   0.198   0.238   0.245
  5 B2    8 B1   13 A1   14 A1    9 B1   15 A1    2 A2   16 A1                 
  0.249   0.313   0.314   0.336   0.337   0.365   0.397   0.406
 10 B1    6 B2   17 A1   18 A1   11 B1   12 B1   13 B1   19 A1                 
  0.499   0.525   0.582   0.584   0.589   0.683   0.715   0.773
 20 A1    7 B2    8 B2   21 A1   14 B1   15 B1   22 A1   23 A1                 
  0.853   0.881   1.007   1.106   1.188   1.263   1.344   1.379
 24 A1   16 B1    3 A2    9 B2    4 A2   25 A1   17 B1   10 B2                 
  1.403   1.406   1.406   1.427   1.483   1.598   1.616   1.647
 26 A1    5 A2   18 B1   27 A1   19 B1   20 B1   28 A1   11 B2                 
  1.723   1.899   1.906   1.972   2.001   2.002   2.177   2.190
 29 A1   30 A1   21 B1   12 B2   31 A1    6 A2   22 B1   32 A1                 
  2.540   2.591   2.616   2.685   2.799   2.828   3.023   3.238
 23 B1   33 A1   13 B2   34 A1   24 B1   14 B2   25 B1   35 A1                 
  3.680   3.726   3.730   3.749   3.755   3.827   3.957   3.968
 36 A1   26 B1    7 A2   15 B2   27 B1   37 A1   28 B1    8 A2                 
  3.992   4.234   4.699   4.914   6.225   6.276   6.326   6.340
 16 B2   38 A1   39 A1   29 B1    9 A2   17 B2   40 A1   30 B1                 
  6.512   6.848  23.553  24.233  66.715  66.742
 41 A1   31 B1   42 A1   43 A1   44 A1   32 B1                                 
 --------------------------------------------------------------

          Ground-State Mulliken Net Atomic Charges

     Atom                 Charge (a.u.)
  ----------------------------------------
      1 H                     0.143305
      2 F                    -0.117097
      3 H                     0.143305
      4 F                    -0.117097
      5 C                    -0.154167
      6 C                     0.101751
  ----------------------------------------
  Sum of atomic charges =    -0.000000

 -----------------------------------------------------------------
                    Cartesian Multipole Moments
 -----------------------------------------------------------------
    Charge (ESU x 10^10)
                -0.0000
    Dipole Moment (Debye)
         X       0.0000      Y       0.0000      Z       1.5009
       Tot       1.5009
    Quadrupole Moments (Debye-Ang)
        XX     -22.6296     XY       0.0000     YY     -22.8372
        XZ       0.0000     YZ       0.0000     ZZ     -19.6884
    Octopole Moments (Debye-Ang^2)
       XXX       0.0000    XXY      -0.0000    XYY       0.0000
       YYY      -0.0000    XXZ      -7.7253    XYZ       0.0000
       YYZ     -13.8164    XZZ       0.0000    YZZ       0.0000
       ZZZ     -27.3560
    Hexadecapole Moments (Debye-Ang^3)
      XXXX     -95.1205   XXXY       0.0000   XXYY     -19.7186
      XYYY       0.0000   YYYY     -22.0752   XXXZ       0.0000
      XXYZ      -0.0000   XYYZ       0.0000   YYYZ      -0.0000
      XXZZ     -37.4261   XYZZ       0.0000   YYZZ     -36.8344
      XZZZ       0.0000   YZZZ      -0.0000   ZZZZ    -156.4591
 -----------------------------------------------------------------
 Calculating analytic gradient of the SCF energy
 Gradient of SCF Energy
            1           2           3           4           5           6
    1   0.0000151   0.0000099  -0.0000151  -0.0000099  -0.0000000  -0.0000000
    2  -0.0000000   0.0000000  -0.0000000   0.0000000   0.0000000  -0.0000000
    3   0.0000028   0.0000116   0.0000028   0.0000116  -0.0001217   0.0000929
 Max gradient component =       1.217E-04
 RMS gradient           =       3.680E-05
 Gradient time:  CPU 1.86 s  wall 0.56 s
 Geometry Optimization Parameters
   NAtoms,    NIC,     NZ,  NCons,   NDum,   NFix, NCnnct, MaxDiis
        6      27       0       0       0       0       0       0

 Cartesian Hessian Update
 Hessian Updated using BFGS Update


** GEOMETRY OPTIMIZATION IN DELOCALIZED INTERNAL COORDINATES **
   Searching for a Minimum

   Optimization Cycle:  13

                       Coordinates (Angstroms)
     ATOM                X               Y               Z
      1  H         0.9361834828    0.0000000000    2.2717198044
      2  F         1.0826398180    0.0000000000   -0.3483703333
      3  H        -0.9361834828    0.0000000000    2.2717198044
      4  F        -1.0826398180    0.0000000000   -0.3483703333
      5  C         0.0000000000    0.0000000000    1.7352314769
      6  C         0.0000000000    0.0000000000    0.4180695810
   Point Group: c2v   Number of degrees of freedom:     5


   Energy is   -277.156046922

 Hessian Updated using BFGS Update

  5 Hessian modes will be used to form the next step
  Hessian Eigenvalues:
     0.093340    0.281159    0.380749    0.424589    0.667713

 Minimum Search - Taking Simple RFO Step
 Searching for Lamda that Minimizes Along All modes
 Value Taken    Lamda =   0.00000000
 Step Taken.  Stepsize is  0.000199

                             Maximum     Tolerance    Cnvgd?
         Gradient           0.000087      0.000300     YES
         Displacement       0.000152      0.001200     YES
         Energy change     -0.000001      0.000001     YES


                       Distance Matrix (Angstroms)
             H (  1)   F (  2)   H (  3)   F (  4)   C (  5)
   F (  2)  2.624180
   H (  3)  1.872367  3.307646
   F (  4)  3.307646  2.165280  2.624180
   C (  5)  1.079008  2.348085  1.079008  2.348085
   C (  6)  2.076646  1.326476  2.076646  1.326476  1.317162

 Final energy is   -277.15604692221979     


 ******************************
 **  OPTIMIZATION CONVERGED  **
 ******************************

                       Coordinates (Angstroms)
     ATOM                X               Y               Z
      1  H         0.9361834828    0.0000000000    2.2717198044
      2  F         1.0826398180    0.0000000000   -0.3483703333
      3  H        -0.9361834828    0.0000000000    2.2717198044
      4  F        -1.0826398180    0.0000000000   -0.3483703333
      5  C         0.0000000000    0.0000000000    1.7352314769
      6  C         0.0000000000    0.0000000000    0.4180695810

Z-matrix Print:
$molecule
0 1
C 
C  1 1.317162
H  2 1.079008 1 119.815252
H  2 1.079008 1 119.815252 3 -180.000000 0
F  1 1.326476 2 125.296059 3 -0.000000 0
F  1 1.326476 2 125.296059 3 -180.000000 0
$end


 --------------------------------------------------------------
             Orbital Energies (a.u.) and Symmetries
 --------------------------------------------------------------

 Alpha MOs, Restricted
 -- Occupied --                  
-24.729 -24.729 -10.357 -10.191  -1.306  -1.246  -0.802  -0.658
  1 B1    1 A1    2 A1    3 A1    4 A1    2 B1    5 A1    6 A1                 
 -0.597  -0.539  -0.539  -0.463  -0.462  -0.452  -0.428  -0.284
  3 B1    7 A1    1 B2    1 A2    4 B1    8 A1    5 B1    2 B2                 
 -- Virtual --                   
 -0.006  -0.006   0.025   0.031   0.061   0.064   0.081   0.097
  3 B2    9 A1    6 B1   10 A1    7 B1    4 B2   11 A1   12 A1                 
  0.105   0.132   0.142   0.150   0.158   0.198   0.238   0.245
  5 B2    8 B1   13 A1   14 A1    9 B1   15 A1    2 A2   16 A1                 
  0.249   0.313   0.314   0.336   0.337   0.365   0.397   0.406
 10 B1    6 B2   17 A1   18 A1   11 B1   12 B1   13 B1   19 A1                 
  0.499   0.525   0.582   0.584   0.589   0.683   0.715   0.773
 20 A1    7 B2    8 B2   21 A1   14 B1   15 B1   22 A1   23 A1                 
  0.853   0.881   1.007   1.106   1.188   1.263   1.344   1.379
 24 A1   16 B1    3 A2    9 B2    4 A2   25 A1   17 B1   10 B2                 
  1.403   1.406   1.406   1.427   1.483   1.598   1.616   1.647
 26 A1    5 A2   18 B1   27 A1   19 B1   20 B1   28 A1   11 B2                 
  1.723   1.899   1.906   1.972   2.001   2.002   2.177   2.190
 29 A1   30 A1   21 B1   12 B2   31 A1    6 A2   22 B1   32 A1                 
  2.540   2.591   2.616   2.685   2.799   2.828   3.023   3.238
 23 B1   33 A1   13 B2   34 A1   24 B1   14 B2   25 B1   35 A1                 
  3.680   3.726   3.730   3.749   3.755   3.827   3.957   3.968
 36 A1   26 B1    7 A2   15 B2   27 B1   37 A1   28 B1    8 A2                 
  3.992   4.234   4.699   4.914   6.225   6.276   6.326   6.340
 16 B2   38 A1   39 A1   29 B1    9 A2   17 B2   40 A1   30 B1                 
  6.512   6.848  23.553  24.233  66.715  66.742
 41 A1   31 B1   42 A1   43 A1   44 A1   32 B1                                 

 Beta MOs, Restricted
 -- Occupied --                  
-24.729 -24.729 -10.357 -10.191  -1.306  -1.246  -0.802  -0.658
  1 B1    1 A1    2 A1    3 A1    4 A1    2 B1    5 A1    6 A1                 
 -0.597  -0.539  -0.539  -0.463  -0.462  -0.452  -0.428  -0.284
  3 B1    7 A1    1 B2    1 A2    4 B1    8 A1    5 B1    2 B2                 
 -- Virtual --                   
 -0.006  -0.006   0.025   0.031   0.061   0.064   0.081   0.097
  3 B2    9 A1    6 B1   10 A1    7 B1    4 B2   11 A1   12 A1                 
  0.105   0.132   0.142   0.150   0.158   0.198   0.238   0.245
  5 B2    8 B1   13 A1   14 A1    9 B1   15 A1    2 A2   16 A1                 
  0.249   0.313   0.314   0.336   0.337   0.365   0.397   0.406
 10 B1    6 B2   17 A1   18 A1   11 B1   12 B1   13 B1   19 A1                 
  0.499   0.525   0.582   0.584   0.589   0.683   0.715   0.773
 20 A1    7 B2    8 B2   21 A1   14 B1   15 B1   22 A1   23 A1                 
  0.853   0.881   1.007   1.106   1.188   1.263   1.344   1.379
 24 A1   16 B1    3 A2    9 B2    4 A2   25 A1   17 B1   10 B2                 
  1.403   1.406   1.406   1.427   1.483   1.598   1.616   1.647
 26 A1    5 A2   18 B1   27 A1   19 B1   20 B1   28 A1   11 B2                 
  1.723   1.899   1.906   1.972   2.001   2.002   2.177   2.190
 29 A1   30 A1   21 B1   12 B2   31 A1    6 A2   22 B1   32 A1                 
  2.540   2.591   2.616   2.685   2.799   2.828   3.023   3.238
 23 B1   33 A1   13 B2   34 A1   24 B1   14 B2   25 B1   35 A1                 
  3.680   3.726   3.730   3.749   3.755   3.827   3.957   3.968
 36 A1   26 B1    7 A2   15 B2   27 B1   37 A1   28 B1    8 A2                 
  3.992   4.234   4.699   4.914   6.225   6.276   6.326   6.340
 16 B2   38 A1   39 A1   29 B1    9 A2   17 B2   40 A1   30 B1                 
  6.512   6.848  23.553  24.233  66.715  66.742
 41 A1   31 B1   42 A1   43 A1   44 A1   32 B1                                 
 --------------------------------------------------------------

          Ground-State Mulliken Net Atomic Charges

     Atom                 Charge (a.u.)
  ----------------------------------------
      1 H                     0.143305
      2 F                    -0.117097
      3 H                     0.143305
      4 F                    -0.117097
      5 C                    -0.154167
      6 C                     0.101751
  ----------------------------------------
  Sum of atomic charges =    -0.000000

 -----------------------------------------------------------------
                    Cartesian Multipole Moments
 -----------------------------------------------------------------
    Charge (ESU x 10^10)
                -0.0000
    Dipole Moment (Debye)
         X       0.0000      Y       0.0000      Z       1.5009
       Tot       1.5009
    Quadrupole Moments (Debye-Ang)
        XX     -22.6296     XY       0.0000     YY     -22.8372
        XZ       0.0000     YZ       0.0000     ZZ     -19.6884
    Octopole Moments (Debye-Ang^2)
       XXX       0.0000    XXY      -0.0000    XYY       0.0000
       YYY      -0.0000    XXZ      -7.7253    XYZ       0.0000
       YYZ     -13.8164    XZZ       0.0000    YZZ       0.0000
       ZZZ     -27.3560
    Hexadecapole Moments (Debye-Ang^3)
      XXXX     -95.1205   XXXY       0.0000   XXYY     -19.7186
      XYYY       0.0000   YYYY     -22.0752   XXXZ       0.0000
      XXYZ      -0.0000   XYYZ       0.0000   YYYZ      -0.0000
      XXZZ     -37.4261   XYZZ       0.0000   YYZZ     -36.8344
      XZZZ       0.0000   YZZZ      -0.0000   ZZZZ    -156.4591
 -----------------------------------------------------------------
Archival summary:
1\1\TWL01\OPT\ProcedureUnspecified\BasisUnspecified\222\taweetha\TueAug2808:15:062018TueAug2808:15:062018\0\\#,OPT,ProcedureUnspecified,BasisUnspecified,\\0,1\C\C,1,1.31716\H,2,1.07901,1,119.815\H,2,1.07901,1,119.815,3,-180,0\F,1,1.32648,2,125.296,3,-0,0\F,1,1.32648,2,125.296,3,-180,0\\\@

 Total job time:  29.12s(wall), 99.87s(cpu) 
 Tue Aug 28 08:15:06 2018

        *************************************************************
        *                                                           *
        *  Thank you very much for using Q-Chem.  Have a nice day.  *
        *                                                           *
        *************************************************************


 
User input: 2 of 2 
 
Q-Chem Developer Version!
                  Welcome to Q-Chem
     A Quantum Leap Into The Future Of Chemistry


 Q-Chem 5.1, Q-Chem, Inc., Pleasanton, CA (2018)

 Yihan Shao,  Zhengting Gan,  E. Epifanovsky,  A. T. B. Gilbert,  M. Wormit,  
 J. Kussmann,  A. W. Lange,  A. Behn,  Jia Deng,  Xintian Feng,  D. Ghosh,  
 M. Goldey,  P. R. Horn,  L. D. Jacobson,  I. Kaliman,  T. Kus,  A. Landau,  
 Jie Liu,  E. I. Proynov,  R. M. Richard,  R. P. Steele,  E. J. Sundstrom,  
 H. L. Woodcock III,  P. M. Zimmerman,  D. Zuev,  B. Albrecht,  E. Alguire,  
 S. A. Baeppler,  D. Barton,  Z. Benda,  Y. A. Bernard,  E. J. Berquist,  
 K. B. Bravaya,  H. Burton,  D. Casanova,  Chun-Min Chang,  Yunqing Chen,  
 A. Chien,  K. D. Closser,  M. P. Coons,  S. Coriani,  S. Dasgupta,  
 A. L. Dempwolff,  M. Diedenhofen,  Hainam Do,  R. G. Edgar,  Po-Tung Fang,  
 S. Faraji,  S. Fatehi,  Qingguo Feng,  K. D. Fenk,  J. Fosso-Tande,  
 Qinghui Ge,  A. Ghysels,  G. Gidofalvi,  J. Gomes,  J. Gonthier,  A. Gunina,  
 D. Hait,  M. W. D. Hanson-Heine,  P. H. P. Harbach,  A. W. Hauser,  
 J. E. Herr,  E. G. Hohenstein,  Z. C. Holden,  Kerwin Hui,  B. C. Huynh,  
 T.-C. Jagau,  Hyunjun Ji,  B. Kaduk,  K. Khistyaev,  Jaehoon Kim,  
 P. Klunzinger,  K. Koh,  D. Kosenkov,  L. Koulias,  T. Kowalczyk,  
 C. M. Krauter,  A. Kunitsa,  Ka Un Lao,  A. Laurent,  K. V. Lawler,  
 Joonho Lee,  D. Lefrancois,  S. Lehtola,  D. S. Levine,  Yi-Pei Li,  
 You-Sheng Lin,  Fenglai Liu,  E. Livshits,  A. Luenser,  P. Manohar,  
 E. Mansoor,  S. F. Manzer,  Shan-Ping Mao,  Yuezhi Mao,  N. Mardirossian,  
 A. V. Marenich,  T. Markovich,  L. A. Martinez-Martinez,  S. A. Maurer,  
 N. J. Mayhall,  S. C. McKenzie,  J.-M. Mewes,  A. F. Morrison,  
 J. W. Mullinax,  K. Nanda,  T. S. Nguyen-Beck,  R. Olivares-Amaya,  
 J. A. Parkhill,  T. M. Perrine,  F. Plasser,  P. Pokhilko,  S. Prager,  
 A. Prociuk,  E. Ramos,  D. R. Rehn,  F. Rob,  M. Schneider,  N. Sergueev,  
 S. M. Sharada,  S. Sharma,  D. W. Small,  T. Stauch,  T. Stein,  
 Yu-Chuan Su,  A. J. W. Thom,  A. Tkatchenko,  T. Tsuchimochi,  N. M. Tubman,  
 L. Vogt,  M. L. Vidal,  O. Vydrov,  M. A. Watson,  J. Wenzel,  
 M. de Wergifosse,  T. A. Wesolowski,  A. White,  J. Witte,  A. Yamada,  
 Jun Yang,  K. Yao,  S. Yeganeh,  S. R. Yost,  Zhi-Qiang You,  A. Zech,  
 Igor Ying Zhang,  Xing Zhang,  Yan Zhao,  Ying Zhu,  B. R. Brooks,  
 G. K. L. Chan,  C. J. Cramer,  M. S. Gordon,  W. J. Hehre,  A. Klamt,  
 M. W. Schmidt,  C. D. Sherrill,  D. G. Truhlar,  A. Aspuru-Guzik,  R. Baer,  
 A. T. Bell,  N. A. Besley,  Jeng-Da Chai,  A. E. DePrince, III,  
 R. A. DiStasio Jr.,  A. Dreuw,  B. D. Dunietz,  T. R. Furlani,  
 Chao-Ping Hsu,  Yousung Jung,  Jing Kong,  D. S. Lambrecht,  WanZhen Liang,  
 C. Ochsenfeld,  V. A. Rassolov,  L. V. Slipchenko,  J. E. Subotnik,  
 T. Van Voorhis,  J. M. Herbert,  A. I. Krylov,  P. M. W. Gill,  M. Head-Gordon

 Contributors to earlier versions of Q-Chem not listed above: 
 R. D. Adamson,  B. Austin,  J. Baker,  G. J. O. Beran,  K. Brandhorst,  
 S. T. Brown,  E. F. C. Byrd,  A. K. Chakraborty,  C.-L. Cheng,  
 Siu Hung Chien,  D. M. Chipman,  D. L. Crittenden,  H. Dachsel,  
 R. J. Doerksen,  A. D. Dutoi,  L. Fusti-Molnar,  W. A. Goddard III,  
 A. Golubeva-Zadorozhnaya,  S. R. Gwaltney,  G. Hawkins,  A. Heyden,  
 S. Hirata,  G. Kedziora,  F. J. Keil,  C. Kelley,  Jihan Kim,  R. A. King,  
 R. Z. Khaliullin,  P. P. Korambath,  W. Kurlancheek,  A. M. Lee,  M. S. Lee,  
 S. V. Levchenko,  Ching Yeh Lin,  D. Liotard,  R. C. Lochan,  I. Lotan,  
 P. E. Maslen,  N. Nair,  D. P. O'Neill,  D. Neuhauser,  E. Neuscamman,  
 C. M. Oana,  R. Olson,  B. Peters,  R. Peverati,  P. A. Pieniazek,  
 Y. M. Rhee,  J. Ritchie,  M. A. Rohrdanz,  E. Rosta,  N. J. Russ,  
 H. F. Schaefer III,  N. E. Schultz,  N. Shenvi,  A. C. Simmonett,  A. Sodt,  
 D. Stuck,  K. S. Thanthiriwatte,  V. Vanovschi,  Tao Wang,  A. Warshel,  
 C. F. Williams,  Q. Wu,  X. Xu,  W. Zhang

 Please cite Q-Chem as follows:
 Y. Shao et al., Mol. Phys. 113, 184-215 (2015)
 DOI: 10.1080/00268976.2014.952696

 Q-Chem 5.1.1 for Intel X86 EM64T Linux

 Parts of Q-Chem use Armadillo 8.300.2 (Tropical Shenanigans).
 http://arma.sourceforge.net/

 Q-Chem begins on Tue Aug 28 08:15:06 2018  

Host: 
0

     Scratch files written to /scratch/taweetham/qchem15865//
The previous job contains 0 fragments, simply inherited here
Input Ideriv = 2
Curr. Ideriv = -1
Max.  Ideriv = 2

Checking the input file for inconsistencies... 	...done.

--------------------------------------------------------------
User input:
--------------------------------------------------------------

$molecule
read
$end

$rem
   SCF_GUESS 	READ
   JOB_TYPE 	FREQUENCY
   BASIS 	6-311++G**
   EXCHANGE 	B3LYP
   MEM_TOTAL	7500	
$end


--------------------------------------------------------------
 ----------------------------------------------------------------
             Standard Nuclear Orientation (Angstroms)
    I     Atom           X                Y                Z
 ----------------------------------------------------------------
    1      H       0.9361834828     0.0000000000     1.9219516807
    2      F       1.0826398180     0.0000000000    -0.6981384569
    3      H      -0.9361834828     0.0000000000     1.9219516807
    4      F      -1.0826398180     0.0000000000    -0.6981384569
    5      C      -0.0000000000     0.0000000000     1.3854633532
    6      C      -0.0000000000     0.0000000000     0.0683014573
 ----------------------------------------------------------------
 Molecular Point Group                 C2v   NOp =  4
 Largest Abelian Subgroup              C2v   NOp =  4
 Nuclear Repulsion Energy =   117.4185350854 hartrees
 There are       16 alpha and       16 beta electrons
 Requested basis set is 6-311++G(d,p)
 There are 34 shells and 102 basis functions

 Total QAlloc Memory Limit   7500 MB
 Mega-Array Size       188 MB
 MEM_STATIC part       192 MB

                       Distance Matrix (Angstroms)
             H (  1)   F (  2)   H (  3)   F (  4)   C (  5)
   F (  2)  2.624180
   H (  3)  1.872367  3.307646
   F (  4)  3.307646  2.165280  2.624180
   C (  5)  1.079008  2.348085  1.079008  2.348085
   C (  6)  2.076646  1.326476  2.076646  1.326476  1.317162

 A cutoff of  1.0D-11 yielded    581 shell pairs
 There are      5342 function pairs (      5778 Cartesian)

 -------------------------------------------------------
 OpenMP Integral Computing Module                       
 Release: version 1.0, May 2013, Q-Chem Inc. Pittsburgh 
 -------------------------------------------------------
 Integral Job Info:
 Integral job number is                      11
 Integral operator is                         1
 short-range coefficients                     0
 long-range coefficients              100000000
 Omega coefficients                           0
 if combine SR and LR in K                    0
 Integral screening is                        0
 Integral computing path is                   2
 max size of driver memory is            800000
 size of driver memory is                593474
 size of scratch memory is              2361544
 max col of scratch BK array               1296
 max len of scratch array in speh3          155
 max len of scratch index in speh4           18
 max int batch size is                      520
 min int batch size is                       52
 fixed nKL is                                52
 max L of basis functions is                  2
 order of int derivative is                   0
 number of shells is                         34
 number of basis is                         106
 number of cartesian basis is               106
 number of contracted shell pairs           581
 number of primitive shell pairs           1714
 maxK2 (contraction) of shell pair           36
 max number of K2 of shell pair               1
 max number of CS2 of shell pair             78
 max number of PS2 of shell pair            288
 mem total for path MDJ                  514766
 -------------------------------------------------------
 Smallest overlap matrix eigenvalue = 1.12E-04
 Guess MOs from SCF MO coefficient file

 -----------------------------------------------------------------------
  General SCF calculation program by
  Eric Jon Sundstrom, Paul Horn, Yuezhi Mao, Dmitri Zuev, Alec White,
  David Stuck, Shaama M.S., Shane Yost, Joonho Lee, David Small,
  Daniel Levine, Susi Lehtola, Hugh Burton, Evgeny Epifanovsky
 -----------------------------------------------------------------------
 Exchange:     0.2000 Hartree-Fock + 0.0800 Slater + 0.7200 B88
 Correlation:  0.1900 VWN1RPA + 0.8100 LYP
 Using SG-1 standard quadrature grid
 using 4 threads for integral computing
 -------------------------------------------------------
 OpenMP Integral computing Module                
 Release: version 2.0, May 2017, Q-Chem Inc. Pleasanton 
 -------------------------------------------------------
 -------------------------------------------------------
 OpenMP BLAS3 based DFT computing Module                
 Release: version 1.0, May 2013, Q-Chem Inc. Pittsburgh 
 -------------------------------------------------------
 A restricted SCF calculation will be
 performed using DIIS
 SCF converges when DIIS error is below 1.0e-08
 ---------------------------------------
  Cycle       Energy         DIIS error
 ---------------------------------------
    1    -277.1560469221      1.99e-10  
    2    -277.1560469221      1.10e-10  Convergence criterion met
 ---------------------------------------
 SCF time:   CPU 1.08s  wall 1.00s 
 SCF   energy in the final basis set =     -277.1560469221
 Total energy in the final basis set =     -277.1560469221

 --------------------------------------------------------------
             Orbital Energies (a.u.) and Symmetries
 --------------------------------------------------------------

 Alpha MOs, Restricted
 -- Occupied --                  
-24.729 -24.729 -10.357 -10.191  -1.306  -1.246  -0.802  -0.658
  1 B1    1 A1    2 A1    3 A1    4 A1    2 B1    5 A1    6 A1                 
 -0.597  -0.539  -0.539  -0.463  -0.462  -0.452  -0.428  -0.284
  3 B1    7 A1    1 B2    1 A2    4 B1    8 A1    5 B1    2 B2                 
 -- Virtual --                   
 -0.006  -0.006   0.025   0.031   0.061   0.064   0.081   0.097
  3 B2    9 A1    6 B1   10 A1    7 B1    4 B2   11 A1   12 A1                 
  0.105   0.132   0.142   0.150   0.158   0.198   0.238   0.245
  5 B2    8 B1   13 A1   14 A1    9 B1   15 A1    2 A2   16 A1                 
  0.249   0.313   0.314   0.336   0.337   0.365   0.397   0.406
 10 B1    6 B2   17 A1   18 A1   11 B1   12 B1   13 B1   19 A1                 
  0.499   0.525   0.582   0.584   0.589   0.683   0.715   0.773
 20 A1    7 B2    8 B2   21 A1   14 B1   15 B1   22 A1   23 A1                 
  0.853   0.881   1.007   1.106   1.188   1.263   1.344   1.379
 24 A1   16 B1    3 A2    9 B2    4 A2   25 A1   17 B1   10 B2                 
  1.403   1.406   1.406   1.427   1.483   1.598   1.616   1.647
 26 A1    5 A2   18 B1   27 A1   19 B1   20 B1   28 A1   11 B2                 
  1.723   1.899   1.906   1.972   2.001   2.002   2.177   2.190
 29 A1   30 A1   21 B1   12 B2   31 A1    6 A2   22 B1   32 A1                 
  2.540   2.591   2.616   2.685   2.799   2.828   3.023   3.238
 23 B1   33 A1   13 B2   34 A1   24 B1   14 B2   25 B1   35 A1                 
  3.680   3.726   3.730   3.749   3.755   3.827   3.957   3.968
 36 A1   26 B1    7 A2   15 B2   27 B1   37 A1   28 B1    8 A2                 
  3.992   4.234   4.699   4.914   6.225   6.276   6.326   6.340
 16 B2   38 A1   39 A1   29 B1    9 A2   17 B2   40 A1   30 B1                 
  6.512   6.848  23.553  24.233  66.715  66.742
 41 A1   31 B1   42 A1   43 A1   44 A1   32 B1                                 

 Beta MOs, Restricted
 -- Occupied --                  
-24.729 -24.729 -10.357 -10.191  -1.306  -1.246  -0.802  -0.658
  1 B1    1 A1    2 A1    3 A1    4 A1    2 B1    5 A1    6 A1                 
 -0.597  -0.539  -0.539  -0.463  -0.462  -0.452  -0.428  -0.284
  3 B1    7 A1    1 B2    1 A2    4 B1    8 A1    5 B1    2 B2                 
 -- Virtual --                   
 -0.006  -0.006   0.025   0.031   0.061   0.064   0.081   0.097
  3 B2    9 A1    6 B1   10 A1    7 B1    4 B2   11 A1   12 A1                 
  0.105   0.132   0.142   0.150   0.158   0.198   0.238   0.245
  5 B2    8 B1   13 A1   14 A1    9 B1   15 A1    2 A2   16 A1                 
  0.249   0.313   0.314   0.336   0.337   0.365   0.397   0.406
 10 B1    6 B2   17 A1   18 A1   11 B1   12 B1   13 B1   19 A1                 
  0.499   0.525   0.582   0.584   0.589   0.683   0.715   0.773
 20 A1    7 B2    8 B2   21 A1   14 B1   15 B1   22 A1   23 A1                 
  0.853   0.881   1.007   1.106   1.188   1.263   1.344   1.379
 24 A1   16 B1    3 A2    9 B2    4 A2   25 A1   17 B1   10 B2                 
  1.403   1.406   1.406   1.427   1.483   1.598   1.616   1.647
 26 A1    5 A2   18 B1   27 A1   19 B1   20 B1   28 A1   11 B2                 
  1.723   1.899   1.906   1.972   2.001   2.002   2.177   2.190
 29 A1   30 A1   21 B1   12 B2   31 A1    6 A2   22 B1   32 A1                 
  2.540   2.591   2.616   2.685   2.799   2.828   3.023   3.238
 23 B1   33 A1   13 B2   34 A1   24 B1   14 B2   25 B1   35 A1                 
  3.680   3.726   3.730   3.749   3.755   3.827   3.957   3.968
 36 A1   26 B1    7 A2   15 B2   27 B1   37 A1   28 B1    8 A2                 
  3.992   4.234   4.699   4.914   6.225   6.276   6.326   6.340
 16 B2   38 A1   39 A1   29 B1    9 A2   17 B2   40 A1   30 B1                 
  6.512   6.848  23.553  24.233  66.715  66.742
 41 A1   31 B1   42 A1   43 A1   44 A1   32 B1                                 
 --------------------------------------------------------------

          Ground-State Mulliken Net Atomic Charges

     Atom                 Charge (a.u.)
  ----------------------------------------
      1 H                     0.143305
      2 F                    -0.117097
      3 H                     0.143305
      4 F                    -0.117097
      5 C                    -0.154167
      6 C                     0.101751
  ----------------------------------------
  Sum of atomic charges =    -0.000000

 -----------------------------------------------------------------
                    Cartesian Multipole Moments
 -----------------------------------------------------------------
    Charge (ESU x 10^10)
                -0.0000
    Dipole Moment (Debye)
         X      -0.0000      Y      -0.0000      Z       1.5009
       Tot       1.5009
    Quadrupole Moments (Debye-Ang)
        XX     -22.6296     XY      -0.0000     YY     -22.8372
        XZ      -0.0000     YZ      -0.0000     ZZ     -20.7384
    Octopole Moments (Debye-Ang^2)
       XXX      -0.0000    XXY      -0.0000    XYY      -0.0000
       YYY      -0.0000    XXZ       0.1898    XYZ      -0.0000
       YYZ      -5.8286    XZZ       0.0000    YZZ      -0.0000
       ZZZ      -6.1460
    Hexadecapole Moments (Debye-Ang^3)
      XXXX     -95.1205   XXXY      -0.0000   XXYY     -19.7186
      XYYY      -0.0000   YYYY     -22.0752   XXXZ      -0.0000
      XXYZ       0.0000   XYYZ      -0.0000   YYYZ       0.0000
      XXZZ     -34.7904   XYZZ      -0.0000   YYZZ     -29.9632
      XZZZ      -0.0000   YZZZ      -0.0000   ZZZZ    -132.8948
 -----------------------------------------------------------------
 Calculating MO derivatives via CPSCF
 D1JvT checksum  = 110448 8652.0931164242
 D1KAT checksum  = 215136 919.9693729399
   1         3          18      0.154183    0.051164
   2         3          18      0.015166    0.004811
   3         3          18      0.001340    0.000514
   4         6          15      0.000089    0.000034
   5        19           2      0.000003    0.000002
   6        21           0      0.000000    0.000000    Roots Converged
 Time for AOints: 1.8 s (CPU) 0.5 s (wall)
 ------------------------------------------------------------------------------
                     AOints        : Timing summary (seconds)
 ------------------------------------------------------------------------------
     job step          cpu (% of tot)      sys (% of tot)     wall (% of tot)
 ------------------------------------------------------------------------------
  cpscf_lag         0.1321E+02 (29.1)   0.7000E-05 (63.6)   0.3468E+01 (29.2)
  iterzp            0.3035E+02 (66.8)   0.4000E-05 (36.4)   0.7904E+01 (66.5)
  make_fx           0.0000E+00 ( 0.0)   0.0000E+00 ( 0.0)   0.0000E+00 ( 0.0)
  AOints            0.1821E+01 ( 4.0)   0.0000E+00 ( 0.0)   0.4695E+00 ( 4.0)
 ------------------------------------------------------------------------------
   Grand Totals     0.4543E+02          0.1100E-04          0.1188E+02
 ------------------------------------------------------------------------------
 Calculating analytic Hessian of the SCF energy
 Polarizability Matrix (a.u.)
            1           2           3
    1 -23.6671686  -0.0000000   0.0000000
    2  -0.0000000 -18.4140130   0.0000000
    3   0.0000000   0.0000000 -34.7795328

 Direct stationary perturbation theory relativistic correction:

 rels  =       0.116576994448
 relv  =      -0.477266642964
 rel2e =       0.161175277535
 E_rel =      -0.199514370981

 Hessian of the SCF Energy
            1           2           3           4           5           6
    1   0.2887129   0.0000000   0.1402778   0.0005244   0.0000000   0.0004777
    2   0.0000000   0.0193987   0.0000000  -0.0000000  -0.0054291   0.0000000
    3   0.1402778   0.0000000   0.1298770   0.0000543  -0.0000000   0.0021054
    4   0.0005244  -0.0000000   0.0000543   0.3059186   0.0000000  -0.1597007
    5   0.0000000  -0.0054291  -0.0000000   0.0000000   0.0210562  -0.0000000
    6   0.0004777   0.0000000   0.0021054  -0.1597007  -0.0000000   0.1960948
    7  -0.0123272   0.0000000   0.0129074   0.0026101   0.0000000  -0.0023688
    8  -0.0000000   0.0007688  -0.0000000  -0.0000000   0.0109355   0.0000000
    9  -0.0129074  -0.0000000   0.0110871   0.0002152   0.0000000  -0.0054250
   10   0.0026101   0.0000000  -0.0002152  -0.0807232   0.0000000  -0.0098337
   11   0.0000000   0.0109355   0.0000000  -0.0000000   0.0082875   0.0000000
   12   0.0023688   0.0000000  -0.0054250   0.0098337   0.0000000   0.0231773
   13  -0.2798197  -0.0000000  -0.1249396  -0.0123702   0.0000000   0.0525171
   14  -0.0000000  -0.0254187  -0.0000000   0.0000000   0.0100967   0.0000000
   15  -0.1332915   0.0000000  -0.1266580   0.0176840  -0.0000000  -0.0287535
   16   0.0002993   0.0000000  -0.0280847  -0.2159598  -0.0000000   0.1189082
   17   0.0000000  -0.0002551   0.0000000  -0.0000000  -0.0449468   0.0000000
   18   0.0030746  -0.0000000  -0.0109866   0.1319134   0.0000000  -0.1871990
            7           8           9          10          11          12
    1  -0.0123272  -0.0000000  -0.0129074   0.0026101   0.0000000   0.0023688
    2   0.0000000   0.0007688  -0.0000000   0.0000000   0.0109355   0.0000000
    3   0.0129074  -0.0000000   0.0110871  -0.0002152   0.0000000  -0.0054250
    4   0.0026101  -0.0000000   0.0002152  -0.0807232  -0.0000000   0.0098337
    5   0.0000000   0.0109355   0.0000000   0.0000000   0.0082875   0.0000000
    6  -0.0023688   0.0000000  -0.0054250  -0.0098337   0.0000000   0.0231773
    7   0.2887129  -0.0000000  -0.1402778   0.0005244   0.0000000  -0.0004777
    8  -0.0000000   0.0193987   0.0000000  -0.0000000  -0.0054291  -0.0000000
    9  -0.1402778   0.0000000   0.1298770  -0.0000543  -0.0000000   0.0021054
   10   0.0005244  -0.0000000  -0.0000543   0.3059186  -0.0000000   0.1597007
   11   0.0000000  -0.0054291  -0.0000000  -0.0000000   0.0210562  -0.0000000
   12  -0.0004777  -0.0000000   0.0021054   0.1597007  -0.0000000   0.1960948
   13  -0.2798197   0.0000000   0.1249396  -0.0123702  -0.0000000  -0.0525171
   14   0.0000000  -0.0254187  -0.0000000  -0.0000000   0.0100967  -0.0000000
   15   0.1332915  -0.0000000  -0.1266580  -0.0176840  -0.0000000  -0.0287535
   16   0.0002993  -0.0000000   0.0280847  -0.2159598   0.0000000  -0.1189082
   17  -0.0000000  -0.0002551   0.0000000   0.0000000  -0.0449468   0.0000000
   18  -0.0030746  -0.0000000  -0.0109866  -0.1319134   0.0000000  -0.1871990
           13          14          15          16          17          18
    1  -0.2798197  -0.0000000  -0.1332915   0.0002993   0.0000000   0.0030746
    2  -0.0000000  -0.0254187   0.0000000   0.0000000  -0.0002551  -0.0000000
    3  -0.1249396  -0.0000000  -0.1266580  -0.0280847   0.0000000  -0.0109866
    4  -0.0123702   0.0000000   0.0176840  -0.2159598  -0.0000000   0.1319134
    5   0.0000000   0.0100967  -0.0000000  -0.0000000  -0.0449468   0.0000000
    6   0.0525171   0.0000000  -0.0287535   0.1189082   0.0000000  -0.1871990
    7  -0.2798197   0.0000000   0.1332915   0.0002993  -0.0000000  -0.0030746
    8   0.0000000  -0.0254187  -0.0000000  -0.0000000  -0.0002551  -0.0000000
    9   0.1249396  -0.0000000  -0.1266580   0.0280847   0.0000000  -0.0109866
   10  -0.0123702  -0.0000000  -0.0176840  -0.2159598   0.0000000  -0.1319134
   11  -0.0000000   0.0100967  -0.0000000   0.0000000  -0.0449468   0.0000000
   12  -0.0525171  -0.0000000  -0.0287535  -0.1189082   0.0000000  -0.1871990
   13   0.6817100   0.0000000  -0.0000000  -0.0973303   0.0000000  -0.0000000
   14   0.0000000   0.0831520  -0.0000000   0.0000000  -0.0525080   0.0000000
   15  -0.0000000  -0.0000000   0.8710884   0.0000000   0.0000000  -0.5602653
   16  -0.0973303   0.0000000   0.0000000   0.5286512  -0.0000000   0.0000000
   17   0.0000000  -0.0525080   0.0000000  -0.0000000   0.1429120  -0.0000000
   18  -0.0000000   0.0000000  -0.5602653   0.0000000  -0.0000000   0.9566365
 Gradient time:  CPU 64.12 s  wall 16.94 s
 **********************************************************************
 **                                                                  **
 **                       VIBRATIONAL ANALYSIS                       **
 **                       --------------------                       **
 **                                                                  **
 **        VIBRATIONAL FREQUENCIES (CM**-1) AND NORMAL MODES         **
 **     FORCE CONSTANTS (mDYN/ANGSTROM) AND REDUCED MASSES (AMU)     **
 **                  INFRARED INTENSITIES (KM/MOL)                   **
 **                                                                  **
 **********************************************************************


 Mode:                 1                      2                      3
 Frequency:       436.04                 544.09                 617.94
 Force Cnst:      0.2866                 2.1946                 1.5679
 Red. Mass:       2.5580                12.5821                 6.9690
 IR Active:          YES                    YES                    YES
 IR Intens:        0.755                  5.195                  0.031
 Raman Active:       YES                    YES                    YES
               X      Y      Z        X      Y      Z        X      Y      Z
 H         -0.464 -0.000  0.481   -0.004 -0.000  0.370   -0.000 -0.492  0.000
 F          0.037  0.000 -0.160   -0.454 -0.000 -0.225    0.000 -0.142  0.000
 H         -0.464  0.000 -0.481    0.004 -0.000  0.370   -0.000 -0.492 -0.000
 F          0.037 -0.000  0.160    0.454 -0.000 -0.225   -0.000 -0.142 -0.000
 C         -0.181  0.000 -0.000   -0.000 -0.000  0.354   -0.000 -0.145 -0.000
 C          0.143 -0.000 -0.000    0.000  0.000  0.295    0.000  0.675  0.000
 TransDip   0.028 -0.000 -0.000   -0.000 -0.000  0.073    0.000  0.006  0.000

 Mode:                 4                      5                      6
 Frequency:       713.00                 828.96                 927.14
 Force Cnst:      0.3132                 0.5406                 3.5051
 Red. Mass:       1.0456                 1.3353                 6.9209
 IR Active:          NO                     YES                    YES
 IR Intens:        0.000                 80.203                 84.679
 Raman Active:       YES                    YES                    YES
               X      Y      Z        X      Y      Z        X      Y      Z
 H          0.000 -0.706 -0.000   -0.000  0.696  0.000   -0.058 -0.000  0.544
 F         -0.000  0.032  0.000   -0.000 -0.000 -0.000    0.256  0.000 -0.205
 H          0.000  0.706 -0.000   -0.000  0.696 -0.000    0.058  0.000  0.544
 F         -0.000 -0.032 -0.000   -0.000 -0.000 -0.000   -0.256  0.000 -0.205
 C          0.000 -0.000  0.000    0.000 -0.165 -0.000    0.000  0.000  0.398
 C         -0.000  0.000 -0.000    0.000  0.050  0.000    0.000 -0.000  0.161
 TransDip   0.000  0.000 -0.000    0.000  0.287  0.000    0.000 -0.000  0.295

 Mode:                 7                      8                      9
 Frequency:       955.15                1279.41                1407.22
 Force Cnst:      0.9684                 5.8394                 1.3467
 Red. Mass:       1.8016                 6.0548                 1.1542
 IR Active:          YES                    YES                    YES
 IR Intens:       27.557                270.997                  3.861
 Raman Active:       YES                    YES                    YES
               X      Y      Z        X      Y      Z        X      Y      Z
 H          0.199 -0.000 -0.656    0.165  0.000 -0.511   -0.369 -0.000  0.598
 F          0.070  0.000 -0.072   -0.145  0.000  0.082   -0.014 -0.000  0.015
 H          0.199  0.000  0.656    0.165 -0.000  0.511    0.369  0.000  0.598
 F          0.070 -0.000  0.072   -0.145  0.000 -0.082    0.014 -0.000  0.015
 C         -0.186 -0.000  0.000   -0.155  0.000  0.000    0.000 -0.000 -0.054
 C         -0.068  0.000  0.000    0.587 -0.000  0.000    0.000  0.000 -0.095
 TransDip  -0.168  0.000  0.000    0.527  0.000  0.000    0.000  0.000 -0.063

 Mode:                10                     11                     12
 Frequency:      1769.22                3192.27                3292.76
 Force Cnst:     14.2765                 6.3662                 7.1542
 Red. Mass:       7.7412                 1.0603                 1.1199
 IR Active:          YES                    YES                    YES
 IR Intens:      316.851                  7.178                  0.289
 Raman Active:       YES                    YES                    YES
               X      Y      Z        X      Y      Z        X      Y      Z
 H         -0.429 -0.000  0.113   -0.613 -0.000 -0.350    0.606  0.000  0.358
 F          0.044  0.000 -0.054    0.000  0.000 -0.000    0.000 -0.000 -0.001
 H          0.429 -0.000  0.113    0.613 -0.000 -0.350    0.606 -0.000 -0.358
 F         -0.044  0.000 -0.054   -0.000  0.000 -0.000    0.000  0.000  0.001
 C          0.000  0.000 -0.464   -0.000  0.000  0.068   -0.101  0.000 -0.000
 C         -0.000 -0.000  0.617   -0.000 -0.000 -0.009   -0.002 -0.000  0.000
 TransDip  -0.000 -0.000  0.570   -0.000 -0.000 -0.086    0.017 -0.000  0.000

 STANDARD THERMODYNAMIC QUANTITIES AT   298.15 K  AND     1.00 ATM

   This Molecule has  0 Imaginary Frequencies
   Zero point vibrational energy:       22.821 kcal/mol

   Atom    1 Element H  Has Mass    1.00783
   Atom    2 Element F  Has Mass   18.99840
   Atom    3 Element H  Has Mass    1.00783
   Atom    4 Element F  Has Mass   18.99840
   Atom    5 Element C  Has Mass   12.00000
   Atom    6 Element C  Has Mass   12.00000
   Molecular Mass:    64.012460 amu
   Principal axes and moments of inertia in amu*Bohr^2:
                             1           2           3
    Eigenvalues --      165.35099   173.66650   339.01749
          X               0.00000     1.00000     0.00000
          Y               0.00000     0.00000     1.00000
          Z               1.00000     0.00000     0.00000
   Rotational Symmetry Number is   2
   The Molecule is an Asymmetric Top
   Translational Enthalpy:        0.889 kcal/mol
   Rotational Enthalpy:           0.889 kcal/mol
   Vibrational Enthalpy:         23.392 kcal/mol
   gas constant (RT):             0.592 kcal/mol
   Translational Entropy:        38.388  cal/mol.K
   Rotational Entropy:           22.414  cal/mol.K
   Vibrational Entropy:           2.580  cal/mol.K

   Total Enthalpy:               25.762 kcal/mol
   Total Entropy:                63.381  cal/mol.K

 ======================================================================

 STANDARD THERMODYNAMIC QUANTITIES FOR ANHARMONIC VIBRATION -- TOSH

   Zero point vibrational energy: ************ kcal/mol

   Vibrational Enthalpy:       Infinity kcal/mol
   Vibrational Entropy:             NaN  cal/mol.K

   Total Enthalpy:             Infinity kcal/mol
   Total Entropy:                   NaN  cal/mol.K

 ======================================================================

 STANDARD THERMODYNAMIC QUANTITIES FOR ANHARMONIC VIBRATION -- VPT2

   Zero point vibrational energy: ************ kcal/mol

   Vibrational Enthalpy:       Infinity kcal/mol
   Vibrational Entropy:             NaN  cal/mol.K

   Total Enthalpy:             Infinity kcal/mol
   Total Entropy:                   NaN  cal/mol.K

 ======================================================================

Archival summary:
1\1\TWL01\FREQ\ProcedureUnspecified\BasisUnspecified\222\taweetha\TueAug2808:15:242018TueAug2808:15:242018\0\\#,FREQ,ProcedureUnspecified,BasisUnspecified,\\0,1\C\C,1,1.31716\H,2,1.07901,1,119.815\H,2,1.07901,1,119.815,3,-180,0\F,1,1.32648,2,125.296,3,-0,0\F,1,1.32648,2,125.296,3,-180,0\\\@

 Total job time:  17.32s(wall), 65.29s(cpu) 
 Tue Aug 28 08:15:24 2018

        *************************************************************
        *                                                           *
        *  Thank you very much for using Q-Chem.  Have a nice day.  *
        *                                                           *
        *************************************************************
