# Supplementary material for: Geometric and energetic data from ab initio calculations of haloethene, haloimine, halomethylenephosphine, haloiminophosphine, halodiazene, halodiphosphene and halocyclopropane
Source: Data Brief. 2019 Nov 2;27:104738. doi: 10.1016/j.dib.2019.104738 (PMC6861602; doi:10.1016/j.dib.2019.104738)
Supplement: Multimedia component 2 [file mmc2.zip › CC/B3LYP/HHCCFH.out]

Q-Chem Developer Version!
                  Welcome to Q-Chem
     A Quantum Leap Into The Future Of Chemistry


 Q-Chem 5.1, Q-Chem, Inc., Pleasanton, CA (2018)

 Yihan Shao,  Zhengting Gan,  E. Epifanovsky,  A. T. B. Gilbert,  M. Wormit,  
 J. Kussmann,  A. W. Lange,  A. Behn,  Jia Deng,  Xintian Feng,  D. Ghosh,  
 M. Goldey,  P. R. Horn,  L. D. Jacobson,  I. Kaliman,  T. Kus,  A. Landau,  
 Jie Liu,  E. I. Proynov,  R. M. Richard,  R. P. Steele,  E. J. Sundstrom,  
 H. L. Woodcock III,  P. M. Zimmerman,  D. Zuev,  B. Albrecht,  E. Alguire,  
 S. A. Baeppler,  D. Barton,  Z. Benda,  Y. A. Bernard,  E. J. Berquist,  
 K. B. Bravaya,  H. Burton,  D. Casanova,  Chun-Min Chang,  Yunqing Chen,  
 A. Chien,  K. D. Closser,  M. P. Coons,  S. Coriani,  S. Dasgupta,  
 A. L. Dempwolff,  M. Diedenhofen,  Hainam Do,  R. G. Edgar,  Po-Tung Fang,  
 S. Faraji,  S. Fatehi,  Qingguo Feng,  K. D. Fenk,  J. Fosso-Tande,  
 Qinghui Ge,  A. Ghysels,  G. Gidofalvi,  J. Gomes,  J. Gonthier,  A. Gunina,  
 D. Hait,  M. W. D. Hanson-Heine,  P. H. P. Harbach,  A. W. Hauser,  
 J. E. Herr,  E. G. Hohenstein,  Z. C. Holden,  Kerwin Hui,  B. C. Huynh,  
 T.-C. Jagau,  Hyunjun Ji,  B. Kaduk,  K. Khistyaev,  Jaehoon Kim,  
 P. Klunzinger,  K. Koh,  D. Kosenkov,  L. Koulias,  T. Kowalczyk,  
 C. M. Krauter,  A. Kunitsa,  Ka Un Lao,  A. Laurent,  K. V. Lawler,  
 Joonho Lee,  D. Lefrancois,  S. Lehtola,  D. S. Levine,  Yi-Pei Li,  
 You-Sheng Lin,  Fenglai Liu,  E. Livshits,  A. Luenser,  P. Manohar,  
 E. Mansoor,  S. F. Manzer,  Shan-Ping Mao,  Yuezhi Mao,  N. Mardirossian,  
 A. V. Marenich,  T. Markovich,  L. A. Martinez-Martinez,  S. A. Maurer,  
 N. J. Mayhall,  S. C. McKenzie,  J.-M. Mewes,  A. F. Morrison,  
 J. W. Mullinax,  K. Nanda,  T. S. Nguyen-Beck,  R. Olivares-Amaya,  
 J. A. Parkhill,  T. M. Perrine,  F. Plasser,  P. Pokhilko,  S. Prager,  
 A. Prociuk,  E. Ramos,  D. R. Rehn,  F. Rob,  M. Schneider,  N. Sergueev,  
 S. M. Sharada,  S. Sharma,  D. W. Small,  T. Stauch,  T. Stein,  
 Yu-Chuan Su,  A. J. W. Thom,  A. Tkatchenko,  T. Tsuchimochi,  N. M. Tubman,  
 L. Vogt,  M. L. Vidal,  O. Vydrov,  M. A. Watson,  J. Wenzel,  
 M. de Wergifosse,  T. A. Wesolowski,  A. White,  J. Witte,  A. Yamada,  
 Jun Yang,  K. Yao,  S. Yeganeh,  S. R. Yost,  Zhi-Qiang You,  A. Zech,  
 Igor Ying Zhang,  Xing Zhang,  Yan Zhao,  Ying Zhu,  B. R. Brooks,  
 G. K. L. Chan,  C. J. Cramer,  M. S. Gordon,  W. J. Hehre,  A. Klamt,  
 M. W. Schmidt,  C. D. Sherrill,  D. G. Truhlar,  A. Aspuru-Guzik,  R. Baer,  
 A. T. Bell,  N. A. Besley,  Jeng-Da Chai,  A. E. DePrince, III,  
 R. A. DiStasio Jr.,  A. Dreuw,  B. D. Dunietz,  T. R. Furlani,  
 Chao-Ping Hsu,  Yousung Jung,  Jing Kong,  D. S. Lambrecht,  WanZhen Liang,  
 C. Ochsenfeld,  V. A. Rassolov,  L. V. Slipchenko,  J. E. Subotnik,  
 T. Van Voorhis,  J. M. Herbert,  A. I. Krylov,  P. M. W. Gill,  M. Head-Gordon

 Contributors to earlier versions of Q-Chem not listed above: 
 R. D. Adamson,  B. Austin,  J. Baker,  G. J. O. Beran,  K. Brandhorst,  
 S. T. Brown,  E. F. C. Byrd,  A. K. Chakraborty,  C.-L. Cheng,  
 Siu Hung Chien,  D. M. Chipman,  D. L. Crittenden,  H. Dachsel,  
 R. J. Doerksen,  A. D. Dutoi,  L. Fusti-Molnar,  W. A. Goddard III,  
 A. Golubeva-Zadorozhnaya,  S. R. Gwaltney,  G. Hawkins,  A. Heyden,  
 S. Hirata,  G. Kedziora,  F. J. Keil,  C. Kelley,  Jihan Kim,  R. A. King,  
 R. Z. Khaliullin,  P. P. Korambath,  W. Kurlancheek,  A. M. Lee,  M. S. Lee,  
 S. V. Levchenko,  Ching Yeh Lin,  D. Liotard,  R. C. Lochan,  I. Lotan,  
 P. E. Maslen,  N. Nair,  D. P. O'Neill,  D. Neuhauser,  E. Neuscamman,  
 C. M. Oana,  R. Olson,  B. Peters,  R. Peverati,  P. A. Pieniazek,  
 Y. M. Rhee,  J. Ritchie,  M. A. Rohrdanz,  E. Rosta,  N. J. Russ,  
 H. F. Schaefer III,  N. E. Schultz,  N. Shenvi,  A. C. Simmonett,  A. Sodt,  
 D. Stuck,  K. S. Thanthiriwatte,  V. Vanovschi,  Tao Wang,  A. Warshel,  
 C. F. Williams,  Q. Wu,  X. Xu,  W. Zhang

 Please cite Q-Chem as follows:
 Y. Shao et al., Mol. Phys. 113, 184-215 (2015)
 DOI: 10.1080/00268976.2014.952696

 Q-Chem 5.1.1 for Intel X86 EM64T Linux

 Parts of Q-Chem use Armadillo 8.300.2 (Tropical Shenanigans).
 http://arma.sourceforge.net/

 Q-Chem begins on Tue Aug 28 08:15:24 2018  

Host: 
0

     Scratch files written to /scratch/taweetham/qchem15919//
Input Ideriv = 2
Curr. Ideriv = -1
Max.  Ideriv = 2

Checking the input file for inconsistencies... 	...done.

--------------------------------------------------------------
User input:
--------------------------------------------------------------
inp/HFHH.inp
$molecule
0	1
H	-2.0	1.0	0.0
F	2.0	1.0	0.0
H	-2.0	-1.0	0.0
H	2.0	-1.0	0.0
C	-1.0	0.0	0.0
C	1.0	0.0	0.0
$end
$rem
   JOB_TYPE		OPTIMIZATION
   BASIS		6-311++G**
   EXCHANGE		B3LYP
$end

--------------------------------------------------------------
 ----------------------------------------------------------------
             Standard Nuclear Orientation (Angstroms)
    I     Atom           X                Y                Z
 ----------------------------------------------------------------
    1      H       2.4253562504     1.2935233335     0.0000000000
    2      F      -1.4552137502     0.3233808334     0.0000000000
    3      H       2.9104275004    -0.6467616668    -0.0000000000
    4      H      -0.9701425001    -1.6169041669    -0.0000000000
    5      C       1.6977493753     0.0808452083    -0.0000000000
    6      C      -0.2425356250    -0.4042260417    -0.0000000000
 ----------------------------------------------------------------
 Molecular Point Group                 Cs    NOp =  2
 Largest Abelian Subgroup              Cs    NOp =  2
 Nuclear Repulsion Energy =    53.6671182320 hartrees
 There are       12 alpha and       12 beta electrons
 Requested basis set is 6-311++G(d,p)
 There are 33 shells and 87 basis functions

 Total QAlloc Memory Limit   2000 MB
 Mega-Array Size       188 MB
 MEM_STATIC part       192 MB
 A cutoff of  1.0D-11 yielded    528 shell pairs
 There are      3747 function pairs (      4016 Cartesian)

 -------------------------------------------------------
 OpenMP Integral Computing Module                       
 Release: version 1.0, May 2013, Q-Chem Inc. Pittsburgh 
 -------------------------------------------------------
 Integral Job Info:
 Integral job number is                      11
 Integral operator is                         1
 short-range coefficients                     0
 long-range coefficients              100000000
 Omega coefficients                           0
 if combine SR and LR in K                    0
 Integral screening is                        0
 Integral computing path is                   2
 max size of driver memory is            800000
 size of driver memory is                593474
 size of scratch memory is              2361544
 max col of scratch BK array               1296
 max len of scratch array in speh3          155
 max len of scratch index in speh4           18
 max int batch size is                      520
 min int batch size is                       52
 fixed nKL is                                52
 max L of basis functions is                  2
 order of int derivative is                   0
 number of shells is                         33
 number of basis is                          90
 number of cartesian basis is                90
 number of contracted shell pairs           528
 number of primitive shell pairs           1418
 maxK2 (contraction) of shell pair           36
 max number of K2 of shell pair               1
 max number of CS2 of shell pair             84
 max number of PS2 of shell pair            174
 mem total for path MDJ                  511410
 -------------------------------------------------------
 Smallest overlap matrix eigenvalue = 1.08E-03

 Scale SEOQF with 1.000000e-01/1.000000e-01/1.000000e-01

 Standard Electronic Orientation quadrupole field applied
 Nucleus-field energy     =     0.0000000023 hartrees
 Guess from superposition of atomic densities
 Warning:  Energy on first SCF cycle will be non-variational
 SAD guess density has 24.000000 electrons

 -----------------------------------------------------------------------
  General SCF calculation program by
  Eric Jon Sundstrom, Paul Horn, Yuezhi Mao, Dmitri Zuev, Alec White,
  David Stuck, Shaama M.S., Shane Yost, Joonho Lee, David Small,
  Daniel Levine, Susi Lehtola, Hugh Burton, Evgeny Epifanovsky
 -----------------------------------------------------------------------
 Exchange:     0.2000 Hartree-Fock + 0.0800 Slater + 0.7200 B88
 Correlation:  0.1900 VWN1RPA + 0.8100 LYP
 Using SG-1 standard quadrature grid
 using 4 threads for integral computing
 -------------------------------------------------------
 OpenMP Integral computing Module                
 Release: version 2.0, May 2017, Q-Chem Inc. Pleasanton 
 -------------------------------------------------------
 -------------------------------------------------------
 OpenMP BLAS3 based DFT computing Module                
 Release: version 1.0, May 2013, Q-Chem Inc. Pittsburgh 
 -------------------------------------------------------
 A restricted SCF calculation will be
 performed using DIIS
 SCF converges when DIIS error is below 1.0e-08
 ---------------------------------------
  Cycle       Energy         DIIS error
 ---------------------------------------
    1    -177.3358511261      3.49e-02  
    2    -177.4536865669      8.65e-03  
    3    -176.6986882125      2.49e-02  
    4    -177.5047317806      5.41e-03  
    5    -177.5304879920      1.64e-03  
    6    -177.5317959799      8.43e-04  
    7    -177.5326076195      1.03e-04  
    8    -177.5326142926      6.50e-05  
    9    -177.5326195567      1.52e-05  
   10    -177.5326196103      1.30e-05  
   11    -177.5326198078      1.75e-06  
   12    -177.5326198114      9.57e-08  
   13    -177.5326198114      3.60e-08  
   14    -177.5326198114      2.51e-09  Convergence criterion met
 ---------------------------------------
 SCF time:   CPU 5.89s  wall 1.00s 
 SCF   energy in the final basis set =     -177.5326198114
 Total energy in the final basis set =     -177.5326198114

 --------------------------------------------------------------
             Orbital Energies (a.u.) and Symmetries
 --------------------------------------------------------------

 Alpha MOs, Restricted
 -- Occupied --                  
-24.727 -10.365 -10.304  -1.239  -0.673  -0.609  -0.501  -0.478
  1 A'    2 A'    3 A'    4 A'    5 A'    6 A'    7 A'    1 A"                 
 -0.463  -0.359  -0.346  -0.231
  8 A'    9 A'   10 A'    2 A"                                                 
 -- Virtual --                   
 -0.125  -0.111  -0.032  -0.008   0.016   0.033   0.056   0.067
 11 A'    3 A"   12 A'   13 A'   14 A'   15 A'   16 A'    4 A"                 
  0.089   0.091   0.099   0.105   0.111   0.134   0.153   0.161
 17 A'    5 A"   18 A'   19 A'   20 A'   21 A'   22 A'   23 A'                 
  0.178   0.268   0.269   0.352   0.361   0.393   0.450   0.460
 24 A'   25 A'    6 A"   26 A'   27 A'   28 A'   29 A'   30 A'                 
  0.518   0.560   0.572   0.577   0.653   0.687   0.771   0.808
  7 A"    8 A"   31 A'   32 A'   33 A'   34 A'   35 A'   36 A'                 
  1.013   1.059   1.091   1.176   1.247   1.279   1.291   1.329
  9 A"   37 A'   10 A"   11 A"   38 A'   12 A"   39 A'   40 A'                 
  1.403   1.421   1.442   1.487   1.555   1.582   1.613   1.628
 41 A'   42 A'   13 A"   43 A'   44 A'   14 A"   15 A"   45 A'                 
  1.669   1.713   1.847   1.881   2.014   2.120   2.226   2.506
 46 A'   16 A"   47 A'   48 A'   49 A'   50 A'   51 A'   52 A'                 
  2.573   2.595   2.628   2.670   2.790   2.939   3.089   3.245
 53 A'   17 A"   54 A'   18 A"   55 A'   56 A'   57 A'   58 A'                 
  3.748   3.752   3.895   3.950   4.563   6.251   6.325   6.413
 19 A"   59 A'   20 A"   60 A'   61 A'   21 A"   62 A'   63 A'                 
 23.266  23.284  66.707
 64 A'   65 A'   66 A'                                                         

 Beta MOs, Restricted
 -- Occupied --                  
-24.727 -10.365 -10.304  -1.239  -0.673  -0.609  -0.501  -0.478
  1 A'    2 A'    3 A'    4 A'    5 A'    6 A'    7 A'    1 A"                 
 -0.463  -0.359  -0.346  -0.231
  8 A'    9 A'   10 A'    2 A"                                                 
 -- Virtual --                   
 -0.125  -0.111  -0.032  -0.008   0.016   0.033   0.056   0.067
 11 A'    3 A"   12 A'   13 A'   14 A'   15 A'   16 A'    4 A"                 
  0.089   0.091   0.099   0.105   0.111   0.134   0.153   0.161
 17 A'    5 A"   18 A'   19 A'   20 A'   21 A'   22 A'   23 A'                 
  0.178   0.268   0.269   0.352   0.361   0.393   0.450   0.460
 24 A'   25 A'    6 A"   26 A'   27 A'   28 A'   29 A'   30 A'                 
  0.518   0.560   0.572   0.577   0.653   0.687   0.771   0.808
  7 A"    8 A"   31 A'   32 A'   33 A'   34 A'   35 A'   36 A'                 
  1.013   1.059   1.091   1.176   1.247   1.279   1.291   1.329
  9 A"   37 A'   10 A"   11 A"   38 A'   12 A"   39 A'   40 A'                 
  1.403   1.421   1.442   1.487   1.555   1.582   1.613   1.628
 41 A'   42 A'   13 A"   43 A'   44 A'   14 A"   15 A"   45 A'                 
  1.669   1.713   1.847   1.881   2.014   2.120   2.226   2.506
 46 A'   16 A"   47 A'   48 A'   49 A'   50 A'   51 A'   52 A'                 
  2.573   2.595   2.628   2.670   2.790   2.939   3.089   3.245
 53 A'   17 A"   54 A'   18 A"   55 A'   56 A'   57 A'   58 A'                 
  3.748   3.752   3.895   3.950   4.563   6.251   6.325   6.413
 19 A"   59 A'   20 A"   60 A'   61 A'   21 A"   62 A'   63 A'                 
 23.266  23.284  66.707
 64 A'   65 A'   66 A'                                                         
 --------------------------------------------------------------

          Ground-State Mulliken Net Atomic Charges

     Atom                 Charge (a.u.)
  ----------------------------------------
      1 H                     0.135945
      2 F                    -0.063885
      3 H                     0.150547
      4 H                     0.165011
      5 C                    -0.270611
      6 C                    -0.117008
  ----------------------------------------
  Sum of atomic charges =    -0.000000

 -----------------------------------------------------------------
                    Cartesian Multipole Moments
 -----------------------------------------------------------------
    Charge (ESU x 10^10)
                -0.0000
    Dipole Moment (Debye)
         X       1.0943      Y      -0.8542      Z       0.0000
       Tot       1.3882
    Quadrupole Moments (Debye-Ang)
        XX     -14.2658     XY       2.8309     YY     -17.6700
        XZ      -0.0000     YZ      -0.0000     ZZ     -22.4530
    Octopole Moments (Debye-Ang^2)
       XXX       5.5647    XXY       0.4023    XYY      -6.0222
       YYY       1.4450    XXZ       0.0000    XYZ       0.0000
       YYZ       0.0000    XZZ      -9.2346    YZZ       1.6080
       ZZZ      -0.0000
    Hexadecapole Moments (Debye-Ang^3)
      XXXX    -198.6705   XXXY       1.1454   XXYY     -43.5782
      XYYY       4.2394   YYYY     -49.1601   XXXZ      -0.0000
      XXYZ       0.0000   XYYZ      -0.0000   YYYZ      -0.0000
      XXZZ     -55.4909   XYZZ      -1.5721   YYZZ     -15.2289
      XZZZ      -0.0000   YZZZ      -0.0000   ZZZZ     -30.3178
 -----------------------------------------------------------------
 Calculating analytic gradient of the SCF energy
 Gradient of SCF Energy
            1           2           3           4           5           6
    1   0.0714445  -0.0601989   0.0928688  -0.0710815  -0.0146279  -0.0184049
    2   0.0600736  -0.0102185  -0.0178200  -0.0597454  -0.0133624   0.0410726
    3  -0.0000000  -0.0000000   0.0000000   0.0000000  -0.0000000   0.0000000
 Max gradient component =       9.287E-02
 RMS gradient           =       4.244E-02
 Gradient time:  CPU 1.14 s  wall 0.38 s
 Geometry Optimization Parameters
   NAtoms,    NIC,     NZ,  NCons,   NDum,   NFix, NCnnct, MaxDiis
        6      27       0       0       0       0       0       0


** GEOMETRY OPTIMIZATION IN DELOCALIZED INTERNAL COORDINATES **
   Searching for a Minimum

   Optimization Cycle:   1

                       Coordinates (Angstroms)
     ATOM                X               Y               Z
      1  H         2.4253562504    1.2935233335    0.0000000000
      2  F        -1.4552137502    0.3233808334    0.0000000000
      3  H         2.9104275004   -0.6467616668    0.0000000000
      4  H        -0.9701425001   -1.6169041669    0.0000000000
      5  C         1.6977493753    0.0808452083    0.0000000000
      6  C        -0.2425356250   -0.4042260417    0.0000000000
   Point Group: cs    Number of degrees of freedom:     9


   Energy is   -177.532619811


 Attempting to Generate Delocalized Internal Coordinates

  9 Hessian modes will be used to form the next step
  Hessian Eigenvalues:
     0.088642    0.138777    0.138777    0.138777    0.160000    0.160000
     0.160000    0.220000    0.433438

 Minimum Search - Taking Simple RFO Step
 Searching for Lamda that Minimizes Along All modes
 Value Taken    Lamda =  -0.18849608
 Calculated Step too Large.  Step scaled by  0.384548
 Step Taken.  Stepsize is  0.300000

                             Maximum     Tolerance    Cnvgd?
         Gradient           0.199393      0.000300      NO
         Displacement       0.242624      0.001200      NO
         Energy change     *********      0.000001      NO


 New Cartesian Coordinates Obtained by Inverse Iteration

 Displacement from previous Coordinates is:  0.476511
 ----------------------------------------------------------------
             Standard Nuclear Orientation (Angstroms)
    I     Atom           X                Y                Z
 ----------------------------------------------------------------
    1      H       2.3091189445     1.2538967163     0.0000000000
    2      F      -1.3542734174     0.3628142059     0.0000000000
    3      H       2.7922385558    -0.6668775139     0.0000000000
    4      H      -0.8476266176    -1.5857913049     0.0000000000
    5      C       1.6479245783     0.0662132176     0.0000000000
    6      C      -0.1817407929    -0.4003978211     0.0000000000
 ----------------------------------------------------------------
 Molecular Point Group                 Cs    NOp =  2
 Largest Abelian Subgroup              Cs    NOp =  2
 Nuclear Repulsion Energy =    55.4557977431 hartrees
 There are       12 alpha and       12 beta electrons
 Applying Cartesian multipole field
    Component          Value
    ---------          -----
     (2,0,0)        1.00000E-11
     (0,2,0)        2.00000E-11
     (0,0,2)       -3.00000E-11
 Nucleus-field energy     =     0.0000000022 hartrees
 Requested basis set is 6-311++G(d,p)
 There are 33 shells and 87 basis functions
 A cutoff of  1.0D-11 yielded    538 shell pairs
 There are      3816 function pairs (      4092 Cartesian)
 Smallest overlap matrix eigenvalue = 8.42E-04
 Guess MOs from SCF MO coefficient file

 -----------------------------------------------------------------------
  General SCF calculation program by
  Eric Jon Sundstrom, Paul Horn, Yuezhi Mao, Dmitri Zuev, Alec White,
  David Stuck, Shaama M.S., Shane Yost, Joonho Lee, David Small,
  Daniel Levine, Susi Lehtola, Hugh Burton, Evgeny Epifanovsky
 -----------------------------------------------------------------------
 Exchange:     0.2000 Hartree-Fock + 0.0800 Slater + 0.7200 B88
 Correlation:  0.1900 VWN1RPA + 0.8100 LYP
 Using SG-1 standard quadrature grid
 using 4 threads for integral computing
 -------------------------------------------------------
 OpenMP Integral computing Module                
 Release: version 2.0, May 2017, Q-Chem Inc. Pleasanton 
 -------------------------------------------------------
 -------------------------------------------------------
 OpenMP BLAS3 based DFT computing Module                
 Release: version 1.0, May 2013, Q-Chem Inc. Pittsburgh 
 -------------------------------------------------------
 A restricted SCF calculation will be
 performed using DIIS
 SCF converges when DIIS error is below 1.0e-08
 ---------------------------------------
  Cycle       Energy         DIIS error
 ---------------------------------------
    1    -177.6031085913      1.34e-03  
    2    -177.6050428310      9.15e-04  
    3    -177.6042277578      1.27e-03  
    4    -177.6053812764      7.11e-04  
    5    -177.6059527628      1.31e-04  
    6    -177.6059652760      3.02e-05  
    7    -177.6059660099      6.12e-06  
    8    -177.6059660537      5.55e-07  
    9    -177.6059660541      2.09e-07  
   10    -177.6059660541      3.81e-08  
   11    -177.6059660542      8.48e-09  Convergence criterion met
 ---------------------------------------
 SCF time:   CPU 4.68s  wall 1.00s 
 SCF   energy in the final basis set =     -177.6059660542
 Total energy in the final basis set =     -177.6059660542

 --------------------------------------------------------------
             Orbital Energies (a.u.) and Symmetries
 --------------------------------------------------------------

 Alpha MOs, Restricted
 -- Occupied --                  
-24.725 -10.356 -10.292  -1.241  -0.681  -0.614  -0.504  -0.479
  1 A'    2 A'    3 A'    4 A'    5 A'    6 A'    7 A'    1 A"                 
 -0.471  -0.368  -0.355  -0.236
  8 A'    9 A'   10 A'    2 A"                                                 
 -- Virtual --                   
 -0.099  -0.087  -0.021   0.001   0.023   0.038   0.062   0.067
  3 A"   11 A'   12 A'   13 A'   14 A'   15 A'   16 A'    4 A"                 
  0.092   0.093   0.107   0.110   0.123   0.138   0.154   0.172
 17 A'    5 A"   18 A'   19 A'   20 A'   21 A'   22 A'   23 A'                 
  0.189   0.269   0.277   0.353   0.362   0.397   0.463   0.478
 24 A'    6 A"   25 A'   26 A'   27 A'   28 A'   29 A'   30 A'                 
  0.523   0.560   0.560   0.590   0.629   0.698   0.766   0.816
  7 A"   31 A'    8 A"   32 A'   33 A'   34 A'   35 A'   36 A'                 
  0.995   1.077   1.108   1.173   1.270   1.308   1.310   1.360
  9 A"   10 A"   37 A'   11 A"   38 A'   39 A'   12 A"   40 A'                 
  1.424   1.438   1.448   1.521   1.602   1.603   1.659   1.669
 41 A'   42 A'   13 A"   43 A'   44 A'   14 A"   15 A"   45 A'                 
  1.723   1.771   1.863   1.933   2.041   2.155   2.312   2.524
 46 A'   16 A"   47 A'   48 A'   49 A'   50 A'   51 A'   52 A'                 
  2.596   2.598   2.667   2.687   2.808   2.971   3.168   3.398
 17 A"   53 A'   54 A'   18 A"   55 A'   56 A'   57 A'   58 A'                 
  3.751   3.754   3.909   3.973   4.600   6.253   6.331   6.438
 19 A"   59 A'   20 A"   60 A'   61 A'   21 A"   62 A'   63 A'                 
 23.302  23.323  66.709
 64 A'   65 A'   66 A'                                                         

 Beta MOs, Restricted
 -- Occupied --                  
-24.725 -10.356 -10.292  -1.241  -0.681  -0.614  -0.504  -0.479
  1 A'    2 A'    3 A'    4 A'    5 A'    6 A'    7 A'    1 A"                 
 -0.471  -0.368  -0.355  -0.236
  8 A'    9 A'   10 A'    2 A"                                                 
 -- Virtual --                   
 -0.099  -0.087  -0.021   0.001   0.023   0.038   0.062   0.067
  3 A"   11 A'   12 A'   13 A'   14 A'   15 A'   16 A'    4 A"                 
  0.092   0.093   0.107   0.110   0.123   0.138   0.154   0.172
 17 A'    5 A"   18 A'   19 A'   20 A'   21 A'   22 A'   23 A'                 
  0.189   0.269   0.277   0.353   0.362   0.397   0.463   0.478
 24 A'    6 A"   25 A'   26 A'   27 A'   28 A'   29 A'   30 A'                 
  0.523   0.560   0.560   0.590   0.629   0.698   0.766   0.816
  7 A"   31 A'    8 A"   32 A'   33 A'   34 A'   35 A'   36 A'                 
  0.995   1.077   1.108   1.173   1.270   1.308   1.310   1.360
  9 A"   10 A"   37 A'   11 A"   38 A'   39 A'   12 A"   40 A'                 
  1.424   1.438   1.448   1.521   1.602   1.603   1.659   1.669
 41 A'   42 A'   13 A"   43 A'   44 A'   14 A"   15 A"   45 A'                 
  1.723   1.771   1.863   1.933   2.041   2.155   2.312   2.524
 46 A'   16 A"   47 A'   48 A'   49 A'   50 A'   51 A'   52 A'                 
  2.596   2.598   2.667   2.687   2.808   2.971   3.168   3.398
 17 A"   53 A'   54 A'   18 A"   55 A'   56 A'   57 A'   58 A'                 
  3.751   3.754   3.909   3.973   4.600   6.253   6.331   6.438
 19 A"   59 A'   20 A"   60 A'   61 A'   21 A"   62 A'   63 A'                 
 23.302  23.323  66.709
 64 A'   65 A'   66 A'                                                         
 --------------------------------------------------------------

          Ground-State Mulliken Net Atomic Charges

     Atom                 Charge (a.u.)
  ----------------------------------------
      1 H                     0.138826
      2 F                    -0.065646
      3 H                     0.149270
      4 H                     0.164777
      5 C                    -0.268545
      6 C                    -0.118682
  ----------------------------------------
  Sum of atomic charges =     0.000000

 -----------------------------------------------------------------
                    Cartesian Multipole Moments
 -----------------------------------------------------------------
    Charge (ESU x 10^10)
                 0.0000
    Dipole Moment (Debye)
         X       1.0761      Y      -0.8668      Z       0.0000
       Tot       1.3818
    Quadrupole Moments (Debye-Ang)
        XX     -14.8438     XY       2.5167     YY     -17.4359
        XZ      -0.0000     YZ      -0.0000     ZZ     -22.0713
    Octopole Moments (Debye-Ang^2)
       XXX       1.5563    XXY       0.2872    XYY      -5.7676
       YYY       1.1456    XXZ      -0.0000    XYZ       0.0000
       YYZ       0.0000    XZZ      -9.2711    YZZ       1.4742
       ZZZ       0.0000
    Hexadecapole Moments (Debye-Ang^3)
      XXXX    -185.5297   XXXY       1.3965   XXYY     -40.0375
      XYYY       5.6951   YYYY     -47.4974   XXXZ      -0.0000
      XXYZ       0.0000   XYYZ       0.0000   YYYZ      -0.0000
      XXZZ     -50.3001   XYZZ      -0.5826   YYZZ     -14.6581
      XZZZ      -0.0000   YZZZ      -0.0000   ZZZZ     -29.2427
 -----------------------------------------------------------------
 Calculating analytic gradient of the SCF energy
 Gradient of SCF Energy
            1           2           3           4           5           6
    1   0.0667932  -0.0542643   0.0897275  -0.0666441   0.0078463  -0.0434587
    2   0.0616693  -0.0073903  -0.0212835  -0.0619550  -0.0067592   0.0357186
    3  -0.0000000   0.0000000   0.0000000  -0.0000000  -0.0000000  -0.0000000
 Max gradient component =       8.973E-02
 RMS gradient           =       4.171E-02
 Gradient time:  CPU 1.17 s  wall 0.38 s
 Geometry Optimization Parameters
   NAtoms,    NIC,     NZ,  NCons,   NDum,   NFix, NCnnct, MaxDiis
        6      27       0       0       0       0       0       0

 Cartesian Hessian Update
 Hessian Updated using BFGS Update
**WARNING** Hereditary positive definiteness endangered


** GEOMETRY OPTIMIZATION IN DELOCALIZED INTERNAL COORDINATES **
   Searching for a Minimum

   Optimization Cycle:   2

                       Coordinates (Angstroms)
     ATOM                X               Y               Z
      1  H         2.3091189445    1.2538967163    0.0000000000
      2  F        -1.3542734174    0.3628142059    0.0000000000
      3  H         2.7922385558   -0.6668775139    0.0000000000
      4  H        -0.8476266176   -1.5857913049    0.0000000000
      5  C         1.6479245783    0.0662132176    0.0000000000
      6  C        -0.1817407929   -0.4003978211    0.0000000000
   Point Group: cs    Number of degrees of freedom:     9


   Energy is   -177.605966054

 Hessian Updated using BFGS Update
**WARNING** Hereditary positive definiteness endangered

  7 Hessian modes will be used to form the next step
  Hessian Eigenvalues:
    -0.162367    0.011538    0.138708    0.144998    0.159976    0.210310
     0.415361
**WARNING** Hessian does not have the Desired Local Structure

 Minimum Search - Taking Simple RFO Step
 Searching for Lamda that Minimizes Along All modes
 Value Taken    Lamda =  -0.26638583
 Calculated Step too Large.  Step scaled by  0.251922
 Step Taken.  Stepsize is  0.300000

                             Maximum     Tolerance    Cnvgd?
         Gradient           0.198882      0.000300      NO
         Displacement       0.199617      0.001200      NO
         Energy change     -0.073346      0.000001      NO


 New Cartesian Coordinates Obtained by Inverse Iteration

 Displacement from previous Coordinates is:  0.427724
 ----------------------------------------------------------------
             Standard Nuclear Orientation (Angstroms)
    I     Atom           X                Y                Z
 ----------------------------------------------------------------
    1      H       2.2146240657     1.2081699329     0.0000000000
    2      F      -1.2677050884     0.3796604629     0.0000000000
    3      H       2.6907307847    -0.6718526669     0.0000000000
    4      H      -0.7480051254    -1.5433087505     0.0000000000
    5      C       1.5826555782     0.0470644342     0.0000000000
    6      C      -0.1066589642    -0.3898759129     0.0000000000
 ----------------------------------------------------------------
 Molecular Point Group                 Cs    NOp =  2
 Largest Abelian Subgroup              Cs    NOp =  2
 Nuclear Repulsion Energy =    57.4200811110 hartrees
 There are       12 alpha and       12 beta electrons
 Applying Cartesian multipole field
    Component          Value
    ---------          -----
     (2,0,0)        1.00000E-11
     (0,2,0)        2.00000E-11
     (0,0,2)       -3.00000E-11
 Nucleus-field energy     =     0.0000000020 hartrees
 Requested basis set is 6-311++G(d,p)
 There are 33 shells and 87 basis functions
 A cutoff of  1.0D-11 yielded    538 shell pairs
 There are      3816 function pairs (      4092 Cartesian)
 Smallest overlap matrix eigenvalue = 5.49E-04
 Guess MOs from SCF MO coefficient file

 -----------------------------------------------------------------------
  General SCF calculation program by
  Eric Jon Sundstrom, Paul Horn, Yuezhi Mao, Dmitri Zuev, Alec White,
  David Stuck, Shaama M.S., Shane Yost, Joonho Lee, David Small,
  Daniel Levine, Susi Lehtola, Hugh Burton, Evgeny Epifanovsky
 -----------------------------------------------------------------------
 Exchange:     0.2000 Hartree-Fock + 0.0800 Slater + 0.7200 B88
 Correlation:  0.1900 VWN1RPA + 0.8100 LYP
 Using SG-1 standard quadrature grid
 using 4 threads for integral computing
 -------------------------------------------------------
 OpenMP Integral computing Module                
 Release: version 2.0, May 2017, Q-Chem Inc. Pleasanton 
 -------------------------------------------------------
 -------------------------------------------------------
 OpenMP BLAS3 based DFT computing Module                
 Release: version 1.0, May 2013, Q-Chem Inc. Pittsburgh 
 -------------------------------------------------------
 A restricted SCF calculation will be
 performed using DIIS
 SCF converges when DIIS error is below 1.0e-08
 ---------------------------------------
  Cycle       Energy         DIIS error
 ---------------------------------------
    1    -177.6715371861      1.40e-03  
    2    -177.6735521502      1.01e-03  
    3    -177.6737954203      9.11e-04  
    4    -177.6742205860      5.59e-04  
    5    -177.6745571089      1.25e-04  
    6    -177.6745699730      2.10e-05  
    7    -177.6745703818      3.00e-06  
    8    -177.6745703906      6.36e-07  
    9    -177.6745703911      6.61e-08  
   10    -177.6745703911      4.37e-08  
   11    -177.6745703911      4.83e-09  Convergence criterion met
 ---------------------------------------
 SCF time:   CPU 4.74s  wall 1.00s 
 SCF   energy in the final basis set =     -177.6745703911
 Total energy in the final basis set =     -177.6745703911

 --------------------------------------------------------------
             Orbital Energies (a.u.) and Symmetries
 --------------------------------------------------------------

 Alpha MOs, Restricted
 -- Occupied --                  
-24.719 -10.346 -10.279  -1.239  -0.695  -0.616  -0.505  -0.479
  1 A'    2 A'    3 A'    4 A'    5 A'    6 A'    7 A'    8 A'                 
 -0.476  -0.375  -0.359  -0.245
  1 A"    9 A'   10 A'    2 A"                                                 
 -- Virtual --                   
 -0.083  -0.050  -0.017   0.008   0.027   0.048   0.065   0.066
  3 A"   11 A'   12 A'   13 A'   14 A'   15 A'   16 A'    4 A"                 
  0.095   0.096   0.111   0.114   0.135   0.142   0.157   0.183
 17 A'    5 A"   18 A'   19 A'   20 A'   21 A'   22 A'   23 A'                 
  0.212   0.271   0.285   0.353   0.365   0.402   0.474   0.496
 24 A'    6 A"   25 A'   26 A'   27 A'   28 A'   29 A'   30 A'                 
  0.529   0.552   0.561   0.605   0.614   0.708   0.758   0.823
  7 A"   31 A'    8 A"   32 A'   33 A'   34 A'   35 A'   36 A'                 
  0.978   1.070   1.173   1.179   1.275   1.321   1.339   1.383
  9 A"   10 A"   11 A"   37 A'   38 A'   39 A'   12 A"   40 A'                 
  1.437   1.460   1.467   1.549   1.611   1.657   1.697   1.705
 41 A'   13 A"   42 A'   43 A'   14 A"   44 A'   15 A"   45 A'                 
  1.784   1.844   1.877   1.986   2.061   2.201   2.418   2.540
 46 A'   16 A"   47 A'   48 A'   49 A'   50 A'   51 A'   52 A'                 
  2.598   2.618   2.702   2.713   2.843   3.000   3.219   3.590
 17 A"   53 A'   54 A'   18 A"   55 A'   56 A'   57 A'   58 A'                 
  3.756   3.761   3.919   3.991   4.636   6.258   6.341   6.465
 19 A"   59 A'   20 A"   60 A'   61 A'   21 A"   62 A'   63 A'                 
 23.345  23.366  66.716
 64 A'   65 A'   66 A'                                                         

 Beta MOs, Restricted
 -- Occupied --                  
-24.719 -10.346 -10.279  -1.239  -0.695  -0.616  -0.505  -0.479
  1 A'    2 A'    3 A'    4 A'    5 A'    6 A'    7 A'    8 A'                 
 -0.476  -0.375  -0.359  -0.245
  1 A"    9 A'   10 A'    2 A"                                                 
 -- Virtual --                   
 -0.083  -0.050  -0.017   0.008   0.027   0.048   0.065   0.066
  3 A"   11 A'   12 A'   13 A'   14 A'   15 A'   16 A'    4 A"                 
  0.095   0.096   0.111   0.114   0.135   0.142   0.157   0.183
 17 A'    5 A"   18 A'   19 A'   20 A'   21 A'   22 A'   23 A'                 
  0.212   0.271   0.285   0.353   0.365   0.402   0.474   0.496
 24 A'    6 A"   25 A'   26 A'   27 A'   28 A'   29 A'   30 A'                 
  0.529   0.552   0.561   0.605   0.614   0.708   0.758   0.823
  7 A"   31 A'    8 A"   32 A'   33 A'   34 A'   35 A'   36 A'                 
  0.978   1.070   1.173   1.179   1.275   1.321   1.339   1.383
  9 A"   10 A"   11 A"   37 A'   38 A'   39 A'   12 A"   40 A'                 
  1.437   1.460   1.467   1.549   1.611   1.657   1.697   1.705
 41 A'   13 A"   42 A'   43 A'   14 A"   44 A'   15 A"   45 A'                 
  1.784   1.844   1.877   1.986   2.061   2.201   2.418   2.540
 46 A'   16 A"   47 A'   48 A'   49 A'   50 A'   51 A'   52 A'                 
  2.598   2.618   2.702   2.713   2.843   3.000   3.219   3.590
 17 A"   53 A'   54 A'   18 A"   55 A'   56 A'   57 A'   58 A'                 
  3.756   3.761   3.919   3.991   4.636   6.258   6.341   6.465
 19 A"   59 A'   20 A"   60 A'   61 A'   21 A"   62 A'   63 A'                 
 23.345  23.366  66.716
 64 A'   65 A'   66 A'                                                         
 --------------------------------------------------------------

          Ground-State Mulliken Net Atomic Charges

     Atom                 Charge (a.u.)
  ----------------------------------------
      1 H                     0.138498
      2 F                    -0.078834
      3 H                     0.148396
      4 H                     0.161620
      5 C                    -0.255951
      6 C                    -0.113729
  ----------------------------------------
  Sum of atomic charges =     0.000000

 -----------------------------------------------------------------
                    Cartesian Multipole Moments
 -----------------------------------------------------------------
    Charge (ESU x 10^10)
                -0.0000
    Dipole Moment (Debye)
         X       1.1624      Y      -0.8543      Z       0.0000
       Tot       1.4426
    Quadrupole Moments (Debye-Ang)
        XX     -15.2151     XY       2.2745     YY     -17.4016
        XZ       0.0000     YZ      -0.0000     ZZ     -21.6011
    Octopole Moments (Debye-Ang^2)
       XXX      -1.1501    XXY       0.2797    XYY      -5.7250
       YYY       1.1772    XXZ       0.0000    XYZ      -0.0000
       YYZ       0.0000    XZZ      -9.1013    YZZ       1.3978
       ZZZ       0.0000
    Hexadecapole Moments (Debye-Ang^3)
      XXXX    -170.8944   XXXY       2.2116   XXYY     -37.1355
      XYYY       6.5588   YYYY     -46.1991   XXXZ       0.0000
      XXYZ       0.0000   XYYZ       0.0000   YYYZ      -0.0000
      XXZZ     -45.4238   XYZZ       0.1985   YYZZ     -13.9556
      XZZZ       0.0000   YZZZ      -0.0000   ZZZZ     -27.6432
 -----------------------------------------------------------------
 Calculating analytic gradient of the SCF energy
 Gradient of SCF Energy
            1           2           3           4           5           6
    1   0.0639595  -0.0490182   0.0866212  -0.0651997   0.0254905  -0.0618534
    2   0.0596916  -0.0102363  -0.0206224  -0.0592103  -0.0025306   0.0329081
    3   0.0000000   0.0000000  -0.0000000   0.0000000   0.0000000  -0.0000000
 Max gradient component =       8.662E-02
 RMS gradient           =       4.177E-02
 Gradient time:  CPU 1.18 s  wall 0.39 s
 Geometry Optimization Parameters
   NAtoms,    NIC,     NZ,  NCons,   NDum,   NFix, NCnnct, MaxDiis
        6      27       0       0       0       0       0       0

 Cartesian Hessian Update
 Hessian Updated using BFGS Update
**WARNING** Hereditary positive definiteness endangered


** GEOMETRY OPTIMIZATION IN DELOCALIZED INTERNAL COORDINATES **
   Searching for a Minimum

   Optimization Cycle:   3

                       Coordinates (Angstroms)
     ATOM                X               Y               Z
      1  H         2.2146240657    1.2081699329    0.0000000000
      2  F        -1.2677050884    0.3796604629    0.0000000000
      3  H         2.6907307847   -0.6718526669    0.0000000000
      4  H        -0.7480051254   -1.5433087505    0.0000000000
      5  C         1.5826555782    0.0470644342    0.0000000000
      6  C        -0.1066589642   -0.3898759129    0.0000000000
   Point Group: cs    Number of degrees of freedom:     9


   Energy is   -177.674570391

 Hessian Updated using BFGS Update
**WARNING** Hereditary positive definiteness endangered

  9 Hessian modes will be used to form the next step
  Hessian Eigenvalues:
    -0.063572    0.010723    0.137835    0.138774    0.139885    0.159413
     0.159998    0.210105    0.407756
**WARNING** Hessian does not have the Desired Local Structure

 Minimum Search - Taking Simple RFO Step
 Searching for Lamda that Minimizes Along All modes
 Value Taken    Lamda =  -0.25308797
 Calculated Step too Large.  Step scaled by  0.293350
 Step Taken.  Stepsize is  0.300000

                             Maximum     Tolerance    Cnvgd?
         Gradient           0.202278      0.000300      NO
         Displacement       0.235474      0.001200      NO
         Energy change     -0.068604      0.000001      NO


 New Cartesian Coordinates Obtained by Inverse Iteration

 Displacement from previous Coordinates is:  0.465392
 ----------------------------------------------------------------
             Standard Nuclear Orientation (Angstroms)
    I     Atom           X                Y                Z
 ----------------------------------------------------------------
    1      H       2.1044471082     1.1649343001     0.0000000000
    2      F      -1.1672956705     0.4135589883     0.0000000000
    3      H       2.5780469586    -0.6841602889     0.0000000000
    4      H      -0.6334117021    -1.5097274364     0.0000000000
    5      C       1.5235738616     0.0296815804     0.0000000000
    6      C      -0.0397193051    -0.3844296436     0.0000000000
 ----------------------------------------------------------------
 Molecular Point Group                 Cs    NOp =  2
 Largest Abelian Subgroup              Cs    NOp =  2
 Nuclear Repulsion Energy =    59.6612983125 hartrees
 There are       12 alpha and       12 beta electrons
 Applying Cartesian multipole field
    Component          Value
    ---------          -----
     (2,0,0)        1.00000E-11
     (0,2,0)        2.00000E-11
     (0,0,2)       -3.00000E-11
 Nucleus-field energy     =     0.0000000018 hartrees
 Requested basis set is 6-311++G(d,p)
 There are 33 shells and 87 basis functions
 A cutoff of  1.0D-11 yielded    546 shell pairs
 There are      3872 function pairs (      4149 Cartesian)
 Smallest overlap matrix eigenvalue = 3.74E-04
 Guess MOs from SCF MO coefficient file

 -----------------------------------------------------------------------
  General SCF calculation program by
  Eric Jon Sundstrom, Paul Horn, Yuezhi Mao, Dmitri Zuev, Alec White,
  David Stuck, Shaama M.S., Shane Yost, Joonho Lee, David Small,
  Daniel Levine, Susi Lehtola, Hugh Burton, Evgeny Epifanovsky
 -----------------------------------------------------------------------
 Exchange:     0.2000 Hartree-Fock + 0.0800 Slater + 0.7200 B88
 Correlation:  0.1900 VWN1RPA + 0.8100 LYP
 Using SG-1 standard quadrature grid
 using 4 threads for integral computing
 -------------------------------------------------------
 OpenMP Integral computing Module                
 Release: version 2.0, May 2017, Q-Chem Inc. Pleasanton 
 -------------------------------------------------------
 -------------------------------------------------------
 OpenMP BLAS3 based DFT computing Module                
 Release: version 1.0, May 2013, Q-Chem Inc. Pittsburgh 
 -------------------------------------------------------
 A restricted SCF calculation will be
 performed using DIIS
 SCF converges when DIIS error is below 1.0e-08
 ---------------------------------------
  Cycle       Energy         DIIS error
 ---------------------------------------
    1    -177.7436677954      1.66e-03  
    2    -177.7460522155      1.08e-03  
    3    -177.7465646839      8.69e-04  
    4    -177.7470537453      4.33e-04  
    5    -177.7472318973      1.11e-04  
    6    -177.7472430016      2.48e-05  
    7    -177.7472435099      3.21e-06  
    8    -177.7472435206      4.06e-07  
    9    -177.7472435208      5.18e-08  
   10    -177.7472435208      1.48e-08  
   11    -177.7472435208      1.56e-09  Convergence criterion met
 ---------------------------------------
 SCF time:   CPU 4.84s  wall 2.00s 
 SCF   energy in the final basis set =     -177.7472435208
 Total energy in the final basis set =     -177.7472435208

 --------------------------------------------------------------
             Orbital Energies (a.u.) and Symmetries
 --------------------------------------------------------------

 Alpha MOs, Restricted
 -- Occupied --                  
-24.713 -10.331 -10.261  -1.238  -0.714  -0.617  -0.507  -0.488
  1 A'    2 A'    3 A'    4 A'    5 A'    6 A'    7 A'    8 A'                 
 -0.474  -0.384  -0.365  -0.254
  1 A"    9 A'   10 A'    2 A"                                                 
 -- Virtual --                   
 -0.065  -0.021  -0.011   0.019   0.029   0.065   0.066   0.071
  3 A"   11 A'   12 A'   13 A'   14 A'    4 A"   15 A'   16 A'                 
  0.099   0.100   0.111   0.121   0.142   0.152   0.161   0.200
  5 A"   17 A'   18 A'   19 A'   20 A'   21 A'   22 A'   23 A'                 
  0.242   0.271   0.297   0.353   0.368   0.412   0.484   0.517
 24 A'    6 A"   25 A'   26 A'   27 A'   28 A'   29 A'   30 A'                 
  0.533   0.540   0.563   0.613   0.622   0.721   0.753   0.832
  7 A"   31 A'    8 A"   32 A'   33 A'   34 A'   35 A'   36 A'                 
  0.975   1.060   1.174   1.252   1.286   1.342   1.364   1.406
  9 A"   10 A"   11 A"   37 A'   38 A'   39 A'   12 A"   40 A'                 
  1.441   1.482   1.491   1.572   1.630   1.710   1.752   1.777
 41 A'   13 A"   42 A'   43 A'   14 A"   44 A'   15 A"   45 A'                 
  1.833   1.917   1.919   2.075   2.116   2.239   2.534   2.557
 46 A'   47 A'   16 A"   48 A'   49 A'   50 A'   51 A'   52 A'                 
  2.608   2.647   2.726   2.746   2.897   3.057   3.299   3.742
 17 A"   53 A'   54 A'   18 A"   55 A'   56 A'   57 A'   58 A'                 
  3.761   3.782   3.934   4.014   4.687   6.263   6.347   6.507
 19 A"   59 A'   20 A"   60 A'   61 A'   21 A"   62 A'   63 A'                 
 23.407  23.466  66.724
 64 A'   65 A'   66 A'                                                         

 Beta MOs, Restricted
 -- Occupied --                  
-24.713 -10.331 -10.261  -1.238  -0.714  -0.617  -0.507  -0.488
  1 A'    2 A'    3 A'    4 A'    5 A'    6 A'    7 A'    8 A'                 
 -0.474  -0.384  -0.365  -0.254
  1 A"    9 A'   10 A'    2 A"                                                 
 -- Virtual --                   
 -0.065  -0.021  -0.011   0.019   0.029   0.065   0.066   0.071
  3 A"   11 A'   12 A'   13 A'   14 A'    4 A"   15 A'   16 A'                 
  0.099   0.100   0.111   0.121   0.142   0.152   0.161   0.200
  5 A"   17 A'   18 A'   19 A'   20 A'   21 A'   22 A'   23 A'                 
  0.242   0.271   0.297   0.353   0.368   0.412   0.484   0.517
 24 A'    6 A"   25 A'   26 A'   27 A'   28 A'   29 A'   30 A'                 
  0.533   0.540   0.563   0.613   0.622   0.721   0.753   0.832
  7 A"   31 A'    8 A"   32 A'   33 A'   34 A'   35 A'   36 A'                 
  0.975   1.060   1.174   1.252   1.286   1.342   1.364   1.406
  9 A"   10 A"   11 A"   37 A'   38 A'   39 A'   12 A"   40 A'                 
  1.441   1.482   1.491   1.572   1.630   1.710   1.752   1.777
 41 A'   13 A"   42 A'   43 A'   14 A"   44 A'   15 A"   45 A'                 
  1.833   1.917   1.919   2.075   2.116   2.239   2.534   2.557
 46 A'   47 A'   16 A"   48 A'   49 A'   50 A'   51 A'   52 A'                 
  2.608   2.647   2.726   2.746   2.897   3.057   3.299   3.742
 17 A"   53 A'   54 A'   18 A"   55 A'   56 A'   57 A'   58 A'                 
  3.761   3.782   3.934   4.014   4.687   6.263   6.347   6.507
 19 A"   59 A'   20 A"   60 A'   61 A'   21 A"   62 A'   63 A'                 
 23.407  23.466  66.724
 64 A'   65 A'   66 A'                                                         
 --------------------------------------------------------------

          Ground-State Mulliken Net Atomic Charges

     Atom                 Charge (a.u.)
  ----------------------------------------
      1 H                     0.138587
      2 F                    -0.089908
      3 H                     0.145416
      4 H                     0.159751
      5 C                    -0.246654
      6 C                    -0.107191
  ----------------------------------------
  Sum of atomic charges =    -0.000000

 -----------------------------------------------------------------
                    Cartesian Multipole Moments
 -----------------------------------------------------------------
    Charge (ESU x 10^10)
                -0.0000
    Dipole Moment (Debye)
         X       1.1897      Y      -0.8809      Z      -0.0000
       Tot       1.4803
    Quadrupole Moments (Debye-Ang)
        XX     -15.6497     XY       2.0214     YY     -17.2074
        XZ       0.0000     YZ       0.0000     ZZ     -21.0843
    Octopole Moments (Debye-Ang^2)
       XXX      -4.4480    XXY       0.1810    XYY      -5.6253
       YYY       0.8675    XXZ       0.0000    XYZ      -0.0000
       YYZ      -0.0000    XZZ      -8.9720    YZZ       1.2515
       ZZZ      -0.0000
    Hexadecapole Moments (Debye-Ang^3)
      XXXX    -157.7508   XXXY       3.0229   XXYY     -34.1640
      XYYY       7.5001   YYYY     -44.9609   XXXZ       0.0000
      XXYZ      -0.0000   XYYZ       0.0000   YYYZ       0.0000
      XXZZ     -40.6894   XYZZ       0.9609   YYZZ     -13.3375
      XZZZ       0.0000   YZZZ       0.0000   ZZZZ     -26.0424
 -----------------------------------------------------------------
 Calculating analytic gradient of the SCF energy
 Gradient of SCF Energy
            1           2           3           4           5           6
    1   0.0571918  -0.0402022   0.0789075  -0.0577762   0.0353342  -0.0734551
    2   0.0560648  -0.0088543  -0.0203987  -0.0560459   0.0016420   0.0275921
    3   0.0000000  -0.0000000   0.0000000  -0.0000000  -0.0000000   0.0000000
 Max gradient component =       7.891E-02
 RMS gradient           =       3.989E-02
 Gradient time:  CPU 1.20 s  wall 0.39 s
 Geometry Optimization Parameters
   NAtoms,    NIC,     NZ,  NCons,   NDum,   NFix, NCnnct, MaxDiis
        6      27       0       0       0       0       0       0

 Cartesian Hessian Update
 Hessian Updated using BFGS Update


** GEOMETRY OPTIMIZATION IN DELOCALIZED INTERNAL COORDINATES **
   Searching for a Minimum

   Optimization Cycle:   4

                       Coordinates (Angstroms)
     ATOM                X               Y               Z
      1  H         2.1044471082    1.1649343001    0.0000000000
      2  F        -1.1672956705    0.4135589883    0.0000000000
      3  H         2.5780469586   -0.6841602889    0.0000000000
      4  H        -0.6334117021   -1.5097274364    0.0000000000
      5  C         1.5235738616    0.0296815804    0.0000000000
      6  C        -0.0397193051   -0.3844296436    0.0000000000
   Point Group: cs    Number of degrees of freedom:     9


   Energy is   -177.747243521

 Hessian Updated using BFGS Update

  9 Hessian modes will be used to form the next step
  Hessian Eigenvalues:
     0.023294    0.108455    0.138373    0.138777    0.142406    0.159928
     0.160141    0.217609    0.430549

 Minimum Search - Taking Simple RFO Step
 Searching for Lamda that Minimizes Along All modes
 Value Taken    Lamda =  -0.21228010
 Calculated Step too Large.  Step scaled by  0.327912
 Step Taken.  Stepsize is  0.300000

                             Maximum     Tolerance    Cnvgd?
         Gradient           0.187659      0.000300      NO
         Displacement       0.228387      0.001200      NO
         Energy change     -0.072673      0.000001      NO


 New Cartesian Coordinates Obtained by Inverse Iteration

 Displacement from previous Coordinates is:  0.455817
 ----------------------------------------------------------------
             Standard Nuclear Orientation (Angstroms)
    I     Atom           X                Y                Z
 ----------------------------------------------------------------
    1      H       1.9974551305     1.1195086912     0.0000000000
    2      F      -1.0712274313     0.4418159700     0.0000000000
    3      H       2.4684268931    -0.6938072329     0.0000000000
    4      H      -0.5227158364    -1.4718019767     0.0000000000
    5      C       1.4636698300     0.0113606156     0.0000000000
    6      C       0.0300326647    -0.3772185673     0.0000000000
 ----------------------------------------------------------------
 Molecular Point Group                 Cs    NOp =  2
 Largest Abelian Subgroup              Cs    NOp =  2
 Nuclear Repulsion Energy =    62.1629739139 hartrees
 There are       12 alpha and       12 beta electrons
 Applying Cartesian multipole field
    Component          Value
    ---------          -----
     (2,0,0)        1.00000E-11
     (0,2,0)        2.00000E-11
     (0,0,2)       -3.00000E-11
 Nucleus-field energy     =     0.0000000017 hartrees
 Requested basis set is 6-311++G(d,p)
 There are 33 shells and 87 basis functions
 A cutoff of  1.0D-11 yielded    549 shell pairs
 There are      3895 function pairs (      4176 Cartesian)
 Smallest overlap matrix eigenvalue = 2.36E-04
 Guess MOs from SCF MO coefficient file

 -----------------------------------------------------------------------
  General SCF calculation program by
  Eric Jon Sundstrom, Paul Horn, Yuezhi Mao, Dmitri Zuev, Alec White,
  David Stuck, Shaama M.S., Shane Yost, Joonho Lee, David Small,
  Daniel Levine, Susi Lehtola, Hugh Burton, Evgeny Epifanovsky
 -----------------------------------------------------------------------
 Exchange:     0.2000 Hartree-Fock + 0.0800 Slater + 0.7200 B88
 Correlation:  0.1900 VWN1RPA + 0.8100 LYP
 Using SG-1 standard quadrature grid
 using 4 threads for integral computing
 -------------------------------------------------------
 OpenMP Integral computing Module                
 Release: version 2.0, May 2017, Q-Chem Inc. Pleasanton 
 -------------------------------------------------------
 -------------------------------------------------------
 OpenMP BLAS3 based DFT computing Module                
 Release: version 1.0, May 2013, Q-Chem Inc. Pittsburgh 
 -------------------------------------------------------
 A restricted SCF calculation will be
 performed using DIIS
 SCF converges when DIIS error is below 1.0e-08
 ---------------------------------------
  Cycle       Energy         DIIS error
 ---------------------------------------
    1    -177.8073903398      1.93e-03  
    2    -177.8101394489      1.25e-03  
    3    -177.8110441797      8.47e-04  
    4    -177.8115540204      3.36e-04  
    5    -177.8116414523      7.32e-05  
    6    -177.8116459209      3.20e-05  
    7    -177.8116468443      2.28e-06  
    8    -177.8116468487      2.56e-07  
    9    -177.8116468487      3.65e-08  
   10    -177.8116468487      4.51e-09  Convergence criterion met
 ---------------------------------------
 SCF time:   CPU 4.49s  wall 2.00s 
 SCF   energy in the final basis set =     -177.8116468487
 Total energy in the final basis set =     -177.8116468487

 --------------------------------------------------------------
             Orbital Energies (a.u.) and Symmetries
 --------------------------------------------------------------

 Alpha MOs, Restricted
 -- Occupied --                  
-24.706 -10.311 -10.238  -1.235  -0.739  -0.616  -0.511  -0.497
  1 A'    2 A'    3 A'    4 A'    5 A'    6 A'    7 A'    8 A'                 
 -0.472  -0.391  -0.370  -0.266
  1 A"    9 A'   10 A'    2 A"                                                 
 -- Virtual --                   
 -0.044  -0.010  -0.003   0.028   0.032   0.063   0.072   0.091
  3 A"   11 A'   12 A'   13 A'   14 A'    4 A"   15 A'   16 A'                 
  0.103   0.110   0.112   0.128   0.144   0.159   0.169   0.221
  5 A"   17 A'   18 A'   19 A'   20 A'   21 A'   22 A'   23 A'                 
  0.271   0.287   0.312   0.355   0.373   0.425   0.490   0.520
  6 A"   24 A'   25 A'   26 A'   27 A'   28 A'   29 A'   30 A'                 
  0.531   0.547   0.567   0.632   0.643   0.733   0.753   0.844
  7 A"   31 A'    8 A"   32 A'   33 A'   34 A'   35 A'   36 A'                 
  0.987   1.052   1.179   1.292   1.322   1.377   1.382   1.426
  9 A"   10 A"   11 A"   37 A'   38 A'   39 A'   12 A"   40 A'                 
  1.447   1.515   1.516   1.593   1.654   1.762   1.817   1.843
 41 A'   42 A'   13 A"   43 A'   14 A"   44 A'   15 A"   45 A'                 
  1.867   1.985   2.000   2.163   2.217   2.281   2.564   2.626
 46 A'   47 A'   16 A"   48 A'   49 A'   50 A'   51 A'   17 A"                 
  2.639   2.702   2.739   2.786   2.974   3.155   3.382   3.769
 52 A'   53 A'   54 A'   18 A"   55 A'   56 A'   57 A'   19 A"                 
  3.771   3.873   3.949   4.040   4.739   6.269   6.353   6.555
 58 A'   59 A'   20 A"   60 A'   61 A'   21 A"   62 A'   63 A'                 
 23.462  23.686  66.734
 64 A'   65 A'   66 A'                                                         

 Beta MOs, Restricted
 -- Occupied --                  
-24.706 -10.311 -10.238  -1.235  -0.739  -0.616  -0.511  -0.497
  1 A'    2 A'    3 A'    4 A'    5 A'    6 A'    7 A'    8 A'                 
 -0.472  -0.391  -0.370  -0.266
  1 A"    9 A'   10 A'    2 A"                                                 
 -- Virtual --                   
 -0.044  -0.010  -0.003   0.028   0.032   0.063   0.072   0.091
  3 A"   11 A'   12 A'   13 A'   14 A'    4 A"   15 A'   16 A'                 
  0.103   0.110   0.112   0.128   0.144   0.159   0.169   0.221
  5 A"   17 A'   18 A'   19 A'   20 A'   21 A'   22 A'   23 A'                 
  0.271   0.287   0.312   0.355   0.373   0.425   0.490   0.520
  6 A"   24 A'   25 A'   26 A'   27 A'   28 A'   29 A'   30 A'                 
  0.531   0.547   0.567   0.632   0.643   0.733   0.753   0.844
  7 A"   31 A'    8 A"   32 A'   33 A'   34 A'   35 A'   36 A'                 
  0.987   1.052   1.179   1.292   1.322   1.377   1.382   1.426
  9 A"   10 A"   11 A"   37 A'   38 A'   39 A'   12 A"   40 A'                 
  1.447   1.515   1.516   1.593   1.654   1.762   1.817   1.843
 41 A'   42 A'   13 A"   43 A'   14 A"   44 A'   15 A"   45 A'                 
  1.867   1.985   2.000   2.163   2.217   2.281   2.564   2.626
 46 A'   47 A'   16 A"   48 A'   49 A'   50 A'   51 A'   17 A"                 
  2.639   2.702   2.739   2.786   2.974   3.155   3.382   3.769
 52 A'   53 A'   54 A'   18 A"   55 A'   56 A'   57 A'   19 A"                 
  3.771   3.873   3.949   4.040   4.739   6.269   6.353   6.555
 58 A'   59 A'   20 A"   60 A'   61 A'   21 A"   62 A'   63 A'                 
 23.462  23.686  66.734
 64 A'   65 A'   66 A'                                                         
 --------------------------------------------------------------

          Ground-State Mulliken Net Atomic Charges

     Atom                 Charge (a.u.)
  ----------------------------------------
      1 H                     0.137999
      2 F                    -0.106073
      3 H                     0.142516
      4 H                     0.156122
      5 C                    -0.232233
      6 C                    -0.098331
  ----------------------------------------
  Sum of atomic charges =     0.000000

 -----------------------------------------------------------------
                    Cartesian Multipole Moments
 -----------------------------------------------------------------
    Charge (ESU x 10^10)
                 0.0000
    Dipole Moment (Debye)
         X       1.2577      Y      -0.9102      Z       0.0000
       Tot       1.5525
    Quadrupole Moments (Debye-Ang)
        XX     -15.9626     XY       1.7854     YY     -17.0251
        XZ      -0.0000     YZ      -0.0000     ZZ     -20.4949
    Octopole Moments (Debye-Ang^2)
       XXX      -7.2383    XXY       0.0714    XYY      -5.5313
       YYY       0.5984    XXZ      -0.0000    XYZ       0.0000
       YYZ       0.0000    XZZ      -8.7575    YZZ       1.0931
       ZZZ       0.0000
    Hexadecapole Moments (Debye-Ang^3)
      XXXX    -144.9654   XXXY       3.8979   XXYY     -31.4356
      XYYY       8.1798   YYYY     -43.7584   XXXZ      -0.0000
      XXYZ       0.0000   XYYZ      -0.0000   YYYZ      -0.0000
      XXZZ     -36.2984   XYZZ       1.5966   YYZZ     -12.6654
      XZZZ      -0.0000   YZZZ      -0.0000   ZZZZ     -24.2089
 -----------------------------------------------------------------
 Calculating analytic gradient of the SCF energy
 Gradient of SCF Energy
            1           2           3           4           5           6
    1   0.0489164  -0.0297188   0.0681238  -0.0488889   0.0210695  -0.0595020
    2   0.0490787  -0.0091902  -0.0179431  -0.0488645  -0.0005324   0.0274515
    3  -0.0000000   0.0000000  -0.0000000   0.0000000   0.0000000  -0.0000000
 Max gradient component =       6.812E-02
 RMS gradient           =       3.354E-02
 Gradient time:  CPU 1.23 s  wall 0.40 s
 Geometry Optimization Parameters
   NAtoms,    NIC,     NZ,  NCons,   NDum,   NFix, NCnnct, MaxDiis
        6      27       0       0       0       0       0       0

 Cartesian Hessian Update
 Hessian Updated using BFGS Update


** GEOMETRY OPTIMIZATION IN DELOCALIZED INTERNAL COORDINATES **
   Searching for a Minimum

   Optimization Cycle:   5

                       Coordinates (Angstroms)
     ATOM                X               Y               Z
      1  H         1.9974551305    1.1195086912    0.0000000000
      2  F        -1.0712274313    0.4418159700    0.0000000000
      3  H         2.4684268931   -0.6938072329    0.0000000000
      4  H        -0.5227158364   -1.4718019767    0.0000000000
      5  C         1.4636698300    0.0113606156    0.0000000000
      6  C         0.0300326647   -0.3772185673    0.0000000000
   Point Group: cs    Number of degrees of freedom:     9


   Energy is   -177.811646849

 Hessian Updated using BFGS Update

  9 Hessian modes will be used to form the next step
  Hessian Eigenvalues:
     0.063861    0.127649    0.138604    0.138775    0.146394    0.159963
     0.160277    0.215905    0.431048

 Minimum Search - Taking Simple RFO Step
 Searching for Lamda that Minimizes Along All modes
 Value Taken    Lamda =  -0.13803446
 Calculated Step too Large.  Step scaled by  0.419777
 Step Taken.  Stepsize is  0.300000

                             Maximum     Tolerance    Cnvgd?
         Gradient           0.154368      0.000300      NO
         Displacement       0.233035      0.001200      NO
         Energy change     -0.064403      0.000001      NO


 New Cartesian Coordinates Obtained by Inverse Iteration

 Displacement from previous Coordinates is:  0.454540
 ----------------------------------------------------------------
             Standard Nuclear Orientation (Angstroms)
    I     Atom           X                Y                Z
 ----------------------------------------------------------------
    1      H       1.8885588857     1.0675967476     0.0000000000
    2      F      -0.9808665092     0.4715685432     0.0000000000
    3      H       2.3557118163    -0.7009571061     0.0000000000
    4      H      -0.4065614704    -1.4300188649     0.0000000000
    5      C       1.4170450546    -0.0048174405     0.0000000000
    6      C       0.0917534736    -0.3735143794     0.0000000000
 ----------------------------------------------------------------
 Molecular Point Group                 Cs    NOp =  2
 Largest Abelian Subgroup              Cs    NOp =  2
 Nuclear Repulsion Energy =    64.7467101322 hartrees
 There are       12 alpha and       12 beta electrons
 Applying Cartesian multipole field
    Component          Value
    ---------          -----
     (2,0,0)        1.00000E-11
     (0,2,0)        2.00000E-11
     (0,0,2)       -3.00000E-11
 Nucleus-field energy     =     0.0000000015 hartrees
 Requested basis set is 6-311++G(d,p)
 There are 33 shells and 87 basis functions
 A cutoff of  1.0D-11 yielded    551 shell pairs
 There are      3900 function pairs (      4181 Cartesian)
 Smallest overlap matrix eigenvalue = 1.55E-04
 Guess MOs from SCF MO coefficient file

 -----------------------------------------------------------------------
  General SCF calculation program by
  Eric Jon Sundstrom, Paul Horn, Yuezhi Mao, Dmitri Zuev, Alec White,
  David Stuck, Shaama M.S., Shane Yost, Joonho Lee, David Small,
  Daniel Levine, Susi Lehtola, Hugh Burton, Evgeny Epifanovsky
 -----------------------------------------------------------------------
 Exchange:     0.2000 Hartree-Fock + 0.0800 Slater + 0.7200 B88
 Correlation:  0.1900 VWN1RPA + 0.8100 LYP
 Using SG-1 standard quadrature grid
 using 4 threads for integral computing
 -------------------------------------------------------
 OpenMP Integral computing Module                
 Release: version 2.0, May 2017, Q-Chem Inc. Pleasanton 
 -------------------------------------------------------
 -------------------------------------------------------
 OpenMP BLAS3 based DFT computing Module                
 Release: version 1.0, May 2013, Q-Chem Inc. Pittsburgh 
 -------------------------------------------------------
 A restricted SCF calculation will be
 performed using DIIS
 SCF converges when DIIS error is below 1.0e-08
 ---------------------------------------
  Cycle       Energy         DIIS error
 ---------------------------------------
    1    -177.8546785398      2.15e-03  
    2    -177.8575016824      1.31e-03  
    3    -177.8585620220      8.39e-04  
    4    -177.8590729888      3.09e-04  
    5    -177.8591377166      3.85e-05  
    6    -177.8591384080      2.98e-05  
    7    -177.8591392240      2.28e-06  
    8    -177.8591392279      1.97e-07  
    9    -177.8591392279      3.96e-08  
   10    -177.8591392279      5.79e-09  Convergence criterion met
 ---------------------------------------
 SCF time:   CPU 4.57s  wall 1.00s 
 SCF   energy in the final basis set =     -177.8591392279
 Total energy in the final basis set =     -177.8591392279

 --------------------------------------------------------------
             Orbital Energies (a.u.) and Symmetries
 --------------------------------------------------------------

 Alpha MOs, Restricted
 -- Occupied --                  
-24.698 -10.289 -10.211  -1.231  -0.765  -0.616  -0.519  -0.504
  1 A'    2 A'    3 A'    4 A'    5 A'    6 A'    7 A'    8 A'                 
 -0.469  -0.398  -0.376  -0.277
  1 A"    9 A'   10 A'    2 A"                                                 
 -- Virtual --                   
 -0.023  -0.006   0.006   0.030   0.039   0.062   0.076   0.105
  3 A"   11 A'   12 A'   13 A'   14 A'    4 A"   15 A'   16 A'                 
  0.109   0.113   0.122   0.138   0.147   0.165   0.180   0.240
  5 A"   17 A'   18 A'   19 A'   20 A'   21 A'   22 A'   23 A'                 
  0.271   0.324   0.328   0.362   0.385   0.442   0.495   0.511
  6 A"   24 A'   25 A'   26 A'   27 A'   28 A'   29 A'   30 A'                 
  0.527   0.574   0.584   0.642   0.686   0.742   0.764   0.859
  7 A"    8 A"   31 A'   32 A'   33 A'   34 A'   35 A'   36 A'                 
  1.007   1.049   1.186   1.303   1.365   1.395   1.420   1.443
  9 A"   10 A"   11 A"   37 A'   38 A'   12 A"   39 A'   40 A'                 
  1.478   1.539   1.559   1.621   1.694   1.819   1.860   1.900
 41 A'   42 A'   13 A"   43 A'   14 A"   44 A'   45 A'   15 A"                 
  1.951   2.049   2.074   2.265   2.320   2.362   2.569   2.649
 46 A'   47 A'   16 A"   48 A'   49 A'   50 A'   51 A'   17 A"                 
  2.654   2.700   2.821   2.867   3.044   3.308   3.505   3.778
 52 A'   53 A'   18 A"   54 A'   55 A'   56 A'   57 A'   19 A"                 
  3.787   3.922   3.963   4.073   4.784   6.275   6.357   6.603
 58 A'   59 A'   20 A"   60 A'   61 A'   21 A"   62 A'   63 A'                 
 23.529  24.020  66.745
 64 A'   65 A'   66 A'                                                         

 Beta MOs, Restricted
 -- Occupied --                  
-24.698 -10.289 -10.211  -1.231  -0.765  -0.616  -0.519  -0.504
  1 A'    2 A'    3 A'    4 A'    5 A'    6 A'    7 A'    8 A'                 
 -0.469  -0.398  -0.376  -0.277
  1 A"    9 A'   10 A'    2 A"                                                 
 -- Virtual --                   
 -0.023  -0.006   0.006   0.030   0.039   0.062   0.076   0.105
  3 A"   11 A'   12 A'   13 A'   14 A'    4 A"   15 A'   16 A'                 
  0.109   0.113   0.122   0.138   0.147   0.165   0.180   0.240
  5 A"   17 A'   18 A'   19 A'   20 A'   21 A'   22 A'   23 A'                 
  0.271   0.324   0.328   0.362   0.385   0.442   0.495   0.511
  6 A"   24 A'   25 A'   26 A'   27 A'   28 A'   29 A'   30 A'                 
  0.527   0.574   0.584   0.642   0.686   0.742   0.764   0.859
  7 A"    8 A"   31 A'   32 A'   33 A'   34 A'   35 A'   36 A'                 
  1.007   1.049   1.186   1.303   1.365   1.395   1.420   1.443
  9 A"   10 A"   11 A"   37 A'   38 A'   12 A"   39 A'   40 A'                 
  1.478   1.539   1.559   1.621   1.694   1.819   1.860   1.900
 41 A'   42 A'   13 A"   43 A'   14 A"   44 A'   45 A'   15 A"                 
  1.951   2.049   2.074   2.265   2.320   2.362   2.569   2.649
 46 A'   47 A'   16 A"   48 A'   49 A'   50 A'   51 A'   17 A"                 
  2.654   2.700   2.821   2.867   3.044   3.308   3.505   3.778
 52 A'   53 A'   18 A"   54 A'   55 A'   56 A'   57 A'   19 A"                 
  3.787   3.922   3.963   4.073   4.784   6.275   6.357   6.603
 58 A'   59 A'   20 A"   60 A'   61 A'   21 A"   62 A'   63 A'                 
 23.529  24.020  66.745
 64 A'   65 A'   66 A'                                                         
 --------------------------------------------------------------

          Ground-State Mulliken Net Atomic Charges

     Atom                 Charge (a.u.)
  ----------------------------------------
      1 H                     0.138098
      2 F                    -0.123543
      3 H                     0.138029
      4 H                     0.152820
      5 C                    -0.218506
      6 C                    -0.086897
  ----------------------------------------
  Sum of atomic charges =     0.000000

 -----------------------------------------------------------------
                    Cartesian Multipole Moments
 -----------------------------------------------------------------
    Charge (ESU x 10^10)
                 0.0000
    Dipole Moment (Debye)
         X       1.3159      Y      -0.9677      Z      -0.0000
       Tot       1.6335
    Quadrupole Moments (Debye-Ang)
        XX     -16.2273     XY       1.5490     YY     -16.7746
        XZ      -0.0000     YZ      -0.0000     ZZ     -19.8895
    Octopole Moments (Debye-Ang^2)
       XXX      -9.8379    XXY      -0.0833    XYY      -5.4087
       YYY       0.1957    XXZ      -0.0000    XYZ       0.0000
       YYZ      -0.0000    XZZ      -8.5281    YZZ       0.9071
       ZZZ       0.0000
    Hexadecapole Moments (Debye-Ang^3)
      XXXX    -134.1765   XXXY       4.7764   XXYY     -29.0371
      XYYY       8.6455   YYYY     -42.2900   XXXZ      -0.0000
      XXYZ       0.0000   XYYZ      -0.0000   YYYZ       0.0000
      XXZZ     -32.4573   XYZZ       2.1392   YYZZ     -11.9753
      XZZZ      -0.0000   YZZZ      -0.0000   ZZZZ     -22.4792
 -----------------------------------------------------------------
 Calculating analytic gradient of the SCF energy
 Gradient of SCF Energy
            1           2           3           4           5           6
    1   0.0358754  -0.0180109   0.0489020  -0.0341458  -0.0157425  -0.0168782
    2   0.0342047  -0.0081456  -0.0108988  -0.0343754  -0.0088625   0.0280776
    3   0.0000000  -0.0000000   0.0000000  -0.0000000   0.0000000   0.0000000
 Max gradient component =       4.890E-02
 RMS gradient           =       2.249E-02
 Gradient time:  CPU 1.26 s  wall 0.41 s
 Geometry Optimization Parameters
   NAtoms,    NIC,     NZ,  NCons,   NDum,   NFix, NCnnct, MaxDiis
        6      27       0       0       0       0       0       0

 Cartesian Hessian Update
 Hessian Updated using BFGS Update


** GEOMETRY OPTIMIZATION IN DELOCALIZED INTERNAL COORDINATES **
   Searching for a Minimum

   Optimization Cycle:   6

                       Coordinates (Angstroms)
     ATOM                X               Y               Z
      1  H         1.8885588857    1.0675967476    0.0000000000
      2  F        -0.9808665092    0.4715685432    0.0000000000
      3  H         2.3557118163   -0.7009571061    0.0000000000
      4  H        -0.4065614704   -1.4300188649    0.0000000000
      5  C         1.4170450546   -0.0048174405    0.0000000000
      6  C         0.0917534736   -0.3735143794    0.0000000000
   Point Group: cs    Number of degrees of freedom:     9


   Energy is   -177.859139228

 Hessian Updated using BFGS Update

  9 Hessian modes will be used to form the next step
  Hessian Eigenvalues:
     0.057778    0.138060    0.138775    0.140607    0.159427    0.160013
     0.214126    0.287049    0.436000

 Minimum Search - Taking Simple RFO Step
 Searching for Lamda that Minimizes Along All modes
 Value Taken    Lamda =  -0.05822070
 Calculated Step too Large.  Step scaled by  0.522128
 Step Taken.  Stepsize is  0.300000

                             Maximum     Tolerance    Cnvgd?
         Gradient           0.093367      0.000300      NO
         Displacement       0.194966      0.001200      NO
         Energy change     -0.047492      0.000001      NO


 New Cartesian Coordinates Obtained by Inverse Iteration

 Displacement from previous Coordinates is:  0.356967
 ----------------------------------------------------------------
             Standard Nuclear Orientation (Angstroms)
    I     Atom           X                Y                Z
 ----------------------------------------------------------------
    1      H       1.7993415684     1.0177841325     0.0000000000
    2      F      -0.9185427829     0.4983366581     0.0000000000
    3      H       2.2616801405    -0.7039460563     0.0000000000
    4      H      -0.3078615154    -1.3916300156     0.0000000000
    5      C       1.4171497065    -0.0088626420     0.0000000000
    6      C       0.1138741336    -0.3818245769     0.0000000000
 ----------------------------------------------------------------
 Molecular Point Group                 Cs    NOp =  2
 Largest Abelian Subgroup              Cs    NOp =  2
 Nuclear Repulsion Energy =    66.3025763398 hartrees
 There are       12 alpha and       12 beta electrons
 Applying Cartesian multipole field
    Component          Value
    ---------          -----
     (2,0,0)        1.00000E-11
     (0,2,0)        2.00000E-11
     (0,0,2)       -3.00000E-11
 Nucleus-field energy     =     0.0000000015 hartrees
 Requested basis set is 6-311++G(d,p)
 There are 33 shells and 87 basis functions
 A cutoff of  1.0D-11 yielded    555 shell pairs
 There are      3924 function pairs (      4205 Cartesian)
 Smallest overlap matrix eigenvalue = 1.45E-04
 Guess MOs from SCF MO coefficient file

 -----------------------------------------------------------------------
  General SCF calculation program by
  Eric Jon Sundstrom, Paul Horn, Yuezhi Mao, Dmitri Zuev, Alec White,
  David Stuck, Shaama M.S., Shane Yost, Joonho Lee, David Small,
  Daniel Levine, Susi Lehtola, Hugh Burton, Evgeny Epifanovsky
 -----------------------------------------------------------------------
 Exchange:     0.2000 Hartree-Fock + 0.0800 Slater + 0.7200 B88
 Correlation:  0.1900 VWN1RPA + 0.8100 LYP
 Using SG-1 standard quadrature grid
 using 4 threads for integral computing
 -------------------------------------------------------
 OpenMP Integral computing Module                
 Release: version 2.0, May 2017, Q-Chem Inc. Pleasanton 
 -------------------------------------------------------
 -------------------------------------------------------
 OpenMP BLAS3 based DFT computing Module                
 Release: version 1.0, May 2013, Q-Chem Inc. Pittsburgh 
 -------------------------------------------------------
 A restricted SCF calculation will be
 performed using DIIS
 SCF converges when DIIS error is below 1.0e-08
 ---------------------------------------
  Cycle       Energy         DIIS error
 ---------------------------------------
    1    -177.8765530004      1.80e-03  
    2    -177.8791817346      7.75e-04  
    3    -177.8793518281      6.97e-04  
    4    -177.8797505235      2.19e-04  
    5    -177.8797869124      3.23e-05  
    6    -177.8797878011      1.52e-05  
    7    -177.8797879844      3.71e-06  
    8    -177.8797879932      2.12e-07  
    9    -177.8797879933      3.65e-08  
   10    -177.8797879933      6.74e-09  Convergence criterion met
 ---------------------------------------
 SCF time:   CPU 4.62s  wall 1.00s 
 SCF   energy in the final basis set =     -177.8797879933
 Total energy in the final basis set =     -177.8797879933

 --------------------------------------------------------------
             Orbital Energies (a.u.) and Symmetries
 --------------------------------------------------------------

 Alpha MOs, Restricted
 -- Occupied --                  
-24.696 -10.275 -10.191  -1.232  -0.773  -0.624  -0.532  -0.505
  1 A'    2 A'    3 A'    4 A'    5 A'    6 A'    7 A'    8 A'                 
 -0.469  -0.411  -0.387  -0.277
  1 A"    9 A'   10 A'    2 A"                                                 
 -- Virtual --                   
 -0.018  -0.003   0.013   0.030   0.048   0.062   0.080   0.109
  3 A"   11 A'   12 A'   13 A'   14 A'    4 A"   15 A'   16 A'                 
  0.111   0.122   0.134   0.146   0.151   0.170   0.191   0.249
  5 A"   17 A'   18 A'   19 A'   20 A'   21 A'   22 A'   23 A'                 
  0.269   0.332   0.341   0.364   0.395   0.458   0.487   0.525
  6 A"   24 A'   25 A'   26 A'   27 A'   28 A'   29 A'   30 A'                 
  0.526   0.578   0.624   0.660   0.707   0.747   0.777   0.861
  7 A"    8 A"   31 A'   32 A'   33 A'   34 A'   35 A'   36 A'                 
  1.015   1.052   1.187   1.311   1.385   1.399   1.432   1.469
  9 A"   10 A"   11 A"   37 A'   38 A'   12 A"   39 A'   40 A'                 
  1.519   1.553   1.603   1.642   1.744   1.851   1.875   1.979
 41 A'   42 A'   13 A"   43 A'   14 A"   44 A'   45 A'   15 A"                 
  2.034   2.086   2.101   2.288   2.371   2.500   2.565   2.639
 46 A'   47 A'   16 A"   48 A'   49 A'   50 A'   51 A'   52 A'                 
  2.662   2.699   2.834   2.964   3.101   3.383   3.686   3.781
 17 A"   53 A'   18 A"   54 A'   55 A'   56 A'   57 A'   19 A"                 
  3.799   3.972   4.007   4.102   4.810   6.276   6.355   6.635
 58 A'   20 A"   59 A'   60 A'   61 A'   21 A"   62 A'   63 A'                 
 23.653  24.140  66.749
 64 A'   65 A'   66 A'                                                         

 Beta MOs, Restricted
 -- Occupied --                  
-24.696 -10.275 -10.191  -1.232  -0.773  -0.624  -0.532  -0.505
  1 A'    2 A'    3 A'    4 A'    5 A'    6 A'    7 A'    8 A'                 
 -0.469  -0.411  -0.387  -0.277
  1 A"    9 A'   10 A'    2 A"                                                 
 -- Virtual --                   
 -0.018  -0.003   0.013   0.030   0.048   0.062   0.080   0.109
  3 A"   11 A'   12 A'   13 A'   14 A'    4 A"   15 A'   16 A'                 
  0.111   0.122   0.134   0.146   0.151   0.170   0.191   0.249
  5 A"   17 A'   18 A'   19 A'   20 A'   21 A'   22 A'   23 A'                 
  0.269   0.332   0.341   0.364   0.395   0.458   0.487   0.525
  6 A"   24 A'   25 A'   26 A'   27 A'   28 A'   29 A'   30 A'                 
  0.526   0.578   0.624   0.660   0.707   0.747   0.777   0.861
  7 A"    8 A"   31 A'   32 A'   33 A'   34 A'   35 A'   36 A'                 
  1.015   1.052   1.187   1.311   1.385   1.399   1.432   1.469
  9 A"   10 A"   11 A"   37 A'   38 A'   12 A"   39 A'   40 A'                 
  1.519   1.553   1.603   1.642   1.744   1.851   1.875   1.979
 41 A'   42 A'   13 A"   43 A'   14 A"   44 A'   45 A'   15 A"                 
  2.034   2.086   2.101   2.288   2.371   2.500   2.565   2.639
 46 A'   47 A'   16 A"   48 A'   49 A'   50 A'   51 A'   52 A'                 
  2.662   2.699   2.834   2.964   3.101   3.383   3.686   3.781
 17 A"   53 A'   18 A"   54 A'   55 A'   56 A'   57 A'   19 A"                 
  3.799   3.972   4.007   4.102   4.810   6.276   6.355   6.635
 58 A'   20 A"   59 A'   60 A'   61 A'   21 A"   62 A'   63 A'                 
 23.653  24.140  66.749
 64 A'   65 A'   66 A'                                                         
 --------------------------------------------------------------

          Ground-State Mulliken Net Atomic Charges

     Atom                 Charge (a.u.)
  ----------------------------------------
      1 H                     0.138335
      2 F                    -0.128217
      3 H                     0.128732
      4 H                     0.152438
      5 C                    -0.220142
      6 C                    -0.071146
  ----------------------------------------
  Sum of atomic charges =     0.000000

 -----------------------------------------------------------------
                    Cartesian Multipole Moments
 -----------------------------------------------------------------
    Charge (ESU x 10^10)
                -0.0000
    Dipole Moment (Debye)
         X       1.2204      Y      -1.0447      Z      -0.0000
       Tot       1.6065
    Quadrupole Moments (Debye-Ang)
        XX     -16.5539     XY       1.3352     YY     -16.4747
        XZ      -0.0000     YZ      -0.0000     ZZ     -19.5583
    Octopole Moments (Debye-Ang^2)
       XXX     -12.3021    XXY      -0.2688    XYY      -5.3377
       YYY      -0.2737    XXZ      -0.0000    XYZ      -0.0000
       YYZ       0.0000    XZZ      -8.5464    YZZ       0.7742
       ZZZ      -0.0000
    Hexadecapole Moments (Debye-Ang^3)
      XXXX    -130.1713   XXXY       5.2551   XXYY     -27.7186
      XYYY       8.6499   YYYY     -40.6426   XXXZ      -0.0000
      XXYZ      -0.0000   XYYZ      -0.0000   YYYZ      -0.0000
      XXZZ     -30.4284   XYZZ       2.4701   YYZZ     -11.5028
      XZZZ      -0.0000   YZZZ      -0.0000   ZZZZ     -21.8737
 -----------------------------------------------------------------
 Calculating analytic gradient of the SCF energy
 Gradient of SCF Energy
            1           2           3           4           5           6
    1   0.0150788  -0.0076019   0.0144845  -0.0106173   0.0147446  -0.0260887
    2   0.0022558  -0.0042345   0.0064878  -0.0038832   0.0019087  -0.0025346
    3  -0.0000000  -0.0000000  -0.0000000  -0.0000000  -0.0000000   0.0000000
 Max gradient component =       2.609E-02
 RMS gradient           =       9.416E-03
 Gradient time:  CPU 1.27 s  wall 0.41 s
 Geometry Optimization Parameters
   NAtoms,    NIC,     NZ,  NCons,   NDum,   NFix, NCnnct, MaxDiis
        6      27       0       0       0       0       0       0

 Cartesian Hessian Update
 Hessian Updated using BFGS Update


** GEOMETRY OPTIMIZATION IN DELOCALIZED INTERNAL COORDINATES **
   Searching for a Minimum

   Optimization Cycle:   7

                       Coordinates (Angstroms)
     ATOM                X               Y               Z
      1  H         1.7993415684    1.0177841325    0.0000000000
      2  F        -0.9185427829    0.4983366581    0.0000000000
      3  H         2.2616801405   -0.7039460563    0.0000000000
      4  H        -0.3078615154   -1.3916300156    0.0000000000
      5  C         1.4171497065   -0.0088626420    0.0000000000
      6  C         0.1138741336   -0.3818245769    0.0000000000
   Point Group: cs    Number of degrees of freedom:     9


   Energy is   -177.879787993

 Hessian Updated using BFGS Update

  9 Hessian modes will be used to form the next step
  Hessian Eigenvalues:
     0.108305    0.138683    0.138796    0.143152    0.157897    0.160015
     0.214168    0.297034    0.433885

 Minimum Search - Taking Simple RFO Step
 Searching for Lamda that Minimizes Along All modes
 Value Taken    Lamda =  -0.01574176
 Step Taken.  Stepsize is  0.298487

                             Maximum     Tolerance    Cnvgd?
         Gradient           0.050687      0.000300      NO
         Displacement       0.275342      0.001200      NO
         Energy change     -0.020649      0.000001      NO


 New Cartesian Coordinates Obtained by Inverse Iteration

 Displacement from previous Coordinates is:  0.464857
 ----------------------------------------------------------------
             Standard Nuclear Orientation (Angstroms)
    I     Atom           X                Y                Z
 ----------------------------------------------------------------
    1      H       1.6755390977     1.0321736946     0.0000000000
    2      F      -0.8210019341     0.5475319506     0.0000000000
    3      H       2.1647855962    -0.7706695923     0.0000000000
    4      H      -0.2011247087    -1.3922273287     0.0000000000
    5      C       1.3647535999    -0.0196794862     0.0000000000
    6      C       0.1826895996    -0.3672717381     0.0000000000
 ----------------------------------------------------------------
 Molecular Point Group                 Cs    NOp =  2
 Largest Abelian Subgroup              Cs    NOp =  2
 Nuclear Repulsion Energy =    68.8362587402 hartrees
 There are       12 alpha and       12 beta electrons
 Applying Cartesian multipole field
    Component          Value
    ---------          -----
     (2,0,0)        1.00000E-11
     (0,2,0)        2.00000E-11
     (0,0,2)       -3.00000E-11
 Nucleus-field energy     =     0.0000000014 hartrees
 Requested basis set is 6-311++G(d,p)
 There are 33 shells and 87 basis functions
 A cutoff of  1.0D-11 yielded    557 shell pairs
 There are      3928 function pairs (      4209 Cartesian)
 Smallest overlap matrix eigenvalue = 8.29E-05
 Guess MOs from SCF MO coefficient file

 -----------------------------------------------------------------------
  General SCF calculation program by
  Eric Jon Sundstrom, Paul Horn, Yuezhi Mao, Dmitri Zuev, Alec White,
  David Stuck, Shaama M.S., Shane Yost, Joonho Lee, David Small,
  Daniel Levine, Susi Lehtola, Hugh Burton, Evgeny Epifanovsky
 -----------------------------------------------------------------------
 Exchange:     0.2000 Hartree-Fock + 0.0800 Slater + 0.7200 B88
 Correlation:  0.1900 VWN1RPA + 0.8100 LYP
 Using SG-1 standard quadrature grid
 using 4 threads for integral computing
 -------------------------------------------------------
 OpenMP Integral computing Module                
 Release: version 2.0, May 2017, Q-Chem Inc. Pleasanton 
 -------------------------------------------------------
 -------------------------------------------------------
 OpenMP BLAS3 based DFT computing Module                
 Release: version 1.0, May 2013, Q-Chem Inc. Pittsburgh 
 -------------------------------------------------------
 A restricted SCF calculation will be
 performed using DIIS
 SCF converges when DIIS error is below 1.0e-08
 ---------------------------------------
  Cycle       Energy         DIIS error
 ---------------------------------------
    1    -177.8677444996      2.74e-03  
    2    -177.8725258637      1.28e-03  
    3    -177.8733282491      8.58e-04  
    4    -177.8738961065      2.58e-04  
    5    -177.8739305181      4.15e-05  
    6    -177.8739316855      1.07e-05  
    7    -177.8739317657      4.45e-06  
    8    -177.8739317844      2.17e-07  
    9    -177.8739317845      3.81e-08  
   10    -177.8739317845      6.82e-09  Convergence criterion met
 ---------------------------------------
 SCF time:   CPU 4.66s  wall 2.00s 
 SCF   energy in the final basis set =     -177.8739317845
 Total energy in the final basis set =     -177.8739317845

 --------------------------------------------------------------
             Orbital Energies (a.u.) and Symmetries
 --------------------------------------------------------------

 Alpha MOs, Restricted
 -- Occupied --                  
-24.686 -10.251 -10.170  -1.224  -0.804  -0.609  -0.541  -0.498
  1 A'    2 A'    3 A'    4 A'    5 A'    6 A'    7 A'    8 A'                 
 -0.465  -0.410  -0.386  -0.294
  1 A"    9 A'   10 A'    2 A"                                                 
 -- Virtual --                   
 -0.003   0.007   0.015   0.030   0.051   0.060   0.081   0.108
 11 A'    3 A"   12 A'   13 A'   14 A'    4 A"   15 A'   16 A'                 
  0.120   0.122   0.135   0.149   0.156   0.170   0.196   0.259
  5 A"   17 A'   18 A'   19 A'   20 A'   21 A'   22 A'   23 A'                 
  0.268   0.343   0.363   0.367   0.419   0.473   0.479   0.514
  6 A"   24 A'   25 A'   26 A'   27 A'   28 A'   29 A'    7 A"                 
  0.518   0.590   0.641   0.675   0.736   0.753   0.813   0.911
 30 A'    8 A"   31 A'   32 A'   33 A'   34 A'   35 A'   36 A'                 
  1.007   1.090   1.200   1.309   1.376   1.408   1.411   1.470
  9 A"   10 A"   11 A"   37 A'   38 A'   39 A'   12 A"   40 A'                 
  1.550   1.605   1.638   1.671   1.747   1.858   1.934   2.041
 41 A'   42 A'   13 A"   43 A'   14 A"   44 A'   45 A'   15 A"                 
  2.058   2.111   2.143   2.283   2.419   2.539   2.618   2.664
 46 A'   47 A'   16 A"   48 A'   49 A'   50 A'   51 A'   52 A'                 
  2.678   2.709   2.865   3.028   3.157   3.584   3.706   3.792
 17 A"   53 A'   18 A"   54 A'   55 A'   56 A'   57 A'   19 A"                 
  3.815   3.920   3.982   4.145   4.833   6.284   6.365   6.666
 58 A'   59 A'   20 A"   60 A'   61 A'   21 A"   62 A'   63 A'                 
 23.593  24.652  66.762
 64 A'   65 A'   66 A'                                                         

 Beta MOs, Restricted
 -- Occupied --                  
-24.686 -10.251 -10.170  -1.224  -0.804  -0.609  -0.541  -0.498
  1 A'    2 A'    3 A'    4 A'    5 A'    6 A'    7 A'    8 A'                 
 -0.465  -0.410  -0.386  -0.294
  1 A"    9 A'   10 A'    2 A"                                                 
 -- Virtual --                   
 -0.003   0.007   0.015   0.030   0.051   0.060   0.081   0.108
 11 A'    3 A"   12 A'   13 A'   14 A'    4 A"   15 A'   16 A'                 
  0.120   0.122   0.135   0.149   0.156   0.170   0.196   0.259
  5 A"   17 A'   18 A'   19 A'   20 A'   21 A'   22 A'   23 A'                 
  0.268   0.343   0.363   0.367   0.419   0.473   0.479   0.514
  6 A"   24 A'   25 A'   26 A'   27 A'   28 A'   29 A'    7 A"                 
  0.518   0.590   0.641   0.675   0.736   0.753   0.813   0.911
 30 A'    8 A"   31 A'   32 A'   33 A'   34 A'   35 A'   36 A'                 
  1.007   1.090   1.200   1.309   1.376   1.408   1.411   1.470
  9 A"   10 A"   11 A"   37 A'   38 A'   39 A'   12 A"   40 A'                 
  1.550   1.605   1.638   1.671   1.747   1.858   1.934   2.041
 41 A'   42 A'   13 A"   43 A'   14 A"   44 A'   45 A'   15 A"                 
  2.058   2.111   2.143   2.283   2.419   2.539   2.618   2.664
 46 A'   47 A'   16 A"   48 A'   49 A'   50 A'   51 A'   52 A'                 
  2.678   2.709   2.865   3.028   3.157   3.584   3.706   3.792
 17 A"   53 A'   18 A"   54 A'   55 A'   56 A'   57 A'   19 A"                 
  3.815   3.920   3.982   4.145   4.833   6.284   6.365   6.666
 58 A'   59 A'   20 A"   60 A'   61 A'   21 A"   62 A'   63 A'                 
 23.593  24.652  66.762
 64 A'   65 A'   66 A'                                                         
 --------------------------------------------------------------

          Ground-State Mulliken Net Atomic Charges

     Atom                 Charge (a.u.)
  ----------------------------------------
      1 H                     0.137401
      2 F                    -0.152648
      3 H                     0.118613
      4 H                     0.142223
      5 C                    -0.199523
      6 C                    -0.046066
  ----------------------------------------
  Sum of atomic charges =     0.000000

 -----------------------------------------------------------------
                    Cartesian Multipole Moments
 -----------------------------------------------------------------
    Charge (ESU x 10^10)
                 0.0000
    Dipole Moment (Debye)
         X       1.3058      Y      -1.1366      Z       0.0000
       Tot       1.7312
    Quadrupole Moments (Debye-Ang)
        XX     -16.8743     XY       1.0660     YY     -16.1598
        XZ       0.0000     YZ      -0.0000     ZZ     -19.0422
    Octopole Moments (Debye-Ang^2)
       XXX     -15.2569    XXY      -0.8363    XYY      -5.0548
       YYY      -1.1455    XXZ       0.0000    XYZ      -0.0000
       YYZ       0.0000    XZZ      -8.4534    YZZ       0.4416
       ZZZ       0.0000
    Hexadecapole Moments (Debye-Ang^3)
      XXXX    -122.1690   XXXY       5.4308   XXYY     -25.5476
      XYYY       9.1054   YYYY     -41.6193   XXXZ       0.0000
      XXYZ      -0.0000   XYYZ       0.0000   YYYZ      -0.0000
      XXZZ     -27.3991   XYZZ       2.8387   YYZZ     -11.4158
      XZZZ       0.0000   YZZZ      -0.0000   ZZZZ     -20.1409
 -----------------------------------------------------------------
 Calculating analytic gradient of the SCF energy
 Gradient of SCF Energy
            1           2           3           4           5           6
    1   0.0030599   0.0059100   0.0070974  -0.0002434  -0.1410085   0.1251845
    2   0.0082018   0.0000660  -0.0063608  -0.0073626  -0.0372857   0.0427414
    3  -0.0000000  -0.0000000   0.0000000  -0.0000000   0.0000000   0.0000000
 Max gradient component =       1.410E-01
 RMS gradient           =       4.656E-02
 Gradient time:  CPU 1.30 s  wall 0.42 s
 Geometry Optimization Parameters
   NAtoms,    NIC,     NZ,  NCons,   NDum,   NFix, NCnnct, MaxDiis
        6      27       0       0       0       0       0       0

 Cartesian Hessian Update
 Hessian Updated using BFGS Update


** GEOMETRY OPTIMIZATION IN DELOCALIZED INTERNAL COORDINATES **
   Searching for a Minimum

   Optimization Cycle:   8

                       Coordinates (Angstroms)
     ATOM                X               Y               Z
      1  H         1.6755390977    1.0321736946    0.0000000000
      2  F        -0.8210019341    0.5475319506    0.0000000000
      3  H         2.1647855962   -0.7706695923    0.0000000000
      4  H        -0.2011247087   -1.3922273287    0.0000000000
      5  C         1.3647535999   -0.0196794862    0.0000000000
      6  C         0.1826895996   -0.3672717381    0.0000000000
   Point Group: cs    Number of degrees of freedom:     9


   Energy is   -177.873931784

 Hessian Updated using BFGS Update

  9 Hessian modes will be used to form the next step
  Hessian Eigenvalues:
     0.082694    0.138711    0.138778    0.156336    0.160010    0.214107
     0.256316    0.425023    0.748507

 Minimum Search - Taking Simple RFO Step
 Searching for Lamda that Minimizes Along All modes
 Value Taken    Lamda =  -0.02616815
 Step Taken.  Stepsize is  0.217782

                             Maximum     Tolerance    Cnvgd?
         Gradient           0.097186      0.000300      NO
         Displacement       0.199778      0.001200      NO
         Energy change      0.005856      0.000001      NO


 New Cartesian Coordinates Obtained by Inverse Iteration

 Displacement from previous Coordinates is:  0.150386
 ----------------------------------------------------------------
             Standard Nuclear Orientation (Angstroms)
    I     Atom           X                Y                Z
 ----------------------------------------------------------------
    1      H       1.6940606694     1.0311893620     0.0000000000
    2      F      -0.8469756802     0.5435285638     0.0000000000
    3      H       2.1764716556    -0.7652900585     0.0000000000
    4      H      -0.2149317794    -1.3937894340     0.0000000000
    5      C       1.4172685015    -0.0061067545     0.0000000000
    6      C       0.1397478837    -0.3796741790     0.0000000000
 ----------------------------------------------------------------
 Molecular Point Group                 Cs    NOp =  2
 Largest Abelian Subgroup              Cs    NOp =  2
 Nuclear Repulsion Energy =    67.4136482907 hartrees
 There are       12 alpha and       12 beta electrons
 Applying Cartesian multipole field
    Component          Value
    ---------          -----
     (2,0,0)        1.00000E-11
     (0,2,0)        2.00000E-11
     (0,0,2)       -3.00000E-11
 Nucleus-field energy     =     0.0000000014 hartrees
 Requested basis set is 6-311++G(d,p)
 There are 33 shells and 87 basis functions
 A cutoff of  1.0D-11 yielded    556 shell pairs
 There are      3925 function pairs (      4206 Cartesian)
 Smallest overlap matrix eigenvalue = 1.30E-04
 Guess MOs from SCF MO coefficient file

 -----------------------------------------------------------------------
  General SCF calculation program by
  Eric Jon Sundstrom, Paul Horn, Yuezhi Mao, Dmitri Zuev, Alec White,
  David Stuck, Shaama M.S., Shane Yost, Joonho Lee, David Small,
  Daniel Levine, Susi Lehtola, Hugh Burton, Evgeny Epifanovsky
 -----------------------------------------------------------------------
 Exchange:     0.2000 Hartree-Fock + 0.0800 Slater + 0.7200 B88
 Correlation:  0.1900 VWN1RPA + 0.8100 LYP
 Using SG-1 standard quadrature grid
 using 4 threads for integral computing
 -------------------------------------------------------
 OpenMP Integral computing Module                
 Release: version 2.0, May 2017, Q-Chem Inc. Pleasanton 
 -------------------------------------------------------
 -------------------------------------------------------
 OpenMP BLAS3 based DFT computing Module                
 Release: version 1.0, May 2013, Q-Chem Inc. Pittsburgh 
 -------------------------------------------------------
 A restricted SCF calculation will be
 performed using DIIS
 SCF converges when DIIS error is below 1.0e-08
 ---------------------------------------
  Cycle       Energy         DIIS error
 ---------------------------------------
    1    -177.8797894900      2.40e-03  
    2    -177.8837270811      7.96e-04  
    3    -177.8838205614      7.48e-04  
    4    -177.8842361005      1.76e-04  
    5    -177.8842536331      2.96e-05  
    6    -177.8842543381      3.24e-06  
    7    -177.8842543389      3.26e-06  
    8    -177.8842543487      2.23e-07  
    9    -177.8842543487      2.41e-08  
   10    -177.8842543488      3.95e-09  Convergence criterion met
 ---------------------------------------
 SCF time:   CPU 4.64s  wall 2.00s 
 SCF   energy in the final basis set =     -177.8842543488
 Total energy in the final basis set =     -177.8842543488

 --------------------------------------------------------------
             Orbital Energies (a.u.) and Symmetries
 --------------------------------------------------------------

 Alpha MOs, Restricted
 -- Occupied --                  
-24.695 -10.265 -10.180  -1.233  -0.782  -0.620  -0.542  -0.494
  1 A'    2 A'    3 A'    4 A'    5 A'    6 A'    7 A'    8 A'                 
 -0.470  -0.423  -0.388  -0.278
  1 A"    9 A'   10 A'    2 A"                                                 
 -- Virtual --                   
 -0.012  -0.002   0.016   0.029   0.052   0.062   0.081   0.108
  3 A"   11 A'   12 A'   13 A'   14 A'    4 A"   15 A'   16 A'                 
  0.114   0.124   0.141   0.149   0.157   0.171   0.194   0.254
  5 A"   17 A'   18 A'   19 A'   20 A'   21 A'   22 A'   23 A'                 
  0.266   0.338   0.352   0.362   0.403   0.470   0.474   0.525
  6 A"   24 A'   25 A'   26 A'   27 A'   28 A'   29 A'    7 A"                 
  0.526   0.582   0.643   0.680   0.719   0.754   0.792   0.864
 30 A'    8 A"   31 A'   32 A'   33 A'   34 A'   35 A'   36 A'                 
  1.013   1.064   1.188   1.312   1.372   1.402   1.408   1.470
  9 A"   10 A"   11 A"   37 A'   38 A'   12 A"   39 A'   40 A'                 
  1.534   1.576   1.634   1.654   1.754   1.849   1.912   2.012
 41 A'   42 A'   13 A"   43 A'   14 A"   44 A'   45 A'   15 A"                 
  2.037   2.105   2.119   2.220   2.392   2.546   2.599   2.661
 46 A'   16 A"   47 A'   48 A'   49 A'   50 A'   51 A'   52 A'                 
  2.664   2.711   2.847   2.982   3.152   3.444   3.749   3.783
 17 A"   53 A'   18 A"   54 A'   55 A'   56 A'   57 A'   19 A"                 
  3.807   3.978   4.024   4.126   4.824   6.276   6.355   6.657
 58 A'   20 A"   59 A'   60 A'   61 A'   21 A"   62 A'   63 A'                 
 23.684  24.229  66.753
 64 A'   65 A'   66 A'                                                         

 Beta MOs, Restricted
 -- Occupied --                  
-24.695 -10.265 -10.180  -1.233  -0.782  -0.620  -0.542  -0.494
  1 A'    2 A'    3 A'    4 A'    5 A'    6 A'    7 A'    8 A'                 
 -0.470  -0.423  -0.388  -0.278
  1 A"    9 A'   10 A'    2 A"                                                 
 -- Virtual --                   
 -0.012  -0.002   0.016   0.029   0.052   0.062   0.081   0.108
  3 A"   11 A'   12 A'   13 A'   14 A'    4 A"   15 A'   16 A'                 
  0.114   0.124   0.141   0.149   0.157   0.171   0.194   0.254
  5 A"   17 A'   18 A'   19 A'   20 A'   21 A'   22 A'   23 A'                 
  0.266   0.338   0.352   0.362   0.403   0.470   0.474   0.525
  6 A"   24 A'   25 A'   26 A'   27 A'   28 A'   29 A'    7 A"                 
  0.526   0.582   0.643   0.680   0.719   0.754   0.792   0.864
 30 A'    8 A"   31 A'   32 A'   33 A'   34 A'   35 A'   36 A'                 
  1.013   1.064   1.188   1.312   1.372   1.402   1.408   1.470
  9 A"   10 A"   11 A"   37 A'   38 A'   12 A"   39 A'   40 A'                 
  1.534   1.576   1.634   1.654   1.754   1.849   1.912   2.012
 41 A'   42 A'   13 A"   43 A'   14 A"   44 A'   45 A'   15 A"                 
  2.037   2.105   2.119   2.220   2.392   2.546   2.599   2.661
 46 A'   16 A"   47 A'   48 A'   49 A'   50 A'   51 A'   52 A'                 
  2.664   2.711   2.847   2.982   3.152   3.444   3.749   3.783
 17 A"   53 A'   18 A"   54 A'   55 A'   56 A'   57 A'   19 A"                 
  3.807   3.978   4.024   4.126   4.824   6.276   6.355   6.657
 58 A'   20 A"   59 A'   60 A'   61 A'   21 A"   62 A'   63 A'                 
 23.684  24.229  66.753
 64 A'   65 A'   66 A'                                                         
 --------------------------------------------------------------

          Ground-State Mulliken Net Atomic Charges

     Atom                 Charge (a.u.)
  ----------------------------------------
      1 H                     0.138888
      2 F                    -0.134113
      3 H                     0.117327
      4 H                     0.148995
      5 C                    -0.219509
      6 C                    -0.051588
  ----------------------------------------
  Sum of atomic charges =    -0.000000

 -----------------------------------------------------------------
                    Cartesian Multipole Moments
 -----------------------------------------------------------------
    Charge (ESU x 10^10)
                -0.0000
    Dipole Moment (Debye)
         X       1.1052      Y      -1.1298      Z      -0.0000
       Tot       1.5805
    Quadrupole Moments (Debye-Ang)
        XX     -17.0785     XY       1.0630     YY     -16.1240
        XZ      -0.0000     YZ       0.0000     ZZ     -19.3938
    Octopole Moments (Debye-Ang^2)
       XXX     -15.6635    XXY      -0.8310    XYY      -5.1388
       YYY      -1.1205    XXZ      -0.0000    XYZ      -0.0000
       YYZ      -0.0000    XZZ      -8.8154    YZZ       0.5372
       ZZZ       0.0000
    Hexadecapole Moments (Debye-Ang^3)
      XXXX    -129.0429   XXXY       4.9942   XXYY     -26.5124
      XYYY       8.6928   YYYY     -41.1323   XXXZ      -0.0000
      XXYZ      -0.0000   XYYZ       0.0000   YYYZ       0.0000
      XXZZ     -28.9962   XYZZ       2.7168   YYZZ     -11.6045
      XZZZ      -0.0000   YZZZ       0.0000   ZZZZ     -21.4908
 -----------------------------------------------------------------
 Calculating analytic gradient of the SCF energy
 Gradient of SCF Energy
            1           2           3           4           5           6
    1  -0.0024478   0.0034261  -0.0048968   0.0053308   0.0167590  -0.0181713
    2  -0.0055149   0.0028384   0.0030253   0.0044051   0.0073902  -0.0121441
    3   0.0000000   0.0000000   0.0000000  -0.0000000  -0.0000000  -0.0000000
 Max gradient component =       1.817E-02
 RMS gradient           =       7.266E-03
 Gradient time:  CPU 1.29 s  wall 0.42 s
 Geometry Optimization Parameters
   NAtoms,    NIC,     NZ,  NCons,   NDum,   NFix, NCnnct, MaxDiis
        6      27       0       0       0       0       0       0

 Cartesian Hessian Update
 Hessian Updated using BFGS Update


** GEOMETRY OPTIMIZATION IN DELOCALIZED INTERNAL COORDINATES **
   Searching for a Minimum

   Optimization Cycle:   9

                       Coordinates (Angstroms)
     ATOM                X               Y               Z
      1  H         1.6940606694    1.0311893620    0.0000000000
      2  F        -0.8469756802    0.5435285638    0.0000000000
      3  H         2.1764716556   -0.7652900585    0.0000000000
      4  H        -0.2149317794   -1.3937894340    0.0000000000
      5  C         1.4172685015   -0.0061067545    0.0000000000
      6  C         0.1397478837   -0.3796741790    0.0000000000
   Point Group: cs    Number of degrees of freedom:     9


   Energy is   -177.884254349

 Hessian Updated using BFGS Update

  9 Hessian modes will be used to form the next step
  Hessian Eigenvalues:
     0.088707    0.138710    0.138776    0.156228    0.160006    0.213728
     0.267980    0.426213    0.784033

 Minimum Search - Taking Simple RFO Step
 Searching for Lamda that Minimizes Along All modes
 Value Taken    Lamda =  -0.00110336
 Step Taken.  Stepsize is  0.086405

                             Maximum     Tolerance    Cnvgd?
         Gradient           0.015224      0.000300      NO
         Displacement       0.058789      0.001200      NO
         Energy change     -0.010323      0.000001      NO


 New Cartesian Coordinates Obtained by Inverse Iteration

 Displacement from previous Coordinates is:  0.091262
 ----------------------------------------------------------------
             Standard Nuclear Orientation (Angstroms)
    I     Atom           X                Y                Z
 ----------------------------------------------------------------
    1      H       1.7170985775     1.0360485910     0.0000000000
    2      F      -0.8681084889     0.5265955720     0.0000000000
    3      H       2.1960169551    -0.7611952619     0.0000000000
    4      H      -0.2389132401    -1.3905303718     0.0000000000
    5      C       1.4159829475    -0.0077919574     0.0000000000
    6      C       0.1435644995    -0.3732690722     0.0000000000
 ----------------------------------------------------------------
 Molecular Point Group                 Cs    NOp =  2
 Largest Abelian Subgroup              Cs    NOp =  2
 Nuclear Repulsion Energy =    67.2093844173 hartrees
 There are       12 alpha and       12 beta electrons
 Applying Cartesian multipole field
    Component          Value
    ---------          -----
     (2,0,0)        1.00000E-11
     (0,2,0)        2.00000E-11
     (0,0,2)       -3.00000E-11
 Nucleus-field energy     =     0.0000000014 hartrees
 Requested basis set is 6-311++G(d,p)
 There are 33 shells and 87 basis functions
 A cutoff of  1.0D-11 yielded    556 shell pairs
 There are      3925 function pairs (      4206 Cartesian)
 Smallest overlap matrix eigenvalue = 1.25E-04
 Guess MOs from SCF MO coefficient file

 -----------------------------------------------------------------------
  General SCF calculation program by
  Eric Jon Sundstrom, Paul Horn, Yuezhi Mao, Dmitri Zuev, Alec White,
  David Stuck, Shaama M.S., Shane Yost, Joonho Lee, David Small,
  Daniel Levine, Susi Lehtola, Hugh Burton, Evgeny Epifanovsky
 -----------------------------------------------------------------------
 Exchange:     0.2000 Hartree-Fock + 0.0800 Slater + 0.7200 B88
 Correlation:  0.1900 VWN1RPA + 0.8100 LYP
 Using SG-1 standard quadrature grid
 using 4 threads for integral computing
 -------------------------------------------------------
 OpenMP Integral computing Module                
 Release: version 2.0, May 2017, Q-Chem Inc. Pleasanton 
 -------------------------------------------------------
 -------------------------------------------------------
 OpenMP BLAS3 based DFT computing Module                
 Release: version 1.0, May 2013, Q-Chem Inc. Pittsburgh 
 -------------------------------------------------------
 A restricted SCF calculation will be
 performed using DIIS
 SCF converges when DIIS error is below 1.0e-08
 ---------------------------------------
  Cycle       Energy         DIIS error
 ---------------------------------------
    1    -177.8842366786      5.77e-04  
    2    -177.8846230261      8.93e-05  
    3    -177.8846259148      6.98e-05  
    4    -177.8846285446      2.87e-05  
    5    -177.8846290570      7.07e-06  
    6    -177.8846291005      1.56e-06  
    7    -177.8846291019      1.01e-06  
    8    -177.8846291028      4.86e-08  
    9    -177.8846291028      7.12e-09  Convergence criterion met
 ---------------------------------------
 SCF time:   CPU 4.17s  wall 1.00s 
 SCF   energy in the final basis set =     -177.8846291028
 Total energy in the final basis set =     -177.8846291028

 --------------------------------------------------------------
             Orbital Energies (a.u.) and Symmetries
 --------------------------------------------------------------

 Alpha MOs, Restricted
 -- Occupied --                  
-24.694 -10.266 -10.183  -1.231  -0.782  -0.619  -0.538  -0.496
  1 A'    2 A'    3 A'    4 A'    5 A'    6 A'    7 A'    8 A'                 
 -0.469  -0.420  -0.387  -0.280
  1 A"    9 A'   10 A'    2 A"                                                 
 -- Virtual --                   
 -0.011  -0.002   0.015   0.029   0.051   0.061   0.081   0.108
  3 A"   11 A'   12 A'   13 A'   14 A'    4 A"   15 A'   16 A'                 
  0.114   0.123   0.139   0.147   0.154   0.170   0.193   0.253
  5 A"   17 A'   18 A'   19 A'   20 A'   21 A'   22 A'   23 A'                 
  0.268   0.340   0.352   0.363   0.402   0.469   0.476   0.522
  6 A"   24 A'   25 A'   26 A'   27 A'   28 A'   29 A'   30 A'                 
  0.524   0.582   0.638   0.671   0.719   0.753   0.791   0.867
  7 A"    8 A"   31 A'   32 A'   33 A'   34 A'   35 A'   36 A'                 
  1.012   1.063   1.189   1.312   1.380   1.403   1.408   1.468
  9 A"   10 A"   11 A"   37 A'   38 A'   12 A"   39 A'   40 A'                 
  1.532   1.567   1.627   1.653   1.747   1.851   1.905   2.008
 41 A'   42 A'   13 A"   43 A'   14 A"   44 A'   45 A'   15 A"                 
  2.047   2.100   2.102   2.230   2.389   2.536   2.587   2.656
 46 A'   47 A'   16 A"   48 A'   49 A'   50 A'   51 A'   52 A'                 
  2.664   2.700   2.846   2.988   3.139   3.444   3.725   3.783
 17 A"   53 A'   18 A"   54 A'   55 A'   56 A'   57 A'   19 A"                 
  3.805   3.976   4.002   4.117   4.821   6.277   6.357   6.651
 58 A'   20 A"   59 A'   60 A'   61 A'   21 A"   62 A'   63 A'                 
 23.657  24.248  66.753
 64 A'   65 A'   66 A'                                                         

 Beta MOs, Restricted
 -- Occupied --                  
-24.694 -10.266 -10.183  -1.231  -0.782  -0.619  -0.538  -0.496
  1 A'    2 A'    3 A'    4 A'    5 A'    6 A'    7 A'    8 A'                 
 -0.469  -0.420  -0.387  -0.280
  1 A"    9 A'   10 A'    2 A"                                                 
 -- Virtual --                   
 -0.011  -0.002   0.015   0.029   0.051   0.061   0.081   0.108
  3 A"   11 A'   12 A'   13 A'   14 A'    4 A"   15 A'   16 A'                 
  0.114   0.123   0.139   0.147   0.154   0.170   0.193   0.253
  5 A"   17 A'   18 A'   19 A'   20 A'   21 A'   22 A'   23 A'                 
  0.268   0.340   0.352   0.363   0.402   0.469   0.476   0.522
  6 A"   24 A'   25 A'   26 A'   27 A'   28 A'   29 A'   30 A'                 
  0.524   0.582   0.638   0.671   0.719   0.753   0.791   0.867
  7 A"    8 A"   31 A'   32 A'   33 A'   34 A'   35 A'   36 A'                 
  1.012   1.063   1.189   1.312   1.380   1.403   1.408   1.468
  9 A"   10 A"   11 A"   37 A'   38 A'   12 A"   39 A'   40 A'                 
  1.532   1.567   1.627   1.653   1.747   1.851   1.905   2.008
 41 A'   42 A'   13 A"   43 A'   14 A"   44 A'   45 A'   15 A"                 
  2.047   2.100   2.102   2.230   2.389   2.536   2.587   2.656
 46 A'   47 A'   16 A"   48 A'   49 A'   50 A'   51 A'   52 A'                 
  2.664   2.700   2.846   2.988   3.139   3.444   3.725   3.783
 17 A"   53 A'   18 A"   54 A'   55 A'   56 A'   57 A'   19 A"                 
  3.805   3.976   4.002   4.117   4.821   6.277   6.357   6.651
 58 A'   20 A"   59 A'   60 A'   61 A'   21 A"   62 A'   63 A'                 
 23.657  24.248  66.753
 64 A'   65 A'   66 A'                                                         
 --------------------------------------------------------------

          Ground-State Mulliken Net Atomic Charges

     Atom                 Charge (a.u.)
  ----------------------------------------
      1 H                     0.138085
      2 F                    -0.135366
      3 H                     0.121279
      4 H                     0.148510
      5 C                    -0.216940
      6 C                    -0.055568
  ----------------------------------------
  Sum of atomic charges =    -0.000000

 -----------------------------------------------------------------
                    Cartesian Multipole Moments
 -----------------------------------------------------------------
    Charge (ESU x 10^10)
                -0.0000
    Dipole Moment (Debye)
         X       1.1688      Y      -1.0943      Z      -0.0000
       Tot       1.6011
    Quadrupole Moments (Debye-Ang)
        XX     -16.9610     XY       1.0987     YY     -16.2049
        XZ      -0.0000     YZ      -0.0000     ZZ     -19.4048
    Octopole Moments (Debye-Ang^2)
       XXX     -14.9328    XXY      -0.7806    XYY      -5.1308
       YYY      -0.8520    XXZ      -0.0000    XYZ      -0.0000
       YYZ       0.0000    XZZ      -8.7410    YZZ       0.5814
       ZZZ      -0.0000
    Hexadecapole Moments (Debye-Ang^3)
      XXXX    -129.6285   XXXY       4.8349   XXYY     -26.6541
      XYYY       8.7246   YYYY     -40.9324   XXXZ      -0.0000
      XXYZ      -0.0000   XYYZ      -0.0000   YYYZ       0.0000
      XXZZ     -29.3278   XYZZ       2.6555   YYZZ     -11.5326
      XZZZ      -0.0000   YZZZ       0.0000   ZZZZ     -21.4250
 -----------------------------------------------------------------
 Calculating analytic gradient of the SCF energy
 Gradient of SCF Energy
            1           2           3           4           5           6
    1   0.0019291  -0.0014409   0.0025286  -0.0017938   0.0006964  -0.0019195
    2   0.0020943  -0.0005831  -0.0001863  -0.0019533  -0.0011280   0.0017565
    3  -0.0000000   0.0000000   0.0000000   0.0000000   0.0000000  -0.0000000
 Max gradient component =       2.529E-03
 RMS gradient           =       1.344E-03
 Gradient time:  CPU 1.28 s  wall 0.42 s
 Geometry Optimization Parameters
   NAtoms,    NIC,     NZ,  NCons,   NDum,   NFix, NCnnct, MaxDiis
        6      27       0       0       0       0       0       0

 Cartesian Hessian Update
 Hessian Updated using BFGS Update


** GEOMETRY OPTIMIZATION IN DELOCALIZED INTERNAL COORDINATES **
   Searching for a Minimum

   Optimization Cycle:  10

                       Coordinates (Angstroms)
     ATOM                X               Y               Z
      1  H         1.7170985775    1.0360485910    0.0000000000
      2  F        -0.8681084889    0.5265955720    0.0000000000
      3  H         2.1960169551   -0.7611952619    0.0000000000
      4  H        -0.2389132401   -1.3905303718    0.0000000000
      5  C         1.4159829475   -0.0077919574    0.0000000000
      6  C         0.1435644995   -0.3732690722    0.0000000000
   Point Group: cs    Number of degrees of freedom:     9


   Energy is   -177.884629103

 Hessian Updated using BFGS Update

  9 Hessian modes will be used to form the next step
  Hessian Eigenvalues:
     0.111785    0.138735    0.139252    0.152892    0.160203    0.213098
     0.318823    0.425327    0.708395

 Minimum Search - Taking Simple RFO Step
 Searching for Lamda that Minimizes Along All modes
 Value Taken    Lamda =  -0.00015905
 Step Taken.  Stepsize is  0.027568

                             Maximum     Tolerance    Cnvgd?
         Gradient           0.006369      0.000300      NO
         Displacement       0.023674      0.001200      NO
         Energy change     -0.000375      0.000001      NO


 New Cartesian Coordinates Obtained by Inverse Iteration

 Displacement from previous Coordinates is:  0.036950
 ----------------------------------------------------------------
             Standard Nuclear Orientation (Angstroms)
    I     Atom           X                Y                Z
 ----------------------------------------------------------------
    1      H       1.7065070467     1.0349730246     0.0000000000
    2      F      -0.8604791390     0.5303142066     0.0000000000
    3      H       2.1871217875    -0.7655532908     0.0000000000
    4      H      -0.2295809849    -1.3890962618     0.0000000000
    5      C       1.4154891479    -0.0072708902     0.0000000000
    6      C       0.1465833924    -0.3735092885     0.0000000000
 ----------------------------------------------------------------
 Molecular Point Group                 Cs    NOp =  2
 Largest Abelian Subgroup              Cs    NOp =  2
 Nuclear Repulsion Energy =    67.3606901534 hartrees
 There are       12 alpha and       12 beta electrons
 Applying Cartesian multipole field
    Component          Value
    ---------          -----
     (2,0,0)        1.00000E-11
     (0,2,0)        2.00000E-11
     (0,0,2)       -3.00000E-11
 Nucleus-field energy     =     0.0000000014 hartrees
 Requested basis set is 6-311++G(d,p)
 There are 33 shells and 87 basis functions
 A cutoff of  1.0D-11 yielded    556 shell pairs
 There are      3925 function pairs (      4206 Cartesian)
 Smallest overlap matrix eigenvalue = 1.23E-04
 Guess MOs from SCF MO coefficient file

 -----------------------------------------------------------------------
  General SCF calculation program by
  Eric Jon Sundstrom, Paul Horn, Yuezhi Mao, Dmitri Zuev, Alec White,
  David Stuck, Shaama M.S., Shane Yost, Joonho Lee, David Small,
  Daniel Levine, Susi Lehtola, Hugh Burton, Evgeny Epifanovsky
 -----------------------------------------------------------------------
 Exchange:     0.2000 Hartree-Fock + 0.0800 Slater + 0.7200 B88
 Correlation:  0.1900 VWN1RPA + 0.8100 LYP
 Using SG-1 standard quadrature grid
 using 4 threads for integral computing
 -------------------------------------------------------
 OpenMP Integral computing Module                
 Release: version 2.0, May 2017, Q-Chem Inc. Pleasanton 
 -------------------------------------------------------
 -------------------------------------------------------
 OpenMP BLAS3 based DFT computing Module                
 Release: version 1.0, May 2013, Q-Chem Inc. Pittsburgh 
 -------------------------------------------------------
 A restricted SCF calculation will be
 performed using DIIS
 SCF converges when DIIS error is below 1.0e-08
 ---------------------------------------
  Cycle       Energy         DIIS error
 ---------------------------------------
    1    -177.8846892663      1.54e-04  
    2    -177.8847090872      5.47e-05  
    3    -177.8847100256      4.74e-05  
    4    -177.8847118371      1.36e-05  
    5    -177.8847119423      2.00e-06  
    6    -177.8847119447      1.04e-06  
    7    -177.8847119456      1.60e-07  
    8    -177.8847119457      1.29e-08  
    9    -177.8847119457      2.32e-09  Convergence criterion met
 ---------------------------------------
 SCF time:   CPU 4.17s  wall 1.00s 
 SCF   energy in the final basis set =     -177.8847119457
 Total energy in the final basis set =     -177.8847119457

 --------------------------------------------------------------
             Orbital Energies (a.u.) and Symmetries
 --------------------------------------------------------------

 Alpha MOs, Restricted
 -- Occupied --                  
-24.694 -10.265 -10.181  -1.232  -0.783  -0.619  -0.539  -0.495
  1 A'    2 A'    3 A'    4 A'    5 A'    6 A'    7 A'    8 A'                 
 -0.469  -0.421  -0.387  -0.280
  1 A"    9 A'   10 A'    2 A"                                                 
 -- Virtual --                   
 -0.010  -0.002   0.015   0.029   0.052   0.061   0.081   0.108
  3 A"   11 A'   12 A'   13 A'   14 A'    4 A"   15 A'   16 A'                 
  0.114   0.124   0.139   0.148   0.155   0.170   0.194   0.253
  5 A"   17 A'   18 A'   19 A'   20 A'   21 A'   22 A'   23 A'                 
  0.267   0.340   0.353   0.363   0.403   0.471   0.475   0.523
  6 A"   24 A'   25 A'   26 A'   27 A'   28 A'   29 A'   30 A'                 
  0.524   0.582   0.640   0.674   0.721   0.754   0.793   0.868
  7 A"    8 A"   31 A'   32 A'   33 A'   34 A'   35 A'   36 A'                 
  1.012   1.065   1.189   1.312   1.377   1.403   1.406   1.469
  9 A"   10 A"   11 A"   37 A'   38 A'   12 A"   39 A'   40 A'                 
  1.534   1.572   1.630   1.655   1.749   1.851   1.909   2.012
 41 A'   42 A'   13 A"   43 A'   14 A"   44 A'   45 A'   15 A"                 
  2.044   2.105   2.107   2.228   2.392   2.539   2.594   2.659
 46 A'   16 A"   47 A'   48 A'   49 A'   50 A'   51 A'   52 A'                 
  2.665   2.703   2.848   2.991   3.145   3.452   3.732   3.784
 17 A"   53 A'   18 A"   54 A'   55 A'   56 A'   57 A'   19 A"                 
  3.806   3.977   4.005   4.121   4.823   6.277   6.357   6.654
 58 A'   20 A"   59 A'   60 A'   61 A'   21 A"   62 A'   63 A'                 
 23.663  24.263  66.753
 64 A'   65 A'   66 A'                                                         

 Beta MOs, Restricted
 -- Occupied --                  
-24.694 -10.265 -10.181  -1.232  -0.783  -0.619  -0.539  -0.495
  1 A'    2 A'    3 A'    4 A'    5 A'    6 A'    7 A'    8 A'                 
 -0.469  -0.421  -0.387  -0.280
  1 A"    9 A'   10 A'    2 A"                                                 
 -- Virtual --                   
 -0.010  -0.002   0.015   0.029   0.052   0.061   0.081   0.108
  3 A"   11 A'   12 A'   13 A'   14 A'    4 A"   15 A'   16 A'                 
  0.114   0.124   0.139   0.148   0.155   0.170   0.194   0.253
  5 A"   17 A'   18 A'   19 A'   20 A'   21 A'   22 A'   23 A'                 
  0.267   0.340   0.353   0.363   0.403   0.471   0.475   0.523
  6 A"   24 A'   25 A'   26 A'   27 A'   28 A'   29 A'   30 A'                 
  0.524   0.582   0.640   0.674   0.721   0.754   0.793   0.868
  7 A"    8 A"   31 A'   32 A'   33 A'   34 A'   35 A'   36 A'                 
  1.012   1.065   1.189   1.312   1.377   1.403   1.406   1.469
  9 A"   10 A"   11 A"   37 A'   38 A'   12 A"   39 A'   40 A'                 
  1.534   1.572   1.630   1.655   1.749   1.851   1.909   2.012
 41 A'   42 A'   13 A"   43 A'   14 A"   44 A'   45 A'   15 A"                 
  2.044   2.105   2.107   2.228   2.392   2.539   2.594   2.659
 46 A'   16 A"   47 A'   48 A'   49 A'   50 A'   51 A'   52 A'                 
  2.665   2.703   2.848   2.991   3.145   3.452   3.732   3.784
 17 A"   53 A'   18 A"   54 A'   55 A'   56 A'   57 A'   19 A"                 
  3.806   3.977   4.005   4.121   4.823   6.277   6.357   6.654
 58 A'   20 A"   59 A'   60 A'   61 A'   21 A"   62 A'   63 A'                 
 23.663  24.263  66.753
 64 A'   65 A'   66 A'                                                         
 --------------------------------------------------------------

          Ground-State Mulliken Net Atomic Charges

     Atom                 Charge (a.u.)
  ----------------------------------------
      1 H                     0.138149
      2 F                    -0.135922
      3 H                     0.119904
      4 H                     0.148137
      5 C                    -0.216203
      6 C                    -0.054065
  ----------------------------------------
  Sum of atomic charges =    -0.000000

 -----------------------------------------------------------------
                    Cartesian Multipole Moments
 -----------------------------------------------------------------
    Charge (ESU x 10^10)
                -0.0000
    Dipole Moment (Debye)
         X       1.1574      Y      -1.1023      Z      -0.0000
       Tot       1.5983
    Quadrupole Moments (Debye-Ang)
        XX     -17.0057     XY       1.0762     YY     -16.1736
        XZ      -0.0000     YZ       0.0000     ZZ     -19.3797
    Octopole Moments (Debye-Ang^2)
       XXX     -15.2494    XXY      -0.8186    XYY      -5.1249
       YYY      -0.9248    XXZ      -0.0000    XYZ       0.0000
       YYZ      -0.0000    XZZ      -8.7616    YZZ       0.5604
       ZZZ      -0.0000
    Hexadecapole Moments (Debye-Ang^3)
      XXXX    -129.3615   XXXY       4.8494   XXYY     -26.5322
      XYYY       8.7115   YYYY     -40.9227   XXXZ      -0.0000
      XXYZ       0.0000   XYYZ      -0.0000   YYYZ       0.0000
      XXZZ     -29.1580   XYZZ       2.6788   YYZZ     -11.5223
      XZZZ      -0.0000   YZZZ       0.0000   ZZZZ     -21.3672
 -----------------------------------------------------------------
 Calculating analytic gradient of the SCF energy
 Gradient of SCF Energy
            1           2           3           4           5           6
    1  -0.0000278  -0.0000121   0.0002672   0.0000622   0.0002236  -0.0005132
    2  -0.0002508  -0.0001866   0.0000008   0.0000819   0.0002992   0.0000554
    3  -0.0000000  -0.0000000   0.0000000   0.0000000   0.0000000   0.0000000
 Max gradient component =       5.132E-04
 RMS gradient           =       1.805E-04
 Gradient time:  CPU 1.29 s  wall 0.42 s
 Geometry Optimization Parameters
   NAtoms,    NIC,     NZ,  NCons,   NDum,   NFix, NCnnct, MaxDiis
        6      27       0       0       0       0       0       0

 Cartesian Hessian Update
 Hessian Updated using BFGS Update


** GEOMETRY OPTIMIZATION IN DELOCALIZED INTERNAL COORDINATES **
   Searching for a Minimum

   Optimization Cycle:  11

                       Coordinates (Angstroms)
     ATOM                X               Y               Z
      1  H         1.7065070467    1.0349730246    0.0000000000
      2  F        -0.8604791390    0.5303142066    0.0000000000
      3  H         2.1871217875   -0.7655532908    0.0000000000
      4  H        -0.2295809849   -1.3890962618    0.0000000000
      5  C         1.4154891479   -0.0072708902    0.0000000000
      6  C         0.1465833924   -0.3735092885    0.0000000000
   Point Group: cs    Number of degrees of freedom:     9


   Energy is   -177.884711946

 Hessian Updated using BFGS Update

  9 Hessian modes will be used to form the next step
  Hessian Eigenvalues:
     0.106334    0.138698    0.142285    0.152436    0.159932    0.212622
     0.327779    0.425234    0.685751

 Minimum Search - Taking Simple RFO Step
 Searching for Lamda that Minimizes Along All modes
 Value Taken    Lamda =  -0.00000189
 Step Taken.  Stepsize is  0.003518

                             Maximum     Tolerance    Cnvgd?
         Gradient           0.000412      0.000300      NO
         Displacement       0.002034      0.001200      NO
         Energy change     -0.000083      0.000001      NO


 New Cartesian Coordinates Obtained by Inverse Iteration

 Displacement from previous Coordinates is:  0.004189
 ----------------------------------------------------------------
             Standard Nuclear Orientation (Angstroms)
    I     Atom           X                Y                Z
 ----------------------------------------------------------------
    1      H       1.7062291677     1.0358834501     0.0000000000
    2      F      -0.8595510145     0.5307251957     0.0000000000
    3      H       2.1856841155    -0.7657712572     0.0000000000
    4      H      -0.2292359489    -1.3897503278     0.0000000000
    5      C       1.4154943607    -0.0073851387     0.0000000000
    6      C       0.1470205701    -0.3738444222     0.0000000000
 ----------------------------------------------------------------
 Molecular Point Group                 Cs    NOp =  2
 Largest Abelian Subgroup              Cs    NOp =  2
 Nuclear Repulsion Energy =    67.3674609752 hartrees
 There are       12 alpha and       12 beta electrons
 Applying Cartesian multipole field
    Component          Value
    ---------          -----
     (2,0,0)        1.00000E-11
     (0,2,0)        2.00000E-11
     (0,0,2)       -3.00000E-11
 Nucleus-field energy     =     0.0000000014 hartrees
 Requested basis set is 6-311++G(d,p)
 There are 33 shells and 87 basis functions
 A cutoff of  1.0D-11 yielded    556 shell pairs
 There are      3925 function pairs (      4206 Cartesian)
 Smallest overlap matrix eigenvalue = 1.23E-04
 Guess MOs from SCF MO coefficient file

 -----------------------------------------------------------------------
  General SCF calculation program by
  Eric Jon Sundstrom, Paul Horn, Yuezhi Mao, Dmitri Zuev, Alec White,
  David Stuck, Shaama M.S., Shane Yost, Joonho Lee, David Small,
  Daniel Levine, Susi Lehtola, Hugh Burton, Evgeny Epifanovsky
 -----------------------------------------------------------------------
 Exchange:     0.2000 Hartree-Fock + 0.0800 Slater + 0.7200 B88
 Correlation:  0.1900 VWN1RPA + 0.8100 LYP
 Using SG-1 standard quadrature grid
 using 4 threads for integral computing
 -------------------------------------------------------
 OpenMP Integral computing Module                
 Release: version 2.0, May 2017, Q-Chem Inc. Pleasanton 
 -------------------------------------------------------
 -------------------------------------------------------
 OpenMP BLAS3 based DFT computing Module                
 Release: version 1.0, May 2013, Q-Chem Inc. Pittsburgh 
 -------------------------------------------------------
 A restricted SCF calculation will be
 performed using DIIS
 SCF converges when DIIS error is below 1.0e-08
 ---------------------------------------
  Cycle       Energy         DIIS error
 ---------------------------------------
    1    -177.8847114833      2.40e-05  
    2    -177.8847120083      5.07e-06  
    3    -177.8847120180      3.82e-06  
    4    -177.8847120272      2.02e-06  
    5    -177.8847120302      3.54e-07  
    6    -177.8847120303      8.97e-08  
    7    -177.8847120303      3.99e-08  
    8    -177.8847120303      8.39e-09  Convergence criterion met
 ---------------------------------------
 SCF time:   CPU 3.72s  wall 1.00s 
 SCF   energy in the final basis set =     -177.8847120303
 Total energy in the final basis set =     -177.8847120303

 --------------------------------------------------------------
             Orbital Energies (a.u.) and Symmetries
 --------------------------------------------------------------

 Alpha MOs, Restricted
 -- Occupied --                  
-24.694 -10.265 -10.181  -1.231  -0.784  -0.619  -0.539  -0.495
  1 A'    2 A'    3 A'    4 A'    5 A'    6 A'    7 A'    8 A'                 
 -0.469  -0.421  -0.387  -0.280
  1 A"    9 A'   10 A'    2 A"                                                 
 -- Virtual --                   
 -0.010  -0.002   0.015   0.029   0.051   0.061   0.081   0.108
  3 A"   11 A'   12 A'   13 A'   14 A'    4 A"   15 A'   16 A'                 
  0.114   0.124   0.139   0.148   0.155   0.170   0.194   0.254
  5 A"   17 A'   18 A'   19 A'   20 A'   21 A'   22 A'   23 A'                 
  0.267   0.340   0.353   0.363   0.403   0.471   0.475   0.523
  6 A"   24 A'   25 A'   26 A'   27 A'   28 A'   29 A'   30 A'                 
  0.523   0.582   0.640   0.674   0.721   0.754   0.793   0.868
  7 A"    8 A"   31 A'   32 A'   33 A'   34 A'   35 A'   36 A'                 
  1.011   1.065   1.190   1.312   1.377   1.403   1.406   1.468
  9 A"   10 A"   11 A"   37 A'   38 A'   12 A"   39 A'   40 A'                 
  1.534   1.572   1.630   1.656   1.749   1.851   1.909   2.011
 41 A'   42 A'   13 A"   43 A'   14 A"   44 A'   45 A'   15 A"                 
  2.044   2.105   2.107   2.228   2.393   2.540   2.594   2.659
 46 A'   16 A"   47 A'   48 A'   49 A'   50 A'   51 A'   52 A'                 
  2.665   2.702   2.848   2.991   3.144   3.453   3.732   3.784
 17 A"   53 A'   18 A"   54 A'   55 A'   56 A'   57 A'   19 A"                 
  3.806   3.977   4.005   4.121   4.823   6.277   6.357   6.653
 58 A'   20 A"   59 A'   60 A'   61 A'   21 A"   62 A'   63 A'                 
 23.662  24.264  66.753
 64 A'   65 A'   66 A'                                                         

 Beta MOs, Restricted
 -- Occupied --                  
-24.694 -10.265 -10.181  -1.231  -0.784  -0.619  -0.539  -0.495
  1 A'    2 A'    3 A'    4 A'    5 A'    6 A'    7 A'    8 A'                 
 -0.469  -0.421  -0.387  -0.280
  1 A"    9 A'   10 A'    2 A"                                                 
 -- Virtual --                   
 -0.010  -0.002   0.015   0.029   0.051   0.061   0.081   0.108
  3 A"   11 A'   12 A'   13 A'   14 A'    4 A"   15 A'   16 A'                 
  0.114   0.124   0.139   0.148   0.155   0.170   0.194   0.254
  5 A"   17 A'   18 A'   19 A'   20 A'   21 A'   22 A'   23 A'                 
  0.267   0.340   0.353   0.363   0.403   0.471   0.475   0.523
  6 A"   24 A'   25 A'   26 A'   27 A'   28 A'   29 A'   30 A'                 
  0.523   0.582   0.640   0.674   0.721   0.754   0.793   0.868
  7 A"    8 A"   31 A'   32 A'   33 A'   34 A'   35 A'   36 A'                 
  1.011   1.065   1.190   1.312   1.377   1.403   1.406   1.468
  9 A"   10 A"   11 A"   37 A'   38 A'   12 A"   39 A'   40 A'                 
  1.534   1.572   1.630   1.656   1.749   1.851   1.909   2.011
 41 A'   42 A'   13 A"   43 A'   14 A"   44 A'   45 A'   15 A"                 
  2.044   2.105   2.107   2.228   2.393   2.540   2.594   2.659
 46 A'   16 A"   47 A'   48 A'   49 A'   50 A'   51 A'   52 A'                 
  2.665   2.702   2.848   2.991   3.144   3.453   3.732   3.784
 17 A"   53 A'   18 A"   54 A'   55 A'   56 A'   57 A'   19 A"                 
  3.806   3.977   4.005   4.121   4.823   6.277   6.357   6.653
 58 A'   20 A"   59 A'   60 A'   61 A'   21 A"   62 A'   63 A'                 
 23.662  24.264  66.753
 64 A'   65 A'   66 A'                                                         
 --------------------------------------------------------------

          Ground-State Mulliken Net Atomic Charges

     Atom                 Charge (a.u.)
  ----------------------------------------
      1 H                     0.138221
      2 F                    -0.136062
      3 H                     0.119741
      4 H                     0.148196
      5 C                    -0.216144
      6 C                    -0.053952
  ----------------------------------------
  Sum of atomic charges =     0.000000

 -----------------------------------------------------------------
                    Cartesian Multipole Moments
 -----------------------------------------------------------------
    Charge (ESU x 10^10)
                 0.0000
    Dipole Moment (Debye)
         X       1.1573      Y      -1.1040      Z      -0.0000
       Tot       1.5994
    Quadrupole Moments (Debye-Ang)
        XX     -17.0098     XY       1.0768     YY     -16.1691
        XZ      -0.0000     YZ      -0.0000     ZZ     -19.3787
    Octopole Moments (Debye-Ang^2)
       XXX     -15.2845    XXY      -0.8163    XYY      -5.1249
       YYY      -0.9293    XXZ      -0.0000    XYZ       0.0000
       YYZ      -0.0000    XZZ      -8.7648    YZZ       0.5592
       ZZZ      -0.0000
    Hexadecapole Moments (Debye-Ang^3)
      XXXX    -129.3423   XXXY       4.8531   XXYY     -26.5200
      XYYY       8.7086   YYYY     -40.9462   XXXZ      -0.0000
      XXYZ       0.0000   XYYZ      -0.0000   YYYZ      -0.0000
      XXZZ     -29.1417   XYZZ       2.6760   YYZZ     -11.5286
      XZZZ      -0.0000   YZZZ      -0.0000   ZZZZ     -21.3630
 -----------------------------------------------------------------
 Calculating analytic gradient of the SCF energy
 Gradient of SCF Energy
            1           2           3           4           5           6
    1   0.0000808   0.0000624  -0.0003287   0.0000306   0.0001889  -0.0000340
    2   0.0003874  -0.0000400   0.0003433  -0.0001581  -0.0006185   0.0000859
    3  -0.0000000  -0.0000000  -0.0000000  -0.0000000   0.0000000   0.0000000
 Max gradient component =       6.185E-04
 RMS gradient           =       2.161E-04
 Gradient time:  CPU 1.29 s  wall 0.42 s
 Geometry Optimization Parameters
   NAtoms,    NIC,     NZ,  NCons,   NDum,   NFix, NCnnct, MaxDiis
        6      27       0       0       0       0       0       0

 Cartesian Hessian Update
 Hessian Updated using BFGS Update


** GEOMETRY OPTIMIZATION IN DELOCALIZED INTERNAL COORDINATES **
   Searching for a Minimum

   Optimization Cycle:  12

                       Coordinates (Angstroms)
     ATOM                X               Y               Z
      1  H         1.7062291677    1.0358834501    0.0000000000
      2  F        -0.8595510145    0.5307251957    0.0000000000
      3  H         2.1856841155   -0.7657712572    0.0000000000
      4  H        -0.2292359489   -1.3897503278    0.0000000000
      5  C         1.4154943607   -0.0073851387    0.0000000000
      6  C         0.1470205701   -0.3738444222    0.0000000000
   Point Group: cs    Number of degrees of freedom:     9


   Energy is   -177.884712030

 Hessian Updated using BFGS Update

  9 Hessian modes will be used to form the next step
  Hessian Eigenvalues:
     0.101091    0.138664    0.148062    0.158552    0.203615    0.312944
     0.351804    0.410521    0.656006

 Minimum Search - Taking Simple RFO Step
 Searching for Lamda that Minimizes Along All modes
 Value Taken    Lamda =  -0.00000115
 Step Taken.  Stepsize is  0.001875

                             Maximum     Tolerance    Cnvgd?
         Gradient           0.000373      0.000300      NO
         Displacement       0.001203      0.001200      NO
         Energy change     -0.000000      0.000001     YES


 New Cartesian Coordinates Obtained by Inverse Iteration

 Displacement from previous Coordinates is:  0.001669
 ----------------------------------------------------------------
             Standard Nuclear Orientation (Angstroms)
    I     Atom           X                Y                Z
 ----------------------------------------------------------------
    1      H       1.7058648643     1.0355813961     0.0000000000
    2      F      -0.8597078269     0.5307246167     0.0000000000
    3      H       2.1862521824    -0.7660466280     0.0000000000
    4      H      -0.2292473946    -1.3894658955     0.0000000000
    5      C       1.4154372363    -0.0071869263     0.0000000000
    6      C       0.1470421891    -0.3737490632     0.0000000000
 ----------------------------------------------------------------
 Molecular Point Group                 Cs    NOp =  2
 Largest Abelian Subgroup              Cs    NOp =  2
 Nuclear Repulsion Energy =    67.3665924542 hartrees
 There are       12 alpha and       12 beta electrons
 Applying Cartesian multipole field
    Component          Value
    ---------          -----
     (2,0,0)        1.00000E-11
     (0,2,0)        2.00000E-11
     (0,0,2)       -3.00000E-11
 Nucleus-field energy     =     0.0000000014 hartrees
 Requested basis set is 6-311++G(d,p)
 There are 33 shells and 87 basis functions
 A cutoff of  1.0D-11 yielded    556 shell pairs
 There are      3925 function pairs (      4206 Cartesian)
 Smallest overlap matrix eigenvalue = 1.23E-04
 Guess MOs from SCF MO coefficient file

 -----------------------------------------------------------------------
  General SCF calculation program by
  Eric Jon Sundstrom, Paul Horn, Yuezhi Mao, Dmitri Zuev, Alec White,
  David Stuck, Shaama M.S., Shane Yost, Joonho Lee, David Small,
  Daniel Levine, Susi Lehtola, Hugh Burton, Evgeny Epifanovsky
 -----------------------------------------------------------------------
 Exchange:     0.2000 Hartree-Fock + 0.0800 Slater + 0.7200 B88
 Correlation:  0.1900 VWN1RPA + 0.8100 LYP
 Using SG-1 standard quadrature grid
 using 4 threads for integral computing
 -------------------------------------------------------
 OpenMP Integral computing Module                
 Release: version 2.0, May 2017, Q-Chem Inc. Pleasanton 
 -------------------------------------------------------
 -------------------------------------------------------
 OpenMP BLAS3 based DFT computing Module                
 Release: version 1.0, May 2013, Q-Chem Inc. Pittsburgh 
 -------------------------------------------------------
 A restricted SCF calculation will be
 performed using DIIS
 SCF converges when DIIS error is below 1.0e-08
 ---------------------------------------
  Cycle       Energy         DIIS error
 ---------------------------------------
    1    -177.8847123874      1.34e-05  
    2    -177.8847125457      2.97e-06  
    3    -177.8847125478      2.57e-06  
    4    -177.8847125528      1.08e-06  
    5    -177.8847125539      1.88e-07  
    6    -177.8847125539      7.78e-08  
    7    -177.8847125539      8.17e-09  Convergence criterion met
 ---------------------------------------
 SCF time:   CPU 3.25s  wall 1.00s 
 SCF   energy in the final basis set =     -177.8847125539
 Total energy in the final basis set =     -177.8847125539

 --------------------------------------------------------------
             Orbital Energies (a.u.) and Symmetries
 --------------------------------------------------------------

 Alpha MOs, Restricted
 -- Occupied --                  
-24.694 -10.265 -10.181  -1.231  -0.784  -0.619  -0.539  -0.495
  1 A'    2 A'    3 A'    4 A'    5 A'    6 A'    7 A'    8 A'                 
 -0.469  -0.421  -0.387  -0.280
  1 A"    9 A'   10 A'    2 A"                                                 
 -- Virtual --                   
 -0.010  -0.002   0.015   0.029   0.052   0.061   0.081   0.108
  3 A"   11 A'   12 A'   13 A'   14 A'    4 A"   15 A'   16 A'                 
  0.114   0.124   0.139   0.148   0.155   0.170   0.194   0.253
  5 A"   17 A'   18 A'   19 A'   20 A'   21 A'   22 A'   23 A'                 
  0.267   0.340   0.353   0.363   0.403   0.471   0.475   0.523
  6 A"   24 A'   25 A'   26 A'   27 A'   28 A'   29 A'   30 A'                 
  0.523   0.582   0.640   0.674   0.721   0.754   0.793   0.868
  7 A"    8 A"   31 A'   32 A'   33 A'   34 A'   35 A'   36 A'                 
  1.011   1.065   1.190   1.312   1.377   1.403   1.406   1.468
  9 A"   10 A"   11 A"   37 A'   38 A'   12 A"   39 A'   40 A'                 
  1.534   1.572   1.630   1.656   1.749   1.851   1.909   2.012
 41 A'   42 A'   13 A"   43 A'   14 A"   44 A'   45 A'   15 A"                 
  2.044   2.105   2.107   2.228   2.393   2.539   2.594   2.659
 46 A'   16 A"   47 A'   48 A'   49 A'   50 A'   51 A'   52 A'                 
  2.665   2.702   2.848   2.991   3.144   3.453   3.732   3.784
 17 A"   53 A'   18 A"   54 A'   55 A'   56 A'   57 A'   19 A"                 
  3.806   3.977   4.005   4.121   4.823   6.277   6.357   6.653
 58 A'   20 A"   59 A'   60 A'   61 A'   21 A"   62 A'   63 A'                 
 23.662  24.264  66.753
 64 A'   65 A'   66 A'                                                         

 Beta MOs, Restricted
 -- Occupied --                  
-24.694 -10.265 -10.181  -1.231  -0.784  -0.619  -0.539  -0.495
  1 A'    2 A'    3 A'    4 A'    5 A'    6 A'    7 A'    8 A'                 
 -0.469  -0.421  -0.387  -0.280
  1 A"    9 A'   10 A'    2 A"                                                 
 -- Virtual --                   
 -0.010  -0.002   0.015   0.029   0.052   0.061   0.081   0.108
  3 A"   11 A'   12 A'   13 A'   14 A'    4 A"   15 A'   16 A'                 
  0.114   0.124   0.139   0.148   0.155   0.170   0.194   0.253
  5 A"   17 A'   18 A'   19 A'   20 A'   21 A'   22 A'   23 A'                 
  0.267   0.340   0.353   0.363   0.403   0.471   0.475   0.523
  6 A"   24 A'   25 A'   26 A'   27 A'   28 A'   29 A'   30 A'                 
  0.523   0.582   0.640   0.674   0.721   0.754   0.793   0.868
  7 A"    8 A"   31 A'   32 A'   33 A'   34 A'   35 A'   36 A'                 
  1.011   1.065   1.190   1.312   1.377   1.403   1.406   1.468
  9 A"   10 A"   11 A"   37 A'   38 A'   12 A"   39 A'   40 A'                 
  1.534   1.572   1.630   1.656   1.749   1.851   1.909   2.012
 41 A'   42 A'   13 A"   43 A'   14 A"   44 A'   45 A'   15 A"                 
  2.044   2.105   2.107   2.228   2.393   2.539   2.594   2.659
 46 A'   16 A"   47 A'   48 A'   49 A'   50 A'   51 A'   52 A'                 
  2.665   2.702   2.848   2.991   3.144   3.453   3.732   3.784
 17 A"   53 A'   18 A"   54 A'   55 A'   56 A'   57 A'   19 A"                 
  3.806   3.977   4.005   4.121   4.823   6.277   6.357   6.653
 58 A'   20 A"   59 A'   60 A'   61 A'   21 A"   62 A'   63 A'                 
 23.662  24.264  66.753
 64 A'   65 A'   66 A'                                                         
 --------------------------------------------------------------

          Ground-State Mulliken Net Atomic Charges

     Atom                 Charge (a.u.)
  ----------------------------------------
      1 H                     0.138247
      2 F                    -0.136122
      3 H                     0.119760
      4 H                     0.148203
      5 C                    -0.216138
      6 C                    -0.053950
  ----------------------------------------
  Sum of atomic charges =    -0.000000

 -----------------------------------------------------------------
                    Cartesian Multipole Moments
 -----------------------------------------------------------------
    Charge (ESU x 10^10)
                -0.0000
    Dipole Moment (Debye)
         X       1.1578      Y      -1.1039      Z      -0.0000
       Tot       1.5997
    Quadrupole Moments (Debye-Ang)
        XX     -17.0098     XY       1.0765     YY     -16.1695
        XZ      -0.0000     YZ      -0.0000     ZZ     -19.3786
    Octopole Moments (Debye-Ang^2)
       XXX     -15.2805    XXY      -0.8198    XYY      -5.1242
       YYY      -0.9314    XXZ       0.0000    XYZ      -0.0000
       YYZ       0.0000    XZZ      -8.7643    YZZ       0.5585
       ZZZ       0.0000
    Hexadecapole Moments (Debye-Ang^3)
      XXXX    -129.3512   XXXY       4.8512   XXYY     -26.5206
      XYYY       8.7123   YYYY     -40.9411   XXXZ      -0.0000
      XXYZ       0.0000   XYYZ       0.0000   YYYZ      -0.0000
      XXZZ     -29.1449   XYZZ       2.6787   YYZZ     -11.5267
      XZZZ       0.0000   YZZZ      -0.0000   ZZZZ     -21.3621
 -----------------------------------------------------------------
 Calculating analytic gradient of the SCF energy
 Gradient of SCF Energy
            1           2           3           4           5           6
    1  -0.0000419   0.0000228   0.0000584   0.0000517  -0.0001122   0.0000212
    2   0.0000222  -0.0000406  -0.0000270  -0.0000476   0.0000696   0.0000233
    3   0.0000000   0.0000000  -0.0000000  -0.0000000  -0.0000000   0.0000000
 Max gradient component =       1.122E-04
 RMS gradient           =       4.211E-05
 Gradient time:  CPU 1.29 s  wall 0.42 s
 Geometry Optimization Parameters
   NAtoms,    NIC,     NZ,  NCons,   NDum,   NFix, NCnnct, MaxDiis
        6      27       0       0       0       0       0       0

 Cartesian Hessian Update
 Hessian Updated using BFGS Update


** GEOMETRY OPTIMIZATION IN DELOCALIZED INTERNAL COORDINATES **
   Searching for a Minimum

   Optimization Cycle:  13

                       Coordinates (Angstroms)
     ATOM                X               Y               Z
      1  H         1.7058648643    1.0355813961    0.0000000000
      2  F        -0.8597078269    0.5307246167    0.0000000000
      3  H         2.1862521824   -0.7660466280    0.0000000000
      4  H        -0.2292473946   -1.3894658955    0.0000000000
      5  C         1.4154372363   -0.0071869263    0.0000000000
      6  C         0.1470421891   -0.3737490632    0.0000000000
   Point Group: cs    Number of degrees of freedom:     9


   Energy is   -177.884712554

 Hessian Updated using BFGS Update

  9 Hessian modes will be used to form the next step
  Hessian Eigenvalues:
     0.101593    0.138674    0.145869    0.159009    0.207203    0.326935
     0.365239    0.410925    0.651395

 Minimum Search - Taking Simple RFO Step
 Searching for Lamda that Minimizes Along All modes
 Value Taken    Lamda =   0.00000000
 Step Taken.  Stepsize is  0.000557

                             Maximum     Tolerance    Cnvgd?
         Gradient           0.000081      0.000300     YES
         Displacement       0.000400      0.001200     YES
         Energy change     -0.000001      0.000001     YES


                       Distance Matrix (Angstroms)
             H (  1)   F (  2)   H (  3)   H (  4)   C (  5)
   F (  2)  2.614774
   H (  3)  1.864574  3.310512
   H (  4)  3.102501  2.021042  2.494652
   C (  5)  1.082457  2.337870  1.081676  2.148414
   C (  6)  2.101462  1.353373  2.076602  1.083178  1.320301

 Final energy is   -177.88471255391340     


 ******************************
 **  OPTIMIZATION CONVERGED  **
 ******************************

                       Coordinates (Angstroms)
     ATOM                X               Y               Z
      1  H         1.7058648643    1.0355813961    0.0000000000
      2  F        -0.8597078269    0.5307246167    0.0000000000
      3  H         2.1862521824   -0.7660466280    0.0000000000
      4  H        -0.2292473946   -1.3894658955    0.0000000000
      5  C         1.4154372363   -0.0071869263    0.0000000000
      6  C         0.1470421891   -0.3737490632    0.0000000000

Z-matrix Print:
$molecule
0 1
C 
H  1 1.083178
C  1 1.320301 2 126.447132
H  3 1.081676 1 119.328663 2 -0.000000 0
H  3 1.082457 1 121.682495 2 -180.000000 0
F  1 1.353373 2 111.608816 3 -180.000000 0
$end


 --------------------------------------------------------------
             Orbital Energies (a.u.) and Symmetries
 --------------------------------------------------------------

 Alpha MOs, Restricted
 -- Occupied --                  
-24.694 -10.265 -10.181  -1.231  -0.784  -0.619  -0.539  -0.495
  1 A'    2 A'    3 A'    4 A'    5 A'    6 A'    7 A'    8 A'                 
 -0.469  -0.421  -0.387  -0.280
  1 A"    9 A'   10 A'    2 A"                                                 
 -- Virtual --                   
 -0.010  -0.002   0.015   0.029   0.052   0.061   0.081   0.108
  3 A"   11 A'   12 A'   13 A'   14 A'    4 A"   15 A'   16 A'                 
  0.114   0.124   0.139   0.148   0.155   0.170   0.194   0.253
  5 A"   17 A'   18 A'   19 A'   20 A'   21 A'   22 A'   23 A'                 
  0.267   0.340   0.353   0.363   0.403   0.471   0.475   0.523
  6 A"   24 A'   25 A'   26 A'   27 A'   28 A'   29 A'   30 A'                 
  0.523   0.582   0.640   0.674   0.721   0.754   0.793   0.868
  7 A"    8 A"   31 A'   32 A'   33 A'   34 A'   35 A'   36 A'                 
  1.011   1.065   1.190   1.312   1.377   1.403   1.406   1.468
  9 A"   10 A"   11 A"   37 A'   38 A'   12 A"   39 A'   40 A'                 
  1.534   1.572   1.630   1.656   1.749   1.851   1.909   2.012
 41 A'   42 A'   13 A"   43 A'   14 A"   44 A'   45 A'   15 A"                 
  2.044   2.105   2.107   2.228   2.393   2.539   2.594   2.659
 46 A'   16 A"   47 A'   48 A'   49 A'   50 A'   51 A'   52 A'                 
  2.665   2.702   2.848   2.991   3.144   3.453   3.732   3.784
 17 A"   53 A'   18 A"   54 A'   55 A'   56 A'   57 A'   19 A"                 
  3.806   3.977   4.005   4.121   4.823   6.277   6.357   6.653
 58 A'   20 A"   59 A'   60 A'   61 A'   21 A"   62 A'   63 A'                 
 23.662  24.264  66.753
 64 A'   65 A'   66 A'                                                         

 Beta MOs, Restricted
 -- Occupied --                  
-24.694 -10.265 -10.181  -1.231  -0.784  -0.619  -0.539  -0.495
  1 A'    2 A'    3 A'    4 A'    5 A'    6 A'    7 A'    8 A'                 
 -0.469  -0.421  -0.387  -0.280
  1 A"    9 A'   10 A'    2 A"                                                 
 -- Virtual --                   
 -0.010  -0.002   0.015   0.029   0.052   0.061   0.081   0.108
  3 A"   11 A'   12 A'   13 A'   14 A'    4 A"   15 A'   16 A'                 
  0.114   0.124   0.139   0.148   0.155   0.170   0.194   0.253
  5 A"   17 A'   18 A'   19 A'   20 A'   21 A'   22 A'   23 A'                 
  0.267   0.340   0.353   0.363   0.403   0.471   0.475   0.523
  6 A"   24 A'   25 A'   26 A'   27 A'   28 A'   29 A'   30 A'                 
  0.523   0.582   0.640   0.674   0.721   0.754   0.793   0.868
  7 A"    8 A"   31 A'   32 A'   33 A'   34 A'   35 A'   36 A'                 
  1.011   1.065   1.190   1.312   1.377   1.403   1.406   1.468
  9 A"   10 A"   11 A"   37 A'   38 A'   12 A"   39 A'   40 A'                 
  1.534   1.572   1.630   1.656   1.749   1.851   1.909   2.012
 41 A'   42 A'   13 A"   43 A'   14 A"   44 A'   45 A'   15 A"                 
  2.044   2.105   2.107   2.228   2.393   2.539   2.594   2.659
 46 A'   16 A"   47 A'   48 A'   49 A'   50 A'   51 A'   52 A'                 
  2.665   2.702   2.848   2.991   3.144   3.453   3.732   3.784
 17 A"   53 A'   18 A"   54 A'   55 A'   56 A'   57 A'   19 A"                 
  3.806   3.977   4.005   4.121   4.823   6.277   6.357   6.653
 58 A'   20 A"   59 A'   60 A'   61 A'   21 A"   62 A'   63 A'                 
 23.662  24.264  66.753
 64 A'   65 A'   66 A'                                                         
 --------------------------------------------------------------

          Ground-State Mulliken Net Atomic Charges

     Atom                 Charge (a.u.)
  ----------------------------------------
      1 H                     0.138247
      2 F                    -0.136122
      3 H                     0.119760
      4 H                     0.148203
      5 C                    -0.216138
      6 C                    -0.053950
  ----------------------------------------
  Sum of atomic charges =    -0.000000

 -----------------------------------------------------------------
                    Cartesian Multipole Moments
 -----------------------------------------------------------------
    Charge (ESU x 10^10)
                -0.0000
    Dipole Moment (Debye)
         X       1.1578      Y      -1.1039      Z      -0.0000
       Tot       1.5997
    Quadrupole Moments (Debye-Ang)
        XX     -17.0098     XY       1.0765     YY     -16.1695
        XZ      -0.0000     YZ      -0.0000     ZZ     -19.3786
    Octopole Moments (Debye-Ang^2)
       XXX     -15.2805    XXY      -0.8198    XYY      -5.1242
       YYY      -0.9314    XXZ       0.0000    XYZ      -0.0000
       YYZ       0.0000    XZZ      -8.7643    YZZ       0.5585
       ZZZ       0.0000
    Hexadecapole Moments (Debye-Ang^3)
      XXXX    -129.3512   XXXY       4.8512   XXYY     -26.5206
      XYYY       8.7123   YYYY     -40.9411   XXXZ      -0.0000
      XXYZ       0.0000   XYYZ       0.0000   YYYZ      -0.0000
      XXZZ     -29.1449   XYZZ       2.6787   YYZZ     -11.5267
      XZZZ       0.0000   YZZZ      -0.0000   ZZZZ     -21.3621
 -----------------------------------------------------------------
Archival summary:
1\1\TWL01\OPT\ProcedureUnspecified\BasisUnspecified\123\taweetha\TueAug2808:15:462018TueAug2808:15:462018\0\\#,OPT,ProcedureUnspecified,BasisUnspecified,\\0,1\C\H,1,1.08318\C,1,1.3203,2,126.447\H,3,1.08168,1,119.329,2,-0,0\H,3,1.08246,1,121.682,2,-180,0\F,1,1.35337,2,111.609,3,-180,0\\\@

 Total job time:  22.42s(wall), 75.35s(cpu) 
 Tue Aug 28 08:15:46 2018

        *************************************************************
        *                                                           *
        *  Thank you very much for using Q-Chem.  Have a nice day.  *
        *                                                           *
        *************************************************************


 
User input: 2 of 2 
 
Q-Chem Developer Version!
                  Welcome to Q-Chem
     A Quantum Leap Into The Future Of Chemistry


 Q-Chem 5.1, Q-Chem, Inc., Pleasanton, CA (2018)

 Yihan Shao,  Zhengting Gan,  E. Epifanovsky,  A. T. B. Gilbert,  M. Wormit,  
 J. Kussmann,  A. W. Lange,  A. Behn,  Jia Deng,  Xintian Feng,  D. Ghosh,  
 M. Goldey,  P. R. Horn,  L. D. Jacobson,  I. Kaliman,  T. Kus,  A. Landau,  
 Jie Liu,  E. I. Proynov,  R. M. Richard,  R. P. Steele,  E. J. Sundstrom,  
 H. L. Woodcock III,  P. M. Zimmerman,  D. Zuev,  B. Albrecht,  E. Alguire,  
 S. A. Baeppler,  D. Barton,  Z. Benda,  Y. A. Bernard,  E. J. Berquist,  
 K. B. Bravaya,  H. Burton,  D. Casanova,  Chun-Min Chang,  Yunqing Chen,  
 A. Chien,  K. D. Closser,  M. P. Coons,  S. Coriani,  S. Dasgupta,  
 A. L. Dempwolff,  M. Diedenhofen,  Hainam Do,  R. G. Edgar,  Po-Tung Fang,  
 S. Faraji,  S. Fatehi,  Qingguo Feng,  K. D. Fenk,  J. Fosso-Tande,  
 Qinghui Ge,  A. Ghysels,  G. Gidofalvi,  J. Gomes,  J. Gonthier,  A. Gunina,  
 D. Hait,  M. W. D. Hanson-Heine,  P. H. P. Harbach,  A. W. Hauser,  
 J. E. Herr,  E. G. Hohenstein,  Z. C. Holden,  Kerwin Hui,  B. C. Huynh,  
 T.-C. Jagau,  Hyunjun Ji,  B. Kaduk,  K. Khistyaev,  Jaehoon Kim,  
 P. Klunzinger,  K. Koh,  D. Kosenkov,  L. Koulias,  T. Kowalczyk,  
 C. M. Krauter,  A. Kunitsa,  Ka Un Lao,  A. Laurent,  K. V. Lawler,  
 Joonho Lee,  D. Lefrancois,  S. Lehtola,  D. S. Levine,  Yi-Pei Li,  
 You-Sheng Lin,  Fenglai Liu,  E. Livshits,  A. Luenser,  P. Manohar,  
 E. Mansoor,  S. F. Manzer,  Shan-Ping Mao,  Yuezhi Mao,  N. Mardirossian,  
 A. V. Marenich,  T. Markovich,  L. A. Martinez-Martinez,  S. A. Maurer,  
 N. J. Mayhall,  S. C. McKenzie,  J.-M. Mewes,  A. F. Morrison,  
 J. W. Mullinax,  K. Nanda,  T. S. Nguyen-Beck,  R. Olivares-Amaya,  
 J. A. Parkhill,  T. M. Perrine,  F. Plasser,  P. Pokhilko,  S. Prager,  
 A. Prociuk,  E. Ramos,  D. R. Rehn,  F. Rob,  M. Schneider,  N. Sergueev,  
 S. M. Sharada,  S. Sharma,  D. W. Small,  T. Stauch,  T. Stein,  
 Yu-Chuan Su,  A. J. W. Thom,  A. Tkatchenko,  T. Tsuchimochi,  N. M. Tubman,  
 L. Vogt,  M. L. Vidal,  O. Vydrov,  M. A. Watson,  J. Wenzel,  
 M. de Wergifosse,  T. A. Wesolowski,  A. White,  J. Witte,  A. Yamada,  
 Jun Yang,  K. Yao,  S. Yeganeh,  S. R. Yost,  Zhi-Qiang You,  A. Zech,  
 Igor Ying Zhang,  Xing Zhang,  Yan Zhao,  Ying Zhu,  B. R. Brooks,  
 G. K. L. Chan,  C. J. Cramer,  M. S. Gordon,  W. J. Hehre,  A. Klamt,  
 M. W. Schmidt,  C. D. Sherrill,  D. G. Truhlar,  A. Aspuru-Guzik,  R. Baer,  
 A. T. Bell,  N. A. Besley,  Jeng-Da Chai,  A. E. DePrince, III,  
 R. A. DiStasio Jr.,  A. Dreuw,  B. D. Dunietz,  T. R. Furlani,  
 Chao-Ping Hsu,  Yousung Jung,  Jing Kong,  D. S. Lambrecht,  WanZhen Liang,  
 C. Ochsenfeld,  V. A. Rassolov,  L. V. Slipchenko,  J. E. Subotnik,  
 T. Van Voorhis,  J. M. Herbert,  A. I. Krylov,  P. M. W. Gill,  M. Head-Gordon

 Contributors to earlier versions of Q-Chem not listed above: 
 R. D. Adamson,  B. Austin,  J. Baker,  G. J. O. Beran,  K. Brandhorst,  
 S. T. Brown,  E. F. C. Byrd,  A. K. Chakraborty,  C.-L. Cheng,  
 Siu Hung Chien,  D. M. Chipman,  D. L. Crittenden,  H. Dachsel,  
 R. J. Doerksen,  A. D. Dutoi,  L. Fusti-Molnar,  W. A. Goddard III,  
 A. Golubeva-Zadorozhnaya,  S. R. Gwaltney,  G. Hawkins,  A. Heyden,  
 S. Hirata,  G. Kedziora,  F. J. Keil,  C. Kelley,  Jihan Kim,  R. A. King,  
 R. Z. Khaliullin,  P. P. Korambath,  W. Kurlancheek,  A. M. Lee,  M. S. Lee,  
 S. V. Levchenko,  Ching Yeh Lin,  D. Liotard,  R. C. Lochan,  I. Lotan,  
 P. E. Maslen,  N. Nair,  D. P. O'Neill,  D. Neuhauser,  E. Neuscamman,  
 C. M. Oana,  R. Olson,  B. Peters,  R. Peverati,  P. A. Pieniazek,  
 Y. M. Rhee,  J. Ritchie,  M. A. Rohrdanz,  E. Rosta,  N. J. Russ,  
 H. F. Schaefer III,  N. E. Schultz,  N. Shenvi,  A. C. Simmonett,  A. Sodt,  
 D. Stuck,  K. S. Thanthiriwatte,  V. Vanovschi,  Tao Wang,  A. Warshel,  
 C. F. Williams,  Q. Wu,  X. Xu,  W. Zhang

 Please cite Q-Chem as follows:
 Y. Shao et al., Mol. Phys. 113, 184-215 (2015)
 DOI: 10.1080/00268976.2014.952696

 Q-Chem 5.1.1 for Intel X86 EM64T Linux

 Parts of Q-Chem use Armadillo 8.300.2 (Tropical Shenanigans).
 http://arma.sourceforge.net/

 Q-Chem begins on Tue Aug 28 08:15:46 2018  

Host: 
0

     Scratch files written to /scratch/taweetham/qchem15919//
The previous job contains 0 fragments, simply inherited here
Input Ideriv = 2
Curr. Ideriv = -1
Max.  Ideriv = 2

Checking the input file for inconsistencies... 	...done.

--------------------------------------------------------------
User input:
--------------------------------------------------------------

$molecule
read
$end

$rem
   SCF_GUESS 	READ
   JOB_TYPE 	FREQUENCY
   BASIS 	6-311++G**
   EXCHANGE 	B3LYP
   MEM_TOTAL	7500	
$end


--------------------------------------------------------------
 ----------------------------------------------------------------
             Standard Nuclear Orientation (Angstroms)
    I     Atom           X                Y                Z
 ----------------------------------------------------------------
    1      H       1.2335723305    -1.2809958828     0.0000000000
    2      F      -1.1582401280    -0.2244558858     0.0000000000
    3      H       2.0982901508     0.3709419502    -0.0000000000
    4      H      -0.1210551718     1.5101505037    -0.0000000000
    5      C       1.1795003191    -0.1998898755     0.0000000000
    6      C       0.0227253213     0.4365576089    -0.0000000000
 ----------------------------------------------------------------
 Molecular Point Group                 Cs    NOp =  2
 Largest Abelian Subgroup              Cs    NOp =  2
 Nuclear Repulsion Energy =    67.3665924542 hartrees
 There are       12 alpha and       12 beta electrons
 Requested basis set is 6-311++G(d,p)
 There are 33 shells and 87 basis functions

 Total QAlloc Memory Limit   7500 MB
 Mega-Array Size       188 MB
 MEM_STATIC part       192 MB

                       Distance Matrix (Angstroms)
             H (  1)   F (  2)   H (  3)   H (  4)   C (  5)
   F (  2)  2.614774
   H (  3)  1.864574  3.310512
   H (  4)  3.102501  2.021042  2.494652
   C (  5)  1.082457  2.337870  1.081676  2.148414
   C (  6)  2.101462  1.353373  2.076602  1.083178  1.320301

 A cutoff of  1.0D-11 yielded    556 shell pairs
 There are      3925 function pairs (      4206 Cartesian)

 -------------------------------------------------------
 OpenMP Integral Computing Module                       
 Release: version 1.0, May 2013, Q-Chem Inc. Pittsburgh 
 -------------------------------------------------------
 Integral Job Info:
 Integral job number is                      11
 Integral operator is                         1
 short-range coefficients                     0
 long-range coefficients              100000000
 Omega coefficients                           0
 if combine SR and LR in K                    0
 Integral screening is                        0
 Integral computing path is                   2
 max size of driver memory is            800000
 size of driver memory is                593474
 size of scratch memory is              2361544
 max col of scratch BK array               1296
 max len of scratch array in speh3          155
 max len of scratch index in speh4           18
 max int batch size is                      520
 min int batch size is                       52
 fixed nKL is                                52
 max L of basis functions is                  2
 order of int derivative is                   0
 number of shells is                         33
 number of basis is                          90
 number of cartesian basis is                90
 number of contracted shell pairs           556
 number of primitive shell pairs           1550
 maxK2 (contraction) of shell pair           36
 max number of K2 of shell pair               1
 max number of CS2 of shell pair             83
 max number of PS2 of shell pair            168
 mem total for path MDJ                  511554
 -------------------------------------------------------
 Smallest overlap matrix eigenvalue = 1.23E-04
 Guess MOs from SCF MO coefficient file

 -----------------------------------------------------------------------
  General SCF calculation program by
  Eric Jon Sundstrom, Paul Horn, Yuezhi Mao, Dmitri Zuev, Alec White,
  David Stuck, Shaama M.S., Shane Yost, Joonho Lee, David Small,
  Daniel Levine, Susi Lehtola, Hugh Burton, Evgeny Epifanovsky
 -----------------------------------------------------------------------
 Exchange:     0.2000 Hartree-Fock + 0.0800 Slater + 0.7200 B88
 Correlation:  0.1900 VWN1RPA + 0.8100 LYP
 Using SG-1 standard quadrature grid
 using 4 threads for integral computing
 -------------------------------------------------------
 OpenMP Integral computing Module                
 Release: version 2.0, May 2017, Q-Chem Inc. Pleasanton 
 -------------------------------------------------------
 -------------------------------------------------------
 OpenMP BLAS3 based DFT computing Module                
 Release: version 1.0, May 2013, Q-Chem Inc. Pittsburgh 
 -------------------------------------------------------
 A restricted SCF calculation will be
 performed using DIIS
 SCF converges when DIIS error is below 1.0e-08
 ---------------------------------------
  Cycle       Energy         DIIS error
 ---------------------------------------
    1    -174.1763723201      3.03e-02  
    2    -177.5538315250      2.26e-02  
    3    -177.7877598074      1.35e-02  
    4    -177.8771702789      2.99e-03  
    5    -177.8836524995      1.09e-03  
    6    -177.8845309320      3.78e-04  
    7    -177.8846549198      1.02e-04  
    8    -177.8846650381      6.94e-06  
    9    -177.8846650800      1.20e-06  
   10    -177.8846650812      3.59e-07  
   11    -177.8846650814      2.66e-08  
   12    -177.8846650814      4.54e-09  Convergence criterion met
 ---------------------------------------
 SCF time:   CPU 5.70s  wall 2.00s 
 SCF   energy in the final basis set =     -177.8846650814
 Total energy in the final basis set =     -177.8846650814

 --------------------------------------------------------------
             Orbital Energies (a.u.) and Symmetries
 --------------------------------------------------------------

 Alpha MOs, Restricted
 -- Occupied --                  
-24.694 -10.265 -10.181  -1.231  -0.784  -0.619  -0.539  -0.495
  1 A'    2 A'    3 A'    4 A'    5 A'    6 A'    7 A'    8 A'                 
 -0.469  -0.421  -0.387  -0.280
  1 A"    9 A'   10 A'    2 A"                                                 
 -- Virtual --                   
 -0.010  -0.002   0.015   0.029   0.052   0.061   0.081   0.108
  3 A"   11 A'   12 A'   13 A'   14 A'    4 A"   15 A'   16 A'                 
  0.114   0.124   0.139   0.148   0.155   0.170   0.194   0.254
  5 A"   17 A'   18 A'   19 A'   20 A'   21 A'   22 A'   23 A'                 
  0.267   0.340   0.353   0.363   0.403   0.471   0.475   0.523
  6 A"   24 A'   25 A'   26 A'   27 A'   28 A'   29 A'   30 A'                 
  0.523   0.582   0.640   0.674   0.721   0.754   0.793   0.868
  7 A"    8 A"   31 A'   32 A'   33 A'   34 A'   35 A'   36 A'                 
  1.011   1.065   1.189   1.312   1.377   1.403   1.406   1.468
  9 A"   10 A"   11 A"   37 A'   38 A'   12 A"   39 A'   40 A'                 
  1.534   1.572   1.630   1.656   1.749   1.851   1.910   2.012
 41 A'   42 A'   13 A"   43 A'   14 A"   44 A'   45 A'   15 A"                 
  2.044   2.105   2.107   2.228   2.393   2.539   2.594   2.659
 46 A'   16 A"   47 A'   48 A'   49 A'   50 A'   51 A'   52 A'                 
  2.665   2.702   2.848   2.991   3.144   3.453   3.732   3.784
 17 A"   53 A'   18 A"   54 A'   55 A'   56 A'   57 A'   19 A"                 
  3.806   3.977   4.005   4.121   4.823   6.277   6.357   6.653
 58 A'   20 A"   59 A'   60 A'   61 A'   21 A"   62 A'   63 A'                 
 23.662  24.264  66.753
 64 A'   65 A'   66 A'                                                         

 Beta MOs, Restricted
 -- Occupied --                  
-24.694 -10.265 -10.181  -1.231  -0.784  -0.619  -0.539  -0.495
  1 A'    2 A'    3 A'    4 A'    5 A'    6 A'    7 A'    8 A'                 
 -0.469  -0.421  -0.387  -0.280
  1 A"    9 A'   10 A'    2 A"                                                 
 -- Virtual --                   
 -0.010  -0.002   0.015   0.029   0.052   0.061   0.081   0.108
  3 A"   11 A'   12 A'   13 A'   14 A'    4 A"   15 A'   16 A'                 
  0.114   0.124   0.139   0.148   0.155   0.170   0.194   0.254
  5 A"   17 A'   18 A'   19 A'   20 A'   21 A'   22 A'   23 A'                 
  0.267   0.340   0.353   0.363   0.403   0.471   0.475   0.523
  6 A"   24 A'   25 A'   26 A'   27 A'   28 A'   29 A'   30 A'                 
  0.523   0.582   0.640   0.674   0.721   0.754   0.793   0.868
  7 A"    8 A"   31 A'   32 A'   33 A'   34 A'   35 A'   36 A'                 
  1.011   1.065   1.189   1.312   1.377   1.403   1.406   1.468
  9 A"   10 A"   11 A"   37 A'   38 A'   12 A"   39 A'   40 A'                 
  1.534   1.572   1.630   1.656   1.749   1.851   1.910   2.012
 41 A'   42 A'   13 A"   43 A'   14 A"   44 A'   45 A'   15 A"                 
  2.044   2.105   2.107   2.228   2.393   2.539   2.594   2.659
 46 A'   16 A"   47 A'   48 A'   49 A'   50 A'   51 A'   52 A'                 
  2.665   2.702   2.848   2.991   3.144   3.453   3.732   3.784
 17 A"   53 A'   18 A"   54 A'   55 A'   56 A'   57 A'   19 A"                 
  3.806   3.977   4.005   4.121   4.823   6.277   6.357   6.653
 58 A'   20 A"   59 A'   60 A'   61 A'   21 A"   62 A'   63 A'                 
 23.662  24.264  66.753
 64 A'   65 A'   66 A'                                                         
 --------------------------------------------------------------

          Ground-State Mulliken Net Atomic Charges

     Atom                 Charge (a.u.)
  ----------------------------------------
      1 H                     0.138228
      2 F                    -0.135978
      3 H                     0.119660
      4 H                     0.148257
      5 C                    -0.215864
      6 C                    -0.054304
  ----------------------------------------
  Sum of atomic charges =    -0.000000

 -----------------------------------------------------------------
                    Cartesian Multipole Moments
 -----------------------------------------------------------------
    Charge (ESU x 10^10)
                -0.0000
    Dipole Moment (Debye)
         X       1.3723      Y       0.8221      Z       0.0000
       Tot       1.5997
    Quadrupole Moments (Debye-Ang)
        XX     -17.9876     XY      -0.8158     YY     -15.5769
        XZ      -0.0000     YZ       0.0000     ZZ     -19.3786
    Octopole Moments (Debye-Ang^2)
       XXX      -3.6073    XXY       0.3145    XYY      -2.1242
       YYY      -0.5412    XXZ      -0.0000    XYZ       0.0000
       YYZ       0.0000    XZZ      -4.7407    YZZ      -0.6393
       ZZZ      -0.0000
    Hexadecapole Moments (Debye-Ang^3)
      XXXX    -121.5617   XXXY       4.0589   XXYY     -26.8342
      XYYY      -0.4677   YYYY     -36.5927   XXXZ      -0.0000
      XXYZ       0.0000   XYYZ       0.0000   YYYZ       0.0000
      XXZZ     -26.7205   XYZZ       0.5839   YYZZ     -11.1520
      XZZZ      -0.0000   YZZZ       0.0000   ZZZZ     -21.3634
 -----------------------------------------------------------------
 Calculating MO derivatives via CPSCF
 D1JvT checksum  = 85104 5919.8505758314
 D1KAT checksum  = 163944 733.2600590005
   1         3          18      0.183596    0.062326
   2         3          18      0.017611    0.006014
   3         3          18      0.001112    0.000413
   4         7          14      0.000053    0.000019
   5        21           0      0.000000    0.000000    Roots Converged
 Time for AOints: 1.0 s (CPU) 0.3 s (wall)
 ------------------------------------------------------------------------------
                     AOints        : Timing summary (seconds)
 ------------------------------------------------------------------------------
     job step          cpu (% of tot)      sys (% of tot)     wall (% of tot)
 ------------------------------------------------------------------------------
  cpscf_lag         0.9268E+01 (29.8)   0.3000E-05 (50.0)   0.2467E+01 (30.2)
  iterzp            0.2081E+02 (66.8)   0.3000E-05 (50.0)   0.5403E+01 (66.2)
  make_fx           0.0000E+00 ( 0.0)   0.0000E+00 ( 0.0)   0.0000E+00 ( 0.0)
  AOints            0.1033E+01 ( 3.3)   0.0000E+00 ( 0.0)   0.2709E+00 ( 3.3)
 ------------------------------------------------------------------------------
   Grand Totals     0.3114E+02          0.6000E-05          0.8167E+01
 ------------------------------------------------------------------------------
 Calculating analytic Hessian of the SCF energy
 Polarizability Matrix (a.u.)
            1           2           3
    1 -33.0864124   4.1310997  -0.0000000
    2   4.1310997 -24.8027252   0.0000000
    3  -0.0000000   0.0000000 -18.6546312

 Direct stationary perturbation theory relativistic correction:

 rels  =       0.066930933063
 relv  =      -0.269763263440
 rel2e =       0.088761770506
 E_rel =      -0.114070559871

 Hessian of the SCF Energy
            1           2           3           4           5           6
    1   0.0491607  -0.0179041  -0.0000000   0.0031578  -0.0014145   0.0000000
    2  -0.0179041   0.3617646  -0.0000000  -0.0007524   0.0016795  -0.0000000
    3  -0.0000000  -0.0000000   0.0212641   0.0000000  -0.0000000  -0.0087384
    4   0.0031578  -0.0007524   0.0000000   0.3107551   0.1332024  -0.0000000
    5  -0.0014145   0.0016795  -0.0000000   0.1332024   0.1326902  -0.0000000
    6   0.0000000  -0.0000000  -0.0087384  -0.0000000  -0.0000000   0.0204069
    7   0.0052577   0.0033652   0.0000000  -0.0032576   0.0033614  -0.0000000
    8  -0.0232819  -0.0082515   0.0000000   0.0052184   0.0002994   0.0000000
    9   0.0000000   0.0000000   0.0013508   0.0000000   0.0000000   0.0128629
   10  -0.0039942   0.0018275  -0.0000000  -0.0108172  -0.0405785   0.0000000
   11   0.0012749   0.0006736  -0.0000000  -0.0106878  -0.0162986   0.0000000
   12  -0.0000000  -0.0000000   0.0097609  -0.0000000   0.0000000   0.0053786
   13  -0.0555822   0.0167800  -0.0000000  -0.0619149   0.0017156  -0.0000000
   14   0.0111672  -0.3427150  -0.0000000  -0.0319000   0.0187902   0.0000000
   15   0.0000000   0.0000000  -0.0323296  -0.0000000   0.0000000   0.0088757
   16   0.0020002  -0.0033163   0.0000000  -0.2379232  -0.0962863   0.0000000
   17   0.0301584  -0.0131511   0.0000000  -0.0950807  -0.1371607  -0.0000000
   18  -0.0000000   0.0000000   0.0086922   0.0000000  -0.0000000  -0.0387858
            7           8           9          10          11          12
    1   0.0052577  -0.0232819   0.0000000  -0.0039942   0.0012749  -0.0000000
    2   0.0033652  -0.0082515   0.0000000   0.0018275   0.0006736  -0.0000000
    3   0.0000000   0.0000000   0.0013508  -0.0000000  -0.0000000   0.0097609
    4  -0.0032576   0.0052184   0.0000000  -0.0108172  -0.0106878  -0.0000000
    5   0.0033614   0.0002994   0.0000000  -0.0405785  -0.0162986   0.0000000
    6  -0.0000000   0.0000000   0.0128629   0.0000000   0.0000000   0.0053786
    7   0.2778531   0.1404098  -0.0000000   0.0006428   0.0005495  -0.0000000
    8   0.1404098   0.1356722  -0.0000000  -0.0004161   0.0003848   0.0000000
    9  -0.0000000  -0.0000000   0.0217678   0.0000000   0.0000000  -0.0051353
   10   0.0006428  -0.0004161   0.0000000   0.0690983  -0.0402741  -0.0000000
   11   0.0005495   0.0003848   0.0000000  -0.0402741   0.3556633   0.0000000
   12  -0.0000000   0.0000000  -0.0051353  -0.0000000   0.0000000   0.0228773
   13  -0.2631996  -0.1347099   0.0000000   0.0032638  -0.0016304  -0.0000000
   14  -0.1282517  -0.1370167   0.0000000   0.0267108  -0.0059735   0.0000000
   15  -0.0000000   0.0000000  -0.0278369   0.0000000   0.0000000   0.0074276
   16  -0.0172964   0.0127797  -0.0000000  -0.0581935   0.0507679   0.0000000
   17  -0.0194342   0.0089118  -0.0000000   0.0527305  -0.3344497  -0.0000000
   18   0.0000000  -0.0000000  -0.0030093  -0.0000000  -0.0000000  -0.0403092
           13          14          15          16          17          18
    1  -0.0555822   0.0111672   0.0000000   0.0020002   0.0301584  -0.0000000
    2   0.0167800  -0.3427150   0.0000000  -0.0033163  -0.0131511   0.0000000
    3  -0.0000000  -0.0000000  -0.0323296   0.0000000   0.0000000   0.0086922
    4  -0.0619149  -0.0319000  -0.0000000  -0.2379232  -0.0950807   0.0000000
    5   0.0017156   0.0187902   0.0000000  -0.0962863  -0.1371607  -0.0000000
    6  -0.0000000   0.0000000   0.0088757   0.0000000  -0.0000000  -0.0387858
    7  -0.2631996  -0.1282517  -0.0000000  -0.0172964  -0.0194342   0.0000000
    8  -0.1347099  -0.1370167   0.0000000   0.0127797   0.0089118  -0.0000000
    9   0.0000000   0.0000000  -0.0278369  -0.0000000  -0.0000000  -0.0030093
   10   0.0032638   0.0267108   0.0000000  -0.0581935   0.0527305  -0.0000000
   11  -0.0016304  -0.0059735   0.0000000   0.0507679  -0.3344497  -0.0000000
   12  -0.0000000   0.0000000   0.0074276   0.0000000  -0.0000000  -0.0403092
   13   0.8210526  -0.0903163  -0.0000000  -0.4436197   0.2081610   0.0000000
   14  -0.0903163   0.7062897  -0.0000000   0.2125900  -0.2393747   0.0000000
   15  -0.0000000  -0.0000000   0.0934630   0.0000000   0.0000000  -0.0495997
   16  -0.4436197   0.2125900   0.0000000   0.7550326  -0.1765349  -0.0000000
   17   0.2081610  -0.2393747   0.0000000  -0.1765349   0.7152246  -0.0000000
   18   0.0000000   0.0000000  -0.0495997  -0.0000000  -0.0000000   0.1230118
 Gradient time:  CPU 43.15 s  wall 11.48 s
 **********************************************************************
 **                                                                  **
 **                       VIBRATIONAL ANALYSIS                       **
 **                       --------------------                       **
 **                                                                  **
 **        VIBRATIONAL FREQUENCIES (CM**-1) AND NORMAL MODES         **
 **     FORCE CONSTANTS (mDYN/ANGSTROM) AND REDUCED MASSES (AMU)     **
 **                  INFRARED INTENSITIES (KM/MOL)                   **
 **                                                                  **
 **********************************************************************


 Mode:                 1                      2                      3
 Frequency:       484.81                 724.57                 891.10
 Force Cnst:      0.3348                 0.4557                 0.6422
 Red. Mass:       2.4177                 1.4733                 1.3727
 IR Active:          YES                    YES                    YES
 IR Intens:        3.999                  4.560                 57.166
 Raman Active:       YES                    YES                    YES
               X      Y      Z        X      Y      Z        X      Y      Z
 H          0.753  0.065 -0.000   -0.000 -0.000 -0.472    0.000 -0.000  0.706
 F         -0.159  0.092  0.000    0.000  0.000  0.066    0.000  0.000 -0.003
 H         -0.115  0.505  0.000    0.000 -0.000  0.816   -0.000  0.000  0.681
 H          0.134 -0.190 -0.000   -0.000 -0.000  0.268    0.000  0.000 -0.067
 C          0.170  0.031  0.000   -0.000  0.000  0.029   -0.000 -0.000 -0.170
 C          0.016 -0.208 -0.000   -0.000 -0.000 -0.185   -0.000  0.000  0.064
 TransDip   0.038 -0.052 -0.000   -0.000 -0.000  0.068   -0.000  0.000  0.242

 Mode:                 4                      5                      6
 Frequency:       929.49                 958.42                1152.40
 Force Cnst:      1.1472                 0.6044                 2.2756
 Red. Mass:       2.2537                 1.1167                 2.9083
 IR Active:          YES                    YES                    YES
 IR Intens:       53.340                 38.053                111.979
 Raman Active:       YES                    YES                    YES
               X      Y      Z        X      Y      Z        X      Y      Z
 H          0.478 -0.035 -0.000    0.000  0.000  0.476    0.614 -0.095 -0.000
 F          0.178  0.060 -0.000    0.000  0.000  0.001   -0.121 -0.119  0.000
 H         -0.585  0.553 -0.000   -0.000  0.000 -0.271   -0.277  0.296 -0.000
 H          0.177 -0.013 -0.000    0.000 -0.000  0.831    0.435  0.326  0.000
 C         -0.190 -0.083  0.000   -0.000 -0.000  0.010   -0.032 -0.140  0.000
 C         -0.098 -0.054  0.000   -0.000 -0.000 -0.099    0.158  0.284 -0.000
 TransDip  -0.232 -0.033 -0.000   -0.000 -0.000  0.198    0.314  0.127 -0.000

 Mode:                 7                      8                      9
 Frequency:      1329.43                1407.69                1703.32
 Force Cnst:      1.2010                 1.3675                 8.0319
 Red. Mass:       1.1533                 1.1713                 4.6987
 IR Active:          YES                    YES                    YES
 IR Intens:        1.594                  4.968                110.486
 Raman Active:       YES                    YES                    YES
               X      Y      Z        X      Y      Z        X      Y      Z
 H         -0.428  0.067  0.000   -0.575 -0.058  0.000    0.390  0.290  0.000
 F         -0.015 -0.026  0.000   -0.016  0.003 -0.000   -0.034 -0.001 -0.000
 H         -0.084  0.149  0.000   -0.371  0.591 -0.000   -0.016 -0.454  0.000
 H          0.876  0.048 -0.000   -0.398 -0.082  0.000   -0.334 -0.333 -0.000
 C         -0.030  0.081 -0.000    0.028 -0.038  0.000   -0.348  0.185 -0.000
 C          0.023 -0.061  0.000    0.110 -0.006 -0.000    0.398 -0.142  0.000
 TransDip   0.039  0.009  0.000    0.047  0.054  0.000    0.335 -0.028  0.000

 Mode:                10                     11                     12
 Frequency:      3162.53                3205.73                3258.21
 Force Cnst:      6.2342                 6.6577                 6.9878
 Red. Mass:       1.0579                 1.0996                 1.1172
 IR Active:          YES                    YES                    YES
 IR Intens:        0.980                  6.523                  2.120
 Raman Active:       YES                    YES                    YES
               X      Y      Z        X      Y      Z        X      Y      Z
 H         -0.032  0.703 -0.000    0.012 -0.238  0.000   -0.044  0.660 -0.000
 F         -0.000 -0.000  0.000   -0.001 -0.000  0.000    0.001  0.000 -0.000
 H         -0.575 -0.363  0.000    0.016  0.008  0.000    0.623  0.376 -0.000
 H         -0.024  0.190 -0.000   -0.137  0.957  0.000   -0.023  0.150  0.000
 C          0.058 -0.032 -0.000   -0.011  0.024  0.000   -0.049 -0.085  0.000
 C         -0.004 -0.012 -0.000    0.021 -0.085 -0.000    0.002 -0.015 -0.000
 TransDip  -0.030 -0.011 -0.000   -0.017 -0.080  0.000   -0.025 -0.040 -0.000

 STANDARD THERMODYNAMIC QUANTITIES AT   298.15 K  AND     1.00 ATM

   This Molecule has  0 Imaginary Frequencies
   Zero point vibrational energy:       27.459 kcal/mol

   Atom    1 Element H  Has Mass    1.00783
   Atom    2 Element F  Has Mass   18.99840
   Atom    3 Element H  Has Mass    1.00783
   Atom    4 Element H  Has Mass    1.00783
   Atom    5 Element C  Has Mass   12.00000
   Atom    6 Element C  Has Mass   12.00000
   Molecular Mass:    46.021890 amu
   Principal axes and moments of inertia in amu*Bohr^2:
                             1           2           3
    Eigenvalues --       27.73399   170.68690   198.42089
          X               0.99958    -0.02897     0.00000
          Y               0.02897     0.99958     0.00000
          Z              -0.00000    -0.00000     1.00000
   Rotational Symmetry Number is   1
   The Molecule is an Asymmetric Top
   Translational Enthalpy:        0.889 kcal/mol
   Rotational Enthalpy:           0.889 kcal/mol
   Vibrational Enthalpy:         27.789 kcal/mol
   gas constant (RT):             0.592 kcal/mol
   Translational Entropy:        37.405  cal/mol.K
   Rotational Entropy:           21.468  cal/mol.K
   Vibrational Entropy:           1.452  cal/mol.K

   Total Enthalpy:               30.158 kcal/mol
   Total Entropy:                60.324  cal/mol.K

 ======================================================================

 STANDARD THERMODYNAMIC QUANTITIES FOR ANHARMONIC VIBRATION -- TOSH

   Zero point vibrational energy: ************ kcal/mol

   Vibrational Enthalpy:       Infinity kcal/mol
   Vibrational Entropy:             NaN  cal/mol.K

   Total Enthalpy:             Infinity kcal/mol
   Total Entropy:                   NaN  cal/mol.K

 ======================================================================

 STANDARD THERMODYNAMIC QUANTITIES FOR ANHARMONIC VIBRATION -- VPT2

   Zero point vibrational energy: ************ kcal/mol

   Vibrational Enthalpy:       Infinity kcal/mol
   Vibrational Entropy:             NaN  cal/mol.K

   Total Enthalpy:             Infinity kcal/mol
   Total Entropy:                   NaN  cal/mol.K

 ======================================================================

Archival summary:
1\1\TWL01\FREQ\ProcedureUnspecified\BasisUnspecified\123\taweetha\TueAug2808:15:592018TueAug2808:15:592018\0\\#,FREQ,ProcedureUnspecified,BasisUnspecified,\\0,1\C\H,1,1.08318\C,1,1.3203,2,126.447\H,3,1.08168,1,119.329,2,0,0\H,3,1.08246,1,121.682,2,-180,0\F,1,1.35337,2,111.609,3,-180,0\\\@

 Total job time:  13.14s(wall), 48.92s(cpu) 
 Tue Aug 28 08:15:59 2018

        *************************************************************
        *                                                           *
        *  Thank you very much for using Q-Chem.  Have a nice day.  *
        *                                                           *
        *************************************************************
