# Supplementary material for: Geometric and energetic data from ab initio calculations of haloethene, haloimine, halomethylenephosphine, haloiminophosphine, halodiazene, halodiphosphene and halocyclopropane
Source: Data Brief. 2019 Nov 2;27:104738. doi: 10.1016/j.dib.2019.104738 (PMC6861602; doi:10.1016/j.dib.2019.104738)
Supplement: Multimedia component 2 [file mmc2.zip › CC/B3LYP/HHCCFI.out]

Q-Chem Developer Version!
                  Welcome to Q-Chem
     A Quantum Leap Into The Future Of Chemistry


 Q-Chem 5.1, Q-Chem, Inc., Pleasanton, CA (2018)

 Yihan Shao,  Zhengting Gan,  E. Epifanovsky,  A. T. B. Gilbert,  M. Wormit,  
 J. Kussmann,  A. W. Lange,  A. Behn,  Jia Deng,  Xintian Feng,  D. Ghosh,  
 M. Goldey,  P. R. Horn,  L. D. Jacobson,  I. Kaliman,  T. Kus,  A. Landau,  
 Jie Liu,  E. I. Proynov,  R. M. Richard,  R. P. Steele,  E. J. Sundstrom,  
 H. L. Woodcock III,  P. M. Zimmerman,  D. Zuev,  B. Albrecht,  E. Alguire,  
 S. A. Baeppler,  D. Barton,  Z. Benda,  Y. A. Bernard,  E. J. Berquist,  
 K. B. Bravaya,  H. Burton,  D. Casanova,  Chun-Min Chang,  Yunqing Chen,  
 A. Chien,  K. D. Closser,  M. P. Coons,  S. Coriani,  S. Dasgupta,  
 A. L. Dempwolff,  M. Diedenhofen,  Hainam Do,  R. G. Edgar,  Po-Tung Fang,  
 S. Faraji,  S. Fatehi,  Qingguo Feng,  K. D. Fenk,  J. Fosso-Tande,  
 Qinghui Ge,  A. Ghysels,  G. Gidofalvi,  J. Gomes,  J. Gonthier,  A. Gunina,  
 D. Hait,  M. W. D. Hanson-Heine,  P. H. P. Harbach,  A. W. Hauser,  
 J. E. Herr,  E. G. Hohenstein,  Z. C. Holden,  Kerwin Hui,  B. C. Huynh,  
 T.-C. Jagau,  Hyunjun Ji,  B. Kaduk,  K. Khistyaev,  Jaehoon Kim,  
 P. Klunzinger,  K. Koh,  D. Kosenkov,  L. Koulias,  T. Kowalczyk,  
 C. M. Krauter,  A. Kunitsa,  Ka Un Lao,  A. Laurent,  K. V. Lawler,  
 Joonho Lee,  D. Lefrancois,  S. Lehtola,  D. S. Levine,  Yi-Pei Li,  
 You-Sheng Lin,  Fenglai Liu,  E. Livshits,  A. Luenser,  P. Manohar,  
 E. Mansoor,  S. F. Manzer,  Shan-Ping Mao,  Yuezhi Mao,  N. Mardirossian,  
 A. V. Marenich,  T. Markovich,  L. A. Martinez-Martinez,  S. A. Maurer,  
 N. J. Mayhall,  S. C. McKenzie,  J.-M. Mewes,  A. F. Morrison,  
 J. W. Mullinax,  K. Nanda,  T. S. Nguyen-Beck,  R. Olivares-Amaya,  
 J. A. Parkhill,  T. M. Perrine,  F. Plasser,  P. Pokhilko,  S. Prager,  
 A. Prociuk,  E. Ramos,  D. R. Rehn,  F. Rob,  M. Schneider,  N. Sergueev,  
 S. M. Sharada,  S. Sharma,  D. W. Small,  T. Stauch,  T. Stein,  
 Yu-Chuan Su,  A. J. W. Thom,  A. Tkatchenko,  T. Tsuchimochi,  N. M. Tubman,  
 L. Vogt,  M. L. Vidal,  O. Vydrov,  M. A. Watson,  J. Wenzel,  
 M. de Wergifosse,  T. A. Wesolowski,  A. White,  J. Witte,  A. Yamada,  
 Jun Yang,  K. Yao,  S. Yeganeh,  S. R. Yost,  Zhi-Qiang You,  A. Zech,  
 Igor Ying Zhang,  Xing Zhang,  Yan Zhao,  Ying Zhu,  B. R. Brooks,  
 G. K. L. Chan,  C. J. Cramer,  M. S. Gordon,  W. J. Hehre,  A. Klamt,  
 M. W. Schmidt,  C. D. Sherrill,  D. G. Truhlar,  A. Aspuru-Guzik,  R. Baer,  
 A. T. Bell,  N. A. Besley,  Jeng-Da Chai,  A. E. DePrince, III,  
 R. A. DiStasio Jr.,  A. Dreuw,  B. D. Dunietz,  T. R. Furlani,  
 Chao-Ping Hsu,  Yousung Jung,  Jing Kong,  D. S. Lambrecht,  WanZhen Liang,  
 C. Ochsenfeld,  V. A. Rassolov,  L. V. Slipchenko,  J. E. Subotnik,  
 T. Van Voorhis,  J. M. Herbert,  A. I. Krylov,  P. M. W. Gill,  M. Head-Gordon

 Contributors to earlier versions of Q-Chem not listed above: 
 R. D. Adamson,  B. Austin,  J. Baker,  G. J. O. Beran,  K. Brandhorst,  
 S. T. Brown,  E. F. C. Byrd,  A. K. Chakraborty,  C.-L. Cheng,  
 Siu Hung Chien,  D. M. Chipman,  D. L. Crittenden,  H. Dachsel,  
 R. J. Doerksen,  A. D. Dutoi,  L. Fusti-Molnar,  W. A. Goddard III,  
 A. Golubeva-Zadorozhnaya,  S. R. Gwaltney,  G. Hawkins,  A. Heyden,  
 S. Hirata,  G. Kedziora,  F. J. Keil,  C. Kelley,  Jihan Kim,  R. A. King,  
 R. Z. Khaliullin,  P. P. Korambath,  W. Kurlancheek,  A. M. Lee,  M. S. Lee,  
 S. V. Levchenko,  Ching Yeh Lin,  D. Liotard,  R. C. Lochan,  I. Lotan,  
 P. E. Maslen,  N. Nair,  D. P. O'Neill,  D. Neuhauser,  E. Neuscamman,  
 C. M. Oana,  R. Olson,  B. Peters,  R. Peverati,  P. A. Pieniazek,  
 Y. M. Rhee,  J. Ritchie,  M. A. Rohrdanz,  E. Rosta,  N. J. Russ,  
 H. F. Schaefer III,  N. E. Schultz,  N. Shenvi,  A. C. Simmonett,  A. Sodt,  
 D. Stuck,  K. S. Thanthiriwatte,  V. Vanovschi,  Tao Wang,  A. Warshel,  
 C. F. Williams,  Q. Wu,  X. Xu,  W. Zhang

 Please cite Q-Chem as follows:
 Y. Shao et al., Mol. Phys. 113, 184-215 (2015)
 DOI: 10.1080/00268976.2014.952696

 Q-Chem 5.1.1 for Intel X86 EM64T Linux

 Parts of Q-Chem use Armadillo 8.300.2 (Tropical Shenanigans).
 http://arma.sourceforge.net/

 Q-Chem begins on Tue Aug 28 08:15:59 2018  

Host: 
0

     Scratch files written to /scratch/taweetham/qchem15974//
Input Ideriv = 2
Curr. Ideriv = -1
Max.  Ideriv = 2

Checking the input file for inconsistencies... 	...done.

--------------------------------------------------------------
User input:
--------------------------------------------------------------
inp/HFHI.inp
$molecule
0	1
H	-2.0	1.0	0.0
F	2.0	1.0	0.0
H	-2.0	-1.0	0.0
I	2.0	-1.0	0.0
C	-1.0	0.0	0.0
C	1.0	0.0	0.0
$end
$rem
   JOB_TYPE		OPTIMIZATION
   BASIS		6-311++G**
   EXCHANGE		B3LYP
$end

--------------------------------------------------------------
 ----------------------------------------------------------------
             Standard Nuclear Orientation (Angstroms)
    I     Atom           X                Y                Z
 ----------------------------------------------------------------
    1      H       3.9083344952     0.1638918298    -0.0000000000
    2      F       0.1842313013     1.6237053114    -0.0000000000
    3      H       3.1784277544    -1.6981597671     0.0000000000
    4      I      -0.5456754395    -0.2383462855     0.0000000000
    5      C       2.6123553263    -0.4021805983     0.0000000000
    6      C       0.7503037294     0.3277261426    -0.0000000000
 ----------------------------------------------------------------
 Molecular Point Group                 Cs    NOp =  2
 Largest Abelian Subgroup              Cs    NOp =  2
 Nuclear Repulsion Energy =   359.4828258983 hartrees
 There are       38 alpha and       38 beta electrons
 Requested basis set is 6-311++G(d,p)
 There are 52 shells and 142 basis functions

 Total QAlloc Memory Limit   2000 MB
 Mega-Array Size       188 MB
 MEM_STATIC part       192 MB
 A cutoff of  1.0D-11 yielded   1222 shell pairs
 There are      9472 function pairs (     10615 Cartesian)

 -------------------------------------------------------
 OpenMP Integral Computing Module                       
 Release: version 1.0, May 2013, Q-Chem Inc. Pittsburgh 
 -------------------------------------------------------
 Integral Job Info:
 Integral job number is                      11
 Integral operator is                         1
 short-range coefficients                     0
 long-range coefficients              100000000
 Omega coefficients                           0
 if combine SR and LR in K                    0
 Integral screening is                        0
 Integral computing path is                   2
 max size of driver memory is            800000
 size of driver memory is                593474
 size of scratch memory is             11861008
 max col of scratch BK array               1296
 max len of scratch array in speh3          155
 max len of scratch index in speh4           18
 max int batch size is                      520
 min int batch size is                       52
 fixed nKL is                                52
 max L of basis functions is                  2
 order of int derivative is                   0
 number of shells is                         52
 number of basis is                         150
 number of cartesian basis is               150
 number of contracted shell pairs          1222
 number of primitive shell pairs           2682
 maxK2 (contraction) of shell pair           36
 max number of K2 of shell pair               1
 max number of CS2 of shell pair            132
 max number of PS2 of shell pair            168
 mem total for path MDJ                  520942
 -------------------------------------------------------
 Smallest overlap matrix eigenvalue = 7.74E-04

 Scale SEOQF with 1.000000e-01/1.000000e-01/1.000000e-01

 Standard Electronic Orientation quadrupole field applied
 Nucleus-field energy     =     0.0000000053 hartrees
 Guess from superposition of atomic densities
 Warning:  Energy on first SCF cycle will be non-variational
 SAD guess density has 76.000000 electrons

 -----------------------------------------------------------------------
  General SCF calculation program by
  Eric Jon Sundstrom, Paul Horn, Yuezhi Mao, Dmitri Zuev, Alec White,
  David Stuck, Shaama M.S., Shane Yost, Joonho Lee, David Small,
  Daniel Levine, Susi Lehtola, Hugh Burton, Evgeny Epifanovsky
 -----------------------------------------------------------------------
 Exchange:     0.2000 Hartree-Fock + 0.0800 Slater + 0.7200 B88
 Correlation:  0.1900 VWN1RPA + 0.8100 LYP
 Using SG-1 standard quadrature grid
 using 4 threads for integral computing
 -------------------------------------------------------
 OpenMP Integral computing Module                
 Release: version 2.0, May 2017, Q-Chem Inc. Pleasanton 
 -------------------------------------------------------
 -------------------------------------------------------
 OpenMP BLAS3 based DFT computing Module                
 Release: version 1.0, May 2013, Q-Chem Inc. Pittsburgh 
 -------------------------------------------------------
 A restricted SCF calculation will be
 performed using DIIS
 SCF converges when DIIS error is below 1.0e-08
 ---------------------------------------
  Cycle       Energy         DIIS error
 ---------------------------------------
    1   -7097.8303410069      8.35e-02  
    2   -7095.9040147770      5.30e-03  
    3   -7095.4100602256      1.17e-02  
    4   -7095.8454443372      6.72e-03  
    5   -7095.9819214040      7.16e-04  
    6   -7095.9827651054      4.95e-04  
    7   -7095.9834325970      1.69e-04  
    8   -7095.9834808301      4.03e-05  
    9   -7095.9834843845      1.53e-05  
   10   -7095.9834851173      3.29e-06  
   11   -7095.9834851185      2.65e-06  
   12   -7095.9834851385      1.12e-06  
   13   -7095.9834851418      4.25e-07  
   14   -7095.9834851424      7.60e-08  
   15   -7095.9834851424      8.03e-09  Convergence criterion met
 ---------------------------------------
 SCF time:   CPU 20.89s  wall 6.00s 
 SCF   energy in the final basis set =    -7095.9834851424
 Total energy in the final basis set =    -7095.9834851424

 --------------------------------------------------------------
             Orbital Energies (a.u.) and Symmetries
 --------------------------------------------------------------

 Alpha MOs, Restricted
 -- Occupied --                  
******* -176.34 -165.75 -165.74 -165.74  -35.85  -31.34  -31.34
  1 A'    2 A'    1 A"    3 A'    4 A'    5 A'    2 A"    6 A'                 
-31.335 -24.724 -22.987 -22.987 -22.987 -22.986 -22.986 -10.333
  7 A'    8 A'    9 A'    3 A"    4 A"   10 A'   11 A'   12 A'                 
-10.277  -6.413  -4.831  -4.812  -4.809  -2.120  -2.094  -2.093
 13 A'   14 A'   15 A'    5 A"   16 A'   17 A'    6 A"   18 A'                 
 -2.075  -2.075  -1.297  -0.888  -0.620  -0.607  -0.542  -0.539
 19 A'    7 A"   20 A'   21 A'   22 A'   23 A'    8 A"   24 A'                 
 -0.473  -0.382  -0.379  -0.333  -0.262  -0.199
 25 A'    9 A"   26 A'   27 A'   28 A'   10 A"                                 
 -- Virtual --                   
 -0.109  -0.103  -0.001   0.003   0.019   0.036   0.056   0.066
 11 A"   29 A'   30 A'   31 A'   32 A'   33 A'   34 A'   12 A"                 
  0.075   0.090   0.099   0.106   0.120   0.121   0.142   0.164
 35 A'   13 A"   36 A'   37 A'   38 A'   39 A'   40 A'   41 A'                 
  0.201   0.231   0.268   0.295   0.308   0.317   0.384   0.401
 14 A"   42 A'   15 A"   43 A'   44 A'   45 A'   46 A'   16 A"                 
  0.411   0.426   0.450   0.473   0.495   0.497   0.524   0.577
 47 A'   48 A'   49 A'   17 A"   18 A"   50 A'   51 A'   19 A"                 
  0.586   0.619   0.677   0.735   0.775   0.816   0.943   1.105
 52 A'   53 A'   54 A'   55 A'   56 A'   57 A'   58 A'   20 A"                 
  1.113   1.227   1.238   1.289   1.304   1.329   1.348   1.375
 21 A"   22 A"   59 A'   23 A"   60 A'   61 A'   62 A'   63 A'                 
  1.397   1.409   1.422   1.442   1.527   1.540   1.625   1.658
 64 A'   24 A"   65 A'   25 A"   66 A'   67 A'   26 A"   68 A'                 
  1.710   1.776   1.858   1.866   2.086   2.212   2.557   2.587
 27 A"   69 A'   70 A'   71 A'   72 A'   73 A'   28 A"   74 A'                 
  2.593   2.688   2.772   2.903   3.108   3.239   3.694   3.718
 75 A'   29 A"   76 A'   77 A'   78 A'   79 A'   30 A"   80 A'                 
  3.794   3.844   3.948   4.015   4.043   4.225   4.411   4.616
 81 A'   31 A"   32 A"   82 A'   33 A"   83 A'   84 A'   85 A'                 
  4.731   5.974   6.041   6.174   6.242   6.327   6.462  23.300
 86 A'   34 A"   87 A'   88 A'   35 A"   89 A'   90 A'   91 A'                 
 23.500  27.915  28.317  28.348  28.407  28.499  28.536  28.540
 92 A'   93 A'   36 A"   94 A'   95 A'   37 A"   96 A'   38 A"                 
 28.641  28.907  66.725 127.867 127.902 127.990 151.7161901.894
 97 A'   98 A'   99 A'   39 A"  100 A'  101 A'  102 A'  103 A'                 

 Beta MOs, Restricted
 -- Occupied --                  
******* -176.34 -165.75 -165.74 -165.74  -35.85  -31.34  -31.34
  1 A'    2 A'    1 A"    3 A'    4 A'    5 A'    2 A"    6 A'                 
-31.335 -24.724 -22.987 -22.987 -22.987 -22.986 -22.986 -10.333
  7 A'    8 A'    9 A'    3 A"    4 A"   10 A'   11 A'   12 A'                 
-10.277  -6.413  -4.831  -4.812  -4.809  -2.120  -2.094  -2.093
 13 A'   14 A'   15 A'    5 A"   16 A'   17 A'    6 A"   18 A'                 
 -2.075  -2.075  -1.297  -0.888  -0.620  -0.607  -0.542  -0.539
 19 A'    7 A"   20 A'   21 A'   22 A'   23 A'    8 A"   24 A'                 
 -0.473  -0.382  -0.379  -0.333  -0.262  -0.199
 25 A'    9 A"   26 A'   27 A'   28 A'   10 A"                                 
 -- Virtual --                   
 -0.109  -0.103  -0.001   0.003   0.019   0.036   0.056   0.066
 11 A"   29 A'   30 A'   31 A'   32 A'   33 A'   34 A'   12 A"                 
  0.075   0.090   0.099   0.106   0.120   0.121   0.142   0.164
 35 A'   13 A"   36 A'   37 A'   38 A'   39 A'   40 A'   41 A'                 
  0.201   0.231   0.268   0.295   0.308   0.317   0.384   0.401
 14 A"   42 A'   15 A"   43 A'   44 A'   45 A'   46 A'   16 A"                 
  0.411   0.426   0.450   0.473   0.495   0.497   0.524   0.577
 47 A'   48 A'   49 A'   17 A"   18 A"   50 A'   51 A'   19 A"                 
  0.586   0.619   0.677   0.735   0.775   0.816   0.943   1.105
 52 A'   53 A'   54 A'   55 A'   56 A'   57 A'   58 A'   20 A"                 
  1.113   1.227   1.238   1.289   1.304   1.329   1.348   1.375
 21 A"   22 A"   59 A'   23 A"   60 A'   61 A'   62 A'   63 A'                 
  1.397   1.409   1.422   1.442   1.527   1.540   1.625   1.658
 64 A'   24 A"   65 A'   25 A"   66 A'   67 A'   26 A"   68 A'                 
  1.710   1.776   1.858   1.866   2.086   2.212   2.557   2.587
 27 A"   69 A'   70 A'   71 A'   72 A'   73 A'   28 A"   74 A'                 
  2.593   2.688   2.772   2.903   3.108   3.239   3.694   3.718
 75 A'   29 A"   76 A'   77 A'   78 A'   79 A'   30 A"   80 A'                 
  3.794   3.844   3.948   4.015   4.043   4.225   4.411   4.616
 81 A'   31 A"   32 A"   82 A'   33 A"   83 A'   84 A'   85 A'                 
  4.731   5.974   6.041   6.174   6.242   6.327   6.462  23.300
 86 A'   34 A"   87 A'   88 A'   35 A"   89 A'   90 A'   91 A'                 
 23.500  27.915  28.317  28.348  28.407  28.499  28.536  28.540
 92 A'   93 A'   36 A"   94 A'   95 A'   37 A"   96 A'   38 A"                 
 28.641  28.907  66.725 127.867 127.902 127.990 151.7161901.894
 97 A'   98 A'   99 A'   39 A"  100 A'  101 A'  102 A'  103 A'                 
 --------------------------------------------------------------

          Ground-State Mulliken Net Atomic Charges

     Atom                 Charge (a.u.)
  ----------------------------------------
      1 H                     0.128338
      2 F                     0.017345
      3 H                     0.138563
      4 I                     0.645424
      5 C                    -0.362796
      6 C                    -0.566874
  ----------------------------------------
  Sum of atomic charges =     0.000000

 -----------------------------------------------------------------
                    Cartesian Multipole Moments
 -----------------------------------------------------------------
    Charge (ESU x 10^10)
                 0.0000
    Dipole Moment (Debye)
         X      -0.8549      Y      -0.8393      Z      -0.0000
       Tot       1.1980
    Quadrupole Moments (Debye-Ang)
        XX     -42.4275     XY      -1.8910     YY     -47.7785
        XZ       0.0000     YZ      -0.0000     ZZ     -47.3213
    Octopole Moments (Debye-Ang^2)
       XXX     -18.2069    XXY      -7.9030    XYY      -9.5746
       YYY      -2.2873    XXZ      -0.0000    XYZ       0.0000
       YYZ      -0.0000    XZZ     -19.6020    YZZ       1.8032
       ZZZ      -0.0000
    Hexadecapole Moments (Debye-Ang^3)
      XXXX    -394.0221   XXXY     -13.9307   XXYY     -99.2607
      XYYY       0.7048   YYYY    -178.7219   XXXZ      -0.0000
      XXYZ       0.0000   XYYZ      -0.0000   YYYZ       0.0000
      XXZZ    -115.8447   XYZZ       6.5743   YYZZ     -39.8897
      XZZZ       0.0000   YZZZ       0.0000   ZZZZ     -61.4616
 -----------------------------------------------------------------
 Calculating analytic gradient of the SCF energy
 Gradient of SCF Energy
            1           2           3           4           5           6
    1   0.0938133  -0.1106172   0.0661324   1.0985909  -0.0381230  -1.1097963
    2   0.0081708  -0.1925711  -0.0680935   0.6490412  -0.0064774  -0.3900701
    3  -0.0000000   0.0000000  -0.0000000  -0.0000000   0.0000000  -0.0000000
 Max gradient component =       1.110E+00
 RMS gradient           =       4.137E-01
 Gradient time:  CPU 4.85 s  wall 1.31 s
 Geometry Optimization Parameters
   NAtoms,    NIC,     NZ,  NCons,   NDum,   NFix, NCnnct, MaxDiis
        6      32       0       0       0       0       0       0


** GEOMETRY OPTIMIZATION IN DELOCALIZED INTERNAL COORDINATES **
   Searching for a Minimum

   Optimization Cycle:   1

                       Coordinates (Angstroms)
     ATOM                X               Y               Z
      1  H         3.9083344952    0.1638918298    0.0000000000
      2  F         0.1842313013    1.6237053114    0.0000000000
      3  H         3.1784277544   -1.6981597671    0.0000000000
      4  I        -0.5456754395   -0.2383462855    0.0000000000
      5  C         2.6123553263   -0.4021805983    0.0000000000
      6  C         0.7503037294    0.3277261426    0.0000000000
   Point Group: cs    Number of degrees of freedom:     9


   Energy is  -7095.983485142


 Attempting to Generate Delocalized Internal Coordinates

 ** Taking Steepest Descent Step **
 Calculated Step too Large.  Step scaled by  0.278750
 Step Taken.  Stepsize is  0.300000

                             Maximum     Tolerance    Cnvgd?
         Gradient           0.558828      0.000300      NO
         Displacement       0.155773      0.001200      NO
         Energy change     *********      0.000001      NO


 New Cartesian Coordinates Obtained by Inverse Iteration

 Displacement from previous Coordinates is:  0.226123
 ----------------------------------------------------------------
             Standard Nuclear Orientation (Angstroms)
    I     Atom           X                Y                Z
 ----------------------------------------------------------------
    1      H       3.9138981915     0.1706724974     0.0000000000
    2      F       0.2184149129     1.6118901318     0.0000000000
    3      H       3.1800401916    -1.6865574264     0.0000000000
    4      I      -0.6482169240    -0.2515876854     0.0000000000
    5      C       2.6328688806    -0.3967293229     0.0000000000
    6      C       0.7909719144     0.3289484383     0.0000000000
 ----------------------------------------------------------------
 Molecular Point Group                 Cs    NOp =  2
 Largest Abelian Subgroup              Cs    NOp =  2
 Nuclear Repulsion Energy =   343.6422535534 hartrees
 There are       38 alpha and       38 beta electrons
 Applying Cartesian multipole field
    Component          Value
    ---------          -----
     (2,0,0)        1.00000E-11
     (0,2,0)        2.00000E-11
     (0,0,2)       -3.00000E-11
 Nucleus-field energy     =     0.0000000056 hartrees
 Requested basis set is 6-311++G(d,p)
 There are 52 shells and 142 basis functions
 A cutoff of  1.0D-11 yielded   1220 shell pairs
 There are      9456 function pairs (     10596 Cartesian)
 Smallest overlap matrix eigenvalue = 7.25E-04
 Guess MOs from SCF MO coefficient file

 -----------------------------------------------------------------------
  General SCF calculation program by
  Eric Jon Sundstrom, Paul Horn, Yuezhi Mao, Dmitri Zuev, Alec White,
  David Stuck, Shaama M.S., Shane Yost, Joonho Lee, David Small,
  Daniel Levine, Susi Lehtola, Hugh Burton, Evgeny Epifanovsky
 -----------------------------------------------------------------------
 Exchange:     0.2000 Hartree-Fock + 0.0800 Slater + 0.7200 B88
 Correlation:  0.1900 VWN1RPA + 0.8100 LYP
 Using SG-1 standard quadrature grid
 using 4 threads for integral computing
 -------------------------------------------------------
 OpenMP Integral computing Module                
 Release: version 2.0, May 2017, Q-Chem Inc. Pleasanton 
 -------------------------------------------------------
 -------------------------------------------------------
 OpenMP BLAS3 based DFT computing Module                
 Release: version 1.0, May 2013, Q-Chem Inc. Pittsburgh 
 -------------------------------------------------------
 A restricted SCF calculation will be
 performed using DIIS
 SCF converges when DIIS error is below 1.0e-08
 ---------------------------------------
  Cycle       Energy         DIIS error
 ---------------------------------------
    1   -7096.2121335906      3.03e-03  
    2   -7096.1888765178      3.92e-03  
    3   -7096.1695576467      4.24e-03  
    4   -7096.2147138489      2.07e-03  
    5   -7096.2285828610      2.11e-04  
    6   -7096.2287249919      7.48e-05  
    7   -7096.2287361219      1.08e-05  
    8   -7096.2287364846      6.87e-06  
    9   -7096.2287365478      3.02e-06  
   10   -7096.2287365790      6.60e-07  
   11   -7096.2287365801      2.12e-07  
   12   -7096.2287365802      3.48e-08  
   13   -7096.2287365802      3.72e-09  Convergence criterion met
 ---------------------------------------
 SCF time:   CPU 17.66s  wall 4.00s 
 SCF   energy in the final basis set =    -7096.2287365802
 Total energy in the final basis set =    -7096.2287365802

 --------------------------------------------------------------
             Orbital Energies (a.u.) and Symmetries
 --------------------------------------------------------------

 Alpha MOs, Restricted
 -- Occupied --                  
******* -176.34 -165.74 -165.74 -165.74  -35.84  -31.33  -31.33
  1 A'    2 A'    3 A'    1 A"    4 A'    5 A'    6 A'    2 A"                 
-31.325 -24.727 -22.979 -22.978 -22.977 -22.977 -22.977 -10.333
  7 A'    8 A'    9 A'    3 A"   10 A'    4 A"   11 A'   12 A'                 
-10.285  -6.397  -4.811  -4.797  -4.794  -2.090  -2.075  -2.073
 13 A'   14 A'   15 A'    5 A"   16 A'   17 A'    6 A"   18 A'                 
 -2.060  -2.060  -1.292  -0.860  -0.629  -0.605  -0.531  -0.530
  7 A"   19 A'   20 A'   21 A'   22 A'   23 A'   24 A'    8 A"                 
 -0.477  -0.385  -0.360  -0.341  -0.261  -0.208
 25 A'   26 A'    9 A"   27 A'   28 A'   10 A"                                 
 -- Virtual --                   
 -0.109  -0.102  -0.002  -0.000   0.020   0.036   0.050   0.067
 11 A"   29 A'   30 A'   31 A'   32 A'   33 A'   34 A'   12 A"                 
  0.087   0.091   0.098   0.108   0.117   0.122   0.142   0.163
 35 A'   13 A"   36 A'   37 A'   38 A'   39 A'   40 A'   41 A'                 
  0.203   0.226   0.262   0.293   0.299   0.314   0.386   0.402
 14 A"   42 A'   15 A"   43 A'   44 A'   45 A'   46 A'   47 A'                 
  0.411   0.427   0.448   0.467   0.488   0.491   0.530   0.575
 16 A"   48 A'   49 A'   17 A"   50 A'   18 A"   51 A'   19 A"                 
  0.581   0.597   0.674   0.730   0.778   0.815   0.895   1.098
 52 A'   53 A'   54 A'   55 A'   56 A'   57 A'   58 A'   20 A"                 
  1.114   1.230   1.233   1.271   1.298   1.322   1.347   1.371
 21 A"   22 A"   59 A'   60 A'   23 A"   61 A'   62 A'   63 A'                 
  1.403   1.407   1.417   1.434   1.530   1.545   1.629   1.670
 64 A'   24 A"   65 A'   25 A"   66 A'   67 A'   26 A"   68 A'                 
  1.714   1.777   1.854   1.879   2.091   2.219   2.565   2.588
 27 A"   69 A'   70 A'   71 A'   72 A'   73 A'   28 A"   74 A'                 
  2.591   2.684   2.782   2.838   3.119   3.240   3.700   3.722
 75 A'   29 A"   76 A'   77 A'   78 A'   79 A'   30 A"   80 A'                 
  3.812   3.861   3.954   4.008   4.023   4.197   4.416   4.519
 81 A'   31 A"   32 A"   82 A'   33 A"   83 A'   84 A'   85 A'                 
  4.643   5.977   6.033   6.172   6.242   6.335   6.451  23.299
 86 A'   34 A"   87 A'   88 A'   35 A"   89 A'   90 A'   91 A'                 
 23.379  27.903  28.321  28.352  28.404  28.508  28.538  28.539
 92 A'   93 A'   36 A"   94 A'   95 A'   37 A"   38 A"   96 A'                 
 28.620  28.810  66.720 127.868 127.900 127.991 151.7021901.875
 97 A'   98 A'   99 A'   39 A"  100 A'  101 A'  102 A'  103 A'                 

 Beta MOs, Restricted
 -- Occupied --                  
******* -176.34 -165.74 -165.74 -165.74  -35.84  -31.33  -31.33
  1 A'    2 A'    3 A'    1 A"    4 A'    5 A'    6 A'    2 A"                 
-31.325 -24.727 -22.979 -22.978 -22.977 -22.977 -22.977 -10.333
  7 A'    8 A'    9 A'    3 A"   10 A'    4 A"   11 A'   12 A'                 
-10.285  -6.397  -4.811  -4.797  -4.794  -2.090  -2.075  -2.073
 13 A'   14 A'   15 A'    5 A"   16 A'   17 A'    6 A"   18 A'                 
 -2.060  -2.060  -1.292  -0.860  -0.629  -0.605  -0.531  -0.530
  7 A"   19 A'   20 A'   21 A'   22 A'   23 A'   24 A'    8 A"                 
 -0.477  -0.385  -0.360  -0.341  -0.261  -0.208
 25 A'   26 A'    9 A"   27 A'   28 A'   10 A"                                 
 -- Virtual --                   
 -0.109  -0.102  -0.002  -0.000   0.020   0.036   0.050   0.067
 11 A"   29 A'   30 A'   31 A'   32 A'   33 A'   34 A'   12 A"                 
  0.087   0.091   0.098   0.108   0.117   0.122   0.142   0.163
 35 A'   13 A"   36 A'   37 A'   38 A'   39 A'   40 A'   41 A'                 
  0.203   0.226   0.262   0.293   0.299   0.314   0.386   0.402
 14 A"   42 A'   15 A"   43 A'   44 A'   45 A'   46 A'   47 A'                 
  0.411   0.427   0.448   0.467   0.488   0.491   0.530   0.575
 16 A"   48 A'   49 A'   17 A"   50 A'   18 A"   51 A'   19 A"                 
  0.581   0.597   0.674   0.730   0.778   0.815   0.895   1.098
 52 A'   53 A'   54 A'   55 A'   56 A'   57 A'   58 A'   20 A"                 
  1.114   1.230   1.233   1.271   1.298   1.322   1.347   1.371
 21 A"   22 A"   59 A'   60 A'   23 A"   61 A'   62 A'   63 A'                 
  1.403   1.407   1.417   1.434   1.530   1.545   1.629   1.670
 64 A'   24 A"   65 A'   25 A"   66 A'   67 A'   26 A"   68 A'                 
  1.714   1.777   1.854   1.879   2.091   2.219   2.565   2.588
 27 A"   69 A'   70 A'   71 A'   72 A'   73 A'   28 A"   74 A'                 
  2.591   2.684   2.782   2.838   3.119   3.240   3.700   3.722
 75 A'   29 A"   76 A'   77 A'   78 A'   79 A'   30 A"   80 A'                 
  3.812   3.861   3.954   4.008   4.023   4.197   4.416   4.519
 81 A'   31 A"   32 A"   82 A'   33 A"   83 A'   84 A'   85 A'                 
  4.643   5.977   6.033   6.172   6.242   6.335   6.451  23.299
 86 A'   34 A"   87 A'   88 A'   35 A"   89 A'   90 A'   91 A'                 
 23.379  27.903  28.321  28.352  28.404  28.508  28.538  28.539
 92 A'   93 A'   36 A"   94 A'   95 A'   37 A"   38 A"   96 A'                 
 28.620  28.810  66.720 127.868 127.900 127.991 151.7021901.875
 97 A'   98 A'   99 A'   39 A"  100 A'  101 A'  102 A'  103 A'                 
 --------------------------------------------------------------

          Ground-State Mulliken Net Atomic Charges

     Atom                 Charge (a.u.)
  ----------------------------------------
      1 H                     0.134474
      2 F                     0.022505
      3 H                     0.142665
      4 I                     0.444596
      5 C                    -0.346778
      6 C                    -0.397463
  ----------------------------------------
  Sum of atomic charges =     0.000000

 -----------------------------------------------------------------
                    Cartesian Multipole Moments
 -----------------------------------------------------------------
    Charge (ESU x 10^10)
                 0.0000
    Dipole Moment (Debye)
         X      -0.4021      Y      -0.7829      Z      -0.0000
       Tot       0.8802
    Quadrupole Moments (Debye-Ang)
        XX     -40.6933     XY      -1.8995     YY     -47.8209
        XZ      -0.0000     YZ       0.0000     ZZ     -47.8449
    Octopole Moments (Debye-Ang^2)
       XXX      -6.6460    XXY      -8.0892    XYY      -6.5455
       YYY      -0.8680    XXZ       0.0000    XYZ      -0.0000
       YYZ      -0.0000    XZZ     -16.7014    YZZ       2.2047
       ZZZ      -0.0000
    Hexadecapole Moments (Debye-Ang^3)
      XXXX    -395.9929   XXXY     -17.8058   XXYY    -101.9874
      XYYY      -4.5099   YYYY    -177.2438   XXXZ       0.0000
      XXYZ       0.0000   XYYZ       0.0000   YYYZ       0.0000
      XXZZ    -118.4446   XYZZ       4.9124   YYZZ     -39.9203
      XZZZ       0.0000   YZZZ       0.0000   ZZZZ     -62.6365
 -----------------------------------------------------------------
 Calculating analytic gradient of the SCF energy
 Gradient of SCF Energy
            1           2           3           4           5           6
    1   0.0938074  -0.1115035   0.0648804   0.6057204  -0.0279689  -0.6249359
    2   0.0085699  -0.1563527  -0.0689779   0.3853106  -0.0061474  -0.1624025
    3  -0.0000000  -0.0000000   0.0000000  -0.0000000   0.0000000   0.0000000
 Max gradient component =       6.249E-01
 RMS gradient           =       2.343E-01
 Gradient time:  CPU 4.70 s  wall 1.27 s
 Geometry Optimization Parameters
   NAtoms,    NIC,     NZ,  NCons,   NDum,   NFix, NCnnct, MaxDiis
        6      32       0       0       0       0       0       0


** GEOMETRY OPTIMIZATION IN DELOCALIZED INTERNAL COORDINATES **
   Searching for a Minimum

   Optimization Cycle:   2

                       Coordinates (Angstroms)
     ATOM                X               Y               Z
      1  H         3.9138981915    0.1706724974    0.0000000000
      2  F         0.2184149129    1.6118901318    0.0000000000
      3  H         3.1800401916   -1.6865574264    0.0000000000
      4  I        -0.6482169240   -0.2515876854    0.0000000000
      5  C         2.6328688806   -0.3967293229    0.0000000000
      6  C         0.7909719144    0.3289484383    0.0000000000
   Point Group: cs    Number of degrees of freedom:     9


   Energy is  -7096.228736580

 Hessian Updated using BFGS Update

 ** Taking Steepest Descent Step **
 Calculated Step too Large.  Step scaled by  0.494531
 Step Taken.  Stepsize is  0.300000

                             Maximum     Tolerance    Cnvgd?
         Gradient           0.355491      0.000300      NO
         Displacement       0.175801      0.001200      NO
         Energy change     -0.245251      0.000001      NO


 New Cartesian Coordinates Obtained by Inverse Iteration

 Displacement from previous Coordinates is:  0.226579
 ----------------------------------------------------------------
             Standard Nuclear Orientation (Angstroms)
    I     Atom           X                Y                Z
 ----------------------------------------------------------------
    1      H       3.8979769890     0.1846062948     0.0000000000
    2      F       0.2726952773     1.5972789783     0.0000000000
    3      H       3.1654884374    -1.6658060137     0.0000000000
    4      I      -0.7329216116    -0.2707260110     0.0000000000
    5      C       2.6456833692    -0.3898297609     0.0000000000
    6      C       0.8390547056     0.3211131454     0.0000000000
 ----------------------------------------------------------------
 Molecular Point Group                 Cs    NOp =  2
 Largest Abelian Subgroup              Cs    NOp =  2
 Nuclear Repulsion Energy =   330.5195820321 hartrees
 There are       38 alpha and       38 beta electrons
 Applying Cartesian multipole field
    Component          Value
    ---------          -----
     (2,0,0)        1.00000E-11
     (0,2,0)        2.00000E-11
     (0,0,2)       -3.00000E-11
 Nucleus-field energy     =     0.0000000058 hartrees
 Requested basis set is 6-311++G(d,p)
 There are 52 shells and 142 basis functions
 A cutoff of  1.0D-11 yielded   1221 shell pairs
 There are      9476 function pairs (     10620 Cartesian)
 Smallest overlap matrix eigenvalue = 6.49E-04
 Guess MOs from SCF MO coefficient file

 -----------------------------------------------------------------------
  General SCF calculation program by
  Eric Jon Sundstrom, Paul Horn, Yuezhi Mao, Dmitri Zuev, Alec White,
  David Stuck, Shaama M.S., Shane Yost, Joonho Lee, David Small,
  Daniel Levine, Susi Lehtola, Hugh Burton, Evgeny Epifanovsky
 -----------------------------------------------------------------------
 Exchange:     0.2000 Hartree-Fock + 0.0800 Slater + 0.7200 B88
 Correlation:  0.1900 VWN1RPA + 0.8100 LYP
 Using SG-1 standard quadrature grid
 using 4 threads for integral computing
 -------------------------------------------------------
 OpenMP Integral computing Module                
 Release: version 2.0, May 2017, Q-Chem Inc. Pleasanton 
 -------------------------------------------------------
 -------------------------------------------------------
 OpenMP BLAS3 based DFT computing Module                
 Release: version 1.0, May 2013, Q-Chem Inc. Pittsburgh 
 -------------------------------------------------------
 A restricted SCF calculation will be
 performed using DIIS
 SCF converges when DIIS error is below 1.0e-08
 ---------------------------------------
  Cycle       Energy         DIIS error
 ---------------------------------------
    1   -7096.3610154724      2.14e-03  
    2   -7096.3486091610      2.93e-03  
    3   -7096.3439973465      2.92e-03  
    4   -7096.3661577528      1.29e-03  
    5   -7096.3714520067      1.36e-04  
    6   -7096.3715108772      5.18e-05  
    7   -7096.3715149405      1.52e-05  
    8   -7096.3715155089      5.00e-06  
    9   -7096.3715155673      1.06e-06  
   10   -7096.3715155717      1.55e-07  
   11   -7096.3715155718      3.32e-08  
   12   -7096.3715155719      7.15e-09  Convergence criterion met
 ---------------------------------------
 SCF time:   CPU 16.10s  wall 4.00s 
 SCF   energy in the final basis set =    -7096.3715155719
 Total energy in the final basis set =    -7096.3715155719

 --------------------------------------------------------------
             Orbital Energies (a.u.) and Symmetries
 --------------------------------------------------------------

 Alpha MOs, Restricted
 -- Occupied --                  
******* -176.33 -165.74 -165.73 -165.73  -35.83  -31.32  -31.32
  1 A'    2 A'    3 A'    1 A"    4 A'    5 A'    6 A'    2 A"                 
-31.319 -24.728 -22.973 -22.973 -22.972 -22.970 -22.970 -10.340
  7 A'    8 A'    9 A'    3 A"   10 A'    4 A"   11 A'   12 A'                 
-10.288  -6.387  -4.799  -4.786  -4.784  -2.073  -2.063  -2.062
 13 A'   14 A'   15 A'    5 A"   16 A'   17 A'    6 A"   18 A'                 
 -2.050  -2.049  -1.286  -0.828  -0.638  -0.606  -0.522  -0.521
  7 A"   19 A'   20 A'   21 A'   22 A'   23 A'   24 A'    8 A"                 
 -0.478  -0.388  -0.350  -0.342  -0.263  -0.216
 25 A'   26 A'   27 A'    9 A"   28 A'   10 A"                                 
 -- Virtual --                   
 -0.108  -0.095  -0.007  -0.000   0.022   0.034   0.047   0.068
 11 A"   29 A'   30 A'   31 A'   32 A'   33 A'   34 A'   12 A"                 
  0.092   0.094   0.099   0.112   0.115   0.127   0.143   0.162
 13 A"   35 A'   36 A'   37 A'   38 A'   39 A'   40 A'   41 A'                 
  0.206   0.222   0.259   0.287   0.290   0.313   0.381   0.397
 14 A"   42 A'   15 A"   43 A'   44 A'   45 A'   46 A'   47 A'                 
  0.418   0.426   0.443   0.452   0.485   0.504   0.535   0.574
 16 A"   48 A'   17 A"   49 A'   50 A'   18 A"   51 A'   52 A'                 
  0.576   0.579   0.676   0.727   0.780   0.815   0.842   1.087
 19 A"   53 A'   54 A'   55 A'   56 A'   57 A'   58 A'   20 A"                 
  1.112   1.228   1.231   1.267   1.304   1.316   1.353   1.373
 21 A"   59 A'   22 A"   60 A'   23 A"   61 A'   62 A'   63 A'                 
  1.397   1.410   1.426   1.442   1.531   1.560   1.643   1.692
 24 A"   64 A'   65 A'   25 A"   66 A'   67 A'   26 A"   68 A'                 
  1.728   1.769   1.851   1.902   2.103   2.238   2.570   2.590
 27 A"   69 A'   70 A'   71 A'   72 A'   73 A'   28 A"   74 A'                 
  2.596   2.685   2.792   2.799   3.147   3.275   3.708   3.729
 75 A'   29 A"   76 A'   77 A'   78 A'   79 A'   30 A"   80 A'                 
  3.840   3.879   3.958   4.003   4.014   4.171   4.380   4.443
 81 A'   31 A"   32 A"   82 A'   33 A"   83 A'   84 A'   85 A'                 
  4.614   5.978   6.025   6.157   6.242   6.348   6.449  23.306
 86 A'   34 A"   87 A'   88 A'   35 A"   89 A'   90 A'   91 A'                 
 23.332  27.899  28.322  28.353  28.414  28.514  28.540  28.541
 92 A'   93 A'   36 A"   94 A'   95 A'   37 A"   96 A'   38 A"                 
 28.607  28.733  66.716 127.868 127.896 127.981 151.6961901.866
 97 A'   98 A'   99 A'   39 A"  100 A'  101 A'  102 A'  103 A'                 

 Beta MOs, Restricted
 -- Occupied --                  
******* -176.33 -165.74 -165.73 -165.73  -35.83  -31.32  -31.32
  1 A'    2 A'    3 A'    1 A"    4 A'    5 A'    6 A'    2 A"                 
-31.319 -24.728 -22.973 -22.973 -22.972 -22.970 -22.970 -10.340
  7 A'    8 A'    9 A'    3 A"   10 A'    4 A"   11 A'   12 A'                 
-10.288  -6.387  -4.799  -4.786  -4.784  -2.073  -2.063  -2.062
 13 A'   14 A'   15 A'    5 A"   16 A'   17 A'    6 A"   18 A'                 
 -2.050  -2.049  -1.286  -0.828  -0.638  -0.606  -0.522  -0.521
  7 A"   19 A'   20 A'   21 A'   22 A'   23 A'   24 A'    8 A"                 
 -0.478  -0.388  -0.350  -0.342  -0.263  -0.216
 25 A'   26 A'   27 A'    9 A"   28 A'   10 A"                                 
 -- Virtual --                   
 -0.108  -0.095  -0.007  -0.000   0.022   0.034   0.047   0.068
 11 A"   29 A'   30 A'   31 A'   32 A'   33 A'   34 A'   12 A"                 
  0.092   0.094   0.099   0.112   0.115   0.127   0.143   0.162
 13 A"   35 A'   36 A'   37 A'   38 A'   39 A'   40 A'   41 A'                 
  0.206   0.222   0.259   0.287   0.290   0.313   0.381   0.397
 14 A"   42 A'   15 A"   43 A'   44 A'   45 A'   46 A'   47 A'                 
  0.418   0.426   0.443   0.452   0.485   0.504   0.535   0.574
 16 A"   48 A'   17 A"   49 A'   50 A'   18 A"   51 A'   52 A'                 
  0.576   0.579   0.676   0.727   0.780   0.815   0.842   1.087
 19 A"   53 A'   54 A'   55 A'   56 A'   57 A'   58 A'   20 A"                 
  1.112   1.228   1.231   1.267   1.304   1.316   1.353   1.373
 21 A"   59 A'   22 A"   60 A'   23 A"   61 A'   62 A'   63 A'                 
  1.397   1.410   1.426   1.442   1.531   1.560   1.643   1.692
 24 A"   64 A'   65 A'   25 A"   66 A'   67 A'   26 A"   68 A'                 
  1.728   1.769   1.851   1.902   2.103   2.238   2.570   2.590
 27 A"   69 A'   70 A'   71 A'   72 A'   73 A'   28 A"   74 A'                 
  2.596   2.685   2.792   2.799   3.147   3.275   3.708   3.729
 75 A'   29 A"   76 A'   77 A'   78 A'   79 A'   30 A"   80 A'                 
  3.840   3.879   3.958   4.003   4.014   4.171   4.380   4.443
 81 A'   31 A"   32 A"   82 A'   33 A"   83 A'   84 A'   85 A'                 
  4.614   5.978   6.025   6.157   6.242   6.348   6.449  23.306
 86 A'   34 A"   87 A'   88 A'   35 A"   89 A'   90 A'   91 A'                 
 23.332  27.899  28.322  28.353  28.414  28.514  28.540  28.541
 92 A'   93 A'   36 A"   94 A'   95 A'   37 A"   96 A'   38 A"                 
 28.607  28.733  66.716 127.868 127.896 127.981 151.6961901.866
 97 A'   98 A'   99 A'   39 A"  100 A'  101 A'  102 A'  103 A'                 
 --------------------------------------------------------------

          Ground-State Mulliken Net Atomic Charges

     Atom                 Charge (a.u.)
  ----------------------------------------
      1 H                     0.139295
      2 F                     0.026797
      3 H                     0.145926
      4 I                     0.305765
      5 C                    -0.333136
      6 C                    -0.284646
  ----------------------------------------
  Sum of atomic charges =     0.000000

 -----------------------------------------------------------------
                    Cartesian Multipole Moments
 -----------------------------------------------------------------
    Charge (ESU x 10^10)
                 0.0000
    Dipole Moment (Debye)
         X      -0.0155      Y      -0.7690      Z      -0.0000
       Tot       0.7691
    Quadrupole Moments (Debye-Ang)
        XX     -39.4025     XY      -1.8901     YY     -47.7903
        XZ       0.0000     YZ       0.0000     ZZ     -48.2475
    Octopole Moments (Debye-Ang^2)
       XXX       1.5057    XXY      -7.5598    XYY      -4.1420
       YYY       0.9702    XXZ       0.0000    XYZ      -0.0000
       YYZ      -0.0000    XZZ     -14.1554    YZZ       2.7860
       ZZZ      -0.0000
    Hexadecapole Moments (Debye-Ang^3)
      XXXX    -403.4094   XXXY     -21.0991   XXYY    -104.7295
      XYYY     -10.4381   YYYY    -175.5588   XXXZ       0.0000
      XXYZ      -0.0000   XYYZ       0.0000   YYYZ      -0.0000
      XXZZ    -120.5159   XYZZ       2.8931   YYZZ     -39.8581
      XZZZ       0.0000   YZZZ      -0.0000   ZZZZ     -63.6310
 -----------------------------------------------------------------
 Calculating analytic gradient of the SCF energy
 Gradient of SCF Energy
            1           2           3           4           5           6
    1   0.0925919  -0.1078649   0.0627645   0.3441620  -0.0164497  -0.3752037
    2   0.0099713  -0.1217708  -0.0695919   0.2468053  -0.0080609  -0.0573530
    3   0.0000000  -0.0000000   0.0000000  -0.0000000  -0.0000000   0.0000000
 Max gradient component =       3.752E-01
 RMS gradient           =       1.429E-01
 Gradient time:  CPU 4.60 s  wall 1.25 s
 Geometry Optimization Parameters
   NAtoms,    NIC,     NZ,  NCons,   NDum,   NFix, NCnnct, MaxDiis
        6      32       0       0       0       0       0       0

 Cartesian Hessian Update
 Hessian Updated using BFGS Update


** GEOMETRY OPTIMIZATION IN DELOCALIZED INTERNAL COORDINATES **
   Searching for a Minimum

   Optimization Cycle:   3

                       Coordinates (Angstroms)
     ATOM                X               Y               Z
      1  H         3.8979769890    0.1846062948    0.0000000000
      2  F         0.2726952773    1.5972789783    0.0000000000
      3  H         3.1654884374   -1.6658060137    0.0000000000
      4  I        -0.7329216116   -0.2707260110    0.0000000000
      5  C         2.6456833692   -0.3898297609    0.0000000000
      6  C         0.8390547056    0.3211131454    0.0000000000
   Point Group: cs    Number of degrees of freedom:     9


   Energy is  -7096.371515572

 Hessian Updated using BFGS Update

  9 Hessian modes will be used to form the next step
  Hessian Eigenvalues:
     0.086462    0.137519    0.138777    0.159759    0.160038    0.188014
     0.250476    0.392167    0.975964

 Minimum Search - Taking Simple RFO Step
 Searching for Lamda that Minimizes Along All modes
 Value Taken    Lamda =  -0.25252949
 Calculated Step too Large.  Step scaled by  0.400971
 Step Taken.  Stepsize is  0.300000

                             Maximum     Tolerance    Cnvgd?
         Gradient           0.238344      0.000300      NO
         Displacement       0.186655      0.001200      NO
         Energy change     -0.142779      0.000001      NO


 New Cartesian Coordinates Obtained by Inverse Iteration

 Displacement from previous Coordinates is:  0.372108
 ----------------------------------------------------------------
             Standard Nuclear Orientation (Angstroms)
    I     Atom           X                Y                Z
 ----------------------------------------------------------------
    1      H       3.8089401662     0.2113028848     0.0000000000
    2      F       0.3791618276     1.5795597556     0.0000000000
    3      H       3.0840839917    -1.6157981868     0.0000000000
    4      I      -0.7089246136    -0.3201864514     0.0000000000
    5      C       2.6177532689    -0.3734019090     0.0000000000
    6      C       0.9069625261     0.2951605396     0.0000000000
 ----------------------------------------------------------------
 Molecular Point Group                 Cs    NOp =  2
 Largest Abelian Subgroup              Cs    NOp =  2
 Nuclear Repulsion Energy =   326.6001905412 hartrees
 There are       38 alpha and       38 beta electrons
 Applying Cartesian multipole field
    Component          Value
    ---------          -----
     (2,0,0)        1.00000E-11
     (0,2,0)        2.00000E-11
     (0,0,2)       -3.00000E-11
 Nucleus-field energy     =     0.0000000058 hartrees
 Requested basis set is 6-311++G(d,p)
 There are 52 shells and 142 basis functions
 A cutoff of  1.0D-11 yielded   1223 shell pairs
 There are      9476 function pairs (     10622 Cartesian)
 Smallest overlap matrix eigenvalue = 4.79E-04
 Guess MOs from SCF MO coefficient file

 -----------------------------------------------------------------------
  General SCF calculation program by
  Eric Jon Sundstrom, Paul Horn, Yuezhi Mao, Dmitri Zuev, Alec White,
  David Stuck, Shaama M.S., Shane Yost, Joonho Lee, David Small,
  Daniel Levine, Susi Lehtola, Hugh Burton, Evgeny Epifanovsky
 -----------------------------------------------------------------------
 Exchange:     0.2000 Hartree-Fock + 0.0800 Slater + 0.7200 B88
 Correlation:  0.1900 VWN1RPA + 0.8100 LYP
 Using SG-1 standard quadrature grid
 using 4 threads for integral computing
 -------------------------------------------------------
 OpenMP Integral computing Module                
 Release: version 2.0, May 2017, Q-Chem Inc. Pleasanton 
 -------------------------------------------------------
 -------------------------------------------------------
 OpenMP BLAS3 based DFT computing Module                
 Release: version 1.0, May 2013, Q-Chem Inc. Pittsburgh 
 -------------------------------------------------------
 A restricted SCF calculation will be
 performed using DIIS
 SCF converges when DIIS error is below 1.0e-08
 ---------------------------------------
  Cycle       Energy         DIIS error
 ---------------------------------------
    1   -7096.4645060899      1.07e-03  
    2   -7096.4641709108      1.23e-03  
    3   -7096.4614036253      1.50e-03  
    4   -7096.4681900691      2.50e-04  
    5   -7096.4683716418      4.89e-05  
    6   -7096.4683764445      2.02e-05  
    7   -7096.4683774634      5.34e-06  
    8   -7096.4683775506      2.23e-06  
    9   -7096.4683775584      5.39e-07  
   10   -7096.4683775590      1.36e-07  
   11   -7096.4683775591      2.15e-08  
   12   -7096.4683775591      6.59e-09  Convergence criterion met
 ---------------------------------------
 SCF time:   CPU 16.18s  wall 5.00s 
 SCF   energy in the final basis set =    -7096.4683775591
 Total energy in the final basis set =    -7096.4683775591

 --------------------------------------------------------------
             Orbital Energies (a.u.) and Symmetries
 --------------------------------------------------------------

 Alpha MOs, Restricted
 -- Occupied --                  
******* -176.33 -165.73 -165.73 -165.73  -35.83  -31.32  -31.32
  1 A'    2 A'    3 A'    1 A"    4 A'    5 A'    6 A'    2 A"                 
-31.314 -24.725 -22.970 -22.969 -22.968 -22.966 -22.966 -10.340
  7 A'    8 A'    9 A'    3 A"   10 A'    4 A"   11 A'   12 A'                 
-10.279  -6.381  -4.794  -4.781  -4.778  -2.066  -2.057  -2.056
 13 A'   14 A'   15 A'    5 A"   16 A'   17 A'    6 A"   18 A'                 
 -2.044  -2.044  -1.278  -0.815  -0.650  -0.606  -0.517  -0.513
  7 A"   19 A'   20 A'   21 A'   22 A'   23 A'   24 A'    8 A"                 
 -0.480  -0.392  -0.362  -0.337  -0.267  -0.222
 25 A'   26 A'   27 A'    9 A"   28 A'   10 A"                                 
 -- Virtual --                   
 -0.099  -0.063  -0.009   0.007   0.027   0.034   0.052   0.068
 11 A"   29 A'   30 A'   31 A'   32 A'   33 A'   34 A'   12 A"                 
  0.093   0.095   0.100   0.114   0.125   0.138   0.148   0.163
 13 A"   35 A'   36 A'   37 A'   38 A'   39 A'   40 A'   41 A'                 
  0.208   0.226   0.262   0.284   0.294   0.318   0.377   0.402
 14 A"   42 A'   15 A"   43 A'   44 A'   45 A'   46 A'   47 A'                 
  0.419   0.426   0.436   0.462   0.492   0.514   0.529   0.568
 16 A"   48 A'   17 A"   49 A'   50 A'   18 A"   51 A'   52 A'                 
  0.577   0.580   0.683   0.728   0.781   0.820   0.833   1.072
 19 A"   53 A'   54 A'   55 A'   56 A'   57 A'   58 A'   20 A"                 
  1.098   1.238   1.262   1.284   1.314   1.314   1.375   1.383
 21 A"   22 A"   59 A'   60 A'   61 A'   23 A"   62 A'   63 A'                 
  1.396   1.426   1.450   1.457   1.548   1.576   1.684   1.749
 24 A"   64 A'   65 A'   25 A"   66 A'   67 A'   26 A"   68 A'                 
  1.773   1.780   1.857   1.963   2.138   2.299   2.572   2.610
 27 A"   69 A'   70 A'   71 A'   72 A'   73 A'   28 A"   74 A'                 
  2.616   2.700   2.800   2.816   3.221   3.394   3.719   3.738
 75 A'   29 A"   76 A'   77 A'   78 A'   79 A'   30 A"   80 A'                 
  3.869   3.894   3.957   4.005   4.013   4.162   4.339   4.441
 81 A'   31 A"   32 A"   82 A'   33 A"   83 A'   84 A'   85 A'                 
  4.628   5.981   6.026   6.156   6.248   6.360   6.463  23.325
 86 A'   34 A"   87 A'   88 A'   35 A"   89 A'   90 A'   91 A'                 
 23.360  27.897  28.326  28.357  28.419  28.518  28.542  28.546
 92 A'   93 A'   36 A"   94 A'   95 A'   37 A"   96 A'   38 A"                 
 28.603  28.715  66.717 127.871 127.898 127.979 151.6941901.863
 97 A'   98 A'   99 A'   39 A"  100 A'  101 A'  102 A'  103 A'                 

 Beta MOs, Restricted
 -- Occupied --                  
******* -176.33 -165.73 -165.73 -165.73  -35.83  -31.32  -31.32
  1 A'    2 A'    3 A'    1 A"    4 A'    5 A'    6 A'    2 A"                 
-31.314 -24.725 -22.970 -22.969 -22.968 -22.966 -22.966 -10.340
  7 A'    8 A'    9 A'    3 A"   10 A'    4 A"   11 A'   12 A'                 
-10.279  -6.381  -4.794  -4.781  -4.778  -2.066  -2.057  -2.056
 13 A'   14 A'   15 A'    5 A"   16 A'   17 A'    6 A"   18 A'                 
 -2.044  -2.044  -1.278  -0.815  -0.650  -0.606  -0.517  -0.513
  7 A"   19 A'   20 A'   21 A'   22 A'   23 A'   24 A'    8 A"                 
 -0.480  -0.392  -0.362  -0.337  -0.267  -0.222
 25 A'   26 A'   27 A'    9 A"   28 A'   10 A"                                 
 -- Virtual --                   
 -0.099  -0.063  -0.009   0.007   0.027   0.034   0.052   0.068
 11 A"   29 A'   30 A'   31 A'   32 A'   33 A'   34 A'   12 A"                 
  0.093   0.095   0.100   0.114   0.125   0.138   0.148   0.163
 13 A"   35 A'   36 A'   37 A'   38 A'   39 A'   40 A'   41 A'                 
  0.208   0.226   0.262   0.284   0.294   0.318   0.377   0.402
 14 A"   42 A'   15 A"   43 A'   44 A'   45 A'   46 A'   47 A'                 
  0.419   0.426   0.436   0.462   0.492   0.514   0.529   0.568
 16 A"   48 A'   17 A"   49 A'   50 A'   18 A"   51 A'   52 A'                 
  0.577   0.580   0.683   0.728   0.781   0.820   0.833   1.072
 19 A"   53 A'   54 A'   55 A'   56 A'   57 A'   58 A'   20 A"                 
  1.098   1.238   1.262   1.284   1.314   1.314   1.375   1.383
 21 A"   22 A"   59 A'   60 A'   61 A'   23 A"   62 A'   63 A'                 
  1.396   1.426   1.450   1.457   1.548   1.576   1.684   1.749
 24 A"   64 A'   65 A'   25 A"   66 A'   67 A'   26 A"   68 A'                 
  1.773   1.780   1.857   1.963   2.138   2.299   2.572   2.610
 27 A"   69 A'   70 A'   71 A'   72 A'   73 A'   28 A"   74 A'                 
  2.616   2.700   2.800   2.816   3.221   3.394   3.719   3.738
 75 A'   29 A"   76 A'   77 A'   78 A'   79 A'   30 A"   80 A'                 
  3.869   3.894   3.957   4.005   4.013   4.162   4.339   4.441
 81 A'   31 A"   32 A"   82 A'   33 A"   83 A'   84 A'   85 A'                 
  4.628   5.981   6.026   6.156   6.248   6.360   6.463  23.325
 86 A'   34 A"   87 A'   88 A'   35 A"   89 A'   90 A'   91 A'                 
 23.360  27.897  28.326  28.357  28.419  28.518  28.542  28.546
 92 A'   93 A'   36 A"   94 A'   95 A'   37 A"   96 A'   38 A"                 
 28.603  28.715  66.717 127.871 127.898 127.979 151.6941901.863
 97 A'   98 A'   99 A'   39 A"  100 A'  101 A'  102 A'  103 A'                 
 --------------------------------------------------------------

          Ground-State Mulliken Net Atomic Charges

     Atom                 Charge (a.u.)
  ----------------------------------------
      1 H                     0.142864
      2 F                     0.013872
      3 H                     0.145234
      4 I                     0.265254
      5 C                    -0.320052
      6 C                    -0.247172
  ----------------------------------------
  Sum of atomic charges =     0.000000

 -----------------------------------------------------------------
                    Cartesian Multipole Moments
 -----------------------------------------------------------------
    Charge (ESU x 10^10)
                 0.0000
    Dipole Moment (Debye)
         X       0.1470      Y      -0.8408      Z       0.0000
       Tot       0.8536
    Quadrupole Moments (Debye-Ang)
        XX     -39.2761     XY      -1.6684     YY     -47.6456
        XZ      -0.0000     YZ      -0.0000     ZZ     -48.1442
    Octopole Moments (Debye-Ang^2)
       XXX      -3.0577    XXY      -5.0903    XYY      -5.3925
       YYY       5.1555    XXZ       0.0000    XYZ       0.0000
       YYZ      -0.0000    XZZ     -14.2808    YZZ       4.1262
       ZZZ       0.0000
    Hexadecapole Moments (Debye-Ang^3)
      XXXX    -398.8276   XXXY     -22.1268   XXYY    -102.8869
      XYYY     -17.0287   YYYY    -175.8558   XXXZ       0.0000
      XXYZ       0.0000   XYYZ      -0.0000   YYYZ       0.0000
      XXZZ    -115.6451   XYZZ       0.2422   YYZZ     -39.7739
      XZZZ      -0.0000   YZZZ       0.0000   ZZZZ     -63.2409
 -----------------------------------------------------------------
 Calculating analytic gradient of the SCF energy
 Gradient of SCF Energy
            1           2           3           4           5           6
    1   0.0878080  -0.0987167   0.0576725   0.2675260   0.0038417  -0.3181315
    2   0.0124096  -0.0943740  -0.0686639   0.1965470  -0.0153902  -0.0305284
    3   0.0000000   0.0000000  -0.0000000   0.0000000  -0.0000000   0.0000000
 Max gradient component =       3.181E-01
 RMS gradient           =       1.172E-01
 Gradient time:  CPU 4.63 s  wall 1.25 s
 Geometry Optimization Parameters
   NAtoms,    NIC,     NZ,  NCons,   NDum,   NFix, NCnnct, MaxDiis
        6      32       0       0       0       0       0       0

 Cartesian Hessian Update
 Hessian Updated using BFGS Update


** GEOMETRY OPTIMIZATION IN DELOCALIZED INTERNAL COORDINATES **
   Searching for a Minimum

   Optimization Cycle:   4

                       Coordinates (Angstroms)
     ATOM                X               Y               Z
      1  H         3.8089401662    0.2113028848    0.0000000000
      2  F         0.3791618276    1.5795597556    0.0000000000
      3  H         3.0840839917   -1.6157981868    0.0000000000
      4  I        -0.7089246136   -0.3201864514    0.0000000000
      5  C         2.6177532689   -0.3734019090    0.0000000000
      6  C         0.9069625261    0.2951605396    0.0000000000
   Point Group: cs    Number of degrees of freedom:     9


   Energy is  -7096.468377559

 Hessian Updated using BFGS Update

  9 Hessian modes will be used to form the next step
  Hessian Eigenvalues:
     0.035081    0.134226    0.138802    0.159958    0.160822    0.206492
     0.249612    0.388594    1.124651

 Minimum Search - Taking Simple RFO Step
 Searching for Lamda that Minimizes Along All modes
 Value Taken    Lamda =  -0.26813395
 Calculated Step too Large.  Step scaled by  0.334221
 Step Taken.  Stepsize is  0.300000

                             Maximum     Tolerance    Cnvgd?
         Gradient           0.188937      0.000300      NO
         Displacement       0.196164      0.001200      NO
         Energy change     -0.096862      0.000001      NO


 New Cartesian Coordinates Obtained by Inverse Iteration

 Displacement from previous Coordinates is:  0.390157
 ----------------------------------------------------------------
             Standard Nuclear Orientation (Angstroms)
    I     Atom           X                Y                Z
 ----------------------------------------------------------------
    1      H       3.7138175613     0.2381499931     0.0000000000
    2      F       0.4921684407     1.5507504523     0.0000000000
    3      H       3.0056409945    -1.5603458691     0.0000000000
    4      I      -0.6816754788    -0.3607452832     0.0000000000
    5      C       2.5807594576    -0.3549024491     0.0000000000
    6      C       0.9772661917     0.2637297889     0.0000000000
 ----------------------------------------------------------------
 Molecular Point Group                 Cs    NOp =  2
 Largest Abelian Subgroup              Cs    NOp =  2
 Nuclear Repulsion Energy =   324.6896759588 hartrees
 There are       38 alpha and       38 beta electrons
 Applying Cartesian multipole field
    Component          Value
    ---------          -----
     (2,0,0)        1.00000E-11
     (0,2,0)        2.00000E-11
     (0,0,2)       -3.00000E-11
 Nucleus-field energy     =     0.0000000057 hartrees
 Requested basis set is 6-311++G(d,p)
 There are 52 shells and 142 basis functions
 A cutoff of  1.0D-11 yielded   1227 shell pairs
 There are      9508 function pairs (     10651 Cartesian)
 Smallest overlap matrix eigenvalue = 3.31E-04
 Guess MOs from SCF MO coefficient file

 -----------------------------------------------------------------------
  General SCF calculation program by
  Eric Jon Sundstrom, Paul Horn, Yuezhi Mao, Dmitri Zuev, Alec White,
  David Stuck, Shaama M.S., Shane Yost, Joonho Lee, David Small,
  Daniel Levine, Susi Lehtola, Hugh Burton, Evgeny Epifanovsky
 -----------------------------------------------------------------------
 Exchange:     0.2000 Hartree-Fock + 0.0800 Slater + 0.7200 B88
 Correlation:  0.1900 VWN1RPA + 0.8100 LYP
 Using SG-1 standard quadrature grid
 using 4 threads for integral computing
 -------------------------------------------------------
 OpenMP Integral computing Module                
 Release: version 2.0, May 2017, Q-Chem Inc. Pleasanton 
 -------------------------------------------------------
 -------------------------------------------------------
 OpenMP BLAS3 based DFT computing Module                
 Release: version 1.0, May 2013, Q-Chem Inc. Pittsburgh 
 -------------------------------------------------------
 A restricted SCF calculation will be
 performed using DIIS
 SCF converges when DIIS error is below 1.0e-08
 ---------------------------------------
  Cycle       Energy         DIIS error
 ---------------------------------------
    1   -7096.5506574596      1.08e-03  
    2   -7096.5522635122      9.37e-04  
    3   -7096.5496212430      1.30e-03  
    4   -7096.5546020191      1.66e-04  
    5   -7096.5546749264      3.88e-05  
    6   -7096.5546764890      1.97e-05  
    7   -7096.5546771016      3.65e-06  
    8   -7096.5546771347      4.70e-07  
    9   -7096.5546771352      2.53e-07  
   10   -7096.5546771354      1.04e-07  
   11   -7096.5546771354      1.46e-08  
   12   -7096.5546771354      4.08e-09  Convergence criterion met
 ---------------------------------------
 SCF time:   CPU 16.29s  wall 5.00s 
 SCF   energy in the final basis set =    -7096.5546771354
 Total energy in the final basis set =    -7096.5546771354

 --------------------------------------------------------------
             Orbital Energies (a.u.) and Symmetries
 --------------------------------------------------------------

 Alpha MOs, Restricted
 -- Occupied --                  
******* -176.32 -165.73 -165.73 -165.73  -35.82  -31.31  -31.31
  1 A'    2 A'    3 A'    1 A"    4 A'    5 A'    6 A'    2 A"                 
-31.310 -24.723 -22.966 -22.965 -22.964 -22.962 -22.961 -10.337
  7 A'    8 A'    9 A'    3 A"   10 A'    4 A"   11 A'   12 A'                 
-10.267  -6.376  -4.789  -4.775  -4.773  -2.060  -2.051  -2.050
 13 A'   14 A'   15 A'    5 A"   16 A'   17 A'    6 A"   18 A'                 
 -2.039  -2.038  -1.275  -0.805  -0.667  -0.607  -0.516  -0.510
  7 A"   19 A'   20 A'   21 A'   22 A'   23 A'   24 A'    8 A"                 
 -0.483  -0.398  -0.372  -0.332  -0.269  -0.230
 25 A'   26 A'   27 A'    9 A"   28 A'   10 A"                                 
 -- Virtual --                   
 -0.087  -0.034  -0.012   0.016   0.030   0.035   0.062   0.068
 11 A"   29 A'   30 A'   31 A'   32 A'   33 A'   34 A'   12 A"                 
  0.095   0.098   0.102   0.114   0.136   0.145   0.162   0.168
 13 A"   35 A'   36 A'   37 A'   38 A'   39 A'   40 A'   41 A'                 
  0.210   0.235   0.265   0.283   0.297   0.324   0.371   0.410
 14 A"   42 A'   15 A"   43 A'   44 A'   45 A'   46 A'   47 A'                 
  0.420   0.429   0.432   0.472   0.494   0.518   0.525   0.572
 16 A"   48 A'   17 A"   49 A'   50 A'   51 A'   18 A"   52 A'                 
  0.577   0.595   0.693   0.725   0.776   0.823   0.841   1.060
 19 A"   53 A'   54 A'   55 A'   56 A'   57 A'   58 A'   20 A"                 
  1.087   1.241   1.285   1.311   1.325   1.329   1.383   1.396
 21 A"   22 A"   59 A'   60 A'   23 A"   61 A'   62 A'   24 A"                 
  1.401   1.437   1.480   1.487   1.556   1.586   1.727   1.806
 63 A'   64 A'   25 A"   65 A'   66 A'   67 A'   26 A"   68 A'                 
  1.815   1.826   1.874   2.039   2.180   2.374   2.576   2.628
 69 A'   27 A"   70 A'   71 A'   72 A'   73 A'   28 A"   74 A'                 
  2.640   2.723   2.819   2.848   3.299   3.521   3.727   3.748
 75 A'   29 A"   76 A'   77 A'   78 A'   79 A'   30 A"   80 A'                 
  3.900   3.912   3.958   4.008   4.015   4.161   4.308   4.449
 81 A'   31 A"   32 A"   82 A'   33 A"   83 A'   84 A'   85 A'                 
  4.659   5.985   6.029   6.159   6.252   6.365   6.490  23.348
 86 A'   34 A"   87 A'   88 A'   35 A"   89 A'   90 A'   91 A'                 
 23.423  27.897  28.330  28.361  28.423  28.521  28.545  28.550
 92 A'   93 A'   36 A"   94 A'   95 A'   37 A"   96 A'   38 A"                 
 28.603  28.706  66.720 127.875 127.901 127.979 151.6931901.861
 97 A'   98 A'   99 A'   39 A"  100 A'  101 A'  102 A'  103 A'                 

 Beta MOs, Restricted
 -- Occupied --                  
******* -176.32 -165.73 -165.73 -165.73  -35.82  -31.31  -31.31
  1 A'    2 A'    3 A'    1 A"    4 A'    5 A'    6 A'    2 A"                 
-31.310 -24.723 -22.966 -22.965 -22.964 -22.962 -22.961 -10.337
  7 A'    8 A'    9 A'    3 A"   10 A'    4 A"   11 A'   12 A'                 
-10.267  -6.376  -4.789  -4.775  -4.773  -2.060  -2.051  -2.050
 13 A'   14 A'   15 A'    5 A"   16 A'   17 A'    6 A"   18 A'                 
 -2.039  -2.038  -1.275  -0.805  -0.667  -0.607  -0.516  -0.510
  7 A"   19 A'   20 A'   21 A'   22 A'   23 A'   24 A'    8 A"                 
 -0.483  -0.398  -0.372  -0.332  -0.269  -0.230
 25 A'   26 A'   27 A'    9 A"   28 A'   10 A"                                 
 -- Virtual --                   
 -0.087  -0.034  -0.012   0.016   0.030   0.035   0.062   0.068
 11 A"   29 A'   30 A'   31 A'   32 A'   33 A'   34 A'   12 A"                 
  0.095   0.098   0.102   0.114   0.136   0.145   0.162   0.168
 13 A"   35 A'   36 A'   37 A'   38 A'   39 A'   40 A'   41 A'                 
  0.210   0.235   0.265   0.283   0.297   0.324   0.371   0.410
 14 A"   42 A'   15 A"   43 A'   44 A'   45 A'   46 A'   47 A'                 
  0.420   0.429   0.432   0.472   0.494   0.518   0.525   0.572
 16 A"   48 A'   17 A"   49 A'   50 A'   51 A'   18 A"   52 A'                 
  0.577   0.595   0.693   0.725   0.776   0.823   0.841   1.060
 19 A"   53 A'   54 A'   55 A'   56 A'   57 A'   58 A'   20 A"                 
  1.087   1.241   1.285   1.311   1.325   1.329   1.383   1.396
 21 A"   22 A"   59 A'   60 A'   23 A"   61 A'   62 A'   24 A"                 
  1.401   1.437   1.480   1.487   1.556   1.586   1.727   1.806
 63 A'   64 A'   25 A"   65 A'   66 A'   67 A'   26 A"   68 A'                 
  1.815   1.826   1.874   2.039   2.180   2.374   2.576   2.628
 69 A'   27 A"   70 A'   71 A'   72 A'   73 A'   28 A"   74 A'                 
  2.640   2.723   2.819   2.848   3.299   3.521   3.727   3.748
 75 A'   29 A"   76 A'   77 A'   78 A'   79 A'   30 A"   80 A'                 
  3.900   3.912   3.958   4.008   4.015   4.161   4.308   4.449
 81 A'   31 A"   32 A"   82 A'   33 A"   83 A'   84 A'   85 A'                 
  4.659   5.985   6.029   6.159   6.252   6.365   6.490  23.348
 86 A'   34 A"   87 A'   88 A'   35 A"   89 A'   90 A'   91 A'                 
 23.423  27.897  28.330  28.361  28.423  28.521  28.545  28.550
 92 A'   93 A'   36 A"   94 A'   95 A'   37 A"   96 A'   38 A"                 
 28.603  28.706  66.720 127.875 127.901 127.979 151.6931901.861
 97 A'   98 A'   99 A'   39 A"  100 A'  101 A'  102 A'  103 A'                 
 --------------------------------------------------------------

          Ground-State Mulliken Net Atomic Charges

     Atom                 Charge (a.u.)
  ----------------------------------------
      1 H                     0.145235
      2 F                     0.008825
      3 H                     0.143650
      4 I                     0.223908
      5 C                    -0.303379
      6 C                    -0.218240
  ----------------------------------------
  Sum of atomic charges =     0.000000

 -----------------------------------------------------------------
                    Cartesian Multipole Moments
 -----------------------------------------------------------------
    Charge (ESU x 10^10)
                -0.0000
    Dipole Moment (Debye)
         X       0.3413      Y      -0.8488      Z      -0.0000
       Tot       0.9148
    Quadrupole Moments (Debye-Ang)
        XX     -39.1614     XY      -1.4878     YY     -47.5051
        XZ      -0.0000     YZ       0.0000     ZZ     -47.9651
    Octopole Moments (Debye-Ang^2)
       XXX      -7.5892    XXY      -2.8555    XYY      -6.6777
       YYY       9.1311    XXZ      -0.0000    XYZ       0.0000
       YYZ      -0.0000    XZZ     -14.3436    YZZ       5.3372
       ZZZ       0.0000
    Hexadecapole Moments (Debye-Ang^3)
      XXXX    -393.1677   XXXY     -23.3164   XXYY    -100.9856
      XYYY     -22.5463   YYYY    -174.9835   XXXZ      -0.0000
      XXYZ       0.0000   XYYZ      -0.0000   YYYZ       0.0000
      XXZZ    -110.4267   XYZZ      -2.1161   YYZZ     -39.4774
      XZZZ       0.0000   YZZZ       0.0000   ZZZZ     -62.6563
 -----------------------------------------------------------------
 Calculating analytic gradient of the SCF energy
 Gradient of SCF Energy
            1           2           3           4           5           6
    1   0.0803101  -0.0895771   0.0519138   0.2086269   0.0231293  -0.2744029
    2   0.0132171  -0.0793594  -0.0642409   0.1577399  -0.0216692  -0.0056876
    3  -0.0000000  -0.0000000   0.0000000   0.0000000  -0.0000000   0.0000000
 Max gradient component =       2.744E-01
 RMS gradient           =       9.790E-02
 Gradient time:  CPU 4.68 s  wall 1.27 s
 Geometry Optimization Parameters
   NAtoms,    NIC,     NZ,  NCons,   NDum,   NFix, NCnnct, MaxDiis
        6      32       0       0       0       0       0       0

 Cartesian Hessian Update
 Hessian Updated using BFGS Update


** GEOMETRY OPTIMIZATION IN DELOCALIZED INTERNAL COORDINATES **
   Searching for a Minimum

   Optimization Cycle:   5

                       Coordinates (Angstroms)
     ATOM                X               Y               Z
      1  H         3.7138175613    0.2381499931    0.0000000000
      2  F         0.4921684407    1.5507504523    0.0000000000
      3  H         3.0056409945   -1.5603458691    0.0000000000
      4  I        -0.6816754788   -0.3607452832    0.0000000000
      5  C         2.5807594576   -0.3549024491    0.0000000000
      6  C         0.9772661917    0.2637297889    0.0000000000
   Point Group: cs    Number of degrees of freedom:     9


   Energy is  -7096.554677135

 Hessian Updated using BFGS Update

  9 Hessian modes will be used to form the next step
  Hessian Eigenvalues:
     0.038052    0.138741    0.141979    0.159949    0.162340    0.208145
     0.249493    0.390750    1.147765

 Minimum Search - Taking Simple RFO Step
 Searching for Lamda that Minimizes Along All modes
 Value Taken    Lamda =  -0.24212456
 Calculated Step too Large.  Step scaled by  0.333294
 Step Taken.  Stepsize is  0.300000

                             Maximum     Tolerance    Cnvgd?
         Gradient           0.151673      0.000300      NO
         Displacement       0.202422      0.001200      NO
         Energy change     -0.086300      0.000001      NO


 New Cartesian Coordinates Obtained by Inverse Iteration

 Displacement from previous Coordinates is:  0.396640
 ----------------------------------------------------------------
             Standard Nuclear Orientation (Angstroms)
    I     Atom           X                Y                Z
 ----------------------------------------------------------------
    1      H       3.6170660126     0.2646194356     0.0000000000
    2      F       0.6046328343     1.5215186938     0.0000000000
    3      H       2.9270713630    -1.5054320706     0.0000000000
    4      I      -0.6465081921    -0.4005048640     0.0000000000
    5      C       2.5368549838    -0.3350759991     0.0000000000
    6      C       1.0488601653     0.2315114372     0.0000000000
 ----------------------------------------------------------------
 Molecular Point Group                 Cs    NOp =  2
 Largest Abelian Subgroup              Cs    NOp =  2
 Nuclear Repulsion Energy =   324.0974921447 hartrees
 There are       38 alpha and       38 beta electrons
 Applying Cartesian multipole field
    Component          Value
    ---------          -----
     (2,0,0)        1.00000E-11
     (0,2,0)        2.00000E-11
     (0,0,2)       -3.00000E-11
 Nucleus-field energy     =     0.0000000056 hartrees
 Requested basis set is 6-311++G(d,p)
 There are 52 shells and 142 basis functions
 A cutoff of  1.0D-11 yielded   1228 shell pairs
 There are      9530 function pairs (     10672 Cartesian)
 Smallest overlap matrix eigenvalue = 2.17E-04
 Guess MOs from SCF MO coefficient file

 -----------------------------------------------------------------------
  General SCF calculation program by
  Eric Jon Sundstrom, Paul Horn, Yuezhi Mao, Dmitri Zuev, Alec White,
  David Stuck, Shaama M.S., Shane Yost, Joonho Lee, David Small,
  Daniel Levine, Susi Lehtola, Hugh Burton, Evgeny Epifanovsky
 -----------------------------------------------------------------------
 Exchange:     0.2000 Hartree-Fock + 0.0800 Slater + 0.7200 B88
 Correlation:  0.1900 VWN1RPA + 0.8100 LYP
 Using SG-1 standard quadrature grid
 using 4 threads for integral computing
 -------------------------------------------------------
 OpenMP Integral computing Module                
 Release: version 2.0, May 2017, Q-Chem Inc. Pleasanton 
 -------------------------------------------------------
 -------------------------------------------------------
 OpenMP BLAS3 based DFT computing Module                
 Release: version 1.0, May 2013, Q-Chem Inc. Pittsburgh 
 -------------------------------------------------------
 A restricted SCF calculation will be
 performed using DIIS
 SCF converges when DIIS error is below 1.0e-08
 ---------------------------------------
  Cycle       Energy         DIIS error
 ---------------------------------------
    1   -7096.6272625714      1.16e-03  
    2   -7096.6300508396      7.61e-04  
    3   -7096.6285149339      1.04e-03  
    4   -7096.6315029708      1.87e-04  
    5   -7096.6315919927      5.27e-05  
    6   -7096.6315983076      1.58e-05  
    7   -7096.6315986444      3.27e-06  
    8   -7096.6315986679      1.67e-06  
    9   -7096.6315986736      3.23e-07  
   10   -7096.6315986738      5.89e-08  
   11   -7096.6315986738      1.03e-08  
   12   -7096.6315986737      2.33e-09  Convergence criterion met
 ---------------------------------------
 SCF time:   CPU 16.46s  wall 4.00s 
 SCF   energy in the final basis set =    -7096.6315986737
 Total energy in the final basis set =    -7096.6315986737

 --------------------------------------------------------------
             Orbital Energies (a.u.) and Symmetries
 --------------------------------------------------------------

 Alpha MOs, Restricted
 -- Occupied --                  
******* -176.32 -165.72 -165.72 -165.72  -35.82  -31.31  -31.31
  1 A'    2 A'    3 A'    1 A"    4 A'    5 A'    6 A'    2 A"                 
-31.306 -24.719 -22.962 -22.961 -22.960 -22.957 -22.957 -10.330
  7 A'    8 A'    9 A'    3 A"   10 A'    4 A"   11 A'   12 A'                 
-10.252  -6.371  -4.784  -4.770  -4.769  -2.054  -2.046  -2.046
 13 A'   14 A'   15 A'    5 A"   16 A'   17 A'    6 A"   18 A'                 
 -2.034  -2.033  -1.272  -0.798  -0.687  -0.606  -0.517  -0.507
  7 A"   19 A'   20 A'   21 A'   22 A'   23 A'   24 A'    8 A"                 
 -0.487  -0.404  -0.379  -0.329  -0.271  -0.239
 25 A'   26 A'   27 A'    9 A"   28 A'   10 A"                                 
 -- Virtual --                   
 -0.072  -0.016  -0.014   0.024   0.032   0.039   0.068   0.076
 11 A"   29 A'   30 A'   31 A'   32 A'   33 A'   12 A"   34 A'                 
  0.097   0.100   0.109   0.115   0.140   0.153   0.175   0.183
 13 A"   35 A'   36 A'   37 A'   38 A'   39 A'   40 A'   41 A'                 
  0.212   0.251   0.269   0.283   0.301   0.331   0.367   0.419
 14 A"   42 A'   15 A"   43 A'   44 A'   45 A'   46 A'   47 A'                 
  0.421   0.429   0.432   0.482   0.489   0.514   0.534   0.580
 16 A"   17 A"   48 A'   49 A'   50 A'   51 A'   18 A"   19 A"                 
  0.589   0.610   0.704   0.722   0.770   0.834   0.856   1.049
 52 A'   53 A'   54 A'   55 A'   56 A'   57 A'   58 A'   20 A"                 
  1.083   1.241   1.280   1.336   1.351   1.354   1.389   1.397
 21 A"   22 A"   59 A'   23 A"   60 A'   61 A'   62 A'   24 A"                 
  1.417   1.449   1.513   1.537   1.555   1.593   1.773   1.840
 63 A'   64 A'   25 A"   65 A'   66 A'   67 A'   26 A"   68 A'                 
  1.876   1.885   1.912   2.133   2.224   2.457   2.586   2.647
 69 A'   27 A"   70 A'   71 A'   72 A'   73 A'   28 A"   74 A'                 
  2.664   2.755   2.840   2.913   3.376   3.614   3.735   3.766
 75 A'   29 A"   76 A'   77 A'   78 A'   79 A'   30 A"   80 A'                 
  3.928   3.930   3.959   4.012   4.019   4.163   4.288   4.459
 31 A"   81 A'   32 A"   82 A'   33 A"   83 A'   84 A'   85 A'                 
  4.704   5.989   6.034   6.164   6.257   6.365   6.528  23.392
 86 A'   34 A"   87 A'   88 A'   35 A"   89 A'   90 A'   91 A'                 
 23.527  27.899  28.334  28.364  28.428  28.525  28.548  28.555
 92 A'   93 A'   36 A"   94 A'   95 A'   37 A"   96 A'   38 A"                 
 28.604  28.706  66.725 127.878 127.904 127.980 151.6941901.862
 97 A'   98 A'   99 A'   39 A"  100 A'  101 A'  102 A'  103 A'                 

 Beta MOs, Restricted
 -- Occupied --                  
******* -176.32 -165.72 -165.72 -165.72  -35.82  -31.31  -31.31
  1 A'    2 A'    3 A'    1 A"    4 A'    5 A'    6 A'    2 A"                 
-31.306 -24.719 -22.962 -22.961 -22.960 -22.957 -22.957 -10.330
  7 A'    8 A'    9 A'    3 A"   10 A'    4 A"   11 A'   12 A'                 
-10.252  -6.371  -4.784  -4.770  -4.769  -2.054  -2.046  -2.046
 13 A'   14 A'   15 A'    5 A"   16 A'   17 A'    6 A"   18 A'                 
 -2.034  -2.033  -1.272  -0.798  -0.687  -0.606  -0.517  -0.507
  7 A"   19 A'   20 A'   21 A'   22 A'   23 A'   24 A'    8 A"                 
 -0.487  -0.404  -0.379  -0.329  -0.271  -0.239
 25 A'   26 A'   27 A'    9 A"   28 A'   10 A"                                 
 -- Virtual --                   
 -0.072  -0.016  -0.014   0.024   0.032   0.039   0.068   0.076
 11 A"   29 A'   30 A'   31 A'   32 A'   33 A'   12 A"   34 A'                 
  0.097   0.100   0.109   0.115   0.140   0.153   0.175   0.183
 13 A"   35 A'   36 A'   37 A'   38 A'   39 A'   40 A'   41 A'                 
  0.212   0.251   0.269   0.283   0.301   0.331   0.367   0.419
 14 A"   42 A'   15 A"   43 A'   44 A'   45 A'   46 A'   47 A'                 
  0.421   0.429   0.432   0.482   0.489   0.514   0.534   0.580
 16 A"   17 A"   48 A'   49 A'   50 A'   51 A'   18 A"   19 A"                 
  0.589   0.610   0.704   0.722   0.770   0.834   0.856   1.049
 52 A'   53 A'   54 A'   55 A'   56 A'   57 A'   58 A'   20 A"                 
  1.083   1.241   1.280   1.336   1.351   1.354   1.389   1.397
 21 A"   22 A"   59 A'   23 A"   60 A'   61 A'   62 A'   24 A"                 
  1.417   1.449   1.513   1.537   1.555   1.593   1.773   1.840
 63 A'   64 A'   25 A"   65 A'   66 A'   67 A'   26 A"   68 A'                 
  1.876   1.885   1.912   2.133   2.224   2.457   2.586   2.647
 69 A'   27 A"   70 A'   71 A'   72 A'   73 A'   28 A"   74 A'                 
  2.664   2.755   2.840   2.913   3.376   3.614   3.735   3.766
 75 A'   29 A"   76 A'   77 A'   78 A'   79 A'   30 A"   80 A'                 
  3.928   3.930   3.959   4.012   4.019   4.163   4.288   4.459
 31 A"   81 A'   32 A"   82 A'   33 A"   83 A'   84 A'   85 A'                 
  4.704   5.989   6.034   6.164   6.257   6.365   6.528  23.392
 86 A'   34 A"   87 A'   88 A'   35 A"   89 A'   90 A'   91 A'                 
 23.527  27.899  28.334  28.364  28.428  28.525  28.548  28.555
 92 A'   93 A'   36 A"   94 A'   95 A'   37 A"   96 A'   38 A"                 
 28.604  28.706  66.725 127.878 127.904 127.980 151.6941901.862
 97 A'   98 A'   99 A'   39 A"  100 A'  101 A'  102 A'  103 A'                 
 --------------------------------------------------------------

          Ground-State Mulliken Net Atomic Charges

     Atom                 Charge (a.u.)
  ----------------------------------------
      1 H                     0.146828
      2 F                     0.000361
      3 H                     0.141554
      4 I                     0.187232
      5 C                    -0.282585
      6 C                    -0.193390
  ----------------------------------------
  Sum of atomic charges =     0.000000

 -----------------------------------------------------------------
                    Cartesian Multipole Moments
 -----------------------------------------------------------------
    Charge (ESU x 10^10)
                -0.0000
    Dipole Moment (Debye)
         X       0.5540      Y      -0.8667      Z       0.0000
       Tot       1.0286
    Quadrupole Moments (Debye-Ang)
        XX     -38.9928     XY      -1.3531     YY     -47.3955
        XZ      -0.0000     YZ      -0.0000     ZZ     -47.7001
    Octopole Moments (Debye-Ang^2)
       XXX     -12.2300    XXY      -0.7959    XYY      -8.1434
       YYY      13.0250    XXZ       0.0000    XYZ       0.0000
       YYZ       0.0000    XZZ     -14.4914    YZZ       6.5328
       ZZZ       0.0000
    Hexadecapole Moments (Debye-Ang^3)
      XXXX    -385.1983   XXXY     -24.6697   XXYY     -98.9296
      XYYY     -27.3303   YYYY    -175.0899   XXXZ       0.0000
      XXYZ       0.0000   XYYZ      -0.0000   YYYZ       0.0000
      XXZZ    -104.8022   XYZZ      -4.2287   YYZZ     -39.3068
      XZZZ      -0.0000   YZZZ      -0.0000   ZZZZ     -61.8271
 -----------------------------------------------------------------
 Calculating analytic gradient of the SCF energy
 Gradient of SCF Energy
            1           2           3           4           5           6
    1   0.0703989  -0.0786863   0.0450981   0.1684463   0.0322951  -0.2375522
    2   0.0126410  -0.0688982  -0.0570546   0.1296160  -0.0233061   0.0070019
    3   0.0000000   0.0000000  -0.0000000   0.0000000  -0.0000000  -0.0000000
 Max gradient component =       2.376E-01
 RMS gradient           =       8.319E-02
 Gradient time:  CPU 4.71 s  wall 1.29 s
 Geometry Optimization Parameters
   NAtoms,    NIC,     NZ,  NCons,   NDum,   NFix, NCnnct, MaxDiis
        6      32       0       0       0       0       0       0

 Cartesian Hessian Update
 Hessian Updated using BFGS Update


** GEOMETRY OPTIMIZATION IN DELOCALIZED INTERNAL COORDINATES **
   Searching for a Minimum

   Optimization Cycle:   6

                       Coordinates (Angstroms)
     ATOM                X               Y               Z
      1  H         3.6170660126    0.2646194356    0.0000000000
      2  F         0.6046328343    1.5215186938    0.0000000000
      3  H         2.9270713630   -1.5054320706    0.0000000000
      4  I        -0.6465081921   -0.4005048640    0.0000000000
      5  C         2.5368549838   -0.3350759991    0.0000000000
      6  C         1.0488601653    0.2315114372    0.0000000000
   Point Group: cs    Number of degrees of freedom:     9


   Energy is  -7096.631598674

 Hessian Updated using BFGS Update

  9 Hessian modes will be used to form the next step
  Hessian Eigenvalues:
     0.070265    0.138758    0.144639    0.159906    0.162806    0.200188
     0.250155    0.392708    1.032498

 Minimum Search - Taking Simple RFO Step
 Searching for Lamda that Minimizes Along All modes
 Value Taken    Lamda =  -0.19917553
 Calculated Step too Large.  Step scaled by  0.360765
 Step Taken.  Stepsize is  0.300000

                             Maximum     Tolerance    Cnvgd?
         Gradient           0.134218      0.000300      NO
         Displacement       0.203511      0.001200      NO
         Energy change     -0.076922      0.000001      NO


 New Cartesian Coordinates Obtained by Inverse Iteration

 Displacement from previous Coordinates is:  0.394841
 ----------------------------------------------------------------
             Standard Nuclear Orientation (Angstroms)
    I     Atom           X                Y                Z
 ----------------------------------------------------------------
    1      H       3.5209242875     0.2893915831     0.0000000000
    2      F       0.7143217955     1.4947425665     0.0000000000
    3      H       2.8483622262    -1.4516389925     0.0000000000
    4      I      -0.6073090768    -0.4418412964     0.0000000000
    5      C       2.4904950461    -0.3149824549     0.0000000000
    6      C       1.1211828885     0.2009652272     0.0000000000
 ----------------------------------------------------------------
 Molecular Point Group                 Cs    NOp =  2
 Largest Abelian Subgroup              Cs    NOp =  2
 Nuclear Repulsion Energy =   324.1482949416 hartrees
 There are       38 alpha and       38 beta electrons
 Applying Cartesian multipole field
    Component          Value
    ---------          -----
     (2,0,0)        1.00000E-11
     (0,2,0)        2.00000E-11
     (0,0,2)       -3.00000E-11
 Nucleus-field energy     =     0.0000000056 hartrees
 Requested basis set is 6-311++G(d,p)
 There are 52 shells and 142 basis functions
 A cutoff of  1.0D-11 yielded   1228 shell pairs
 There are      9510 function pairs (     10648 Cartesian)
 Smallest overlap matrix eigenvalue = 1.36E-04
 Guess MOs from SCF MO coefficient file

 -----------------------------------------------------------------------
  General SCF calculation program by
  Eric Jon Sundstrom, Paul Horn, Yuezhi Mao, Dmitri Zuev, Alec White,
  David Stuck, Shaama M.S., Shane Yost, Joonho Lee, David Small,
  Daniel Levine, Susi Lehtola, Hugh Burton, Evgeny Epifanovsky
 -----------------------------------------------------------------------
 Exchange:     0.2000 Hartree-Fock + 0.0800 Slater + 0.7200 B88
 Correlation:  0.1900 VWN1RPA + 0.8100 LYP
 Using SG-1 standard quadrature grid
 using 4 threads for integral computing
 -------------------------------------------------------
 OpenMP Integral computing Module                
 Release: version 2.0, May 2017, Q-Chem Inc. Pleasanton 
 -------------------------------------------------------
 -------------------------------------------------------
 OpenMP BLAS3 based DFT computing Module                
 Release: version 1.0, May 2013, Q-Chem Inc. Pittsburgh 
 -------------------------------------------------------
 A restricted SCF calculation will be
 performed using DIIS
 SCF converges when DIIS error is below 1.0e-08
 ---------------------------------------
  Cycle       Energy         DIIS error
 ---------------------------------------
    1   -7096.6915059118      1.33e-03  
    2   -7096.6951702552      7.36e-04  
    3   -7096.6947222781      8.26e-04  
    4   -7096.6964514275      1.96e-04  
    5   -7096.6965463955      5.36e-05  
    6   -7096.6965536019      1.47e-05  
    7   -7096.6965539015      3.92e-06  
    8   -7096.6965539350      1.53e-06  
    9   -7096.6965539384      2.25e-07  
   10   -7096.6965539386      3.78e-08  
   11   -7096.6965539386      7.89e-09  Convergence criterion met
 ---------------------------------------
 SCF time:   CPU 15.26s  wall 4.00s 
 SCF   energy in the final basis set =    -7096.6965539386
 Total energy in the final basis set =    -7096.6965539386

 --------------------------------------------------------------
             Orbital Energies (a.u.) and Symmetries
 --------------------------------------------------------------

 Alpha MOs, Restricted
 -- Occupied --                  
******* -176.32 -165.72 -165.72 -165.72  -35.81  -31.31  -31.30
  1 A'    2 A'    3 A'    1 A"    4 A'    5 A'    6 A'    2 A"                 
-31.302 -24.714 -22.958 -22.957 -22.957 -22.953 -22.953 -10.320
  7 A'    8 A'    9 A'    3 A"   10 A'    4 A"   11 A'   12 A'                 
-10.233  -6.367  -4.779  -4.765  -4.764  -2.049  -2.042  -2.041
 13 A'   14 A'   15 A'    5 A"   16 A'   17 A'    6 A"   18 A'                 
 -2.029  -2.028  -1.268  -0.798  -0.706  -0.604  -0.521  -0.503
  7 A"   19 A'   20 A'   21 A'   22 A'   23 A'   24 A'    8 A"                 
 -0.490  -0.412  -0.382  -0.328  -0.271  -0.249
 25 A'   26 A'   27 A'    9 A"   28 A'   10 A"                                 
 -- Virtual --                   
 -0.053  -0.017  -0.008   0.028   0.033   0.046   0.068   0.083
 11 A"   29 A'   30 A'   31 A'   32 A'   33 A'   12 A"   34 A'                 
  0.098   0.100   0.115   0.123   0.142   0.160   0.187   0.209
 13 A"   35 A'   36 A'   37 A'   38 A'   39 A'   40 A'   41 A'                 
  0.214   0.273   0.278   0.285   0.307   0.339   0.368   0.421
 14 A"   15 A"   42 A'   43 A'   44 A'   45 A'   46 A'   16 A"                 
  0.426   0.427   0.436   0.486   0.495   0.513   0.537   0.587
 17 A"   47 A'   48 A'   49 A'   50 A'   51 A'   18 A"   19 A"                 
  0.619   0.627   0.710   0.728   0.765   0.849   0.875   1.037
 52 A'   53 A'   54 A'   55 A'   56 A'   57 A'   58 A'   20 A"                 
  1.094   1.240   1.275   1.345   1.368   1.377   1.398   1.400
 21 A"   22 A"   59 A'   23 A"   60 A'   61 A'   62 A'   24 A"                 
  1.431   1.469   1.550   1.556   1.593   1.610   1.824   1.861
 63 A'   64 A'   65 A'   25 A"   66 A'   67 A'   26 A"   68 A'                 
  1.946   1.949   1.973   2.241   2.265   2.534   2.604   2.666
 69 A'   27 A"   70 A'   71 A'   72 A'   73 A'   28 A"   74 A'                 
  2.681   2.791   2.867   3.033   3.457   3.648   3.744   3.786
 75 A'   29 A"   76 A'   77 A'   78 A'   79 A'   30 A"   80 A'                 
  3.943   3.958   3.961   4.019   4.023   4.161   4.276   4.468
 31 A"   81 A'   32 A"   82 A'   33 A"   83 A'   84 A'   85 A'                 
  4.753   5.994   6.038   6.171   6.263   6.361   6.573  23.438
 86 A'   34 A"   87 A'   88 A'   35 A"   89 A'   90 A'   91 A'                 
 23.743  27.901  28.338  28.367  28.431  28.528  28.550  28.559
 92 A'   93 A'   36 A"   94 A'   95 A'   37 A"   96 A'   38 A"                 
 28.605  28.710  66.733 127.882 127.906 127.982 151.6951901.862
 97 A'   98 A'   99 A'   39 A"  100 A'  101 A'  102 A'  103 A'                 

 Beta MOs, Restricted
 -- Occupied --                  
******* -176.32 -165.72 -165.72 -165.72  -35.81  -31.31  -31.30
  1 A'    2 A'    3 A'    1 A"    4 A'    5 A'    6 A'    2 A"                 
-31.302 -24.714 -22.958 -22.957 -22.957 -22.953 -22.953 -10.320
  7 A'    8 A'    9 A'    3 A"   10 A'    4 A"   11 A'   12 A'                 
-10.233  -6.367  -4.779  -4.765  -4.764  -2.049  -2.042  -2.041
 13 A'   14 A'   15 A'    5 A"   16 A'   17 A'    6 A"   18 A'                 
 -2.029  -2.028  -1.268  -0.798  -0.706  -0.604  -0.521  -0.503
  7 A"   19 A'   20 A'   21 A'   22 A'   23 A'   24 A'    8 A"                 
 -0.490  -0.412  -0.382  -0.328  -0.271  -0.249
 25 A'   26 A'   27 A'    9 A"   28 A'   10 A"                                 
 -- Virtual --                   
 -0.053  -0.017  -0.008   0.028   0.033   0.046   0.068   0.083
 11 A"   29 A'   30 A'   31 A'   32 A'   33 A'   12 A"   34 A'                 
  0.098   0.100   0.115   0.123   0.142   0.160   0.187   0.209
 13 A"   35 A'   36 A'   37 A'   38 A'   39 A'   40 A'   41 A'                 
  0.214   0.273   0.278   0.285   0.307   0.339   0.368   0.421
 14 A"   15 A"   42 A'   43 A'   44 A'   45 A'   46 A'   16 A"                 
  0.426   0.427   0.436   0.486   0.495   0.513   0.537   0.587
 17 A"   47 A'   48 A'   49 A'   50 A'   51 A'   18 A"   19 A"                 
  0.619   0.627   0.710   0.728   0.765   0.849   0.875   1.037
 52 A'   53 A'   54 A'   55 A'   56 A'   57 A'   58 A'   20 A"                 
  1.094   1.240   1.275   1.345   1.368   1.377   1.398   1.400
 21 A"   22 A"   59 A'   23 A"   60 A'   61 A'   62 A'   24 A"                 
  1.431   1.469   1.550   1.556   1.593   1.610   1.824   1.861
 63 A'   64 A'   65 A'   25 A"   66 A'   67 A'   26 A"   68 A'                 
  1.946   1.949   1.973   2.241   2.265   2.534   2.604   2.666
 69 A'   27 A"   70 A'   71 A'   72 A'   73 A'   28 A"   74 A'                 
  2.681   2.791   2.867   3.033   3.457   3.648   3.744   3.786
 75 A'   29 A"   76 A'   77 A'   78 A'   79 A'   30 A"   80 A'                 
  3.943   3.958   3.961   4.019   4.023   4.161   4.276   4.468
 31 A"   81 A'   32 A"   82 A'   33 A"   83 A'   84 A'   85 A'                 
  4.753   5.994   6.038   6.171   6.263   6.361   6.573  23.438
 86 A'   34 A"   87 A'   88 A'   35 A"   89 A'   90 A'   91 A'                 
 23.743  27.901  28.338  28.367  28.431  28.528  28.550  28.559
 92 A'   93 A'   36 A"   94 A'   95 A'   37 A"   96 A'   38 A"                 
 28.605  28.710  66.733 127.882 127.906 127.982 151.6951901.862
 97 A'   98 A'   99 A'   39 A"  100 A'  101 A'  102 A'  103 A'                 
 --------------------------------------------------------------

          Ground-State Mulliken Net Atomic Charges

     Atom                 Charge (a.u.)
  ----------------------------------------
      1 H                     0.148198
      2 F                    -0.012636
      3 H                     0.139417
      4 I                     0.152910
      5 C                    -0.256626
      6 C                    -0.171262
  ----------------------------------------
  Sum of atomic charges =     0.000000

 -----------------------------------------------------------------
                    Cartesian Multipole Moments
 -----------------------------------------------------------------
    Charge (ESU x 10^10)
                 0.0000
    Dipole Moment (Debye)
         X       0.7848      Y      -0.9044      Z       0.0000
       Tot       1.1974
    Quadrupole Moments (Debye-Ang)
        XX     -38.7223     XY      -1.2677     YY     -47.3052
        XZ      -0.0000     YZ       0.0000     ZZ     -47.3690
    Octopole Moments (Debye-Ang^2)
       XXX     -16.5534    XXY       1.0998    XYY      -9.6830
       YYY      16.9232    XXZ      -0.0000    XYZ       0.0000
       YYZ       0.0000    XZZ     -14.6547    YZZ       7.7533
       ZZZ       0.0000
    Hexadecapole Moments (Debye-Ang^3)
      XXXX    -375.8158   XXXY     -26.2235   XXYY     -97.0004
      XYYY     -31.6012   YYYY    -176.7315   XXXZ      -0.0000
      XXYZ       0.0000   XYYZ      -0.0000   YYYZ      -0.0000
      XXZZ     -99.1244   XYZZ      -6.1411   YYZZ     -39.3775
      XZZZ      -0.0000   YZZZ      -0.0000   ZZZZ     -60.8515
 -----------------------------------------------------------------
 Calculating analytic gradient of the SCF energy
 Gradient of SCF Energy
            1           2           3           4           5           6
    1   0.0577321  -0.0660933   0.0368504   0.1392631   0.0167790  -0.1845313
    2   0.0104613  -0.0610861  -0.0468199   0.1075503  -0.0145997   0.0044941
    3   0.0000000  -0.0000000  -0.0000000   0.0000000   0.0000000  -0.0000000
 Max gradient component =       1.845E-01
 RMS gradient           =       6.692E-02
 Gradient time:  CPU 4.79 s  wall 1.34 s
 Geometry Optimization Parameters
   NAtoms,    NIC,     NZ,  NCons,   NDum,   NFix, NCnnct, MaxDiis
        6      32       0       0       0       0       0       0

 Cartesian Hessian Update
 Hessian Updated using BFGS Update


** GEOMETRY OPTIMIZATION IN DELOCALIZED INTERNAL COORDINATES **
   Searching for a Minimum

   Optimization Cycle:   7

                       Coordinates (Angstroms)
     ATOM                X               Y               Z
      1  H         3.5209242875    0.2893915831    0.0000000000
      2  F         0.7143217955    1.4947425665    0.0000000000
      3  H         2.8483622262   -1.4516389925    0.0000000000
      4  I        -0.6073090768   -0.4418412964    0.0000000000
      5  C         2.4904950461   -0.3149824549    0.0000000000
      6  C         1.1211828885    0.2009652272    0.0000000000
   Point Group: cs    Number of degrees of freedom:     9


   Energy is  -7096.696553939

 Hessian Updated using BFGS Update

  9 Hessian modes will be used to form the next step
  Hessian Eigenvalues:
     0.135696    0.138838    0.158429    0.160779    0.166703    0.192759
     0.251465    0.393629    0.946635

 Minimum Search - Taking Simple RFO Step
 Searching for Lamda that Minimizes Along All modes
 Value Taken    Lamda =  -0.12457181
 Calculated Step too Large.  Step scaled by  0.465055
 Step Taken.  Stepsize is  0.300000

                             Maximum     Tolerance    Cnvgd?
         Gradient           0.107310      0.000300      NO
         Displacement       0.195089      0.001200      NO
         Energy change     -0.064955      0.000001      NO


 New Cartesian Coordinates Obtained by Inverse Iteration

 Displacement from previous Coordinates is:  0.379994
 ----------------------------------------------------------------
             Standard Nuclear Orientation (Angstroms)
    I     Atom           X                Y                Z
 ----------------------------------------------------------------
    1      H       3.4245764512     0.3094960502     0.0000000000
    2      F       0.8243692391     1.4755623484     0.0000000000
    3      H       2.7741131429    -1.3948878334     0.0000000000
    4      I      -0.5769169734    -0.4883114267     0.0000000000
    5      C       2.4552368634    -0.2997568292     0.0000000000
    6      C       1.1865984438     0.1745343236     0.0000000000
 ----------------------------------------------------------------
 Molecular Point Group                 Cs    NOp =  2
 Largest Abelian Subgroup              Cs    NOp =  2
 Nuclear Repulsion Energy =   323.0989585251 hartrees
 There are       38 alpha and       38 beta electrons
 Applying Cartesian multipole field
    Component          Value
    ---------          -----
     (2,0,0)        1.00000E-11
     (0,2,0)        2.00000E-11
     (0,0,2)       -3.00000E-11
 Nucleus-field energy     =     0.0000000056 hartrees
 Requested basis set is 6-311++G(d,p)
 There are 52 shells and 142 basis functions
 A cutoff of  1.0D-11 yielded   1235 shell pairs
 There are      9540 function pairs (     10670 Cartesian)
 Smallest overlap matrix eigenvalue = 8.94E-05
 Guess MOs from SCF MO coefficient file

 -----------------------------------------------------------------------
  General SCF calculation program by
  Eric Jon Sundstrom, Paul Horn, Yuezhi Mao, Dmitri Zuev, Alec White,
  David Stuck, Shaama M.S., Shane Yost, Joonho Lee, David Small,
  Daniel Levine, Susi Lehtola, Hugh Burton, Evgeny Epifanovsky
 -----------------------------------------------------------------------
 Exchange:     0.2000 Hartree-Fock + 0.0800 Slater + 0.7200 B88
 Correlation:  0.1900 VWN1RPA + 0.8100 LYP
 Using SG-1 standard quadrature grid
 using 4 threads for integral computing
 -------------------------------------------------------
 OpenMP Integral computing Module                
 Release: version 2.0, May 2017, Q-Chem Inc. Pleasanton 
 -------------------------------------------------------
 -------------------------------------------------------
 OpenMP BLAS3 based DFT computing Module                
 Release: version 1.0, May 2013, Q-Chem Inc. Pittsburgh 
 -------------------------------------------------------
 A restricted SCF calculation will be
 performed using DIIS
 SCF converges when DIIS error is below 1.0e-08
 ---------------------------------------
  Cycle       Energy         DIIS error
 ---------------------------------------
    1   -7096.7376787741      1.46e-03  
    2   -7096.7415466812      7.68e-04  
    3   -7096.7416071766      7.39e-04  
    4   -7096.7429415066      1.71e-04  
    5   -7096.7430044013      4.18e-05  
    6   -7096.7430090475      1.44e-05  
    7   -7096.7430094092      3.45e-06  
    8   -7096.7430094313      1.45e-06  
    9   -7096.7430094344      1.88e-07  
   10   -7096.7430094345      2.97e-08  
   11   -7096.7430094344      6.04e-09  Convergence criterion met
 ---------------------------------------
 SCF time:   CPU 15.36s  wall 5.00s 
 SCF   energy in the final basis set =    -7096.7430094344
 Total energy in the final basis set =    -7096.7430094344

 --------------------------------------------------------------
             Orbital Energies (a.u.) and Symmetries
 --------------------------------------------------------------

 Alpha MOs, Restricted
 -- Occupied --                  
******* -176.31 -165.72 -165.72 -165.72  -35.81  -31.30  -31.30
  1 A'    2 A'    3 A'    1 A"    4 A'    5 A'    6 A'    2 A"                 
-31.299 -24.708 -22.955 -22.954 -22.954 -22.950 -22.950 -10.308
  7 A'    8 A'    9 A'    3 A"   10 A'    4 A"   11 A'   12 A'                 
-10.212  -6.364  -4.776  -4.762  -4.761  -2.044  -2.038  -2.038
 13 A'   14 A'   15 A'    5 A"   16 A'   17 A'    6 A"   18 A'                 
 -2.025  -2.025  -1.262  -0.807  -0.716  -0.603  -0.526  -0.499
  7 A"   19 A'   20 A'   21 A'   22 A'   23 A'   24 A'    8 A"                 
 -0.494  -0.420  -0.383  -0.329  -0.273  -0.258
 25 A'   26 A'   27 A'    9 A"   28 A'   10 A"                                 
 -- Virtual --                   
 -0.034  -0.021  -0.005   0.029   0.034   0.053   0.068   0.086
 11 A"   29 A'   30 A'   31 A'   32 A'   33 A'   12 A"   34 A'                 
  0.099   0.101   0.116   0.132   0.147   0.164   0.197   0.216
 35 A'   13 A"   36 A'   37 A'   38 A'   39 A'   40 A'   14 A"                 
  0.227   0.277   0.283   0.304   0.317   0.342   0.379   0.420
 41 A'   15 A"   42 A'   43 A'   44 A'   45 A'   46 A'   16 A"                 
  0.423   0.430   0.441   0.490   0.502   0.525   0.537   0.599
 17 A"   47 A'   48 A'   49 A'   50 A'   51 A'   18 A"   19 A"                 
  0.633   0.667   0.710   0.749   0.761   0.863   0.897   1.026
 52 A'   53 A'   54 A'   55 A'   56 A'   57 A'   58 A'   20 A"                 
  1.115   1.239   1.267   1.352   1.370   1.383   1.407   1.414
 21 A"   22 A"   59 A'   23 A"   60 A'   61 A'   24 A"   62 A'                 
  1.445   1.495   1.560   1.606   1.614   1.665   1.880   1.889
 63 A'   64 A'   65 A'   25 A"   66 A'   67 A'   68 A'   26 A"                 
  2.007   2.011   2.050   2.288   2.375   2.577   2.624   2.680
 27 A"   69 A'   70 A'   71 A'   72 A'   73 A'   28 A"   74 A'                 
  2.690   2.823   2.913   3.165   3.564   3.654   3.754   3.795
 75 A'   29 A"   76 A'   77 A'   78 A'   79 A'   30 A"   80 A'                 
  3.953   3.965   3.983   4.026   4.035   4.147   4.268   4.473
 31 A"   32 A"   81 A'   33 A"   82 A'   83 A'   84 A'   85 A'                 
  4.790   5.996   6.041   6.173   6.270   6.355   6.616  23.474
 86 A'   34 A"   87 A'   88 A'   35 A"   89 A'   90 A'   91 A'                 
 24.081  27.900  28.341  28.369  28.432  28.531  28.550  28.562
 92 A'   93 A'   36 A"   94 A'   95 A'   37 A"   96 A'   38 A"                 
 28.606  28.714  66.742 127.885 127.908 127.982 151.6931901.860
 97 A'   98 A'   99 A'   39 A"  100 A'  101 A'  102 A'  103 A'                 

 Beta MOs, Restricted
 -- Occupied --                  
******* -176.31 -165.72 -165.72 -165.72  -35.81  -31.30  -31.30
  1 A'    2 A'    3 A'    1 A"    4 A'    5 A'    6 A'    2 A"                 
-31.299 -24.708 -22.955 -22.954 -22.954 -22.950 -22.950 -10.308
  7 A'    8 A'    9 A'    3 A"   10 A'    4 A"   11 A'   12 A'                 
-10.212  -6.364  -4.776  -4.762  -4.761  -2.044  -2.038  -2.038
 13 A'   14 A'   15 A'    5 A"   16 A'   17 A'    6 A"   18 A'                 
 -2.025  -2.025  -1.262  -0.807  -0.716  -0.603  -0.526  -0.499
  7 A"   19 A'   20 A'   21 A'   22 A'   23 A'   24 A'    8 A"                 
 -0.494  -0.420  -0.383  -0.329  -0.273  -0.258
 25 A'   26 A'   27 A'    9 A"   28 A'   10 A"                                 
 -- Virtual --                   
 -0.034  -0.021  -0.005   0.029   0.034   0.053   0.068   0.086
 11 A"   29 A'   30 A'   31 A'   32 A'   33 A'   12 A"   34 A'                 
  0.099   0.101   0.116   0.132   0.147   0.164   0.197   0.216
 35 A'   13 A"   36 A'   37 A'   38 A'   39 A'   40 A'   14 A"                 
  0.227   0.277   0.283   0.304   0.317   0.342   0.379   0.420
 41 A'   15 A"   42 A'   43 A'   44 A'   45 A'   46 A'   16 A"                 
  0.423   0.430   0.441   0.490   0.502   0.525   0.537   0.599
 17 A"   47 A'   48 A'   49 A'   50 A'   51 A'   18 A"   19 A"                 
  0.633   0.667   0.710   0.749   0.761   0.863   0.897   1.026
 52 A'   53 A'   54 A'   55 A'   56 A'   57 A'   58 A'   20 A"                 
  1.115   1.239   1.267   1.352   1.370   1.383   1.407   1.414
 21 A"   22 A"   59 A'   23 A"   60 A'   61 A'   24 A"   62 A'                 
  1.445   1.495   1.560   1.606   1.614   1.665   1.880   1.889
 63 A'   64 A'   65 A'   25 A"   66 A'   67 A'   68 A'   26 A"                 
  2.007   2.011   2.050   2.288   2.375   2.577   2.624   2.680
 27 A"   69 A'   70 A'   71 A'   72 A'   73 A'   28 A"   74 A'                 
  2.690   2.823   2.913   3.165   3.564   3.654   3.754   3.795
 75 A'   29 A"   76 A'   77 A'   78 A'   79 A'   30 A"   80 A'                 
  3.953   3.965   3.983   4.026   4.035   4.147   4.268   4.473
 31 A"   32 A"   81 A'   33 A"   82 A'   83 A'   84 A'   85 A'                 
  4.790   5.996   6.041   6.173   6.270   6.355   6.616  23.474
 86 A'   34 A"   87 A'   88 A'   35 A"   89 A'   90 A'   91 A'                 
 24.081  27.900  28.341  28.369  28.432  28.531  28.550  28.562
 92 A'   93 A'   36 A"   94 A'   95 A'   37 A"   96 A'   38 A"                 
 28.606  28.714  66.742 127.885 127.908 127.982 151.6931901.860
 97 A'   98 A'   99 A'   39 A"  100 A'  101 A'  102 A'  103 A'                 
 --------------------------------------------------------------

          Ground-State Mulliken Net Atomic Charges

     Atom                 Charge (a.u.)
  ----------------------------------------
      1 H                     0.149504
      2 F                    -0.028757
      3 H                     0.135701
      4 I                     0.124118
      5 C                    -0.228525
      6 C                    -0.152041
  ----------------------------------------
  Sum of atomic charges =     0.000000

 -----------------------------------------------------------------
                    Cartesian Multipole Moments
 -----------------------------------------------------------------
    Charge (ESU x 10^10)
                 0.0000
    Dipole Moment (Debye)
         X       0.9537      Y      -0.9698      Z      -0.0000
       Tot       1.3602
    Quadrupole Moments (Debye-Ang)
        XX     -38.4721     XY      -1.1821     YY     -47.2026
        XZ      -0.0000     YZ      -0.0000     ZZ     -47.0313
    Octopole Moments (Debye-Ang^2)
       XXX     -20.1568    XXY       2.9395    XYY     -11.0762
       YYY      21.0313    XXZ      -0.0000    XYZ       0.0000
       YYZ      -0.0000    XZZ     -14.6973    YZZ       9.0808
       ZZZ       0.0000
    Hexadecapole Moments (Debye-Ang^3)
      XXXX    -370.0775   XXXY     -28.1689   XXYY     -96.1200
      XYYY     -35.7634   YYYY    -180.7092   XXXZ      -0.0000
      XXYZ       0.0000   XYYZ      -0.0000   YYYZ      -0.0000
      XXZZ     -94.4514   XYZZ      -7.9949   YYZZ     -39.8655
      XZZZ      -0.0000   YZZZ      -0.0000   ZZZZ     -59.9695
 -----------------------------------------------------------------
 Calculating analytic gradient of the SCF energy
 Gradient of SCF Energy
            1           2           3           4           5           6
    1   0.0379930  -0.0503163   0.0254503   0.1116091  -0.0237646  -0.1009714
    2   0.0043368  -0.0520502  -0.0283411   0.0859241   0.0048855  -0.0147550
    3   0.0000000  -0.0000000  -0.0000000   0.0000000   0.0000000   0.0000000
 Max gradient component =       1.116E-01
 RMS gradient           =       4.654E-02
 Gradient time:  CPU 4.83 s  wall 1.30 s
 Geometry Optimization Parameters
   NAtoms,    NIC,     NZ,  NCons,   NDum,   NFix, NCnnct, MaxDiis
        6      32       0       0       0       0       0       0

 Cartesian Hessian Update
 Hessian Updated using BFGS Update


** GEOMETRY OPTIMIZATION IN DELOCALIZED INTERNAL COORDINATES **
   Searching for a Minimum

   Optimization Cycle:   8

                       Coordinates (Angstroms)
     ATOM                X               Y               Z
      1  H         3.4245764512    0.3094960502    0.0000000000
      2  F         0.8243692391    1.4755623484    0.0000000000
      3  H         2.7741131429   -1.3948878334    0.0000000000
      4  I        -0.5769169734   -0.4883114267    0.0000000000
      5  C         2.4552368634   -0.2997568292    0.0000000000
      6  C         1.1865984438    0.1745343236    0.0000000000
   Point Group: cs    Number of degrees of freedom:     9


   Energy is  -7096.743009434

 Hessian Updated using BFGS Update

  9 Hessian modes will be used to form the next step
  Hessian Eigenvalues:
     0.124056    0.138799    0.154120    0.160321    0.171492    0.247641
     0.350470    0.399263    0.905131

 Minimum Search - Taking Simple RFO Step
 Searching for Lamda that Minimizes Along All modes
 Value Taken    Lamda =  -0.05595442
 Calculated Step too Large.  Step scaled by  0.610331
 Step Taken.  Stepsize is  0.300000

                             Maximum     Tolerance    Cnvgd?
         Gradient           0.092039      0.000300      NO
         Displacement       0.245431      0.001200      NO
         Energy change     -0.046455      0.000001      NO


 New Cartesian Coordinates Obtained by Inverse Iteration

 Displacement from previous Coordinates is:  0.293400
 ----------------------------------------------------------------
             Standard Nuclear Orientation (Angstroms)
    I     Atom           X                Y                Z
 ----------------------------------------------------------------
    1      H       3.3477487755     0.3211099902     0.0000000000
    2      F       0.9204825371     1.4761074849     0.0000000000
    3      H       2.7222963945    -1.3461018619     0.0000000000
    4      I      -0.5777990063    -0.5399107202     0.0000000000
    5      C       2.4572319912    -0.2986230441     0.0000000000
    6      C       1.2180164750     0.1640547840     0.0000000000
 ----------------------------------------------------------------
 Molecular Point Group                 Cs    NOp =  2
 Largest Abelian Subgroup              Cs    NOp =  2
 Nuclear Repulsion Energy =   318.3868193243 hartrees
 There are       38 alpha and       38 beta electrons
 Applying Cartesian multipole field
    Component          Value
    ---------          -----
     (2,0,0)        1.00000E-11
     (0,2,0)        2.00000E-11
     (0,0,2)       -3.00000E-11
 Nucleus-field energy     =     0.0000000059 hartrees
 Requested basis set is 6-311++G(d,p)
 There are 52 shells and 142 basis functions
 A cutoff of  1.0D-11 yielded   1240 shell pairs
 There are      9553 function pairs (     10675 Cartesian)
 Smallest overlap matrix eigenvalue = 8.03E-05
 Guess MOs from SCF MO coefficient file

 -----------------------------------------------------------------------
  General SCF calculation program by
  Eric Jon Sundstrom, Paul Horn, Yuezhi Mao, Dmitri Zuev, Alec White,
  David Stuck, Shaama M.S., Shane Yost, Joonho Lee, David Small,
  Daniel Levine, Susi Lehtola, Hugh Burton, Evgeny Epifanovsky
 -----------------------------------------------------------------------
 Exchange:     0.2000 Hartree-Fock + 0.0800 Slater + 0.7200 B88
 Correlation:  0.1900 VWN1RPA + 0.8100 LYP
 Using SG-1 standard quadrature grid
 using 4 threads for integral computing
 -------------------------------------------------------
 OpenMP Integral computing Module                
 Release: version 2.0, May 2017, Q-Chem Inc. Pleasanton 
 -------------------------------------------------------
 -------------------------------------------------------
 OpenMP BLAS3 based DFT computing Module                
 Release: version 1.0, May 2013, Q-Chem Inc. Pittsburgh 
 -------------------------------------------------------
 A restricted SCF calculation will be
 performed using DIIS
 SCF converges when DIIS error is below 1.0e-08
 ---------------------------------------
  Cycle       Energy         DIIS error
 ---------------------------------------
    1   -7096.7653104882      1.13e-03  
    2   -7096.7677322116      6.35e-04  
    3   -7096.7676698887      6.47e-04  
    4   -7096.7687187094      1.04e-04  
    5   -7096.7687393227      2.20e-05  
    6   -7096.7687404458      1.02e-05  
    7   -7096.7687406246      1.14e-06  
    8   -7096.7687406266      2.79e-07  
    9   -7096.7687406266      1.96e-07  
   10   -7096.7687406267      3.05e-08  
   11   -7096.7687406268      4.10e-09  Convergence criterion met
 ---------------------------------------
 SCF time:   CPU 15.40s  wall 4.00s 
 SCF   energy in the final basis set =    -7096.7687406268
 Total energy in the final basis set =    -7096.7687406268

 --------------------------------------------------------------
             Orbital Energies (a.u.) and Symmetries
 --------------------------------------------------------------

 Alpha MOs, Restricted
 -- Occupied --                  
******* -176.32 -165.72 -165.72 -165.72  -35.81  -31.31  -31.30
  1 A'    2 A'    3 A'    1 A"    4 A'    5 A'    6 A'    2 A"                 
-31.300 -24.706 -22.956 -22.955 -22.955 -22.951 -22.951 -10.304
  7 A'    8 A'    9 A'    3 A"   10 A'   11 A'    4 A"   12 A'                 
-10.195  -6.364  -4.776  -4.762  -4.761  -2.044  -2.038  -2.038
 13 A'   14 A'   15 A'    5 A"   16 A'   17 A'    6 A"   18 A'                 
 -2.025  -2.025  -1.258  -0.810  -0.715  -0.604  -0.528  -0.500
  7 A"   19 A'   20 A'   21 A'   22 A'   23 A'   24 A'   25 A'                 
 -0.496  -0.428  -0.384  -0.328  -0.279  -0.261
  8 A"   26 A'   27 A'    9 A"   28 A'   10 A"                                 
 -- Virtual --                   
 -0.027  -0.026  -0.002   0.030   0.035   0.060   0.068   0.087
 11 A"   29 A'   30 A'   31 A'   32 A'   33 A'   12 A"   34 A'                 
  0.100   0.103   0.118   0.138   0.153   0.169   0.204   0.217
 35 A'   13 A"   36 A'   37 A'   38 A'   39 A'   40 A'   14 A"                 
  0.232   0.278   0.280   0.309   0.325   0.342   0.386   0.415
 41 A'   15 A"   42 A'   43 A'   44 A'   45 A'   46 A'   16 A"                 
  0.418   0.430   0.446   0.483   0.511   0.537   0.545   0.608
 17 A"   47 A'   48 A'   49 A'   50 A'   18 A"   51 A'   19 A"                 
  0.649   0.681   0.717   0.752   0.770   0.871   0.906   1.022
 52 A'   53 A'   54 A'   55 A'   56 A'   57 A'   58 A'   20 A"                 
  1.126   1.234   1.259   1.354   1.373   1.380   1.416   1.422
 21 A"   22 A"   59 A'   23 A"   60 A'   61 A'   24 A"   62 A'                 
  1.462   1.511   1.575   1.622   1.646   1.709   1.894   1.958
 63 A'   64 A'   65 A'   66 A'   25 A"   67 A'   68 A'   26 A"                 
  2.024   2.042   2.094   2.276   2.514   2.571   2.633   2.689
 27 A"   69 A'   70 A'   71 A'   72 A'   73 A'   28 A"   74 A'                 
  2.701   2.835   2.951   3.208   3.677   3.711   3.761   3.807
 75 A'   29 A"   76 A'   77 A'   78 A'   79 A'   30 A"   80 A'                 
  3.953   3.972   3.987   4.025   4.060   4.120   4.261   4.467
 31 A"   32 A"   81 A'   33 A"   82 A'   83 A'   84 A'   85 A'                 
  4.807   5.995   6.038   6.159   6.273   6.350   6.639  23.533
 86 A'   34 A"   87 A'   88 A'   35 A"   89 A'   90 A'   91 A'                 
 24.228  27.887  28.340  28.365  28.424  28.529  28.545  28.560
 92 A'   93 A'   36 A"   94 A'   95 A'   37 A"   96 A'   38 A"                 
 28.602  28.712  66.746 127.883 127.904 127.973 151.6811901.847
 97 A'   98 A'   99 A'   39 A"  100 A'  101 A'  102 A'  103 A'                 

 Beta MOs, Restricted
 -- Occupied --                  
******* -176.32 -165.72 -165.72 -165.72  -35.81  -31.31  -31.30
  1 A'    2 A'    3 A'    1 A"    4 A'    5 A'    6 A'    2 A"                 
-31.300 -24.706 -22.956 -22.955 -22.955 -22.951 -22.951 -10.304
  7 A'    8 A'    9 A'    3 A"   10 A'   11 A'    4 A"   12 A'                 
-10.195  -6.364  -4.776  -4.762  -4.761  -2.044  -2.038  -2.038
 13 A'   14 A'   15 A'    5 A"   16 A'   17 A'    6 A"   18 A'                 
 -2.025  -2.025  -1.258  -0.810  -0.715  -0.604  -0.528  -0.500
  7 A"   19 A'   20 A'   21 A'   22 A'   23 A'   24 A'   25 A'                 
 -0.496  -0.428  -0.384  -0.328  -0.279  -0.261
  8 A"   26 A'   27 A'    9 A"   28 A'   10 A"                                 
 -- Virtual --                   
 -0.027  -0.026  -0.002   0.030   0.035   0.060   0.068   0.087
 11 A"   29 A'   30 A'   31 A'   32 A'   33 A'   12 A"   34 A'                 
  0.100   0.103   0.118   0.138   0.153   0.169   0.204   0.217
 35 A'   13 A"   36 A'   37 A'   38 A'   39 A'   40 A'   14 A"                 
  0.232   0.278   0.280   0.309   0.325   0.342   0.386   0.415
 41 A'   15 A"   42 A'   43 A'   44 A'   45 A'   46 A'   16 A"                 
  0.418   0.430   0.446   0.483   0.511   0.537   0.545   0.608
 17 A"   47 A'   48 A'   49 A'   50 A'   18 A"   51 A'   19 A"                 
  0.649   0.681   0.717   0.752   0.770   0.871   0.906   1.022
 52 A'   53 A'   54 A'   55 A'   56 A'   57 A'   58 A'   20 A"                 
  1.126   1.234   1.259   1.354   1.373   1.380   1.416   1.422
 21 A"   22 A"   59 A'   23 A"   60 A'   61 A'   24 A"   62 A'                 
  1.462   1.511   1.575   1.622   1.646   1.709   1.894   1.958
 63 A'   64 A'   65 A'   66 A'   25 A"   67 A'   68 A'   26 A"                 
  2.024   2.042   2.094   2.276   2.514   2.571   2.633   2.689
 27 A"   69 A'   70 A'   71 A'   72 A'   73 A'   28 A"   74 A'                 
  2.701   2.835   2.951   3.208   3.677   3.711   3.761   3.807
 75 A'   29 A"   76 A'   77 A'   78 A'   79 A'   30 A"   80 A'                 
  3.953   3.972   3.987   4.025   4.060   4.120   4.261   4.467
 31 A"   32 A"   81 A'   33 A"   82 A'   83 A'   84 A'   85 A'                 
  4.807   5.995   6.038   6.159   6.273   6.350   6.639  23.533
 86 A'   34 A"   87 A'   88 A'   35 A"   89 A'   90 A'   91 A'                 
 24.228  27.887  28.340  28.365  28.424  28.529  28.545  28.560
 92 A'   93 A'   36 A"   94 A'   95 A'   37 A"   96 A'   38 A"                 
 28.602  28.712  66.746 127.883 127.904 127.973 151.6811901.847
 97 A'   98 A'   99 A'   39 A"  100 A'  101 A'  102 A'  103 A'                 
 --------------------------------------------------------------

          Ground-State Mulliken Net Atomic Charges

     Atom                 Charge (a.u.)
  ----------------------------------------
      1 H                     0.149164
      2 F                    -0.038868
      3 H                     0.127135
      4 I                     0.113668
      5 C                    -0.217376
      6 C                    -0.133723
  ----------------------------------------
  Sum of atomic charges =     0.000000

 -----------------------------------------------------------------
                    Cartesian Multipole Moments
 -----------------------------------------------------------------
    Charge (ESU x 10^10)
                 0.0000
    Dipole Moment (Debye)
         X       0.8777      Y      -1.0398      Z       0.0000
       Tot       1.3607
    Quadrupole Moments (Debye-Ang)
        XX     -38.6809     XY      -0.9667     YY     -47.0359
        XZ       0.0000     YZ      -0.0000     ZZ     -46.8843
    Octopole Moments (Debye-Ang^2)
       XXX     -22.6661    XXY       4.6971    XYY     -11.8521
       YYY      25.1083    XXZ       0.0000    XYZ      -0.0000
       YYZ      -0.0000    XZZ     -14.5582    YZZ      10.4781
       ZZZ       0.0000
    Hexadecapole Moments (Debye-Ang^3)
      XXXX    -377.9745   XXXY     -30.5977   XXYY     -97.7232
      XYYY     -40.0389   YYYY    -188.0641   XXXZ       0.0000
      XXYZ      -0.0000   XYYZ       0.0000   YYYZ      -0.0000
      XXZZ     -93.2287   XYZZ      -9.8186   YYZZ     -41.0530
      XZZZ       0.0000   YZZZ      -0.0000   ZZZZ     -59.7130
 -----------------------------------------------------------------
 Calculating analytic gradient of the SCF energy
 Gradient of SCF Energy
            1           2           3           4           5           6
    1   0.0073152  -0.0325272   0.0107004   0.0806990  -0.0113303  -0.0548571
    2  -0.0094647  -0.0390924   0.0033865   0.0634089   0.0058484  -0.0240867
    3   0.0000000  -0.0000000  -0.0000000  -0.0000000   0.0000000   0.0000000
 Max gradient component =       8.070E-02
 RMS gradient           =       3.086E-02
 Gradient time:  CPU 4.83 s  wall 1.32 s
 Geometry Optimization Parameters
   NAtoms,    NIC,     NZ,  NCons,   NDum,   NFix, NCnnct, MaxDiis
        6      32       0       0       0       0       0       0

 Cartesian Hessian Update
 Hessian Updated using BFGS Update


** GEOMETRY OPTIMIZATION IN DELOCALIZED INTERNAL COORDINATES **
   Searching for a Minimum

   Optimization Cycle:   9

                       Coordinates (Angstroms)
     ATOM                X               Y               Z
      1  H         3.3477487755    0.3211099902    0.0000000000
      2  F         0.9204825371    1.4761074849    0.0000000000
      3  H         2.7222963945   -1.3461018619    0.0000000000
      4  I        -0.5777990063   -0.5399107202    0.0000000000
      5  C         2.4572319912   -0.2986230441    0.0000000000
      6  C         1.2180164750    0.1640547840    0.0000000000
   Point Group: cs    Number of degrees of freedom:     9


   Energy is  -7096.768740627

 Hessian Updated using BFGS Update

  9 Hessian modes will be used to form the next step
  Hessian Eigenvalues:
     0.106894    0.138794    0.160181    0.165071    0.174615    0.246070
     0.386952    0.441701    0.865358

 Minimum Search - Taking Simple RFO Step
 Searching for Lamda that Minimizes Along All modes
 Value Taken    Lamda =  -0.02929056
 Calculated Step too Large.  Step scaled by  0.682202
 Step Taken.  Stepsize is  0.300000

                             Maximum     Tolerance    Cnvgd?
         Gradient           0.058882      0.000300      NO
         Displacement       0.228283      0.001200      NO
         Energy change     -0.025731      0.000001      NO


 New Cartesian Coordinates Obtained by Inverse Iteration

 Displacement from previous Coordinates is:  0.268207
 ----------------------------------------------------------------
             Standard Nuclear Orientation (Angstroms)
    I     Atom           X                Y                Z
 ----------------------------------------------------------------
    1      H       3.3122909573     0.3680648849     0.0000000000
    2      F       1.0051731058     1.4948216711     0.0000000000
    3      H       2.6602614099    -1.3587532401     0.0000000000
    4      I      -0.5790433549    -0.6073976656     0.0000000000
    5      C       2.4503831188    -0.2931918506     0.0000000000
    6      C       1.2389119301     0.1730928332     0.0000000000
 ----------------------------------------------------------------
 Molecular Point Group                 Cs    NOp =  2
 Largest Abelian Subgroup              Cs    NOp =  2
 Nuclear Repulsion Energy =   312.4958471795 hartrees
 There are       38 alpha and       38 beta electrons
 Applying Cartesian multipole field
    Component          Value
    ---------          -----
     (2,0,0)        1.00000E-11
     (0,2,0)        2.00000E-11
     (0,0,2)       -3.00000E-11
 Nucleus-field energy     =     0.0000000062 hartrees
 Requested basis set is 6-311++G(d,p)
 There are 52 shells and 142 basis functions
 A cutoff of  1.0D-11 yielded   1243 shell pairs
 There are      9586 function pairs (     10711 Cartesian)
 Smallest overlap matrix eigenvalue = 7.62E-05
 Guess MOs from SCF MO coefficient file

 -----------------------------------------------------------------------
  General SCF calculation program by
  Eric Jon Sundstrom, Paul Horn, Yuezhi Mao, Dmitri Zuev, Alec White,
  David Stuck, Shaama M.S., Shane Yost, Joonho Lee, David Small,
  Daniel Levine, Susi Lehtola, Hugh Burton, Evgeny Epifanovsky
 -----------------------------------------------------------------------
 Exchange:     0.2000 Hartree-Fock + 0.0800 Slater + 0.7200 B88
 Correlation:  0.1900 VWN1RPA + 0.8100 LYP
 Using SG-1 standard quadrature grid
 using 4 threads for integral computing
 -------------------------------------------------------
 OpenMP Integral computing Module                
 Release: version 2.0, May 2017, Q-Chem Inc. Pleasanton 
 -------------------------------------------------------
 -------------------------------------------------------
 OpenMP BLAS3 based DFT computing Module                
 Release: version 1.0, May 2013, Q-Chem Inc. Pittsburgh 
 -------------------------------------------------------
 A restricted SCF calculation will be
 performed using DIIS
 SCF converges when DIIS error is below 1.0e-08
 ---------------------------------------
  Cycle       Energy         DIIS error
 ---------------------------------------
    1   -7096.7808323231      9.49e-04  
    2   -7096.7833520246      3.03e-04  
    3   -7096.7832546544      3.57e-04  
    4   -7096.7835369647      8.10e-05  
    5   -7096.7835527908      2.11e-05  
    6   -7096.7835533654      6.78e-06  
    7   -7096.7835534453      1.70e-06  
    8   -7096.7835534495      2.81e-07  
    9   -7096.7835534497      4.54e-08  
   10   -7096.7835534497      7.93e-09  Convergence criterion met
 ---------------------------------------
 SCF time:   CPU 13.96s  wall 4.00s 
 SCF   energy in the final basis set =    -7096.7835534497
 Total energy in the final basis set =    -7096.7835534497

 --------------------------------------------------------------
             Orbital Energies (a.u.) and Symmetries
 --------------------------------------------------------------

 Alpha MOs, Restricted
 -- Occupied --                  
******* -176.32 -165.72 -165.72 -165.72  -35.81  -31.31  -31.30
  1 A'    2 A'    3 A'    1 A"    4 A'    5 A'    6 A'    2 A"                 
-31.301 -24.706 -22.957 -22.956 -22.955 -22.952 -22.952 -10.301
  7 A'    8 A'    9 A'    3 A"   10 A'   11 A'    4 A"   12 A'                 
-10.191  -6.364  -4.776  -4.762  -4.761  -2.044  -2.038  -2.038
 13 A'   14 A'   15 A'    5 A"   16 A'   17 A'    6 A"   18 A'                 
 -2.025  -2.025  -1.256  -0.813  -0.708  -0.603  -0.520  -0.505
  7 A"   19 A'   20 A'   21 A'   22 A'   23 A'   24 A'   25 A'                 
 -0.494  -0.429  -0.382  -0.328  -0.283  -0.263
  8 A"   26 A'   27 A'    9 A"   28 A'   10 A"                                 
 -- Virtual --                   
 -0.033  -0.021  -0.002   0.028   0.036   0.062   0.068   0.087
 29 A'   11 A"   30 A'   31 A'   32 A'   33 A'   12 A"   34 A'                 
  0.098   0.104   0.120   0.138   0.153   0.167   0.206   0.217
 35 A'   13 A"   36 A'   37 A'   38 A'   39 A'   40 A'   14 A"                 
  0.234   0.274   0.280   0.311   0.334   0.342   0.387   0.408
 41 A'   42 A'   15 A"   43 A'   44 A'   45 A'   46 A'   16 A"                 
  0.413   0.427   0.447   0.473   0.505   0.538   0.562   0.615
 17 A"   47 A'   48 A'   49 A'   50 A'   18 A"   51 A'   19 A"                 
  0.647   0.688   0.718   0.744   0.788   0.872   0.914   1.012
 52 A'   53 A'   54 A'   55 A'   56 A'   57 A'   58 A'   20 A"                 
  1.136   1.229   1.260   1.349   1.357   1.386   1.417   1.423
 21 A"   22 A"   59 A'   60 A'   23 A"   61 A'   62 A'   24 A"                 
  1.457   1.500   1.577   1.633   1.651   1.732   1.909   1.985
 63 A'   64 A'   65 A'   66 A'   25 A"   67 A'   68 A'   26 A"                 
  2.010   2.026   2.110   2.240   2.545   2.567   2.634   2.683
 27 A"   69 A'   70 A'   71 A'   72 A'   73 A'   28 A"   74 A'                 
  2.706   2.841   2.963   3.235   3.687   3.715   3.765   3.808
 75 A'   29 A"   76 A'   77 A'   78 A'   79 A'   30 A"   80 A'                 
  3.950   3.977   3.983   4.022   4.067   4.113   4.258   4.451
 31 A"   32 A"   81 A'   33 A"   82 A'   83 A'   84 A'   85 A'                 
  4.813   5.993   6.032   6.133   6.276   6.353   6.652  23.523
 86 A'   34 A"   87 A'   88 A'   35 A"   89 A'   90 A'   91 A'                 
 24.315  27.869  28.338  28.361  28.413  28.528  28.540  28.558
 92 A'   93 A'   36 A"   94 A'   95 A'   37 A"   96 A'   38 A"                 
 28.600  28.708  66.747 127.881 127.901 127.962 151.6651901.829
 97 A'   98 A'   99 A'   39 A"  100 A'  101 A'  102 A'  103 A'                 

 Beta MOs, Restricted
 -- Occupied --                  
******* -176.32 -165.72 -165.72 -165.72  -35.81  -31.31  -31.30
  1 A'    2 A'    3 A'    1 A"    4 A'    5 A'    6 A'    2 A"                 
-31.301 -24.706 -22.957 -22.956 -22.955 -22.952 -22.952 -10.301
  7 A'    8 A'    9 A'    3 A"   10 A'   11 A'    4 A"   12 A'                 
-10.191  -6.364  -4.776  -4.762  -4.761  -2.044  -2.038  -2.038
 13 A'   14 A'   15 A'    5 A"   16 A'   17 A'    6 A"   18 A'                 
 -2.025  -2.025  -1.256  -0.813  -0.708  -0.603  -0.520  -0.505
  7 A"   19 A'   20 A'   21 A'   22 A'   23 A'   24 A'   25 A'                 
 -0.494  -0.429  -0.382  -0.328  -0.283  -0.263
  8 A"   26 A'   27 A'    9 A"   28 A'   10 A"                                 
 -- Virtual --                   
 -0.033  -0.021  -0.002   0.028   0.036   0.062   0.068   0.087
 29 A'   11 A"   30 A'   31 A'   32 A'   33 A'   12 A"   34 A'                 
  0.098   0.104   0.120   0.138   0.153   0.167   0.206   0.217
 35 A'   13 A"   36 A'   37 A'   38 A'   39 A'   40 A'   14 A"                 
  0.234   0.274   0.280   0.311   0.334   0.342   0.387   0.408
 41 A'   42 A'   15 A"   43 A'   44 A'   45 A'   46 A'   16 A"                 
  0.413   0.427   0.447   0.473   0.505   0.538   0.562   0.615
 17 A"   47 A'   48 A'   49 A'   50 A'   18 A"   51 A'   19 A"                 
  0.647   0.688   0.718   0.744   0.788   0.872   0.914   1.012
 52 A'   53 A'   54 A'   55 A'   56 A'   57 A'   58 A'   20 A"                 
  1.136   1.229   1.260   1.349   1.357   1.386   1.417   1.423
 21 A"   22 A"   59 A'   60 A'   23 A"   61 A'   62 A'   24 A"                 
  1.457   1.500   1.577   1.633   1.651   1.732   1.909   1.985
 63 A'   64 A'   65 A'   66 A'   25 A"   67 A'   68 A'   26 A"                 
  2.010   2.026   2.110   2.240   2.545   2.567   2.634   2.683
 27 A"   69 A'   70 A'   71 A'   72 A'   73 A'   28 A"   74 A'                 
  2.706   2.841   2.963   3.235   3.687   3.715   3.765   3.808
 75 A'   29 A"   76 A'   77 A'   78 A'   79 A'   30 A"   80 A'                 
  3.950   3.977   3.983   4.022   4.067   4.113   4.258   4.451
 31 A"   32 A"   81 A'   33 A"   82 A'   83 A'   84 A'   85 A'                 
  4.813   5.993   6.032   6.133   6.276   6.353   6.652  23.523
 86 A'   34 A"   87 A'   88 A'   35 A"   89 A'   90 A'   91 A'                 
 24.315  27.869  28.338  28.361  28.413  28.528  28.540  28.558
 92 A'   93 A'   36 A"   94 A'   95 A'   37 A"   96 A'   38 A"                 
 28.600  28.708  66.747 127.881 127.901 127.962 151.6651901.829
 97 A'   98 A'   99 A'   39 A"  100 A'  101 A'  102 A'  103 A'                 
 --------------------------------------------------------------

          Ground-State Mulliken Net Atomic Charges

     Atom                 Charge (a.u.)
  ----------------------------------------
      1 H                     0.150309
      2 F                    -0.047883
      3 H                     0.123182
      4 I                     0.105832
      5 C                    -0.221686
      6 C                    -0.109754
  ----------------------------------------
  Sum of atomic charges =    -0.000000

 -----------------------------------------------------------------
                    Cartesian Multipole Moments
 -----------------------------------------------------------------
    Charge (ESU x 10^10)
                 0.0000
    Dipole Moment (Debye)
         X       0.8192      Y      -1.1040      Z      -0.0000
       Tot       1.3747
    Quadrupole Moments (Debye-Ang)
        XX     -39.0432     XY      -0.6724     YY     -46.8085
        XZ      -0.0000     YZ       0.0000     ZZ     -46.9111
    Octopole Moments (Debye-Ang^2)
       XXX     -25.2310    XXY       6.8094    XYY     -12.5722
       YYY      29.6739    XXZ      -0.0000    XYZ      -0.0000
       YYZ      -0.0000    XZZ     -14.7284    YZZ      12.2181
       ZZZ      -0.0000
    Hexadecapole Moments (Debye-Ang^3)
      XXXX    -388.9471   XXXY     -32.9389   XXYY     -99.9061
      XYYY     -45.6755   YYYY    -202.0988   XXXZ      -0.0000
      XXYZ       0.0000   XYYZ      -0.0000   YYYZ       0.0000
      XXZZ     -93.2948   XYZZ     -11.9021   YYZZ     -43.5559
      XZZZ      -0.0000   YZZZ       0.0000   ZZZZ     -59.7779
 -----------------------------------------------------------------
 Calculating analytic gradient of the SCF energy
 Gradient of SCF Energy
            1           2           3           4           5           6
    1   0.0040501  -0.0154607   0.0034771   0.0495424  -0.0323215  -0.0092874
    2  -0.0016577  -0.0272665  -0.0033192   0.0406792   0.0213314  -0.0297672
    3   0.0000000  -0.0000000   0.0000000  -0.0000000  -0.0000000   0.0000000
 Max gradient component =       4.954E-02
 RMS gradient           =       2.056E-02
 Gradient time:  CPU 4.81 s  wall 1.30 s
 Geometry Optimization Parameters
   NAtoms,    NIC,     NZ,  NCons,   NDum,   NFix, NCnnct, MaxDiis
        6      32       0       0       0       0       0       0

 Cartesian Hessian Update
 Hessian Updated using BFGS Update


** GEOMETRY OPTIMIZATION IN DELOCALIZED INTERNAL COORDINATES **
   Searching for a Minimum

   Optimization Cycle:  10

                       Coordinates (Angstroms)
     ATOM                X               Y               Z
      1  H         3.3122909573    0.3680648849    0.0000000000
      2  F         1.0051731058    1.4948216711    0.0000000000
      3  H         2.6602614099   -1.3587532401    0.0000000000
      4  I        -0.5790433549   -0.6073976656    0.0000000000
      5  C         2.4503831188   -0.2931918506    0.0000000000
      6  C         1.2389119301    0.1730928332    0.0000000000
   Point Group: cs    Number of degrees of freedom:     9


   Energy is  -7096.783553450

 Hessian Updated using BFGS Update

  9 Hessian modes will be used to form the next step
  Hessian Eigenvalues:
     0.071589    0.138976    0.160269    0.164290    0.219899    0.245143
     0.388096    0.526686    0.809503

 Minimum Search - Taking Simple RFO Step
 Searching for Lamda that Minimizes Along All modes
 Value Taken    Lamda =  -0.01923551
 Calculated Step too Large.  Step scaled by  0.685951
 Step Taken.  Stepsize is  0.300000

                             Maximum     Tolerance    Cnvgd?
         Gradient           0.043910      0.000300      NO
         Displacement       0.273253      0.001200      NO
         Energy change     -0.014813      0.000001      NO


 New Cartesian Coordinates Obtained by Inverse Iteration

 Displacement from previous Coordinates is:  0.202597
 ----------------------------------------------------------------
             Standard Nuclear Orientation (Angstroms)
    I     Atom           X                Y                Z
 ----------------------------------------------------------------
    1      H       3.2964514919     0.3653308956     0.0000000000
    2      F       1.0532440858     1.5322471715     0.0000000000
    3      H       2.6232645195    -1.3459868372     0.0000000000
    4      I      -0.5899604434    -0.6751796090     0.0000000000
    5      C       2.4694815185    -0.3016820107     0.0000000000
    6      C       1.2354959946     0.2019070228     0.0000000000
 ----------------------------------------------------------------
 Molecular Point Group                 Cs    NOp =  2
 Largest Abelian Subgroup              Cs    NOp =  2
 Nuclear Repulsion Energy =   305.5195452498 hartrees
 There are       38 alpha and       38 beta electrons
 Applying Cartesian multipole field
    Component          Value
    ---------          -----
     (2,0,0)        1.00000E-11
     (0,2,0)        2.00000E-11
     (0,0,2)       -3.00000E-11
 Nucleus-field energy     =     0.0000000067 hartrees
 Requested basis set is 6-311++G(d,p)
 There are 52 shells and 142 basis functions
 A cutoff of  1.0D-11 yielded   1235 shell pairs
 There are      9511 function pairs (     10618 Cartesian)
 Smallest overlap matrix eigenvalue = 9.42E-05
 Guess MOs from SCF MO coefficient file

 -----------------------------------------------------------------------
  General SCF calculation program by
  Eric Jon Sundstrom, Paul Horn, Yuezhi Mao, Dmitri Zuev, Alec White,
  David Stuck, Shaama M.S., Shane Yost, Joonho Lee, David Small,
  Daniel Levine, Susi Lehtola, Hugh Burton, Evgeny Epifanovsky
 -----------------------------------------------------------------------
 Exchange:     0.2000 Hartree-Fock + 0.0800 Slater + 0.7200 B88
 Correlation:  0.1900 VWN1RPA + 0.8100 LYP
 Using SG-1 standard quadrature grid
 using 4 threads for integral computing
 -------------------------------------------------------
 OpenMP Integral computing Module                
 Release: version 2.0, May 2017, Q-Chem Inc. Pleasanton 
 -------------------------------------------------------
 -------------------------------------------------------
 OpenMP BLAS3 based DFT computing Module                
 Release: version 1.0, May 2013, Q-Chem Inc. Pittsburgh 
 -------------------------------------------------------
 A restricted SCF calculation will be
 performed using DIIS
 SCF converges when DIIS error is below 1.0e-08
 ---------------------------------------
  Cycle       Energy         DIIS error
 ---------------------------------------
    1   -7096.7883437174      9.98e-04  
    2   -7096.7905255635      5.46e-04  
    3   -7096.7903656324      5.96e-04  
    4   -7096.7912043133      7.98e-05  
    5   -7096.7912160622      3.40e-05  
    6   -7096.7912181885      7.33e-06  
    7   -7096.7912183057      1.51e-06  
    8   -7096.7912183088      6.43e-07  
    9   -7096.7912183099      9.34e-08  
   10   -7096.7912183099      2.58e-08  
   11   -7096.7912183099      3.50e-09  Convergence criterion met
 ---------------------------------------
 SCF time:   CPU 15.17s  wall 4.00s 
 SCF   energy in the final basis set =    -7096.7912183099
 Total energy in the final basis set =    -7096.7912183099

 --------------------------------------------------------------
             Orbital Energies (a.u.) and Symmetries
 --------------------------------------------------------------

 Alpha MOs, Restricted
 -- Occupied --                  
******* -176.32 -165.72 -165.72 -165.72  -35.82  -31.31  -31.30
  1 A'    2 A'    3 A'    1 A"    4 A'    5 A'    6 A'    2 A"                 
-31.303 -24.711 -22.959 -22.958 -22.957 -22.953 -22.953 -10.308
  7 A'    8 A'    9 A'    3 A"   10 A'   11 A'    4 A"   12 A'                 
-10.191  -6.365  -4.778  -4.763  -4.763  -2.044  -2.039  -2.039
 13 A'   14 A'   15 A'    5 A"   16 A'   17 A'    6 A"   18 A'                 
 -2.026  -2.026  -1.256  -0.806  -0.701  -0.607  -0.516  -0.509
  7 A"   19 A'   20 A'   21 A'   22 A'   23 A'   24 A'   25 A'                 
 -0.493  -0.437  -0.380  -0.324  -0.287  -0.262
  8 A"   26 A'   27 A'    9 A"   28 A'   10 A"                                 
 -- Virtual --                   
 -0.041  -0.027  -0.002   0.028   0.036   0.064   0.068   0.087
 29 A'   11 A"   30 A'   31 A'   32 A'   33 A'   12 A"   34 A'                 
  0.098   0.104   0.120   0.141   0.156   0.168   0.206   0.217
 35 A'   13 A"   36 A'   37 A'   38 A'   39 A'   40 A'   14 A"                 
  0.230   0.267   0.281   0.310   0.332   0.343   0.379   0.402
 41 A'   42 A'   15 A"   43 A'   44 A'   45 A'   46 A'   16 A"                 
  0.408   0.424   0.442   0.464   0.507   0.540   0.571   0.616
 17 A"   47 A'   48 A'   49 A'   50 A'   18 A"   51 A'   19 A"                 
  0.648   0.673   0.717   0.735   0.798   0.868   0.904   1.013
 52 A'   53 A'   54 A'   55 A'   56 A'   57 A'   58 A'   20 A"                 
  1.125   1.221   1.271   1.331   1.356   1.397   1.415   1.426
 21 A"   22 A"   59 A'   60 A'   23 A"   61 A'   62 A'   24 A"                 
  1.455   1.500   1.576   1.627   1.657   1.739   1.912   1.979
 63 A'   64 A'   65 A'   66 A'   25 A"   67 A'   68 A'   26 A"                 
  2.006   2.021   2.102   2.198   2.557   2.614   2.629   2.682
 69 A'   27 A"   70 A'   71 A'   72 A'   73 A'   28 A"   74 A'                 
  2.706   2.836   2.962   3.207   3.699   3.763   3.766   3.824
 75 A'   29 A"   76 A'   77 A'   78 A'   30 A"   79 A'   80 A'                 
  3.946   3.975   3.977   4.017   4.046   4.115   4.254   4.424
 31 A"   32 A"   81 A'   33 A"   82 A'   83 A'   84 A'   85 A'                 
  4.808   5.989   6.025   6.106   6.274   6.351   6.645  23.560
 86 A'   34 A"   87 A'   88 A'   35 A"   89 A'   90 A'   91 A'                 
 24.195  27.847  28.334  28.357  28.400  28.525  28.536  28.554
 92 A'   93 A'   36 A"   94 A'   95 A'   37 A"   96 A'   38 A"                 
 28.596  28.699  66.742 127.878 127.897 127.948 151.6451901.808
 97 A'   98 A'   99 A'   39 A"  100 A'  101 A'  102 A'  103 A'                 

 Beta MOs, Restricted
 -- Occupied --                  
******* -176.32 -165.72 -165.72 -165.72  -35.82  -31.31  -31.30
  1 A'    2 A'    3 A'    1 A"    4 A'    5 A'    6 A'    2 A"                 
-31.303 -24.711 -22.959 -22.958 -22.957 -22.953 -22.953 -10.308
  7 A'    8 A'    9 A'    3 A"   10 A'   11 A'    4 A"   12 A'                 
-10.191  -6.365  -4.778  -4.763  -4.763  -2.044  -2.039  -2.039
 13 A'   14 A'   15 A'    5 A"   16 A'   17 A'    6 A"   18 A'                 
 -2.026  -2.026  -1.256  -0.806  -0.701  -0.607  -0.516  -0.509
  7 A"   19 A'   20 A'   21 A'   22 A'   23 A'   24 A'   25 A'                 
 -0.493  -0.437  -0.380  -0.324  -0.287  -0.262
  8 A"   26 A'   27 A'    9 A"   28 A'   10 A"                                 
 -- Virtual --                   
 -0.041  -0.027  -0.002   0.028   0.036   0.064   0.068   0.087
 29 A'   11 A"   30 A'   31 A'   32 A'   33 A'   12 A"   34 A'                 
  0.098   0.104   0.120   0.141   0.156   0.168   0.206   0.217
 35 A'   13 A"   36 A'   37 A'   38 A'   39 A'   40 A'   14 A"                 
  0.230   0.267   0.281   0.310   0.332   0.343   0.379   0.402
 41 A'   42 A'   15 A"   43 A'   44 A'   45 A'   46 A'   16 A"                 
  0.408   0.424   0.442   0.464   0.507   0.540   0.571   0.616
 17 A"   47 A'   48 A'   49 A'   50 A'   18 A"   51 A'   19 A"                 
  0.648   0.673   0.717   0.735   0.798   0.868   0.904   1.013
 52 A'   53 A'   54 A'   55 A'   56 A'   57 A'   58 A'   20 A"                 
  1.125   1.221   1.271   1.331   1.356   1.397   1.415   1.426
 21 A"   22 A"   59 A'   60 A'   23 A"   61 A'   62 A'   24 A"                 
  1.455   1.500   1.576   1.627   1.657   1.739   1.912   1.979
 63 A'   64 A'   65 A'   66 A'   25 A"   67 A'   68 A'   26 A"                 
  2.006   2.021   2.102   2.198   2.557   2.614   2.629   2.682
 69 A'   27 A"   70 A'   71 A'   72 A'   73 A'   28 A"   74 A'                 
  2.706   2.836   2.962   3.207   3.699   3.763   3.766   3.824
 75 A'   29 A"   76 A'   77 A'   78 A'   30 A"   79 A'   80 A'                 
  3.946   3.975   3.977   4.017   4.046   4.115   4.254   4.424
 31 A"   32 A"   81 A'   33 A"   82 A'   83 A'   84 A'   85 A'                 
  4.808   5.989   6.025   6.106   6.274   6.351   6.645  23.560
 86 A'   34 A"   87 A'   88 A'   35 A"   89 A'   90 A'   91 A'                 
 24.195  27.847  28.334  28.357  28.400  28.525  28.536  28.554
 92 A'   93 A'   36 A"   94 A'   95 A'   37 A"   96 A'   38 A"                 
 28.596  28.699  66.742 127.878 127.897 127.948 151.6451901.808
 97 A'   98 A'   99 A'   39 A"  100 A'  101 A'  102 A'  103 A'                 
 --------------------------------------------------------------

          Ground-State Mulliken Net Atomic Charges

     Atom                 Charge (a.u.)
  ----------------------------------------
      1 H                     0.149042
      2 F                    -0.050747
      3 H                     0.118541
      4 I                     0.106634
      5 C                    -0.233290
      6 C                    -0.090180
  ----------------------------------------
  Sum of atomic charges =     0.000000

 -----------------------------------------------------------------
                    Cartesian Multipole Moments
 -----------------------------------------------------------------
    Charge (ESU x 10^10)
                 0.0000
    Dipole Moment (Debye)
         X       0.6957      Y      -1.1323      Z      -0.0000
       Tot       1.3289
    Quadrupole Moments (Debye-Ang)
        XX     -39.5390     XY      -0.3819     YY     -46.5850
        XZ      -0.0000     YZ       0.0000     ZZ     -47.0603
    Octopole Moments (Debye-Ang^2)
       XXX     -26.4151    XXY       8.3622    XYY     -13.1652
       YYY      33.9564    XXZ      -0.0000    XYZ       0.0000
       YYZ      -0.0000    XZZ     -14.8448    YZZ      13.8607
       ZZZ      -0.0000
    Hexadecapole Moments (Debye-Ang^3)
      XXXX    -401.0360   XXXY     -37.0307   XXYY    -103.4259
      XYYY     -50.2425   YYYY    -219.1447   XXXZ      -0.0000
      XXYZ       0.0000   XYYZ      -0.0000   YYYZ       0.0000
      XXZZ     -94.6791   XYZZ     -13.8044   YYZZ     -46.5735
      XZZZ      -0.0000   YZZZ       0.0000   ZZZZ     -60.2927
 -----------------------------------------------------------------
 Calculating analytic gradient of the SCF energy
 Gradient of SCF Energy
            1           2           3           4           5           6
    1  -0.0117145  -0.0057196  -0.0035282   0.0226390   0.0266563  -0.0283330
    2  -0.0086786  -0.0131783   0.0172510   0.0197451  -0.0073146  -0.0078246
    3  -0.0000000  -0.0000000  -0.0000000   0.0000000   0.0000000  -0.0000000
 Max gradient component =       2.833E-02
 RMS gradient           =       1.346E-02
 Gradient time:  CPU 4.75 s  wall 1.28 s
 Geometry Optimization Parameters
   NAtoms,    NIC,     NZ,  NCons,   NDum,   NFix, NCnnct, MaxDiis
        6      32       0       0       0       0       0       0

 Cartesian Hessian Update
 Hessian Updated using BFGS Update


** GEOMETRY OPTIMIZATION IN DELOCALIZED INTERNAL COORDINATES **
   Searching for a Minimum

   Optimization Cycle:  11

                       Coordinates (Angstroms)
     ATOM                X               Y               Z
      1  H         3.2964514919    0.3653308956    0.0000000000
      2  F         1.0532440858    1.5322471715    0.0000000000
      3  H         2.6232645195   -1.3459868372    0.0000000000
      4  I        -0.5899604434   -0.6751796090    0.0000000000
      5  C         2.4694815185   -0.3016820107    0.0000000000
      6  C         1.2354959946    0.2019070228    0.0000000000
   Point Group: cs    Number of degrees of freedom:     9


   Energy is  -7096.791218310

 Hessian Updated using BFGS Update

  9 Hessian modes will be used to form the next step
  Hessian Eigenvalues:
     0.067568    0.138976    0.160308    0.166131    0.243591    0.336450
     0.389000    0.541168    0.793871

 Minimum Search - Taking Simple RFO Step
 Searching for Lamda that Minimizes Along All modes
 Value Taken    Lamda =  -0.00668768
 Step Taken.  Stepsize is  0.258713

                             Maximum     Tolerance    Cnvgd?
         Gradient           0.025205      0.000300      NO
         Displacement       0.168446      0.001200      NO
         Energy change     -0.007665      0.000001      NO


 New Cartesian Coordinates Obtained by Inverse Iteration

 Displacement from previous Coordinates is:  0.224265
 ----------------------------------------------------------------
             Standard Nuclear Orientation (Angstroms)
    I     Atom           X                Y                Z
 ----------------------------------------------------------------
    1      H       3.3018925953     0.3834238868     0.0000000000
    2      F       1.0909178889     1.5754242090     0.0000000000
    3      H       2.5728285527    -1.3763383741     0.0000000000
    4      I      -0.5743806941    -0.7464337128     0.0000000000
    5      C       2.4512163010    -0.2958553672     0.0000000000
    6      C       1.2455025231     0.2364159912     0.0000000000
 ----------------------------------------------------------------
 Molecular Point Group                 Cs    NOp =  2
 Largest Abelian Subgroup              Cs    NOp =  2
 Nuclear Repulsion Energy =   300.9155983393 hartrees
 There are       38 alpha and       38 beta electrons
 Applying Cartesian multipole field
    Component          Value
    ---------          -----
     (2,0,0)        1.00000E-11
     (0,2,0)        2.00000E-11
     (0,0,2)       -3.00000E-11
 Nucleus-field energy     =     0.0000000072 hartrees
 Requested basis set is 6-311++G(d,p)
 There are 52 shells and 142 basis functions
 A cutoff of  1.0D-11 yielded   1227 shell pairs
 There are      9409 function pairs (     10507 Cartesian)
 Smallest overlap matrix eigenvalue = 9.58E-05
 Guess MOs from SCF MO coefficient file

 -----------------------------------------------------------------------
  General SCF calculation program by
  Eric Jon Sundstrom, Paul Horn, Yuezhi Mao, Dmitri Zuev, Alec White,
  David Stuck, Shaama M.S., Shane Yost, Joonho Lee, David Small,
  Daniel Levine, Susi Lehtola, Hugh Burton, Evgeny Epifanovsky
 -----------------------------------------------------------------------
 Exchange:     0.2000 Hartree-Fock + 0.0800 Slater + 0.7200 B88
 Correlation:  0.1900 VWN1RPA + 0.8100 LYP
 Using SG-1 standard quadrature grid
 using 4 threads for integral computing
 -------------------------------------------------------
 OpenMP Integral computing Module                
 Release: version 2.0, May 2017, Q-Chem Inc. Pleasanton 
 -------------------------------------------------------
 -------------------------------------------------------
 OpenMP BLAS3 based DFT computing Module                
 Release: version 1.0, May 2013, Q-Chem Inc. Pittsburgh 
 -------------------------------------------------------
 A restricted SCF calculation will be
 performed using DIIS
 SCF converges when DIIS error is below 1.0e-08
 ---------------------------------------
  Cycle       Energy         DIIS error
 ---------------------------------------
    1   -7096.7926967929      8.13e-04  
    2   -7096.7945286361      2.83e-04  
    3   -7096.7945147047      3.13e-04  
    4   -7096.7947162689      5.23e-05  
    5   -7096.7947214147      1.76e-05  
    6   -7096.7947221186      5.66e-06  
    7   -7096.7947221843      2.39e-06  
    8   -7096.7947221970      9.79e-07  
    9   -7096.7947221990      8.01e-08  
   10   -7096.7947221990      1.72e-08  
   11   -7096.7947221991      4.17e-09  Convergence criterion met
 ---------------------------------------
 SCF time:   CPU 15.02s  wall 5.00s 
 SCF   energy in the final basis set =    -7096.7947221991
 Total energy in the final basis set =    -7096.7947221991

 --------------------------------------------------------------
             Orbital Energies (a.u.) and Symmetries
 --------------------------------------------------------------

 Alpha MOs, Restricted
 -- Occupied --                  
******* -176.32 -165.72 -165.72 -165.72  -35.81  -31.31  -31.30
  1 A'    2 A'    3 A'    1 A"    4 A'    5 A'    6 A'    2 A"                 
-31.302 -24.714 -22.958 -22.957 -22.957 -22.953 -22.953 -10.309
  7 A'    8 A'    9 A'    3 A"   10 A'   11 A'    4 A"   12 A'                 
-10.195  -6.365  -4.777  -4.762  -4.762  -2.043  -2.038  -2.038
 13 A'   14 A'   15 A'    5 A"   16 A'   17 A'    6 A"   18 A'                 
 -2.025  -2.025  -1.255  -0.808  -0.692  -0.607  -0.511  -0.509
 19 A'    7 A"   20 A'   21 A'   22 A'   23 A'   24 A'   25 A'                 
 -0.492  -0.434  -0.377  -0.325  -0.287  -0.264
  8 A"   26 A'   27 A'    9 A"   28 A'   10 A"                                 
 -- Virtual --                   
 -0.049  -0.025  -0.003   0.026   0.035   0.063   0.067   0.086
 29 A'   11 A"   30 A'   31 A'   32 A'   33 A'   12 A"   34 A'                 
  0.096   0.105   0.122   0.137   0.152   0.166   0.203   0.217
 35 A'   13 A"   36 A'   37 A'   38 A'   39 A'   40 A'   14 A"                 
  0.228   0.262   0.283   0.309   0.334   0.348   0.376   0.399
 41 A'   42 A'   15 A"   43 A'   44 A'   45 A'   46 A'   16 A"                 
  0.405   0.415   0.434   0.461   0.498   0.539   0.577   0.618
 17 A"   47 A'   48 A'   49 A'   50 A'   18 A"   51 A'   19 A"                 
  0.635   0.673   0.711   0.725   0.806   0.865   0.903   1.005
 52 A'   53 A'   54 A'   55 A'   56 A'   57 A'   58 A'   20 A"                 
  1.125   1.216   1.280   1.312   1.356   1.391   1.407   1.427
 21 A"   22 A"   59 A'   60 A'   23 A"   61 A'   62 A'   24 A"                 
  1.446   1.495   1.573   1.634   1.642   1.738   1.917   1.974
 63 A'   64 A'   65 A'   66 A'   25 A"   67 A'   68 A'   26 A"                 
  1.977   2.008   2.107   2.195   2.540   2.595   2.629   2.659
 69 A'   27 A"   70 A'   71 A'   72 A'   73 A'   28 A"   74 A'                 
  2.695   2.835   2.954   3.212   3.686   3.706   3.762   3.810
 75 A'   29 A"   76 A'   77 A'   78 A'   79 A'   30 A"   80 A'                 
  3.944   3.971   3.976   4.014   4.040   4.116   4.254   4.401
 31 A"   32 A"   81 A'   33 A"   82 A'   83 A'   84 A'   85 A'                 
  4.802   5.988   6.023   6.088   6.275   6.349   6.639  23.521
 86 A'   34 A"   87 A'   88 A'   35 A"   89 A'   90 A'   91 A'                 
 24.227  27.833  28.333  28.356  28.391  28.525  28.535  28.552
 92 A'   93 A'   36 A"   94 A'   95 A'   37 A"   96 A'   38 A"                 
 28.595  28.694  66.739 127.877 127.897 127.939 151.6321901.794
 97 A'   98 A'   99 A'   39 A"  100 A'  101 A'  102 A'  103 A'                 

 Beta MOs, Restricted
 -- Occupied --                  
******* -176.32 -165.72 -165.72 -165.72  -35.81  -31.31  -31.30
  1 A'    2 A'    3 A'    1 A"    4 A'    5 A'    6 A'    2 A"                 
-31.302 -24.714 -22.958 -22.957 -22.957 -22.953 -22.953 -10.309
  7 A'    8 A'    9 A'    3 A"   10 A'   11 A'    4 A"   12 A'                 
-10.195  -6.365  -4.777  -4.762  -4.762  -2.043  -2.038  -2.038
 13 A'   14 A'   15 A'    5 A"   16 A'   17 A'    6 A"   18 A'                 
 -2.025  -2.025  -1.255  -0.808  -0.692  -0.607  -0.511  -0.509
 19 A'    7 A"   20 A'   21 A'   22 A'   23 A'   24 A'   25 A'                 
 -0.492  -0.434  -0.377  -0.325  -0.287  -0.264
  8 A"   26 A'   27 A'    9 A"   28 A'   10 A"                                 
 -- Virtual --                   
 -0.049  -0.025  -0.003   0.026   0.035   0.063   0.067   0.086
 29 A'   11 A"   30 A'   31 A'   32 A'   33 A'   12 A"   34 A'                 
  0.096   0.105   0.122   0.137   0.152   0.166   0.203   0.217
 35 A'   13 A"   36 A'   37 A'   38 A'   39 A'   40 A'   14 A"                 
  0.228   0.262   0.283   0.309   0.334   0.348   0.376   0.399
 41 A'   42 A'   15 A"   43 A'   44 A'   45 A'   46 A'   16 A"                 
  0.405   0.415   0.434   0.461   0.498   0.539   0.577   0.618
 17 A"   47 A'   48 A'   49 A'   50 A'   18 A"   51 A'   19 A"                 
  0.635   0.673   0.711   0.725   0.806   0.865   0.903   1.005
 52 A'   53 A'   54 A'   55 A'   56 A'   57 A'   58 A'   20 A"                 
  1.125   1.216   1.280   1.312   1.356   1.391   1.407   1.427
 21 A"   22 A"   59 A'   60 A'   23 A"   61 A'   62 A'   24 A"                 
  1.446   1.495   1.573   1.634   1.642   1.738   1.917   1.974
 63 A'   64 A'   65 A'   66 A'   25 A"   67 A'   68 A'   26 A"                 
  1.977   2.008   2.107   2.195   2.540   2.595   2.629   2.659
 69 A'   27 A"   70 A'   71 A'   72 A'   73 A'   28 A"   74 A'                 
  2.695   2.835   2.954   3.212   3.686   3.706   3.762   3.810
 75 A'   29 A"   76 A'   77 A'   78 A'   79 A'   30 A"   80 A'                 
  3.944   3.971   3.976   4.014   4.040   4.116   4.254   4.401
 31 A"   32 A"   81 A'   33 A"   82 A'   83 A'   84 A'   85 A'                 
  4.802   5.988   6.023   6.088   6.275   6.349   6.639  23.521
 86 A'   34 A"   87 A'   88 A'   35 A"   89 A'   90 A'   91 A'                 
 24.227  27.833  28.333  28.356  28.391  28.525  28.535  28.552
 92 A'   93 A'   36 A"   94 A'   95 A'   37 A"   96 A'   38 A"                 
 28.595  28.694  66.739 127.877 127.897 127.939 151.6321901.794
 97 A'   98 A'   99 A'   39 A"  100 A'  101 A'  102 A'  103 A'                 
 --------------------------------------------------------------

          Ground-State Mulliken Net Atomic Charges

     Atom                 Charge (a.u.)
  ----------------------------------------
      1 H                     0.149781
      2 F                    -0.062725
      3 H                     0.123545
      4 I                     0.097020
      5 C                    -0.247591
      6 C                    -0.060030
  ----------------------------------------
  Sum of atomic charges =     0.000000

 -----------------------------------------------------------------
                    Cartesian Multipole Moments
 -----------------------------------------------------------------
    Charge (ESU x 10^10)
                 0.0000
    Dipole Moment (Debye)
         X       0.7767      Y      -1.1710      Z       0.0000
       Tot       1.4052
    Quadrupole Moments (Debye-Ang)
        XX     -39.7347     XY      -0.2458     YY     -46.3969
        XZ       0.0000     YZ      -0.0000     ZZ     -47.1702
    Octopole Moments (Debye-Ang^2)
       XXX     -27.9326    XXY       9.9444    XYY     -14.2146
       YYY      37.9646    XXZ       0.0000    XYZ      -0.0000
       YYZ       0.0000    XZZ     -15.3584    YZZ      15.5402
       ZZZ       0.0000
    Hexadecapole Moments (Debye-Ang^3)
      XXXX    -401.8858   XXXY     -40.8190   XXYY    -105.7601
      XYYY     -54.6943   YYYY    -240.1235   XXXZ       0.0000
      XXYZ      -0.0000   XYYZ       0.0000   YYYZ      -0.0000
      XXZZ     -94.2401   XYZZ     -15.5475   YYZZ     -50.3396
      XZZZ       0.0000   YZZZ      -0.0000   ZZZZ     -60.5199
 -----------------------------------------------------------------
 Calculating analytic gradient of the SCF energy
 Gradient of SCF Energy
            1           2           3           4           5           6
    1   0.0002909   0.0002712  -0.0025466   0.0107403  -0.0041977  -0.0045581
    2   0.0054578  -0.0016595  -0.0064914   0.0078699   0.0051144  -0.0102912
    3  -0.0000000  -0.0000000   0.0000000   0.0000000   0.0000000   0.0000000
 Max gradient component =       1.074E-02
 RMS gradient           =       4.882E-03
 Gradient time:  CPU 4.71 s  wall 1.27 s
 Geometry Optimization Parameters
   NAtoms,    NIC,     NZ,  NCons,   NDum,   NFix, NCnnct, MaxDiis
        6      32       0       0       0       0       0       0

 Cartesian Hessian Update
 Hessian Updated using BFGS Update


** GEOMETRY OPTIMIZATION IN DELOCALIZED INTERNAL COORDINATES **
   Searching for a Minimum

   Optimization Cycle:  12

                       Coordinates (Angstroms)
     ATOM                X               Y               Z
      1  H         3.3018925953    0.3834238868    0.0000000000
      2  F         1.0909178889    1.5754242090    0.0000000000
      3  H         2.5728285527   -1.3763383741    0.0000000000
      4  I        -0.5743806941   -0.7464337128    0.0000000000
      5  C         2.4512163010   -0.2958553672    0.0000000000
      6  C         1.2455025231    0.2364159912    0.0000000000
   Point Group: cs    Number of degrees of freedom:     9


   Energy is  -7096.794722199

 Hessian Updated using BFGS Update

  9 Hessian modes will be used to form the next step
  Hessian Eigenvalues:
     0.055854    0.139138    0.160458    0.164650    0.240178    0.381577
     0.417976    0.534509    0.800128

 Minimum Search - Taking Simple RFO Step
 Searching for Lamda that Minimizes Along All modes
 Value Taken    Lamda =  -0.00101250
 Step Taken.  Stepsize is  0.098567

                             Maximum     Tolerance    Cnvgd?
         Gradient           0.010094      0.000300      NO
         Displacement       0.074343      0.001200      NO
         Energy change     -0.003504      0.000001      NO


 New Cartesian Coordinates Obtained by Inverse Iteration

 Displacement from previous Coordinates is:  0.095130
 ----------------------------------------------------------------
             Standard Nuclear Orientation (Angstroms)
    I     Atom           X                Y                Z
 ----------------------------------------------------------------
    1      H       3.3136390564     0.3621229471     0.0000000000
    2      F       1.0938507339     1.5935774068     0.0000000000
    3      H       2.5591471197    -1.3653049307     0.0000000000
    4      I      -0.5706728436    -0.7763854788     0.0000000000
    5      C       2.4466648833    -0.2925806582     0.0000000000
    6      C       1.2453482173     0.2552073468     0.0000000000
 ----------------------------------------------------------------
 Molecular Point Group                 Cs    NOp =  2
 Largest Abelian Subgroup              Cs    NOp =  2
 Nuclear Repulsion Energy =   299.0072830165 hartrees
 There are       38 alpha and       38 beta electrons
 Applying Cartesian multipole field
    Component          Value
    ---------          -----
     (2,0,0)        1.00000E-11
     (0,2,0)        2.00000E-11
     (0,0,2)       -3.00000E-11
 Nucleus-field energy     =     0.0000000074 hartrees
 Requested basis set is 6-311++G(d,p)
 There are 52 shells and 142 basis functions
 A cutoff of  1.0D-11 yielded   1225 shell pairs
 There are      9404 function pairs (     10502 Cartesian)
 Smallest overlap matrix eigenvalue = 1.00E-04
 Guess MOs from SCF MO coefficient file

 -----------------------------------------------------------------------
  General SCF calculation program by
  Eric Jon Sundstrom, Paul Horn, Yuezhi Mao, Dmitri Zuev, Alec White,
  David Stuck, Shaama M.S., Shane Yost, Joonho Lee, David Small,
  Daniel Levine, Susi Lehtola, Hugh Burton, Evgeny Epifanovsky
 -----------------------------------------------------------------------
 Exchange:     0.2000 Hartree-Fock + 0.0800 Slater + 0.7200 B88
 Correlation:  0.1900 VWN1RPA + 0.8100 LYP
 Using SG-1 standard quadrature grid
 using 4 threads for integral computing
 -------------------------------------------------------
 OpenMP Integral computing Module                
 Release: version 2.0, May 2017, Q-Chem Inc. Pleasanton 
 -------------------------------------------------------
 -------------------------------------------------------
 OpenMP BLAS3 based DFT computing Module                
 Release: version 1.0, May 2013, Q-Chem Inc. Pittsburgh 
 -------------------------------------------------------
 A restricted SCF calculation will be
 performed using DIIS
 SCF converges when DIIS error is below 1.0e-08
 ---------------------------------------
  Cycle       Energy         DIIS error
 ---------------------------------------
    1   -7096.7951095622      3.14e-04  
    2   -7096.7953663158      1.61e-04  
    3   -7096.7953454270      1.86e-04  
    4   -7096.7954271179      2.45e-05  
    5   -7096.7954282898      1.03e-05  
    6   -7096.7954284730      2.58e-06  
    7   -7096.7954284900      3.83e-07  
    8   -7096.7954284902      1.37e-07  
    9   -7096.7954284902      3.34e-08  
   10   -7096.7954284902      1.21e-08  
   11   -7096.7954284903      1.51e-09  Convergence criterion met
 ---------------------------------------
 SCF time:   CPU 15.02s  wall 4.00s 
 SCF   energy in the final basis set =    -7096.7954284903
 Total energy in the final basis set =    -7096.7954284903

 --------------------------------------------------------------
             Orbital Energies (a.u.) and Symmetries
 --------------------------------------------------------------

 Alpha MOs, Restricted
 -- Occupied --                  
******* -176.32 -165.72 -165.72 -165.72  -35.81  -31.31  -31.30
  1 A'    2 A'    3 A'    1 A"    4 A'    5 A'    6 A'    2 A"                 
-31.302 -24.716 -22.958 -22.957 -22.957 -22.953 -22.953 -10.311
  7 A'    8 A'    9 A'    3 A"   10 A'   11 A'    4 A"   12 A'                 
-10.195  -6.364  -4.777  -4.762  -4.762  -2.043  -2.038  -2.038
 13 A'   14 A'   15 A'    5 A"   16 A'   17 A'    6 A"   18 A'                 
 -2.025  -2.025  -1.256  -0.808  -0.689  -0.609  -0.513  -0.509
 19 A'    7 A"   20 A'   21 A'   22 A'   23 A'   24 A'   25 A'                 
 -0.493  -0.436  -0.376  -0.324  -0.287  -0.264
  8 A"   26 A'   27 A'    9 A"   28 A'   10 A"                                 
 -- Virtual --                   
 -0.053  -0.025  -0.003   0.025   0.035   0.064   0.067   0.087
 29 A'   11 A"   30 A'   31 A'   32 A'   33 A'   12 A"   34 A'                 
  0.095   0.105   0.123   0.138   0.153   0.166   0.201   0.217
 35 A'   13 A"   36 A'   37 A'   38 A'   39 A'   40 A'   14 A"                 
  0.227   0.260   0.284   0.309   0.332   0.351   0.376   0.398
 41 A'   42 A'   15 A"   43 A'   44 A'   45 A'   46 A'   16 A"                 
  0.403   0.413   0.429   0.461   0.500   0.540   0.575   0.617
 17 A"   47 A'   48 A'   49 A'   50 A'   18 A"   51 A'   19 A"                 
  0.632   0.669   0.710   0.724   0.808   0.864   0.901   1.007
 52 A'   53 A'   54 A'   55 A'   56 A'   57 A'   58 A'   20 A"                 
  1.121   1.213   1.283   1.315   1.355   1.393   1.407   1.426
 21 A"   22 A"   59 A'   60 A'   23 A"   61 A'   62 A'   24 A"                 
  1.446   1.495   1.569   1.632   1.646   1.739   1.915   1.978
 63 A'   64 A'   65 A'   66 A'   25 A"   67 A'   68 A'   26 A"                 
  1.986   2.006   2.100   2.198   2.542   2.593   2.629   2.664
 69 A'   27 A"   70 A'   71 A'   72 A'   73 A'   28 A"   74 A'                 
  2.698   2.834   2.955   3.210   3.685   3.717   3.760   3.812
 75 A'   29 A"   76 A'   77 A'   78 A'   79 A'   30 A"   80 A'                 
  3.944   3.971   3.977   4.013   4.037   4.115   4.253   4.391
 31 A"   32 A"   81 A'   33 A"   82 A'   83 A'   84 A'   85 A'                 
  4.801   5.987   6.023   6.082   6.273   6.347   6.639  23.528
 86 A'   34 A"   87 A'   88 A'   35 A"   89 A'   90 A'   91 A'                 
 24.221  27.827  28.332  28.356  28.387  28.526  28.535  28.551
 92 A'   93 A'   36 A"   94 A'   95 A'   37 A"   96 A'   38 A"                 
 28.594  28.692  66.737 127.876 127.896 127.935 151.6271901.789
 97 A'   98 A'   99 A'   39 A"  100 A'  101 A'  102 A'  103 A'                 

 Beta MOs, Restricted
 -- Occupied --                  
******* -176.32 -165.72 -165.72 -165.72  -35.81  -31.31  -31.30
  1 A'    2 A'    3 A'    1 A"    4 A'    5 A'    6 A'    2 A"                 
-31.302 -24.716 -22.958 -22.957 -22.957 -22.953 -22.953 -10.311
  7 A'    8 A'    9 A'    3 A"   10 A'   11 A'    4 A"   12 A'                 
-10.195  -6.364  -4.777  -4.762  -4.762  -2.043  -2.038  -2.038
 13 A'   14 A'   15 A'    5 A"   16 A'   17 A'    6 A"   18 A'                 
 -2.025  -2.025  -1.256  -0.808  -0.689  -0.609  -0.513  -0.509
 19 A'    7 A"   20 A'   21 A'   22 A'   23 A'   24 A'   25 A'                 
 -0.493  -0.436  -0.376  -0.324  -0.287  -0.264
  8 A"   26 A'   27 A'    9 A"   28 A'   10 A"                                 
 -- Virtual --                   
 -0.053  -0.025  -0.003   0.025   0.035   0.064   0.067   0.087
 29 A'   11 A"   30 A'   31 A'   32 A'   33 A'   12 A"   34 A'                 
  0.095   0.105   0.123   0.138   0.153   0.166   0.201   0.217
 35 A'   13 A"   36 A'   37 A'   38 A'   39 A'   40 A'   14 A"                 
  0.227   0.260   0.284   0.309   0.332   0.351   0.376   0.398
 41 A'   42 A'   15 A"   43 A'   44 A'   45 A'   46 A'   16 A"                 
  0.403   0.413   0.429   0.461   0.500   0.540   0.575   0.617
 17 A"   47 A'   48 A'   49 A'   50 A'   18 A"   51 A'   19 A"                 
  0.632   0.669   0.710   0.724   0.808   0.864   0.901   1.007
 52 A'   53 A'   54 A'   55 A'   56 A'   57 A'   58 A'   20 A"                 
  1.121   1.213   1.283   1.315   1.355   1.393   1.407   1.426
 21 A"   22 A"   59 A'   60 A'   23 A"   61 A'   62 A'   24 A"                 
  1.446   1.495   1.569   1.632   1.646   1.739   1.915   1.978
 63 A'   64 A'   65 A'   66 A'   25 A"   67 A'   68 A'   26 A"                 
  1.986   2.006   2.100   2.198   2.542   2.593   2.629   2.664
 69 A'   27 A"   70 A'   71 A'   72 A'   73 A'   28 A"   74 A'                 
  2.698   2.834   2.955   3.210   3.685   3.717   3.760   3.812
 75 A'   29 A"   76 A'   77 A'   78 A'   79 A'   30 A"   80 A'                 
  3.944   3.971   3.977   4.013   4.037   4.115   4.253   4.391
 31 A"   32 A"   81 A'   33 A"   82 A'   83 A'   84 A'   85 A'                 
  4.801   5.987   6.023   6.082   6.273   6.347   6.639  23.528
 86 A'   34 A"   87 A'   88 A'   35 A"   89 A'   90 A'   91 A'                 
 24.221  27.827  28.332  28.356  28.387  28.526  28.535  28.551
 92 A'   93 A'   36 A"   94 A'   95 A'   37 A"   96 A'   38 A"                 
 28.594  28.692  66.737 127.876 127.896 127.935 151.6271901.789
 97 A'   98 A'   99 A'   39 A"  100 A'  101 A'  102 A'  103 A'                 
 --------------------------------------------------------------

          Ground-State Mulliken Net Atomic Charges

     Atom                 Charge (a.u.)
  ----------------------------------------
      1 H                     0.149206
      2 F                    -0.064186
      3 H                     0.123922
      4 I                     0.092431
      5 C                    -0.250821
      6 C                    -0.050553
  ----------------------------------------
  Sum of atomic charges =     0.000000

 -----------------------------------------------------------------
                    Cartesian Multipole Moments
 -----------------------------------------------------------------
    Charge (ESU x 10^10)
                 0.0000
    Dipole Moment (Debye)
         X       0.8193      Y      -1.1594      Z      -0.0000
       Tot       1.4197
    Quadrupole Moments (Debye-Ang)
        XX     -39.7322     XY      -0.2038     YY     -46.3362
        XZ      -0.0000     YZ      -0.0000     ZZ     -47.2067
    Octopole Moments (Debye-Ang^2)
       XXX     -27.5291    XXY      10.4127    XYY     -14.6036
       YYY      39.7354    XXZ      -0.0000    XYZ      -0.0000
       YYZ      -0.0000    XZZ     -15.3985    YZZ      16.2195
       ZZZ      -0.0000
    Hexadecapole Moments (Debye-Ang^3)
      XXXX    -399.1761   XXXY     -43.3658   XXYY    -107.0974
      XYYY     -56.1030   YYYY    -249.0764   XXXZ      -0.0000
      XXYZ      -0.0000   XYYZ       0.0000   YYYZ      -0.0000
      XXZZ     -93.9752   XYZZ     -16.2780   YYZZ     -51.9103
      XZZZ       0.0000   YZZZ      -0.0000   ZZZZ     -60.6584
 -----------------------------------------------------------------
 Calculating analytic gradient of the SCF energy
 Gradient of SCF Energy
            1           2           3           4           5           6
    1   0.0001571   0.0014386  -0.0020142   0.0071180  -0.0019940  -0.0047056
    2   0.0031077   0.0013426  -0.0004366   0.0037435  -0.0014236  -0.0063336
    3  -0.0000000  -0.0000000  -0.0000000  -0.0000000  -0.0000000   0.0000000
 Max gradient component =       7.118E-03
 RMS gradient           =       2.894E-03
 Gradient time:  CPU 4.69 s  wall 1.29 s
 Geometry Optimization Parameters
   NAtoms,    NIC,     NZ,  NCons,   NDum,   NFix, NCnnct, MaxDiis
        6      32       0       0       0       0       0       0

 Cartesian Hessian Update
 Hessian Updated using BFGS Update


** GEOMETRY OPTIMIZATION IN DELOCALIZED INTERNAL COORDINATES **
   Searching for a Minimum

   Optimization Cycle:  13

                       Coordinates (Angstroms)
     ATOM                X               Y               Z
      1  H         3.3136390564    0.3621229471    0.0000000000
      2  F         1.0938507339    1.5935774068    0.0000000000
      3  H         2.5591471197   -1.3653049307    0.0000000000
      4  I        -0.5706728436   -0.7763854788    0.0000000000
      5  C         2.4466648833   -0.2925806582    0.0000000000
      6  C         1.2453482173    0.2552073468    0.0000000000
   Point Group: cs    Number of degrees of freedom:     9


   Energy is  -7096.795428490

 Hessian Updated using BFGS Update

  9 Hessian modes will be used to form the next step
  Hessian Eigenvalues:
     0.046275    0.135646    0.150224    0.160978    0.237804    0.386793
     0.389580    0.543004    0.700937

 Minimum Search - Taking Simple RFO Step
 Searching for Lamda that Minimizes Along All modes
 Value Taken    Lamda =  -0.00046192
 Step Taken.  Stepsize is  0.073748

                             Maximum     Tolerance    Cnvgd?
         Gradient           0.006629      0.000300      NO
         Displacement       0.044566      0.001200      NO
         Energy change     -0.000706      0.000001      NO


 New Cartesian Coordinates Obtained by Inverse Iteration

 Displacement from previous Coordinates is:  0.067664
 ----------------------------------------------------------------
             Standard Nuclear Orientation (Angstroms)
    I     Atom           X                Y                Z
 ----------------------------------------------------------------
    1      H       3.3214825283     0.3411064996     0.0000000000
    2      F       1.0914539768     1.6048507645     0.0000000000
    3      H       2.5582822928    -1.3604799141     0.0000000000
    4      I      -0.5735116999    -0.7942870754     0.0000000000
    5      C       2.4454699135    -0.2851314789     0.0000000000
    6      C       1.2448001555     0.2705778373     0.0000000000
 ----------------------------------------------------------------
 Molecular Point Group                 Cs    NOp =  2
 Largest Abelian Subgroup              Cs    NOp =  2
 Nuclear Repulsion Energy =   297.4622646299 hartrees
 There are       38 alpha and       38 beta electrons
 Applying Cartesian multipole field
    Component          Value
    ---------          -----
     (2,0,0)        1.00000E-11
     (0,2,0)        2.00000E-11
     (0,0,2)       -3.00000E-11
 Nucleus-field energy     =     0.0000000075 hartrees
 Requested basis set is 6-311++G(d,p)
 There are 52 shells and 142 basis functions
 A cutoff of  1.0D-11 yielded   1224 shell pairs
 There are      9403 function pairs (     10501 Cartesian)
 Smallest overlap matrix eigenvalue = 1.04E-04
 Guess MOs from SCF MO coefficient file

 -----------------------------------------------------------------------
  General SCF calculation program by
  Eric Jon Sundstrom, Paul Horn, Yuezhi Mao, Dmitri Zuev, Alec White,
  David Stuck, Shaama M.S., Shane Yost, Joonho Lee, David Small,
  Daniel Levine, Susi Lehtola, Hugh Burton, Evgeny Epifanovsky
 -----------------------------------------------------------------------
 Exchange:     0.2000 Hartree-Fock + 0.0800 Slater + 0.7200 B88
 Correlation:  0.1900 VWN1RPA + 0.8100 LYP
 Using SG-1 standard quadrature grid
 using 4 threads for integral computing
 -------------------------------------------------------
 OpenMP Integral computing Module                
 Release: version 2.0, May 2017, Q-Chem Inc. Pleasanton 
 -------------------------------------------------------
 -------------------------------------------------------
 OpenMP BLAS3 based DFT computing Module                
 Release: version 1.0, May 2013, Q-Chem Inc. Pittsburgh 
 -------------------------------------------------------
 A restricted SCF calculation will be
 performed using DIIS
 SCF converges when DIIS error is below 1.0e-08
 ---------------------------------------
  Cycle       Energy         DIIS error
 ---------------------------------------
    1   -7096.7954660905      2.42e-04  
    2   -7096.7956026336      1.30e-04  
    3   -7096.7955878657      1.51e-04  
    4   -7096.7956432752      1.67e-05  
    5   -7096.7956437010      8.47e-06  
    6   -7096.7956438365      1.33e-06  
    7   -7096.7956438411      3.37e-07  
    8   -7096.7956438412      1.47e-07  
    9   -7096.7956438414      3.05e-08  
   10   -7096.7956438413      4.16e-09  Convergence criterion met
 ---------------------------------------
 SCF time:   CPU 13.63s  wall 4.00s 
 SCF   energy in the final basis set =    -7096.7956438413
 Total energy in the final basis set =    -7096.7956438413

 --------------------------------------------------------------
             Orbital Energies (a.u.) and Symmetries
 --------------------------------------------------------------

 Alpha MOs, Restricted
 -- Occupied --                  
******* -176.32 -165.72 -165.72 -165.72  -35.81  -31.31  -31.30
  1 A'    2 A'    3 A'    1 A"    4 A'    5 A'    6 A'    2 A"                 
-31.301 -24.719 -22.958 -22.956 -22.956 -22.952 -22.952 -10.312
  7 A'    8 A'    9 A'    3 A"   10 A'   11 A'    4 A"   12 A'                 
-10.195  -6.364  -4.776  -4.761  -4.761  -2.042  -2.037  -2.037
 13 A'   14 A'   15 A'    5 A"   16 A'   17 A'    6 A"   18 A'                 
 -2.024  -2.024  -1.259  -0.807  -0.687  -0.612  -0.516  -0.510
 19 A'    7 A"   20 A'   21 A'   22 A'   23 A'   24 A'   25 A'                 
 -0.495  -0.436  -0.375  -0.323  -0.287  -0.264
  8 A"   26 A'   27 A'    9 A"   28 A'   10 A"                                 
 -- Virtual --                   
 -0.056  -0.026  -0.003   0.025   0.035   0.064   0.067   0.088
 29 A'   11 A"   30 A'   31 A'   32 A'   33 A'   12 A"   34 A'                 
  0.095   0.105   0.124   0.138   0.153   0.167   0.200   0.217
 35 A'   13 A"   36 A'   37 A'   38 A'   39 A'   40 A'   14 A"                 
  0.227   0.259   0.284   0.309   0.330   0.352   0.376   0.398
 41 A'   42 A'   15 A"   43 A'   44 A'   45 A'   46 A'   16 A"                 
  0.402   0.412   0.427   0.461   0.501   0.540   0.573   0.617
 17 A"   47 A'   48 A'   49 A'   50 A'   18 A"   51 A'   19 A"                 
  0.629   0.665   0.707   0.724   0.810   0.862   0.902   1.009
 52 A'   53 A'   54 A'   55 A'   56 A'   57 A'   58 A'   20 A"                 
  1.117   1.212   1.284   1.317   1.354   1.395   1.408   1.424
 21 A"   22 A"   59 A'   60 A'   23 A"   61 A'   62 A'   24 A"                 
  1.446   1.495   1.565   1.629   1.650   1.737   1.911   1.985
 63 A'   64 A'   65 A'   66 A'   25 A"   67 A'   68 A'   26 A"                 
  1.996   2.000   2.095   2.204   2.540   2.587   2.630   2.663
 69 A'   27 A"   70 A'   71 A'   72 A'   73 A'   28 A"   74 A'                 
  2.708   2.833   2.955   3.210   3.685   3.727   3.758   3.812
 75 A'   29 A"   76 A'   77 A'   78 A'   79 A'   30 A"   80 A'                 
  3.945   3.972   3.977   4.011   4.038   4.114   4.252   4.383
 31 A"   32 A"   81 A'   33 A"   82 A'   83 A'   84 A'   85 A'                 
  4.801   5.987   6.022   6.077   6.272   6.344   6.642  23.534
 86 A'   34 A"   87 A'   88 A'   35 A"   89 A'   90 A'   91 A'                 
 24.213  27.823  28.332  28.355  28.384  28.526  28.536  28.550
 92 A'   93 A'   36 A"   94 A'   95 A'   37 A"   96 A'   38 A"                 
 28.592  28.690  66.734 127.876 127.896 127.933 151.6231901.785
 97 A'   98 A'   99 A'   39 A"  100 A'  101 A'  102 A'  103 A'                 

 Beta MOs, Restricted
 -- Occupied --                  
******* -176.32 -165.72 -165.72 -165.72  -35.81  -31.31  -31.30
  1 A'    2 A'    3 A'    1 A"    4 A'    5 A'    6 A'    2 A"                 
-31.301 -24.719 -22.958 -22.956 -22.956 -22.952 -22.952 -10.312
  7 A'    8 A'    9 A'    3 A"   10 A'   11 A'    4 A"   12 A'                 
-10.195  -6.364  -4.776  -4.761  -4.761  -2.042  -2.037  -2.037
 13 A'   14 A'   15 A'    5 A"   16 A'   17 A'    6 A"   18 A'                 
 -2.024  -2.024  -1.259  -0.807  -0.687  -0.612  -0.516  -0.510
 19 A'    7 A"   20 A'   21 A'   22 A'   23 A'   24 A'   25 A'                 
 -0.495  -0.436  -0.375  -0.323  -0.287  -0.264
  8 A"   26 A'   27 A'    9 A"   28 A'   10 A"                                 
 -- Virtual --                   
 -0.056  -0.026  -0.003   0.025   0.035   0.064   0.067   0.088
 29 A'   11 A"   30 A'   31 A'   32 A'   33 A'   12 A"   34 A'                 
  0.095   0.105   0.124   0.138   0.153   0.167   0.200   0.217
 35 A'   13 A"   36 A'   37 A'   38 A'   39 A'   40 A'   14 A"                 
  0.227   0.259   0.284   0.309   0.330   0.352   0.376   0.398
 41 A'   42 A'   15 A"   43 A'   44 A'   45 A'   46 A'   16 A"                 
  0.402   0.412   0.427   0.461   0.501   0.540   0.573   0.617
 17 A"   47 A'   48 A'   49 A'   50 A'   18 A"   51 A'   19 A"                 
  0.629   0.665   0.707   0.724   0.810   0.862   0.902   1.009
 52 A'   53 A'   54 A'   55 A'   56 A'   57 A'   58 A'   20 A"                 
  1.117   1.212   1.284   1.317   1.354   1.395   1.408   1.424
 21 A"   22 A"   59 A'   60 A'   23 A"   61 A'   62 A'   24 A"                 
  1.446   1.495   1.565   1.629   1.650   1.737   1.911   1.985
 63 A'   64 A'   65 A'   66 A'   25 A"   67 A'   68 A'   26 A"                 
  1.996   2.000   2.095   2.204   2.540   2.587   2.630   2.663
 69 A'   27 A"   70 A'   71 A'   72 A'   73 A'   28 A"   74 A'                 
  2.708   2.833   2.955   3.210   3.685   3.727   3.758   3.812
 75 A'   29 A"   76 A'   77 A'   78 A'   79 A'   30 A"   80 A'                 
  3.945   3.972   3.977   4.011   4.038   4.114   4.252   4.383
 31 A"   32 A"   81 A'   33 A"   82 A'   83 A'   84 A'   85 A'                 
  4.801   5.987   6.022   6.077   6.272   6.344   6.642  23.534
 86 A'   34 A"   87 A'   88 A'   35 A"   89 A'   90 A'   91 A'                 
 24.213  27.823  28.332  28.355  28.384  28.526  28.536  28.550
 92 A'   93 A'   36 A"   94 A'   95 A'   37 A"   96 A'   38 A"                 
 28.592  28.690  66.734 127.876 127.896 127.933 151.6231901.785
 97 A'   98 A'   99 A'   39 A"  100 A'  101 A'  102 A'  103 A'                 
 --------------------------------------------------------------

          Ground-State Mulliken Net Atomic Charges

     Atom                 Charge (a.u.)
  ----------------------------------------
      1 H                     0.149047
      2 F                    -0.061772
      3 H                     0.124827
      4 I                     0.087969
      5 C                    -0.255143
      6 C                    -0.044927
  ----------------------------------------
  Sum of atomic charges =     0.000000

 -----------------------------------------------------------------
                    Cartesian Multipole Moments
 -----------------------------------------------------------------
    Charge (ESU x 10^10)
                 0.0000
    Dipole Moment (Debye)
         X       0.8596      Y      -1.1286      Z       0.0000
       Tot       1.4187
    Quadrupole Moments (Debye-Ang)
        XX     -39.6850     XY      -0.1722     YY     -46.2908
        XZ       0.0000     YZ      -0.0000     ZZ     -47.2442
    Octopole Moments (Debye-Ang^2)
       XXX     -26.6226    XXY      10.5848    XYY     -14.6576
       YYY      40.7750    XXZ       0.0000    XYZ       0.0000
       YYZ       0.0000    XZZ     -15.2712    YZZ      16.6118
       ZZZ       0.0000
    Hexadecapole Moments (Debye-Ang^3)
      XXXX    -397.5381   XXXY     -45.6051   XXYY    -108.0652
      XYYY     -57.2372   YYYY    -254.5619   XXXZ       0.0000
      XXYZ       0.0000   XYYZ       0.0000   YYYZ       0.0000
      XXZZ     -94.0115   XYZZ     -16.8192   YYZZ     -52.8918
      XZZZ       0.0000   YZZZ       0.0000   ZZZZ     -60.8044
 -----------------------------------------------------------------
 Calculating analytic gradient of the SCF energy
 Gradient of SCF Energy
            1           2           3           4           5           6
    1  -0.0038949   0.0021803  -0.0000868   0.0037321   0.0036965  -0.0056271
    2  -0.0026007   0.0010982  -0.0019201   0.0005806   0.0036420  -0.0008000
    3  -0.0000000  -0.0000000   0.0000000  -0.0000000   0.0000000   0.0000000
 Max gradient component =       5.627E-03
 RMS gradient           =       2.416E-03
 Gradient time:  CPU 4.70 s  wall 1.30 s
 Geometry Optimization Parameters
   NAtoms,    NIC,     NZ,  NCons,   NDum,   NFix, NCnnct, MaxDiis
        6      32       0       0       0       0       0       0

 Cartesian Hessian Update
 Hessian Updated using BFGS Update


** GEOMETRY OPTIMIZATION IN DELOCALIZED INTERNAL COORDINATES **
   Searching for a Minimum

   Optimization Cycle:  14

                       Coordinates (Angstroms)
     ATOM                X               Y               Z
      1  H         3.3214825283    0.3411064996    0.0000000000
      2  F         1.0914539768    1.6048507645    0.0000000000
      3  H         2.5582822928   -1.3604799141    0.0000000000
      4  I        -0.5735116999   -0.7942870754    0.0000000000
      5  C         2.4454699135   -0.2851314789    0.0000000000
      6  C         1.2448001555    0.2705778373    0.0000000000
   Point Group: cs    Number of degrees of freedom:     9


   Energy is  -7096.795643841

 Hessian Updated using BFGS Update

  9 Hessian modes will be used to form the next step
  Hessian Eigenvalues:
     0.045941    0.114852    0.160940    0.226364    0.235517    0.365422
     0.389543    0.520025    0.665350

 Minimum Search - Taking Simple RFO Step
 Searching for Lamda that Minimizes Along All modes
 Value Taken    Lamda =  -0.00019707
 Step Taken.  Stepsize is  0.033880

                             Maximum     Tolerance    Cnvgd?
         Gradient           0.003804      0.000300      NO
         Displacement       0.019101      0.001200      NO
         Energy change     -0.000215      0.000001      NO


 New Cartesian Coordinates Obtained by Inverse Iteration

 Displacement from previous Coordinates is:  0.035997
 ----------------------------------------------------------------
             Standard Nuclear Orientation (Angstroms)
    I     Atom           X                Y                Z
 ----------------------------------------------------------------
    1      H       3.3353057633     0.3369880684     0.0000000000
    2      F       1.0875807980     1.6031211646     0.0000000000
    3      H       2.5576736763    -1.3525691618     0.0000000000
    4      I      -0.5817002859    -0.7966377533     0.0000000000
    5      C       2.4445817275    -0.2854340393     0.0000000000
    6      C       1.2445354878     0.2711683544     0.0000000000
 ----------------------------------------------------------------
 Molecular Point Group                 Cs    NOp =  2
 Largest Abelian Subgroup              Cs    NOp =  2
 Nuclear Repulsion Energy =   296.8851438766 hartrees
 There are       38 alpha and       38 beta electrons
 Applying Cartesian multipole field
    Component          Value
    ---------          -----
     (2,0,0)        1.00000E-11
     (0,2,0)        2.00000E-11
     (0,0,2)       -3.00000E-11
 Nucleus-field energy     =     0.0000000075 hartrees
 Requested basis set is 6-311++G(d,p)
 There are 52 shells and 142 basis functions
 A cutoff of  1.0D-11 yielded   1223 shell pairs
 There are      9402 function pairs (     10500 Cartesian)
 Smallest overlap matrix eigenvalue = 1.04E-04
 Guess MOs from SCF MO coefficient file

 -----------------------------------------------------------------------
  General SCF calculation program by
  Eric Jon Sundstrom, Paul Horn, Yuezhi Mao, Dmitri Zuev, Alec White,
  David Stuck, Shaama M.S., Shane Yost, Joonho Lee, David Small,
  Daniel Levine, Susi Lehtola, Hugh Burton, Evgeny Epifanovsky
 -----------------------------------------------------------------------
 Exchange:     0.2000 Hartree-Fock + 0.0800 Slater + 0.7200 B88
 Correlation:  0.1900 VWN1RPA + 0.8100 LYP
 Using SG-1 standard quadrature grid
 using 4 threads for integral computing
 -------------------------------------------------------
 OpenMP Integral computing Module                
 Release: version 2.0, May 2017, Q-Chem Inc. Pleasanton 
 -------------------------------------------------------
 -------------------------------------------------------
 OpenMP BLAS3 based DFT computing Module                
 Release: version 1.0, May 2013, Q-Chem Inc. Pittsburgh 
 -------------------------------------------------------
 A restricted SCF calculation will be
 performed using DIIS
 SCF converges when DIIS error is below 1.0e-08
 ---------------------------------------
  Cycle       Energy         DIIS error
 ---------------------------------------
    1   -7096.7956544178      1.35e-04  
    2   -7096.7956975530      4.31e-05  
    3   -7096.7956929006      6.11e-05  
    4   -7096.7957023365      8.14e-06  
    5   -7096.7957024660      4.18e-06  
    6   -7096.7957025063      5.63e-07  
    7   -7096.7957025068      2.83e-07  
    8   -7096.7957025070      5.88e-08  
    9   -7096.7957025070      6.71e-09  Convergence criterion met
 ---------------------------------------
 SCF time:   CPU 12.26s  wall 4.00s 
 SCF   energy in the final basis set =    -7096.7957025070
 Total energy in the final basis set =    -7096.7957025070

 --------------------------------------------------------------
             Orbital Energies (a.u.) and Symmetries
 --------------------------------------------------------------

 Alpha MOs, Restricted
 -- Occupied --                  
******* -176.32 -165.72 -165.72 -165.72  -35.81  -31.31  -31.30
  1 A'    2 A'    3 A'    1 A"    4 A'    5 A'    6 A'    2 A"                 
-31.301 -24.719 -22.958 -22.956 -22.956 -22.952 -22.952 -10.313
  7 A'    8 A'    9 A'    3 A"   10 A'   11 A'    4 A"   12 A'                 
-10.195  -6.363  -4.776  -4.761  -4.761  -2.042  -2.037  -2.037
 13 A'   14 A'   15 A'    5 A"   16 A'   17 A'    6 A"   18 A'                 
 -2.024  -2.024  -1.260  -0.806  -0.686  -0.613  -0.517  -0.510
 19 A'    7 A"   20 A'   21 A'   22 A'   23 A'   24 A'   25 A'                 
 -0.496  -0.436  -0.374  -0.322  -0.286  -0.264
  8 A"   26 A'   27 A'    9 A"   28 A'   10 A"                                 
 -- Virtual --                   
 -0.058  -0.025  -0.003   0.025   0.035   0.064   0.067   0.088
 29 A'   11 A"   30 A'   31 A'   32 A'   33 A'   12 A"   34 A'                 
  0.095   0.105   0.124   0.139   0.153   0.167   0.200   0.217
 35 A'   13 A"   36 A'   37 A'   38 A'   39 A'   40 A'   14 A"                 
  0.226   0.260   0.284   0.309   0.329   0.352   0.376   0.398
 41 A'   42 A'   15 A"   43 A'   44 A'   45 A'   46 A'   16 A"                 
  0.402   0.412   0.426   0.461   0.501   0.540   0.571   0.617
 17 A"   47 A'   48 A'   49 A'   50 A'   18 A"   51 A'   19 A"                 
  0.627   0.664   0.706   0.723   0.811   0.864   0.900   1.010
 52 A'   53 A'   54 A'   55 A'   56 A'   57 A'   58 A'   20 A"                 
  1.117   1.211   1.283   1.318   1.353   1.397   1.408   1.424
 21 A"   22 A"   59 A'   60 A'   23 A"   61 A'   62 A'   24 A"                 
  1.444   1.496   1.565   1.628   1.650   1.737   1.909   1.985
 63 A'   64 A'   65 A'   66 A'   25 A"   67 A'   68 A'   26 A"                 
  1.999   1.999   2.091   2.208   2.543   2.580   2.630   2.671
 69 A'   27 A"   70 A'   71 A'   72 A'   73 A'   28 A"   74 A'                 
  2.702   2.832   2.955   3.211   3.683   3.725   3.757   3.814
 75 A'   29 A"   76 A'   77 A'   78 A'   79 A'   30 A"   80 A'                 
  3.945   3.973   3.977   4.011   4.039   4.114   4.252   4.380
 31 A"   32 A"   81 A'   33 A"   82 A'   83 A'   84 A'   85 A'                 
  4.801   5.987   6.022   6.075   6.271   6.344   6.643  23.533
 86 A'   34 A"   87 A'   88 A'   35 A"   89 A'   90 A'   91 A'                 
 24.213  27.821  28.332  28.355  28.383  28.526  28.536  28.550
 92 A'   93 A'   36 A"   94 A'   95 A'   37 A"   96 A'   38 A"                 
 28.592  28.689  66.734 127.876 127.896 127.932 151.6221901.783
 97 A'   98 A'   99 A'   39 A"  100 A'  101 A'  102 A'  103 A'                 

 Beta MOs, Restricted
 -- Occupied --                  
******* -176.32 -165.72 -165.72 -165.72  -35.81  -31.31  -31.30
  1 A'    2 A'    3 A'    1 A"    4 A'    5 A'    6 A'    2 A"                 
-31.301 -24.719 -22.958 -22.956 -22.956 -22.952 -22.952 -10.313
  7 A'    8 A'    9 A'    3 A"   10 A'   11 A'    4 A"   12 A'                 
-10.195  -6.363  -4.776  -4.761  -4.761  -2.042  -2.037  -2.037
 13 A'   14 A'   15 A'    5 A"   16 A'   17 A'    6 A"   18 A'                 
 -2.024  -2.024  -1.260  -0.806  -0.686  -0.613  -0.517  -0.510
 19 A'    7 A"   20 A'   21 A'   22 A'   23 A'   24 A'   25 A'                 
 -0.496  -0.436  -0.374  -0.322  -0.286  -0.264
  8 A"   26 A'   27 A'    9 A"   28 A'   10 A"                                 
 -- Virtual --                   
 -0.058  -0.025  -0.003   0.025   0.035   0.064   0.067   0.088
 29 A'   11 A"   30 A'   31 A'   32 A'   33 A'   12 A"   34 A'                 
  0.095   0.105   0.124   0.139   0.153   0.167   0.200   0.217
 35 A'   13 A"   36 A'   37 A'   38 A'   39 A'   40 A'   14 A"                 
  0.226   0.260   0.284   0.309   0.329   0.352   0.376   0.398
 41 A'   42 A'   15 A"   43 A'   44 A'   45 A'   46 A'   16 A"                 
  0.402   0.412   0.426   0.461   0.501   0.540   0.571   0.617
 17 A"   47 A'   48 A'   49 A'   50 A'   18 A"   51 A'   19 A"                 
  0.627   0.664   0.706   0.723   0.811   0.864   0.900   1.010
 52 A'   53 A'   54 A'   55 A'   56 A'   57 A'   58 A'   20 A"                 
  1.117   1.211   1.283   1.318   1.353   1.397   1.408   1.424
 21 A"   22 A"   59 A'   60 A'   23 A"   61 A'   62 A'   24 A"                 
  1.444   1.496   1.565   1.628   1.650   1.737   1.909   1.985
 63 A'   64 A'   65 A'   66 A'   25 A"   67 A'   68 A'   26 A"                 
  1.999   1.999   2.091   2.208   2.543   2.580   2.630   2.671
 69 A'   27 A"   70 A'   71 A'   72 A'   73 A'   28 A"   74 A'                 
  2.702   2.832   2.955   3.211   3.683   3.725   3.757   3.814
 75 A'   29 A"   76 A'   77 A'   78 A'   79 A'   30 A"   80 A'                 
  3.945   3.973   3.977   4.011   4.039   4.114   4.252   4.380
 31 A"   32 A"   81 A'   33 A"   82 A'   83 A'   84 A'   85 A'                 
  4.801   5.987   6.022   6.075   6.271   6.344   6.643  23.533
 86 A'   34 A"   87 A'   88 A'   35 A"   89 A'   90 A'   91 A'                 
 24.213  27.821  28.332  28.355  28.383  28.526  28.536  28.550
 92 A'   93 A'   36 A"   94 A'   95 A'   37 A"   96 A'   38 A"                 
 28.592  28.689  66.734 127.876 127.896 127.932 151.6221901.783
 97 A'   98 A'   99 A'   39 A"  100 A'  101 A'  102 A'  103 A'                 
 --------------------------------------------------------------

          Ground-State Mulliken Net Atomic Charges

     Atom                 Charge (a.u.)
  ----------------------------------------
      1 H                     0.149065
      2 F                    -0.059755
      3 H                     0.124692
      4 I                     0.085863
      5 C                    -0.255459
      6 C                    -0.044407
  ----------------------------------------
  Sum of atomic charges =     0.000000

 -----------------------------------------------------------------
                    Cartesian Multipole Moments
 -----------------------------------------------------------------
    Charge (ESU x 10^10)
                 0.0000
    Dipole Moment (Debye)
         X       0.8783      Y      -1.1116      Z      -0.0000
       Tot       1.4167
    Quadrupole Moments (Debye-Ang)
        XX     -39.6057     XY      -0.1605     YY     -46.3051
        XZ      -0.0000     YZ      -0.0000     ZZ     -47.2623
    Octopole Moments (Debye-Ang^2)
       XXX     -25.5843    XXY      10.6199    XYY     -14.4348
       YYY      41.0952    XXZ      -0.0000    XYZ      -0.0000
       YYZ      -0.0000    XZZ     -15.0281    YZZ      16.6877
       ZZZ      -0.0000
    Hexadecapole Moments (Debye-Ang^3)
      XXXX    -397.5019   XXXY     -46.2125   XXYY    -108.4588
      XYYY     -57.7371   YYYY    -254.9697   XXXZ      -0.0000
      XXYZ       0.0000   XYYZ       0.0000   YYYZ      -0.0000
      XXZZ     -94.3443   XYZZ     -17.0525   YYZZ     -52.9591
      XZZZ      -0.0000   YZZZ      -0.0000   ZZZZ     -60.8668
 -----------------------------------------------------------------
 Calculating analytic gradient of the SCF energy
 Gradient of SCF Energy
            1           2           3           4           5           6
    1   0.0022739   0.0021098  -0.0001831   0.0019199  -0.0015518  -0.0045686
    2   0.0002775   0.0002966   0.0039597  -0.0001555  -0.0045366   0.0001583
    3  -0.0000000   0.0000000  -0.0000000   0.0000000   0.0000000  -0.0000000
 Max gradient component =       4.569E-03
 RMS gradient           =       2.015E-03
 Gradient time:  CPU 4.70 s  wall 1.27 s
 Geometry Optimization Parameters
   NAtoms,    NIC,     NZ,  NCons,   NDum,   NFix, NCnnct, MaxDiis
        6      32       0       0       0       0       0       0

 Cartesian Hessian Update
 Hessian Updated using BFGS Update


** GEOMETRY OPTIMIZATION IN DELOCALIZED INTERNAL COORDINATES **
   Searching for a Minimum

   Optimization Cycle:  15

                       Coordinates (Angstroms)
     ATOM                X               Y               Z
      1  H         3.3353057633    0.3369880684    0.0000000000
      2  F         1.0875807980    1.6031211646    0.0000000000
      3  H         2.5576736763   -1.3525691618    0.0000000000
      4  I        -0.5817002859   -0.7966377533    0.0000000000
      5  C         2.4445817275   -0.2854340393    0.0000000000
      6  C         1.2445354878    0.2711683544    0.0000000000
   Point Group: cs    Number of degrees of freedom:     9


   Energy is  -7096.795702507

 Hessian Updated using BFGS Update

  9 Hessian modes will be used to form the next step
  Hessian Eigenvalues:
     0.051603    0.117661    0.160880    0.225203    0.301930    0.382381
     0.389788    0.474923    0.664947

 Minimum Search - Taking Simple RFO Step
 Searching for Lamda that Minimizes Along All modes
 Value Taken    Lamda =  -0.00009018
 Step Taken.  Stepsize is  0.020617

                             Maximum     Tolerance    Cnvgd?
         Gradient           0.003835      0.000300      NO
         Displacement       0.012125      0.001200      NO
         Energy change     -0.000059      0.000001      NO


 New Cartesian Coordinates Obtained by Inverse Iteration

 Displacement from previous Coordinates is:  0.021561
 ----------------------------------------------------------------
             Standard Nuclear Orientation (Angstroms)
    I     Atom           X                Y                Z
 ----------------------------------------------------------------
    1      H       3.3321213852     0.3399678086     0.0000000000
    2      F       1.0846253643     1.6007875637     0.0000000000
    3      H       2.5623781851    -1.3565513366     0.0000000000
    4      I      -0.5844335914    -0.7905699848     0.0000000000
    5      C       2.4467570561    -0.2857365706     0.0000000000
    6      C       1.2465287677     0.2687391526     0.0000000000
 ----------------------------------------------------------------
 Molecular Point Group                 Cs    NOp =  2
 Largest Abelian Subgroup              Cs    NOp =  2
 Nuclear Repulsion Energy =   296.9964301023 hartrees
 There are       38 alpha and       38 beta electrons
 Applying Cartesian multipole field
    Component          Value
    ---------          -----
     (2,0,0)        1.00000E-11
     (0,2,0)        2.00000E-11
     (0,0,2)       -3.00000E-11
 Nucleus-field energy     =     0.0000000075 hartrees
 Requested basis set is 6-311++G(d,p)
 There are 52 shells and 142 basis functions
 A cutoff of  1.0D-11 yielded   1223 shell pairs
 There are      9402 function pairs (     10500 Cartesian)
 Smallest overlap matrix eigenvalue = 1.03E-04
 Guess MOs from SCF MO coefficient file

 -----------------------------------------------------------------------
  General SCF calculation program by
  Eric Jon Sundstrom, Paul Horn, Yuezhi Mao, Dmitri Zuev, Alec White,
  David Stuck, Shaama M.S., Shane Yost, Joonho Lee, David Small,
  Daniel Levine, Susi Lehtola, Hugh Burton, Evgeny Epifanovsky
 -----------------------------------------------------------------------
 Exchange:     0.2000 Hartree-Fock + 0.0800 Slater + 0.7200 B88
 Correlation:  0.1900 VWN1RPA + 0.8100 LYP
 Using SG-1 standard quadrature grid
 using 4 threads for integral computing
 -------------------------------------------------------
 OpenMP Integral computing Module                
 Release: version 2.0, May 2017, Q-Chem Inc. Pleasanton 
 -------------------------------------------------------
 -------------------------------------------------------
 OpenMP BLAS3 based DFT computing Module                
 Release: version 1.0, May 2013, Q-Chem Inc. Pittsburgh 
 -------------------------------------------------------
 A restricted SCF calculation will be
 performed using DIIS
 SCF converges when DIIS error is below 1.0e-08
 ---------------------------------------
  Cycle       Energy         DIIS error
 ---------------------------------------
    1   -7096.7957469600      7.57e-05  
    2   -7096.7957657287      1.93e-05  
    3   -7096.7957661122      1.59e-05  
    4   -7096.7957664978      6.32e-06  
    5   -7096.7957665677      1.24e-06  
    6   -7096.7957665712      5.73e-07  
    7   -7096.7957665719      1.60e-07  
    8   -7096.7957665719      2.75e-08  
    9   -7096.7957665719      9.46e-09  Convergence criterion met
 ---------------------------------------
 SCF time:   CPU 12.26s  wall 3.00s 
 SCF   energy in the final basis set =    -7096.7957665719
 Total energy in the final basis set =    -7096.7957665719

 --------------------------------------------------------------
             Orbital Energies (a.u.) and Symmetries
 --------------------------------------------------------------

 Alpha MOs, Restricted
 -- Occupied --                  
******* -176.32 -165.72 -165.72 -165.72  -35.81  -31.31  -31.30
  1 A'    2 A'    3 A'    1 A"    4 A'    5 A'    6 A'    2 A"                 
-31.301 -24.719 -22.958 -22.956 -22.956 -22.952 -22.952 -10.313
  7 A'    8 A'    9 A'    3 A"   10 A'   11 A'    4 A"   12 A'                 
-10.196  -6.363  -4.776  -4.761  -4.761  -2.042  -2.037  -2.037
 13 A'   14 A'   15 A'    5 A"   16 A'   17 A'    6 A"   18 A'                 
 -2.024  -2.024  -1.260  -0.806  -0.686  -0.612  -0.517  -0.510
 19 A'    7 A"   20 A'   21 A'   22 A'   23 A'   24 A'   25 A'                 
 -0.496  -0.436  -0.374  -0.322  -0.286  -0.264
  8 A"   26 A'   27 A'    9 A"   28 A'   10 A"                                 
 -- Virtual --                   
 -0.058  -0.025  -0.003   0.025   0.035   0.064   0.067   0.088
 29 A'   11 A"   30 A'   31 A'   32 A'   33 A'   12 A"   34 A'                 
  0.096   0.105   0.124   0.138   0.153   0.167   0.200   0.217
 35 A'   13 A"   36 A'   37 A'   38 A'   39 A'   40 A'   14 A"                 
  0.226   0.260   0.284   0.309   0.330   0.352   0.375   0.398
 41 A'   42 A'   15 A"   43 A'   44 A'   45 A'   46 A'   16 A"                 
  0.402   0.412   0.427   0.461   0.501   0.539   0.572   0.617
 17 A"   47 A'   48 A'   49 A'   50 A'   18 A"   51 A'   19 A"                 
  0.627   0.665   0.706   0.723   0.811   0.864   0.901   1.009
 52 A'   53 A'   54 A'   55 A'   56 A'   57 A'   58 A'   20 A"                 
  1.117   1.212   1.282   1.317   1.354   1.397   1.407   1.423
 21 A"   22 A"   59 A'   60 A'   23 A"   61 A'   62 A'   24 A"                 
  1.444   1.496   1.566   1.628   1.649   1.736   1.910   1.985
 63 A'   64 A'   65 A'   66 A'   25 A"   67 A'   68 A'   26 A"                 
  1.998   1.998   2.094   2.207   2.541   2.580   2.630   2.668
 69 A'   27 A"   70 A'   71 A'   72 A'   73 A'   28 A"   74 A'                 
  2.703   2.832   2.954   3.211   3.683   3.723   3.757   3.812
 75 A'   29 A"   76 A'   77 A'   78 A'   79 A'   30 A"   80 A'                 
  3.945   3.972   3.977   4.011   4.038   4.114   4.252   4.381
 31 A"   32 A"   81 A'   33 A"   82 A'   83 A'   84 A'   85 A'                 
  4.801   5.987   6.022   6.076   6.271   6.344   6.642  23.532
 86 A'   34 A"   87 A'   88 A'   35 A"   89 A'   90 A'   91 A'                 
 24.215  27.821  28.332  28.355  28.383  28.526  28.536  28.550
 92 A'   93 A'   36 A"   94 A'   95 A'   37 A"   96 A'   38 A"                 
 28.592  28.689  66.734 127.876 127.896 127.933 151.6221901.783
 97 A'   98 A'   99 A'   39 A"  100 A'  101 A'  102 A'  103 A'                 

 Beta MOs, Restricted
 -- Occupied --                  
******* -176.32 -165.72 -165.72 -165.72  -35.81  -31.31  -31.30
  1 A'    2 A'    3 A'    1 A"    4 A'    5 A'    6 A'    2 A"                 
-31.301 -24.719 -22.958 -22.956 -22.956 -22.952 -22.952 -10.313
  7 A'    8 A'    9 A'    3 A"   10 A'   11 A'    4 A"   12 A'                 
-10.196  -6.363  -4.776  -4.761  -4.761  -2.042  -2.037  -2.037
 13 A'   14 A'   15 A'    5 A"   16 A'   17 A'    6 A"   18 A'                 
 -2.024  -2.024  -1.260  -0.806  -0.686  -0.612  -0.517  -0.510
 19 A'    7 A"   20 A'   21 A'   22 A'   23 A'   24 A'   25 A'                 
 -0.496  -0.436  -0.374  -0.322  -0.286  -0.264
  8 A"   26 A'   27 A'    9 A"   28 A'   10 A"                                 
 -- Virtual --                   
 -0.058  -0.025  -0.003   0.025   0.035   0.064   0.067   0.088
 29 A'   11 A"   30 A'   31 A'   32 A'   33 A'   12 A"   34 A'                 
  0.096   0.105   0.124   0.138   0.153   0.167   0.200   0.217
 35 A'   13 A"   36 A'   37 A'   38 A'   39 A'   40 A'   14 A"                 
  0.226   0.260   0.284   0.309   0.330   0.352   0.375   0.398
 41 A'   42 A'   15 A"   43 A'   44 A'   45 A'   46 A'   16 A"                 
  0.402   0.412   0.427   0.461   0.501   0.539   0.572   0.617
 17 A"   47 A'   48 A'   49 A'   50 A'   18 A"   51 A'   19 A"                 
  0.627   0.665   0.706   0.723   0.811   0.864   0.901   1.009
 52 A'   53 A'   54 A'   55 A'   56 A'   57 A'   58 A'   20 A"                 
  1.117   1.212   1.282   1.317   1.354   1.397   1.407   1.423
 21 A"   22 A"   59 A'   60 A'   23 A"   61 A'   62 A'   24 A"                 
  1.444   1.496   1.566   1.628   1.649   1.736   1.910   1.985
 63 A'   64 A'   65 A'   66 A'   25 A"   67 A'   68 A'   26 A"                 
  1.998   1.998   2.094   2.207   2.541   2.580   2.630   2.668
 69 A'   27 A"   70 A'   71 A'   72 A'   73 A'   28 A"   74 A'                 
  2.703   2.832   2.954   3.211   3.683   3.723   3.757   3.812
 75 A'   29 A"   76 A'   77 A'   78 A'   79 A'   30 A"   80 A'                 
  3.945   3.972   3.977   4.011   4.038   4.114   4.252   4.381
 31 A"   32 A"   81 A'   33 A"   82 A'   83 A'   84 A'   85 A'                 
  4.801   5.987   6.022   6.076   6.271   6.344   6.642  23.532
 86 A'   34 A"   87 A'   88 A'   35 A"   89 A'   90 A'   91 A'                 
 24.215  27.821  28.332  28.355  28.383  28.526  28.536  28.550
 92 A'   93 A'   36 A"   94 A'   95 A'   37 A"   96 A'   38 A"                 
 28.592  28.689  66.734 127.876 127.896 127.933 151.6221901.783
 97 A'   98 A'   99 A'   39 A"  100 A'  101 A'  102 A'  103 A'                 
 --------------------------------------------------------------

          Ground-State Mulliken Net Atomic Charges

     Atom                 Charge (a.u.)
  ----------------------------------------
      1 H                     0.149036
      2 F                    -0.059633
      3 H                     0.125223
      4 I                     0.085403
      5 C                    -0.255315
      6 C                    -0.044714
  ----------------------------------------
  Sum of atomic charges =     0.000000

 -----------------------------------------------------------------
                    Cartesian Multipole Moments
 -----------------------------------------------------------------
    Charge (ESU x 10^10)
                 0.0000
    Dipole Moment (Debye)
         X       0.8872      Y      -1.1102      Z       0.0000
       Tot       1.4212
    Quadrupole Moments (Debye-Ang)
        XX     -39.5673     XY      -0.1730     YY     -46.3220
        XZ       0.0000     YZ      -0.0000     ZZ     -47.2629
    Octopole Moments (Debye-Ang^2)
       XXX     -25.4115    XXY      10.4828    XYY     -14.2708
       YYY      40.7187    XXZ       0.0000    XYZ      -0.0000
       YYZ       0.0000    XZZ     -14.9577    YZZ      16.5449
       ZZZ       0.0000
    Hexadecapole Moments (Debye-Ang^3)
      XXXX    -398.2777   XXXY     -45.8791   XXYY    -108.2201
      XYYY     -57.6126   YYYY    -253.3046   XXXZ       0.0000
      XXYZ      -0.0000   XYYZ       0.0000   YYYZ      -0.0000
      XXZZ     -94.4756   XYZZ     -16.9390   YYZZ     -52.6692
      XZZZ       0.0000   YZZZ       0.0000   ZZZZ     -60.8648
 -----------------------------------------------------------------
 Calculating analytic gradient of the SCF energy
 Gradient of SCF Energy
            1           2           3           4           5           6
    1   0.0006584   0.0012578   0.0000375   0.0017463  -0.0008447  -0.0028554
    2  -0.0003478   0.0004160   0.0011308   0.0004206  -0.0010428  -0.0005768
    3  -0.0000000  -0.0000000   0.0000000  -0.0000000   0.0000000   0.0000000
 Max gradient component =       2.855E-03
 RMS gradient           =       9.748E-04
 Gradient time:  CPU 4.70 s  wall 1.27 s
 Geometry Optimization Parameters
   NAtoms,    NIC,     NZ,  NCons,   NDum,   NFix, NCnnct, MaxDiis
        6      32       0       0       0       0       0       0

 Cartesian Hessian Update
 Hessian Updated using BFGS Update


** GEOMETRY OPTIMIZATION IN DELOCALIZED INTERNAL COORDINATES **
   Searching for a Minimum

   Optimization Cycle:  16

                       Coordinates (Angstroms)
     ATOM                X               Y               Z
      1  H         3.3321213852    0.3399678086    0.0000000000
      2  F         1.0846253643    1.6007875637    0.0000000000
      3  H         2.5623781851   -1.3565513366    0.0000000000
      4  I        -0.5844335914   -0.7905699848    0.0000000000
      5  C         2.4467570561   -0.2857365706    0.0000000000
      6  C         1.2465287677    0.2687391526    0.0000000000
   Point Group: cs    Number of degrees of freedom:     9


   Energy is  -7096.795766572

 Hessian Updated using BFGS Update

  9 Hessian modes will be used to form the next step
  Hessian Eigenvalues:
     0.049549    0.117798    0.160552    0.176282    0.261815    0.380489
     0.389820    0.421440    0.668611

 Minimum Search - Taking Simple RFO Step
 Searching for Lamda that Minimizes Along All modes
 Value Taken    Lamda =  -0.00005084
 Step Taken.  Stepsize is  0.019366

                             Maximum     Tolerance    Cnvgd?
         Gradient           0.001626      0.000300      NO
         Displacement       0.013040      0.001200      NO
         Energy change     -0.000064      0.000001      NO


 New Cartesian Coordinates Obtained by Inverse Iteration

 Displacement from previous Coordinates is:  0.020434
 ----------------------------------------------------------------
             Standard Nuclear Orientation (Angstroms)
    I     Atom           X                Y                Z
 ----------------------------------------------------------------
    1      H       3.3320381362     0.3422082215     0.0000000000
    2      F       1.0808122803     1.5982670530     0.0000000000
    3      H       2.5660890961    -1.3590119042     0.0000000000
    4      I      -0.5900710498    -0.7860702502     0.0000000000
    5      C       2.4496831405    -0.2860458204     0.0000000000
    6      C       1.2494255637     0.2672893332     0.0000000000
 ----------------------------------------------------------------
 Molecular Point Group                 Cs    NOp =  2
 Largest Abelian Subgroup              Cs    NOp =  2
 Nuclear Repulsion Energy =   296.7899233113 hartrees
 There are       38 alpha and       38 beta electrons
 Applying Cartesian multipole field
    Component          Value
    ---------          -----
     (2,0,0)        1.00000E-11
     (0,2,0)        2.00000E-11
     (0,0,2)       -3.00000E-11
 Nucleus-field energy     =     0.0000000075 hartrees
 Requested basis set is 6-311++G(d,p)
 There are 52 shells and 142 basis functions
 A cutoff of  1.0D-11 yielded   1223 shell pairs
 There are      9402 function pairs (     10500 Cartesian)
 Smallest overlap matrix eigenvalue = 1.02E-04
 Guess MOs from SCF MO coefficient file

 -----------------------------------------------------------------------
  General SCF calculation program by
  Eric Jon Sundstrom, Paul Horn, Yuezhi Mao, Dmitri Zuev, Alec White,
  David Stuck, Shaama M.S., Shane Yost, Joonho Lee, David Small,
  Daniel Levine, Susi Lehtola, Hugh Burton, Evgeny Epifanovsky
 -----------------------------------------------------------------------
 Exchange:     0.2000 Hartree-Fock + 0.0800 Slater + 0.7200 B88
 Correlation:  0.1900 VWN1RPA + 0.8100 LYP
 Using SG-1 standard quadrature grid
 using 4 threads for integral computing
 -------------------------------------------------------
 OpenMP Integral computing Module                
 Release: version 2.0, May 2017, Q-Chem Inc. Pleasanton 
 -------------------------------------------------------
 -------------------------------------------------------
 OpenMP BLAS3 based DFT computing Module                
 Release: version 1.0, May 2013, Q-Chem Inc. Pittsburgh 
 -------------------------------------------------------
 A restricted SCF calculation will be
 performed using DIIS
 SCF converges when DIIS error is below 1.0e-08
 ---------------------------------------
  Cycle       Energy         DIIS error
 ---------------------------------------
    1   -7096.7957734491      7.85e-05  
    2   -7096.7957951032      2.61e-05  
    3   -7096.7957934380      3.63e-05  
    4   -7096.7957967554      6.70e-06  
    5   -7096.7957968685      1.87e-06  
    6   -7096.7957968777      6.65e-07  
    7   -7096.7957968786      1.55e-07  
    8   -7096.7957968786      7.97e-08  
    9   -7096.7957968786      6.82e-09  Convergence criterion met
 ---------------------------------------
 SCF time:   CPU 12.25s  wall 3.00s 
 SCF   energy in the final basis set =    -7096.7957968786
 Total energy in the final basis set =    -7096.7957968786

 --------------------------------------------------------------
             Orbital Energies (a.u.) and Symmetries
 --------------------------------------------------------------

 Alpha MOs, Restricted
 -- Occupied --                  
******* -176.32 -165.72 -165.72 -165.72  -35.81  -31.31  -31.30
  1 A'    2 A'    3 A'    1 A"    4 A'    5 A'    6 A'    2 A"                 
-31.301 -24.719 -22.957 -22.956 -22.956 -22.952 -22.952 -10.313
  7 A'    8 A'    9 A'    3 A"   10 A'   11 A'    4 A"   12 A'                 
-10.196  -6.363  -4.776  -4.761  -4.760  -2.041  -2.037  -2.037
 13 A'   14 A'   15 A'    5 A"   16 A'   17 A'    6 A"   18 A'                 
 -2.024  -2.023  -1.260  -0.806  -0.685  -0.612  -0.517  -0.510
 19 A'    7 A"   20 A'   21 A'   22 A'   23 A'   24 A'   25 A'                 
 -0.496  -0.436  -0.374  -0.322  -0.286  -0.265
  8 A"   26 A'   27 A'    9 A"   28 A'   10 A"                                 
 -- Virtual --                   
 -0.058  -0.025  -0.003   0.025   0.035   0.064   0.067   0.087
 29 A'   11 A"   30 A'   31 A'   32 A'   33 A'   12 A"   34 A'                 
  0.096   0.105   0.124   0.138   0.152   0.167   0.200   0.217
 35 A'   13 A"   36 A'   37 A'   38 A'   39 A'   40 A'   14 A"                 
  0.226   0.260   0.284   0.309   0.330   0.351   0.374   0.398
 41 A'   42 A'   15 A"   43 A'   44 A'   45 A'   46 A'   16 A"                 
  0.402   0.412   0.428   0.462   0.500   0.539   0.572   0.617
 17 A"   47 A'   48 A'   49 A'   50 A'   18 A"   51 A'   19 A"                 
  0.626   0.665   0.705   0.723   0.811   0.865   0.901   1.009
 52 A'   53 A'   54 A'   55 A'   56 A'   57 A'   58 A'   20 A"                 
  1.117   1.212   1.281   1.317   1.353   1.396   1.406   1.423
 21 A"   22 A"   59 A'   60 A'   23 A"   61 A'   62 A'   24 A"                 
  1.443   1.495   1.567   1.628   1.649   1.734   1.910   1.984
 63 A'   64 A'   65 A'   66 A'   25 A"   67 A'   68 A'   26 A"                 
  1.997   1.998   2.096   2.206   2.540   2.580   2.630   2.666
 69 A'   27 A"   70 A'   71 A'   72 A'   73 A'   28 A"   74 A'                 
  2.704   2.833   2.954   3.212   3.683   3.721   3.757   3.812
 75 A'   29 A"   76 A'   77 A'   78 A'   79 A'   30 A"   80 A'                 
  3.946   3.973   3.977   4.010   4.038   4.113   4.251   4.380
 31 A"   32 A"   81 A'   33 A"   82 A'   83 A'   84 A'   85 A'                 
  4.801   5.987   6.022   6.075   6.271   6.344   6.642  23.530
 86 A'   34 A"   87 A'   88 A'   35 A"   89 A'   90 A'   91 A'                 
 24.215  27.820  28.332  28.355  28.383  28.527  28.536  28.550
 92 A'   93 A'   36 A"   94 A'   95 A'   37 A"   96 A'   38 A"                 
 28.592  28.689  66.734 127.876 127.896 127.932 151.6211901.783
 97 A'   98 A'   99 A'   39 A"  100 A'  101 A'  102 A'  103 A'                 

 Beta MOs, Restricted
 -- Occupied --                  
******* -176.32 -165.72 -165.72 -165.72  -35.81  -31.31  -31.30
  1 A'    2 A'    3 A'    1 A"    4 A'    5 A'    6 A'    2 A"                 
-31.301 -24.719 -22.957 -22.956 -22.956 -22.952 -22.952 -10.313
  7 A'    8 A'    9 A'    3 A"   10 A'   11 A'    4 A"   12 A'                 
-10.196  -6.363  -4.776  -4.761  -4.760  -2.041  -2.037  -2.037
 13 A'   14 A'   15 A'    5 A"   16 A'   17 A'    6 A"   18 A'                 
 -2.024  -2.023  -1.260  -0.806  -0.685  -0.612  -0.517  -0.510
 19 A'    7 A"   20 A'   21 A'   22 A'   23 A'   24 A'   25 A'                 
 -0.496  -0.436  -0.374  -0.322  -0.286  -0.265
  8 A"   26 A'   27 A'    9 A"   28 A'   10 A"                                 
 -- Virtual --                   
 -0.058  -0.025  -0.003   0.025   0.035   0.064   0.067   0.087
 29 A'   11 A"   30 A'   31 A'   32 A'   33 A'   12 A"   34 A'                 
  0.096   0.105   0.124   0.138   0.152   0.167   0.200   0.217
 35 A'   13 A"   36 A'   37 A'   38 A'   39 A'   40 A'   14 A"                 
  0.226   0.260   0.284   0.309   0.330   0.351   0.374   0.398
 41 A'   42 A'   15 A"   43 A'   44 A'   45 A'   46 A'   16 A"                 
  0.402   0.412   0.428   0.462   0.500   0.539   0.572   0.617
 17 A"   47 A'   48 A'   49 A'   50 A'   18 A"   51 A'   19 A"                 
  0.626   0.665   0.705   0.723   0.811   0.865   0.901   1.009
 52 A'   53 A'   54 A'   55 A'   56 A'   57 A'   58 A'   20 A"                 
  1.117   1.212   1.281   1.317   1.353   1.396   1.406   1.423
 21 A"   22 A"   59 A'   60 A'   23 A"   61 A'   62 A'   24 A"                 
  1.443   1.495   1.567   1.628   1.649   1.734   1.910   1.984
 63 A'   64 A'   65 A'   66 A'   25 A"   67 A'   68 A'   26 A"                 
  1.997   1.998   2.096   2.206   2.540   2.580   2.630   2.666
 69 A'   27 A"   70 A'   71 A'   72 A'   73 A'   28 A"   74 A'                 
  2.704   2.833   2.954   3.212   3.683   3.721   3.757   3.812
 75 A'   29 A"   76 A'   77 A'   78 A'   79 A'   30 A"   80 A'                 
  3.946   3.973   3.977   4.010   4.038   4.113   4.251   4.380
 31 A"   32 A"   81 A'   33 A"   82 A'   83 A'   84 A'   85 A'                 
  4.801   5.987   6.022   6.075   6.271   6.344   6.642  23.530
 86 A'   34 A"   87 A'   88 A'   35 A"   89 A'   90 A'   91 A'                 
 24.215  27.820  28.332  28.355  28.383  28.527  28.536  28.550
 92 A'   93 A'   36 A"   94 A'   95 A'   37 A"   96 A'   38 A"                 
 28.592  28.689  66.734 127.876 127.896 127.932 151.6211901.783
 97 A'   98 A'   99 A'   39 A"  100 A'  101 A'  102 A'  103 A'                 
 --------------------------------------------------------------

          Ground-State Mulliken Net Atomic Charges

     Atom                 Charge (a.u.)
  ----------------------------------------
      1 H                     0.148955
      2 F                    -0.058540
      3 H                     0.125780
      4 I                     0.083589
      5 C                    -0.255558
      6 C                    -0.044225
  ----------------------------------------
  Sum of atomic charges =     0.000000

 -----------------------------------------------------------------
                    Cartesian Multipole Moments
 -----------------------------------------------------------------
    Charge (ESU x 10^10)
                 0.0000
    Dipole Moment (Debye)
         X       0.9059      Y      -1.0979      Z      -0.0000
       Tot       1.4234
    Quadrupole Moments (Debye-Ang)
        XX     -39.5100     XY      -0.1742     YY     -46.3353
        XZ      -0.0000     YZ       0.0000     ZZ     -47.2741
    Octopole Moments (Debye-Ang^2)
       XXX     -24.9418    XXY      10.3957    XYY     -14.0229
       YYY      40.5050    XXZ      -0.0000    XYZ       0.0000
       YYZ      -0.0000    XZZ     -14.8108    YZZ      16.4505
       ZZZ      -0.0000
    Hexadecapole Moments (Debye-Ang^3)
      XXXX    -399.5015   XXXY     -45.7553   XXYY    -108.1621
      XYYY     -57.7217   YYYY    -252.0289   XXXZ      -0.0000
      XXYZ       0.0000   XYYZ      -0.0000   YYYZ       0.0000
      XXZZ     -94.7621   XYZZ     -16.9230   YYZZ     -52.4533
      XZZZ      -0.0000   YZZZ       0.0000   ZZZZ     -60.9007
 -----------------------------------------------------------------
 Calculating analytic gradient of the SCF energy
 Gradient of SCF Energy
            1           2           3           4           5           6
    1  -0.0000645   0.0003366   0.0001084   0.0006523  -0.0003754  -0.0006575
    2  -0.0004955   0.0002262  -0.0004637   0.0005389   0.0006383  -0.0004442
    3  -0.0000000   0.0000000  -0.0000000  -0.0000000  -0.0000000   0.0000000
 Max gradient component =       6.575E-04
 RMS gradient           =       3.753E-04
 Gradient time:  CPU 4.69 s  wall 1.27 s
 Geometry Optimization Parameters
   NAtoms,    NIC,     NZ,  NCons,   NDum,   NFix, NCnnct, MaxDiis
        6      32       0       0       0       0       0       0

 Cartesian Hessian Update
 Hessian Updated using BFGS Update


** GEOMETRY OPTIMIZATION IN DELOCALIZED INTERNAL COORDINATES **
   Searching for a Minimum

   Optimization Cycle:  17

                       Coordinates (Angstroms)
     ATOM                X               Y               Z
      1  H         3.3320381362    0.3422082215    0.0000000000
      2  F         1.0808122803    1.5982670530    0.0000000000
      3  H         2.5660890961   -1.3590119042    0.0000000000
      4  I        -0.5900710498   -0.7860702502    0.0000000000
      5  C         2.4496831405   -0.2860458204    0.0000000000
      6  C         1.2494255637    0.2672893332    0.0000000000
   Point Group: cs    Number of degrees of freedom:     9


   Energy is  -7096.795796879

 Hessian Updated using BFGS Update

  9 Hessian modes will be used to form the next step
  Hessian Eigenvalues:
     0.051823    0.116435    0.127989    0.161139    0.256758    0.382556
     0.389926    0.457806    0.668226

 Minimum Search - Taking Simple RFO Step
 Searching for Lamda that Minimizes Along All modes
 Value Taken    Lamda =  -0.00000611
 Step Taken.  Stepsize is  0.006560

                             Maximum     Tolerance    Cnvgd?
         Gradient           0.000619      0.000300      NO
         Displacement       0.003457      0.001200      NO
         Energy change     -0.000030      0.000001      NO


 New Cartesian Coordinates Obtained by Inverse Iteration

 Displacement from previous Coordinates is:  0.005490
 ----------------------------------------------------------------
             Standard Nuclear Orientation (Angstroms)
    I     Atom           X                Y                Z
 ----------------------------------------------------------------
    1      H       3.3327696587     0.3429066294     0.0000000000
    2      F       1.0801125274     1.5976896853     0.0000000000
    3      H       2.5659380405    -1.3591322685     0.0000000000
    4      I      -0.5921128250    -0.7859362441     0.0000000000
    5      C       2.4507343663    -0.2862197226     0.0000000000
    6      C       1.2505353990     0.2673285535     0.0000000000
 ----------------------------------------------------------------
 Molecular Point Group                 Cs    NOp =  2
 Largest Abelian Subgroup              Cs    NOp =  2
 Nuclear Repulsion Energy =   296.6226597719 hartrees
 There are       38 alpha and       38 beta electrons
 Applying Cartesian multipole field
    Component          Value
    ---------          -----
     (2,0,0)        1.00000E-11
     (0,2,0)        2.00000E-11
     (0,0,2)       -3.00000E-11
 Nucleus-field energy     =     0.0000000075 hartrees
 Requested basis set is 6-311++G(d,p)
 There are 52 shells and 142 basis functions
 A cutoff of  1.0D-11 yielded   1223 shell pairs
 There are      9402 function pairs (     10500 Cartesian)
 Smallest overlap matrix eigenvalue = 1.02E-04
 Guess MOs from SCF MO coefficient file

 -----------------------------------------------------------------------
  General SCF calculation program by
  Eric Jon Sundstrom, Paul Horn, Yuezhi Mao, Dmitri Zuev, Alec White,
  David Stuck, Shaama M.S., Shane Yost, Joonho Lee, David Small,
  Daniel Levine, Susi Lehtola, Hugh Burton, Evgeny Epifanovsky
 -----------------------------------------------------------------------
 Exchange:     0.2000 Hartree-Fock + 0.0800 Slater + 0.7200 B88
 Correlation:  0.1900 VWN1RPA + 0.8100 LYP
 Using SG-1 standard quadrature grid
 using 4 threads for integral computing
 -------------------------------------------------------
 OpenMP Integral computing Module                
 Release: version 2.0, May 2017, Q-Chem Inc. Pleasanton 
 -------------------------------------------------------
 -------------------------------------------------------
 OpenMP BLAS3 based DFT computing Module                
 Release: version 1.0, May 2013, Q-Chem Inc. Pittsburgh 
 -------------------------------------------------------
 A restricted SCF calculation will be
 performed using DIIS
 SCF converges when DIIS error is below 1.0e-08
 ---------------------------------------
  Cycle       Energy         DIIS error
 ---------------------------------------
    1   -7096.7957981712      2.65e-05  
    2   -7096.7958000756      1.41e-05  
    3   -7096.7957998196      1.74e-05  
    4   -7096.7958005898      1.64e-06  
    5   -7096.7958005949      1.04e-06  
    6   -7096.7958005971      1.53e-07  
    7   -7096.7958005973      6.65e-08  
    8   -7096.7958005973      1.60e-08  
    9   -7096.7958005973      2.15e-09  Convergence criterion met
 ---------------------------------------
 SCF time:   CPU 12.26s  wall 4.00s 
 SCF   energy in the final basis set =    -7096.7958005973
 Total energy in the final basis set =    -7096.7958005973

 --------------------------------------------------------------
             Orbital Energies (a.u.) and Symmetries
 --------------------------------------------------------------

 Alpha MOs, Restricted
 -- Occupied --                  
******* -176.32 -165.72 -165.72 -165.72  -35.81  -31.31  -31.30
  1 A'    2 A'    3 A'    1 A"    4 A'    5 A'    6 A'    2 A"                 
-31.301 -24.720 -22.957 -22.956 -22.956 -22.951 -22.951 -10.314
  7 A'    8 A'    9 A'    3 A"   10 A'   11 A'    4 A"   12 A'                 
-10.196  -6.363  -4.775  -4.760  -4.760  -2.041  -2.037  -2.037
 13 A'   14 A'   15 A'    5 A"   16 A'   17 A'    6 A"   18 A'                 
 -2.023  -2.023  -1.261  -0.806  -0.685  -0.613  -0.517  -0.510
 19 A'    7 A"   20 A'   21 A'   22 A'   23 A'   24 A'   25 A'                 
 -0.496  -0.436  -0.373  -0.322  -0.286  -0.265
  8 A"   26 A'   27 A'    9 A"   28 A'   10 A"                                 
 -- Virtual --                   
 -0.059  -0.025  -0.003   0.025   0.035   0.064   0.067   0.087
 29 A'   11 A"   30 A'   31 A'   32 A'   33 A'   12 A"   34 A'                 
  0.096   0.105   0.124   0.138   0.152   0.167   0.200   0.217
 35 A'   13 A"   36 A'   37 A'   38 A'   39 A'   40 A'   14 A"                 
  0.226   0.260   0.283   0.309   0.330   0.351   0.374   0.398
 41 A'   42 A'   15 A"   43 A'   44 A'   45 A'   46 A'   16 A"                 
  0.402   0.412   0.428   0.462   0.500   0.539   0.572   0.617
 17 A"   47 A'   48 A'   49 A'   50 A'   18 A"   51 A'   19 A"                 
  0.626   0.664   0.704   0.722   0.811   0.865   0.901   1.008
 52 A'   53 A'   54 A'   55 A'   56 A'   57 A'   58 A'   20 A"                 
  1.117   1.212   1.280   1.317   1.353   1.396   1.405   1.423
 21 A"   22 A"   59 A'   60 A'   23 A"   61 A'   62 A'   24 A"                 
  1.443   1.495   1.568   1.628   1.648   1.734   1.910   1.984
 63 A'   64 A'   65 A'   66 A'   25 A"   67 A'   68 A'   26 A"                 
  1.996   1.998   2.097   2.205   2.540   2.581   2.630   2.665
 69 A'   27 A"   70 A'   71 A'   72 A'   73 A'   28 A"   74 A'                 
  2.704   2.833   2.954   3.212   3.682   3.721   3.757   3.812
 75 A'   29 A"   76 A'   77 A'   78 A'   79 A'   30 A"   80 A'                 
  3.946   3.973   3.977   4.010   4.038   4.113   4.251   4.379
 31 A"   32 A"   81 A'   33 A"   82 A'   83 A'   84 A'   85 A'                 
  4.801   5.987   6.022   6.074   6.271   6.344   6.642  23.530
 86 A'   34 A"   87 A'   88 A'   35 A"   89 A'   90 A'   91 A'                 
 24.215  27.820  28.332  28.355  28.383  28.527  28.536  28.550
 92 A'   93 A'   36 A"   94 A'   95 A'   37 A"   96 A'   38 A"                 
 28.592  28.689  66.733 127.876 127.896 127.932 151.6211901.782
 97 A'   98 A'   99 A'   39 A"  100 A'  101 A'  102 A'  103 A'                 

 Beta MOs, Restricted
 -- Occupied --                  
******* -176.32 -165.72 -165.72 -165.72  -35.81  -31.31  -31.30
  1 A'    2 A'    3 A'    1 A"    4 A'    5 A'    6 A'    2 A"                 
-31.301 -24.720 -22.957 -22.956 -22.956 -22.951 -22.951 -10.314
  7 A'    8 A'    9 A'    3 A"   10 A'   11 A'    4 A"   12 A'                 
-10.196  -6.363  -4.775  -4.760  -4.760  -2.041  -2.037  -2.037
 13 A'   14 A'   15 A'    5 A"   16 A'   17 A'    6 A"   18 A'                 
 -2.023  -2.023  -1.261  -0.806  -0.685  -0.613  -0.517  -0.510
 19 A'    7 A"   20 A'   21 A'   22 A'   23 A'   24 A'   25 A'                 
 -0.496  -0.436  -0.373  -0.322  -0.286  -0.265
  8 A"   26 A'   27 A'    9 A"   28 A'   10 A"                                 
 -- Virtual --                   
 -0.059  -0.025  -0.003   0.025   0.035   0.064   0.067   0.087
 29 A'   11 A"   30 A'   31 A'   32 A'   33 A'   12 A"   34 A'                 
  0.096   0.105   0.124   0.138   0.152   0.167   0.200   0.217
 35 A'   13 A"   36 A'   37 A'   38 A'   39 A'   40 A'   14 A"                 
  0.226   0.260   0.283   0.309   0.330   0.351   0.374   0.398
 41 A'   42 A'   15 A"   43 A'   44 A'   45 A'   46 A'   16 A"                 
  0.402   0.412   0.428   0.462   0.500   0.539   0.572   0.617
 17 A"   47 A'   48 A'   49 A'   50 A'   18 A"   51 A'   19 A"                 
  0.626   0.664   0.704   0.722   0.811   0.865   0.901   1.008
 52 A'   53 A'   54 A'   55 A'   56 A'   57 A'   58 A'   20 A"                 
  1.117   1.212   1.280   1.317   1.353   1.396   1.405   1.423
 21 A"   22 A"   59 A'   60 A'   23 A"   61 A'   62 A'   24 A"                 
  1.443   1.495   1.568   1.628   1.648   1.734   1.910   1.984
 63 A'   64 A'   65 A'   66 A'   25 A"   67 A'   68 A'   26 A"                 
  1.996   1.998   2.097   2.205   2.540   2.581   2.630   2.665
 69 A'   27 A"   70 A'   71 A'   72 A'   73 A'   28 A"   74 A'                 
  2.704   2.833   2.954   3.212   3.682   3.721   3.757   3.812
 75 A'   29 A"   76 A'   77 A'   78 A'   79 A'   30 A"   80 A'                 
  3.946   3.973   3.977   4.010   4.038   4.113   4.251   4.379
 31 A"   32 A"   81 A'   33 A"   82 A'   83 A'   84 A'   85 A'                 
  4.801   5.987   6.022   6.074   6.271   6.344   6.642  23.530
 86 A'   34 A"   87 A'   88 A'   35 A"   89 A'   90 A'   91 A'                 
 24.215  27.820  28.332  28.355  28.383  28.527  28.536  28.550
 92 A'   93 A'   36 A"   94 A'   95 A'   37 A"   96 A'   38 A"                 
 28.592  28.689  66.733 127.876 127.896 127.932 151.6211901.782
 97 A'   98 A'   99 A'   39 A"  100 A'  101 A'  102 A'  103 A'                 
 --------------------------------------------------------------

          Ground-State Mulliken Net Atomic Charges

     Atom                 Charge (a.u.)
  ----------------------------------------
      1 H                     0.148921
      2 F                    -0.057982
      3 H                     0.125863
      4 I                     0.082688
      5 C                    -0.255743
      6 C                    -0.043748
  ----------------------------------------
  Sum of atomic charges =     0.000000

 -----------------------------------------------------------------
                    Cartesian Multipole Moments
 -----------------------------------------------------------------
    Charge (ESU x 10^10)
                 0.0000
    Dipole Moment (Debye)
         X       0.9129      Y      -1.0910      Z       0.0000
       Tot       1.4225
    Quadrupole Moments (Debye-Ang)
        XX     -39.4962     XY      -0.1679     YY     -46.3350
        XZ       0.0000     YZ      -0.0000     ZZ     -47.2805
    Octopole Moments (Debye-Ang^2)
       XXX     -24.7805    XXY      10.4126    XYY     -13.9487
       YYY      40.5383    XXZ       0.0000    XYZ      -0.0000
       YYZ       0.0000    XZZ     -14.7609    YZZ      16.4557
       ZZZ       0.0000
    Hexadecapole Moments (Debye-Ang^3)
      XXXX    -400.0255   XXXY     -45.7765   XXYY    -108.2235
      XYYY     -57.8353   YYYY    -251.9627   XXXZ       0.0000
      XXYZ      -0.0000   XYYZ       0.0000   YYYZ      -0.0000
      XXZZ     -94.8794   XYZZ     -16.9575   YYZZ     -52.4462
      XZZZ       0.0000   YZZZ      -0.0000   ZZZZ     -60.9227
 -----------------------------------------------------------------
 Calculating analytic gradient of the SCF energy
 Gradient of SCF Energy
            1           2           3           4           5           6
    1   0.0000011   0.0001527  -0.0000310   0.0000819  -0.0001741  -0.0000305
    2  -0.0002944   0.0000911  -0.0003685   0.0003679   0.0002939  -0.0000900
    3   0.0000000   0.0000000   0.0000000   0.0000000  -0.0000000  -0.0000000
 Max gradient component =       3.685E-04
 RMS gradient           =       1.704E-04
 Gradient time:  CPU 4.70 s  wall 1.27 s
 Geometry Optimization Parameters
   NAtoms,    NIC,     NZ,  NCons,   NDum,   NFix, NCnnct, MaxDiis
        6      32       0       0       0       0       0       0

 Cartesian Hessian Update
 Hessian Updated using BFGS Update


** GEOMETRY OPTIMIZATION IN DELOCALIZED INTERNAL COORDINATES **
   Searching for a Minimum

   Optimization Cycle:  18

                       Coordinates (Angstroms)
     ATOM                X               Y               Z
      1  H         3.3327696587    0.3429066294    0.0000000000
      2  F         1.0801125274    1.5976896853    0.0000000000
      3  H         2.5659380405   -1.3591322685    0.0000000000
      4  I        -0.5921128250   -0.7859362441    0.0000000000
      5  C         2.4507343663   -0.2862197226    0.0000000000
      6  C         1.2505353990    0.2673285535    0.0000000000
   Point Group: cs    Number of degrees of freedom:     9


   Energy is  -7096.795800597

 Hessian Updated using BFGS Update

  9 Hessian modes will be used to form the next step
  Hessian Eigenvalues:
     0.051432    0.106010    0.120633    0.161083    0.257041    0.380461
     0.390509    0.423328    0.665708

 Minimum Search - Taking Simple RFO Step
 Searching for Lamda that Minimizes Along All modes
 Value Taken    Lamda =   0.00000000
 Step Taken.  Stepsize is  0.002428

                             Maximum     Tolerance    Cnvgd?
         Gradient           0.000205      0.000300     YES
         Displacement       0.001619      0.001200      NO
         Energy change     -0.000004      0.000001      NO


 New Cartesian Coordinates Obtained by Inverse Iteration

 Displacement from previous Coordinates is:  0.001822
 ----------------------------------------------------------------
             Standard Nuclear Orientation (Angstroms)
    I     Atom           X                Y                Z
 ----------------------------------------------------------------
    1      H       3.3329918827     0.3431085890     0.0000000000
    2      F       1.0802658566     1.5976672158     0.0000000000
    3      H       2.5653858812    -1.3589499036     0.0000000000
    4      I      -0.5924711424    -0.7863613940     0.0000000000
    5      C       2.4509854037    -0.2862950065     0.0000000000
    6      C       1.2508192853     0.2674671323     0.0000000000
 ----------------------------------------------------------------
 Molecular Point Group                 Cs    NOp =  2
 Largest Abelian Subgroup              Cs    NOp =  2
 Nuclear Repulsion Energy =   296.5630825530 hartrees
 There are       38 alpha and       38 beta electrons
 Applying Cartesian multipole field
    Component          Value
    ---------          -----
     (2,0,0)        1.00000E-11
     (0,2,0)        2.00000E-11
     (0,0,2)       -3.00000E-11
 Nucleus-field energy     =     0.0000000075 hartrees
 Requested basis set is 6-311++G(d,p)
 There are 52 shells and 142 basis functions
 A cutoff of  1.0D-11 yielded   1223 shell pairs
 There are      9402 function pairs (     10500 Cartesian)
 Smallest overlap matrix eigenvalue = 1.02E-04
 Guess MOs from SCF MO coefficient file

 -----------------------------------------------------------------------
  General SCF calculation program by
  Eric Jon Sundstrom, Paul Horn, Yuezhi Mao, Dmitri Zuev, Alec White,
  David Stuck, Shaama M.S., Shane Yost, Joonho Lee, David Small,
  Daniel Levine, Susi Lehtola, Hugh Burton, Evgeny Epifanovsky
 -----------------------------------------------------------------------
 Exchange:     0.2000 Hartree-Fock + 0.0800 Slater + 0.7200 B88
 Correlation:  0.1900 VWN1RPA + 0.8100 LYP
 Using SG-1 standard quadrature grid
 using 4 threads for integral computing
 -------------------------------------------------------
 OpenMP Integral computing Module                
 Release: version 2.0, May 2017, Q-Chem Inc. Pleasanton 
 -------------------------------------------------------
 -------------------------------------------------------
 OpenMP BLAS3 based DFT computing Module                
 Release: version 1.0, May 2013, Q-Chem Inc. Pittsburgh 
 -------------------------------------------------------
 A restricted SCF calculation will be
 performed using DIIS
 SCF converges when DIIS error is below 1.0e-08
 ---------------------------------------
  Cycle       Energy         DIIS error
 ---------------------------------------
    1   -7096.7958007834      8.02e-06  
    2   -7096.7958009130      4.80e-06  
    3   -7096.7958009027      5.21e-06  
    4   -7096.7958009702      5.43e-07  
    5   -7096.7958009706      2.83e-07  
    6   -7096.7958009709      3.11e-08  
    7   -7096.7958009708      1.89e-08  
    8   -7096.7958009709      2.89e-09  Convergence criterion met
 ---------------------------------------
 SCF time:   CPU 10.89s  wall 3.00s 
 SCF   energy in the final basis set =    -7096.7958009709
 Total energy in the final basis set =    -7096.7958009709

 --------------------------------------------------------------
             Orbital Energies (a.u.) and Symmetries
 --------------------------------------------------------------

 Alpha MOs, Restricted
 -- Occupied --                  
******* -176.32 -165.72 -165.72 -165.72  -35.81  -31.31  -31.30
  1 A'    2 A'    3 A'    1 A"    4 A'    5 A'    6 A'    2 A"                 
-31.301 -24.720 -22.957 -22.956 -22.956 -22.951 -22.951 -10.314
  7 A'    8 A'    9 A'    3 A"   10 A'   11 A'    4 A"   12 A'                 
-10.196  -6.363  -4.775  -4.760  -4.760  -2.041  -2.037  -2.036
 13 A'   14 A'   15 A'    5 A"   16 A'   17 A'    6 A"   18 A'                 
 -2.023  -2.023  -1.261  -0.806  -0.685  -0.613  -0.517  -0.510
 19 A'    7 A"   20 A'   21 A'   22 A'   23 A'   24 A'   25 A'                 
 -0.496  -0.436  -0.373  -0.322  -0.286  -0.265
  8 A"   26 A'   27 A'    9 A"   28 A'   10 A"                                 
 -- Virtual --                   
 -0.059  -0.025  -0.003   0.025   0.035   0.064   0.066   0.087
 29 A'   11 A"   30 A'   31 A'   32 A'   33 A'   12 A"   34 A'                 
  0.096   0.105   0.124   0.138   0.152   0.167   0.200   0.217
 35 A'   13 A"   36 A'   37 A'   38 A'   39 A'   40 A'   14 A"                 
  0.226   0.260   0.283   0.309   0.330   0.351   0.374   0.398
 41 A'   42 A'   15 A"   43 A'   44 A'   45 A'   46 A'   16 A"                 
  0.402   0.412   0.428   0.462   0.500   0.539   0.573   0.617
 17 A"   47 A'   48 A'   49 A'   50 A'   18 A"   51 A'   19 A"                 
  0.626   0.664   0.704   0.722   0.811   0.865   0.901   1.008
 52 A'   53 A'   54 A'   55 A'   56 A'   57 A'   58 A'   20 A"                 
  1.117   1.212   1.280   1.317   1.353   1.395   1.405   1.423
 21 A"   22 A"   59 A'   60 A'   23 A"   61 A'   62 A'   24 A"                 
  1.443   1.495   1.568   1.628   1.648   1.734   1.910   1.984
 63 A'   64 A'   65 A'   66 A'   25 A"   67 A'   68 A'   26 A"                 
  1.996   1.998   2.097   2.205   2.540   2.581   2.630   2.665
 69 A'   27 A"   70 A'   71 A'   72 A'   73 A'   28 A"   74 A'                 
  2.703   2.833   2.954   3.212   3.682   3.721   3.757   3.812
 75 A'   29 A"   76 A'   77 A'   78 A'   79 A'   30 A"   80 A'                 
  3.946   3.973   3.977   4.010   4.038   4.113   4.251   4.378
 31 A"   32 A"   81 A'   33 A"   82 A'   83 A'   84 A'   85 A'                 
  4.801   5.987   6.022   6.074   6.270   6.344   6.642  23.531
 86 A'   34 A"   87 A'   88 A'   35 A"   89 A'   90 A'   91 A'                 
 24.215  27.820  28.332  28.355  28.383  28.527  28.536  28.550
 92 A'   93 A'   36 A"   94 A'   95 A'   37 A"   96 A'   38 A"                 
 28.592  28.689  66.733 127.876 127.896 127.932 151.6211901.782
 97 A'   98 A'   99 A'   39 A"  100 A'  101 A'  102 A'  103 A'                 

 Beta MOs, Restricted
 -- Occupied --                  
******* -176.32 -165.72 -165.72 -165.72  -35.81  -31.31  -31.30
  1 A'    2 A'    3 A'    1 A"    4 A'    5 A'    6 A'    2 A"                 
-31.301 -24.720 -22.957 -22.956 -22.956 -22.951 -22.951 -10.314
  7 A'    8 A'    9 A'    3 A"   10 A'   11 A'    4 A"   12 A'                 
-10.196  -6.363  -4.775  -4.760  -4.760  -2.041  -2.037  -2.036
 13 A'   14 A'   15 A'    5 A"   16 A'   17 A'    6 A"   18 A'                 
 -2.023  -2.023  -1.261  -0.806  -0.685  -0.613  -0.517  -0.510
 19 A'    7 A"   20 A'   21 A'   22 A'   23 A'   24 A'   25 A'                 
 -0.496  -0.436  -0.373  -0.322  -0.286  -0.265
  8 A"   26 A'   27 A'    9 A"   28 A'   10 A"                                 
 -- Virtual --                   
 -0.059  -0.025  -0.003   0.025   0.035   0.064   0.066   0.087
 29 A'   11 A"   30 A'   31 A'   32 A'   33 A'   12 A"   34 A'                 
  0.096   0.105   0.124   0.138   0.152   0.167   0.200   0.217
 35 A'   13 A"   36 A'   37 A'   38 A'   39 A'   40 A'   14 A"                 
  0.226   0.260   0.283   0.309   0.330   0.351   0.374   0.398
 41 A'   42 A'   15 A"   43 A'   44 A'   45 A'   46 A'   16 A"                 
  0.402   0.412   0.428   0.462   0.500   0.539   0.573   0.617
 17 A"   47 A'   48 A'   49 A'   50 A'   18 A"   51 A'   19 A"                 
  0.626   0.664   0.704   0.722   0.811   0.865   0.901   1.008
 52 A'   53 A'   54 A'   55 A'   56 A'   57 A'   58 A'   20 A"                 
  1.117   1.212   1.280   1.317   1.353   1.395   1.405   1.423
 21 A"   22 A"   59 A'   60 A'   23 A"   61 A'   62 A'   24 A"                 
  1.443   1.495   1.568   1.628   1.648   1.734   1.910   1.984
 63 A'   64 A'   65 A'   66 A'   25 A"   67 A'   68 A'   26 A"                 
  1.996   1.998   2.097   2.205   2.540   2.581   2.630   2.665
 69 A'   27 A"   70 A'   71 A'   72 A'   73 A'   28 A"   74 A'                 
  2.703   2.833   2.954   3.212   3.682   3.721   3.757   3.812
 75 A'   29 A"   76 A'   77 A'   78 A'   79 A'   30 A"   80 A'                 
  3.946   3.973   3.977   4.010   4.038   4.113   4.251   4.378
 31 A"   32 A"   81 A'   33 A"   82 A'   83 A'   84 A'   85 A'                 
  4.801   5.987   6.022   6.074   6.270   6.344   6.642  23.531
 86 A'   34 A"   87 A'   88 A'   35 A"   89 A'   90 A'   91 A'                 
 24.215  27.820  28.332  28.355  28.383  28.527  28.536  28.550
 92 A'   93 A'   36 A"   94 A'   95 A'   37 A"   96 A'   38 A"                 
 28.592  28.689  66.733 127.876 127.896 127.932 151.6211901.782
 97 A'   98 A'   99 A'   39 A"  100 A'  101 A'  102 A'  103 A'                 
 --------------------------------------------------------------

          Ground-State Mulliken Net Atomic Charges

     Atom                 Charge (a.u.)
  ----------------------------------------
      1 H                     0.148912
      2 F                    -0.057845
      3 H                     0.125832
      4 I                     0.082443
      5 C                    -0.255787
      6 C                    -0.043555
  ----------------------------------------
  Sum of atomic charges =     0.000000

 -----------------------------------------------------------------
                    Cartesian Multipole Moments
 -----------------------------------------------------------------
    Charge (ESU x 10^10)
                 0.0000
    Dipole Moment (Debye)
         X       0.9141      Y      -1.0890      Z      -0.0000
       Tot       1.4218
    Quadrupole Moments (Debye-Ang)
        XX     -39.4963     XY      -0.1644     YY     -46.3333
        XZ      -0.0000     YZ       0.0000     ZZ     -47.2823
    Octopole Moments (Debye-Ang^2)
       XXX     -24.7614    XXY      10.4325    XYY     -13.9405
       YYY      40.5787    XXZ      -0.0000    XYZ       0.0000
       YYZ      -0.0000    XZZ     -14.7538    YZZ      16.4689
       ZZZ      -0.0000
    Hexadecapole Moments (Debye-Ang^3)
      XXXX    -400.1722   XXXY     -45.7926   XXYY    -108.2594
      XYYY     -57.8789   YYYY    -252.0685   XXXZ      -0.0000
      XXYZ      -0.0000   XYYZ      -0.0000   YYYZ      -0.0000
      XXZZ     -94.9055   XYZZ     -16.9757   YYZZ     -52.4661
      XZZZ      -0.0000   YZZZ       0.0000   ZZZZ     -60.9292
 -----------------------------------------------------------------
 Calculating analytic gradient of the SCF energy
 Gradient of SCF Energy
            1           2           3           4           5           6
    1   0.0000493   0.0001641  -0.0001281  -0.0000809  -0.0000595   0.0000551
    2  -0.0001938   0.0000568  -0.0001458   0.0002693  -0.0000394   0.0000528
    3   0.0000000  -0.0000000  -0.0000000  -0.0000000   0.0000000   0.0000000
 Max gradient component =       2.693E-04
 RMS gradient           =       1.048E-04
 Gradient time:  CPU 4.68 s  wall 1.27 s
 Geometry Optimization Parameters
   NAtoms,    NIC,     NZ,  NCons,   NDum,   NFix, NCnnct, MaxDiis
        6      32       0       0       0       0       0       0

 Cartesian Hessian Update
 Hessian Updated using BFGS Update


** GEOMETRY OPTIMIZATION IN DELOCALIZED INTERNAL COORDINATES **
   Searching for a Minimum

   Optimization Cycle:  19

                       Coordinates (Angstroms)
     ATOM                X               Y               Z
      1  H         3.3329918827    0.3431085890    0.0000000000
      2  F         1.0802658566    1.5976672158    0.0000000000
      3  H         2.5653858812   -1.3589499036    0.0000000000
      4  I        -0.5924711424   -0.7863613940    0.0000000000
      5  C         2.4509854037   -0.2862950065    0.0000000000
      6  C         1.2508192853    0.2674671323    0.0000000000
   Point Group: cs    Number of degrees of freedom:     9


   Energy is  -7096.795800971

 Hessian Updated using BFGS Update

  9 Hessian modes will be used to form the next step
  Hessian Eigenvalues:
     0.048992    0.104925    0.123942    0.160635    0.257088    0.378047
     0.387929    0.400647    0.666622

 Minimum Search - Taking Simple RFO Step
 Searching for Lamda that Minimizes Along All modes
 Value Taken    Lamda =   0.00000000
 Step Taken.  Stepsize is  0.000409

                             Maximum     Tolerance    Cnvgd?
         Gradient           0.000028      0.000300     YES
         Displacement       0.000325      0.001200     YES
         Energy change     -0.000000      0.000001     YES


                       Distance Matrix (Angstroms)
             H (  1)   F (  2)   H (  3)   I (  4)   C (  5)
   F (  2)  2.578506
   H (  3)  1.867143  3.308650
   I (  4)  4.084723  2.912326  3.209349
   C (  5)  1.083552  2.329847  1.078738  3.084266
   C (  6)  2.083546  1.341089  2.091248  2.123270  1.321761

 Final energy is   -7096.7958009708918     


 ******************************
 **  OPTIMIZATION CONVERGED  **
 ******************************

                       Coordinates (Angstroms)
     ATOM                X               Y               Z
      1  H         3.3329918827    0.3431085890    0.0000000000
      2  F         1.0802658566    1.5976672158    0.0000000000
      3  H         2.5653858812   -1.3589499036    0.0000000000
      4  I        -0.5924711424   -0.7863613940    0.0000000000
      5  C         2.4509854037   -0.2862950065    0.0000000000
      6  C         1.2508192853    0.2674671323    0.0000000000

Z-matrix Print:
$molecule
0 1
I 
C  1 2.123270
C  2 1.321761 1 125.474126
H  3 1.078738 2 120.856497 1 -0.000000 0
H  3 1.083552 2 119.719367 1 -180.000000 0
F  2 1.341089 1 112.450664 3 -180.000000 0
$end


 --------------------------------------------------------------
             Orbital Energies (a.u.) and Symmetries
 --------------------------------------------------------------

 Alpha MOs, Restricted
 -- Occupied --                  
******* -176.32 -165.72 -165.72 -165.72  -35.81  -31.31  -31.30
  1 A'    2 A'    3 A'    1 A"    4 A'    5 A'    6 A'    2 A"                 
-31.301 -24.720 -22.957 -22.956 -22.956 -22.951 -22.951 -10.314
  7 A'    8 A'    9 A'    3 A"   10 A'   11 A'    4 A"   12 A'                 
-10.196  -6.363  -4.775  -4.760  -4.760  -2.041  -2.037  -2.036
 13 A'   14 A'   15 A'    5 A"   16 A'   17 A'    6 A"   18 A'                 
 -2.023  -2.023  -1.261  -0.806  -0.685  -0.613  -0.517  -0.510
 19 A'    7 A"   20 A'   21 A'   22 A'   23 A'   24 A'   25 A'                 
 -0.496  -0.436  -0.373  -0.322  -0.286  -0.265
  8 A"   26 A'   27 A'    9 A"   28 A'   10 A"                                 
 -- Virtual --                   
 -0.059  -0.025  -0.003   0.025   0.035   0.064   0.066   0.087
 29 A'   11 A"   30 A'   31 A'   32 A'   33 A'   12 A"   34 A'                 
  0.096   0.105   0.124   0.138   0.152   0.167   0.200   0.217
 35 A'   13 A"   36 A'   37 A'   38 A'   39 A'   40 A'   14 A"                 
  0.226   0.260   0.283   0.309   0.330   0.351   0.374   0.398
 41 A'   42 A'   15 A"   43 A'   44 A'   45 A'   46 A'   16 A"                 
  0.402   0.412   0.428   0.462   0.500   0.539   0.573   0.617
 17 A"   47 A'   48 A'   49 A'   50 A'   18 A"   51 A'   19 A"                 
  0.626   0.664   0.704   0.722   0.811   0.865   0.901   1.008
 52 A'   53 A'   54 A'   55 A'   56 A'   57 A'   58 A'   20 A"                 
  1.117   1.212   1.280   1.317   1.353   1.395   1.405   1.423
 21 A"   22 A"   59 A'   60 A'   23 A"   61 A'   62 A'   24 A"                 
  1.443   1.495   1.568   1.628   1.648   1.734   1.910   1.984
 63 A'   64 A'   65 A'   66 A'   25 A"   67 A'   68 A'   26 A"                 
  1.996   1.998   2.097   2.205   2.540   2.581   2.630   2.665
 69 A'   27 A"   70 A'   71 A'   72 A'   73 A'   28 A"   74 A'                 
  2.703   2.833   2.954   3.212   3.682   3.721   3.757   3.812
 75 A'   29 A"   76 A'   77 A'   78 A'   79 A'   30 A"   80 A'                 
  3.946   3.973   3.977   4.010   4.038   4.113   4.251   4.378
 31 A"   32 A"   81 A'   33 A"   82 A'   83 A'   84 A'   85 A'                 
  4.801   5.987   6.022   6.074   6.270   6.344   6.642  23.531
 86 A'   34 A"   87 A'   88 A'   35 A"   89 A'   90 A'   91 A'                 
 24.215  27.820  28.332  28.355  28.383  28.527  28.536  28.550
 92 A'   93 A'   36 A"   94 A'   95 A'   37 A"   96 A'   38 A"                 
 28.592  28.689  66.733 127.876 127.896 127.932 151.6211901.782
 97 A'   98 A'   99 A'   39 A"  100 A'  101 A'  102 A'  103 A'                 

 Beta MOs, Restricted
 -- Occupied --                  
******* -176.32 -165.72 -165.72 -165.72  -35.81  -31.31  -31.30
  1 A'    2 A'    3 A'    1 A"    4 A'    5 A'    6 A'    2 A"                 
-31.301 -24.720 -22.957 -22.956 -22.956 -22.951 -22.951 -10.314
  7 A'    8 A'    9 A'    3 A"   10 A'   11 A'    4 A"   12 A'                 
-10.196  -6.363  -4.775  -4.760  -4.760  -2.041  -2.037  -2.036
 13 A'   14 A'   15 A'    5 A"   16 A'   17 A'    6 A"   18 A'                 
 -2.023  -2.023  -1.261  -0.806  -0.685  -0.613  -0.517  -0.510
 19 A'    7 A"   20 A'   21 A'   22 A'   23 A'   24 A'   25 A'                 
 -0.496  -0.436  -0.373  -0.322  -0.286  -0.265
  8 A"   26 A'   27 A'    9 A"   28 A'   10 A"                                 
 -- Virtual --                   
 -0.059  -0.025  -0.003   0.025   0.035   0.064   0.066   0.087
 29 A'   11 A"   30 A'   31 A'   32 A'   33 A'   12 A"   34 A'                 
  0.096   0.105   0.124   0.138   0.152   0.167   0.200   0.217
 35 A'   13 A"   36 A'   37 A'   38 A'   39 A'   40 A'   14 A"                 
  0.226   0.260   0.283   0.309   0.330   0.351   0.374   0.398
 41 A'   42 A'   15 A"   43 A'   44 A'   45 A'   46 A'   16 A"                 
  0.402   0.412   0.428   0.462   0.500   0.539   0.573   0.617
 17 A"   47 A'   48 A'   49 A'   50 A'   18 A"   51 A'   19 A"                 
  0.626   0.664   0.704   0.722   0.811   0.865   0.901   1.008
 52 A'   53 A'   54 A'   55 A'   56 A'   57 A'   58 A'   20 A"                 
  1.117   1.212   1.280   1.317   1.353   1.395   1.405   1.423
 21 A"   22 A"   59 A'   60 A'   23 A"   61 A'   62 A'   24 A"                 
  1.443   1.495   1.568   1.628   1.648   1.734   1.910   1.984
 63 A'   64 A'   65 A'   66 A'   25 A"   67 A'   68 A'   26 A"                 
  1.996   1.998   2.097   2.205   2.540   2.581   2.630   2.665
 69 A'   27 A"   70 A'   71 A'   72 A'   73 A'   28 A"   74 A'                 
  2.703   2.833   2.954   3.212   3.682   3.721   3.757   3.812
 75 A'   29 A"   76 A'   77 A'   78 A'   79 A'   30 A"   80 A'                 
  3.946   3.973   3.977   4.010   4.038   4.113   4.251   4.378
 31 A"   32 A"   81 A'   33 A"   82 A'   83 A'   84 A'   85 A'                 
  4.801   5.987   6.022   6.074   6.270   6.344   6.642  23.531
 86 A'   34 A"   87 A'   88 A'   35 A"   89 A'   90 A'   91 A'                 
 24.215  27.820  28.332  28.355  28.383  28.527  28.536  28.550
 92 A'   93 A'   36 A"   94 A'   95 A'   37 A"   96 A'   38 A"                 
 28.592  28.689  66.733 127.876 127.896 127.932 151.6211901.782
 97 A'   98 A'   99 A'   39 A"  100 A'  101 A'  102 A'  103 A'                 
 --------------------------------------------------------------

          Ground-State Mulliken Net Atomic Charges

     Atom                 Charge (a.u.)
  ----------------------------------------
      1 H                     0.148912
      2 F                    -0.057845
      3 H                     0.125832
      4 I                     0.082443
      5 C                    -0.255787
      6 C                    -0.043555
  ----------------------------------------
  Sum of atomic charges =     0.000000

 -----------------------------------------------------------------
                    Cartesian Multipole Moments
 -----------------------------------------------------------------
    Charge (ESU x 10^10)
                 0.0000
    Dipole Moment (Debye)
         X       0.9141      Y      -1.0890      Z      -0.0000
       Tot       1.4218
    Quadrupole Moments (Debye-Ang)
        XX     -39.4963     XY      -0.1644     YY     -46.3333
        XZ      -0.0000     YZ       0.0000     ZZ     -47.2823
    Octopole Moments (Debye-Ang^2)
       XXX     -24.7614    XXY      10.4325    XYY     -13.9405
       YYY      40.5787    XXZ      -0.0000    XYZ       0.0000
       YYZ      -0.0000    XZZ     -14.7538    YZZ      16.4689
       ZZZ      -0.0000
    Hexadecapole Moments (Debye-Ang^3)
      XXXX    -400.1722   XXXY     -45.7926   XXYY    -108.2594
      XYYY     -57.8789   YYYY    -252.0685   XXXZ      -0.0000
      XXYZ      -0.0000   XYYZ      -0.0000   YYYZ      -0.0000
      XXZZ     -94.9055   XYZZ     -16.9757   YYZZ     -52.4661
      XZZZ      -0.0000   YZZZ       0.0000   ZZZZ     -60.9292
 -----------------------------------------------------------------
Archival summary:
1\1\TWL01\OPT\ProcedureUnspecified\BasisUnspecified\1122\taweetha\TueAug2808:17:432018TueAug2808:17:432018\0\\#,OPT,ProcedureUnspecified,BasisUnspecified,\\0,1\I\C,1,2.12327\C,2,1.32176,1,125.474\H,3,1.07874,2,120.856,1,-0,0\H,3,1.08355,2,119.719,1,-180,0\F,2,1.34109,1,112.451,3,-180,0\\\@

 Total job time:  103.95s(wall), 373.73s(cpu) 
 Tue Aug 28 08:17:43 2018

        *************************************************************
        *                                                           *
        *  Thank you very much for using Q-Chem.  Have a nice day.  *
        *                                                           *
        *************************************************************


 
User input: 2 of 2 
 
Q-Chem Developer Version!
                  Welcome to Q-Chem
     A Quantum Leap Into The Future Of Chemistry


 Q-Chem 5.1, Q-Chem, Inc., Pleasanton, CA (2018)

 Yihan Shao,  Zhengting Gan,  E. Epifanovsky,  A. T. B. Gilbert,  M. Wormit,  
 J. Kussmann,  A. W. Lange,  A. Behn,  Jia Deng,  Xintian Feng,  D. Ghosh,  
 M. Goldey,  P. R. Horn,  L. D. Jacobson,  I. Kaliman,  T. Kus,  A. Landau,  
 Jie Liu,  E. I. Proynov,  R. M. Richard,  R. P. Steele,  E. J. Sundstrom,  
 H. L. Woodcock III,  P. M. Zimmerman,  D. Zuev,  B. Albrecht,  E. Alguire,  
 S. A. Baeppler,  D. Barton,  Z. Benda,  Y. A. Bernard,  E. J. Berquist,  
 K. B. Bravaya,  H. Burton,  D. Casanova,  Chun-Min Chang,  Yunqing Chen,  
 A. Chien,  K. D. Closser,  M. P. Coons,  S. Coriani,  S. Dasgupta,  
 A. L. Dempwolff,  M. Diedenhofen,  Hainam Do,  R. G. Edgar,  Po-Tung Fang,  
 S. Faraji,  S. Fatehi,  Qingguo Feng,  K. D. Fenk,  J. Fosso-Tande,  
 Qinghui Ge,  A. Ghysels,  G. Gidofalvi,  J. Gomes,  J. Gonthier,  A. Gunina,  
 D. Hait,  M. W. D. Hanson-Heine,  P. H. P. Harbach,  A. W. Hauser,  
 J. E. Herr,  E. G. Hohenstein,  Z. C. Holden,  Kerwin Hui,  B. C. Huynh,  
 T.-C. Jagau,  Hyunjun Ji,  B. Kaduk,  K. Khistyaev,  Jaehoon Kim,  
 P. Klunzinger,  K. Koh,  D. Kosenkov,  L. Koulias,  T. Kowalczyk,  
 C. M. Krauter,  A. Kunitsa,  Ka Un Lao,  A. Laurent,  K. V. Lawler,  
 Joonho Lee,  D. Lefrancois,  S. Lehtola,  D. S. Levine,  Yi-Pei Li,  
 You-Sheng Lin,  Fenglai Liu,  E. Livshits,  A. Luenser,  P. Manohar,  
 E. Mansoor,  S. F. Manzer,  Shan-Ping Mao,  Yuezhi Mao,  N. Mardirossian,  
 A. V. Marenich,  T. Markovich,  L. A. Martinez-Martinez,  S. A. Maurer,  
 N. J. Mayhall,  S. C. McKenzie,  J.-M. Mewes,  A. F. Morrison,  
 J. W. Mullinax,  K. Nanda,  T. S. Nguyen-Beck,  R. Olivares-Amaya,  
 J. A. Parkhill,  T. M. Perrine,  F. Plasser,  P. Pokhilko,  S. Prager,  
 A. Prociuk,  E. Ramos,  D. R. Rehn,  F. Rob,  M. Schneider,  N. Sergueev,  
 S. M. Sharada,  S. Sharma,  D. W. Small,  T. Stauch,  T. Stein,  
 Yu-Chuan Su,  A. J. W. Thom,  A. Tkatchenko,  T. Tsuchimochi,  N. M. Tubman,  
 L. Vogt,  M. L. Vidal,  O. Vydrov,  M. A. Watson,  J. Wenzel,  
 M. de Wergifosse,  T. A. Wesolowski,  A. White,  J. Witte,  A. Yamada,  
 Jun Yang,  K. Yao,  S. Yeganeh,  S. R. Yost,  Zhi-Qiang You,  A. Zech,  
 Igor Ying Zhang,  Xing Zhang,  Yan Zhao,  Ying Zhu,  B. R. Brooks,  
 G. K. L. Chan,  C. J. Cramer,  M. S. Gordon,  W. J. Hehre,  A. Klamt,  
 M. W. Schmidt,  C. D. Sherrill,  D. G. Truhlar,  A. Aspuru-Guzik,  R. Baer,  
 A. T. Bell,  N. A. Besley,  Jeng-Da Chai,  A. E. DePrince, III,  
 R. A. DiStasio Jr.,  A. Dreuw,  B. D. Dunietz,  T. R. Furlani,  
 Chao-Ping Hsu,  Yousung Jung,  Jing Kong,  D. S. Lambrecht,  WanZhen Liang,  
 C. Ochsenfeld,  V. A. Rassolov,  L. V. Slipchenko,  J. E. Subotnik,  
 T. Van Voorhis,  J. M. Herbert,  A. I. Krylov,  P. M. W. Gill,  M. Head-Gordon

 Contributors to earlier versions of Q-Chem not listed above: 
 R. D. Adamson,  B. Austin,  J. Baker,  G. J. O. Beran,  K. Brandhorst,  
 S. T. Brown,  E. F. C. Byrd,  A. K. Chakraborty,  C.-L. Cheng,  
 Siu Hung Chien,  D. M. Chipman,  D. L. Crittenden,  H. Dachsel,  
 R. J. Doerksen,  A. D. Dutoi,  L. Fusti-Molnar,  W. A. Goddard III,  
 A. Golubeva-Zadorozhnaya,  S. R. Gwaltney,  G. Hawkins,  A. Heyden,  
 S. Hirata,  G. Kedziora,  F. J. Keil,  C. Kelley,  Jihan Kim,  R. A. King,  
 R. Z. Khaliullin,  P. P. Korambath,  W. Kurlancheek,  A. M. Lee,  M. S. Lee,  
 S. V. Levchenko,  Ching Yeh Lin,  D. Liotard,  R. C. Lochan,  I. Lotan,  
 P. E. Maslen,  N. Nair,  D. P. O'Neill,  D. Neuhauser,  E. Neuscamman,  
 C. M. Oana,  R. Olson,  B. Peters,  R. Peverati,  P. A. Pieniazek,  
 Y. M. Rhee,  J. Ritchie,  M. A. Rohrdanz,  E. Rosta,  N. J. Russ,  
 H. F. Schaefer III,  N. E. Schultz,  N. Shenvi,  A. C. Simmonett,  A. Sodt,  
 D. Stuck,  K. S. Thanthiriwatte,  V. Vanovschi,  Tao Wang,  A. Warshel,  
 C. F. Williams,  Q. Wu,  X. Xu,  W. Zhang

 Please cite Q-Chem as follows:
 Y. Shao et al., Mol. Phys. 113, 184-215 (2015)
 DOI: 10.1080/00268976.2014.952696

 Q-Chem 5.1.1 for Intel X86 EM64T Linux

 Parts of Q-Chem use Armadillo 8.300.2 (Tropical Shenanigans).
 http://arma.sourceforge.net/

 Q-Chem begins on Tue Aug 28 08:17:43 2018  

Host: 
0

     Scratch files written to /scratch/taweetham/qchem15974//
The previous job contains 0 fragments, simply inherited here
Input Ideriv = 2
Curr. Ideriv = -1
Max.  Ideriv = 2

Checking the input file for inconsistencies... 	...done.

--------------------------------------------------------------
User input:
--------------------------------------------------------------

$molecule
read
$end

$rem
   SCF_GUESS 	READ
   JOB_TYPE 	FREQUENCY
   BASIS 	6-311++G**
   EXCHANGE 	B3LYP
   MEM_TOTAL	7500	
$end


--------------------------------------------------------------
 ----------------------------------------------------------------
             Standard Nuclear Orientation (Angstroms)
    I     Atom           X                Y                Z
 ----------------------------------------------------------------
    1      H       3.1703043323    -1.0076869172     0.0000000000
    2      F       1.8498531350     1.2070592381    -0.0000000000
    3      H       1.6529406407    -2.0957262148     0.0000000000
    4      I      -0.7925596359    -0.0173982860     0.0000000000
    5      C       2.0916137848    -1.1102101722     0.0000000000
    6      C       1.3306758008    -0.0294583032    -0.0000000000
 ----------------------------------------------------------------
 Molecular Point Group                 Cs    NOp =  2
 Largest Abelian Subgroup              Cs    NOp =  2
 Nuclear Repulsion Energy =   296.5630825530 hartrees
 There are       38 alpha and       38 beta electrons
 Requested basis set is 6-311++G(d,p)
 There are 52 shells and 142 basis functions

 Total QAlloc Memory Limit   7500 MB
 Mega-Array Size       188 MB
 MEM_STATIC part       192 MB

                       Distance Matrix (Angstroms)
             H (  1)   F (  2)   H (  3)   I (  4)   C (  5)
   F (  2)  2.578506
   H (  3)  1.867143  3.308650
   I (  4)  4.084723  2.912326  3.209349
   C (  5)  1.083552  2.329847  1.078738  3.084266
   C (  6)  2.083546  1.341089  2.091248  2.123270  1.321761

 A cutoff of  1.0D-11 yielded   1223 shell pairs
 There are      9402 function pairs (     10500 Cartesian)

 -------------------------------------------------------
 OpenMP Integral Computing Module                       
 Release: version 1.0, May 2013, Q-Chem Inc. Pittsburgh 
 -------------------------------------------------------
 Integral Job Info:
 Integral job number is                      11
 Integral operator is                         1
 short-range coefficients                     0
 long-range coefficients              100000000
 Omega coefficients                           0
 if combine SR and LR in K                    0
 Integral screening is                        0
 Integral computing path is                   2
 max size of driver memory is            800000
 size of driver memory is                593474
 size of scratch memory is             11861008
 max col of scratch BK array               1296
 max len of scratch array in speh3          155
 max len of scratch index in speh4           18
 max int batch size is                      520
 min int batch size is                       52
 fixed nKL is                                52
 max L of basis functions is                  2
 order of int derivative is                   0
 number of shells is                         52
 number of basis is                         150
 number of cartesian basis is               150
 number of contracted shell pairs          1223
 number of primitive shell pairs           2697
 maxK2 (contraction) of shell pair           36
 max number of K2 of shell pair               1
 max number of CS2 of shell pair            140
 max number of PS2 of shell pair            162
 mem total for path MDJ                  520066
 -------------------------------------------------------
 Smallest overlap matrix eigenvalue = 1.02E-04
 Guess MOs from SCF MO coefficient file

 -----------------------------------------------------------------------
  General SCF calculation program by
  Eric Jon Sundstrom, Paul Horn, Yuezhi Mao, Dmitri Zuev, Alec White,
  David Stuck, Shaama M.S., Shane Yost, Joonho Lee, David Small,
  Daniel Levine, Susi Lehtola, Hugh Burton, Evgeny Epifanovsky
 -----------------------------------------------------------------------
 Exchange:     0.2000 Hartree-Fock + 0.0800 Slater + 0.7200 B88
 Correlation:  0.1900 VWN1RPA + 0.8100 LYP
 Using SG-1 standard quadrature grid
 using 4 threads for integral computing
 -------------------------------------------------------
 OpenMP Integral computing Module                
 Release: version 2.0, May 2017, Q-Chem Inc. Pleasanton 
 -------------------------------------------------------
 -------------------------------------------------------
 OpenMP BLAS3 based DFT computing Module                
 Release: version 1.0, May 2013, Q-Chem Inc. Pittsburgh 
 -------------------------------------------------------
 A restricted SCF calculation will be
 performed using DIIS
 SCF converges when DIIS error is below 1.0e-08
 ---------------------------------------
  Cycle       Energy         DIIS error
 ---------------------------------------
    1   -7096.4717758743      9.61e-03  
    2   -7096.7837167417      2.39e-03  
    3   -7096.7729647940      3.43e-03  
    4   -7096.7953325625      3.95e-04  
    5   -7096.7956021145      2.35e-04  
    6   -7096.7957177881      6.01e-05  
    7   -7096.7957272702      6.85e-06  
    8   -7096.7957273500      3.06e-06  
    9   -7096.7957273759      1.01e-06  
   10   -7096.7957273778      1.93e-07  
   11   -7096.7957273779      2.75e-08  
   12   -7096.7957273780      1.02e-08  
   13   -7096.7957273780      1.02e-09  Convergence criterion met
 ---------------------------------------
 SCF time:   CPU 18.14s  wall 5.00s 
 SCF   energy in the final basis set =    -7096.7957273780
 Total energy in the final basis set =    -7096.7957273780

 --------------------------------------------------------------
             Orbital Energies (a.u.) and Symmetries
 --------------------------------------------------------------

 Alpha MOs, Restricted
 -- Occupied --                  
******* -176.32 -165.72 -165.72 -165.72  -35.81  -31.31  -31.30
  1 A'    2 A'    3 A'    1 A"    4 A'    5 A'    6 A'    2 A"                 
-31.300 -24.720 -22.957 -22.956 -22.956 -22.951 -22.951 -10.314
  7 A'    8 A'    9 A'    3 A"   10 A'   11 A'    4 A"   12 A'                 
-10.196  -6.363  -4.775  -4.760  -4.760  -2.041  -2.036  -2.036
 13 A'   14 A'   15 A'    5 A"   16 A'   17 A'   18 A'    6 A"                 
 -2.023  -2.023  -1.261  -0.806  -0.685  -0.613  -0.517  -0.510
  7 A"   19 A'   20 A'   21 A'   22 A'   23 A'   24 A'   25 A'                 
 -0.496  -0.436  -0.373  -0.322  -0.286  -0.265
  8 A"   26 A'   27 A'    9 A"   28 A'   10 A"                                 
 -- Virtual --                   
 -0.059  -0.025  -0.003   0.025   0.035   0.064   0.066   0.087
 29 A'   11 A"   30 A'   31 A'   32 A'   33 A'   12 A"   34 A'                 
  0.096   0.105   0.124   0.138   0.152   0.167   0.200   0.217
 35 A'   13 A"   36 A'   37 A'   38 A'   39 A'   40 A'   14 A"                 
  0.225   0.260   0.283   0.308   0.330   0.351   0.374   0.398
 41 A'   42 A'   15 A"   43 A'   44 A'   45 A'   46 A'   16 A"                 
  0.402   0.412   0.429   0.462   0.500   0.539   0.573   0.617
 17 A"   47 A'   48 A'   49 A'   50 A'   18 A"   51 A'   19 A"                 
  0.626   0.664   0.704   0.722   0.811   0.865   0.901   1.008
 52 A'   53 A'   54 A'   55 A'   56 A'   57 A'   58 A'   20 A"                 
  1.117   1.212   1.280   1.318   1.354   1.395   1.406   1.423
 21 A"   22 A"   59 A'   60 A'   23 A"   61 A'   62 A'   24 A"                 
  1.443   1.494   1.568   1.628   1.648   1.734   1.910   1.984
 63 A'   64 A'   65 A'   66 A'   25 A"   67 A'   68 A'   26 A"                 
  1.996   1.998   2.097   2.205   2.540   2.581   2.630   2.665
 69 A'   27 A"   70 A'   71 A'   72 A'   73 A'   28 A"   74 A'                 
  2.703   2.833   2.954   3.212   3.682   3.721   3.757   3.812
 75 A'   29 A"   76 A'   77 A'   78 A'   79 A'   30 A"   80 A'                 
  3.946   3.973   3.977   4.010   4.038   4.113   4.251   4.378
 31 A"   32 A"   81 A'   33 A"   82 A'   83 A'   84 A'   85 A'                 
  4.801   5.987   6.023   6.074   6.270   6.344   6.642  23.531
 86 A'   34 A"   87 A'   88 A'   35 A"   89 A'   90 A'   91 A'                 
 24.215  27.820  28.332  28.355  28.383  28.527  28.536  28.550
 92 A'   93 A'   36 A"   94 A'   95 A'   37 A"   96 A'   38 A"                 
 28.592  28.689  66.733 127.877 127.896 127.932 151.6211901.782
 97 A'   98 A'   99 A'   39 A"  100 A'  101 A'  102 A'  103 A'                 

 Beta MOs, Restricted
 -- Occupied --                  
******* -176.32 -165.72 -165.72 -165.72  -35.81  -31.31  -31.30
  1 A'    2 A'    3 A'    1 A"    4 A'    5 A'    6 A'    2 A"                 
-31.300 -24.720 -22.957 -22.956 -22.956 -22.951 -22.951 -10.314
  7 A'    8 A'    9 A'    3 A"   10 A'   11 A'    4 A"   12 A'                 
-10.196  -6.363  -4.775  -4.760  -4.760  -2.041  -2.036  -2.036
 13 A'   14 A'   15 A'    5 A"   16 A'   17 A'   18 A'    6 A"                 
 -2.023  -2.023  -1.261  -0.806  -0.685  -0.613  -0.517  -0.510
  7 A"   19 A'   20 A'   21 A'   22 A'   23 A'   24 A'   25 A'                 
 -0.496  -0.436  -0.373  -0.322  -0.286  -0.265
  8 A"   26 A'   27 A'    9 A"   28 A'   10 A"                                 
 -- Virtual --                   
 -0.059  -0.025  -0.003   0.025   0.035   0.064   0.066   0.087
 29 A'   11 A"   30 A'   31 A'   32 A'   33 A'   12 A"   34 A'                 
  0.096   0.105   0.124   0.138   0.152   0.167   0.200   0.217
 35 A'   13 A"   36 A'   37 A'   38 A'   39 A'   40 A'   14 A"                 
  0.225   0.260   0.283   0.308   0.330   0.351   0.374   0.398
 41 A'   42 A'   15 A"   43 A'   44 A'   45 A'   46 A'   16 A"                 
  0.402   0.412   0.429   0.462   0.500   0.539   0.573   0.617
 17 A"   47 A'   48 A'   49 A'   50 A'   18 A"   51 A'   19 A"                 
  0.626   0.664   0.704   0.722   0.811   0.865   0.901   1.008
 52 A'   53 A'   54 A'   55 A'   56 A'   57 A'   58 A'   20 A"                 
  1.117   1.212   1.280   1.318   1.354   1.395   1.406   1.423
 21 A"   22 A"   59 A'   60 A'   23 A"   61 A'   62 A'   24 A"                 
  1.443   1.494   1.568   1.628   1.648   1.734   1.910   1.984
 63 A'   64 A'   65 A'   66 A'   25 A"   67 A'   68 A'   26 A"                 
  1.996   1.998   2.097   2.205   2.540   2.581   2.630   2.665
 69 A'   27 A"   70 A'   71 A'   72 A'   73 A'   28 A"   74 A'                 
  2.703   2.833   2.954   3.212   3.682   3.721   3.757   3.812
 75 A'   29 A"   76 A'   77 A'   78 A'   79 A'   30 A"   80 A'                 
  3.946   3.973   3.977   4.010   4.038   4.113   4.251   4.378
 31 A"   32 A"   81 A'   33 A"   82 A'   83 A'   84 A'   85 A'                 
  4.801   5.987   6.023   6.074   6.270   6.344   6.642  23.531
 86 A'   34 A"   87 A'   88 A'   35 A"   89 A'   90 A'   91 A'                 
 24.215  27.820  28.332  28.355  28.383  28.527  28.536  28.550
 92 A'   93 A'   36 A"   94 A'   95 A'   37 A"   96 A'   38 A"                 
 28.592  28.689  66.733 127.877 127.896 127.932 151.6211901.782
 97 A'   98 A'   99 A'   39 A"  100 A'  101 A'  102 A'  103 A'                 
 --------------------------------------------------------------

          Ground-State Mulliken Net Atomic Charges

     Atom                 Charge (a.u.)
  ----------------------------------------
      1 H                     0.148845
      2 F                    -0.057486
      3 H                     0.125873
      4 I                     0.083386
      5 C                    -0.255007
      6 C                    -0.045611
  ----------------------------------------
  Sum of atomic charges =     0.000000

 -----------------------------------------------------------------
                    Cartesian Multipole Moments
 -----------------------------------------------------------------
    Charge (ESU x 10^10)
                 0.0000
    Dipole Moment (Debye)
         X       0.2411      Y      -1.4015      Z      -0.0000
       Tot       1.4221
    Quadrupole Moments (Debye-Ang)
        XX     -41.2990     XY      -3.1159     YY     -45.4983
        XZ      -0.0000     YZ       0.0000     ZZ     -47.2841
    Octopole Moments (Debye-Ang^2)
       XXX     -22.4592    XXY      -4.2034    XYY      -7.0446
       YYY       2.5057    XXZ      -0.0000    XYZ       0.0000
       YYZ      -0.0000    XZZ      -9.9165    YZZ       4.3379
       ZZZ      -0.0000
    Hexadecapole Moments (Debye-Ang^3)
      XXXX    -454.2242   XXXY      -0.7780   XXYY    -112.0281
      XYYY       8.5637   YYYY    -153.6732   XXXZ      -0.0000
      XXYZ       0.0000   XYYZ      -0.0000   YYYZ       0.0000
      XXZZ    -100.6235   XYZZ       8.8078   YYZZ     -38.8981
      XZZZ      -0.0000   YZZZ       0.0000   ZZZZ     -60.9453
 -----------------------------------------------------------------
 Calculating MO derivatives via CPSCF
 D1JvT checksum  = 214344 14070.5851502777
 D1KAT checksum  = 462096 820.3464873758
   1         3          18      0.132115    0.037668
   2         3          18      0.013612    0.004264
   3         3          18      0.001591    0.000753
   4         6          15      0.000138    0.000067
   5        19           2      0.000006    0.000004
   6        21           0      0.000000    0.000000    Roots Converged
 Time for AOints: 5.9 s (CPU) 1.5 s (wall)
 ------------------------------------------------------------------------------
                     AOints        : Timing summary (seconds)
 ------------------------------------------------------------------------------
     job step          cpu (% of tot)      sys (% of tot)     wall (% of tot)
 ------------------------------------------------------------------------------
  cpscf_lag         0.3281E+02 (32.8)   0.6000E-05 (35.3)   0.8489E+01 (32.4)
  iterzp            0.6119E+02 (61.2)   0.1000E-04 (58.8)   0.1609E+02 (61.4)
  make_fx           0.0000E+00 ( 0.0)   0.0000E+00 ( 0.0)   0.0000E+00 ( 0.0)
  AOints            0.5853E+01 ( 5.9)   0.1000E-05 ( 5.9)   0.1490E+01 ( 5.7)
 ------------------------------------------------------------------------------
   Grand Totals     0.9997E+02          0.1700E-04          0.2618E+02
 ------------------------------------------------------------------------------
 Calculating analytic Hessian of the SCF energy
 Polarizability Matrix (a.u.)
            1           2           3
    1 -72.9377403   8.6218354   0.0000000
    2   8.6218354 -50.1586827   0.0000000
    3   0.0000000   0.0000000 -37.2543048

 Direct stationary perturbation theory relativistic correction:

 rels  =      97.018249763041
 relv  =    -320.943142106928
 rel2e =      41.111533302946
 E_rel =    -182.813359040941

 Hessian of the SCF Energy
            1           2           3           4           5           6
    1   0.3575282   0.0276966  -0.0000000   0.0022354  -0.0015136   0.0000000
    2   0.0276966   0.0502090  -0.0000000  -0.0009341   0.0022910   0.0000000
    3  -0.0000000  -0.0000000   0.0192324  -0.0000000  -0.0000000  -0.0072476
    4   0.0022354  -0.0009341  -0.0000000   0.1036711   0.1029277   0.0000000
    5  -0.0015136   0.0022910  -0.0000000   0.1029277   0.3459468   0.0000000
    6   0.0000000   0.0000000  -0.0072476   0.0000000   0.0000000   0.0217129
    7  -0.0051060  -0.0241105   0.0000000  -0.0004270   0.0050283   0.0000000
    8   0.0019311   0.0027048  -0.0000000   0.0030932  -0.0016273   0.0000000
    9   0.0000000   0.0000000   0.0020578   0.0000000   0.0000000   0.0119402
   10   0.0000266   0.0026543  -0.0000000  -0.0276152  -0.0190402   0.0000000
   11   0.0011007  -0.0011255   0.0000000  -0.0215281  -0.0057721   0.0000000
   12  -0.0000000  -0.0000000   0.0047434  -0.0000000  -0.0000000   0.0031718
   13  -0.3377087  -0.0302116   0.0000000   0.0156483  -0.0249442  -0.0000000
   14  -0.0260317  -0.0558895   0.0000000   0.0145550  -0.0630734   0.0000000
   15   0.0000000  -0.0000000  -0.0294374  -0.0000000   0.0000000   0.0077559
   16  -0.0169755   0.0249053  -0.0000000  -0.0935126  -0.0624579  -0.0000000
   17  -0.0031831   0.0018102  -0.0000000  -0.0981137  -0.2777650  -0.0000000
   18  -0.0000000   0.0000000   0.0106514   0.0000000  -0.0000000  -0.0373333
            7           8           9          10          11          12
    1  -0.0051060   0.0019311   0.0000000   0.0000266   0.0011007  -0.0000000
    2  -0.0241105   0.0027048   0.0000000   0.0026543  -0.0011255  -0.0000000
    3   0.0000000  -0.0000000   0.0020578  -0.0000000   0.0000000   0.0047434
    4  -0.0004270   0.0030932   0.0000000  -0.0276152  -0.0215281  -0.0000000
    5   0.0050283  -0.0016273   0.0000000  -0.0190402  -0.0057721  -0.0000000
    6   0.0000000   0.0000000   0.0119402   0.0000000   0.0000000   0.0031718
    7   0.1025505   0.1181905  -0.0000000  -0.0008119   0.0013501  -0.0000000
    8   0.1181905   0.3176568   0.0000000  -0.0001783   0.0010372  -0.0000000
    9  -0.0000000   0.0000000   0.0207463   0.0000000  -0.0000000  -0.0022078
   10  -0.0008119  -0.0001783   0.0000000   0.1304325  -0.0010303  -0.0000000
   11   0.0013501   0.0010372  -0.0000000  -0.0010303   0.0291361  -0.0000000
   12  -0.0000000  -0.0000000  -0.0022078  -0.0000000  -0.0000000   0.0147364
   13  -0.1031906  -0.1095714  -0.0000000  -0.0265871   0.0140490   0.0000000
   14  -0.1184160  -0.3020297  -0.0000000  -0.0003607   0.0029874   0.0000000
   15  -0.0000000   0.0000000  -0.0279871   0.0000000   0.0000000   0.0040020
   16   0.0069850  -0.0134652  -0.0000000  -0.0754450   0.0060586   0.0000000
   17   0.0179576  -0.0177418  -0.0000000   0.0179552  -0.0262632   0.0000000
   18   0.0000000  -0.0000000  -0.0045495  -0.0000000  -0.0000000  -0.0244458
           13          14          15          16          17          18
    1  -0.3377087  -0.0260317   0.0000000  -0.0169755  -0.0031831  -0.0000000
    2  -0.0302116  -0.0558895  -0.0000000   0.0249053   0.0018102   0.0000000
    3   0.0000000   0.0000000  -0.0294374  -0.0000000  -0.0000000   0.0106514
    4   0.0156483   0.0145550  -0.0000000  -0.0935126  -0.0981137   0.0000000
    5  -0.0249442  -0.0630734   0.0000000  -0.0624579  -0.2777650  -0.0000000
    6  -0.0000000   0.0000000   0.0077559  -0.0000000  -0.0000000  -0.0373333
    7  -0.1031906  -0.1184160  -0.0000000   0.0069850   0.0179576   0.0000000
    8  -0.1095714  -0.3020297   0.0000000  -0.0134652  -0.0177418  -0.0000000
    9  -0.0000000  -0.0000000  -0.0279871  -0.0000000  -0.0000000  -0.0045495
   10  -0.0265871  -0.0003607   0.0000000  -0.0754450   0.0179552  -0.0000000
   11   0.0140490   0.0029874   0.0000000   0.0060586  -0.0262632  -0.0000000
   12   0.0000000   0.0000000   0.0040020   0.0000000   0.0000000  -0.0244458
   13   0.7006066  -0.0801023  -0.0000000  -0.2487686   0.2307806   0.0000000
   14  -0.0801023   0.8061964  -0.0000000   0.2103558  -0.3881913   0.0000000
   15  -0.0000000  -0.0000000   0.0887828   0.0000000   0.0000000  -0.0431162
   16  -0.2487686   0.2103558   0.0000000   0.4277168  -0.1653966  -0.0000000
   17   0.2307806  -0.3881913   0.0000000  -0.1653966   0.7081511  -0.0000000
   18   0.0000000   0.0000000  -0.0431162  -0.0000000  -0.0000000   0.0987933
 Gradient time:  CPU 146.16 s  wall 38.43 s
 **********************************************************************
 **                                                                  **
 **                       VIBRATIONAL ANALYSIS                       **
 **                       --------------------                       **
 **                                                                  **
 **        VIBRATIONAL FREQUENCIES (CM**-1) AND NORMAL MODES         **
 **     FORCE CONSTANTS (mDYN/ANGSTROM) AND REDUCED MASSES (AMU)     **
 **                  INFRARED INTENSITIES (KM/MOL)                   **
 **                                                                  **
 **********************************************************************


 Mode:                 1                      2                      3
 Frequency:       284.51                 308.35                 460.84
 Force Cnst:      0.6432                 0.2173                 0.4838
 Red. Mass:      13.4872                 3.8788                 3.8665
 IR Active:          YES                    YES                    YES
 IR Intens:        0.296                  0.347                  4.692
 Raman Active:       YES                    YES                    YES
               X      Y      Z        X      Y      Z        X      Y      Z
 H         -0.100 -0.238 -0.000    0.354  0.404  0.000    0.000 -0.000 -0.855
 F          0.683  0.135 -0.000    0.062 -0.099  0.000   -0.000  0.000 -0.093
 H         -0.443  0.249  0.000    0.706 -0.101 -0.000    0.000 -0.000  0.126
 I         -0.103 -0.062 -0.000   -0.066  0.021  0.000   -0.000  0.000 -0.013
 C         -0.134  0.109 -0.000    0.385  0.041  0.000    0.000 -0.000 -0.126
 C          0.190  0.331  0.000    0.130 -0.129 -0.000    0.000 -0.000  0.477
 TransDip  -0.014 -0.010 -0.000    0.011  0.015  0.000    0.000  0.000 -0.069

 Mode:                 4                      5                      6
 Frequency:       554.04                 718.99                 871.93
 Force Cnst:      0.5794                 0.3514                 0.5940
 Red. Mass:       3.2035                 1.1536                 1.3262
 IR Active:          YES                    YES                    YES
 IR Intens:       36.617                  0.287                 55.852
 Raman Active:       YES                    YES                    YES
               X      Y      Z        X      Y      Z        X      Y      Z
 H          0.143 -0.796  0.000   -0.000 -0.000 -0.646   -0.000  0.000  0.690
 F         -0.096  0.154  0.000    0.000  0.000  0.050   -0.000 -0.000  0.001
 H         -0.415  0.011 -0.000   -0.000  0.000  0.755    0.000 -0.000  0.703
 I         -0.020  0.003  0.000    0.000 -0.000 -0.001   -0.000  0.000  0.000
 C          0.087 -0.204  0.000   -0.000 -0.000  0.018   -0.000 -0.000 -0.164
 C          0.303 -0.010 -0.000    0.000  0.000 -0.094    0.000  0.000  0.045
 TransDip   0.193 -0.022  0.000    0.000 -0.000 -0.017    0.000  0.000  0.239

 Mode:                 7                      8                      9
 Frequency:       947.83                1135.97                1401.68
 Force Cnst:      1.2798                 2.3716                 1.3483
 Red. Mass:       2.4179                 3.1194                 1.1648
 IR Active:          YES                    YES                    YES
 IR Intens:       61.044                219.607                  1.205
 Raman Active:       YES                    YES                    YES
               X      Y      Z        X      Y      Z        X      Y      Z
 H         -0.121  0.492 -0.000   -0.238  0.757 -0.000    0.059 -0.665  0.000
 F          0.056  0.197  0.000   -0.078 -0.117  0.000   -0.008 -0.025  0.000
 H          0.619 -0.509 -0.000    0.358 -0.251 -0.000    0.670 -0.302 -0.000
 I          0.000 -0.000  0.000   -0.001 -0.000  0.000    0.000 -0.000  0.000
 C         -0.068 -0.198  0.000   -0.176 -0.039  0.000   -0.017  0.015  0.000
 C         -0.062 -0.108 -0.000    0.304  0.187 -0.000   -0.036  0.106 -0.000
 TransDip  -0.085 -0.236 -0.000    0.413  0.233 -0.000    0.020  0.029 -0.000

 Mode:                10                     11                     12
 Frequency:      1684.80                3163.41                3271.13
 Force Cnst:     10.5550                 6.2610                 7.0368
 Red. Mass:       6.3112                 1.0619                 1.1162
 IR Active:          YES                    YES                    YES
 IR Intens:      120.661                  3.125                  0.662
 Raman Active:       YES                    YES                    YES
               X      Y      Z        X      Y      Z        X      Y      Z
 H          0.256  0.449 -0.000    0.838  0.081 -0.000    0.521  0.040 -0.000
 F         -0.014 -0.057  0.000    0.000 -0.000  0.000    0.000  0.001  0.000
 H         -0.489 -0.116 -0.000   -0.225 -0.485  0.000    0.339  0.776  0.000
 I          0.002 -0.001  0.000    0.000 -0.000 -0.000    0.000  0.000  0.000
 C          0.270 -0.379  0.000   -0.056  0.041  0.000   -0.070 -0.070  0.000
 C         -0.245  0.447 -0.000    0.004 -0.007 -0.000   -0.003  0.001 -0.000
 TransDip  -0.154  0.316 -0.000    0.019 -0.053  0.000    0.000  0.026 -0.000

 STANDARD THERMODYNAMIC QUANTITIES AT   298.15 K  AND     1.00 ATM

   This Molecule has  0 Imaginary Frequencies
   Zero point vibrational energy:       21.163 kcal/mol

   Atom    1 Element H  Has Mass    1.00783
   Atom    2 Element F  Has Mass   18.99840
   Atom    3 Element H  Has Mass    1.00783
   Atom    4 Element I  Has Mass  126.90440
   Atom    5 Element C  Has Mass   12.00000
   Atom    6 Element C  Has Mass   12.00000
   Molecular Mass:   171.918460 amu
   Principal axes and moments of inertia in amu*Bohr^2:
                             1           2           3
    Eigenvalues --      169.18569   820.08416   989.26985
          X               0.99862    -0.05257     0.00000
          Y               0.05257     0.99862     0.00000
          Z              -0.00000    -0.00000     1.00000
   Rotational Symmetry Number is   1
   The Molecule is an Asymmetric Top
   Translational Enthalpy:        0.889 kcal/mol
   Rotational Enthalpy:           0.889 kcal/mol
   Vibrational Enthalpy:         22.125 kcal/mol
   gas constant (RT):             0.592 kcal/mol
   Translational Entropy:        41.333  cal/mol.K
   Rotational Entropy:           26.420  cal/mol.K
   Vibrational Entropy:           4.810  cal/mol.K

   Total Enthalpy:               24.495 kcal/mol
   Total Entropy:                72.563  cal/mol.K

 ======================================================================

 STANDARD THERMODYNAMIC QUANTITIES FOR ANHARMONIC VIBRATION -- TOSH

   Zero point vibrational energy: ************ kcal/mol

   Vibrational Enthalpy:       Infinity kcal/mol
   Vibrational Entropy:             NaN  cal/mol.K

   Total Enthalpy:             Infinity kcal/mol
   Total Entropy:                   NaN  cal/mol.K

 ======================================================================

 STANDARD THERMODYNAMIC QUANTITIES FOR ANHARMONIC VIBRATION -- VPT2

   Zero point vibrational energy: ************ kcal/mol

   Vibrational Enthalpy:       Infinity kcal/mol
   Vibrational Entropy:             NaN  cal/mol.K

   Total Enthalpy:             Infinity kcal/mol
   Total Entropy:                   NaN  cal/mol.K

 ======================================================================

Archival summary:
1\1\TWL01\FREQ\ProcedureUnspecified\BasisUnspecified\1122\taweetha\TueAug2808:18:272018TueAug2808:18:272018\0\\#,FREQ,ProcedureUnspecified,BasisUnspecified,\\0,1\I\C,1,2.12327\C,2,1.32176,1,125.474\H,3,1.07874,2,120.856,1,0,0\H,3,1.08355,2,119.719,1,180,0\F,2,1.34109,1,112.451,3,-180,0\\\@

 Total job time:  43.45s(wall), 164.41s(cpu) 
 Tue Aug 28 08:18:27 2018

        *************************************************************
        *                                                           *
        *  Thank you very much for using Q-Chem.  Have a nice day.  *
        *                                                           *
        *************************************************************
