# Supplementary material for: Geometric and energetic data from ab initio calculations of haloethene, haloimine, halomethylenephosphine, haloiminophosphine, halodiazene, halodiphosphene and halocyclopropane
Source: Data Brief. 2019 Nov 2;27:104738. doi: 10.1016/j.dib.2019.104738 (PMC6861602; doi:10.1016/j.dib.2019.104738)
Supplement: Multimedia component 2 [file mmc2.zip › CC/B3LYP/HHCCHH.out]

Q-Chem Developer Version!
                  Welcome to Q-Chem
     A Quantum Leap Into The Future Of Chemistry


 Q-Chem 5.1, Q-Chem, Inc., Pleasanton, CA (2018)

 Yihan Shao,  Zhengting Gan,  E. Epifanovsky,  A. T. B. Gilbert,  M. Wormit,  
 J. Kussmann,  A. W. Lange,  A. Behn,  Jia Deng,  Xintian Feng,  D. Ghosh,  
 M. Goldey,  P. R. Horn,  L. D. Jacobson,  I. Kaliman,  T. Kus,  A. Landau,  
 Jie Liu,  E. I. Proynov,  R. M. Richard,  R. P. Steele,  E. J. Sundstrom,  
 H. L. Woodcock III,  P. M. Zimmerman,  D. Zuev,  B. Albrecht,  E. Alguire,  
 S. A. Baeppler,  D. Barton,  Z. Benda,  Y. A. Bernard,  E. J. Berquist,  
 K. B. Bravaya,  H. Burton,  D. Casanova,  Chun-Min Chang,  Yunqing Chen,  
 A. Chien,  K. D. Closser,  M. P. Coons,  S. Coriani,  S. Dasgupta,  
 A. L. Dempwolff,  M. Diedenhofen,  Hainam Do,  R. G. Edgar,  Po-Tung Fang,  
 S. Faraji,  S. Fatehi,  Qingguo Feng,  K. D. Fenk,  J. Fosso-Tande,  
 Qinghui Ge,  A. Ghysels,  G. Gidofalvi,  J. Gomes,  J. Gonthier,  A. Gunina,  
 D. Hait,  M. W. D. Hanson-Heine,  P. H. P. Harbach,  A. W. Hauser,  
 J. E. Herr,  E. G. Hohenstein,  Z. C. Holden,  Kerwin Hui,  B. C. Huynh,  
 T.-C. Jagau,  Hyunjun Ji,  B. Kaduk,  K. Khistyaev,  Jaehoon Kim,  
 P. Klunzinger,  K. Koh,  D. Kosenkov,  L. Koulias,  T. Kowalczyk,  
 C. M. Krauter,  A. Kunitsa,  Ka Un Lao,  A. Laurent,  K. V. Lawler,  
 Joonho Lee,  D. Lefrancois,  S. Lehtola,  D. S. Levine,  Yi-Pei Li,  
 You-Sheng Lin,  Fenglai Liu,  E. Livshits,  A. Luenser,  P. Manohar,  
 E. Mansoor,  S. F. Manzer,  Shan-Ping Mao,  Yuezhi Mao,  N. Mardirossian,  
 A. V. Marenich,  T. Markovich,  L. A. Martinez-Martinez,  S. A. Maurer,  
 N. J. Mayhall,  S. C. McKenzie,  J.-M. Mewes,  A. F. Morrison,  
 J. W. Mullinax,  K. Nanda,  T. S. Nguyen-Beck,  R. Olivares-Amaya,  
 J. A. Parkhill,  T. M. Perrine,  F. Plasser,  P. Pokhilko,  S. Prager,  
 A. Prociuk,  E. Ramos,  D. R. Rehn,  F. Rob,  M. Schneider,  N. Sergueev,  
 S. M. Sharada,  S. Sharma,  D. W. Small,  T. Stauch,  T. Stein,  
 Yu-Chuan Su,  A. J. W. Thom,  A. Tkatchenko,  T. Tsuchimochi,  N. M. Tubman,  
 L. Vogt,  M. L. Vidal,  O. Vydrov,  M. A. Watson,  J. Wenzel,  
 M. de Wergifosse,  T. A. Wesolowski,  A. White,  J. Witte,  A. Yamada,  
 Jun Yang,  K. Yao,  S. Yeganeh,  S. R. Yost,  Zhi-Qiang You,  A. Zech,  
 Igor Ying Zhang,  Xing Zhang,  Yan Zhao,  Ying Zhu,  B. R. Brooks,  
 G. K. L. Chan,  C. J. Cramer,  M. S. Gordon,  W. J. Hehre,  A. Klamt,  
 M. W. Schmidt,  C. D. Sherrill,  D. G. Truhlar,  A. Aspuru-Guzik,  R. Baer,  
 A. T. Bell,  N. A. Besley,  Jeng-Da Chai,  A. E. DePrince, III,  
 R. A. DiStasio Jr.,  A. Dreuw,  B. D. Dunietz,  T. R. Furlani,  
 Chao-Ping Hsu,  Yousung Jung,  Jing Kong,  D. S. Lambrecht,  WanZhen Liang,  
 C. Ochsenfeld,  V. A. Rassolov,  L. V. Slipchenko,  J. E. Subotnik,  
 T. Van Voorhis,  J. M. Herbert,  A. I. Krylov,  P. M. W. Gill,  M. Head-Gordon

 Contributors to earlier versions of Q-Chem not listed above: 
 R. D. Adamson,  B. Austin,  J. Baker,  G. J. O. Beran,  K. Brandhorst,  
 S. T. Brown,  E. F. C. Byrd,  A. K. Chakraborty,  C.-L. Cheng,  
 Siu Hung Chien,  D. M. Chipman,  D. L. Crittenden,  H. Dachsel,  
 R. J. Doerksen,  A. D. Dutoi,  L. Fusti-Molnar,  W. A. Goddard III,  
 A. Golubeva-Zadorozhnaya,  S. R. Gwaltney,  G. Hawkins,  A. Heyden,  
 S. Hirata,  G. Kedziora,  F. J. Keil,  C. Kelley,  Jihan Kim,  R. A. King,  
 R. Z. Khaliullin,  P. P. Korambath,  W. Kurlancheek,  A. M. Lee,  M. S. Lee,  
 S. V. Levchenko,  Ching Yeh Lin,  D. Liotard,  R. C. Lochan,  I. Lotan,  
 P. E. Maslen,  N. Nair,  D. P. O'Neill,  D. Neuhauser,  E. Neuscamman,  
 C. M. Oana,  R. Olson,  B. Peters,  R. Peverati,  P. A. Pieniazek,  
 Y. M. Rhee,  J. Ritchie,  M. A. Rohrdanz,  E. Rosta,  N. J. Russ,  
 H. F. Schaefer III,  N. E. Schultz,  N. Shenvi,  A. C. Simmonett,  A. Sodt,  
 D. Stuck,  K. S. Thanthiriwatte,  V. Vanovschi,  Tao Wang,  A. Warshel,  
 C. F. Williams,  Q. Wu,  X. Xu,  W. Zhang

 Please cite Q-Chem as follows:
 Y. Shao et al., Mol. Phys. 113, 184-215 (2015)
 DOI: 10.1080/00268976.2014.952696

 Q-Chem 5.1.1 for Intel X86 EM64T Linux

 Parts of Q-Chem use Armadillo 8.300.2 (Tropical Shenanigans).
 http://arma.sourceforge.net/

 Q-Chem begins on Tue Aug 28 09:03:36 2018  

Host: 
0

     Scratch files written to /scratch/taweetham/qchem17060//
Input Ideriv = 2
Curr. Ideriv = -1
Max.  Ideriv = 2

Checking the input file for inconsistencies... 	...done.

--------------------------------------------------------------
User input:
--------------------------------------------------------------
inp/HHHH.inp
$molecule
0	1
H	-2.0	1.0	0.0
H	2.0	1.0	0.0
H	-2.0	-1.0	0.0
H	2.0	-1.0	0.0
C	-1.0	0.0	0.0
C	1.0	0.0	0.0
$end
$rem
   JOB_TYPE		OPTIMIZATION
   BASIS		6-311++G**
   EXCHANGE		B3LYP
$end

--------------------------------------------------------------
 ----------------------------------------------------------------
             Standard Nuclear Orientation (Angstroms)
    I     Atom           X                Y                Z
 ----------------------------------------------------------------
    1      H       2.0000000000     1.0000000000     0.0000000000
    2      H      -2.0000000000     1.0000000000    -0.0000000000
    3      H       2.0000000000    -1.0000000000     0.0000000000
    4      H      -2.0000000000    -1.0000000000    -0.0000000000
    5      C       1.0000000000     0.0000000000     0.0000000000
    6      C      -1.0000000000    -0.0000000000    -0.0000000000
 ----------------------------------------------------------------
 Molecular Point Group                 D2h   NOp =  8
 Largest Abelian Subgroup              D2h   NOp =  8
 Nuclear Repulsion Energy =    23.5522185674 hartrees
 There are        8 alpha and        8 beta electrons
 Requested basis set is 6-311++G(d,p)
 There are 32 shells and 72 basis functions

 Total QAlloc Memory Limit   2000 MB
 Mega-Array Size       188 MB
 MEM_STATIC part       192 MB
 A cutoff of  1.0D-11 yielded    510 shell pairs
 There are      2658 function pairs (      2815 Cartesian)

 -------------------------------------------------------
 OpenMP Integral Computing Module                       
 Release: version 1.0, May 2013, Q-Chem Inc. Pittsburgh 
 -------------------------------------------------------
 Integral Job Info:
 Integral job number is                      11
 Integral operator is                         1
 short-range coefficients                     0
 long-range coefficients              100000000
 Omega coefficients                           0
 if combine SR and LR in K                    0
 Integral screening is                        0
 Integral computing path is                   2
 max size of driver memory is            800000
 size of driver memory is                593474
 size of scratch memory is              2361544
 max col of scratch BK array               1296
 max len of scratch array in speh3          155
 max len of scratch index in speh4           18
 max int batch size is                      520
 min int batch size is                       52
 fixed nKL is                                52
 max L of basis functions is                  2
 order of int derivative is                   0
 number of shells is                         32
 number of basis is                          74
 number of cartesian basis is                74
 number of contracted shell pairs           510
 number of primitive shell pairs           1236
 maxK2 (contraction) of shell pair           36
 max number of K2 of shell pair               1
 max number of CS2 of shell pair             78
 max number of PS2 of shell pair            144
 mem total for path MDJ                  509196
 -------------------------------------------------------
 Smallest overlap matrix eigenvalue = 1.93E-03

 Scale SEOQF with 1.000000e-01/1.000000e-01/1.000000e-01

 Standard Electronic Orientation quadrupole field applied
 Nucleus-field energy     =     0.0000000013 hartrees
 Guess from superposition of atomic densities
 Warning:  Energy on first SCF cycle will be non-variational
 SAD guess density has 16.000000 electrons

 -----------------------------------------------------------------------
  General SCF calculation program by
  Eric Jon Sundstrom, Paul Horn, Yuezhi Mao, Dmitri Zuev, Alec White,
  David Stuck, Shaama M.S., Shane Yost, Joonho Lee, David Small,
  Daniel Levine, Susi Lehtola, Hugh Burton, Evgeny Epifanovsky
 -----------------------------------------------------------------------
 Exchange:     0.2000 Hartree-Fock + 0.0800 Slater + 0.7200 B88
 Correlation:  0.1900 VWN1RPA + 0.8100 LYP
 Using SG-1 standard quadrature grid
 using 4 threads for integral computing
 -------------------------------------------------------
 OpenMP Integral computing Module                
 Release: version 2.0, May 2017, Q-Chem Inc. Pleasanton 
 -------------------------------------------------------
 -------------------------------------------------------
 OpenMP BLAS3 based DFT computing Module                
 Release: version 1.0, May 2013, Q-Chem Inc. Pittsburgh 
 -------------------------------------------------------
 A restricted SCF calculation will be
 performed using DIIS
 SCF converges when DIIS error is below 1.0e-08
 ---------------------------------------
  Cycle       Energy         DIIS error
 ---------------------------------------
    1     -77.8521849336      2.53e-02  
    2     -78.2272327936      2.51e-03  
    3     -78.2195870294      4.05e-03  
    4     -78.2339675585      8.84e-05  
    5     -78.2339755205      1.12e-05  
    6     -78.2339756895      1.34e-06  
    7     -78.2339756914      1.99e-07  
    8     -78.2339756914      1.94e-08  
    9     -78.2339756914      1.66e-09  Convergence criterion met
 ---------------------------------------
 SCF time:   CPU 2.43s  wall 0.00s 
 SCF   energy in the final basis set =      -78.2339756914
 Total energy in the final basis set =      -78.2339756914

 --------------------------------------------------------------
             Orbital Energies (a.u.) and Symmetries
 --------------------------------------------------------------

 Alpha MOs, Restricted
 -- Occupied --                  
-10.304 -10.304  -0.641  -0.576  -0.381  -0.358  -0.331  -0.229
  1 Ag    1 B3u   2 Ag    2 B3u   3 Ag    1 B2u   1 B1g   1 B1u                
 -- Virtual --                   
 -0.115  -0.110  -0.023  -0.006   0.025   0.028   0.053   0.072
  3 B3u   1 B2g   4 Ag    2 B2u   4 B3u   2 B1g   3 B2u   5 Ag                 
  0.073   0.095   0.101   0.113   0.114   0.117   0.131   0.139
  2 B1u   2 B2g   6 Ag    3 B1g   7 Ag    5 B3u   6 B3u   4 B2u                
  0.169   0.199   0.376   0.434   0.452   0.467   0.537   0.562
  7 B3u   4 B1g   5 B2u   8 Ag    5 B1g   8 B3u   3 B1u   9 B3u                
  0.565   0.583   0.641   0.678   0.760   0.796   1.021   1.050
  3 B2g   6 B2u   9 Ag    6 B1g  10 Ag   10 B3u   4 B1u  11 Ag                 
  1.086   1.106   1.257   1.306   1.309   1.353   1.417   1.434
  1 B3g   1 Au    7 B2u   4 B2g  12 Ag   11 B3u   7 B1g   8 B2u                
  1.504   1.590   1.615   1.622   1.630   1.655   1.751   1.862
  8 B1g   2 B3g   5 B1u  12 B3u   2 Au   13 Ag    5 B2g  13 B3u                
  1.966   2.085   2.182   2.273   2.492   2.555   2.634   2.640
 14 Ag    9 B2u  14 B3u   9 B1g  10 B2u  15 Ag   15 B3u   6 B1u                
  2.655   2.685   2.926   3.077   3.106   3.291  23.263  23.272
 10 B1g   6 B2g  16 Ag   11 B1g  11 B2u  16 B3u  17 B3u  17 Ag                 

 Beta MOs, Restricted
 -- Occupied --                  
-10.304 -10.304  -0.641  -0.576  -0.381  -0.358  -0.331  -0.229
  1 Ag    1 B3u   2 Ag    2 B3u   3 Ag    1 B2u   1 B1g   1 B1u                
 -- Virtual --                   
 -0.115  -0.110  -0.023  -0.006   0.025   0.028   0.053   0.072
  3 B3u   1 B2g   4 Ag    2 B2u   4 B3u   2 B1g   3 B2u   5 Ag                 
  0.073   0.095   0.101   0.113   0.114   0.117   0.131   0.139
  2 B1u   2 B2g   6 Ag    3 B1g   7 Ag    5 B3u   6 B3u   4 B2u                
  0.169   0.199   0.376   0.434   0.452   0.467   0.537   0.562
  7 B3u   4 B1g   5 B2u   8 Ag    5 B1g   8 B3u   3 B1u   9 B3u                
  0.565   0.583   0.641   0.678   0.760   0.796   1.021   1.050
  3 B2g   6 B2u   9 Ag    6 B1g  10 Ag   10 B3u   4 B1u  11 Ag                 
  1.086   1.106   1.257   1.306   1.309   1.353   1.417   1.434
  1 B3g   1 Au    7 B2u   4 B2g  12 Ag   11 B3u   7 B1g   8 B2u                
  1.504   1.590   1.615   1.622   1.630   1.655   1.751   1.862
  8 B1g   2 B3g   5 B1u  12 B3u   2 Au   13 Ag    5 B2g  13 B3u                
  1.966   2.085   2.182   2.273   2.492   2.555   2.634   2.640
 14 Ag    9 B2u  14 B3u   9 B1g  10 B2u  15 Ag   15 B3u   6 B1u                
  2.655   2.685   2.926   3.077   3.106   3.291  23.263  23.272
 10 B1g   6 B2g  16 Ag   11 B1g  11 B2u  16 B3u  17 B3u  17 Ag                 
 --------------------------------------------------------------

          Ground-State Mulliken Net Atomic Charges

     Atom                 Charge (a.u.)
  ----------------------------------------
      1 H                     0.133446
      2 H                     0.133446
      3 H                     0.133446
      4 H                     0.133446
      5 C                    -0.266891
      6 C                    -0.266891
  ----------------------------------------
  Sum of atomic charges =    -0.000000

 -----------------------------------------------------------------
                    Cartesian Multipole Moments
 -----------------------------------------------------------------
    Charge (ESU x 10^10)
                -0.0000
    Dipole Moment (Debye)
         X      -0.0000      Y      -0.0000      Z      -0.0000
       Tot       0.0000
    Quadrupole Moments (Debye-Ang)
        XX      -7.4295     XY       0.0000     YY     -15.2814
        XZ      -0.0000     YZ      -0.0000     ZZ     -19.1551
    Octopole Moments (Debye-Ang^2)
       XXX      -0.0000    XXY      -0.0000    XYY      -0.0000
       YYY      -0.0000    XXZ      -0.0000    XYZ       0.0000
       YYZ       0.0000    XZZ      -0.0000    YZZ      -0.0000
       ZZZ      -0.0000
    Hexadecapole Moments (Debye-Ang^3)
      XXXX    -125.4437   XXXY       0.0000   XXYY     -25.5834
      XYYY       0.0000   YYYY     -43.1072   XXXZ      -0.0000
      XXYZ      -0.0000   XYYZ      -0.0000   YYYZ      -0.0000
      XXZZ     -37.3912   XYZZ       0.0000   YYZZ     -12.9861
      XZZZ      -0.0000   YZZZ      -0.0000   ZZZZ     -30.2370
 -----------------------------------------------------------------
 Calculating analytic gradient of the SCF energy
 Gradient of SCF Energy
            1           2           3           4           5           6
    1   0.0837466  -0.0837466   0.0837466  -0.0837466  -0.0092721   0.0092721
    2   0.0413677   0.0413677  -0.0413677  -0.0413677   0.0000000  -0.0000000
    3  -0.0000000  -0.0000000  -0.0000000   0.0000000   0.0000000  -0.0000000
 Max gradient component =       8.375E-02
 RMS gradient           =       4.414E-02
 Gradient time:  CPU 0.80 s  wall 0.31 s
 Geometry Optimization Parameters
   NAtoms,    NIC,     NZ,  NCons,   NDum,   NFix, NCnnct, MaxDiis
        6      27       0       0       0       0       0       0


** GEOMETRY OPTIMIZATION IN DELOCALIZED INTERNAL COORDINATES **
   Searching for a Minimum

   Optimization Cycle:   1

                       Coordinates (Angstroms)
     ATOM                X               Y               Z
      1  H         2.0000000000    1.0000000000    0.0000000000
      2  H        -2.0000000000    1.0000000000    0.0000000000
      3  H         2.0000000000   -1.0000000000    0.0000000000
      4  H        -2.0000000000   -1.0000000000    0.0000000000
      5  C         1.0000000000    0.0000000000    0.0000000000
      6  C        -1.0000000000    0.0000000000    0.0000000000
   Point Group: d2h   Number of degrees of freedom:     3


   Energy is    -78.233975691


 Attempting to Generate Delocalized Internal Coordinates

  3 Hessian modes will be used to form the next step
  Hessian Eigenvalues:
     0.088642    0.138777    0.160000

 Minimum Search - Taking Simple RFO Step
 Searching for Lamda that Minimizes Along All modes
 Value Taken    Lamda =  -0.20177128
 Calculated Step too Large.  Step scaled by  0.377332
 Step Taken.  Stepsize is  0.300000

                             Maximum     Tolerance    Cnvgd?
         Gradient           0.199081      0.000300      NO
         Displacement       0.233600      0.001200      NO
         Energy change     *********      0.000001      NO


 New Cartesian Coordinates Obtained by Inverse Iteration

 Displacement from previous Coordinates is:  0.471607
 ----------------------------------------------------------------
             Standard Nuclear Orientation (Angstroms)
    I     Atom           X                Y                Z
 ----------------------------------------------------------------
    1      H       1.8817357131     0.9897654871     0.0000000000
    2      H      -1.8817357131     0.9897654871     0.0000000000
    3      H       1.8817357131    -0.9897654871     0.0000000000
    4      H      -1.8817357131    -0.9897654871     0.0000000000
    5      C       0.9456069201     0.0000000000     0.0000000000
    6      C      -0.9456069201     0.0000000000     0.0000000000
 ----------------------------------------------------------------
 Molecular Point Group                 D2h   NOp =  8
 Largest Abelian Subgroup              D2h   NOp =  8
 Nuclear Repulsion Energy =    24.6998901743 hartrees
 There are        8 alpha and        8 beta electrons
 Applying Cartesian multipole field
    Component          Value
    ---------          -----
     (2,0,0)        1.00000E-11
     (0,2,0)        2.00000E-11
     (0,0,2)       -3.00000E-11
 Nucleus-field energy     =     0.0000000012 hartrees
 Requested basis set is 6-311++G(d,p)
 There are 32 shells and 72 basis functions
 A cutoff of  1.0D-11 yielded    520 shell pairs
 There are      2692 function pairs (      2849 Cartesian)
 Smallest overlap matrix eigenvalue = 1.41E-03
 Guess MOs from SCF MO coefficient file

 -----------------------------------------------------------------------
  General SCF calculation program by
  Eric Jon Sundstrom, Paul Horn, Yuezhi Mao, Dmitri Zuev, Alec White,
  David Stuck, Shaama M.S., Shane Yost, Joonho Lee, David Small,
  Daniel Levine, Susi Lehtola, Hugh Burton, Evgeny Epifanovsky
 -----------------------------------------------------------------------
 Exchange:     0.2000 Hartree-Fock + 0.0800 Slater + 0.7200 B88
 Correlation:  0.1900 VWN1RPA + 0.8100 LYP
 Using SG-1 standard quadrature grid
 using 4 threads for integral computing
 -------------------------------------------------------
 OpenMP Integral computing Module                
 Release: version 2.0, May 2017, Q-Chem Inc. Pleasanton 
 -------------------------------------------------------
 -------------------------------------------------------
 OpenMP BLAS3 based DFT computing Module                
 Release: version 1.0, May 2013, Q-Chem Inc. Pittsburgh 
 -------------------------------------------------------
 A restricted SCF calculation will be
 performed using DIIS
 SCF converges when DIIS error is below 1.0e-08
 ---------------------------------------
  Cycle       Energy         DIIS error
 ---------------------------------------
    1     -78.3089784752      1.37e-03  
    2     -78.3100728475      9.76e-04  
    3     -78.3106006320      5.49e-04  
    4     -78.3108517705      4.06e-05  
    5     -78.3108532129      4.82e-06  
    6     -78.3108532305      3.41e-07  
    7     -78.3108532306      2.56e-08  
    8     -78.3108532306      1.61e-09  Convergence criterion met
 ---------------------------------------
 SCF time:   CPU 2.57s  wall 0.00s 
 SCF   energy in the final basis set =      -78.3108532306
 Total energy in the final basis set =      -78.3108532306

 --------------------------------------------------------------
             Orbital Energies (a.u.) and Symmetries
 --------------------------------------------------------------

 Alpha MOs, Restricted
 -- Occupied --                  
-10.291 -10.291  -0.654  -0.579  -0.390  -0.370  -0.337  -0.234
  1 Ag    1 B3u   2 Ag    2 B3u   3 Ag    1 B2u   1 B1g   1 B1u                
 -- Virtual --                   
 -0.099  -0.080  -0.017   0.004   0.035   0.036   0.060   0.072
  1 B2g   3 B3u   4 Ag    2 B2u   2 B1g   4 B3u   3 B2u   2 B1u                
  0.075   0.098   0.107   0.114   0.119   0.130   0.142   0.145
  5 Ag    2 B2g   6 Ag    7 Ag    5 B3u   3 B1g   4 B2u   6 B3u                
  0.178   0.208   0.375   0.444   0.475   0.483   0.544   0.551
  7 B3u   4 B1g   5 B2u   8 Ag    5 B1g   8 B3u   3 B1u   9 B3u                
  0.566   0.597   0.604   0.686   0.755   0.800   1.006   1.070
  3 B2g   6 B2u   9 Ag    6 B1g  10 Ag   10 B3u   4 B1u   1 B3g                
  1.098   1.107   1.286   1.336   1.340   1.388   1.439   1.469
  1 Au   11 Ag    7 B2u  12 Ag    4 B2g  11 B3u   8 B2u   7 B1g                
  1.548   1.620   1.627   1.676   1.681   1.723   1.813   1.946
  8 B1g   2 B3g   5 B1u  12 B3u   2 Au   13 Ag    5 B2g  13 B3u                
  2.004   2.095   2.220   2.364   2.500   2.577   2.642   2.669
 14 Ag    9 B2u  14 B3u   9 B1g  10 B2u  15 Ag    6 B1u  15 B3u                
  2.696   2.704   2.927   3.153   3.178   3.447  23.301  23.317
 10 B1g   6 B2g  16 Ag   11 B1g  11 B2u  16 B3u  17 B3u  17 Ag                 

 Beta MOs, Restricted
 -- Occupied --                  
-10.291 -10.291  -0.654  -0.579  -0.390  -0.370  -0.337  -0.234
  1 Ag    1 B3u   2 Ag    2 B3u   3 Ag    1 B2u   1 B1g   1 B1u                
 -- Virtual --                   
 -0.099  -0.080  -0.017   0.004   0.035   0.036   0.060   0.072
  1 B2g   3 B3u   4 Ag    2 B2u   2 B1g   4 B3u   3 B2u   2 B1u                
  0.075   0.098   0.107   0.114   0.119   0.130   0.142   0.145
  5 Ag    2 B2g   6 Ag    7 Ag    5 B3u   3 B1g   4 B2u   6 B3u                
  0.178   0.208   0.375   0.444   0.475   0.483   0.544   0.551
  7 B3u   4 B1g   5 B2u   8 Ag    5 B1g   8 B3u   3 B1u   9 B3u                
  0.566   0.597   0.604   0.686   0.755   0.800   1.006   1.070
  3 B2g   6 B2u   9 Ag    6 B1g  10 Ag   10 B3u   4 B1u   1 B3g                
  1.098   1.107   1.286   1.336   1.340   1.388   1.439   1.469
  1 Au   11 Ag    7 B2u  12 Ag    4 B2g  11 B3u   8 B2u   7 B1g                
  1.548   1.620   1.627   1.676   1.681   1.723   1.813   1.946
  8 B1g   2 B3g   5 B1u  12 B3u   2 Au   13 Ag    5 B2g  13 B3u                
  2.004   2.095   2.220   2.364   2.500   2.577   2.642   2.669
 14 Ag    9 B2u  14 B3u   9 B1g  10 B2u  15 Ag    6 B1u  15 B3u                
  2.696   2.704   2.927   3.153   3.178   3.447  23.301  23.317
 10 B1g   6 B2g  16 Ag   11 B1g  11 B2u  16 B3u  17 B3u  17 Ag                 
 --------------------------------------------------------------

          Ground-State Mulliken Net Atomic Charges

     Atom                 Charge (a.u.)
  ----------------------------------------
      1 H                     0.134300
      2 H                     0.134300
      3 H                     0.134300
      4 H                     0.134300
      5 C                    -0.268600
      6 C                    -0.268600
  ----------------------------------------
  Sum of atomic charges =    -0.000000

 -----------------------------------------------------------------
                    Cartesian Multipole Moments
 -----------------------------------------------------------------
    Charge (ESU x 10^10)
                 0.0000
    Dipole Moment (Debye)
         X      -0.0000      Y       0.0000      Z       0.0000
       Tot       0.0000
    Quadrupole Moments (Debye-Ang)
        XX      -8.3268     XY       0.0000     YY     -14.8429
        XZ      -0.0000     YZ       0.0000     ZZ     -18.7694
    Octopole Moments (Debye-Ang^2)
       XXX      -0.0000    XXY       0.0000    XYY       0.0000
       YYY       0.0000    XXZ       0.0000    XYZ       0.0000
       YYZ       0.0000    XZZ      -0.0000    YZZ       0.0000
       ZZZ       0.0000
    Hexadecapole Moments (Debye-Ang^3)
      XXXX    -116.7343   XXXY      -0.0000   XXYY     -22.7714
      XYYY       0.0000   YYYY     -40.6066   XXXZ       0.0000
      XXYZ       0.0000   XYYZ      -0.0000   YYYZ       0.0000
      XXZZ     -33.2536   XYZZ       0.0000   YYZZ     -12.3992
      XZZZ      -0.0000   YZZZ       0.0000   ZZZZ     -29.1472
 -----------------------------------------------------------------
 Calculating analytic gradient of the SCF energy
 Gradient of SCF Energy
            1           2           3           4           5           6
    1   0.0798937  -0.0798937   0.0798937  -0.0798937   0.0120150  -0.0120150
    2   0.0435062   0.0435062  -0.0435062  -0.0435062   0.0000000  -0.0000000
    3   0.0000000  -0.0000000   0.0000000  -0.0000000  -0.0000000   0.0000000
 Max gradient component =       7.989E-02
 RMS gradient           =       4.307E-02
 Gradient time:  CPU 0.80 s  wall 0.29 s
 Geometry Optimization Parameters
   NAtoms,    NIC,     NZ,  NCons,   NDum,   NFix, NCnnct, MaxDiis
        6      27       0       0       0       0       0       0

 Cartesian Hessian Update
 Hessian Updated using BFGS Update
**WARNING** Hereditary positive definiteness endangered


** GEOMETRY OPTIMIZATION IN DELOCALIZED INTERNAL COORDINATES **
   Searching for a Minimum

   Optimization Cycle:   2

                       Coordinates (Angstroms)
     ATOM                X               Y               Z
      1  H         1.8817357131    0.9897654871    0.0000000000
      2  H        -1.8817357131    0.9897654871    0.0000000000
      3  H         1.8817357131   -0.9897654871    0.0000000000
      4  H        -1.8817357131   -0.9897654871    0.0000000000
      5  C         0.9456069201    0.0000000000    0.0000000000
      6  C        -0.9456069201    0.0000000000    0.0000000000
   Point Group: d2h   Number of degrees of freedom:     3


   Energy is    -78.310853231

 Hessian Updated using BFGS Update
**WARNING** Hereditary positive definiteness endangered

  3 Hessian modes will be used to form the next step
  Hessian Eigenvalues:
    -0.131205    0.011319    0.147265
**WARNING** Hessian does not have the Desired Local Structure

 Minimum Search - Taking Simple RFO Step
 Searching for Lamda that Minimizes Along All modes
 Value Taken    Lamda =  -0.27169663
 Calculated Step too Large.  Step scaled by  0.271305
 Step Taken.  Stepsize is  0.300000

                             Maximum     Tolerance    Cnvgd?
         Gradient           0.199378      0.000300      NO
         Displacement       0.210809      0.001200      NO
         Energy change     -0.076878      0.000001      NO


 New Cartesian Coordinates Obtained by Inverse Iteration

 Displacement from previous Coordinates is:  0.447367
 ----------------------------------------------------------------
             Standard Nuclear Orientation (Angstroms)
    I     Atom           X                Y                Z
 ----------------------------------------------------------------
    1      H       1.7749964312     0.9710585124     0.0000000000
    2      H      -1.7749964312     0.9710585124     0.0000000000
    3      H       1.7749964312    -0.9710585124     0.0000000000
    4      H      -1.7749964312    -0.9710585124     0.0000000000
    5      C       0.8782602861     0.0000000000     0.0000000000
    6      C      -0.8782602861     0.0000000000     0.0000000000
 ----------------------------------------------------------------
 Molecular Point Group                 D2h   NOp =  8
 Largest Abelian Subgroup              D2h   NOp =  8
 Nuclear Repulsion Energy =    26.0536982805 hartrees
 There are        8 alpha and        8 beta electrons
 Applying Cartesian multipole field
    Component          Value
    ---------          -----
     (2,0,0)        1.00000E-11
     (0,2,0)        2.00000E-11
     (0,0,2)       -3.00000E-11
 Nucleus-field energy     =     0.0000000010 hartrees
 Requested basis set is 6-311++G(d,p)
 There are 32 shells and 72 basis functions
 A cutoff of  1.0D-11 yielded    520 shell pairs
 There are      2692 function pairs (      2849 Cartesian)
 Smallest overlap matrix eigenvalue = 9.02E-04
 Guess MOs from SCF MO coefficient file

 -----------------------------------------------------------------------
  General SCF calculation program by
  Eric Jon Sundstrom, Paul Horn, Yuezhi Mao, Dmitri Zuev, Alec White,
  David Stuck, Shaama M.S., Shane Yost, Joonho Lee, David Small,
  Daniel Levine, Susi Lehtola, Hugh Burton, Evgeny Epifanovsky
 -----------------------------------------------------------------------
 Exchange:     0.2000 Hartree-Fock + 0.0800 Slater + 0.7200 B88
 Correlation:  0.1900 VWN1RPA + 0.8100 LYP
 Using SG-1 standard quadrature grid
 using 4 threads for integral computing
 -------------------------------------------------------
 OpenMP Integral computing Module                
 Release: version 2.0, May 2017, Q-Chem Inc. Pleasanton 
 -------------------------------------------------------
 -------------------------------------------------------
 OpenMP BLAS3 based DFT computing Module                
 Release: version 1.0, May 2013, Q-Chem Inc. Pittsburgh 
 -------------------------------------------------------
 A restricted SCF calculation will be
 performed using DIIS
 SCF converges when DIIS error is below 1.0e-08
 ---------------------------------------
  Cycle       Energy         DIIS error
 ---------------------------------------
    1     -78.3830720230      1.56e-03  
    2     -78.3845663354      1.05e-03  
    3     -78.3851627484      5.91e-04  
    4     -78.3854474270      2.97e-05  
    5     -78.3854481914      5.58e-06  
    6     -78.3854482118      2.11e-07  
    7     -78.3854482119      1.93e-08  
    8     -78.3854482119      3.76e-08  
    9     -78.3854482119      1.59e-09  Convergence criterion met
 ---------------------------------------
 SCF time:   CPU 2.93s  wall 1.00s 
 SCF   energy in the final basis set =      -78.3854482119
 Total energy in the final basis set =      -78.3854482119

 --------------------------------------------------------------
             Orbital Energies (a.u.) and Symmetries
 --------------------------------------------------------------

 Alpha MOs, Restricted
 -- Occupied --                  
-10.277 -10.277  -0.672  -0.579  -0.405  -0.380  -0.336  -0.242
  1 Ag    1 B3u   2 Ag    2 B3u   3 Ag    1 B2u   1 B1g   1 B1u                
 -- Virtual --                   
 -0.084  -0.047  -0.012   0.009   0.041   0.053   0.067   0.071
  1 B2g   3 B3u   4 Ag    2 B2u   2 B1g   4 B3u   3 B2u   2 B1u                
  0.076   0.101   0.112   0.118   0.124   0.143   0.145   0.156
  5 Ag    2 B2g   6 Ag    7 Ag    5 B3u   4 B2u   3 B1g   6 B3u                
  0.197   0.221   0.375   0.454   0.494   0.500   0.549   0.559
  7 B3u   4 B1g   5 B2u   8 Ag    8 B3u   5 B1g   3 B1u   9 B3u                
  0.568   0.569   0.612   0.695   0.746   0.804   0.991   1.058
  3 B2g   9 Ag    6 B2u   6 B1g  10 Ag   10 B3u   4 B1u   1 B3g                
  1.100   1.183   1.293   1.355   1.382   1.424   1.457   1.510
  1 Au   11 Ag    7 B2u  12 Ag    4 B2g  11 B3u   8 B2u   7 B1g                
  1.611   1.634   1.635   1.723   1.732   1.803   1.891   2.029
  8 B1g   5 B1u   2 B3g  12 B3u   2 Au   13 Ag    5 B2g  13 B3u                
  2.042   2.104   2.265   2.476   2.514   2.590   2.645   2.695
 14 Ag    9 B2u  14 B3u   9 B1g  10 B2u  15 Ag    6 B1u  15 B3u                
  2.733   2.736   2.953   3.218   3.232   3.646  23.358  23.366
  6 B2g  10 B1g  16 Ag   11 B1g  11 B2u  16 B3u  17 B3u  17 Ag                 

 Beta MOs, Restricted
 -- Occupied --                  
-10.277 -10.277  -0.672  -0.579  -0.405  -0.380  -0.336  -0.242
  1 Ag    1 B3u   2 Ag    2 B3u   3 Ag    1 B2u   1 B1g   1 B1u                
 -- Virtual --                   
 -0.084  -0.047  -0.012   0.009   0.041   0.053   0.067   0.071
  1 B2g   3 B3u   4 Ag    2 B2u   2 B1g   4 B3u   3 B2u   2 B1u                
  0.076   0.101   0.112   0.118   0.124   0.143   0.145   0.156
  5 Ag    2 B2g   6 Ag    7 Ag    5 B3u   4 B2u   3 B1g   6 B3u                
  0.197   0.221   0.375   0.454   0.494   0.500   0.549   0.559
  7 B3u   4 B1g   5 B2u   8 Ag    8 B3u   5 B1g   3 B1u   9 B3u                
  0.568   0.569   0.612   0.695   0.746   0.804   0.991   1.058
  3 B2g   9 Ag    6 B2u   6 B1g  10 Ag   10 B3u   4 B1u   1 B3g                
  1.100   1.183   1.293   1.355   1.382   1.424   1.457   1.510
  1 Au   11 Ag    7 B2u  12 Ag    4 B2g  11 B3u   8 B2u   7 B1g                
  1.611   1.634   1.635   1.723   1.732   1.803   1.891   2.029
  8 B1g   5 B1u   2 B3g  12 B3u   2 Au   13 Ag    5 B2g  13 B3u                
  2.042   2.104   2.265   2.476   2.514   2.590   2.645   2.695
 14 Ag    9 B2u  14 B3u   9 B1g  10 B2u  15 Ag    6 B1u  15 B3u                
  2.733   2.736   2.953   3.218   3.232   3.646  23.358  23.366
  6 B2g  10 B1g  16 Ag   11 B1g  11 B2u  16 B3u  17 B3u  17 Ag                 
 --------------------------------------------------------------

          Ground-State Mulliken Net Atomic Charges

     Atom                 Charge (a.u.)
  ----------------------------------------
      1 H                     0.132746
      2 H                     0.132746
      3 H                     0.132746
      4 H                     0.132746
      5 C                    -0.265492
      6 C                    -0.265492
  ----------------------------------------
  Sum of atomic charges =    -0.000000

 -----------------------------------------------------------------
                    Cartesian Multipole Moments
 -----------------------------------------------------------------
    Charge (ESU x 10^10)
                -0.0000
    Dipole Moment (Debye)
         X       0.0000      Y       0.0000      Z      -0.0000
       Tot       0.0000
    Quadrupole Moments (Debye-Ang)
        XX      -9.0754     XY      -0.0000     YY     -14.6001
        XZ       0.0000     YZ       0.0000     ZZ     -18.2995
    Octopole Moments (Debye-Ang^2)
       XXX       0.0000    XXY       0.0000    XYY      -0.0000
       YYY       0.0000    XXZ      -0.0000    XYZ      -0.0000
       YYZ       0.0000    XZZ       0.0000    YZZ       0.0000
       ZZZ      -0.0000
    Hexadecapole Moments (Debye-Ang^3)
      XXXX    -106.1740   XXXY      -0.0000   XXYY     -20.6936
      XYYY      -0.0000   YYYY     -38.6485   XXXZ       0.0000
      XXYZ       0.0000   XYYZ       0.0000   YYYZ       0.0000
      XXZZ     -29.2840   XYZZ      -0.0000   YYZZ     -11.7704
      XZZZ       0.0000   YZZZ       0.0000   ZZZZ     -27.5996
 -----------------------------------------------------------------
 Calculating analytic gradient of the SCF energy
 Gradient of SCF Energy
            1           2           3           4           5           6
    1   0.0761754  -0.0761754   0.0761754  -0.0761754   0.0296018  -0.0296018
    2   0.0422369   0.0422369  -0.0422369  -0.0422369   0.0000000  -0.0000000
    3   0.0000000  -0.0000000  -0.0000000   0.0000000  -0.0000000  -0.0000000
 Max gradient component =       7.618E-02
 RMS gradient           =       4.223E-02
 Gradient time:  CPU 0.82 s  wall 0.30 s
 Geometry Optimization Parameters
   NAtoms,    NIC,     NZ,  NCons,   NDum,   NFix, NCnnct, MaxDiis
        6      27       0       0       0       0       0       0

 Cartesian Hessian Update
 Hessian Updated using BFGS Update
**WARNING** Hereditary positive definiteness endangered


** GEOMETRY OPTIMIZATION IN DELOCALIZED INTERNAL COORDINATES **
   Searching for a Minimum

   Optimization Cycle:   3

                       Coordinates (Angstroms)
     ATOM                X               Y               Z
      1  H         1.7749964312    0.9710585124    0.0000000000
      2  H        -1.7749964312    0.9710585124    0.0000000000
      3  H         1.7749964312   -0.9710585124    0.0000000000
      4  H        -1.7749964312   -0.9710585124    0.0000000000
      5  C         0.8782602861    0.0000000000    0.0000000000
      6  C        -0.8782602861    0.0000000000    0.0000000000
   Point Group: d2h   Number of degrees of freedom:     3


   Energy is    -78.385448212

 Hessian Updated using BFGS Update
**WARNING** Hereditary positive definiteness endangered

  3 Hessian modes will be used to form the next step
  Hessian Eigenvalues:
    -0.122446    0.003378    0.144383
**WARNING** Hessian does not have the Desired Local Structure

 Minimum Search - Taking Simple RFO Step
 Searching for Lamda that Minimizes Along All modes
 Value Taken    Lamda =  -0.25837155
 Calculated Step too Large.  Step scaled by  0.297894
 Step Taken.  Stepsize is  0.300000

                             Maximum     Tolerance    Cnvgd?
         Gradient           0.200022      0.000300      NO
         Displacement       0.227421      0.001200      NO
         Energy change     -0.074595      0.000001      NO


 New Cartesian Coordinates Obtained by Inverse Iteration

 Displacement from previous Coordinates is:  0.461470
 ----------------------------------------------------------------
             Standard Nuclear Orientation (Angstroms)
    I     Atom           X                Y                Z
 ----------------------------------------------------------------
    1      H       1.6620488415     0.9553893801     0.0000000000
    2      H      -1.6620488415     0.9553893801     0.0000000000
    3      H       1.6620488415    -0.9553893801     0.0000000000
    4      H      -1.6620488415    -0.9553893801     0.0000000000
    5      C       0.8165243537     0.0000000000     0.0000000000
    6      C      -0.8165243537     0.0000000000     0.0000000000
 ----------------------------------------------------------------
 Molecular Point Group                 D2h   NOp =  8
 Largest Abelian Subgroup              D2h   NOp =  8
 Nuclear Repulsion Energy =    27.5496564115 hartrees
 There are        8 alpha and        8 beta electrons
 Applying Cartesian multipole field
    Component          Value
    ---------          -----
     (2,0,0)        1.00000E-11
     (0,2,0)        2.00000E-11
     (0,0,2)       -3.00000E-11
 Nucleus-field energy     =     0.0000000009 hartrees
 Requested basis set is 6-311++G(d,p)
 There are 32 shells and 72 basis functions
 A cutoff of  1.0D-11 yielded    526 shell pairs
 There are      2706 function pairs (      2863 Cartesian)
 Smallest overlap matrix eigenvalue = 5.76E-04
 Guess MOs from SCF MO coefficient file

 -----------------------------------------------------------------------
  General SCF calculation program by
  Eric Jon Sundstrom, Paul Horn, Yuezhi Mao, Dmitri Zuev, Alec White,
  David Stuck, Shaama M.S., Shane Yost, Joonho Lee, David Small,
  Daniel Levine, Susi Lehtola, Hugh Burton, Evgeny Epifanovsky
 -----------------------------------------------------------------------
 Exchange:     0.2000 Hartree-Fock + 0.0800 Slater + 0.7200 B88
 Correlation:  0.1900 VWN1RPA + 0.8100 LYP
 Using SG-1 standard quadrature grid
 using 4 threads for integral computing
 -------------------------------------------------------
 OpenMP Integral computing Module                
 Release: version 2.0, May 2017, Q-Chem Inc. Pleasanton 
 -------------------------------------------------------
 -------------------------------------------------------
 OpenMP BLAS3 based DFT computing Module                
 Release: version 1.0, May 2013, Q-Chem Inc. Pittsburgh 
 -------------------------------------------------------
 A restricted SCF calculation will be
 performed using DIIS
 SCF converges when DIIS error is below 1.0e-08
 ---------------------------------------
  Cycle       Energy         DIIS error
 ---------------------------------------
    1     -78.4581647103      1.76e-03  
    2     -78.4597193072      1.19e-03  
    3     -78.4605125520      6.08e-04  
    4     -78.4608041449      2.79e-05  
    5     -78.4608047693      5.22e-06  
    6     -78.4608047866      1.58e-07  
    7     -78.4608047866      1.13e-08  
    8     -78.4608047866      4.21e-10  Convergence criterion met
 ---------------------------------------
 SCF time:   CPU 2.65s  wall 1.00s 
 SCF   energy in the final basis set =      -78.4608047866
 Total energy in the final basis set =      -78.4608047866

 --------------------------------------------------------------
             Orbital Energies (a.u.) and Symmetries
 --------------------------------------------------------------

 Alpha MOs, Restricted
 -- Occupied --                  
-10.259 -10.258  -0.692  -0.580  -0.418  -0.394  -0.338  -0.251
  1 Ag    1 B3u   2 Ag    2 B3u   3 Ag    1 B2u   1 B1g   1 B1u                
 -- Virtual --                   
 -0.067  -0.020  -0.008   0.014   0.045   0.070   0.077   0.077
  1 B2g   3 B3u   4 Ag    2 B2u   2 B1g   2 B1u   4 B3u   5 Ag                 
  0.078   0.105   0.113   0.126   0.128   0.144   0.157   0.164
  3 B2u   2 B2g   6 Ag    7 Ag    5 B3u   4 B2u   3 B1g   6 B3u                
  0.230   0.241   0.379   0.465   0.499   0.534   0.535   0.552
  7 B3u   4 B1g   5 B2u   8 Ag    8 B3u   5 B1g   9 Ag    3 B1u                
  0.572   0.587   0.624   0.705   0.739   0.811   0.991   1.044
  3 B2g   9 B3u   6 B2u   6 B1g  10 Ag   10 B3u   4 B1u   1 B3g                
  1.100   1.258   1.312   1.377   1.427   1.460   1.475   1.537
  1 Au   11 Ag    7 B2u  12 Ag    4 B2g  11 B3u   8 B2u   7 B1g                
  1.653   1.653   1.693   1.772   1.797   1.904   1.969   2.098
  5 B1u   2 B3g   8 B1g  12 B3u   2 Au   13 Ag    5 B2g  14 Ag                 
  2.144   2.148   2.296   2.526   2.603   2.609   2.657   2.718
 13 B3u   9 B2u  14 B3u  10 B2u   9 B1g  15 Ag    6 B1u  15 B3u                
  2.762   2.766   3.006   3.297   3.310   3.827  23.429  23.467
 10 B1g   6 B2g  16 Ag   11 B2u  11 B1g  16 B3u  17 Ag   17 B3u                

 Beta MOs, Restricted
 -- Occupied --                  
-10.259 -10.258  -0.692  -0.580  -0.418  -0.394  -0.338  -0.251
  1 Ag    1 B3u   2 Ag    2 B3u   3 Ag    1 B2u   1 B1g   1 B1u                
 -- Virtual --                   
 -0.067  -0.020  -0.008   0.014   0.045   0.070   0.077   0.077
  1 B2g   3 B3u   4 Ag    2 B2u   2 B1g   2 B1u   4 B3u   5 Ag                 
  0.078   0.105   0.113   0.126   0.128   0.144   0.157   0.164
  3 B2u   2 B2g   6 Ag    7 Ag    5 B3u   4 B2u   3 B1g   6 B3u                
  0.230   0.241   0.379   0.465   0.499   0.534   0.535   0.552
  7 B3u   4 B1g   5 B2u   8 Ag    8 B3u   5 B1g   9 Ag    3 B1u                
  0.572   0.587   0.624   0.705   0.739   0.811   0.991   1.044
  3 B2g   9 B3u   6 B2u   6 B1g  10 Ag   10 B3u   4 B1u   1 B3g                
  1.100   1.258   1.312   1.377   1.427   1.460   1.475   1.537
  1 Au   11 Ag    7 B2u  12 Ag    4 B2g  11 B3u   8 B2u   7 B1g                
  1.653   1.653   1.693   1.772   1.797   1.904   1.969   2.098
  5 B1u   2 B3g   8 B1g  12 B3u   2 Au   13 Ag    5 B2g  14 Ag                 
  2.144   2.148   2.296   2.526   2.603   2.609   2.657   2.718
 13 B3u   9 B2u  14 B3u  10 B2u   9 B1g  15 Ag    6 B1u  15 B3u                
  2.762   2.766   3.006   3.297   3.310   3.827  23.429  23.467
 10 B1g   6 B2g  16 Ag   11 B2u  11 B1g  16 B3u  17 Ag   17 B3u                
 --------------------------------------------------------------

          Ground-State Mulliken Net Atomic Charges

     Atom                 Charge (a.u.)
  ----------------------------------------
      1 H                     0.130319
      2 H                     0.130319
      3 H                     0.130319
      4 H                     0.130319
      5 C                    -0.260637
      6 C                    -0.260637
  ----------------------------------------
  Sum of atomic charges =    -0.000000

 -----------------------------------------------------------------
                    Cartesian Multipole Moments
 -----------------------------------------------------------------
    Charge (ESU x 10^10)
                -0.0000
    Dipole Moment (Debye)
         X       0.0000      Y       0.0000      Z      -0.0000
       Tot       0.0000
    Quadrupole Moments (Debye-Ang)
        XX      -9.8562     XY      -0.0000     YY     -14.2527
        XZ       0.0000     YZ       0.0000     ZZ     -17.7751
    Octopole Moments (Debye-Ang^2)
       XXX       0.0000    XXY      -0.0000    XYY      -0.0000
       YYY       0.0000    XXZ       0.0000    XYZ       0.0000
       YYZ      -0.0000    XZZ       0.0000    YZZ       0.0000
       ZZZ      -0.0000
    Hexadecapole Moments (Debye-Ang^3)
      XXXX     -96.6625   XXXY      -0.0000   XXYY     -18.7487
      XYYY      -0.0000   YYYY     -36.4817   XXXZ       0.0000
      XXYZ       0.0000   XYYZ       0.0000   YYYZ       0.0000
      XXZZ     -25.6444   XYZZ      -0.0000   YYZZ     -11.1054
      XZZZ       0.0000   YZZZ       0.0000   ZZZZ     -25.9511
 -----------------------------------------------------------------
 Calculating analytic gradient of the SCF energy
 Gradient of SCF Energy
            1           2           3           4           5           6
    1   0.0688488  -0.0688488   0.0688488  -0.0688488   0.0401405  -0.0401405
    2   0.0398393   0.0398393  -0.0398393  -0.0398393  -0.0000000   0.0000000
    3   0.0000000  -0.0000000  -0.0000000  -0.0000000  -0.0000000   0.0000000
 Max gradient component =       6.885E-02
 RMS gradient           =       3.981E-02
 Gradient time:  CPU 0.83 s  wall 0.30 s
 Geometry Optimization Parameters
   NAtoms,    NIC,     NZ,  NCons,   NDum,   NFix, NCnnct, MaxDiis
        6      27       0       0       0       0       0       0

 Cartesian Hessian Update
 Hessian Updated using BFGS Update


** GEOMETRY OPTIMIZATION IN DELOCALIZED INTERNAL COORDINATES **
   Searching for a Minimum

   Optimization Cycle:   4

                       Coordinates (Angstroms)
     ATOM                X               Y               Z
      1  H         1.6620488415    0.9553893801    0.0000000000
      2  H        -1.6620488415    0.9553893801    0.0000000000
      3  H         1.6620488415   -0.9553893801    0.0000000000
      4  H        -1.6620488415   -0.9553893801    0.0000000000
      5  C         0.8165243537    0.0000000000    0.0000000000
      6  C        -0.8165243537    0.0000000000    0.0000000000
   Point Group: d2h   Number of degrees of freedom:     3


   Energy is    -78.460804787

 Hessian Updated using BFGS Update

  3 Hessian modes will be used to form the next step
  Hessian Eigenvalues:
     0.033858    0.132549    0.168501

 Minimum Search - Taking Simple RFO Step
 Searching for Lamda that Minimizes Along All modes
 Value Taken    Lamda =  -0.22133528
 Calculated Step too Large.  Step scaled by  0.327768
 Step Taken.  Stepsize is  0.300000

                             Maximum     Tolerance    Cnvgd?
         Gradient           0.187989      0.000300      NO
         Displacement       0.226648      0.001200      NO
         Energy change     -0.075357      0.000001      NO


 New Cartesian Coordinates Obtained by Inverse Iteration

 Displacement from previous Coordinates is:  0.457657
 ----------------------------------------------------------------
             Standard Nuclear Orientation (Angstroms)
    I     Atom           X                Y                Z
 ----------------------------------------------------------------
    1      H       1.5509239874     0.9387812488     0.0000000000
    2      H      -1.5509239874     0.9387812488     0.0000000000
    3      H       1.5509239874    -0.9387812488     0.0000000000
    4      H      -1.5509239874    -0.9387812488     0.0000000000
    5      C       0.7526744268     0.0000000000     0.0000000000
    6      C      -0.7526744268     0.0000000000     0.0000000000
 ----------------------------------------------------------------
 Molecular Point Group                 D2h   NOp =  8
 Largest Abelian Subgroup              D2h   NOp =  8
 Nuclear Repulsion Energy =    29.2637531936 hartrees
 There are        8 alpha and        8 beta electrons
 Applying Cartesian multipole field
    Component          Value
    ---------          -----
     (2,0,0)        1.00000E-11
     (0,2,0)        2.00000E-11
     (0,0,2)       -3.00000E-11
 Nucleus-field energy     =     0.0000000008 hartrees
 Requested basis set is 6-311++G(d,p)
 There are 32 shells and 72 basis functions
 A cutoff of  1.0D-11 yielded    526 shell pairs
 There are      2706 function pairs (      2863 Cartesian)
 Smallest overlap matrix eigenvalue = 3.46E-04
 Guess MOs from SCF MO coefficient file

 -----------------------------------------------------------------------
  General SCF calculation program by
  Eric Jon Sundstrom, Paul Horn, Yuezhi Mao, Dmitri Zuev, Alec White,
  David Stuck, Shaama M.S., Shane Yost, Joonho Lee, David Small,
  Daniel Levine, Susi Lehtola, Hugh Burton, Evgeny Epifanovsky
 -----------------------------------------------------------------------
 Exchange:     0.2000 Hartree-Fock + 0.0800 Slater + 0.7200 B88
 Correlation:  0.1900 VWN1RPA + 0.8100 LYP
 Using SG-1 standard quadrature grid
 using 4 threads for integral computing
 -------------------------------------------------------
 OpenMP Integral computing Module                
 Release: version 2.0, May 2017, Q-Chem Inc. Pleasanton 
 -------------------------------------------------------
 -------------------------------------------------------
 OpenMP BLAS3 based DFT computing Module                
 Release: version 1.0, May 2013, Q-Chem Inc. Pittsburgh 
 -------------------------------------------------------
 A restricted SCF calculation will be
 performed using DIIS
 SCF converges when DIIS error is below 1.0e-08
 ---------------------------------------
  Cycle       Energy         DIIS error
 ---------------------------------------
    1     -78.5252076917      2.08e-03  
    2     -78.5271245805      1.37e-03  
    3     -78.5281551721      6.70e-04  
    4     -78.5284982534      2.39e-05  
    5     -78.5284987023      4.19e-06  
    6     -78.5284987135      2.20e-07  
    7     -78.5284987135      2.67e-08  
    8     -78.5284987135      5.09e-08  
    9     -78.5284987135      4.45e-10  Convergence criterion met
 ---------------------------------------
 SCF time:   CPU 3.02s  wall 1.00s 
 SCF   energy in the final basis set =      -78.5284987135
 Total energy in the final basis set =      -78.5284987135

 --------------------------------------------------------------
             Orbital Energies (a.u.) and Symmetries
 --------------------------------------------------------------

 Alpha MOs, Restricted
 -- Occupied --                  
-10.236 -10.236  -0.717  -0.579  -0.431  -0.409  -0.336  -0.263
  1 Ag    1 B3u   2 Ag    2 B3u   3 Ag    1 B2u   1 B1g   1 B1u                
 -- Virtual --                   
 -0.047  -0.005  -0.003   0.017   0.049   0.069   0.078   0.092
  1 B2g   4 Ag    3 B3u   2 B2u   2 B1g   2 B1u   5 Ag    3 B2u                
  0.101   0.111   0.113   0.136   0.136   0.144   0.166   0.172
  4 B3u   2 B2g   6 Ag    5 B3u   7 Ag    4 B2u   3 B1g   6 B3u                
  0.267   0.279   0.386   0.474   0.505   0.506   0.549   0.575
  4 B1g   7 B3u   5 B2u   8 Ag    8 B3u   9 Ag    3 B1u   5 B1g                
  0.578   0.631   0.631   0.717   0.735   0.824   1.007   1.031
  3 B2g   6 B2u   9 B3u   6 B1g  10 Ag   10 B3u   4 B1u   1 B3g                
  1.105   1.317   1.341   1.408   1.477   1.497   1.501   1.554
  1 Au   11 Ag    7 B2u  12 Ag    4 B2g  11 B3u   8 B2u   7 B1g                
  1.665   1.683   1.783   1.827   1.874   1.991   2.050   2.168
  2 B3g   5 B1u   8 B1g  12 B3u   2 Au   13 Ag    5 B2g  14 Ag                 
  2.218   2.274   2.331   2.542   2.631   2.674   2.713   2.735
  9 B2u  13 B3u  14 B3u  10 B2u  15 Ag    6 B1u   9 B1g  15 B3u                
  2.801   2.806   3.115   3.357   3.416   3.960  23.494  23.675
 10 B1g   6 B2g  16 Ag   11 B2u  11 B1g  16 B3u  17 Ag   17 B3u                

 Beta MOs, Restricted
 -- Occupied --                  
-10.236 -10.236  -0.717  -0.579  -0.431  -0.409  -0.336  -0.263
  1 Ag    1 B3u   2 Ag    2 B3u   3 Ag    1 B2u   1 B1g   1 B1u                
 -- Virtual --                   
 -0.047  -0.005  -0.003   0.017   0.049   0.069   0.078   0.092
  1 B2g   4 Ag    3 B3u   2 B2u   2 B1g   2 B1u   5 Ag    3 B2u                
  0.101   0.111   0.113   0.136   0.136   0.144   0.166   0.172
  4 B3u   2 B2g   6 Ag    5 B3u   7 Ag    4 B2u   3 B1g   6 B3u                
  0.267   0.279   0.386   0.474   0.505   0.506   0.549   0.575
  4 B1g   7 B3u   5 B2u   8 Ag    8 B3u   9 Ag    3 B1u   5 B1g                
  0.578   0.631   0.631   0.717   0.735   0.824   1.007   1.031
  3 B2g   6 B2u   9 B3u   6 B1g  10 Ag   10 B3u   4 B1u   1 B3g                
  1.105   1.317   1.341   1.408   1.477   1.497   1.501   1.554
  1 Au   11 Ag    7 B2u  12 Ag    4 B2g  11 B3u   8 B2u   7 B1g                
  1.665   1.683   1.783   1.827   1.874   1.991   2.050   2.168
  2 B3g   5 B1u   8 B1g  12 B3u   2 Au   13 Ag    5 B2g  14 Ag                 
  2.218   2.274   2.331   2.542   2.631   2.674   2.713   2.735
  9 B2u  13 B3u  14 B3u  10 B2u  15 Ag    6 B1u   9 B1g  15 B3u                
  2.801   2.806   3.115   3.357   3.416   3.960  23.494  23.675
 10 B1g   6 B2g  16 Ag   11 B2u  11 B1g  16 B3u  17 Ag   17 B3u                
 --------------------------------------------------------------

          Ground-State Mulliken Net Atomic Charges

     Atom                 Charge (a.u.)
  ----------------------------------------
      1 H                     0.126138
      2 H                     0.126138
      3 H                     0.126138
      4 H                     0.126138
      5 C                    -0.252276
      6 C                    -0.252276
  ----------------------------------------
  Sum of atomic charges =     0.000000

 -----------------------------------------------------------------
                    Cartesian Multipole Moments
 -----------------------------------------------------------------
    Charge (ESU x 10^10)
                 0.0000
    Dipole Moment (Debye)
         X      -0.0000      Y       0.0000      Z       0.0000
       Tot       0.0000
    Quadrupole Moments (Debye-Ang)
        XX     -10.5664     XY      -0.0000     YY     -13.9158
        XZ      -0.0000     YZ       0.0000     ZZ     -17.1774
    Octopole Moments (Debye-Ang^2)
       XXX       0.0000    XXY       0.0000    XYY       0.0000
       YYY       0.0000    XXZ      -0.0000    XYZ      -0.0000
       YYZ      -0.0000    XZZ      -0.0000    YZZ       0.0000
       ZZZ      -0.0000
    Hexadecapole Moments (Debye-Ang^3)
      XXXX     -87.1503   XXXY      -0.0000   XXYY     -17.0940
      XYYY      -0.0000   YYYY     -34.4437   XXXZ      -0.0000
      XXYZ       0.0000   XYYZ      -0.0000   YYYZ       0.0000
      XXZZ     -22.2797   XYZZ       0.0000   YYZZ     -10.4094
      XZZZ      -0.0000   YZZZ       0.0000   ZZZZ     -24.0495
 -----------------------------------------------------------------
 Calculating analytic gradient of the SCF energy
 Gradient of SCF Energy
            1           2           3           4           5           6
    1   0.0592852  -0.0592852   0.0592852  -0.0592852   0.0291842  -0.0291842
    2   0.0350524   0.0350524  -0.0350524  -0.0350524  -0.0000000   0.0000000
    3  -0.0000000  -0.0000000  -0.0000000   0.0000000   0.0000000  -0.0000000
 Max gradient component =       5.929E-02
 RMS gradient           =       3.389E-02
 Gradient time:  CPU 0.84 s  wall 0.31 s
 Geometry Optimization Parameters
   NAtoms,    NIC,     NZ,  NCons,   NDum,   NFix, NCnnct, MaxDiis
        6      27       0       0       0       0       0       0

 Cartesian Hessian Update
 Hessian Updated using BFGS Update


** GEOMETRY OPTIMIZATION IN DELOCALIZED INTERNAL COORDINATES **
   Searching for a Minimum

   Optimization Cycle:   5

                       Coordinates (Angstroms)
     ATOM                X               Y               Z
      1  H         1.5509239874    0.9387812488    0.0000000000
      2  H        -1.5509239874    0.9387812488    0.0000000000
      3  H         1.5509239874   -0.9387812488    0.0000000000
      4  H        -1.5509239874   -0.9387812488    0.0000000000
      5  C         0.7526744268    0.0000000000    0.0000000000
      6  C        -0.7526744268    0.0000000000    0.0000000000
   Point Group: d2h   Number of degrees of freedom:     3


   Energy is    -78.528498713

 Hessian Updated using BFGS Update

  3 Hessian modes will be used to form the next step
  Hessian Eigenvalues:
     0.113554    0.125509    0.155787

 Minimum Search - Taking Simple RFO Step
 Searching for Lamda that Minimizes Along All modes
 Value Taken    Lamda =  -0.15230470
 Calculated Step too Large.  Step scaled by  0.405695
 Step Taken.  Stepsize is  0.300000

                             Maximum     Tolerance    Cnvgd?
         Gradient           0.158839      0.000300      NO
         Displacement       0.228035      0.001200      NO
         Energy change     -0.067694      0.000001      NO


 New Cartesian Coordinates Obtained by Inverse Iteration

 Displacement from previous Coordinates is:  0.455279
 ----------------------------------------------------------------
             Standard Nuclear Orientation (Angstroms)
    I     Atom           X                Y                Z
 ----------------------------------------------------------------
    1      H       1.4392815475     0.9183000890     0.0000000000
    2      H      -1.4392815475     0.9183000890     0.0000000000
    3      H       1.4392815475    -0.9183000890     0.0000000000
    4      H      -1.4392815475    -0.9183000890     0.0000000000
    5      C       0.6956216866     0.0000000000     0.0000000000
    6      C      -0.6956216866     0.0000000000     0.0000000000
 ----------------------------------------------------------------
 Molecular Point Group                 D2h   NOp =  8
 Largest Abelian Subgroup              D2h   NOp =  8
 Nuclear Repulsion Energy =    31.1595730096 hartrees
 There are        8 alpha and        8 beta electrons
 Applying Cartesian multipole field
    Component          Value
    ---------          -----
     (2,0,0)        1.00000E-11
     (0,2,0)        2.00000E-11
     (0,0,2)       -3.00000E-11
 Nucleus-field energy     =     0.0000000007 hartrees
 Requested basis set is 6-311++G(d,p)
 There are 32 shells and 72 basis functions
 A cutoff of  1.0D-11 yielded    528 shell pairs
 There are      2708 function pairs (      2865 Cartesian)
 Smallest overlap matrix eigenvalue = 2.09E-04
 Guess MOs from SCF MO coefficient file

 -----------------------------------------------------------------------
  General SCF calculation program by
  Eric Jon Sundstrom, Paul Horn, Yuezhi Mao, Dmitri Zuev, Alec White,
  David Stuck, Shaama M.S., Shane Yost, Joonho Lee, David Small,
  Daniel Levine, Susi Lehtola, Hugh Burton, Evgeny Epifanovsky
 -----------------------------------------------------------------------
 Exchange:     0.2000 Hartree-Fock + 0.0800 Slater + 0.7200 B88
 Correlation:  0.1900 VWN1RPA + 0.8100 LYP
 Using SG-1 standard quadrature grid
 using 4 threads for integral computing
 -------------------------------------------------------
 OpenMP Integral computing Module                
 Release: version 2.0, May 2017, Q-Chem Inc. Pleasanton 
 -------------------------------------------------------
 -------------------------------------------------------
 OpenMP BLAS3 based DFT computing Module                
 Release: version 1.0, May 2013, Q-Chem Inc. Pittsburgh 
 -------------------------------------------------------
 A restricted SCF calculation will be
 performed using DIIS
 SCF converges when DIIS error is below 1.0e-08
 ---------------------------------------
  Cycle       Energy         DIIS error
 ---------------------------------------
    1     -78.5766809117      2.40e-03  
    2     -78.5787135513      1.52e-03  
    3     -78.5799819861      7.14e-04  
    4     -78.5803549210      2.28e-05  
    5     -78.5803552939      4.18e-06  
    6     -78.5803553046      1.97e-07  
    7     -78.5803553047      1.04e-08  
    8     -78.5803553047      4.00e-10  Convergence criterion met
 ---------------------------------------
 SCF time:   CPU 2.71s  wall 1.00s 
 SCF   energy in the final basis set =      -78.5803553047
 Total energy in the final basis set =      -78.5803553047

 --------------------------------------------------------------
             Orbital Energies (a.u.) and Symmetries
 --------------------------------------------------------------

 Alpha MOs, Restricted
 -- Occupied --                  
-10.210 -10.209  -0.744  -0.581  -0.442  -0.429  -0.336  -0.276
  1 Ag    1 B3u   2 Ag    2 B3u   3 Ag    1 B2u   1 B1g   1 B1u                
 -- Virtual --                   
 -0.026  -0.002   0.007   0.019   0.052   0.067   0.079   0.111
  1 B2g   4 Ag    3 B3u   2 B2u   2 B1g   2 B1u   5 Ag    3 B2u                
  0.113   0.116   0.117   0.144   0.145   0.146   0.172   0.182
  6 Ag    4 B3u   2 B2g   4 B2u   5 B3u   7 Ag    3 B1g   6 B3u                
  0.298   0.331   0.398   0.469   0.499   0.517   0.543   0.588
  4 B1g   7 B3u   5 B2u   8 Ag    9 Ag    8 B3u   3 B1u   3 B2g                
  0.628   0.634   0.683   0.730   0.737   0.849   1.017   1.037
  5 B1g   6 B2u   9 B3u   6 B1g  10 Ag   10 B3u   1 B3g   4 B1u                
  1.113   1.342   1.390   1.469   1.528   1.537   1.538   1.559
  1 Au   11 Ag    7 B2u  12 Ag    4 B2g   8 B2u  11 B3u   7 B1g                
  1.684   1.730   1.884   1.893   1.968   2.069   2.125   2.236
  2 B3g   5 B1u   8 B1g  12 B3u   2 Au   13 Ag    5 B2g  14 Ag                 
  2.317   2.334   2.460   2.556   2.657   2.688   2.697   2.743
  9 B2u  13 B3u  14 B3u  10 B2u  15 Ag    9 B1g   6 B1u  15 B3u                
  2.846   2.956   3.278   3.430   3.555   4.015  23.566  24.003
  6 B2g  10 B1g  16 Ag   11 B2u  11 B1g  16 B3u  17 Ag   17 B3u                

 Beta MOs, Restricted
 -- Occupied --                  
-10.210 -10.209  -0.744  -0.581  -0.442  -0.429  -0.336  -0.276
  1 Ag    1 B3u   2 Ag    2 B3u   3 Ag    1 B2u   1 B1g   1 B1u                
 -- Virtual --                   
 -0.026  -0.002   0.007   0.019   0.052   0.067   0.079   0.111
  1 B2g   4 Ag    3 B3u   2 B2u   2 B1g   2 B1u   5 Ag    3 B2u                
  0.113   0.116   0.117   0.144   0.145   0.146   0.172   0.182
  6 Ag    4 B3u   2 B2g   4 B2u   5 B3u   7 Ag    3 B1g   6 B3u                
  0.298   0.331   0.398   0.469   0.499   0.517   0.543   0.588
  4 B1g   7 B3u   5 B2u   8 Ag    9 Ag    8 B3u   3 B1u   3 B2g                
  0.628   0.634   0.683   0.730   0.737   0.849   1.017   1.037
  5 B1g   6 B2u   9 B3u   6 B1g  10 Ag   10 B3u   1 B3g   4 B1u                
  1.113   1.342   1.390   1.469   1.528   1.537   1.538   1.559
  1 Au   11 Ag    7 B2u  12 Ag    4 B2g   8 B2u  11 B3u   7 B1g                
  1.684   1.730   1.884   1.893   1.968   2.069   2.125   2.236
  2 B3g   5 B1u   8 B1g  12 B3u   2 Au   13 Ag    5 B2g  14 Ag                 
  2.317   2.334   2.460   2.556   2.657   2.688   2.697   2.743
  9 B2u  13 B3u  14 B3u  10 B2u  15 Ag    9 B1g   6 B1u  15 B3u                
  2.846   2.956   3.278   3.430   3.555   4.015  23.566  24.003
  6 B2g  10 B1g  16 Ag   11 B2u  11 B1g  16 B3u  17 Ag   17 B3u                
 --------------------------------------------------------------

          Ground-State Mulliken Net Atomic Charges

     Atom                 Charge (a.u.)
  ----------------------------------------
      1 H                     0.120850
      2 H                     0.120850
      3 H                     0.120850
      4 H                     0.120850
      5 C                    -0.241700
      6 C                    -0.241700
  ----------------------------------------
  Sum of atomic charges =    -0.000000

 -----------------------------------------------------------------
                    Cartesian Multipole Moments
 -----------------------------------------------------------------
    Charge (ESU x 10^10)
                -0.0000
    Dipole Moment (Debye)
         X      -0.0000      Y       0.0000      Z       0.0000
       Tot       0.0000
    Quadrupole Moments (Debye-Ang)
        XX     -11.1819     XY       0.0000     YY     -13.5416
        XZ       0.0000     YZ      -0.0000     ZZ     -16.5363
    Octopole Moments (Debye-Ang^2)
       XXX      -0.0000    XXY      -0.0000    XYY       0.0000
       YYY       0.0000    XXZ       0.0000    XYZ       0.0000
       YYZ       0.0000    XZZ      -0.0000    YZZ       0.0000
       ZZZ       0.0000
    Hexadecapole Moments (Debye-Ang^3)
      XXXX     -78.2179   XXXY       0.0000   XXYY     -15.6598
      XYYY       0.0000   YYYY     -32.1422   XXXZ       0.0000
      XXYZ      -0.0000   XYYZ      -0.0000   YYYZ       0.0000
      XXZZ     -19.2860   XYZZ      -0.0000   YYZZ      -9.6577
      XZZZ      -0.0000   YZZZ       0.0000   ZZZZ     -22.1344
 -----------------------------------------------------------------
 Calculating analytic gradient of the SCF energy
 Gradient of SCF Energy
            1           2           3           4           5           6
    1   0.0450033  -0.0450033   0.0450033  -0.0450033  -0.0100679   0.0100679
    2   0.0255262   0.0255262  -0.0255262  -0.0255262  -0.0000000   0.0000000
    3  -0.0000000   0.0000000   0.0000000   0.0000000  -0.0000000   0.0000000
 Max gradient component =       4.500E-02
 RMS gradient           =       2.462E-02
 Gradient time:  CPU 0.86 s  wall 0.31 s
 Geometry Optimization Parameters
   NAtoms,    NIC,     NZ,  NCons,   NDum,   NFix, NCnnct, MaxDiis
        6      27       0       0       0       0       0       0

 Cartesian Hessian Update
 Hessian Updated using BFGS Update


** GEOMETRY OPTIMIZATION IN DELOCALIZED INTERNAL COORDINATES **
   Searching for a Minimum

   Optimization Cycle:   6

                       Coordinates (Angstroms)
     ATOM                X               Y               Z
      1  H         1.4392815475    0.9183000890    0.0000000000
      2  H        -1.4392815475    0.9183000890    0.0000000000
      3  H         1.4392815475   -0.9183000890    0.0000000000
      4  H        -1.4392815475   -0.9183000890    0.0000000000
      5  C         0.6956216866    0.0000000000    0.0000000000
      6  C        -0.6956216866    0.0000000000    0.0000000000
   Point Group: d2h   Number of degrees of freedom:     3


   Energy is    -78.580355305

 Hessian Updated using BFGS Update

  3 Hessian modes will be used to form the next step
  Hessian Eigenvalues:
     0.100662    0.151623    0.282672

 Minimum Search - Taking Simple RFO Step
 Searching for Lamda that Minimizes Along All modes
 Value Taken    Lamda =  -0.06992214
 Calculated Step too Large.  Step scaled by  0.542314
 Step Taken.  Stepsize is  0.300000

                             Maximum     Tolerance    Cnvgd?
         Gradient           0.103494      0.000300      NO
         Displacement       0.201654      0.001200      NO
         Energy change     -0.051857      0.000001      NO


 New Cartesian Coordinates Obtained by Inverse Iteration

 Displacement from previous Coordinates is:  0.390835
 ----------------------------------------------------------------
             Standard Nuclear Orientation (Angstroms)
    I     Atom           X                Y                Z
 ----------------------------------------------------------------
    1      H       1.3407525185     0.8913822651     0.0000000000
    2      H      -1.3407525185     0.8913822651     0.0000000000
    3      H       1.3407525185    -0.8913822651     0.0000000000
    4      H      -1.3407525185    -0.8913822651     0.0000000000
    5      C       0.6727663217     0.0000000000     0.0000000000
    6      C      -0.6727663217     0.0000000000     0.0000000000
 ----------------------------------------------------------------
 Molecular Point Group                 D2h   NOp =  8
 Largest Abelian Subgroup              D2h   NOp =  8
 Nuclear Repulsion Energy =    32.6444897083 hartrees
 There are        8 alpha and        8 beta electrons
 Applying Cartesian multipole field
    Component          Value
    ---------          -----
     (2,0,0)        1.00000E-11
     (0,2,0)        2.00000E-11
     (0,0,2)       -3.00000E-11
 Nucleus-field energy     =     0.0000000007 hartrees
 Requested basis set is 6-311++G(d,p)
 There are 32 shells and 72 basis functions
 A cutoff of  1.0D-11 yielded    528 shell pairs
 There are      2708 function pairs (      2865 Cartesian)
 Smallest overlap matrix eigenvalue = 1.65E-04
 Guess MOs from SCF MO coefficient file

 -----------------------------------------------------------------------
  General SCF calculation program by
  Eric Jon Sundstrom, Paul Horn, Yuezhi Mao, Dmitri Zuev, Alec White,
  David Stuck, Shaama M.S., Shane Yost, Joonho Lee, David Small,
  Daniel Levine, Susi Lehtola, Hugh Burton, Evgeny Epifanovsky
 -----------------------------------------------------------------------
 Exchange:     0.2000 Hartree-Fock + 0.0800 Slater + 0.7200 B88
 Correlation:  0.1900 VWN1RPA + 0.8100 LYP
 Using SG-1 standard quadrature grid
 using 4 threads for integral computing
 -------------------------------------------------------
 OpenMP Integral computing Module                
 Release: version 2.0, May 2017, Q-Chem Inc. Pleasanton 
 -------------------------------------------------------
 -------------------------------------------------------
 OpenMP BLAS3 based DFT computing Module                
 Release: version 1.0, May 2013, Q-Chem Inc. Pittsburgh 
 -------------------------------------------------------
 A restricted SCF calculation will be
 performed using DIIS
 SCF converges when DIIS error is below 1.0e-08
 ---------------------------------------
  Cycle       Energy         DIIS error
 ---------------------------------------
    1     -78.6050290687      2.14e-03  
    2     -78.6068350096      1.14e-03  
    3     -78.6075231981      6.07e-04  
    4     -78.6077771138      3.29e-05  
    5     -78.6077777959      3.06e-06  
    6     -78.6077778020      1.25e-07  
    7     -78.6077778020      8.71e-09  Convergence criterion met
 ---------------------------------------
 SCF time:   CPU 2.40s  wall 0.00s 
 SCF   energy in the final basis set =      -78.6077778020
 Total energy in the final basis set =      -78.6077778020

 --------------------------------------------------------------
             Orbital Energies (a.u.) and Symmetries
 --------------------------------------------------------------

 Alpha MOs, Restricted
 -- Occupied --                  
-10.187 -10.186  -0.759  -0.591  -0.451  -0.446  -0.347  -0.280
  1 Ag    1 B3u   2 Ag    2 B3u   1 B2u   3 Ag    1 B1g   1 B1u                
 -- Virtual --                   
 -0.017   0.000   0.014   0.023   0.053   0.067   0.081   0.114
  1 B2g   4 Ag    3 B3u   2 B2u   2 B1g   2 B1u   5 Ag    6 Ag                 
  0.121   0.124   0.138   0.145   0.154   0.157   0.174   0.198
  2 B2g   4 B3u   3 B2u   4 B2u   5 B3u   7 Ag    3 B1g   6 B3u                
  0.328   0.354   0.416   0.457   0.516   0.535   0.542   0.595
  4 B1g   7 B3u   5 B2u   8 Ag    9 Ag    8 B3u   3 B1u   3 B2g                
  0.641   0.692   0.714   0.739   0.747   0.863   1.010   1.061
  6 B2u   5 B1g   9 B3u   6 B1g  10 Ag   10 B3u   1 B3g   4 B1u                
  1.117   1.367   1.442   1.522   1.551   1.574   1.578   1.579
  1 Au   11 Ag    7 B2u  12 Ag    7 B1g   4 B2g  11 B3u   8 B2u                
  1.731   1.780   1.956   1.987   2.070   2.158   2.175   2.292
  2 B3g   5 B1u  12 B3u   8 B1g   2 Au    5 B2g  13 Ag   14 Ag                 
  2.323   2.403   2.562   2.616   2.636   2.675   2.716   2.749
 13 B3u   9 B2u  10 B2u   9 B1g  14 B3u  15 Ag    6 B1u  15 B3u                
  2.867   3.097   3.374   3.563   3.743   4.075  23.694  24.212
  6 B2g  10 B1g  16 Ag   11 B2u  11 B1g  16 B3u  17 Ag   17 B3u                

 Beta MOs, Restricted
 -- Occupied --                  
-10.187 -10.186  -0.759  -0.591  -0.451  -0.446  -0.347  -0.280
  1 Ag    1 B3u   2 Ag    2 B3u   1 B2u   3 Ag    1 B1g   1 B1u                
 -- Virtual --                   
 -0.017   0.000   0.014   0.023   0.053   0.067   0.081   0.114
  1 B2g   4 Ag    3 B3u   2 B2u   2 B1g   2 B1u   5 Ag    6 Ag                 
  0.121   0.124   0.138   0.145   0.154   0.157   0.174   0.198
  2 B2g   4 B3u   3 B2u   4 B2u   5 B3u   7 Ag    3 B1g   6 B3u                
  0.328   0.354   0.416   0.457   0.516   0.535   0.542   0.595
  4 B1g   7 B3u   5 B2u   8 Ag    9 Ag    8 B3u   3 B1u   3 B2g                
  0.641   0.692   0.714   0.739   0.747   0.863   1.010   1.061
  6 B2u   5 B1g   9 B3u   6 B1g  10 Ag   10 B3u   1 B3g   4 B1u                
  1.117   1.367   1.442   1.522   1.551   1.574   1.578   1.579
  1 Au   11 Ag    7 B2u  12 Ag    7 B1g   4 B2g  11 B3u   8 B2u                
  1.731   1.780   1.956   1.987   2.070   2.158   2.175   2.292
  2 B3g   5 B1u  12 B3u   8 B1g   2 Au    5 B2g  13 Ag   14 Ag                 
  2.323   2.403   2.562   2.616   2.636   2.675   2.716   2.749
 13 B3u   9 B2u  10 B2u   9 B1g  14 B3u  15 Ag    6 B1u  15 B3u                
  2.867   3.097   3.374   3.563   3.743   4.075  23.694  24.212
  6 B2g  10 B1g  16 Ag   11 B2u  11 B1g  16 B3u  17 Ag   17 B3u                
 --------------------------------------------------------------

          Ground-State Mulliken Net Atomic Charges

     Atom                 Charge (a.u.)
  ----------------------------------------
      1 H                     0.116498
      2 H                     0.116498
      3 H                     0.116498
      4 H                     0.116498
      5 C                    -0.232997
      6 C                    -0.232997
  ----------------------------------------
  Sum of atomic charges =     0.000000

 -----------------------------------------------------------------
                    Cartesian Multipole Moments
 -----------------------------------------------------------------
    Charge (ESU x 10^10)
                -0.0000
    Dipole Moment (Debye)
         X       0.0000      Y       0.0000      Z       0.0000
       Tot       0.0000
    Quadrupole Moments (Debye-Ang)
        XX     -11.5879     XY       0.0000     YY     -13.1198
        XZ       0.0000     YZ      -0.0000     ZZ     -16.0647
    Octopole Moments (Debye-Ang^2)
       XXX       0.0000    XXY      -0.0000    XYY      -0.0000
       YYY       0.0000    XXZ       0.0000    XYZ       0.0000
       YYZ       0.0000    XZZ       0.0000    YZZ       0.0000
       ZZZ       0.0000
    Hexadecapole Moments (Debye-Ang^3)
      XXXX     -72.0815   XXXY       0.0000   XXYY     -14.5488
      XYYY       0.0000   YYYY     -29.2714   XXXZ      -0.0000
      XXYZ      -0.0000   XYYZ       0.0000   YYYZ      -0.0000
      XXZZ     -17.2747   XYZZ       0.0000   YYZZ      -8.9533
      XZZZ       0.0000   YZZZ      -0.0000   ZZZZ     -21.0729
 -----------------------------------------------------------------
 Calculating analytic gradient of the SCF energy
 Gradient of SCF Energy
            1           2           3           4           5           6
    1   0.0213428  -0.0213428   0.0213428  -0.0213428  -0.0117990   0.0117990
    2   0.0044401   0.0044401  -0.0044401  -0.0044401  -0.0000000   0.0000000
    3  -0.0000000   0.0000000   0.0000000   0.0000000   0.0000000  -0.0000000
 Max gradient component =       2.134E-02
 RMS gradient           =       1.100E-02
 Gradient time:  CPU 0.87 s  wall 0.31 s
 Geometry Optimization Parameters
   NAtoms,    NIC,     NZ,  NCons,   NDum,   NFix, NCnnct, MaxDiis
        6      27       0       0       0       0       0       0

 Cartesian Hessian Update
 Hessian Updated using BFGS Update


** GEOMETRY OPTIMIZATION IN DELOCALIZED INTERNAL COORDINATES **
   Searching for a Minimum

   Optimization Cycle:   7

                       Coordinates (Angstroms)
     ATOM                X               Y               Z
      1  H         1.3407525185    0.8913822651    0.0000000000
      2  H        -1.3407525185    0.8913822651    0.0000000000
      3  H         1.3407525185   -0.8913822651    0.0000000000
      4  H        -1.3407525185   -0.8913822651    0.0000000000
      5  C         0.6727663217    0.0000000000    0.0000000000
      6  C        -0.6727663217    0.0000000000    0.0000000000
   Point Group: d2h   Number of degrees of freedom:     3


   Energy is    -78.607777802

 Hessian Updated using BFGS Update

  3 Hessian modes will be used to form the next step
  Hessian Eigenvalues:
     0.133135    0.142359    0.355904

 Minimum Search - Taking Simple RFO Step
 Searching for Lamda that Minimizes Along All modes
 Value Taken    Lamda =  -0.01479637
 Step Taken.  Stepsize is  0.283583

                             Maximum     Tolerance    Cnvgd?
         Gradient           0.051896      0.000300      NO
         Displacement       0.258854      0.001200      NO
         Energy change     -0.027422      0.000001      NO


 New Cartesian Coordinates Obtained by Inverse Iteration

 Displacement from previous Coordinates is:  0.392268
 ----------------------------------------------------------------
             Standard Nuclear Orientation (Angstroms)
    I     Atom           X                Y                Z
 ----------------------------------------------------------------
    1      H       1.2394722468     0.9096885912     0.0000000000
    2      H      -1.2394722468     0.9096885912     0.0000000000
    3      H       1.2394722468    -0.9096885912     0.0000000000
    4      H      -1.2394722468    -0.9096885912     0.0000000000
    5      C       0.6538207208     0.0000000000     0.0000000000
    6      C      -0.6538207208     0.0000000000     0.0000000000
 ----------------------------------------------------------------
 Molecular Point Group                 D2h   NOp =  8
 Largest Abelian Subgroup              D2h   NOp =  8
 Nuclear Repulsion Energy =    33.7064206884 hartrees
 There are        8 alpha and        8 beta electrons
 Applying Cartesian multipole field
    Component          Value
    ---------          -----
     (2,0,0)        1.00000E-11
     (0,2,0)        2.00000E-11
     (0,0,2)       -3.00000E-11
 Nucleus-field energy     =     0.0000000006 hartrees
 Requested basis set is 6-311++G(d,p)
 There are 32 shells and 72 basis functions
 A cutoff of  1.0D-11 yielded    528 shell pairs
 There are      2708 function pairs (      2865 Cartesian)
 Smallest overlap matrix eigenvalue = 1.32E-04
 Guess MOs from SCF MO coefficient file

 -----------------------------------------------------------------------
  General SCF calculation program by
  Eric Jon Sundstrom, Paul Horn, Yuezhi Mao, Dmitri Zuev, Alec White,
  David Stuck, Shaama M.S., Shane Yost, Joonho Lee, David Small,
  Daniel Levine, Susi Lehtola, Hugh Burton, Evgeny Epifanovsky
 -----------------------------------------------------------------------
 Exchange:     0.2000 Hartree-Fock + 0.0800 Slater + 0.7200 B88
 Correlation:  0.1900 VWN1RPA + 0.8100 LYP
 Using SG-1 standard quadrature grid
 using 4 threads for integral computing
 -------------------------------------------------------
 OpenMP Integral computing Module                
 Release: version 2.0, May 2017, Q-Chem Inc. Pleasanton 
 -------------------------------------------------------
 -------------------------------------------------------
 OpenMP BLAS3 based DFT computing Module                
 Release: version 1.0, May 2013, Q-Chem Inc. Pittsburgh 
 -------------------------------------------------------
 A restricted SCF calculation will be
 performed using DIIS
 SCF converges when DIIS error is below 1.0e-08
 ---------------------------------------
  Cycle       Energy         DIIS error
 ---------------------------------------
    1     -78.6133454240      1.61e-03  
    2     -78.6144182127      7.70e-04  
    3     -78.6146902356      4.52e-04  
    4     -78.6148292512      8.20e-06  
    5     -78.6148292989      1.95e-06  
    6     -78.6148293012      1.29e-07  
    7     -78.6148293012      9.59e-09  Convergence criterion met
 ---------------------------------------
 SCF time:   CPU 2.40s  wall 0.00s 
 SCF   energy in the final basis set =      -78.6148293012
 Total energy in the final basis set =      -78.6148293012

 --------------------------------------------------------------
             Orbital Energies (a.u.) and Symmetries
 --------------------------------------------------------------

 Alpha MOs, Restricted
 -- Occupied --                  
-10.171 -10.170  -0.772  -0.587  -0.475  -0.435  -0.357  -0.285
  1 Ag    1 B3u   2 Ag    2 B3u   1 B2u   3 Ag    1 B1g   1 B1u                
 -- Virtual --                   
 -0.007   0.001   0.019   0.022   0.054   0.066   0.081   0.113
  1 B2g   4 Ag    3 B3u   2 B2u   2 B1g   2 B1u   5 Ag    6 Ag                 
  0.125   0.128   0.143   0.157   0.157   0.163   0.174   0.206
  2 B2g   4 B3u   3 B2u   7 Ag    5 B3u   4 B2u   3 B1g   6 B3u                
  0.350   0.371   0.441   0.442   0.519   0.539   0.542   0.602
  4 B1g   7 B3u   8 Ag    5 B2u   9 Ag    3 B1u   8 B3u   3 B2g                
  0.642   0.734   0.742   0.756   0.769   0.877   0.995   1.096
  6 B2u   9 B3u   5 B1g  10 Ag    6 B1g  10 B3u   1 B3g   4 B1u                
  1.115   1.380   1.455   1.457   1.598   1.606   1.609   1.615
  1 Au   11 Ag    7 B1g   7 B2u  12 Ag    8 B2u  11 B3u   4 B2g                
  1.780   1.781   1.981   2.078   2.132   2.161   2.179   2.260
  2 B3g   5 B1u  12 B3u   8 B1g   5 B2g   2 Au   13 Ag   13 B3u                
  2.331   2.434   2.571   2.577   2.699   2.723   2.727   2.807
 14 Ag    9 B2u   9 B1g  10 B2u  15 Ag    6 B1u  14 B3u  15 B3u                
  2.887   3.189   3.472   3.652   3.844   4.103  23.742  24.365
  6 B2g  10 B1g  16 Ag   11 B2u  11 B1g  16 B3u  17 Ag   17 B3u                

 Beta MOs, Restricted
 -- Occupied --                  
-10.171 -10.170  -0.772  -0.587  -0.475  -0.435  -0.357  -0.285
  1 Ag    1 B3u   2 Ag    2 B3u   1 B2u   3 Ag    1 B1g   1 B1u                
 -- Virtual --                   
 -0.007   0.001   0.019   0.022   0.054   0.066   0.081   0.113
  1 B2g   4 Ag    3 B3u   2 B2u   2 B1g   2 B1u   5 Ag    6 Ag                 
  0.125   0.128   0.143   0.157   0.157   0.163   0.174   0.206
  2 B2g   4 B3u   3 B2u   7 Ag    5 B3u   4 B2u   3 B1g   6 B3u                
  0.350   0.371   0.441   0.442   0.519   0.539   0.542   0.602
  4 B1g   7 B3u   8 Ag    5 B2u   9 Ag    3 B1u   8 B3u   3 B2g                
  0.642   0.734   0.742   0.756   0.769   0.877   0.995   1.096
  6 B2u   9 B3u   5 B1g  10 Ag    6 B1g  10 B3u   1 B3g   4 B1u                
  1.115   1.380   1.455   1.457   1.598   1.606   1.609   1.615
  1 Au   11 Ag    7 B1g   7 B2u  12 Ag    8 B2u  11 B3u   4 B2g                
  1.780   1.781   1.981   2.078   2.132   2.161   2.179   2.260
  2 B3g   5 B1u  12 B3u   8 B1g   5 B2g   2 Au   13 Ag   13 B3u                
  2.331   2.434   2.571   2.577   2.699   2.723   2.727   2.807
 14 Ag    9 B2u   9 B1g  10 B2u  15 Ag    6 B1u  14 B3u  15 B3u                
  2.887   3.189   3.472   3.652   3.844   4.103  23.742  24.365
  6 B2g  10 B1g  16 Ag   11 B2u  11 B1g  16 B3u  17 Ag   17 B3u                
 --------------------------------------------------------------

          Ground-State Mulliken Net Atomic Charges

     Atom                 Charge (a.u.)
  ----------------------------------------
      1 H                     0.109598
      2 H                     0.109598
      3 H                     0.109598
      4 H                     0.109598
      5 C                    -0.219196
      6 C                    -0.219196
  ----------------------------------------
  Sum of atomic charges =     0.000000

 -----------------------------------------------------------------
                    Cartesian Multipole Moments
 -----------------------------------------------------------------
    Charge (ESU x 10^10)
                 0.0000
    Dipole Moment (Debye)
         X      -0.0000      Y      -0.0000      Z      -0.0000
       Tot       0.0000
    Quadrupole Moments (Debye-Ang)
        XX     -12.2753     XY       0.0000     YY     -12.5410
        XZ       0.0000     YZ      -0.0000     ZZ     -15.7795
    Octopole Moments (Debye-Ang^2)
       XXX      -0.0000    XXY      -0.0000    XYY       0.0000
       YYY      -0.0000    XXZ      -0.0000    XYZ      -0.0000
       YYZ       0.0000    XZZ      -0.0000    YZZ       0.0000
       ZZZ      -0.0000
    Hexadecapole Moments (Debye-Ang^3)
      XXXX     -68.4942   XXXY       0.0000   XXYY     -13.6726
      XYYY       0.0000   YYYY     -27.9037   XXXZ       0.0000
      XXYZ      -0.0000   XYYZ       0.0000   YYYZ      -0.0000
      XXZZ     -15.8655   XYZZ      -0.0000   YYZZ      -8.6899
      XZZZ       0.0000   YZZZ      -0.0000   ZZZZ     -20.3634
 -----------------------------------------------------------------
 Calculating analytic gradient of the SCF energy
 Gradient of SCF Energy
            1           2           3           4           5           6
    1   0.0005310  -0.0005310   0.0005310  -0.0005310  -0.0254823   0.0254823
    2  -0.0035965  -0.0035965   0.0035965   0.0035965  -0.0000000  -0.0000000
    3  -0.0000000  -0.0000000   0.0000000  -0.0000000   0.0000000   0.0000000
 Max gradient component =       2.548E-02
 RMS gradient           =       8.665E-03
 Gradient time:  CPU 0.87 s  wall 0.31 s
 Geometry Optimization Parameters
   NAtoms,    NIC,     NZ,  NCons,   NDum,   NFix, NCnnct, MaxDiis
        6      27       0       0       0       0       0       0

 Cartesian Hessian Update
 Hessian Updated using BFGS Update


** GEOMETRY OPTIMIZATION IN DELOCALIZED INTERNAL COORDINATES **
   Searching for a Minimum

   Optimization Cycle:   8

                       Coordinates (Angstroms)
     ATOM                X               Y               Z
      1  H         1.2394722468    0.9096885912    0.0000000000
      2  H        -1.2394722468    0.9096885912    0.0000000000
      3  H         1.2394722468   -0.9096885912    0.0000000000
      4  H        -1.2394722468   -0.9096885912    0.0000000000
      5  C         0.6538207208    0.0000000000    0.0000000000
      6  C        -0.6538207208    0.0000000000    0.0000000000
   Point Group: d2h   Number of degrees of freedom:     3


   Energy is    -78.614829301

 Hessian Updated using BFGS Update

  3 Hessian modes will be used to form the next step
  Hessian Eigenvalues:
     0.101245    0.151659    0.510612

 Minimum Search - Taking Simple RFO Step
 Searching for Lamda that Minimizes Along All modes
 Value Taken    Lamda =  -0.00211584
 Step Taken.  Stepsize is  0.109748

                             Maximum     Tolerance    Cnvgd?
         Gradient           0.017765      0.000300      NO
         Displacement       0.100441      0.001200      NO
         Energy change     -0.007051      0.000001      NO


 New Cartesian Coordinates Obtained by Inverse Iteration

 Displacement from previous Coordinates is:  0.057531
 ----------------------------------------------------------------
             Standard Nuclear Orientation (Angstroms)
    I     Atom           X                Y                Z
 ----------------------------------------------------------------
    1      H       1.2378578930     0.9126062680     0.0000000000
    2      H      -1.2378578930     0.9126062680     0.0000000000
    3      H       1.2378578930    -0.9126062680     0.0000000000
    4      H      -1.2378578930    -0.9126062680     0.0000000000
    5      C       0.6748250271     0.0000000000     0.0000000000
    6      C      -0.6748250271     0.0000000000     0.0000000000
 ----------------------------------------------------------------
 Molecular Point Group                 D2h   NOp =  8
 Largest Abelian Subgroup              D2h   NOp =  8
 Nuclear Repulsion Energy =    33.3030911746 hartrees
 There are        8 alpha and        8 beta electrons
 Applying Cartesian multipole field
    Component          Value
    ---------          -----
     (2,0,0)        1.00000E-11
     (0,2,0)        2.00000E-11
     (0,0,2)       -3.00000E-11
 Nucleus-field energy     =     0.0000000007 hartrees
 Requested basis set is 6-311++G(d,p)
 There are 32 shells and 72 basis functions
 A cutoff of  1.0D-11 yielded    528 shell pairs
 There are      2708 function pairs (      2865 Cartesian)
 Smallest overlap matrix eigenvalue = 1.57E-04
 Guess MOs from SCF MO coefficient file

 -----------------------------------------------------------------------
  General SCF calculation program by
  Eric Jon Sundstrom, Paul Horn, Yuezhi Mao, Dmitri Zuev, Alec White,
  David Stuck, Shaama M.S., Shane Yost, Joonho Lee, David Small,
  Daniel Levine, Susi Lehtola, Hugh Burton, Evgeny Epifanovsky
 -----------------------------------------------------------------------
 Exchange:     0.2000 Hartree-Fock + 0.0800 Slater + 0.7200 B88
 Correlation:  0.1900 VWN1RPA + 0.8100 LYP
 Using SG-1 standard quadrature grid
 using 4 threads for integral computing
 -------------------------------------------------------
 OpenMP Integral computing Module                
 Release: version 2.0, May 2017, Q-Chem Inc. Pleasanton 
 -------------------------------------------------------
 -------------------------------------------------------
 OpenMP BLAS3 based DFT computing Module                
 Release: version 1.0, May 2013, Q-Chem Inc. Pittsburgh 
 -------------------------------------------------------
 A restricted SCF calculation will be
 performed using DIIS
 SCF converges when DIIS error is below 1.0e-08
 ---------------------------------------
  Cycle       Energy         DIIS error
 ---------------------------------------
    1     -78.6139559150      1.07e-03  
    2     -78.6146003003      3.05e-04  
    3     -78.6146193206      2.34e-04  
    4     -78.6146565122      2.32e-05  
    5     -78.6146568848      1.87e-06  
    6     -78.6146568871      1.05e-07  
    7     -78.6146568872      1.24e-08  
    8     -78.6146568872      1.38e-08  
    9     -78.6146568872      8.72e-10  Convergence criterion met
 ---------------------------------------
 SCF time:   CPU 3.09s  wall 1.00s 
 SCF   energy in the final basis set =      -78.6146568872
 Total energy in the final basis set =      -78.6146568872

 --------------------------------------------------------------
             Orbital Energies (a.u.) and Symmetries
 --------------------------------------------------------------

 Alpha MOs, Restricted
 -- Occupied --                  
-10.175 -10.174  -0.764  -0.591  -0.476  -0.427  -0.367  -0.278
  1 Ag    1 B3u   2 Ag    2 B3u   1 B2u   3 Ag    1 B1g   1 B1u                
 -- Virtual --                   
 -0.015   0.001   0.019   0.023   0.054   0.067   0.081   0.113
  1 B2g   4 Ag    3 B3u   2 B2u   2 B1g   2 B1u   5 Ag    6 Ag                 
  0.123   0.128   0.144   0.157   0.157   0.169   0.173   0.205
  2 B2g   4 B3u   3 B2u   7 Ag    5 B3u   4 B2u   3 B1g   6 B3u                
  0.350   0.356   0.440   0.444   0.524   0.537   0.543   0.599
  4 B1g   7 B3u   8 Ag    5 B2u   9 Ag    8 B3u   3 B1u   3 B2g                
  0.648   0.725   0.744   0.758   0.771   0.853   0.998   1.087
  6 B2u   9 B3u   5 B1g  10 Ag    6 B1g  10 B3u   1 B3g   4 B1u                
  1.108   1.392   1.438   1.450   1.589   1.602   1.602   1.612
  1 Au   11 Ag    7 B1g   7 B2u  12 Ag   11 B3u   8 B2u   4 B2g                
  1.770   1.803   1.970   2.079   2.098   2.162   2.163   2.230
  5 B1u   2 B3g  12 B3u   8 B1g   5 B2g   2 Au   13 Ag   13 B3u                
  2.368   2.419   2.570   2.575   2.693   2.709   2.719   2.825
 14 Ag    9 B2u   9 B1g  10 B2u  15 Ag   14 B3u   6 B1u  15 B3u                
  2.879   3.156   3.394   3.684   3.850   4.152  23.786  24.215
  6 B2g  10 B1g  16 Ag   11 B2u  11 B1g  16 B3u  17 Ag   17 B3u                

 Beta MOs, Restricted
 -- Occupied --                  
-10.175 -10.174  -0.764  -0.591  -0.476  -0.427  -0.367  -0.278
  1 Ag    1 B3u   2 Ag    2 B3u   1 B2u   3 Ag    1 B1g   1 B1u                
 -- Virtual --                   
 -0.015   0.001   0.019   0.023   0.054   0.067   0.081   0.113
  1 B2g   4 Ag    3 B3u   2 B2u   2 B1g   2 B1u   5 Ag    6 Ag                 
  0.123   0.128   0.144   0.157   0.157   0.169   0.173   0.205
  2 B2g   4 B3u   3 B2u   7 Ag    5 B3u   4 B2u   3 B1g   6 B3u                
  0.350   0.356   0.440   0.444   0.524   0.537   0.543   0.599
  4 B1g   7 B3u   8 Ag    5 B2u   9 Ag    8 B3u   3 B1u   3 B2g                
  0.648   0.725   0.744   0.758   0.771   0.853   0.998   1.087
  6 B2u   9 B3u   5 B1g  10 Ag    6 B1g  10 B3u   1 B3g   4 B1u                
  1.108   1.392   1.438   1.450   1.589   1.602   1.602   1.612
  1 Au   11 Ag    7 B1g   7 B2u  12 Ag   11 B3u   8 B2u   4 B2g                
  1.770   1.803   1.970   2.079   2.098   2.162   2.163   2.230
  5 B1u   2 B3g  12 B3u   8 B1g   5 B2g   2 Au   13 Ag   13 B3u                
  2.368   2.419   2.570   2.575   2.693   2.709   2.719   2.825
 14 Ag    9 B2u   9 B1g  10 B2u  15 Ag   14 B3u   6 B1u  15 B3u                
  2.879   3.156   3.394   3.684   3.850   4.152  23.786  24.215
  6 B2g  10 B1g  16 Ag   11 B2u  11 B1g  16 B3u  17 Ag   17 B3u                
 --------------------------------------------------------------

          Ground-State Mulliken Net Atomic Charges

     Atom                 Charge (a.u.)
  ----------------------------------------
      1 H                     0.111532
      2 H                     0.111532
      3 H                     0.111532
      4 H                     0.111532
      5 C                    -0.223063
      6 C                    -0.223063
  ----------------------------------------
  Sum of atomic charges =    -0.000000

 -----------------------------------------------------------------
                    Cartesian Multipole Moments
 -----------------------------------------------------------------
    Charge (ESU x 10^10)
                -0.0000
    Dipole Moment (Debye)
         X       0.0000      Y       0.0000      Z      -0.0000
       Tot       0.0000
    Quadrupole Moments (Debye-Ang)
        XX     -12.3135     XY      -0.0000     YY     -12.4533
        XZ      -0.0000     YZ       0.0000     ZZ     -15.9258
    Octopole Moments (Debye-Ang^2)
       XXX       0.0000    XXY      -0.0000    XYY      -0.0000
       YYY       0.0000    XXZ      -0.0000    XYZ      -0.0000
       YYZ       0.0000    XZZ       0.0000    YZZ       0.0000
       ZZZ      -0.0000
    Hexadecapole Moments (Debye-Ang^3)
      XXXX     -70.3123   XXXY       0.0000   XXYY     -13.7739
      XYYY       0.0000   YYYY     -27.5565   XXXZ       0.0000
      XXYZ       0.0000   XYYZ      -0.0000   YYYZ       0.0000
      XXZZ     -16.2739   XYZZ      -0.0000   YYZZ      -8.7626
      XZZZ       0.0000   YZZZ       0.0000   ZZZZ     -20.9922
 -----------------------------------------------------------------
 Calculating analytic gradient of the SCF energy
 Gradient of SCF Energy
            1           2           3           4           5           6
    1  -0.0039868   0.0039868  -0.0039868   0.0039868   0.0305505  -0.0305505
    2  -0.0076908  -0.0076908   0.0076908   0.0076908  -0.0000000  -0.0000000
    3   0.0000000   0.0000000  -0.0000000   0.0000000  -0.0000000  -0.0000000
 Max gradient component =       3.055E-02
 RMS gradient           =       1.097E-02
 Gradient time:  CPU 0.86 s  wall 0.31 s
 Geometry Optimization Parameters
   NAtoms,    NIC,     NZ,  NCons,   NDum,   NFix, NCnnct, MaxDiis
        6      27       0       0       0       0       0       0

 Cartesian Hessian Update
 Hessian Updated using BFGS Update


** GEOMETRY OPTIMIZATION IN DELOCALIZED INTERNAL COORDINATES **
   Searching for a Minimum

   Optimization Cycle:   9

                       Coordinates (Angstroms)
     ATOM                X               Y               Z
      1  H         1.2378578930    0.9126062680    0.0000000000
      2  H        -1.2378578930    0.9126062680    0.0000000000
      3  H         1.2378578930   -0.9126062680    0.0000000000
      4  H        -1.2378578930   -0.9126062680    0.0000000000
      5  C         0.6748250271    0.0000000000    0.0000000000
      6  C        -0.6748250271    0.0000000000    0.0000000000
   Point Group: d2h   Number of degrees of freedom:     3


   Energy is    -78.614656887

 Hessian Updated using BFGS Update

  3 Hessian modes will be used to form the next step
  Hessian Eigenvalues:
     0.102874    0.258776    0.624668

 Minimum Search - Taking Simple RFO Step
 Searching for Lamda that Minimizes Along All modes
 Value Taken    Lamda =  -0.00188081
 Step Taken.  Stepsize is  0.072869

                             Maximum     Tolerance    Cnvgd?
         Gradient           0.025958      0.000300      NO
         Displacement       0.061749      0.001200      NO
         Energy change      0.000172      0.000001      NO


 New Cartesian Coordinates Obtained by Inverse Iteration

 Displacement from previous Coordinates is:  0.064415
 ----------------------------------------------------------------
             Standard Nuclear Orientation (Angstroms)
    I     Atom           X                Y                Z
 ----------------------------------------------------------------
    1      H       1.2358143622     0.9283080287     0.0000000000
    2      H      -1.2358143622     0.9283080287     0.0000000000
    3      H       1.2358143622    -0.9283080287     0.0000000000
    4      H      -1.2358143622    -0.9283080287     0.0000000000
    5      C       0.6659075168     0.0000000000     0.0000000000
    6      C      -0.6659075168     0.0000000000     0.0000000000
 ----------------------------------------------------------------
 Molecular Point Group                 D2h   NOp =  8
 Largest Abelian Subgroup              D2h   NOp =  8
 Nuclear Repulsion Energy =    33.3053486963 hartrees
 There are        8 alpha and        8 beta electrons
 Applying Cartesian multipole field
    Component          Value
    ---------          -----
     (2,0,0)        1.00000E-11
     (0,2,0)        2.00000E-11
     (0,0,2)       -3.00000E-11
 Nucleus-field energy     =     0.0000000007 hartrees
 Requested basis set is 6-311++G(d,p)
 There are 32 shells and 72 basis functions
 A cutoff of  1.0D-11 yielded    528 shell pairs
 There are      2708 function pairs (      2865 Cartesian)
 Smallest overlap matrix eigenvalue = 1.45E-04
 Guess MOs from SCF MO coefficient file

 -----------------------------------------------------------------------
  General SCF calculation program by
  Eric Jon Sundstrom, Paul Horn, Yuezhi Mao, Dmitri Zuev, Alec White,
  David Stuck, Shaama M.S., Shane Yost, Joonho Lee, David Small,
  Daniel Levine, Susi Lehtola, Hugh Burton, Evgeny Epifanovsky
 -----------------------------------------------------------------------
 Exchange:     0.2000 Hartree-Fock + 0.0800 Slater + 0.7200 B88
 Correlation:  0.1900 VWN1RPA + 0.8100 LYP
 Using SG-1 standard quadrature grid
 using 4 threads for integral computing
 -------------------------------------------------------
 OpenMP Integral computing Module                
 Release: version 2.0, May 2017, Q-Chem Inc. Pleasanton 
 -------------------------------------------------------
 -------------------------------------------------------
 OpenMP BLAS3 based DFT computing Module                
 Release: version 1.0, May 2013, Q-Chem Inc. Pittsburgh 
 -------------------------------------------------------
 A restricted SCF calculation will be
 performed using DIIS
 SCF converges when DIIS error is below 1.0e-08
 ---------------------------------------
  Cycle       Energy         DIIS error
 ---------------------------------------
    1     -78.6151672128      6.69e-04  
    2     -78.6154448567      1.18e-04  
    3     -78.6154523021      3.31e-05  
    4     -78.6154529151      1.33e-05  
    5     -78.6154530310      2.86e-06  
    6     -78.6154530366      7.42e-08  
    7     -78.6154530366      4.61e-09  Convergence criterion met
 ---------------------------------------
 SCF time:   CPU 2.40s  wall 1.00s 
 SCF   energy in the final basis set =      -78.6154530366
 Total energy in the final basis set =      -78.6154530366

 --------------------------------------------------------------
             Orbital Energies (a.u.) and Symmetries
 --------------------------------------------------------------

 Alpha MOs, Restricted
 -- Occupied --                  
-10.176 -10.175  -0.766  -0.584  -0.475  -0.427  -0.361  -0.281
  1 Ag    1 B3u   2 Ag    2 B3u   1 B2u   3 Ag    1 B1g   1 B1u                
 -- Virtual --                   
 -0.011   0.001   0.019   0.022   0.054   0.067   0.080   0.112
  1 B2g   4 Ag    3 B3u   2 B2u   2 B1g   2 B1u   5 Ag    6 Ag                 
  0.124   0.128   0.142   0.153   0.157   0.165   0.173   0.201
  2 B2g   4 B3u   3 B2u   7 Ag    5 B3u   4 B2u   3 B1g   6 B3u                
  0.348   0.362   0.439   0.445   0.516   0.533   0.541   0.600
  4 B1g   7 B3u   8 Ag    5 B2u   9 Ag    8 B3u   3 B1u   3 B2g                
  0.642   0.727   0.738   0.755   0.774   0.862   0.993   1.093
  6 B2u   9 B3u   5 B1g  10 Ag    6 B1g  10 B3u   1 B3g   4 B1u                
  1.108   1.382   1.420   1.442   1.598   1.600   1.600   1.609
  1 Au   11 Ag    7 B1g   7 B2u  11 B3u   8 B2u  12 Ag    4 B2g                
  1.759   1.791   1.964   2.079   2.100   2.144   2.153   2.238
  5 B1u   2 B3g  12 B3u   8 B1g   5 B2g  13 Ag    2 Au   13 B3u                
  2.339   2.430   2.559   2.571   2.693   2.707   2.718   2.802
 14 Ag    9 B2u  10 B2u   9 B1g  15 Ag   14 B3u   6 B1u  15 B3u                
  2.882   3.149   3.424   3.647   3.814   4.115  23.736  24.261
  6 B2g  10 B1g  16 Ag   11 B2u  11 B1g  16 B3u  17 Ag   17 B3u                

 Beta MOs, Restricted
 -- Occupied --                  
-10.176 -10.175  -0.766  -0.584  -0.475  -0.427  -0.361  -0.281
  1 Ag    1 B3u   2 Ag    2 B3u   1 B2u   3 Ag    1 B1g   1 B1u                
 -- Virtual --                   
 -0.011   0.001   0.019   0.022   0.054   0.067   0.080   0.112
  1 B2g   4 Ag    3 B3u   2 B2u   2 B1g   2 B1u   5 Ag    6 Ag                 
  0.124   0.128   0.142   0.153   0.157   0.165   0.173   0.201
  2 B2g   4 B3u   3 B2u   7 Ag    5 B3u   4 B2u   3 B1g   6 B3u                
  0.348   0.362   0.439   0.445   0.516   0.533   0.541   0.600
  4 B1g   7 B3u   8 Ag    5 B2u   9 Ag    8 B3u   3 B1u   3 B2g                
  0.642   0.727   0.738   0.755   0.774   0.862   0.993   1.093
  6 B2u   9 B3u   5 B1g  10 Ag    6 B1g  10 B3u   1 B3g   4 B1u                
  1.108   1.382   1.420   1.442   1.598   1.600   1.600   1.609
  1 Au   11 Ag    7 B1g   7 B2u  11 B3u   8 B2u  12 Ag    4 B2g                
  1.759   1.791   1.964   2.079   2.100   2.144   2.153   2.238
  5 B1u   2 B3g  12 B3u   8 B1g   5 B2g  13 Ag    2 Au   13 B3u                
  2.339   2.430   2.559   2.571   2.693   2.707   2.718   2.802
 14 Ag    9 B2u  10 B2u   9 B1g  15 Ag   14 B3u   6 B1u  15 B3u                
  2.882   3.149   3.424   3.647   3.814   4.115  23.736  24.261
  6 B2g  10 B1g  16 Ag   11 B2u  11 B1g  16 B3u  17 Ag   17 B3u                
 --------------------------------------------------------------

          Ground-State Mulliken Net Atomic Charges

     Atom                 Charge (a.u.)
  ----------------------------------------
      1 H                     0.111201
      2 H                     0.111201
      3 H                     0.111201
      4 H                     0.111201
      5 C                    -0.222401
      6 C                    -0.222401
  ----------------------------------------
  Sum of atomic charges =    -0.000000

 -----------------------------------------------------------------
                    Cartesian Multipole Moments
 -----------------------------------------------------------------
    Charge (ESU x 10^10)
                -0.0000
    Dipole Moment (Debye)
         X      -0.0000      Y       0.0000      Z      -0.0000
       Tot       0.0000
    Quadrupole Moments (Debye-Ang)
        XX     -12.4309     XY      -0.0000     YY     -12.4260
        XZ       0.0000     YZ      -0.0000     ZZ     -15.9275
    Octopole Moments (Debye-Ang^2)
       XXX      -0.0000    XXY       0.0000    XYY       0.0000
       YYY       0.0000    XXZ      -0.0000    XYZ       0.0000
       YYZ      -0.0000    XZZ      -0.0000    YZZ      -0.0000
       ZZZ      -0.0000
    Hexadecapole Moments (Debye-Ang^3)
      XXXX     -70.2857   XXXY      -0.0000   XXYY     -13.7787
      XYYY      -0.0000   YYYY     -28.2005   XXXZ      -0.0000
      XXYZ      -0.0000   XYYZ       0.0000   YYYZ      -0.0000
      XXZZ     -16.2135   XYZZ      -0.0000   YYZZ      -8.8864
      XZZZ       0.0000   YZZZ      -0.0000   ZZZZ     -20.8281
 -----------------------------------------------------------------
 Calculating analytic gradient of the SCF energy
 Gradient of SCF Energy
            1           2           3           4           5           6
    1   0.0010801  -0.0010801   0.0010801  -0.0010801   0.0011054  -0.0011054
    2   0.0027637   0.0027637  -0.0027637  -0.0027637   0.0000000   0.0000000
    3  -0.0000000   0.0000000   0.0000000  -0.0000000  -0.0000000   0.0000000
 Max gradient component =       2.764E-03
 RMS gradient           =       1.446E-03
 Gradient time:  CPU 0.87 s  wall 0.31 s
 Geometry Optimization Parameters
   NAtoms,    NIC,     NZ,  NCons,   NDum,   NFix, NCnnct, MaxDiis
        6      27       0       0       0       0       0       0

 Cartesian Hessian Update
 Hessian Updated using BFGS Update


** GEOMETRY OPTIMIZATION IN DELOCALIZED INTERNAL COORDINATES **
   Searching for a Minimum

   Optimization Cycle:  10

                       Coordinates (Angstroms)
     ATOM                X               Y               Z
      1  H         1.2358143622    0.9283080287    0.0000000000
      2  H        -1.2358143622    0.9283080287    0.0000000000
      3  H         1.2358143622   -0.9283080287    0.0000000000
      4  H        -1.2358143622   -0.9283080287    0.0000000000
      5  C         0.6659075168    0.0000000000    0.0000000000
      6  C        -0.6659075168    0.0000000000    0.0000000000
   Point Group: d2h   Number of degrees of freedom:     3


   Energy is    -78.615453037

 Hessian Updated using BFGS Update

  3 Hessian modes will be used to form the next step
  Hessian Eigenvalues:
     0.104128    0.346662    0.530657

 Minimum Search - Taking Simple RFO Step
 Searching for Lamda that Minimizes Along All modes
 Value Taken    Lamda =  -0.00014552
 Step Taken.  Stepsize is  0.024023

                             Maximum     Tolerance    Cnvgd?
         Gradient           0.006395      0.000300      NO
         Displacement       0.023777      0.001200      NO
         Energy change     -0.000796      0.000001      NO


 New Cartesian Coordinates Obtained by Inverse Iteration

 Displacement from previous Coordinates is:  0.024535
 ----------------------------------------------------------------
             Standard Nuclear Orientation (Angstroms)
    I     Atom           X                Y                Z
 ----------------------------------------------------------------
    1      H       1.2351460072     0.9220432615     0.0000000000
    2      H      -1.2351460072     0.9220432615     0.0000000000
    3      H       1.2351460072    -0.9220432615     0.0000000000
    4      H      -1.2351460072    -0.9220432615     0.0000000000
    5      C       0.6636950730     0.0000000000     0.0000000000
    6      C      -0.6636950730     0.0000000000     0.0000000000
 ----------------------------------------------------------------
 Molecular Point Group                 D2h   NOp =  8
 Largest Abelian Subgroup              D2h   NOp =  8
 Nuclear Repulsion Energy =    33.4218462902 hartrees
 There are        8 alpha and        8 beta electrons
 Applying Cartesian multipole field
    Component          Value
    ---------          -----
     (2,0,0)        1.00000E-11
     (0,2,0)        2.00000E-11
     (0,0,2)       -3.00000E-11
 Nucleus-field energy     =     0.0000000006 hartrees
 Requested basis set is 6-311++G(d,p)
 There are 32 shells and 72 basis functions
 A cutoff of  1.0D-11 yielded    528 shell pairs
 There are      2708 function pairs (      2865 Cartesian)
 Smallest overlap matrix eigenvalue = 1.42E-04
 Guess MOs from SCF MO coefficient file

 -----------------------------------------------------------------------
  General SCF calculation program by
  Eric Jon Sundstrom, Paul Horn, Yuezhi Mao, Dmitri Zuev, Alec White,
  David Stuck, Shaama M.S., Shane Yost, Joonho Lee, David Small,
  Daniel Levine, Susi Lehtola, Hugh Burton, Evgeny Epifanovsky
 -----------------------------------------------------------------------
 Exchange:     0.2000 Hartree-Fock + 0.0800 Slater + 0.7200 B88
 Correlation:  0.1900 VWN1RPA + 0.8100 LYP
 Using SG-1 standard quadrature grid
 using 4 threads for integral computing
 -------------------------------------------------------
 OpenMP Integral computing Module                
 Release: version 2.0, May 2017, Q-Chem Inc. Pleasanton 
 -------------------------------------------------------
 -------------------------------------------------------
 OpenMP BLAS3 based DFT computing Module                
 Release: version 1.0, May 2013, Q-Chem Inc. Pittsburgh 
 -------------------------------------------------------
 A restricted SCF calculation will be
 performed using DIIS
 SCF converges when DIIS error is below 1.0e-08
 ---------------------------------------
  Cycle       Energy         DIIS error
 ---------------------------------------
    1     -78.6154945971      1.88e-04  
    2     -78.6155083201      8.70e-05  
    3     -78.6155118580      5.18e-05  
    4     -78.6155136781      2.06e-06  
    5     -78.6155136807      2.64e-07  
    6     -78.6155136808      1.08e-08  
    7     -78.6155136808      1.10e-09  Convergence criterion met
 ---------------------------------------
 SCF time:   CPU 2.40s  wall 1.00s 
 SCF   energy in the final basis set =      -78.6155136808
 Total energy in the final basis set =      -78.6155136808

 --------------------------------------------------------------
             Orbital Energies (a.u.) and Symmetries
 --------------------------------------------------------------

 Alpha MOs, Restricted
 -- Occupied --                  
-10.174 -10.173  -0.768  -0.585  -0.475  -0.429  -0.361  -0.282
  1 Ag    1 B3u   2 Ag    2 B3u   1 B2u   3 Ag    1 B1g   1 B1u                
 -- Virtual --                   
 -0.011   0.001   0.019   0.022   0.054   0.067   0.081   0.112
  1 B2g   4 Ag    3 B3u   2 B2u   2 B1g   2 B1u   5 Ag    6 Ag                 
  0.124   0.128   0.143   0.155   0.157   0.165   0.173   0.203
  2 B2g   4 B3u   3 B2u   7 Ag    5 B3u   4 B2u   3 B1g   6 B3u                
  0.349   0.364   0.439   0.445   0.518   0.536   0.541   0.600
  4 B1g   7 B3u   8 Ag    5 B2u   9 Ag    8 B3u   3 B1u   3 B2g                
  0.643   0.729   0.741   0.756   0.773   0.865   0.994   1.093
  6 B2u   9 B3u   5 B1g  10 Ag    6 B1g  10 B3u   1 B3g   4 B1u                
  1.110   1.383   1.429   1.446   1.600   1.602   1.602   1.611
  1 Au   11 Ag    7 B1g   7 B2u  12 Ag   11 B3u   8 B2u   4 B2g                
  1.765   1.790   1.969   2.081   2.107   2.154   2.158   2.242
  5 B1u   2 B3g  12 B3u   8 B1g   5 B2g  13 Ag    2 Au   13 B3u                
  2.342   2.431   2.565   2.571   2.695   2.712   2.719   2.808
 14 Ag    9 B2u  10 B2u   9 B1g  15 Ag   14 B3u   6 B1u  15 B3u                
  2.883   3.162   3.434   3.655   3.827   4.118  23.745  24.283
  6 B2g  10 B1g  16 Ag   11 B2u  11 B1g  16 B3u  17 Ag   17 B3u                

 Beta MOs, Restricted
 -- Occupied --                  
-10.174 -10.173  -0.768  -0.585  -0.475  -0.429  -0.361  -0.282
  1 Ag    1 B3u   2 Ag    2 B3u   1 B2u   3 Ag    1 B1g   1 B1u                
 -- Virtual --                   
 -0.011   0.001   0.019   0.022   0.054   0.067   0.081   0.112
  1 B2g   4 Ag    3 B3u   2 B2u   2 B1g   2 B1u   5 Ag    6 Ag                 
  0.124   0.128   0.143   0.155   0.157   0.165   0.173   0.203
  2 B2g   4 B3u   3 B2u   7 Ag    5 B3u   4 B2u   3 B1g   6 B3u                
  0.349   0.364   0.439   0.445   0.518   0.536   0.541   0.600
  4 B1g   7 B3u   8 Ag    5 B2u   9 Ag    8 B3u   3 B1u   3 B2g                
  0.643   0.729   0.741   0.756   0.773   0.865   0.994   1.093
  6 B2u   9 B3u   5 B1g  10 Ag    6 B1g  10 B3u   1 B3g   4 B1u                
  1.110   1.383   1.429   1.446   1.600   1.602   1.602   1.611
  1 Au   11 Ag    7 B1g   7 B2u  12 Ag   11 B3u   8 B2u   4 B2g                
  1.765   1.790   1.969   2.081   2.107   2.154   2.158   2.242
  5 B1u   2 B3g  12 B3u   8 B1g   5 B2g  13 Ag    2 Au   13 B3u                
  2.342   2.431   2.565   2.571   2.695   2.712   2.719   2.808
 14 Ag    9 B2u  10 B2u   9 B1g  15 Ag   14 B3u   6 B1u  15 B3u                
  2.883   3.162   3.434   3.655   3.827   4.118  23.745  24.283
  6 B2g  10 B1g  16 Ag   11 B2u  11 B1g  16 B3u  17 Ag   17 B3u                
 --------------------------------------------------------------

          Ground-State Mulliken Net Atomic Charges

     Atom                 Charge (a.u.)
  ----------------------------------------
      1 H                     0.110718
      2 H                     0.110718
      3 H                     0.110718
      4 H                     0.110718
      5 C                    -0.221435
      6 C                    -0.221435
  ----------------------------------------
  Sum of atomic charges =    -0.000000

 -----------------------------------------------------------------
                    Cartesian Multipole Moments
 -----------------------------------------------------------------
    Charge (ESU x 10^10)
                 0.0000
    Dipole Moment (Debye)
         X       0.0000      Y      -0.0000      Z       0.0000
       Tot       0.0000
    Quadrupole Moments (Debye-Ang)
        XX     -12.3896     XY      -0.0000     YY     -12.4483
        XZ      -0.0000     YZ      -0.0000     ZZ     -15.8859
    Octopole Moments (Debye-Ang^2)
       XXX       0.0000    XXY      -0.0000    XYY      -0.0000
       YYY      -0.0000    XXZ       0.0000    XYZ       0.0000
       YYZ       0.0000    XZZ       0.0000    YZZ      -0.0000
       ZZZ       0.0000
    Hexadecapole Moments (Debye-Ang^3)
      XXXX     -69.7726   XXXY      -0.0000   XXYY     -13.7379
      XYYY       0.0000   YYYY     -28.0223   XXXZ       0.0000
      XXYZ       0.0000   XYYZ      -0.0000   YYYZ       0.0000
      XXZZ     -16.1097   XYZZ       0.0000   YYZZ      -8.8172
      XZZZ      -0.0000   YZZZ       0.0000   ZZZZ     -20.7209
 -----------------------------------------------------------------
 Calculating analytic gradient of the SCF energy
 Gradient of SCF Energy
            1           2           3           4           5           6
    1  -0.0000342   0.0000342  -0.0000342   0.0000342  -0.0015690   0.0015690
    2  -0.0002432  -0.0002432   0.0002432   0.0002432   0.0000000   0.0000000
    3   0.0000000  -0.0000000  -0.0000000  -0.0000000  -0.0000000   0.0000000
 Max gradient component =       1.569E-03
 RMS gradient           =       5.357E-04
 Gradient time:  CPU 0.87 s  wall 0.31 s
 Geometry Optimization Parameters
   NAtoms,    NIC,     NZ,  NCons,   NDum,   NFix, NCnnct, MaxDiis
        6      27       0       0       0       0       0       0

 Cartesian Hessian Update
 Hessian Updated using BFGS Update


** GEOMETRY OPTIMIZATION IN DELOCALIZED INTERNAL COORDINATES **
   Searching for a Minimum

   Optimization Cycle:  11

                       Coordinates (Angstroms)
     ATOM                X               Y               Z
      1  H         1.2351460072    0.9220432615    0.0000000000
      2  H        -1.2351460072    0.9220432615    0.0000000000
      3  H         1.2351460072   -0.9220432615    0.0000000000
      4  H        -1.2351460072   -0.9220432615    0.0000000000
      5  C         0.6636950730    0.0000000000    0.0000000000
      6  C        -0.6636950730    0.0000000000    0.0000000000
   Point Group: d2h   Number of degrees of freedom:     3


   Energy is    -78.615513681

 Hessian Updated using BFGS Update

  3 Hessian modes will be used to form the next step
  Hessian Eigenvalues:
     0.109404    0.344116    0.595952

 Minimum Search - Taking Simple RFO Step
 Searching for Lamda that Minimizes Along All modes
 Value Taken    Lamda =  -0.00000589
 Step Taken.  Stepsize is  0.004256

                             Maximum     Tolerance    Cnvgd?
         Gradient           0.001179      0.000300      NO
         Displacement       0.003516      0.001200      NO
         Energy change     -0.000061      0.000001      NO


 New Cartesian Coordinates Obtained by Inverse Iteration

 Displacement from previous Coordinates is:  0.003403
 ----------------------------------------------------------------
             Standard Nuclear Orientation (Angstroms)
    I     Atom           X                Y                Z
 ----------------------------------------------------------------
    1      H       1.2352669520     0.9227505445     0.0000000000
    2      H      -1.2352669520     0.9227505445     0.0000000000
    3      H       1.2352669520    -0.9227505445     0.0000000000
    4      H      -1.2352669520    -0.9227505445     0.0000000000
    5      C       0.6644643908     0.0000000000     0.0000000000
    6      C      -0.6644643908     0.0000000000     0.0000000000
 ----------------------------------------------------------------
 Molecular Point Group                 D2h   NOp =  8
 Largest Abelian Subgroup              D2h   NOp =  8
 Nuclear Repulsion Energy =    33.3986648622 hartrees
 There are        8 alpha and        8 beta electrons
 Applying Cartesian multipole field
    Component          Value
    ---------          -----
     (2,0,0)        1.00000E-11
     (0,2,0)        2.00000E-11
     (0,0,2)       -3.00000E-11
 Nucleus-field energy     =     0.0000000007 hartrees
 Requested basis set is 6-311++G(d,p)
 There are 32 shells and 72 basis functions
 A cutoff of  1.0D-11 yielded    528 shell pairs
 There are      2708 function pairs (      2865 Cartesian)
 Smallest overlap matrix eigenvalue = 1.43E-04
 Guess MOs from SCF MO coefficient file

 -----------------------------------------------------------------------
  General SCF calculation program by
  Eric Jon Sundstrom, Paul Horn, Yuezhi Mao, Dmitri Zuev, Alec White,
  David Stuck, Shaama M.S., Shane Yost, Joonho Lee, David Small,
  Daniel Levine, Susi Lehtola, Hugh Burton, Evgeny Epifanovsky
 -----------------------------------------------------------------------
 Exchange:     0.2000 Hartree-Fock + 0.0800 Slater + 0.7200 B88
 Correlation:  0.1900 VWN1RPA + 0.8100 LYP
 Using SG-1 standard quadrature grid
 using 4 threads for integral computing
 -------------------------------------------------------
 OpenMP Integral computing Module                
 Release: version 2.0, May 2017, Q-Chem Inc. Pleasanton 
 -------------------------------------------------------
 -------------------------------------------------------
 OpenMP BLAS3 based DFT computing Module                
 Release: version 1.0, May 2013, Q-Chem Inc. Pittsburgh 
 -------------------------------------------------------
 A restricted SCF calculation will be
 performed using DIIS
 SCF converges when DIIS error is below 1.0e-08
 ---------------------------------------
  Cycle       Energy         DIIS error
 ---------------------------------------
    1     -78.6155156435      3.91e-05  
    2     -78.6155163179      1.68e-05  
    3     -78.6155164254      1.09e-05  
    4     -78.6155165070      2.54e-07  
    5     -78.6155165071      2.50e-08  
    6     -78.6155165071      4.26e-09  Convergence criterion met
 ---------------------------------------
 SCF time:   CPU 2.06s  wall 1.00s 
 SCF   energy in the final basis set =      -78.6155165071
 Total energy in the final basis set =      -78.6155165071

 --------------------------------------------------------------
             Orbital Energies (a.u.) and Symmetries
 --------------------------------------------------------------

 Alpha MOs, Restricted
 -- Occupied --                  
-10.175 -10.174  -0.767  -0.585  -0.475  -0.428  -0.361  -0.281
  1 Ag    1 B3u   2 Ag    2 B3u   1 B2u   3 Ag    1 B1g   1 B1u                
 -- Virtual --                   
 -0.011   0.001   0.019   0.022   0.054   0.067   0.081   0.112
  1 B2g   4 Ag    3 B3u   2 B2u   2 B1g   2 B1u   5 Ag    6 Ag                 
  0.124   0.128   0.143   0.154   0.157   0.165   0.173   0.203
  2 B2g   4 B3u   3 B2u   7 Ag    5 B3u   4 B2u   3 B1g   6 B3u                
  0.349   0.363   0.439   0.445   0.518   0.536   0.541   0.600
  4 B1g   7 B3u   8 Ag    5 B2u   9 Ag    8 B3u   3 B1u   3 B2g                
  0.643   0.729   0.740   0.756   0.773   0.864   0.994   1.093
  6 B2u   9 B3u   5 B1g  10 Ag    6 B1g  10 B3u   1 B3g   4 B1u                
  1.109   1.383   1.428   1.446   1.599   1.601   1.602   1.611
  1 Au   11 Ag    7 B1g   7 B2u  12 Ag   11 B3u   8 B2u   4 B2g                
  1.764   1.791   1.968   2.081   2.105   2.153   2.157   2.241
  5 B1u   2 B3g  12 B3u   8 B1g   5 B2g  13 Ag    2 Au   13 B3u                
  2.343   2.430   2.564   2.571   2.694   2.711   2.719   2.808
 14 Ag    9 B2u  10 B2u   9 B1g  15 Ag   14 B3u   6 B1u  15 B3u                
  2.883   3.160   3.431   3.655   3.826   4.119  23.745  24.276
  6 B2g  10 B1g  16 Ag   11 B2u  11 B1g  16 B3u  17 Ag   17 B3u                

 Beta MOs, Restricted
 -- Occupied --                  
-10.175 -10.174  -0.767  -0.585  -0.475  -0.428  -0.361  -0.281
  1 Ag    1 B3u   2 Ag    2 B3u   1 B2u   3 Ag    1 B1g   1 B1u                
 -- Virtual --                   
 -0.011   0.001   0.019   0.022   0.054   0.067   0.081   0.112
  1 B2g   4 Ag    3 B3u   2 B2u   2 B1g   2 B1u   5 Ag    6 Ag                 
  0.124   0.128   0.143   0.154   0.157   0.165   0.173   0.203
  2 B2g   4 B3u   3 B2u   7 Ag    5 B3u   4 B2u   3 B1g   6 B3u                
  0.349   0.363   0.439   0.445   0.518   0.536   0.541   0.600
  4 B1g   7 B3u   8 Ag    5 B2u   9 Ag    8 B3u   3 B1u   3 B2g                
  0.643   0.729   0.740   0.756   0.773   0.864   0.994   1.093
  6 B2u   9 B3u   5 B1g  10 Ag    6 B1g  10 B3u   1 B3g   4 B1u                
  1.109   1.383   1.428   1.446   1.599   1.601   1.602   1.611
  1 Au   11 Ag    7 B1g   7 B2u  12 Ag   11 B3u   8 B2u   4 B2g                
  1.764   1.791   1.968   2.081   2.105   2.153   2.157   2.241
  5 B1u   2 B3g  12 B3u   8 B1g   5 B2g  13 Ag    2 Au   13 B3u                
  2.343   2.430   2.564   2.571   2.694   2.711   2.719   2.808
 14 Ag    9 B2u  10 B2u   9 B1g  15 Ag   14 B3u   6 B1u  15 B3u                
  2.883   3.160   3.431   3.655   3.826   4.119  23.745  24.276
  6 B2g  10 B1g  16 Ag   11 B2u  11 B1g  16 B3u  17 Ag   17 B3u                
 --------------------------------------------------------------

          Ground-State Mulliken Net Atomic Charges

     Atom                 Charge (a.u.)
  ----------------------------------------
      1 H                     0.110826
      2 H                     0.110826
      3 H                     0.110826
      4 H                     0.110826
      5 C                    -0.221652
      6 C                    -0.221652
  ----------------------------------------
  Sum of atomic charges =    -0.000000

 -----------------------------------------------------------------
                    Cartesian Multipole Moments
 -----------------------------------------------------------------
    Charge (ESU x 10^10)
                -0.0000
    Dipole Moment (Debye)
         X       0.0000      Y       0.0000      Z       0.0000
       Tot       0.0000
    Quadrupole Moments (Debye-Ang)
        XX     -12.3942     XY      -0.0000     YY     -12.4443
        XZ       0.0000     YZ       0.0000     ZZ     -15.8941
    Octopole Moments (Debye-Ang^2)
       XXX       0.0000    XXY       0.0000    XYY      -0.0000
       YYY      -0.0000    XXZ       0.0000    XYZ      -0.0000
       YYZ       0.0000    XZZ       0.0000    YZZ      -0.0000
       ZZZ       0.0000
    Hexadecapole Moments (Debye-Ang^3)
      XXXX     -69.8746   XXXY       0.0000   XXYY     -13.7453
      XYYY      -0.0000   YYYY     -28.0332   XXXZ       0.0000
      XXYZ       0.0000   XYYZ       0.0000   YYYZ       0.0000
      XXZZ     -16.1319   XYZZ      -0.0000   YYZZ      -8.8264
      XZZZ       0.0000   YZZZ       0.0000   ZZZZ     -20.7483
 -----------------------------------------------------------------
 Calculating analytic gradient of the SCF energy
 Gradient of SCF Energy
            1           2           3           4           5           6
    1  -0.0000058   0.0000058  -0.0000058   0.0000058   0.0001080  -0.0001080
    2  -0.0000140  -0.0000140   0.0000140   0.0000140   0.0000000  -0.0000000
    3  -0.0000000   0.0000000   0.0000000  -0.0000000  -0.0000000   0.0000000
 Max gradient component =       1.080E-04
 RMS gradient           =       3.669E-05
 Gradient time:  CPU 0.87 s  wall 0.31 s
 Geometry Optimization Parameters
   NAtoms,    NIC,     NZ,  NCons,   NDum,   NFix, NCnnct, MaxDiis
        6      27       0       0       0       0       0       0

 Cartesian Hessian Update
 Hessian Updated using BFGS Update


** GEOMETRY OPTIMIZATION IN DELOCALIZED INTERNAL COORDINATES **
   Searching for a Minimum

   Optimization Cycle:  12

                       Coordinates (Angstroms)
     ATOM                X               Y               Z
      1  H         1.2352669520    0.9227505445    0.0000000000
      2  H        -1.2352669520    0.9227505445    0.0000000000
      3  H         1.2352669520   -0.9227505445    0.0000000000
      4  H        -1.2352669520   -0.9227505445    0.0000000000
      5  C         0.6644643908    0.0000000000    0.0000000000
      6  C        -0.6644643908    0.0000000000    0.0000000000
   Point Group: d2h   Number of degrees of freedom:     3


   Energy is    -78.615516507

 Hessian Updated using BFGS Update

  3 Hessian modes will be used to form the next step
  Hessian Eigenvalues:
     0.108949    0.339881    0.629960

 Minimum Search - Taking Simple RFO Step
 Searching for Lamda that Minimizes Along All modes
 Value Taken    Lamda =   0.00000000
 Step Taken.  Stepsize is  0.000186

                             Maximum     Tolerance    Cnvgd?
         Gradient           0.000083      0.000300     YES
         Displacement       0.000173      0.001200     YES
         Energy change     -0.000003      0.000001      NO


                       Distance Matrix (Angstroms)
             H (  1)   H (  2)   H (  3)   H (  4)   C (  5)
   H (  2)  2.470534
   H (  3)  1.845501  3.083733
   H (  4)  3.083733  1.845501  2.470534
   C (  5)  1.085027  2.111977  1.085027  2.111977
   C (  6)  2.111977  1.085027  2.111977  1.085027  1.328929

 Final energy is   -78.615516507075625     


 ******************************
 **  OPTIMIZATION CONVERGED  **
 ******************************

                       Coordinates (Angstroms)
     ATOM                X               Y               Z
      1  H         1.2352669520    0.9227505445    0.0000000000
      2  H        -1.2352669520    0.9227505445    0.0000000000
      3  H         1.2352669520   -0.9227505445    0.0000000000
      4  H        -1.2352669520   -0.9227505445    0.0000000000
      5  C         0.6644643908    0.0000000000    0.0000000000
      6  C        -0.6644643908    0.0000000000    0.0000000000

Z-matrix Print:
$molecule
0 1
C 
H  1 1.085027
H  1 1.085027 2 116.519111
C  1 1.328929 2 121.740444 3 -180.000000 0
H  4 1.085027 1 121.740444 2 -0.000000 0
H  4 1.085027 1 121.740444 2 -180.000000 0
$end


 --------------------------------------------------------------
             Orbital Energies (a.u.) and Symmetries
 --------------------------------------------------------------

 Alpha MOs, Restricted
 -- Occupied --                  
-10.175 -10.174  -0.767  -0.585  -0.475  -0.428  -0.361  -0.281
  1 Ag    1 B3u   2 Ag    2 B3u   1 B2u   3 Ag    1 B1g   1 B1u                
 -- Virtual --                   
 -0.011   0.001   0.019   0.022   0.054   0.067   0.081   0.112
  1 B2g   4 Ag    3 B3u   2 B2u   2 B1g   2 B1u   5 Ag    6 Ag                 
  0.124   0.128   0.143   0.154   0.157   0.165   0.173   0.203
  2 B2g   4 B3u   3 B2u   7 Ag    5 B3u   4 B2u   3 B1g   6 B3u                
  0.349   0.363   0.439   0.445   0.518   0.536   0.541   0.600
  4 B1g   7 B3u   8 Ag    5 B2u   9 Ag    8 B3u   3 B1u   3 B2g                
  0.643   0.729   0.740   0.756   0.773   0.864   0.994   1.093
  6 B2u   9 B3u   5 B1g  10 Ag    6 B1g  10 B3u   1 B3g   4 B1u                
  1.109   1.383   1.428   1.446   1.599   1.601   1.602   1.611
  1 Au   11 Ag    7 B1g   7 B2u  12 Ag   11 B3u   8 B2u   4 B2g                
  1.764   1.791   1.968   2.081   2.105   2.153   2.157   2.241
  5 B1u   2 B3g  12 B3u   8 B1g   5 B2g  13 Ag    2 Au   13 B3u                
  2.343   2.430   2.564   2.571   2.694   2.711   2.719   2.808
 14 Ag    9 B2u  10 B2u   9 B1g  15 Ag   14 B3u   6 B1u  15 B3u                
  2.883   3.160   3.431   3.655   3.826   4.119  23.745  24.276
  6 B2g  10 B1g  16 Ag   11 B2u  11 B1g  16 B3u  17 Ag   17 B3u                

 Beta MOs, Restricted
 -- Occupied --                  
-10.175 -10.174  -0.767  -0.585  -0.475  -0.428  -0.361  -0.281
  1 Ag    1 B3u   2 Ag    2 B3u   1 B2u   3 Ag    1 B1g   1 B1u                
 -- Virtual --                   
 -0.011   0.001   0.019   0.022   0.054   0.067   0.081   0.112
  1 B2g   4 Ag    3 B3u   2 B2u   2 B1g   2 B1u   5 Ag    6 Ag                 
  0.124   0.128   0.143   0.154   0.157   0.165   0.173   0.203
  2 B2g   4 B3u   3 B2u   7 Ag    5 B3u   4 B2u   3 B1g   6 B3u                
  0.349   0.363   0.439   0.445   0.518   0.536   0.541   0.600
  4 B1g   7 B3u   8 Ag    5 B2u   9 Ag    8 B3u   3 B1u   3 B2g                
  0.643   0.729   0.740   0.756   0.773   0.864   0.994   1.093
  6 B2u   9 B3u   5 B1g  10 Ag    6 B1g  10 B3u   1 B3g   4 B1u                
  1.109   1.383   1.428   1.446   1.599   1.601   1.602   1.611
  1 Au   11 Ag    7 B1g   7 B2u  12 Ag   11 B3u   8 B2u   4 B2g                
  1.764   1.791   1.968   2.081   2.105   2.153   2.157   2.241
  5 B1u   2 B3g  12 B3u   8 B1g   5 B2g  13 Ag    2 Au   13 B3u                
  2.343   2.430   2.564   2.571   2.694   2.711   2.719   2.808
 14 Ag    9 B2u  10 B2u   9 B1g  15 Ag   14 B3u   6 B1u  15 B3u                
  2.883   3.160   3.431   3.655   3.826   4.119  23.745  24.276
  6 B2g  10 B1g  16 Ag   11 B2u  11 B1g  16 B3u  17 Ag   17 B3u                
 --------------------------------------------------------------

          Ground-State Mulliken Net Atomic Charges

     Atom                 Charge (a.u.)
  ----------------------------------------
      1 H                     0.110826
      2 H                     0.110826
      3 H                     0.110826
      4 H                     0.110826
      5 C                    -0.221652
      6 C                    -0.221652
  ----------------------------------------
  Sum of atomic charges =    -0.000000

 -----------------------------------------------------------------
                    Cartesian Multipole Moments
 -----------------------------------------------------------------
    Charge (ESU x 10^10)
                -0.0000
    Dipole Moment (Debye)
         X       0.0000      Y       0.0000      Z       0.0000
       Tot       0.0000
    Quadrupole Moments (Debye-Ang)
        XX     -12.3942     XY      -0.0000     YY     -12.4443
        XZ       0.0000     YZ       0.0000     ZZ     -15.8941
    Octopole Moments (Debye-Ang^2)
       XXX       0.0000    XXY       0.0000    XYY      -0.0000
       YYY      -0.0000    XXZ       0.0000    XYZ      -0.0000
       YYZ       0.0000    XZZ       0.0000    YZZ      -0.0000
       ZZZ       0.0000
    Hexadecapole Moments (Debye-Ang^3)
      XXXX     -69.8746   XXXY       0.0000   XXYY     -13.7453
      XYYY      -0.0000   YYYY     -28.0332   XXXZ       0.0000
      XXYZ       0.0000   XYYZ       0.0000   YYYZ       0.0000
      XXZZ     -16.1319   XYZZ      -0.0000   YYZZ      -8.8264
      XZZZ       0.0000   YZZZ       0.0000   ZZZZ     -20.7483
 -----------------------------------------------------------------
Archival summary:
1\1\TWL01\OPT\ProcedureUnspecified\BasisUnspecified\24\taweetha\TueAug2809:03:492018TueAug2809:03:492018\0\\#,OPT,ProcedureUnspecified,BasisUnspecified,\\0,1\C\H,1,1.08503\H,1,1.08503,2,116.519\C,1,1.32893,2,121.74,3,-180,0\H,4,1.08503,1,121.74,2,-0,0\H,4,1.08503,1,121.74,2,-180,0\\\@

 Total job time:  13.45s(wall), 41.85s(cpu) 
 Tue Aug 28 09:03:49 2018

        *************************************************************
        *                                                           *
        *  Thank you very much for using Q-Chem.  Have a nice day.  *
        *                                                           *
        *************************************************************


 
User input: 2 of 2 
 
Q-Chem Developer Version!
                  Welcome to Q-Chem
     A Quantum Leap Into The Future Of Chemistry


 Q-Chem 5.1, Q-Chem, Inc., Pleasanton, CA (2018)

 Yihan Shao,  Zhengting Gan,  E. Epifanovsky,  A. T. B. Gilbert,  M. Wormit,  
 J. Kussmann,  A. W. Lange,  A. Behn,  Jia Deng,  Xintian Feng,  D. Ghosh,  
 M. Goldey,  P. R. Horn,  L. D. Jacobson,  I. Kaliman,  T. Kus,  A. Landau,  
 Jie Liu,  E. I. Proynov,  R. M. Richard,  R. P. Steele,  E. J. Sundstrom,  
 H. L. Woodcock III,  P. M. Zimmerman,  D. Zuev,  B. Albrecht,  E. Alguire,  
 S. A. Baeppler,  D. Barton,  Z. Benda,  Y. A. Bernard,  E. J. Berquist,  
 K. B. Bravaya,  H. Burton,  D. Casanova,  Chun-Min Chang,  Yunqing Chen,  
 A. Chien,  K. D. Closser,  M. P. Coons,  S. Coriani,  S. Dasgupta,  
 A. L. Dempwolff,  M. Diedenhofen,  Hainam Do,  R. G. Edgar,  Po-Tung Fang,  
 S. Faraji,  S. Fatehi,  Qingguo Feng,  K. D. Fenk,  J. Fosso-Tande,  
 Qinghui Ge,  A. Ghysels,  G. Gidofalvi,  J. Gomes,  J. Gonthier,  A. Gunina,  
 D. Hait,  M. W. D. Hanson-Heine,  P. H. P. Harbach,  A. W. Hauser,  
 J. E. Herr,  E. G. Hohenstein,  Z. C. Holden,  Kerwin Hui,  B. C. Huynh,  
 T.-C. Jagau,  Hyunjun Ji,  B. Kaduk,  K. Khistyaev,  Jaehoon Kim,  
 P. Klunzinger,  K. Koh,  D. Kosenkov,  L. Koulias,  T. Kowalczyk,  
 C. M. Krauter,  A. Kunitsa,  Ka Un Lao,  A. Laurent,  K. V. Lawler,  
 Joonho Lee,  D. Lefrancois,  S. Lehtola,  D. S. Levine,  Yi-Pei Li,  
 You-Sheng Lin,  Fenglai Liu,  E. Livshits,  A. Luenser,  P. Manohar,  
 E. Mansoor,  S. F. Manzer,  Shan-Ping Mao,  Yuezhi Mao,  N. Mardirossian,  
 A. V. Marenich,  T. Markovich,  L. A. Martinez-Martinez,  S. A. Maurer,  
 N. J. Mayhall,  S. C. McKenzie,  J.-M. Mewes,  A. F. Morrison,  
 J. W. Mullinax,  K. Nanda,  T. S. Nguyen-Beck,  R. Olivares-Amaya,  
 J. A. Parkhill,  T. M. Perrine,  F. Plasser,  P. Pokhilko,  S. Prager,  
 A. Prociuk,  E. Ramos,  D. R. Rehn,  F. Rob,  M. Schneider,  N. Sergueev,  
 S. M. Sharada,  S. Sharma,  D. W. Small,  T. Stauch,  T. Stein,  
 Yu-Chuan Su,  A. J. W. Thom,  A. Tkatchenko,  T. Tsuchimochi,  N. M. Tubman,  
 L. Vogt,  M. L. Vidal,  O. Vydrov,  M. A. Watson,  J. Wenzel,  
 M. de Wergifosse,  T. A. Wesolowski,  A. White,  J. Witte,  A. Yamada,  
 Jun Yang,  K. Yao,  S. Yeganeh,  S. R. Yost,  Zhi-Qiang You,  A. Zech,  
 Igor Ying Zhang,  Xing Zhang,  Yan Zhao,  Ying Zhu,  B. R. Brooks,  
 G. K. L. Chan,  C. J. Cramer,  M. S. Gordon,  W. J. Hehre,  A. Klamt,  
 M. W. Schmidt,  C. D. Sherrill,  D. G. Truhlar,  A. Aspuru-Guzik,  R. Baer,  
 A. T. Bell,  N. A. Besley,  Jeng-Da Chai,  A. E. DePrince, III,  
 R. A. DiStasio Jr.,  A. Dreuw,  B. D. Dunietz,  T. R. Furlani,  
 Chao-Ping Hsu,  Yousung Jung,  Jing Kong,  D. S. Lambrecht,  WanZhen Liang,  
 C. Ochsenfeld,  V. A. Rassolov,  L. V. Slipchenko,  J. E. Subotnik,  
 T. Van Voorhis,  J. M. Herbert,  A. I. Krylov,  P. M. W. Gill,  M. Head-Gordon

 Contributors to earlier versions of Q-Chem not listed above: 
 R. D. Adamson,  B. Austin,  J. Baker,  G. J. O. Beran,  K. Brandhorst,  
 S. T. Brown,  E. F. C. Byrd,  A. K. Chakraborty,  C.-L. Cheng,  
 Siu Hung Chien,  D. M. Chipman,  D. L. Crittenden,  H. Dachsel,  
 R. J. Doerksen,  A. D. Dutoi,  L. Fusti-Molnar,  W. A. Goddard III,  
 A. Golubeva-Zadorozhnaya,  S. R. Gwaltney,  G. Hawkins,  A. Heyden,  
 S. Hirata,  G. Kedziora,  F. J. Keil,  C. Kelley,  Jihan Kim,  R. A. King,  
 R. Z. Khaliullin,  P. P. Korambath,  W. Kurlancheek,  A. M. Lee,  M. S. Lee,  
 S. V. Levchenko,  Ching Yeh Lin,  D. Liotard,  R. C. Lochan,  I. Lotan,  
 P. E. Maslen,  N. Nair,  D. P. O'Neill,  D. Neuhauser,  E. Neuscamman,  
 C. M. Oana,  R. Olson,  B. Peters,  R. Peverati,  P. A. Pieniazek,  
 Y. M. Rhee,  J. Ritchie,  M. A. Rohrdanz,  E. Rosta,  N. J. Russ,  
 H. F. Schaefer III,  N. E. Schultz,  N. Shenvi,  A. C. Simmonett,  A. Sodt,  
 D. Stuck,  K. S. Thanthiriwatte,  V. Vanovschi,  Tao Wang,  A. Warshel,  
 C. F. Williams,  Q. Wu,  X. Xu,  W. Zhang

 Please cite Q-Chem as follows:
 Y. Shao et al., Mol. Phys. 113, 184-215 (2015)
 DOI: 10.1080/00268976.2014.952696

 Q-Chem 5.1.1 for Intel X86 EM64T Linux

 Parts of Q-Chem use Armadillo 8.300.2 (Tropical Shenanigans).
 http://arma.sourceforge.net/

 Q-Chem begins on Tue Aug 28 09:03:49 2018  

Host: 
0

     Scratch files written to /scratch/taweetham/qchem17060//
The previous job contains 0 fragments, simply inherited here
Input Ideriv = 2
Curr. Ideriv = -1
Max.  Ideriv = 2

Checking the input file for inconsistencies... 	...done.

--------------------------------------------------------------
User input:
--------------------------------------------------------------

$molecule
read
$end

$rem
   SCF_GUESS 	READ
   JOB_TYPE 	FREQUENCY
   BASIS 	6-311++G**
   EXCHANGE 	B3LYP
   MEM_TOTAL	7500	
$end


--------------------------------------------------------------
 ----------------------------------------------------------------
             Standard Nuclear Orientation (Angstroms)
    I     Atom           X                Y                Z
 ----------------------------------------------------------------
    1      H       1.2352669520     0.9227505445    -0.0000000000
    2      H      -1.2352669520     0.9227505445    -0.0000000000
    3      H       1.2352669520    -0.9227505445     0.0000000000
    4      H      -1.2352669520    -0.9227505445     0.0000000000
    5      C       0.6644643908     0.0000000000     0.0000000000
    6      C      -0.6644643908    -0.0000000000    -0.0000000000
 ----------------------------------------------------------------
 Molecular Point Group                 D2h   NOp =  8
 Largest Abelian Subgroup              D2h   NOp =  8
 Nuclear Repulsion Energy =    33.3986648622 hartrees
 There are        8 alpha and        8 beta electrons
 Requested basis set is 6-311++G(d,p)
 There are 32 shells and 72 basis functions

 Total QAlloc Memory Limit   7500 MB
 Mega-Array Size       188 MB
 MEM_STATIC part       192 MB

                       Distance Matrix (Angstroms)
             H (  1)   H (  2)   H (  3)   H (  4)   C (  5)
   H (  2)  2.470534
   H (  3)  1.845501  3.083733
   H (  4)  3.083733  1.845501  2.470534
   C (  5)  1.085027  2.111977  1.085027  2.111977
   C (  6)  2.111977  1.085027  2.111977  1.085027  1.328929

 A cutoff of  1.0D-11 yielded    528 shell pairs
 There are      2708 function pairs (      2865 Cartesian)

 -------------------------------------------------------
 OpenMP Integral Computing Module                       
 Release: version 1.0, May 2013, Q-Chem Inc. Pittsburgh 
 -------------------------------------------------------
 Integral Job Info:
 Integral job number is                      11
 Integral operator is                         1
 short-range coefficients                     0
 long-range coefficients              100000000
 Omega coefficients                           0
 if combine SR and LR in K                    0
 Integral screening is                        0
 Integral computing path is                   2
 max size of driver memory is            800000
 size of driver memory is                593474
 size of scratch memory is              2361544
 max col of scratch BK array               1296
 max len of scratch array in speh3          155
 max len of scratch index in speh4           18
 max int batch size is                      520
 min int batch size is                       52
 fixed nKL is                                52
 max L of basis functions is                  2
 order of int derivative is                   0
 number of shells is                         32
 number of basis is                          74
 number of cartesian basis is                74
 number of contracted shell pairs           528
 number of primitive shell pairs           1367
 maxK2 (contraction) of shell pair           36
 max number of K2 of shell pair               1
 max number of CS2 of shell pair             80
 max number of PS2 of shell pair            150
 mem total for path MDJ                  509196
 -------------------------------------------------------
 Smallest overlap matrix eigenvalue = 1.43E-04
 Guess MOs from SCF MO coefficient file

 -----------------------------------------------------------------------
  General SCF calculation program by
  Eric Jon Sundstrom, Paul Horn, Yuezhi Mao, Dmitri Zuev, Alec White,
  David Stuck, Shaama M.S., Shane Yost, Joonho Lee, David Small,
  Daniel Levine, Susi Lehtola, Hugh Burton, Evgeny Epifanovsky
 -----------------------------------------------------------------------
 Exchange:     0.2000 Hartree-Fock + 0.0800 Slater + 0.7200 B88
 Correlation:  0.1900 VWN1RPA + 0.8100 LYP
 Using SG-1 standard quadrature grid
 using 4 threads for integral computing
 -------------------------------------------------------
 OpenMP Integral computing Module                
 Release: version 2.0, May 2017, Q-Chem Inc. Pleasanton 
 -------------------------------------------------------
 -------------------------------------------------------
 OpenMP BLAS3 based DFT computing Module                
 Release: version 1.0, May 2013, Q-Chem Inc. Pittsburgh 
 -------------------------------------------------------
 A restricted SCF calculation will be
 performed using DIIS
 SCF converges when DIIS error is below 1.0e-08
 ---------------------------------------
  Cycle       Energy         DIIS error
 ---------------------------------------
    1     -78.6155165789      9.19e-09  
    2     -78.6155165295      5.45e-09  Convergence criterion met
 ---------------------------------------
 SCF time:   CPU 0.59s  wall 0.00s 
 SCF   energy in the final basis set =      -78.6155165295
 Total energy in the final basis set =      -78.6155165295

 --------------------------------------------------------------
             Orbital Energies (a.u.) and Symmetries
 --------------------------------------------------------------

 Alpha MOs, Restricted
 -- Occupied --                  
-10.175 -10.174  -0.767  -0.585  -0.475  -0.428  -0.361  -0.281
  1 Ag    1 B3u   2 Ag    2 B3u   1 B2u   3 Ag    1 B1g   1 B1u                
 -- Virtual --                   
 -0.011   0.001   0.019   0.022   0.054   0.067   0.081   0.112
  1 B2g   4 Ag    3 B3u   2 B2u   2 B1g   2 B1u   5 Ag    6 Ag                 
  0.124   0.128   0.143   0.154   0.157   0.165   0.173   0.203
  2 B2g   4 B3u   3 B2u   7 Ag    5 B3u   4 B2u   3 B1g   6 B3u                
  0.349   0.363   0.439   0.445   0.518   0.536   0.541   0.600
  4 B1g   7 B3u   8 Ag    5 B2u   9 Ag    8 B3u   3 B1u   3 B2g                
  0.643   0.729   0.740   0.756   0.773   0.864   0.994   1.093
  6 B2u   9 B3u   5 B1g  10 Ag    6 B1g  10 B3u   1 B3g   4 B1u                
  1.109   1.383   1.428   1.446   1.599   1.601   1.602   1.611
  1 Au   11 Ag    7 B1g   7 B2u  12 Ag   11 B3u   8 B2u   4 B2g                
  1.764   1.791   1.968   2.081   2.105   2.153   2.157   2.241
  5 B1u   2 B3g  12 B3u   8 B1g   5 B2g  13 Ag    2 Au   13 B3u                
  2.343   2.430   2.564   2.571   2.694   2.711   2.719   2.808
 14 Ag    9 B2u  10 B2u   9 B1g  15 Ag   14 B3u   6 B1u  15 B3u                
  2.883   3.160   3.431   3.655   3.826   4.119  23.745  24.276
  6 B2g  10 B1g  16 Ag   11 B2u  11 B1g  16 B3u  17 Ag   17 B3u                

 Beta MOs, Restricted
 -- Occupied --                  
-10.175 -10.174  -0.767  -0.585  -0.475  -0.428  -0.361  -0.281
  1 Ag    1 B3u   2 Ag    2 B3u   1 B2u   3 Ag    1 B1g   1 B1u                
 -- Virtual --                   
 -0.011   0.001   0.019   0.022   0.054   0.067   0.081   0.112
  1 B2g   4 Ag    3 B3u   2 B2u   2 B1g   2 B1u   5 Ag    6 Ag                 
  0.124   0.128   0.143   0.154   0.157   0.165   0.173   0.203
  2 B2g   4 B3u   3 B2u   7 Ag    5 B3u   4 B2u   3 B1g   6 B3u                
  0.349   0.363   0.439   0.445   0.518   0.536   0.541   0.600
  4 B1g   7 B3u   8 Ag    5 B2u   9 Ag    8 B3u   3 B1u   3 B2g                
  0.643   0.729   0.740   0.756   0.773   0.864   0.994   1.093
  6 B2u   9 B3u   5 B1g  10 Ag    6 B1g  10 B3u   1 B3g   4 B1u                
  1.109   1.383   1.428   1.446   1.599   1.601   1.602   1.611
  1 Au   11 Ag    7 B1g   7 B2u  12 Ag   11 B3u   8 B2u   4 B2g                
  1.764   1.791   1.968   2.081   2.105   2.153   2.157   2.241
  5 B1u   2 B3g  12 B3u   8 B1g   5 B2g  13 Ag    2 Au   13 B3u                
  2.343   2.430   2.564   2.571   2.694   2.711   2.719   2.808
 14 Ag    9 B2u  10 B2u   9 B1g  15 Ag   14 B3u   6 B1u  15 B3u                
  2.883   3.160   3.431   3.655   3.826   4.119  23.745  24.276
  6 B2g  10 B1g  16 Ag   11 B2u  11 B1g  16 B3u  17 Ag   17 B3u                
 --------------------------------------------------------------

          Ground-State Mulliken Net Atomic Charges

     Atom                 Charge (a.u.)
  ----------------------------------------
      1 H                     0.110826
      2 H                     0.110826
      3 H                     0.110826
      4 H                     0.110826
      5 C                    -0.221652
      6 C                    -0.221652
  ----------------------------------------
  Sum of atomic charges =    -0.000000

 -----------------------------------------------------------------
                    Cartesian Multipole Moments
 -----------------------------------------------------------------
    Charge (ESU x 10^10)
                -0.0000
    Dipole Moment (Debye)
         X       0.0000      Y      -0.0000      Z      -0.0000
       Tot       0.0000
    Quadrupole Moments (Debye-Ang)
        XX     -12.3942     XY      -0.0000     YY     -12.4443
        XZ      -0.0000     YZ      -0.0000     ZZ     -15.8941
    Octopole Moments (Debye-Ang^2)
       XXX       0.0000    XXY      -0.0000    XYY      -0.0000
       YYY       0.0000    XXZ      -0.0000    XYZ       0.0000
       YYZ      -0.0000    XZZ       0.0000    YZZ       0.0000
       ZZZ      -0.0000
    Hexadecapole Moments (Debye-Ang^3)
      XXXX     -69.8746   XXXY      -0.0000   XXYY     -13.7453
      XYYY      -0.0000   YYYY     -28.0332   XXXZ      -0.0000
      XXYZ       0.0000   XYYZ      -0.0000   YYYZ      -0.0000
      XXZZ     -16.1319   XYZZ      -0.0000   YYZZ      -8.8264
      XZZZ      -0.0000   YZZZ      -0.0000   ZZZZ     -20.7483
 -----------------------------------------------------------------
 Calculating MO derivatives via CPSCF
 D1JvT checksum  = 64224 3599.4618154284
 D1KAT checksum  = 122688 551.6398711631
   1         3          18      0.220853    0.092532
   2         3          18      0.017825    0.007871
   3         3          18      0.000962    0.000460
   4         7          14      0.000048    0.000026
   5        21           0      0.000000    0.000000    Roots Converged
 Time for AOints: 0.5 s (CPU) 0.1 s (wall)
 ------------------------------------------------------------------------------
                     AOints        : Timing summary (seconds)
 ------------------------------------------------------------------------------
     job step          cpu (% of tot)      sys (% of tot)     wall (% of tot)
 ------------------------------------------------------------------------------
  cpscf_lag         0.6335E+01 (29.8)   0.4000E-05 (66.7)   0.1700E+01 (30.3)
  iterzp            0.1434E+02 (67.5)   0.2000E-05 (33.3)   0.3742E+01 (66.8)
  make_fx           0.0000E+00 ( 0.0)   0.0000E+00 ( 0.0)   0.0000E+00 ( 0.0)
  AOints            0.5407E+00 ( 2.5)   0.0000E+00 ( 0.0)   0.1465E+00 ( 2.6)
 ------------------------------------------------------------------------------
   Grand Totals     0.2123E+02          0.6000E-05          0.5604E+01
 ------------------------------------------------------------------------------
 Calculating analytic Hessian of the SCF energy
 Polarizability Matrix (a.u.)
            1           2           3
    1 -35.2743068  -0.0000000  -0.0000000
    2  -0.0000000 -21.9099425   0.0000000
    3  -0.0000000   0.0000000 -18.9659227

 Direct stationary perturbation theory relativistic correction:

 rels  =       0.017480392534
 relv  =      -0.072804848995
 rel2e =       0.026698579991
 E_rel =      -0.028625876469

 Hessian of the SCF Energy
            1           2           3           4           5           6
    1   0.1363407   0.1344880  -0.0000000   0.0013757   0.0002120   0.0000000
    2   0.1344880   0.2719642   0.0000000  -0.0002120   0.0013656  -0.0000000
    3  -0.0000000   0.0000000   0.0238966   0.0000000  -0.0000000  -0.0086814
    4   0.0013757  -0.0002120   0.0000000   0.1363407  -0.1344880  -0.0000000
    5   0.0002120   0.0013656  -0.0000000  -0.1344880   0.2719642   0.0000000
    6   0.0000000  -0.0000000  -0.0086814  -0.0000000   0.0000000   0.0238966
    7   0.0095528  -0.0135712  -0.0000000  -0.0048069  -0.0007435   0.0000000
    8   0.0135712  -0.0161465  -0.0000000  -0.0007435   0.0016750  -0.0000000
    9   0.0000000  -0.0000000   0.0028025  -0.0000000   0.0000000   0.0126891
   10  -0.0048069   0.0007435  -0.0000000   0.0095528   0.0135712   0.0000000
   11   0.0007435   0.0016750   0.0000000  -0.0135712  -0.0161465  -0.0000000
   12  -0.0000000   0.0000000   0.0126891   0.0000000  -0.0000000   0.0028025
   13  -0.1285631  -0.1236293   0.0000000  -0.0138993  -0.0021810  -0.0000000
   14  -0.1189485  -0.2622407  -0.0000000   0.0300662   0.0033824   0.0000000
   15   0.0000000  -0.0000000  -0.0366832   0.0000000   0.0000000   0.0059763
   16  -0.0138993   0.0021810  -0.0000000  -0.1285631   0.1236293   0.0000000
   17  -0.0300662   0.0033824   0.0000000   0.1189485  -0.2622407  -0.0000000
   18  -0.0000000   0.0000000   0.0059763   0.0000000  -0.0000000  -0.0366832
            7           8           9          10          11          12
    1   0.0095528   0.0135712   0.0000000  -0.0048069   0.0007435  -0.0000000
    2  -0.0135712  -0.0161465  -0.0000000   0.0007435   0.0016750   0.0000000
    3  -0.0000000  -0.0000000   0.0028025  -0.0000000   0.0000000   0.0126891
    4  -0.0048069  -0.0007435  -0.0000000   0.0095528  -0.0135712   0.0000000
    5  -0.0007435   0.0016750   0.0000000   0.0135712  -0.0161465  -0.0000000
    6   0.0000000  -0.0000000   0.0126891   0.0000000  -0.0000000   0.0028025
    7   0.1363407  -0.1344880   0.0000000   0.0013757  -0.0002120  -0.0000000
    8  -0.1344880   0.2719642   0.0000000   0.0002120   0.0013656   0.0000000
    9   0.0000000   0.0000000   0.0238966   0.0000000  -0.0000000  -0.0086814
   10   0.0013757   0.0002120   0.0000000   0.1363407   0.1344880  -0.0000000
   11  -0.0002120   0.0013656  -0.0000000   0.1344880   0.2719642  -0.0000000
   12  -0.0000000   0.0000000  -0.0086814  -0.0000000  -0.0000000   0.0238966
   13  -0.1285631   0.1236293  -0.0000000  -0.0138993   0.0021810   0.0000000
   14   0.1189485  -0.2622407   0.0000000  -0.0300662   0.0033824  -0.0000000
   15  -0.0000000   0.0000000  -0.0366832  -0.0000000   0.0000000   0.0059763
   16  -0.0138993  -0.0021810  -0.0000000  -0.1285631  -0.1236293   0.0000000
   17   0.0300662   0.0033824  -0.0000000  -0.1189485  -0.2622407   0.0000000
   18   0.0000000  -0.0000000   0.0059763   0.0000000   0.0000000  -0.0366832
           13          14          15          16          17          18
    1  -0.1285631  -0.1189485   0.0000000  -0.0138993  -0.0300662  -0.0000000
    2  -0.1236293  -0.2622407  -0.0000000   0.0021810   0.0033824   0.0000000
    3   0.0000000  -0.0000000  -0.0366832  -0.0000000   0.0000000   0.0059763
    4  -0.0138993   0.0300662   0.0000000  -0.1285631   0.1189485   0.0000000
    5  -0.0021810   0.0033824   0.0000000   0.1236293  -0.2622407  -0.0000000
    6  -0.0000000   0.0000000   0.0059763   0.0000000  -0.0000000  -0.0366832
    7  -0.1285631   0.1189485  -0.0000000  -0.0138993   0.0300662   0.0000000
    8   0.1236293  -0.2622407   0.0000000  -0.0021810   0.0033824  -0.0000000
    9  -0.0000000   0.0000000  -0.0366832  -0.0000000  -0.0000000   0.0059763
   10  -0.0138993  -0.0300662  -0.0000000  -0.1285631  -0.1189485   0.0000000
   11   0.0021810   0.0033824   0.0000000  -0.1236293  -0.2622407   0.0000000
   12   0.0000000  -0.0000000   0.0059763   0.0000000   0.0000000  -0.0366832
   13   0.8503590  -0.0000000  -0.0000000  -0.5654342   0.0000000   0.0000000
   14  -0.0000000   0.6288072   0.0000000   0.0000000  -0.1110906  -0.0000000
   15  -0.0000000   0.0000000   0.1097800   0.0000000  -0.0000000  -0.0483662
   16  -0.5654342   0.0000000   0.0000000   0.8503590  -0.0000000  -0.0000000
   17   0.0000000  -0.1110906  -0.0000000  -0.0000000   0.6288072   0.0000000
   18   0.0000000  -0.0000000  -0.0483662  -0.0000000   0.0000000   0.1097800
 Gradient time:  CPU 28.12 s  wall 7.59 s
 **********************************************************************
 **                                                                  **
 **                       VIBRATIONAL ANALYSIS                       **
 **                       --------------------                       **
 **                                                                  **
 **        VIBRATIONAL FREQUENCIES (CM**-1) AND NORMAL MODES         **
 **     FORCE CONSTANTS (mDYN/ANGSTROM) AND REDUCED MASSES (AMU)     **
 **                  INFRARED INTENSITIES (KM/MOL)                   **
 **                                                                  **
 **********************************************************************


 Mode:                 1                      2                      3
 Frequency:       834.52                 969.72                 972.79
 Force Cnst:      0.4279                 0.6431                 0.8468
 Red. Mass:       1.0428                 1.1607                 1.5188
 IR Active:          YES                    YES                    NO 
 IR Intens:        0.704                112.207                  0.000
 Raman Active:       NO                     NO                     YES
               X      Y      Z        X      Y      Z        X      Y      Z
 H          0.439 -0.237  0.000   -0.000  0.000  0.497   -0.000  0.000 -0.488
 H         -0.439 -0.237 -0.000    0.000  0.000  0.497   -0.000 -0.000  0.488
 H         -0.439 -0.237 -0.000    0.000  0.000  0.497    0.000  0.000 -0.488
 H          0.439 -0.237  0.000   -0.000  0.000  0.497    0.000 -0.000  0.488
 C         -0.000  0.040  0.000   -0.000 -0.000 -0.083    0.000 -0.000  0.152
 C          0.000  0.040 -0.000    0.000  0.000 -0.083   -0.000  0.000 -0.152
 TransDip   0.000 -0.027  0.000   -0.000  0.000  0.339   -0.000  0.000 -0.000

 Mode:                 4                      5                      6
 Frequency:      1055.18                1238.35                1377.60
 Force Cnst:      0.6611                 1.3792                 1.3682
 Red. Mass:       1.0078                 1.5264                 1.2236
 IR Active:          NO                     NO                     NO 
 IR Intens:        0.000                  0.000                  0.000
 Raman Active:       NO                     YES                    YES
               X      Y      Z        X      Y      Z        X      Y      Z
 H          0.000 -0.000 -0.500    0.467 -0.143  0.000   -0.455  0.196 -0.000
 H         -0.000 -0.000  0.500    0.467  0.143 -0.000    0.455  0.196  0.000
 H         -0.000 -0.000  0.500   -0.467 -0.143 -0.000   -0.455 -0.196  0.000
 H          0.000 -0.000 -0.500   -0.467  0.143  0.000    0.455 -0.196 -0.000
 C          0.000  0.000  0.000    0.000  0.154  0.000   -0.099  0.000  0.000
 C          0.000 -0.000 -0.000   -0.000 -0.154 -0.000    0.099 -0.000 -0.000
 TransDip  -0.000 -0.000  0.000    0.000  0.000  0.000   -0.000  0.000 -0.000

 Mode:                 7                      8                      9
 Frequency:      1472.22                1683.22                3123.70
 Force Cnst:      1.4200                 5.2411                 6.0235
 Red. Mass:       1.1119                 3.1397                 1.0478
 IR Active:          YES                    NO                     YES
 IR Intens:       10.054                  0.000                 17.084
 Raman Active:       NO                     YES                    NO 
               X      Y      Z        X      Y      Z        X      Y      Z
 H          0.410 -0.282 -0.000   -0.240  0.379  0.000   -0.254 -0.430 -0.000
 H          0.410  0.282  0.000    0.240  0.379 -0.000   -0.254  0.430  0.000
 H          0.410  0.282  0.000   -0.240 -0.379  0.000   -0.254  0.430  0.000
 H          0.410 -0.282 -0.000    0.240 -0.379 -0.000   -0.254 -0.430  0.000
 C         -0.069 -0.000 -0.000    0.311  0.000 -0.000    0.043  0.000  0.000
 C         -0.069  0.000  0.000   -0.311  0.000  0.000    0.043 -0.000 -0.000
 TransDip   0.102  0.000  0.000    0.000 -0.000 -0.000    0.132 -0.000  0.000

 Mode:                10                     11                     12
 Frequency:      3138.13                3195.40                3223.81
 Force Cnst:      6.2252                 6.7016                 6.8436
 Red. Mass:       1.0729                 1.1140                 1.1176
 IR Active:          NO                     NO                     YES
 IR Intens:        0.000                  0.000                 25.616
 Raman Active:       YES                    YES                    NO 
               X      Y      Z        X      Y      Z        X      Y      Z
 H          0.255  0.428 -0.000   -0.265 -0.421 -0.000    0.266  0.421 -0.000
 H         -0.255  0.428  0.000   -0.265  0.421  0.000   -0.266  0.421  0.000
 H          0.255 -0.428 -0.000    0.265 -0.421  0.000   -0.266  0.421  0.000
 H         -0.255 -0.428  0.000    0.265  0.421 -0.000    0.266  0.421 -0.000
 C         -0.054 -0.000  0.000   -0.000  0.069  0.000    0.000 -0.071 -0.000
 C          0.054 -0.000 -0.000   -0.000 -0.069 -0.000   -0.000 -0.071  0.000
 TransDip  -0.000 -0.000  0.000   -0.000  0.000 -0.000   -0.000 -0.162  0.000

 STANDARD THERMODYNAMIC QUANTITIES AT   298.15 K  AND     1.00 ATM

   This Molecule has  0 Imaginary Frequencies
   Zero point vibrational energy:       31.857 kcal/mol

   Atom    1 Element H  Has Mass    1.00783
   Atom    2 Element H  Has Mass    1.00783
   Atom    3 Element H  Has Mass    1.00783
   Atom    4 Element H  Has Mass    1.00783
   Atom    5 Element C  Has Mass   12.00000
   Atom    6 Element C  Has Mass   12.00000
   Molecular Mass:    28.031320 amu
   Principal axes and moments of inertia in amu*Bohr^2:
                             1           2           3
    Eigenvalues --       12.25783    59.80690    72.06473
          X               1.00000    -0.00000     0.00000
          Y               0.00000     1.00000     0.00000
          Z               0.00000    -0.00000     1.00000
   Rotational Symmetry Number is   4
   The Molecule is an Asymmetric Top
   Translational Enthalpy:        0.889 kcal/mol
   Rotational Enthalpy:           0.889 kcal/mol
   Vibrational Enthalpy:         31.990 kcal/mol
   gas constant (RT):             0.592 kcal/mol
   Translational Entropy:        35.927  cal/mol.K
   Rotational Entropy:           15.853  cal/mol.K
   Vibrational Entropy:           0.540  cal/mol.K

   Total Enthalpy:               34.360 kcal/mol
   Total Entropy:                52.319  cal/mol.K

 ======================================================================

 STANDARD THERMODYNAMIC QUANTITIES FOR ANHARMONIC VIBRATION -- TOSH

   Zero point vibrational energy: ************ kcal/mol

   Vibrational Enthalpy:       Infinity kcal/mol
   Vibrational Entropy:             NaN  cal/mol.K

   Total Enthalpy:             Infinity kcal/mol
   Total Entropy:                   NaN  cal/mol.K

 ======================================================================

 STANDARD THERMODYNAMIC QUANTITIES FOR ANHARMONIC VIBRATION -- VPT2

   Zero point vibrational energy: ************ kcal/mol

   Vibrational Enthalpy:       Infinity kcal/mol
   Vibrational Entropy:             NaN  cal/mol.K

   Total Enthalpy:             Infinity kcal/mol
   Total Entropy:                   NaN  cal/mol.K

 ======================================================================

Archival summary:
1\1\TWL01\FREQ\ProcedureUnspecified\BasisUnspecified\24\taweetha\TueAug2809:03:572018TueAug2809:03:572018\0\\#,FREQ,ProcedureUnspecified,BasisUnspecified,\\0,1\C\H,1,1.08503\H,1,1.08503,2,116.519\C,1,1.32893,2,121.74,3,-180,0\H,4,1.08503,1,121.74,2,-0,0\H,4,1.08503,1,121.74,2,180,0\\\@

 Total job time:  7.82s(wall), 28.78s(cpu) 
 Tue Aug 28 09:03:57 2018

        *************************************************************
        *                                                           *
        *  Thank you very much for using Q-Chem.  Have a nice day.  *
        *                                                           *
        *************************************************************
