# Supplementary material for: Geometric and energetic data from ab initio calculations of haloethene, haloimine, halomethylenephosphine, haloiminophosphine, halodiazene, halodiphosphene and halocyclopropane
Source: Data Brief. 2019 Nov 2;27:104738. doi: 10.1016/j.dib.2019.104738 (PMC6861602; doi:10.1016/j.dib.2019.104738)
Supplement: Multimedia component 2 [file mmc2.zip › CC/B3LYP/HHCCHI.out]

Q-Chem Developer Version!
                  Welcome to Q-Chem
     A Quantum Leap Into The Future Of Chemistry


 Q-Chem 5.1, Q-Chem, Inc., Pleasanton, CA (2018)

 Yihan Shao,  Zhengting Gan,  E. Epifanovsky,  A. T. B. Gilbert,  M. Wormit,  
 J. Kussmann,  A. W. Lange,  A. Behn,  Jia Deng,  Xintian Feng,  D. Ghosh,  
 M. Goldey,  P. R. Horn,  L. D. Jacobson,  I. Kaliman,  T. Kus,  A. Landau,  
 Jie Liu,  E. I. Proynov,  R. M. Richard,  R. P. Steele,  E. J. Sundstrom,  
 H. L. Woodcock III,  P. M. Zimmerman,  D. Zuev,  B. Albrecht,  E. Alguire,  
 S. A. Baeppler,  D. Barton,  Z. Benda,  Y. A. Bernard,  E. J. Berquist,  
 K. B. Bravaya,  H. Burton,  D. Casanova,  Chun-Min Chang,  Yunqing Chen,  
 A. Chien,  K. D. Closser,  M. P. Coons,  S. Coriani,  S. Dasgupta,  
 A. L. Dempwolff,  M. Diedenhofen,  Hainam Do,  R. G. Edgar,  Po-Tung Fang,  
 S. Faraji,  S. Fatehi,  Qingguo Feng,  K. D. Fenk,  J. Fosso-Tande,  
 Qinghui Ge,  A. Ghysels,  G. Gidofalvi,  J. Gomes,  J. Gonthier,  A. Gunina,  
 D. Hait,  M. W. D. Hanson-Heine,  P. H. P. Harbach,  A. W. Hauser,  
 J. E. Herr,  E. G. Hohenstein,  Z. C. Holden,  Kerwin Hui,  B. C. Huynh,  
 T.-C. Jagau,  Hyunjun Ji,  B. Kaduk,  K. Khistyaev,  Jaehoon Kim,  
 P. Klunzinger,  K. Koh,  D. Kosenkov,  L. Koulias,  T. Kowalczyk,  
 C. M. Krauter,  A. Kunitsa,  Ka Un Lao,  A. Laurent,  K. V. Lawler,  
 Joonho Lee,  D. Lefrancois,  S. Lehtola,  D. S. Levine,  Yi-Pei Li,  
 You-Sheng Lin,  Fenglai Liu,  E. Livshits,  A. Luenser,  P. Manohar,  
 E. Mansoor,  S. F. Manzer,  Shan-Ping Mao,  Yuezhi Mao,  N. Mardirossian,  
 A. V. Marenich,  T. Markovich,  L. A. Martinez-Martinez,  S. A. Maurer,  
 N. J. Mayhall,  S. C. McKenzie,  J.-M. Mewes,  A. F. Morrison,  
 J. W. Mullinax,  K. Nanda,  T. S. Nguyen-Beck,  R. Olivares-Amaya,  
 J. A. Parkhill,  T. M. Perrine,  F. Plasser,  P. Pokhilko,  S. Prager,  
 A. Prociuk,  E. Ramos,  D. R. Rehn,  F. Rob,  M. Schneider,  N. Sergueev,  
 S. M. Sharada,  S. Sharma,  D. W. Small,  T. Stauch,  T. Stein,  
 Yu-Chuan Su,  A. J. W. Thom,  A. Tkatchenko,  T. Tsuchimochi,  N. M. Tubman,  
 L. Vogt,  M. L. Vidal,  O. Vydrov,  M. A. Watson,  J. Wenzel,  
 M. de Wergifosse,  T. A. Wesolowski,  A. White,  J. Witte,  A. Yamada,  
 Jun Yang,  K. Yao,  S. Yeganeh,  S. R. Yost,  Zhi-Qiang You,  A. Zech,  
 Igor Ying Zhang,  Xing Zhang,  Yan Zhao,  Ying Zhu,  B. R. Brooks,  
 G. K. L. Chan,  C. J. Cramer,  M. S. Gordon,  W. J. Hehre,  A. Klamt,  
 M. W. Schmidt,  C. D. Sherrill,  D. G. Truhlar,  A. Aspuru-Guzik,  R. Baer,  
 A. T. Bell,  N. A. Besley,  Jeng-Da Chai,  A. E. DePrince, III,  
 R. A. DiStasio Jr.,  A. Dreuw,  B. D. Dunietz,  T. R. Furlani,  
 Chao-Ping Hsu,  Yousung Jung,  Jing Kong,  D. S. Lambrecht,  WanZhen Liang,  
 C. Ochsenfeld,  V. A. Rassolov,  L. V. Slipchenko,  J. E. Subotnik,  
 T. Van Voorhis,  J. M. Herbert,  A. I. Krylov,  P. M. W. Gill,  M. Head-Gordon

 Contributors to earlier versions of Q-Chem not listed above: 
 R. D. Adamson,  B. Austin,  J. Baker,  G. J. O. Beran,  K. Brandhorst,  
 S. T. Brown,  E. F. C. Byrd,  A. K. Chakraborty,  C.-L. Cheng,  
 Siu Hung Chien,  D. M. Chipman,  D. L. Crittenden,  H. Dachsel,  
 R. J. Doerksen,  A. D. Dutoi,  L. Fusti-Molnar,  W. A. Goddard III,  
 A. Golubeva-Zadorozhnaya,  S. R. Gwaltney,  G. Hawkins,  A. Heyden,  
 S. Hirata,  G. Kedziora,  F. J. Keil,  C. Kelley,  Jihan Kim,  R. A. King,  
 R. Z. Khaliullin,  P. P. Korambath,  W. Kurlancheek,  A. M. Lee,  M. S. Lee,  
 S. V. Levchenko,  Ching Yeh Lin,  D. Liotard,  R. C. Lochan,  I. Lotan,  
 P. E. Maslen,  N. Nair,  D. P. O'Neill,  D. Neuhauser,  E. Neuscamman,  
 C. M. Oana,  R. Olson,  B. Peters,  R. Peverati,  P. A. Pieniazek,  
 Y. M. Rhee,  J. Ritchie,  M. A. Rohrdanz,  E. Rosta,  N. J. Russ,  
 H. F. Schaefer III,  N. E. Schultz,  N. Shenvi,  A. C. Simmonett,  A. Sodt,  
 D. Stuck,  K. S. Thanthiriwatte,  V. Vanovschi,  Tao Wang,  A. Warshel,  
 C. F. Williams,  Q. Wu,  X. Xu,  W. Zhang

 Please cite Q-Chem as follows:
 Y. Shao et al., Mol. Phys. 113, 184-215 (2015)
 DOI: 10.1080/00268976.2014.952696

 Q-Chem 5.1.1 for Intel X86 EM64T Linux

 Parts of Q-Chem use Armadillo 8.300.2 (Tropical Shenanigans).
 http://arma.sourceforge.net/

 Q-Chem begins on Tue Aug 28 09:03:57 2018  

Host: 
0

     Scratch files written to /scratch/taweetham/qchem17114//
Input Ideriv = 2
Curr. Ideriv = -1
Max.  Ideriv = 2

Checking the input file for inconsistencies... 	...done.

--------------------------------------------------------------
User input:
--------------------------------------------------------------
inp/HHHI.inp
$molecule
0	1
H	-2.0	1.0	0.0
H	2.0	1.0	0.0
H	-2.0	-1.0	0.0
I	2.0	-1.0	0.0
C	-1.0	0.0	0.0
C	1.0	0.0	0.0
$end
$rem
   JOB_TYPE		OPTIMIZATION
   BASIS		6-311++G**
   EXCHANGE		B3LYP
$end

--------------------------------------------------------------
 ----------------------------------------------------------------
             Standard Nuclear Orientation (Angstroms)
    I     Atom           X                Y                Z
 ----------------------------------------------------------------
    1      H       3.9155126172     0.4895867648     0.0000000000
    2      H       0.1435018442     1.8207271512     0.0000000000
    3      H       3.2499424240    -1.3964186217    -0.0000000000
    4      I      -0.5220683490    -0.0652782353    -0.0000000000
    5      C       2.6397248274    -0.1206308319    -0.0000000000
    6      C       0.7537194409     0.5449393613     0.0000000000
 ----------------------------------------------------------------
 Molecular Point Group                 Cs    NOp =  2
 Largest Abelian Subgroup              Cs    NOp =  2
 Nuclear Repulsion Energy =   219.2990663873 hartrees
 There are       34 alpha and       34 beta electrons
 Requested basis set is 6-311++G(d,p)
 There are 51 shells and 127 basis functions

 Total QAlloc Memory Limit   2000 MB
 Mega-Array Size       188 MB
 MEM_STATIC part       192 MB
 A cutoff of  1.0D-11 yielded   1211 shell pairs
 There are      7706 function pairs (      8613 Cartesian)

 -------------------------------------------------------
 OpenMP Integral Computing Module                       
 Release: version 1.0, May 2013, Q-Chem Inc. Pittsburgh 
 -------------------------------------------------------
 Integral Job Info:
 Integral job number is                      11
 Integral operator is                         1
 short-range coefficients                     0
 long-range coefficients              100000000
 Omega coefficients                           0
 if combine SR and LR in K                    0
 Integral screening is                        0
 Integral computing path is                   2
 max size of driver memory is            800000
 size of driver memory is                593474
 size of scratch memory is             11861008
 max col of scratch BK array               1296
 max len of scratch array in speh3          155
 max len of scratch index in speh4           18
 max int batch size is                      520
 min int batch size is                       52
 fixed nKL is                                52
 max L of basis functions is                  2
 order of int derivative is                   0
 number of shells is                         51
 number of basis is                         134
 number of cartesian basis is               134
 number of contracted shell pairs          1211
 number of primitive shell pairs           2496
 maxK2 (contraction) of shell pair           36
 max number of K2 of shell pair               1
 max number of CS2 of shell pair            183
 max number of PS2 of shell pair            183
 mem total for path MDJ                  518396
 -------------------------------------------------------
 Smallest overlap matrix eigenvalue = 6.51E-04

 Scale SEOQF with 1.000000e-01/1.000000e-01/1.000000e-01

 Standard Electronic Orientation quadrupole field applied
 Nucleus-field energy     =     0.0000000036 hartrees
 Guess from superposition of atomic densities
 Warning:  Energy on first SCF cycle will be non-variational
 SAD guess density has 68.000000 electrons

 -----------------------------------------------------------------------
  General SCF calculation program by
  Eric Jon Sundstrom, Paul Horn, Yuezhi Mao, Dmitri Zuev, Alec White,
  David Stuck, Shaama M.S., Shane Yost, Joonho Lee, David Small,
  Daniel Levine, Susi Lehtola, Hugh Burton, Evgeny Epifanovsky
 -----------------------------------------------------------------------
 Exchange:     0.2000 Hartree-Fock + 0.0800 Slater + 0.7200 B88
 Correlation:  0.1900 VWN1RPA + 0.8100 LYP
 Using SG-1 standard quadrature grid
 using 4 threads for integral computing
 -------------------------------------------------------
 OpenMP Integral computing Module                
 Release: version 2.0, May 2017, Q-Chem Inc. Pleasanton 
 -------------------------------------------------------
 -------------------------------------------------------
 OpenMP BLAS3 based DFT computing Module                
 Release: version 1.0, May 2013, Q-Chem Inc. Pittsburgh 
 -------------------------------------------------------
 A restricted SCF calculation will be
 performed using DIIS
 SCF converges when DIIS error is below 1.0e-08
 ---------------------------------------
  Cycle       Energy         DIIS error
 ---------------------------------------
    1   -6998.2146061949      9.02e-02  
    2   -6996.4913115620      1.01e-02  
    3   -6995.5267947850      1.91e-02  
    4   -6996.5601916521      8.47e-03  
    5   -6996.6599158892      5.30e-03  
    6   -6996.7378560618      9.78e-04  
    7   -6996.7407640349      3.90e-04  
    8   -6996.7411285879      1.45e-04  
    9   -6996.7411953379      2.13e-05  
   10   -6996.7411967862      2.89e-06  
   11   -6996.7411967902      3.64e-06  
   12   -6996.7411968124      2.23e-06  
   13   -6996.7411968238      9.69e-07  
   14   -6996.7411968262      1.99e-07  
   15   -6996.7411968263      8.76e-09  Convergence criterion met
 ---------------------------------------
 SCF time:   CPU 16.33s  wall 4.00s 
 SCF   energy in the final basis set =    -6996.7411968263
 Total energy in the final basis set =    -6996.7411968263

 --------------------------------------------------------------
             Orbital Energies (a.u.) and Symmetries
 --------------------------------------------------------------

 Alpha MOs, Restricted
 -- Occupied --                  
******* -176.34 -165.74 -165.74 -165.74  -35.84  -31.33  -31.33
  1 A'    2 A'    1 A"    3 A'    4 A'    5 A'    2 A"    6 A'                 
-31.333 -22.985 -22.984 -22.984 -22.983 -22.983 -10.275 -10.256
  7 A'    8 A'    3 A"    4 A"    9 A'   10 A'   11 A'   12 A'                 
 -6.410  -4.826  -4.809  -4.806  -2.115  -2.089  -2.088  -2.073
 13 A'   14 A'    5 A"   15 A'   16 A'    6 A"   17 A'   18 A'                 
 -2.073  -0.903  -0.589  -0.527  -0.483  -0.427  -0.374  -0.315
  7 A"   19 A'   20 A'   21 A'   22 A'    8 A"   23 A'   24 A'                 
 -0.239  -0.184
 25 A'    9 A"                                                                 
 -- Virtual --                   
 -0.096  -0.084  -0.052   0.013   0.025   0.039   0.049   0.059
 10 A"   26 A'   27 A'   28 A'   29 A'   30 A'   31 A'   32 A'                 
  0.065   0.092   0.099   0.107   0.120   0.129   0.145   0.157
 11 A"   12 A"   33 A'   34 A'   35 A'   36 A'   37 A'   38 A'                 
  0.185   0.249   0.285   0.335   0.344   0.372   0.397   0.455
 39 A'   13 A"   40 A'   14 A"   41 A'   42 A'   43 A'   44 A'                 
  0.464   0.478   0.489   0.507   0.513   0.546   0.586   0.597
 45 A'   15 A"   46 A'   16 A"   47 A'   48 A'   17 A"   49 A'                 
  0.679   0.692   0.755   0.831   0.942   1.038   1.126   1.240
 50 A'   51 A'   52 A'   53 A'   54 A'   18 A"   19 A"   55 A'                 
  1.254   1.285   1.302   1.306   1.346   1.373   1.439   1.473
 20 A"   56 A'   21 A"   57 A'   58 A'   59 A'   60 A'   22 A"                 
  1.522   1.559   1.603   1.642   1.656   1.738   1.762   1.893
 61 A'   23 A"   62 A'   24 A"   63 A'   25 A"   64 A'   65 A'                 
  2.010   2.138   2.251   2.514   2.609   2.615   2.645   2.705
 66 A'   67 A'   68 A'   69 A'   26 A"   70 A'   71 A'   27 A"                 
  2.886   3.012   3.127   3.292   3.910   3.955   4.008   4.195
 72 A'   73 A'   74 A'   75 A'   28 A"   76 A'   29 A"   77 A'                 
  4.412   4.591   5.977   6.072   6.158  23.321  23.524  27.887
 78 A'   79 A'   30 A"   80 A'   81 A'   82 A'   83 A'   84 A'                 
 28.318  28.373  28.402  28.491  28.511  28.542  28.620  28.901
 31 A"   85 A'   86 A'   32 A"   87 A'   33 A"   88 A'   89 A'                 
127.869 127.919 127.981 151.6911901.867
 34 A"   90 A'   91 A'   92 A'   93 A'                                         

 Beta MOs, Restricted
 -- Occupied --                  
******* -176.34 -165.74 -165.74 -165.74  -35.84  -31.33  -31.33
  1 A'    2 A'    1 A"    3 A'    4 A'    5 A'    2 A"    6 A'                 
-31.333 -22.985 -22.984 -22.984 -22.983 -22.983 -10.275 -10.256
  7 A'    8 A'    3 A"    4 A"    9 A'   10 A'   11 A'   12 A'                 
 -6.410  -4.826  -4.809  -4.806  -2.115  -2.089  -2.088  -2.073
 13 A'   14 A'    5 A"   15 A'   16 A'    6 A"   17 A'   18 A'                 
 -2.073  -0.903  -0.589  -0.527  -0.483  -0.427  -0.374  -0.315
  7 A"   19 A'   20 A'   21 A'   22 A'    8 A"   23 A'   24 A'                 
 -0.239  -0.184
 25 A'    9 A"                                                                 
 -- Virtual --                   
 -0.096  -0.084  -0.052   0.013   0.025   0.039   0.049   0.059
 10 A"   26 A'   27 A'   28 A'   29 A'   30 A'   31 A'   32 A'                 
  0.065   0.092   0.099   0.107   0.120   0.129   0.145   0.157
 11 A"   12 A"   33 A'   34 A'   35 A'   36 A'   37 A'   38 A'                 
  0.185   0.249   0.285   0.335   0.344   0.372   0.397   0.455
 39 A'   13 A"   40 A'   14 A"   41 A'   42 A'   43 A'   44 A'                 
  0.464   0.478   0.489   0.507   0.513   0.546   0.586   0.597
 45 A'   15 A"   46 A'   16 A"   47 A'   48 A'   17 A"   49 A'                 
  0.679   0.692   0.755   0.831   0.942   1.038   1.126   1.240
 50 A'   51 A'   52 A'   53 A'   54 A'   18 A"   19 A"   55 A'                 
  1.254   1.285   1.302   1.306   1.346   1.373   1.439   1.473
 20 A"   56 A'   21 A"   57 A'   58 A'   59 A'   60 A'   22 A"                 
  1.522   1.559   1.603   1.642   1.656   1.738   1.762   1.893
 61 A'   23 A"   62 A'   24 A"   63 A'   25 A"   64 A'   65 A'                 
  2.010   2.138   2.251   2.514   2.609   2.615   2.645   2.705
 66 A'   67 A'   68 A'   69 A'   26 A"   70 A'   71 A'   27 A"                 
  2.886   3.012   3.127   3.292   3.910   3.955   4.008   4.195
 72 A'   73 A'   74 A'   75 A'   28 A"   76 A'   29 A"   77 A'                 
  4.412   4.591   5.977   6.072   6.158  23.321  23.524  27.887
 78 A'   79 A'   30 A"   80 A'   81 A'   82 A'   83 A'   84 A'                 
 28.318  28.373  28.402  28.491  28.511  28.542  28.620  28.901
 31 A"   85 A'   86 A'   32 A"   87 A'   33 A"   88 A'   89 A'                 
127.869 127.919 127.981 151.6911901.867
 34 A"   90 A'   91 A'   92 A'   93 A'                                         
 --------------------------------------------------------------

          Ground-State Mulliken Net Atomic Charges

     Atom                 Charge (a.u.)
  ----------------------------------------
      1 H                     0.110487
      2 H                     0.107666
      3 H                     0.090285
      4 I                     0.734438
      5 C                    -0.364635
      6 C                    -0.678242
  ----------------------------------------
  Sum of atomic charges =     0.000000

 -----------------------------------------------------------------
                    Cartesian Multipole Moments
 -----------------------------------------------------------------
    Charge (ESU x 10^10)
                 0.0000
    Dipole Moment (Debye)
         X      -2.2229      Y       0.4233      Z      -0.0000
       Tot       2.2628
    Quadrupole Moments (Debye-Ang)
        XX     -43.0028     XY      -2.6672     YY     -41.2588
        XZ      -0.0000     YZ       0.0000     ZZ     -43.9814
    Octopole Moments (Debye-Ang^2)
       XXX     -31.9680    XXY      -7.6556    XYY     -14.7440
       YYY      -0.3340    XXZ      -0.0000    XYZ      -0.0000
       YYZ       0.0000    XZZ     -20.0804    YZZ      -1.0903
       ZZZ      -0.0000
    Hexadecapole Moments (Debye-Ang^3)
      XXXX    -453.2110   XXXY     -10.7792   XXYY    -102.0868
      XYYY      -7.6017   YYYY     -97.0065   XXXZ      -0.0000
      XXYZ       0.0000   XYYZ      -0.0000   YYYZ       0.0000
      XXZZ    -117.7578   XYZZ       0.1909   YYZZ     -27.8323
      XZZZ      -0.0000   YZZZ       0.0000   ZZZZ     -61.1153
 -----------------------------------------------------------------
 Calculating analytic gradient of the SCF energy
 Gradient of SCF Energy
            1           2           3           4           5           6
    1   0.0900273  -0.1072522   0.0618474   1.0628298  -0.0382184  -1.0692339
    2   0.0139872   0.0253749  -0.0637869   0.5885666   0.0003346  -0.5644764
    3   0.0000000  -0.0000000   0.0000000  -0.0000000  -0.0000000   0.0000000
 Max gradient component =       1.069E+00
 RMS gradient           =       4.060E-01
 Gradient time:  CPU 3.59 s  wall 1.00 s
 Geometry Optimization Parameters
   NAtoms,    NIC,     NZ,  NCons,   NDum,   NFix, NCnnct, MaxDiis
        6      32       0       0       0       0       0       0


** GEOMETRY OPTIMIZATION IN DELOCALIZED INTERNAL COORDINATES **
   Searching for a Minimum

   Optimization Cycle:   1

                       Coordinates (Angstroms)
     ATOM                X               Y               Z
      1  H         3.9155126172    0.4895867648    0.0000000000
      2  H         0.1435018442    1.8207271512    0.0000000000
      3  H         3.2499424240   -1.3964186217    0.0000000000
      4  I        -0.5220683490   -0.0652782353    0.0000000000
      5  C         2.6397248274   -0.1206308319    0.0000000000
      6  C         0.7537194409    0.5449393613    0.0000000000
   Point Group: cs    Number of degrees of freedom:     9


   Energy is  -6996.741196826


 Attempting to Generate Delocalized Internal Coordinates

 ** Taking Steepest Descent Step **
 Calculated Step too Large.  Step scaled by  0.278206
 Step Taken.  Stepsize is  0.300000

                             Maximum     Tolerance    Cnvgd?
         Gradient           0.566593      0.000300      NO
         Displacement       0.157630      0.001200      NO
         Energy change     *********      0.000001      NO


 New Cartesian Coordinates Obtained by Inverse Iteration

 Displacement from previous Coordinates is:  0.232895
 ----------------------------------------------------------------
             Standard Nuclear Orientation (Angstroms)
    I     Atom           X                Y                Z
 ----------------------------------------------------------------
    1      H       3.9225579797     0.4954067485     0.0000000000
    2      H       0.1792026549     1.7973914277     0.0000000000
    3      H       3.2513666852    -1.3838165305     0.0000000000
    4      I      -0.6263617811    -0.0763725072     0.0000000000
    5      C       2.6600521010    -0.1128441248     0.0000000000
    6      C       0.7935151652     0.5531605748     0.0000000000
 ----------------------------------------------------------------
 Molecular Point Group                 Cs    NOp =  2
 Largest Abelian Subgroup              Cs    NOp =  2
 Nuclear Repulsion Energy =   206.2606119954 hartrees
 There are       34 alpha and       34 beta electrons
 Applying Cartesian multipole field
    Component          Value
    ---------          -----
     (2,0,0)        1.00000E-11
     (0,2,0)        2.00000E-11
     (0,0,2)       -3.00000E-11
 Nucleus-field energy     =     0.0000000039 hartrees
 Requested basis set is 6-311++G(d,p)
 There are 51 shells and 127 basis functions
 A cutoff of  1.0D-11 yielded   1209 shell pairs
 There are      7679 function pairs (      8583 Cartesian)
 Smallest overlap matrix eigenvalue = 6.19E-04
 Guess MOs from SCF MO coefficient file

 -----------------------------------------------------------------------
  General SCF calculation program by
  Eric Jon Sundstrom, Paul Horn, Yuezhi Mao, Dmitri Zuev, Alec White,
  David Stuck, Shaama M.S., Shane Yost, Joonho Lee, David Small,
  Daniel Levine, Susi Lehtola, Hugh Burton, Evgeny Epifanovsky
 -----------------------------------------------------------------------
 Exchange:     0.2000 Hartree-Fock + 0.0800 Slater + 0.7200 B88
 Correlation:  0.1900 VWN1RPA + 0.8100 LYP
 Using SG-1 standard quadrature grid
 using 4 threads for integral computing
 -------------------------------------------------------
 OpenMP Integral computing Module                
 Release: version 2.0, May 2017, Q-Chem Inc. Pleasanton 
 -------------------------------------------------------
 -------------------------------------------------------
 OpenMP BLAS3 based DFT computing Module                
 Release: version 1.0, May 2013, Q-Chem Inc. Pittsburgh 
 -------------------------------------------------------
 A restricted SCF calculation will be
 performed using DIIS
 SCF converges when DIIS error is below 1.0e-08
 ---------------------------------------
  Cycle       Energy         DIIS error
 ---------------------------------------
    1   -6996.9690017371      3.28e-03  
    2   -6996.9455714366      4.27e-03  
    3   -6996.9252820243      4.70e-03  
    4   -6996.9675813841      2.52e-03  
    5   -6996.9848377098      2.47e-04  
    6   -6996.9849760096      9.40e-05  
    7   -6996.9849922643      6.05e-06  
    8   -6996.9849922840      5.45e-06  
    9   -6996.9849923749      1.08e-06  
   10   -6996.9849923774      4.19e-07  
   11   -6996.9849923778      1.48e-07  
   12   -6996.9849923780      1.96e-08  
   13   -6996.9849923779      8.91e-09  Convergence criterion met
 ---------------------------------------
 SCF time:   CPU 13.81s  wall 3.00s 
 SCF   energy in the final basis set =    -6996.9849923779
 Total energy in the final basis set =    -6996.9849923779

 --------------------------------------------------------------
             Orbital Energies (a.u.) and Symmetries
 --------------------------------------------------------------

 Alpha MOs, Restricted
 -- Occupied --                  
******* -176.34 -165.74 -165.74 -165.74  -35.84  -31.33  -31.33
  1 A'    2 A'    1 A"    3 A'    4 A'    5 A'    6 A'    2 A"                 
-31.325 -22.977 -22.977 -22.976 -22.976 -22.976 -10.269 -10.265
  7 A'    8 A'    3 A"    9 A'    4 A"   10 A'   11 A'   12 A'                 
 -6.395  -4.808  -4.796  -4.793  -2.087  -2.072  -2.070  -2.060
 13 A'   14 A'    5 A"   15 A'   16 A'    6 A"   17 A'    7 A"                 
 -2.060  -0.870  -0.597  -0.529  -0.463  -0.394  -0.380  -0.323
 18 A'   19 A'   20 A'   21 A'   22 A'    8 A"   23 A'   24 A'                 
 -0.247  -0.192
 25 A'    9 A"                                                                 
 -- Virtual --                   
 -0.097  -0.084  -0.040   0.013   0.025   0.044   0.051   0.053
 10 A"   26 A'   27 A'   28 A'   29 A'   30 A'   31 A'   32 A'                 
  0.068   0.093   0.102   0.107   0.119   0.128   0.144   0.160
 11 A"   12 A"   33 A'   34 A'   35 A'   36 A'   37 A'   38 A'                 
  0.184   0.242   0.273   0.325   0.347   0.375   0.401   0.445
 39 A'   13 A"   40 A'   41 A'   14 A"   42 A'   43 A'   44 A'                 
  0.467   0.478   0.485   0.504   0.504   0.550   0.583   0.594
 45 A'   15 A"   46 A'   16 A"   47 A'   48 A'   17 A"   49 A'                 
  0.672   0.699   0.754   0.832   0.896   1.036   1.116   1.242
 50 A'   51 A'   52 A'   53 A'   54 A'   18 A"   19 A"   55 A'                 
  1.257   1.258   1.289   1.303   1.349   1.366   1.437   1.460
 20 A"   56 A'   57 A'   21 A"   58 A'   59 A'   60 A'   22 A"                 
  1.523   1.587   1.613   1.647   1.660   1.748   1.759   1.906
 61 A'   23 A"   62 A'   24 A"   63 A'   25 A"   64 A'   65 A'                 
  2.027   2.153   2.266   2.525   2.615   2.621   2.652   2.702
 66 A'   67 A'   68 A'   69 A'   70 A'   26 A"   71 A'   27 A"                 
  2.863   2.966   3.135   3.309   3.922   3.962   3.995   4.149
 72 A'   73 A'   74 A'   75 A'   28 A"   76 A'   29 A"   77 A'                 
  4.404   4.456   5.977   6.060   6.157  23.318  23.391  27.876
 78 A'   79 A'   30 A"   80 A'   81 A'   82 A'   83 A'   84 A'                 
 28.320  28.371  28.398  28.500  28.518  28.539  28.600  28.801
 31 A"   85 A'   86 A'   32 A"   87 A'   33 A"   88 A'   89 A'                 
127.867 127.912 127.980 151.6781901.850
 34 A"   90 A'   91 A'   92 A'   93 A'                                         

 Beta MOs, Restricted
 -- Occupied --                  
******* -176.34 -165.74 -165.74 -165.74  -35.84  -31.33  -31.33
  1 A'    2 A'    1 A"    3 A'    4 A'    5 A'    6 A'    2 A"                 
-31.325 -22.977 -22.977 -22.976 -22.976 -22.976 -10.269 -10.265
  7 A'    8 A'    3 A"    9 A'    4 A"   10 A'   11 A'   12 A'                 
 -6.395  -4.808  -4.796  -4.793  -2.087  -2.072  -2.070  -2.060
 13 A'   14 A'    5 A"   15 A'   16 A'    6 A"   17 A'    7 A"                 
 -2.060  -0.870  -0.597  -0.529  -0.463  -0.394  -0.380  -0.323
 18 A'   19 A'   20 A'   21 A'   22 A'    8 A"   23 A'   24 A'                 
 -0.247  -0.192
 25 A'    9 A"                                                                 
 -- Virtual --                   
 -0.097  -0.084  -0.040   0.013   0.025   0.044   0.051   0.053
 10 A"   26 A'   27 A'   28 A'   29 A'   30 A'   31 A'   32 A'                 
  0.068   0.093   0.102   0.107   0.119   0.128   0.144   0.160
 11 A"   12 A"   33 A'   34 A'   35 A'   36 A'   37 A'   38 A'                 
  0.184   0.242   0.273   0.325   0.347   0.375   0.401   0.445
 39 A'   13 A"   40 A'   41 A'   14 A"   42 A'   43 A'   44 A'                 
  0.467   0.478   0.485   0.504   0.504   0.550   0.583   0.594
 45 A'   15 A"   46 A'   16 A"   47 A'   48 A'   17 A"   49 A'                 
  0.672   0.699   0.754   0.832   0.896   1.036   1.116   1.242
 50 A'   51 A'   52 A'   53 A'   54 A'   18 A"   19 A"   55 A'                 
  1.257   1.258   1.289   1.303   1.349   1.366   1.437   1.460
 20 A"   56 A'   57 A'   21 A"   58 A'   59 A'   60 A'   22 A"                 
  1.523   1.587   1.613   1.647   1.660   1.748   1.759   1.906
 61 A'   23 A"   62 A'   24 A"   63 A'   25 A"   64 A'   65 A'                 
  2.027   2.153   2.266   2.525   2.615   2.621   2.652   2.702
 66 A'   67 A'   68 A'   69 A'   70 A'   26 A"   71 A'   27 A"                 
  2.863   2.966   3.135   3.309   3.922   3.962   3.995   4.149
 72 A'   73 A'   74 A'   75 A'   28 A"   76 A'   29 A"   77 A'                 
  4.404   4.456   5.977   6.060   6.157  23.318  23.391  27.876
 78 A'   79 A'   30 A"   80 A'   81 A'   82 A'   83 A'   84 A'                 
 28.320  28.371  28.398  28.500  28.518  28.539  28.600  28.801
 31 A"   85 A'   86 A'   32 A"   87 A'   33 A"   88 A'   89 A'                 
127.867 127.912 127.980 151.6781901.850
 34 A"   90 A'   91 A'   92 A'   93 A'                                         
 --------------------------------------------------------------

          Ground-State Mulliken Net Atomic Charges

     Atom                 Charge (a.u.)
  ----------------------------------------
      1 H                     0.118826
      2 H                     0.129814
      3 H                     0.098877
      4 I                     0.533100
      5 C                    -0.361383
      6 C                    -0.519234
  ----------------------------------------
  Sum of atomic charges =     0.000000

 -----------------------------------------------------------------
                    Cartesian Multipole Moments
 -----------------------------------------------------------------
    Charge (ESU x 10^10)
                 0.0000
    Dipole Moment (Debye)
         X      -1.7442      Y       0.3053      Z      -0.0000
       Tot       1.7707
    Quadrupole Moments (Debye-Ang)
        XX     -40.8778     XY      -2.4571     YY     -41.2819
        XZ       0.0000     YZ       0.0000     ZZ     -44.4576
    Octopole Moments (Debye-Ang^2)
       XXX     -18.0338    XXY      -7.8612    XYY     -11.0523
       YYY       0.1426    XXZ      -0.0000    XYZ       0.0000
       YYZ       0.0000    XZZ     -17.1718    YZZ      -1.1466
       ZZZ      -0.0000
    Hexadecapole Moments (Debye-Ang^3)
      XXXX    -445.5036   XXXY     -12.6282   XXYY    -104.1629
      XYYY      -9.8930   YYYY     -94.4705   XXXZ       0.0000
      XXYZ      -0.0000   XYYZ       0.0000   YYYZ       0.0000
      XXZZ    -120.0851   XYZZ      -0.7251   YYZZ     -27.8895
      XZZZ      -0.0000   YZZZ       0.0000   ZZZZ     -62.1286
 -----------------------------------------------------------------
 Calculating analytic gradient of the SCF energy
 Gradient of SCF Energy
            1           2           3           4           5           6
    1   0.0908601  -0.1021522   0.0615617   0.5712672  -0.0269195  -0.5946173
    2   0.0135070   0.0337083  -0.0649816   0.3172667   0.0015129  -0.3010133
    3   0.0000000  -0.0000000   0.0000000  -0.0000000  -0.0000000   0.0000000
 Max gradient component =       5.946E-01
 RMS gradient           =       2.236E-01
 Gradient time:  CPU 3.51 s  wall 0.97 s
 Geometry Optimization Parameters
   NAtoms,    NIC,     NZ,  NCons,   NDum,   NFix, NCnnct, MaxDiis
        6      32       0       0       0       0       0       0


** GEOMETRY OPTIMIZATION IN DELOCALIZED INTERNAL COORDINATES **
   Searching for a Minimum

   Optimization Cycle:   2

                       Coordinates (Angstroms)
     ATOM                X               Y               Z
      1  H         3.9225579797    0.4954067485    0.0000000000
      2  H         0.1792026549    1.7973914277    0.0000000000
      3  H         3.2513666852   -1.3838165305    0.0000000000
      4  I        -0.6263617811   -0.0763725072    0.0000000000
      5  C         2.6600521010   -0.1128441248    0.0000000000
      6  C         0.7935151652    0.5531605748    0.0000000000
   Point Group: cs    Number of degrees of freedom:     9


   Energy is  -6996.984992378

 Hessian Updated using BFGS Update

 ** Taking Steepest Descent Step **
 Calculated Step too Large.  Step scaled by  0.501780
 Step Taken.  Stepsize is  0.300000

                             Maximum     Tolerance    Cnvgd?
         Gradient           0.313844      0.000300      NO
         Displacement       0.157480      0.001200      NO
         Energy change     -0.243796      0.000001      NO


 New Cartesian Coordinates Obtained by Inverse Iteration

 Displacement from previous Coordinates is:  0.236986
 ----------------------------------------------------------------
             Standard Nuclear Orientation (Angstroms)
    I     Atom           X                Y                Z
 ----------------------------------------------------------------
    1      H       3.9082618035     0.5073578130     0.0000000000
    2      H       0.2356503448     1.7641500198     0.0000000000
    3      H       3.2358708716    -1.3619889649     0.0000000000
    4      I      -0.7137123456    -0.0892993357     0.0000000000
    5      C       2.6726506235    -0.1030443834     0.0000000000
    6      C       0.8416115069     0.5557504396     0.0000000000
 ----------------------------------------------------------------
 Molecular Point Group                 Cs    NOp =  2
 Largest Abelian Subgroup              Cs    NOp =  2
 Nuclear Repulsion Energy =   196.2520005153 hartrees
 There are       34 alpha and       34 beta electrons
 Applying Cartesian multipole field
    Component          Value
    ---------          -----
     (2,0,0)        1.00000E-11
     (0,2,0)        2.00000E-11
     (0,0,2)       -3.00000E-11
 Nucleus-field energy     =     0.0000000041 hartrees
 Requested basis set is 6-311++G(d,p)
 There are 51 shells and 127 basis functions
 A cutoff of  1.0D-11 yielded   1211 shell pairs
 There are      7690 function pairs (      8594 Cartesian)
 Smallest overlap matrix eigenvalue = 5.75E-04
 Guess MOs from SCF MO coefficient file

 -----------------------------------------------------------------------
  General SCF calculation program by
  Eric Jon Sundstrom, Paul Horn, Yuezhi Mao, Dmitri Zuev, Alec White,
  David Stuck, Shaama M.S., Shane Yost, Joonho Lee, David Small,
  Daniel Levine, Susi Lehtola, Hugh Burton, Evgeny Epifanovsky
 -----------------------------------------------------------------------
 Exchange:     0.2000 Hartree-Fock + 0.0800 Slater + 0.7200 B88
 Correlation:  0.1900 VWN1RPA + 0.8100 LYP
 Using SG-1 standard quadrature grid
 using 4 threads for integral computing
 -------------------------------------------------------
 OpenMP Integral computing Module                
 Release: version 2.0, May 2017, Q-Chem Inc. Pleasanton 
 -------------------------------------------------------
 -------------------------------------------------------
 OpenMP BLAS3 based DFT computing Module                
 Release: version 1.0, May 2013, Q-Chem Inc. Pittsburgh 
 -------------------------------------------------------
 A restricted SCF calculation will be
 performed using DIIS
 SCF converges when DIIS error is below 1.0e-08
 ---------------------------------------
  Cycle       Energy         DIIS error
 ---------------------------------------
    1   -6997.1144082184      2.32e-03  
    2   -6997.1031640819      3.14e-03  
    3   -6997.0967057989      3.25e-03  
    4   -6997.1180273311      1.56e-03  
    5   -6997.1246289283      1.64e-04  
    6   -6997.1246987518      5.46e-05  
    7   -6997.1247038786      5.90e-06  
    8   -6997.1247039736      3.80e-06  
    9   -6997.1247040191      6.27e-07  
   10   -6997.1247040198      2.23e-07  
   11   -6997.1247040199      8.82e-08  
   12   -6997.1247040200      1.52e-08  
   13   -6997.1247040200      2.43e-09  Convergence criterion met
 ---------------------------------------
 SCF time:   CPU 13.64s  wall 4.00s 
 SCF   energy in the final basis set =    -6997.1247040200
 Total energy in the final basis set =    -6997.1247040200

 --------------------------------------------------------------
             Orbital Energies (a.u.) and Symmetries
 --------------------------------------------------------------

 Alpha MOs, Restricted
 -- Occupied --                  
******* -176.33 -165.73 -165.73 -165.73  -35.83  -31.32  -31.32
  1 A'    2 A'    3 A'    1 A"    4 A'    5 A'    6 A'    2 A"                 
-31.319 -22.973 -22.972 -22.971 -22.970 -22.970 -10.272 -10.271
  7 A'    8 A'    3 A"    9 A'    4 A"   10 A'   11 A'   12 A'                 
 -6.386  -4.797  -4.786  -4.784  -2.070  -2.061  -2.059  -2.050
 13 A'   14 A'    5 A"   15 A'   16 A'    6 A"   17 A'    7 A"                 
 -2.049  -0.834  -0.608  -0.535  -0.445  -0.384  -0.368  -0.334
 18 A'   19 A'   20 A'   21 A'   22 A'   23 A'    8 A"   24 A'                 
 -0.254  -0.201
 25 A'    9 A"                                                                 
 -- Virtual --                   
 -0.098  -0.081  -0.030   0.011   0.025   0.044   0.053   0.057
 10 A"   26 A'   27 A'   28 A'   29 A'   30 A'   31 A'   32 A'                 
  0.071   0.094   0.100   0.112   0.118   0.130   0.143   0.163
 11 A"   12 A"   33 A'   34 A'   35 A'   36 A'   37 A'   38 A'                 
  0.184   0.237   0.262   0.302   0.358   0.379   0.404   0.437
 39 A'   13 A"   40 A'   41 A'   14 A"   42 A'   43 A'   44 A'                 
  0.454   0.472   0.488   0.494   0.522   0.554   0.583   0.589
 15 A"   45 A'   46 A'   47 A'   16 A"   48 A'   17 A"   49 A'                 
  0.670   0.706   0.751   0.830   0.843   1.029   1.103   1.224
 50 A'   51 A'   52 A'   53 A'   54 A'   18 A"   19 A"   55 A'                 
  1.249   1.254   1.302   1.305   1.366   1.372   1.443   1.452
 56 A'   20 A"   57 A'   21 A"   58 A'   59 A'   60 A'   22 A"                 
  1.528   1.611   1.625   1.660   1.673   1.756   1.769   1.928
 61 A'   23 A"   62 A'   24 A"   63 A'   64 A'   25 A"   65 A'                 
  2.046   2.173   2.298   2.534   2.619   2.628   2.666   2.702
 66 A'   67 A'   68 A'   69 A'   70 A'   26 A"   71 A'   27 A"                 
  2.832   2.967   3.160   3.357   3.930   3.967   3.998   4.117
 72 A'   73 A'   74 A'   75 A'   28 A"   76 A'   29 A"   77 A'                 
  4.303   4.439   5.978   6.047   6.147  23.322  23.340  27.877
 78 A'   79 A'   30 A"   80 A'   81 A'   82 A'   83 A'   84 A'                 
 28.321  28.367  28.406  28.507  28.523  28.542  28.589  28.723
 31 A"   85 A'   86 A'   32 A"   87 A'   33 A"   88 A'   89 A'                 
127.867 127.904 127.969 151.6761901.846
 34 A"   90 A'   91 A'   92 A'   93 A'                                         

 Beta MOs, Restricted
 -- Occupied --                  
******* -176.33 -165.73 -165.73 -165.73  -35.83  -31.32  -31.32
  1 A'    2 A'    3 A'    1 A"    4 A'    5 A'    6 A'    2 A"                 
-31.319 -22.973 -22.972 -22.971 -22.970 -22.970 -10.272 -10.271
  7 A'    8 A'    3 A"    9 A'    4 A"   10 A'   11 A'   12 A'                 
 -6.386  -4.797  -4.786  -4.784  -2.070  -2.061  -2.059  -2.050
 13 A'   14 A'    5 A"   15 A'   16 A'    6 A"   17 A'    7 A"                 
 -2.049  -0.834  -0.608  -0.535  -0.445  -0.384  -0.368  -0.334
 18 A'   19 A'   20 A'   21 A'   22 A'   23 A'    8 A"   24 A'                 
 -0.254  -0.201
 25 A'    9 A"                                                                 
 -- Virtual --                   
 -0.098  -0.081  -0.030   0.011   0.025   0.044   0.053   0.057
 10 A"   26 A'   27 A'   28 A'   29 A'   30 A'   31 A'   32 A'                 
  0.071   0.094   0.100   0.112   0.118   0.130   0.143   0.163
 11 A"   12 A"   33 A'   34 A'   35 A'   36 A'   37 A'   38 A'                 
  0.184   0.237   0.262   0.302   0.358   0.379   0.404   0.437
 39 A'   13 A"   40 A'   41 A'   14 A"   42 A'   43 A'   44 A'                 
  0.454   0.472   0.488   0.494   0.522   0.554   0.583   0.589
 15 A"   45 A'   46 A'   47 A'   16 A"   48 A'   17 A"   49 A'                 
  0.670   0.706   0.751   0.830   0.843   1.029   1.103   1.224
 50 A'   51 A'   52 A'   53 A'   54 A'   18 A"   19 A"   55 A'                 
  1.249   1.254   1.302   1.305   1.366   1.372   1.443   1.452
 56 A'   20 A"   57 A'   21 A"   58 A'   59 A'   60 A'   22 A"                 
  1.528   1.611   1.625   1.660   1.673   1.756   1.769   1.928
 61 A'   23 A"   62 A'   24 A"   63 A'   64 A'   25 A"   65 A'                 
  2.046   2.173   2.298   2.534   2.619   2.628   2.666   2.702
 66 A'   67 A'   68 A'   69 A'   70 A'   26 A"   71 A'   27 A"                 
  2.832   2.967   3.160   3.357   3.930   3.967   3.998   4.117
 72 A'   73 A'   74 A'   75 A'   28 A"   76 A'   29 A"   77 A'                 
  4.303   4.439   5.978   6.047   6.147  23.322  23.340  27.877
 78 A'   79 A'   30 A"   80 A'   81 A'   82 A'   83 A'   84 A'                 
 28.321  28.367  28.406  28.507  28.523  28.542  28.589  28.723
 31 A"   85 A'   86 A'   32 A"   87 A'   33 A"   88 A'   89 A'                 
127.867 127.904 127.969 151.6761901.846
 34 A"   90 A'   91 A'   92 A'   93 A'                                         
 --------------------------------------------------------------

          Ground-State Mulliken Net Atomic Charges

     Atom                 Charge (a.u.)
  ----------------------------------------
      1 H                     0.126455
      2 H                     0.145455
      3 H                     0.108383
      4 I                     0.379058
      5 C                    -0.358588
      6 C                    -0.400762
  ----------------------------------------
  Sum of atomic charges =     0.000000

 -----------------------------------------------------------------
                    Cartesian Multipole Moments
 -----------------------------------------------------------------
    Charge (ESU x 10^10)
                 0.0000
    Dipole Moment (Debye)
         X      -1.2203      Y       0.2116      Z      -0.0000
       Tot       1.2385
    Quadrupole Moments (Debye-Ang)
        XX     -39.0201     XY      -2.2242     YY     -41.3108
        XZ      -0.0000     YZ      -0.0000     ZZ     -44.8219
    Octopole Moments (Debye-Ang^2)
       XXX      -6.4045    XXY      -7.7423    XYY      -7.6295
       YYY       0.5526    XXZ      -0.0000    XYZ       0.0000
       YYZ      -0.0000    XZZ     -14.4522    YZZ      -1.0593
       ZZZ      -0.0000
    Hexadecapole Moments (Debye-Ang^3)
      XXXX    -440.7722   XXXY     -14.6623   XXYY    -105.5348
      XYYY     -12.5127   YYYY     -92.5088   XXXZ      -0.0000
      XXYZ       0.0000   XYYZ      -0.0000   YYYZ       0.0000
      XXZZ    -121.8197   XYZZ      -1.8113   YYZZ     -27.8160
      XZZZ      -0.0000   YZZZ       0.0000   ZZZZ     -62.9994
 -----------------------------------------------------------------
 Calculating analytic gradient of the SCF energy
 Gradient of SCF Energy
            1           2           3           4           5           6
    1   0.0905288  -0.0974369   0.0605499   0.3115435  -0.0144368  -0.3507486
    2   0.0136986   0.0373828  -0.0659346   0.1873263   0.0004883  -0.1729613
    3   0.0000000   0.0000000  -0.0000000  -0.0000000  -0.0000000   0.0000000
 Max gradient component =       3.507E-01
 RMS gradient           =       1.318E-01
 Gradient time:  CPU 3.44 s  wall 0.95 s
 Geometry Optimization Parameters
   NAtoms,    NIC,     NZ,  NCons,   NDum,   NFix, NCnnct, MaxDiis
        6      32       0       0       0       0       0       0

 Cartesian Hessian Update
 Hessian Updated using BFGS Update


** GEOMETRY OPTIMIZATION IN DELOCALIZED INTERNAL COORDINATES **
   Searching for a Minimum

   Optimization Cycle:   3

                       Coordinates (Angstroms)
     ATOM                X               Y               Z
      1  H         3.9082618035    0.5073578130    0.0000000000
      2  H         0.2356503448    1.7641500198    0.0000000000
      3  H         3.2358708716   -1.3619889649    0.0000000000
      4  I        -0.7137123456   -0.0892993357    0.0000000000
      5  C         2.6726506235   -0.1030443834    0.0000000000
      6  C         0.8416115069    0.5557504396    0.0000000000
   Point Group: cs    Number of degrees of freedom:     9


   Energy is  -6997.124704020

 Hessian Updated using BFGS Update

  9 Hessian modes will be used to form the next step
  Hessian Eigenvalues:
     0.086146    0.088374    0.137309    0.138777    0.144829    0.159611
     0.160049    0.207341    0.974091

 Minimum Search - Taking Simple RFO Step
 Searching for Lamda that Minimizes Along All modes
 Value Taken    Lamda =  -0.24306170
 Calculated Step too Large.  Step scaled by  0.398985
 Step Taken.  Stepsize is  0.300000

                             Maximum     Tolerance    Cnvgd?
         Gradient           0.186168      0.000300      NO
         Displacement       0.196932      0.001200      NO
         Energy change     -0.139712      0.000001      NO


 New Cartesian Coordinates Obtained by Inverse Iteration

 Displacement from previous Coordinates is:  0.393020
 ----------------------------------------------------------------
             Standard Nuclear Orientation (Angstroms)
    I     Atom           X                Y                Z
 ----------------------------------------------------------------
    1      H       3.8185482276     0.5295774625     0.0000000000
    2      H       0.3506257309     1.7189959966     0.0000000000
    3      H       3.1453601131    -1.3116253019     0.0000000000
    4      I      -0.6860416128    -0.1311471919     0.0000000000
    5      C       2.6413630920    -0.0819936237     0.0000000000
    6      C       0.9104772541     0.5491182470     0.0000000000
 ----------------------------------------------------------------
 Molecular Point Group                 Cs    NOp =  2
 Largest Abelian Subgroup              Cs    NOp =  2
 Nuclear Repulsion Energy =   195.3029613489 hartrees
 There are       34 alpha and       34 beta electrons
 Applying Cartesian multipole field
    Component          Value
    ---------          -----
     (2,0,0)        1.00000E-11
     (0,2,0)        2.00000E-11
     (0,0,2)       -3.00000E-11
 Nucleus-field energy     =     0.0000000040 hartrees
 Requested basis set is 6-311++G(d,p)
 There are 51 shells and 127 basis functions
 A cutoff of  1.0D-11 yielded   1215 shell pairs
 There are      7708 function pairs (      8615 Cartesian)
 Smallest overlap matrix eigenvalue = 4.40E-04
 Guess MOs from SCF MO coefficient file

 -----------------------------------------------------------------------
  General SCF calculation program by
  Eric Jon Sundstrom, Paul Horn, Yuezhi Mao, Dmitri Zuev, Alec White,
  David Stuck, Shaama M.S., Shane Yost, Joonho Lee, David Small,
  Daniel Levine, Susi Lehtola, Hugh Burton, Evgeny Epifanovsky
 -----------------------------------------------------------------------
 Exchange:     0.2000 Hartree-Fock + 0.0800 Slater + 0.7200 B88
 Correlation:  0.1900 VWN1RPA + 0.8100 LYP
 Using SG-1 standard quadrature grid
 using 4 threads for integral computing
 -------------------------------------------------------
 OpenMP Integral computing Module                
 Release: version 2.0, May 2017, Q-Chem Inc. Pleasanton 
 -------------------------------------------------------
 -------------------------------------------------------
 OpenMP BLAS3 based DFT computing Module                
 Release: version 1.0, May 2013, Q-Chem Inc. Pittsburgh 
 -------------------------------------------------------
 A restricted SCF calculation will be
 performed using DIIS
 SCF converges when DIIS error is below 1.0e-08
 ---------------------------------------
  Cycle       Energy         DIIS error
 ---------------------------------------
    1   -6997.2144655654      1.12e-03  
    2   -6997.2150284682      1.16e-03  
    3   -6997.2108420623      1.67e-03  
    4   -6997.2179320485      2.61e-04  
    5   -6997.2181082410      4.73e-05  
    6   -6997.2181109895      2.11e-05  
    7   -6997.2181119653      6.20e-06  
    8   -6997.2181120698      1.45e-06  
    9   -6997.2181120759      2.79e-07  
   10   -6997.2181120760      9.36e-08  
   11   -6997.2181120760      1.56e-08  
   12   -6997.2181120760      2.50e-09  Convergence criterion met
 ---------------------------------------
 SCF time:   CPU 12.69s  wall 4.00s 
 SCF   energy in the final basis set =    -6997.2181120760
 Total energy in the final basis set =    -6997.2181120760

 --------------------------------------------------------------
             Orbital Energies (a.u.) and Symmetries
 --------------------------------------------------------------

 Alpha MOs, Restricted
 -- Occupied --                  
******* -176.33 -165.73 -165.73 -165.73  -35.82  -31.32  -31.31
  1 A'    2 A'    3 A'    1 A"    4 A'    5 A'    6 A'    2 A"                 
-31.312 -22.966 -22.966 -22.965 -22.963 -22.963 -10.270 -10.265
  7 A'    8 A'    3 A"    9 A'    4 A"   10 A'   11 A'   12 A'                 
 -6.378  -4.789  -4.778  -4.775  -2.061  -2.053  -2.051  -2.041
 13 A'   14 A'    5 A"   15 A'   16 A'    6 A"   17 A'    7 A"                 
 -2.041  -0.818  -0.624  -0.539  -0.442  -0.392  -0.358  -0.345
 18 A'   19 A'   20 A'   21 A'   22 A'   23 A'    8 A"   24 A'                 
 -0.258  -0.209
 25 A'    9 A"                                                                 
 -- Virtual --                   
 -0.091  -0.056  -0.022   0.014   0.029   0.047   0.060   0.066
 10 A"   26 A'   27 A'   28 A'   29 A'   30 A'   31 A'   32 A'                 
  0.071   0.095   0.100   0.117   0.124   0.138   0.147   0.164
 11 A"   12 A"   33 A'   34 A'   35 A'   36 A'   37 A'   38 A'                 
  0.194   0.237   0.263   0.297   0.367   0.383   0.407   0.437
 39 A'   13 A"   40 A'   41 A'   14 A"   42 A'   43 A'   44 A'                 
  0.448   0.481   0.499   0.506   0.532   0.548   0.581   0.586
 15 A"   45 A'   46 A'   47 A'   16 A"   48 A'   17 A"   49 A'                 
  0.671   0.716   0.747   0.819   0.843   1.012   1.088   1.228
 50 A'   51 A'   52 A'   53 A'   54 A'   18 A"   19 A"   55 A'                 
  1.258   1.264   1.318   1.329   1.388   1.400   1.456   1.467
 20 A"   56 A'   21 A"   57 A'   58 A'   59 A'   22 A"   60 A'                 
  1.555   1.634   1.660   1.699   1.701   1.798   1.827   1.991
 61 A'   23 A"   62 A'   63 A'   24 A"   64 A'   25 A"   65 A'                 
  2.079   2.205   2.381   2.544   2.630   2.637   2.697   2.718
 66 A'   67 A'   68 A'   69 A'   26 A"   70 A'   71 A'   27 A"                 
  2.833   2.985   3.231   3.505   3.938   3.971   4.005   4.114
 72 A'   73 A'   74 A'   75 A'   28 A"   76 A'   29 A"   77 A'                 
  4.275   4.444   5.982   6.052   6.147  23.353  23.370  27.882
 78 A'   79 A'   30 A"   80 A'   81 A'   82 A'   83 A'   84 A'                 
 28.326  28.373  28.411  28.514  28.528  28.548  28.592  28.707
 31 A"   85 A'   86 A'   32 A"   87 A'   33 A"   88 A'   89 A'                 
127.872 127.909 127.968 151.6801901.848
 34 A"   90 A'   91 A'   92 A'   93 A'                                         

 Beta MOs, Restricted
 -- Occupied --                  
******* -176.33 -165.73 -165.73 -165.73  -35.82  -31.32  -31.31
  1 A'    2 A'    3 A'    1 A"    4 A'    5 A'    6 A'    2 A"                 
-31.312 -22.966 -22.966 -22.965 -22.963 -22.963 -10.270 -10.265
  7 A'    8 A'    3 A"    9 A'    4 A"   10 A'   11 A'   12 A'                 
 -6.378  -4.789  -4.778  -4.775  -2.061  -2.053  -2.051  -2.041
 13 A'   14 A'    5 A"   15 A'   16 A'    6 A"   17 A'    7 A"                 
 -2.041  -0.818  -0.624  -0.539  -0.442  -0.392  -0.358  -0.345
 18 A'   19 A'   20 A'   21 A'   22 A'   23 A'    8 A"   24 A'                 
 -0.258  -0.209
 25 A'    9 A"                                                                 
 -- Virtual --                   
 -0.091  -0.056  -0.022   0.014   0.029   0.047   0.060   0.066
 10 A"   26 A'   27 A'   28 A'   29 A'   30 A'   31 A'   32 A'                 
  0.071   0.095   0.100   0.117   0.124   0.138   0.147   0.164
 11 A"   12 A"   33 A'   34 A'   35 A'   36 A'   37 A'   38 A'                 
  0.194   0.237   0.263   0.297   0.367   0.383   0.407   0.437
 39 A'   13 A"   40 A'   41 A'   14 A"   42 A'   43 A'   44 A'                 
  0.448   0.481   0.499   0.506   0.532   0.548   0.581   0.586
 15 A"   45 A'   46 A'   47 A'   16 A"   48 A'   17 A"   49 A'                 
  0.671   0.716   0.747   0.819   0.843   1.012   1.088   1.228
 50 A'   51 A'   52 A'   53 A'   54 A'   18 A"   19 A"   55 A'                 
  1.258   1.264   1.318   1.329   1.388   1.400   1.456   1.467
 20 A"   56 A'   21 A"   57 A'   58 A'   59 A'   22 A"   60 A'                 
  1.555   1.634   1.660   1.699   1.701   1.798   1.827   1.991
 61 A'   23 A"   62 A'   63 A'   24 A"   64 A'   25 A"   65 A'                 
  2.079   2.205   2.381   2.544   2.630   2.637   2.697   2.718
 66 A'   67 A'   68 A'   69 A'   26 A"   70 A'   71 A'   27 A"                 
  2.833   2.985   3.231   3.505   3.938   3.971   4.005   4.114
 72 A'   73 A'   74 A'   75 A'   28 A"   76 A'   29 A"   77 A'                 
  4.275   4.444   5.982   6.052   6.147  23.353  23.370  27.882
 78 A'   79 A'   30 A"   80 A'   81 A'   82 A'   83 A'   84 A'                 
 28.326  28.373  28.411  28.514  28.528  28.548  28.592  28.707
 31 A"   85 A'   86 A'   32 A"   87 A'   33 A"   88 A'   89 A'                 
127.872 127.909 127.968 151.6801901.848
 34 A"   90 A'   91 A'   92 A'   93 A'                                         
 --------------------------------------------------------------

          Ground-State Mulliken Net Atomic Charges

     Atom                 Charge (a.u.)
  ----------------------------------------
      1 H                     0.131448
      2 H                     0.157101
      3 H                     0.114447
      4 I                     0.309199
      5 C                    -0.355575
      6 C                    -0.356620
  ----------------------------------------
  Sum of atomic charges =     0.000000

 -----------------------------------------------------------------
                    Cartesian Multipole Moments
 -----------------------------------------------------------------
    Charge (ESU x 10^10)
                 0.0000
    Dipole Moment (Debye)
         X      -0.7344      Y       0.2112      Z      -0.0000
       Tot       0.7642
    Quadrupole Moments (Debye-Ang)
        XX     -38.4015     XY      -1.7592     YY     -41.1094
        XZ      -0.0000     YZ       0.0000     ZZ     -44.7083
    Octopole Moments (Debye-Ang^2)
       XXX      -7.2281    XXY      -6.3490    XYY      -7.1909
       YYY       3.6945    XXZ      -0.0000    XYZ      -0.0000
       YYZ      -0.0000    XZZ     -14.2163    YZZ      -0.0279
       ZZZ       0.0000
    Hexadecapole Moments (Debye-Ang^3)
      XXXX    -422.7645   XXXY     -16.8329   XXYY    -100.3709
      XYYY     -16.3589   YYYY     -90.9623   XXXZ      -0.0000
      XXYZ      -0.0000   XYYZ       0.0000   YYYZ       0.0000
      XXZZ    -116.2770   XYZZ      -3.5931   YYZZ     -27.3800
      XZZZ      -0.0000   YZZZ       0.0000   ZZZZ     -62.5999
 -----------------------------------------------------------------
 Calculating analytic gradient of the SCF energy
 Gradient of SCF Energy
            1           2           3           4           5           6
    1   0.0864195  -0.0912096   0.0564133   0.2368520   0.0058200  -0.2942953
    2   0.0146776   0.0374698  -0.0654198   0.1495996  -0.0068647  -0.1294625
    3  -0.0000000  -0.0000000   0.0000000   0.0000000  -0.0000000   0.0000000
 Max gradient component =       2.943E-01
 RMS gradient           =       1.072E-01
 Gradient time:  CPU 3.47 s  wall 0.96 s
 Geometry Optimization Parameters
   NAtoms,    NIC,     NZ,  NCons,   NDum,   NFix, NCnnct, MaxDiis
        6      32       0       0       0       0       0       0

 Cartesian Hessian Update
 Hessian Updated using BFGS Update


** GEOMETRY OPTIMIZATION IN DELOCALIZED INTERNAL COORDINATES **
   Searching for a Minimum

   Optimization Cycle:   4

                       Coordinates (Angstroms)
     ATOM                X               Y               Z
      1  H         3.8185482276    0.5295774625    0.0000000000
      2  H         0.3506257309    1.7189959966    0.0000000000
      3  H         3.1453601131   -1.3116253019    0.0000000000
      4  I        -0.6860416128   -0.1311471919    0.0000000000
      5  C         2.6413630920   -0.0819936237    0.0000000000
      6  C         0.9104772541    0.5491182470    0.0000000000
   Point Group: cs    Number of degrees of freedom:     9


   Energy is  -6997.218112076

 Hessian Updated using BFGS Update

  9 Hessian modes will be used to form the next step
  Hessian Eigenvalues:
     0.028510    0.088812    0.135192    0.138897    0.143600    0.159828
     0.160677    0.213517    1.269680

 Minimum Search - Taking Simple RFO Step
 Searching for Lamda that Minimizes Along All modes
 Value Taken    Lamda =  -0.26544797
 Calculated Step too Large.  Step scaled by  0.327024
 Step Taken.  Stepsize is  0.300000

                             Maximum     Tolerance    Cnvgd?
         Gradient           0.146457      0.000300      NO
         Displacement       0.205820      0.001200      NO
         Energy change     -0.093408      0.000001      NO


 New Cartesian Coordinates Obtained by Inverse Iteration

 Displacement from previous Coordinates is:  0.405848
 ----------------------------------------------------------------
             Standard Nuclear Orientation (Angstroms)
    I     Atom           X                Y                Z
 ----------------------------------------------------------------
    1      H       3.7238259644     0.5530568938     0.0000000000
    2      H       0.4703833177     1.6699788474     0.0000000000
    3      H       3.0581736649    -1.2579187976     0.0000000000
    4      I      -0.6545969704    -0.1657330830     0.0000000000
    5      C       2.6017774996    -0.0606644914     0.0000000000
    6      C       0.9807693287     0.5342062193     0.0000000000
 ----------------------------------------------------------------
 Molecular Point Group                 Cs    NOp =  2
 Largest Abelian Subgroup              Cs    NOp =  2
 Nuclear Repulsion Energy =   195.4213198825 hartrees
 There are       34 alpha and       34 beta electrons
 Applying Cartesian multipole field
    Component          Value
    ---------          -----
     (2,0,0)        1.00000E-11
     (0,2,0)        2.00000E-11
     (0,0,2)       -3.00000E-11
 Nucleus-field energy     =     0.0000000039 hartrees
 Requested basis set is 6-311++G(d,p)
 There are 51 shells and 127 basis functions
 A cutoff of  1.0D-11 yielded   1223 shell pairs
 There are      7746 function pairs (      8653 Cartesian)
 Smallest overlap matrix eigenvalue = 3.19E-04
 Guess MOs from SCF MO coefficient file

 -----------------------------------------------------------------------
  General SCF calculation program by
  Eric Jon Sundstrom, Paul Horn, Yuezhi Mao, Dmitri Zuev, Alec White,
  David Stuck, Shaama M.S., Shane Yost, Joonho Lee, David Small,
  Daniel Levine, Susi Lehtola, Hugh Burton, Evgeny Epifanovsky
 -----------------------------------------------------------------------
 Exchange:     0.2000 Hartree-Fock + 0.0800 Slater + 0.7200 B88
 Correlation:  0.1900 VWN1RPA + 0.8100 LYP
 Using SG-1 standard quadrature grid
 using 4 threads for integral computing
 -------------------------------------------------------
 OpenMP Integral computing Module                
 Release: version 2.0, May 2017, Q-Chem Inc. Pleasanton 
 -------------------------------------------------------
 -------------------------------------------------------
 OpenMP BLAS3 based DFT computing Module                
 Release: version 1.0, May 2013, Q-Chem Inc. Pittsburgh 
 -------------------------------------------------------
 A restricted SCF calculation will be
 performed using DIIS
 SCF converges when DIIS error is below 1.0e-08
 ---------------------------------------
  Cycle       Energy         DIIS error
 ---------------------------------------
    1   -6997.2986404906      1.13e-03  
    2   -6997.3005543411      8.44e-04  
    3   -6997.2976202735      1.35e-03  
    4   -6997.3020596248      2.24e-04  
    5   -6997.3021702385      5.58e-05  
    6   -6997.3021781865      2.18e-05  
    7   -6997.3021790120      3.05e-06  
    8   -6997.3021790307      4.37e-07  
    9   -6997.3021790314      6.74e-08  
   10   -6997.3021790313      2.22e-08  
   11   -6997.3021790314      4.63e-09  Convergence criterion met
 ---------------------------------------
 SCF time:   CPU 11.80s  wall 3.00s 
 SCF   energy in the final basis set =    -6997.3021790314
 Total energy in the final basis set =    -6997.3021790314

 --------------------------------------------------------------
             Orbital Energies (a.u.) and Symmetries
 --------------------------------------------------------------

 Alpha MOs, Restricted
 -- Occupied --                  
******* -176.32 -165.72 -165.72 -165.72  -35.82  -31.31  -31.31
  1 A'    2 A'    3 A'    1 A"    4 A'    5 A'    6 A'    2 A"                 
-31.305 -22.960 -22.960 -22.959 -22.957 -22.957 -10.264 -10.256
  7 A'    8 A'    3 A"    9 A'    4 A"   10 A'   11 A'   12 A'                 
 -6.371  -4.782  -4.771  -4.768  -2.053  -2.046  -2.044  -2.034
 13 A'   14 A'    5 A"   15 A'   16 A'    6 A"   17 A'    7 A"                 
 -2.034  -0.807  -0.642  -0.543  -0.446  -0.400  -0.354  -0.350
 18 A'   19 A'   20 A'   21 A'   22 A'   23 A'   24 A'    8 A"                 
 -0.260  -0.218
 25 A'    9 A"                                                                 
 -- Virtual --                   
 -0.082  -0.033  -0.016   0.015   0.031   0.056   0.067   0.071
 10 A"   26 A'   27 A'   28 A'   29 A'   30 A'   31 A'   11 A"                 
  0.075   0.096   0.104   0.117   0.134   0.142   0.153   0.167
 32 A'   12 A"   33 A'   34 A'   35 A'   36 A'   37 A'   38 A'                 
  0.208   0.237   0.266   0.297   0.375   0.388   0.409   0.437
 39 A'   13 A"   40 A'   41 A'   14 A"   42 A'   43 A'   44 A'                 
  0.445   0.484   0.504   0.522   0.540   0.551   0.580   0.595
 15 A"   45 A'   46 A'   47 A'   16 A"   48 A'   17 A"   49 A'                 
  0.675   0.723   0.743   0.805   0.853   1.000   1.076   1.249
 50 A'   51 A'   52 A'   53 A'   54 A'   18 A"   19 A"   55 A'                 
  1.258   1.283   1.331   1.347   1.406   1.431   1.470   1.490
 20 A"   56 A'   21 A"   57 A'   58 A'   59 A'   22 A"   60 A'                 
  1.574   1.653   1.701   1.744   1.747   1.857   1.893   2.073
 61 A'   23 A"   62 A'   63 A'   24 A"   64 A'   25 A"   65 A'                 
  2.124   2.236   2.477   2.549   2.633   2.655   2.720   2.741
 66 A'   67 A'   68 A'   69 A'   26 A"   70 A'   71 A'   27 A"                 
  2.851   3.011   3.305   3.675   3.944   3.975   4.012   4.113
 72 A'   73 A'   74 A'   75 A'   28 A"   76 A'   29 A"   77 A'                 
  4.261   4.449   5.988   6.056   6.148  23.399  23.429  27.885
 78 A'   79 A'   30 A"   80 A'   81 A'   82 A'   83 A'   84 A'                 
 28.331  28.379  28.416  28.520  28.532  28.554  28.596  28.699
 31 A"   85 A'   86 A'   32 A"   87 A'   33 A"   88 A'   89 A'                 
127.877 127.914 127.968 151.6831901.850
 34 A"   90 A'   91 A'   92 A'   93 A'                                         

 Beta MOs, Restricted
 -- Occupied --                  
******* -176.32 -165.72 -165.72 -165.72  -35.82  -31.31  -31.31
  1 A'    2 A'    3 A'    1 A"    4 A'    5 A'    6 A'    2 A"                 
-31.305 -22.960 -22.960 -22.959 -22.957 -22.957 -10.264 -10.256
  7 A'    8 A'    3 A"    9 A'    4 A"   10 A'   11 A'   12 A'                 
 -6.371  -4.782  -4.771  -4.768  -2.053  -2.046  -2.044  -2.034
 13 A'   14 A'    5 A"   15 A'   16 A'    6 A"   17 A'    7 A"                 
 -2.034  -0.807  -0.642  -0.543  -0.446  -0.400  -0.354  -0.350
 18 A'   19 A'   20 A'   21 A'   22 A'   23 A'   24 A'    8 A"                 
 -0.260  -0.218
 25 A'    9 A"                                                                 
 -- Virtual --                   
 -0.082  -0.033  -0.016   0.015   0.031   0.056   0.067   0.071
 10 A"   26 A'   27 A'   28 A'   29 A'   30 A'   31 A'   11 A"                 
  0.075   0.096   0.104   0.117   0.134   0.142   0.153   0.167
 32 A'   12 A"   33 A'   34 A'   35 A'   36 A'   37 A'   38 A'                 
  0.208   0.237   0.266   0.297   0.375   0.388   0.409   0.437
 39 A'   13 A"   40 A'   41 A'   14 A"   42 A'   43 A'   44 A'                 
  0.445   0.484   0.504   0.522   0.540   0.551   0.580   0.595
 15 A"   45 A'   46 A'   47 A'   16 A"   48 A'   17 A"   49 A'                 
  0.675   0.723   0.743   0.805   0.853   1.000   1.076   1.249
 50 A'   51 A'   52 A'   53 A'   54 A'   18 A"   19 A"   55 A'                 
  1.258   1.283   1.331   1.347   1.406   1.431   1.470   1.490
 20 A"   56 A'   21 A"   57 A'   58 A'   59 A'   22 A"   60 A'                 
  1.574   1.653   1.701   1.744   1.747   1.857   1.893   2.073
 61 A'   23 A"   62 A'   63 A'   24 A"   64 A'   25 A"   65 A'                 
  2.124   2.236   2.477   2.549   2.633   2.655   2.720   2.741
 66 A'   67 A'   68 A'   69 A'   26 A"   70 A'   71 A'   27 A"                 
  2.851   3.011   3.305   3.675   3.944   3.975   4.012   4.113
 72 A'   73 A'   74 A'   75 A'   28 A"   76 A'   29 A"   77 A'                 
  4.261   4.449   5.988   6.056   6.148  23.399  23.429  27.885
 78 A'   79 A'   30 A"   80 A'   81 A'   82 A'   83 A'   84 A'                 
 28.331  28.379  28.416  28.520  28.532  28.554  28.596  28.699
 31 A"   85 A'   86 A'   32 A"   87 A'   33 A"   88 A'   89 A'                 
127.877 127.914 127.968 151.6831901.850
 34 A"   90 A'   91 A'   92 A'   93 A'                                         
 --------------------------------------------------------------

          Ground-State Mulliken Net Atomic Charges

     Atom                 Charge (a.u.)
  ----------------------------------------
      1 H                     0.133657
      2 H                     0.166008
      3 H                     0.116780
      4 I                     0.251475
      5 C                    -0.346627
      6 C                    -0.321294
  ----------------------------------------
  Sum of atomic charges =    -0.000000

 -----------------------------------------------------------------
                    Cartesian Multipole Moments
 -----------------------------------------------------------------
    Charge (ESU x 10^10)
                 0.0000
    Dipole Moment (Debye)
         X      -0.2980      Y       0.2491      Z       0.0000
       Tot       0.3884
    Quadrupole Moments (Debye-Ang)
        XX     -37.9517     XY      -1.2913     YY     -40.9427
        XZ       0.0000     YZ       0.0000     ZZ     -44.5126
    Octopole Moments (Debye-Ang^2)
       XXX      -9.1512    XXY      -4.7955    XYY      -7.0394
       YYY       6.5277    XXZ       0.0000    XYZ       0.0000
       YYZ       0.0000    XZZ     -13.8876    YZZ       0.9286
       ZZZ       0.0000
    Hexadecapole Moments (Debye-Ang^3)
      XXXX    -407.7883   XXXY     -18.1324   XXYY     -95.6119
      XYYY     -19.0190   YYYY     -89.7398   XXXZ       0.0000
      XXYZ       0.0000   XYYZ       0.0000   YYYZ       0.0000
      XXZZ    -110.2884   XYZZ      -5.0282   YYZZ     -26.9090
      XZZZ      -0.0000   YZZZ       0.0000   ZZZZ     -61.9553
 -----------------------------------------------------------------
 Calculating analytic gradient of the SCF energy
 Gradient of SCF Energy
            1           2           3           4           5           6
    1   0.0794833  -0.0829962   0.0510860   0.1849051   0.0248790  -0.2573572
    2   0.0146455   0.0342090  -0.0616514   0.1206214  -0.0135615  -0.0942630
    3   0.0000000  -0.0000000   0.0000000  -0.0000000   0.0000000   0.0000000
 Max gradient component =       2.574E-01
 RMS gradient           =       8.996E-02
 Gradient time:  CPU 3.49 s  wall 0.97 s
 Geometry Optimization Parameters
   NAtoms,    NIC,     NZ,  NCons,   NDum,   NFix, NCnnct, MaxDiis
        6      32       0       0       0       0       0       0

 Cartesian Hessian Update
 Hessian Updated using BFGS Update


** GEOMETRY OPTIMIZATION IN DELOCALIZED INTERNAL COORDINATES **
   Searching for a Minimum

   Optimization Cycle:   5

                       Coordinates (Angstroms)
     ATOM                X               Y               Z
      1  H         3.7238259644    0.5530568938    0.0000000000
      2  H         0.4703833177    1.6699788474    0.0000000000
      3  H         3.0581736649   -1.2579187976    0.0000000000
      4  I        -0.6545969704   -0.1657330830    0.0000000000
      5  C         2.6017774996   -0.0606644914    0.0000000000
      6  C         0.9807693287    0.5342062193    0.0000000000
   Point Group: cs    Number of degrees of freedom:     9


   Energy is  -6997.302179031

 Hessian Updated using BFGS Update

  9 Hessian modes will be used to form the next step
  Hessian Eigenvalues:
     0.033301    0.088779    0.138725    0.141284    0.152053    0.159882
     0.164419    0.215428    1.238568

 Minimum Search - Taking Simple RFO Step
 Searching for Lamda that Minimizes Along All modes
 Value Taken    Lamda =  -0.24169572
 Calculated Step too Large.  Step scaled by  0.328409
 Step Taken.  Stepsize is  0.300000

                             Maximum     Tolerance    Cnvgd?
         Gradient           0.145203      0.000300      NO
         Displacement       0.210628      0.001200      NO
         Energy change     -0.084067      0.000001      NO


 New Cartesian Coordinates Obtained by Inverse Iteration

 Displacement from previous Coordinates is:  0.408862
 ----------------------------------------------------------------
             Standard Nuclear Orientation (Angstroms)
    I     Atom           X                Y                Z
 ----------------------------------------------------------------
    1      H       3.6282852149     0.5761495618     0.0000000000
    2      H       0.5882726021     1.6220899691     0.0000000000
    3      H       2.9715986908    -1.2045279052     0.0000000000
    4      I      -0.6175208367    -0.1986982590     0.0000000000
    5      C       2.5562772911    -0.0385509492     0.0000000000
    6      C       1.0534198425     0.5164631710     0.0000000000
 ----------------------------------------------------------------
 Molecular Point Group                 Cs    NOp =  2
 Largest Abelian Subgroup              Cs    NOp =  2
 Nuclear Repulsion Energy =   196.3613331500 hartrees
 There are       34 alpha and       34 beta electrons
 Applying Cartesian multipole field
    Component          Value
    ---------          -----
     (2,0,0)        1.00000E-11
     (0,2,0)        2.00000E-11
     (0,0,2)       -3.00000E-11
 Nucleus-field energy     =     0.0000000037 hartrees
 Requested basis set is 6-311++G(d,p)
 There are 51 shells and 127 basis functions
 A cutoff of  1.0D-11 yielded   1223 shell pairs
 There are      7746 function pairs (      8653 Cartesian)
 Smallest overlap matrix eigenvalue = 2.17E-04
 Guess MOs from SCF MO coefficient file

 -----------------------------------------------------------------------
  General SCF calculation program by
  Eric Jon Sundstrom, Paul Horn, Yuezhi Mao, Dmitri Zuev, Alec White,
  David Stuck, Shaama M.S., Shane Yost, Joonho Lee, David Small,
  Daniel Levine, Susi Lehtola, Hugh Burton, Evgeny Epifanovsky
 -----------------------------------------------------------------------
 Exchange:     0.2000 Hartree-Fock + 0.0800 Slater + 0.7200 B88
 Correlation:  0.1900 VWN1RPA + 0.8100 LYP
 Using SG-1 standard quadrature grid
 using 4 threads for integral computing
 -------------------------------------------------------
 OpenMP Integral computing Module                
 Release: version 2.0, May 2017, Q-Chem Inc. Pleasanton 
 -------------------------------------------------------
 -------------------------------------------------------
 OpenMP BLAS3 based DFT computing Module                
 Release: version 1.0, May 2013, Q-Chem Inc. Pittsburgh 
 -------------------------------------------------------
 A restricted SCF calculation will be
 performed using DIIS
 SCF converges when DIIS error is below 1.0e-08
 ---------------------------------------
  Cycle       Energy         DIIS error
 ---------------------------------------
    1   -6997.3742001420      1.23e-03  
    2   -6997.3768932263      7.31e-04  
    3   -6997.3756207894      1.00e-03  
    4   -6997.3779396413      2.61e-04  
    5   -6997.3780877539      5.76e-05  
    6   -6997.3780961275      1.61e-05  
    7   -6997.3780964487      3.04e-06  
    8   -6997.3780964664      2.10e-07  
    9   -6997.3780964665      5.75e-08  
   10   -6997.3780964665      1.43e-08  
   11   -6997.3780964663      1.46e-09  Convergence criterion met
 ---------------------------------------
 SCF time:   CPU 11.88s  wall 3.00s 
 SCF   energy in the final basis set =    -6997.3780964663
 Total energy in the final basis set =    -6997.3780964663

 --------------------------------------------------------------
             Orbital Energies (a.u.) and Symmetries
 --------------------------------------------------------------

 Alpha MOs, Restricted
 -- Occupied --                  
******* -176.31 -165.72 -165.72 -165.72  -35.81  -31.30  -31.30
  1 A'    2 A'    3 A'    1 A"    4 A'    5 A'    6 A'    2 A"                 
-31.300 -22.955 -22.954 -22.954 -22.951 -22.951 -10.255 -10.244
  7 A'    8 A'    3 A"    9 A'    4 A"   10 A'   11 A'   12 A'                 
 -6.365  -4.776  -4.764  -4.762  -2.046  -2.039  -2.038  -2.027
 13 A'   14 A'    5 A"   15 A'   16 A'    6 A"   17 A'    7 A"                 
 -2.027  -0.800  -0.660  -0.548  -0.456  -0.409  -0.358  -0.346
 18 A'   19 A'   20 A'   21 A'   22 A'   23 A'   24 A'    8 A"                 
 -0.262  -0.228
 25 A'    9 A"                                                                 
 -- Virtual --                   
 -0.069  -0.020  -0.010   0.014   0.032   0.064   0.070   0.078
 10 A"   26 A'   27 A'   28 A'   29 A'   30 A'   11 A"   31 A'                 
  0.084   0.098   0.113   0.118   0.141   0.145   0.159   0.176
 32 A'   12 A"   33 A'   34 A'   35 A'   36 A'   37 A'   38 A'                 
  0.224   0.238   0.276   0.302   0.381   0.395   0.410   0.438
 39 A'   13 A"   40 A'   41 A'   14 A"   42 A'   43 A'   44 A'                 
  0.442   0.485   0.498   0.535   0.545   0.578   0.581   0.604
 15 A"   45 A'   46 A'   47 A'   16 A"   48 A'   17 A"   49 A'                 
  0.682   0.723   0.749   0.795   0.865   0.995   1.065   1.257
 50 A'   51 A'   52 A'   53 A'   54 A'   18 A"   19 A"   20 A"                 
  1.280   1.303   1.343   1.361   1.418   1.459   1.496   1.511
 55 A'   56 A'   21 A"   57 A'   58 A'   59 A'   22 A"   60 A'                 
  1.581   1.671   1.749   1.799   1.811   1.932   1.964   2.162
 61 A'   23 A"   62 A'   24 A"   63 A'   64 A'   25 A"   65 A'                 
  2.190   2.268   2.551   2.580   2.641   2.680   2.730   2.773
 66 A'   67 A'   68 A'   69 A'   26 A"   70 A'   71 A'   27 A"                 
  2.888   3.063   3.381   3.832   3.950   3.979   4.019   4.116
 72 A'   73 A'   74 A'   75 A'   28 A"   76 A'   29 A"   77 A'                 
  4.255   4.455   5.993   6.060   6.150  23.461  23.535  27.888
 78 A'   79 A'   30 A"   80 A'   81 A'   82 A'   83 A'   84 A'                 
 28.337  28.383  28.420  28.526  28.537  28.560  28.601  28.697
 31 A"   85 A'   86 A'   32 A"   87 A'   33 A"   88 A'   89 A'                 
127.882 127.919 127.968 151.6851901.852
 34 A"   90 A'   91 A'   92 A'   93 A'                                         

 Beta MOs, Restricted
 -- Occupied --                  
******* -176.31 -165.72 -165.72 -165.72  -35.81  -31.30  -31.30
  1 A'    2 A'    3 A'    1 A"    4 A'    5 A'    6 A'    2 A"                 
-31.300 -22.955 -22.954 -22.954 -22.951 -22.951 -10.255 -10.244
  7 A'    8 A'    3 A"    9 A'    4 A"   10 A'   11 A'   12 A'                 
 -6.365  -4.776  -4.764  -4.762  -2.046  -2.039  -2.038  -2.027
 13 A'   14 A'    5 A"   15 A'   16 A'    6 A"   17 A'    7 A"                 
 -2.027  -0.800  -0.660  -0.548  -0.456  -0.409  -0.358  -0.346
 18 A'   19 A'   20 A'   21 A'   22 A'   23 A'   24 A'    8 A"                 
 -0.262  -0.228
 25 A'    9 A"                                                                 
 -- Virtual --                   
 -0.069  -0.020  -0.010   0.014   0.032   0.064   0.070   0.078
 10 A"   26 A'   27 A'   28 A'   29 A'   30 A'   11 A"   31 A'                 
  0.084   0.098   0.113   0.118   0.141   0.145   0.159   0.176
 32 A'   12 A"   33 A'   34 A'   35 A'   36 A'   37 A'   38 A'                 
  0.224   0.238   0.276   0.302   0.381   0.395   0.410   0.438
 39 A'   13 A"   40 A'   41 A'   14 A"   42 A'   43 A'   44 A'                 
  0.442   0.485   0.498   0.535   0.545   0.578   0.581   0.604
 15 A"   45 A'   46 A'   47 A'   16 A"   48 A'   17 A"   49 A'                 
  0.682   0.723   0.749   0.795   0.865   0.995   1.065   1.257
 50 A'   51 A'   52 A'   53 A'   54 A'   18 A"   19 A"   20 A"                 
  1.280   1.303   1.343   1.361   1.418   1.459   1.496   1.511
 55 A'   56 A'   21 A"   57 A'   58 A'   59 A'   22 A"   60 A'                 
  1.581   1.671   1.749   1.799   1.811   1.932   1.964   2.162
 61 A'   23 A"   62 A'   24 A"   63 A'   64 A'   25 A"   65 A'                 
  2.190   2.268   2.551   2.580   2.641   2.680   2.730   2.773
 66 A'   67 A'   68 A'   69 A'   26 A"   70 A'   71 A'   27 A"                 
  2.888   3.063   3.381   3.832   3.950   3.979   4.019   4.116
 72 A'   73 A'   74 A'   75 A'   28 A"   76 A'   29 A"   77 A'                 
  4.255   4.455   5.993   6.060   6.150  23.461  23.535  27.888
 78 A'   79 A'   30 A"   80 A'   81 A'   82 A'   83 A'   84 A'                 
 28.337  28.383  28.420  28.526  28.537  28.560  28.601  28.697
 31 A"   85 A'   86 A'   32 A"   87 A'   33 A"   88 A'   89 A'                 
127.882 127.919 127.968 151.6851901.852
 34 A"   90 A'   91 A'   92 A'   93 A'                                         
 --------------------------------------------------------------

          Ground-State Mulliken Net Atomic Charges

     Atom                 Charge (a.u.)
  ----------------------------------------
      1 H                     0.133672
      2 H                     0.172757
      3 H                     0.115918
      4 I                     0.201870
      5 C                    -0.334298
      6 C                    -0.289919
  ----------------------------------------
  Sum of atomic charges =    -0.000000

 -----------------------------------------------------------------
                    Cartesian Multipole Moments
 -----------------------------------------------------------------
    Charge (ESU x 10^10)
                 0.0000
    Dipole Moment (Debye)
         X       0.0981      Y       0.3071      Z       0.0000
       Tot       0.3224
    Quadrupole Moments (Debye-Ang)
        XX     -37.5948     XY      -0.8412     YY     -40.7990
        XZ       0.0000     YZ       0.0000     ZZ     -44.2460
    Octopole Moments (Debye-Ang^2)
       XXX     -11.9463    XXY      -3.1156    XYY      -7.2003
       YYY       9.3582    XXZ       0.0000    XYZ       0.0000
       YYZ       0.0000    XZZ     -13.5698    YZZ       1.9170
       ZZZ       0.0000
    Hexadecapole Moments (Debye-Ang^3)
      XXXX    -394.2080   XXXY     -19.0423   XXYY     -91.0863
      XYYY     -21.0319   YYYY     -89.2295   XXXZ       0.0000
      XXYZ       0.0000   XYYZ       0.0000   YYYZ      -0.0000
      XXZZ    -103.9836   XYZZ      -6.2209   YYZZ     -26.5077
      XZZZ       0.0000   YZZZ       0.0000   ZZZZ     -61.1093
 -----------------------------------------------------------------
 Calculating analytic gradient of the SCF energy
 Gradient of SCF Energy
            1           2           3           4           5           6
    1   0.0698688  -0.0730742   0.0444082   0.1493583   0.0345934  -0.2251545
    2   0.0134815   0.0278113  -0.0550657   0.1005926  -0.0165190  -0.0703007
    3  -0.0000000  -0.0000000   0.0000000   0.0000000  -0.0000000   0.0000000
 Max gradient component =       2.252E-01
 RMS gradient           =       7.664E-02
 Gradient time:  CPU 3.56 s  wall 0.98 s
 Geometry Optimization Parameters
   NAtoms,    NIC,     NZ,  NCons,   NDum,   NFix, NCnnct, MaxDiis
        6      32       0       0       0       0       0       0

 Cartesian Hessian Update
 Hessian Updated using BFGS Update


** GEOMETRY OPTIMIZATION IN DELOCALIZED INTERNAL COORDINATES **
   Searching for a Minimum

   Optimization Cycle:   6

                       Coordinates (Angstroms)
     ATOM                X               Y               Z
      1  H         3.6282852149    0.5761495618    0.0000000000
      2  H         0.5882726021    1.6220899691    0.0000000000
      3  H         2.9715986908   -1.2045279052    0.0000000000
      4  I        -0.6175208367   -0.1986982590    0.0000000000
      5  C         2.5562772911   -0.0385509492    0.0000000000
      6  C         1.0534198425    0.5164631710    0.0000000000
   Point Group: cs    Number of degrees of freedom:     9


   Energy is  -6997.378096466

 Hessian Updated using BFGS Update

  9 Hessian modes will be used to form the next step
  Hessian Eigenvalues:
     0.064223    0.089969    0.138758    0.141406    0.155786    0.160022
     0.166994    0.214023    1.102150

 Minimum Search - Taking Simple RFO Step
 Searching for Lamda that Minimizes Along All modes
 Value Taken    Lamda =  -0.19991777
 Calculated Step too Large.  Step scaled by  0.355609
 Step Taken.  Stepsize is  0.300000

                             Maximum     Tolerance    Cnvgd?
         Gradient           0.139261      0.000300      NO
         Displacement       0.211992      0.001200      NO
         Energy change     -0.075917      0.000001      NO


 New Cartesian Coordinates Obtained by Inverse Iteration

 Displacement from previous Coordinates is:  0.406327
 ----------------------------------------------------------------
             Standard Nuclear Orientation (Angstroms)
    I     Atom           X                Y                Z
 ----------------------------------------------------------------
    1      H       3.5351062339     0.5964845979     0.0000000000
    2      H       0.7018925483     1.5786008256     0.0000000000
    3      H       2.8828417316    -1.1520775172     0.0000000000
    4      I      -0.5754247496    -0.2353765534     0.0000000000
    5      C       2.5083320981    -0.0153159056     0.0000000000
    6      C       1.1275849426     0.5006101412     0.0000000000
 ----------------------------------------------------------------
 Molecular Point Group                 Cs    NOp =  2
 Largest Abelian Subgroup              Cs    NOp =  2
 Nuclear Repulsion Energy =   197.8407979207 hartrees
 There are       34 alpha and       34 beta electrons
 Applying Cartesian multipole field
    Component          Value
    ---------          -----
     (2,0,0)        1.00000E-11
     (0,2,0)        2.00000E-11
     (0,0,2)       -3.00000E-11
 Nucleus-field energy     =     0.0000000036 hartrees
 Requested basis set is 6-311++G(d,p)
 There are 51 shells and 127 basis functions
 A cutoff of  1.0D-11 yielded   1224 shell pairs
 There are      7751 function pairs (      8659 Cartesian)
 Smallest overlap matrix eigenvalue = 1.39E-04
 Guess MOs from SCF MO coefficient file

 -----------------------------------------------------------------------
  General SCF calculation program by
  Eric Jon Sundstrom, Paul Horn, Yuezhi Mao, Dmitri Zuev, Alec White,
  David Stuck, Shaama M.S., Shane Yost, Joonho Lee, David Small,
  Daniel Levine, Susi Lehtola, Hugh Burton, Evgeny Epifanovsky
 -----------------------------------------------------------------------
 Exchange:     0.2000 Hartree-Fock + 0.0800 Slater + 0.7200 B88
 Correlation:  0.1900 VWN1RPA + 0.8100 LYP
 Using SG-1 standard quadrature grid
 using 4 threads for integral computing
 -------------------------------------------------------
 OpenMP Integral computing Module                
 Release: version 2.0, May 2017, Q-Chem Inc. Pleasanton 
 -------------------------------------------------------
 -------------------------------------------------------
 OpenMP BLAS3 based DFT computing Module                
 Release: version 1.0, May 2013, Q-Chem Inc. Pittsburgh 
 -------------------------------------------------------
 A restricted SCF calculation will be
 performed using DIIS
 SCF converges when DIIS error is below 1.0e-08
 ---------------------------------------
  Cycle       Energy         DIIS error
 ---------------------------------------
    1   -6997.4380058659      1.43e-03  
    2   -6997.4413629826      7.67e-04  
    3   -6997.4411454337      7.89e-04  
    4   -6997.4425149756      2.39e-04  
    5   -6997.4426356101      5.99e-05  
    6   -6997.4426436976      1.47e-05  
    7   -6997.4426439678      2.94e-06  
    8   -6997.4426439817      2.24e-07  
    9   -6997.4426439819      5.68e-08  
   10   -6997.4426439819      1.76e-08  
   11   -6997.4426439819      1.70e-09  Convergence criterion met
 ---------------------------------------
 SCF time:   CPU 12.03s  wall 3.00s 
 SCF   energy in the final basis set =    -6997.4426439819
 Total energy in the final basis set =    -6997.4426439819

 --------------------------------------------------------------
             Orbital Energies (a.u.) and Symmetries
 --------------------------------------------------------------

 Alpha MOs, Restricted
 -- Occupied --                  
******* -176.31 -165.71 -165.71 -165.71  -35.81  -31.30  -31.29
  1 A'    2 A'    3 A'    1 A"    4 A'    5 A'    6 A'    2 A"                 
-31.294 -22.950 -22.949 -22.948 -22.946 -22.946 -10.242 -10.227
  7 A'    8 A'    3 A"    9 A'    4 A"   10 A'   11 A'   12 A'                 
 -6.359  -4.770  -4.758  -4.756  -2.039  -2.033  -2.032  -2.021
 13 A'   14 A'    5 A"   15 A'   16 A'    6 A"   17 A'    7 A"                 
 -2.021  -0.799  -0.678  -0.552  -0.468  -0.420  -0.356  -0.344
 18 A'   19 A'   20 A'   21 A'   22 A'   23 A'   24 A'    8 A"                 
 -0.263  -0.238
 25 A'    9 A"                                                                 
 -- Virtual --                   
 -0.053  -0.016  -0.003   0.013   0.032   0.068   0.070   0.084
 10 A"   26 A'   27 A'   28 A'   29 A'   11 A"   30 A'   31 A'                 
  0.091   0.101   0.117   0.127   0.145   0.149   0.163   0.190
 32 A'   12 A"   33 A'   34 A'   35 A'   36 A'   37 A'   38 A'                 
  0.237   0.239   0.302   0.313   0.388   0.400   0.410   0.440
 39 A'   13 A"   40 A'   41 A'   14 A"   42 A'   43 A'   15 A"                 
  0.441   0.486   0.495   0.545   0.554   0.586   0.598   0.628
 44 A'   45 A'   46 A'   16 A"   47 A'   17 A"   48 A'   49 A'                 
  0.692   0.722   0.764   0.786   0.882   1.002   1.059   1.257
 50 A'   51 A'   52 A'   53 A'   54 A'   18 A"   19 A"   20 A"                 
  1.302   1.336   1.354   1.371   1.431   1.486   1.529   1.533
 55 A'   56 A'   21 A"   57 A'   58 A'   59 A'   60 A'   22 A"                 
  1.591   1.691   1.801   1.861   1.886   2.007   2.038   2.235
 61 A'   23 A"   62 A'   24 A"   63 A'   64 A'   25 A"   65 A'                 
  2.292   2.307   2.561   2.641   2.654   2.715   2.760   2.810
 66 A'   67 A'   68 A'   69 A'   26 A"   70 A'   71 A'   27 A"                 
  2.936   3.173   3.460   3.927   3.956   3.986   4.025   4.119
 72 A'   73 A'   74 A'   75 A'   28 A"   76 A'   29 A"   77 A'                 
  4.253   4.459   5.998   6.063   6.150  23.513  23.759  27.891
 78 A'   79 A'   30 A"   80 A'   81 A'   82 A'   83 A'   84 A'                 
 28.342  28.387  28.424  28.532  28.542  28.565  28.607  28.698
 31 A"   85 A'   86 A'   32 A"   87 A'   33 A"   88 A'   89 A'                 
127.887 127.922 127.969 151.6861901.852
 34 A"   90 A'   91 A'   92 A'   93 A'                                         

 Beta MOs, Restricted
 -- Occupied --                  
******* -176.31 -165.71 -165.71 -165.71  -35.81  -31.30  -31.29
  1 A'    2 A'    3 A'    1 A"    4 A'    5 A'    6 A'    2 A"                 
-31.294 -22.950 -22.949 -22.948 -22.946 -22.946 -10.242 -10.227
  7 A'    8 A'    3 A"    9 A'    4 A"   10 A'   11 A'   12 A'                 
 -6.359  -4.770  -4.758  -4.756  -2.039  -2.033  -2.032  -2.021
 13 A'   14 A'    5 A"   15 A'   16 A'    6 A"   17 A'    7 A"                 
 -2.021  -0.799  -0.678  -0.552  -0.468  -0.420  -0.356  -0.344
 18 A'   19 A'   20 A'   21 A'   22 A'   23 A'   24 A'    8 A"                 
 -0.263  -0.238
 25 A'    9 A"                                                                 
 -- Virtual --                   
 -0.053  -0.016  -0.003   0.013   0.032   0.068   0.070   0.084
 10 A"   26 A'   27 A'   28 A'   29 A'   11 A"   30 A'   31 A'                 
  0.091   0.101   0.117   0.127   0.145   0.149   0.163   0.190
 32 A'   12 A"   33 A'   34 A'   35 A'   36 A'   37 A'   38 A'                 
  0.237   0.239   0.302   0.313   0.388   0.400   0.410   0.440
 39 A'   13 A"   40 A'   41 A'   14 A"   42 A'   43 A'   15 A"                 
  0.441   0.486   0.495   0.545   0.554   0.586   0.598   0.628
 44 A'   45 A'   46 A'   16 A"   47 A'   17 A"   48 A'   49 A'                 
  0.692   0.722   0.764   0.786   0.882   1.002   1.059   1.257
 50 A'   51 A'   52 A'   53 A'   54 A'   18 A"   19 A"   20 A"                 
  1.302   1.336   1.354   1.371   1.431   1.486   1.529   1.533
 55 A'   56 A'   21 A"   57 A'   58 A'   59 A'   60 A'   22 A"                 
  1.591   1.691   1.801   1.861   1.886   2.007   2.038   2.235
 61 A'   23 A"   62 A'   24 A"   63 A'   64 A'   25 A"   65 A'                 
  2.292   2.307   2.561   2.641   2.654   2.715   2.760   2.810
 66 A'   67 A'   68 A'   69 A'   26 A"   70 A'   71 A'   27 A"                 
  2.936   3.173   3.460   3.927   3.956   3.986   4.025   4.119
 72 A'   73 A'   74 A'   75 A'   28 A"   76 A'   29 A"   77 A'                 
  4.253   4.459   5.998   6.063   6.150  23.513  23.759  27.891
 78 A'   79 A'   30 A"   80 A'   81 A'   82 A'   83 A'   84 A'                 
 28.342  28.387  28.424  28.532  28.542  28.565  28.607  28.698
 31 A"   85 A'   86 A'   32 A"   87 A'   33 A"   88 A'   89 A'                 
127.887 127.922 127.969 151.6861901.852
 34 A"   90 A'   91 A'   92 A'   93 A'                                         
 --------------------------------------------------------------

          Ground-State Mulliken Net Atomic Charges

     Atom                 Charge (a.u.)
  ----------------------------------------
      1 H                     0.131979
      2 H                     0.178340
      3 H                     0.112672
      4 I                     0.157646
      5 C                    -0.321525
      6 C                    -0.259112
  ----------------------------------------
  Sum of atomic charges =     0.000000

 -----------------------------------------------------------------
                    Cartesian Multipole Moments
 -----------------------------------------------------------------
    Charge (ESU x 10^10)
                 0.0000
    Dipole Moment (Debye)
         X       0.4598      Y       0.3775      Z       0.0000
       Tot       0.5949
    Quadrupole Moments (Debye-Ang)
        XX     -37.2798     XY      -0.4061     YY     -40.6527
        XZ       0.0000     YZ       0.0000     ZZ     -43.9212
    Octopole Moments (Debye-Ang^2)
       XXX     -15.2640    XXY      -1.2770    XYY      -7.6344
       YYY      12.5314    XXZ       0.0000    XYZ       0.0000
       YYZ       0.0000    XZZ     -13.3033    YZZ       3.0497
       ZZZ       0.0000
    Hexadecapole Moments (Debye-Ang^3)
      XXXX    -381.4097   XXXY     -19.8574   XXYY     -86.8340
      XYYY     -22.7610   YYYY     -89.8291   XXXZ       0.0000
      XXYZ       0.0000   XYYZ       0.0000   YYYZ       0.0000
      XXZZ     -97.5928   XYZZ      -7.2717   YYZZ     -26.2791
      XZZZ       0.0000   YZZZ       0.0000   ZZZZ     -60.1432
 -----------------------------------------------------------------
 Calculating analytic gradient of the SCF energy
 Gradient of SCF Energy
            1           2           3           4           5           6
    1   0.0572945  -0.0614847   0.0360263   0.1231883   0.0209884  -0.1760130
    2   0.0108119   0.0185078  -0.0455830   0.0858939  -0.0102212  -0.0594094
    3   0.0000000   0.0000000   0.0000000   0.0000000   0.0000000  -0.0000000
 Max gradient component =       1.760E-01
 RMS gradient           =       6.169E-02
 Gradient time:  CPU 3.60 s  wall 0.99 s
 Geometry Optimization Parameters
   NAtoms,    NIC,     NZ,  NCons,   NDum,   NFix, NCnnct, MaxDiis
        6      32       0       0       0       0       0       0

 Cartesian Hessian Update
 Hessian Updated using BFGS Update


** GEOMETRY OPTIMIZATION IN DELOCALIZED INTERNAL COORDINATES **
   Searching for a Minimum

   Optimization Cycle:   7

                       Coordinates (Angstroms)
     ATOM                X               Y               Z
      1  H         3.5351062339    0.5964845979    0.0000000000
      2  H         0.7018925483    1.5786008256    0.0000000000
      3  H         2.8828417316   -1.1520775172    0.0000000000
      4  I        -0.5754247496   -0.2353765534    0.0000000000
      5  C         2.5083320981   -0.0153159056    0.0000000000
      6  C         1.1275849426    0.5006101412    0.0000000000
   Point Group: cs    Number of degrees of freedom:     9


   Energy is  -6997.442643982

 Hessian Updated using BFGS Update

  9 Hessian modes will be used to form the next step
  Hessian Eigenvalues:
     0.085647    0.137997    0.139208    0.144837    0.159551    0.160482
     0.168481    0.216278    1.015051

 Minimum Search - Taking Simple RFO Step
 Searching for Lamda that Minimizes Along All modes
 Value Taken    Lamda =  -0.12598273
 Calculated Step too Large.  Step scaled by  0.454192
 Step Taken.  Stepsize is  0.300000

                             Maximum     Tolerance    Cnvgd?
         Gradient           0.110120      0.000300      NO
         Displacement       0.208377      0.001200      NO
         Energy change     -0.064548      0.000001      NO


 New Cartesian Coordinates Obtained by Inverse Iteration

 Displacement from previous Coordinates is:  0.397502
 ----------------------------------------------------------------
             Standard Nuclear Orientation (Angstroms)
    I     Atom           X                Y                Z
 ----------------------------------------------------------------
    1      H       3.4445472374     0.6108916119     0.0000000000
    2      H       0.8158175028     1.5416831091     0.0000000000
    3      H       2.7926321955    -1.0964786281     0.0000000000
    4      I      -0.5373338598    -0.2813019937     0.0000000000
    5      C       2.4689981234     0.0059667925     0.0000000000
    6      C       1.1956716056     0.4921646968     0.0000000000
 ----------------------------------------------------------------
 Molecular Point Group                 Cs    NOp =  2
 Largest Abelian Subgroup              Cs    NOp =  2
 Nuclear Repulsion Energy =   199.0169816937 hartrees
 There are       34 alpha and       34 beta electrons
 Applying Cartesian multipole field
    Component          Value
    ---------          -----
     (2,0,0)        1.00000E-11
     (0,2,0)        2.00000E-11
     (0,0,2)       -3.00000E-11
 Nucleus-field energy     =     0.0000000036 hartrees
 Requested basis set is 6-311++G(d,p)
 There are 51 shells and 127 basis functions
 A cutoff of  1.0D-11 yielded   1233 shell pairs
 There are      7824 function pairs (      8742 Cartesian)
 Smallest overlap matrix eigenvalue = 9.37E-05
 Guess MOs from SCF MO coefficient file

 -----------------------------------------------------------------------
  General SCF calculation program by
  Eric Jon Sundstrom, Paul Horn, Yuezhi Mao, Dmitri Zuev, Alec White,
  David Stuck, Shaama M.S., Shane Yost, Joonho Lee, David Small,
  Daniel Levine, Susi Lehtola, Hugh Burton, Evgeny Epifanovsky
 -----------------------------------------------------------------------
 Exchange:     0.2000 Hartree-Fock + 0.0800 Slater + 0.7200 B88
 Correlation:  0.1900 VWN1RPA + 0.8100 LYP
 Using SG-1 standard quadrature grid
 using 4 threads for integral computing
 -------------------------------------------------------
 OpenMP Integral computing Module                
 Release: version 2.0, May 2017, Q-Chem Inc. Pleasanton 
 -------------------------------------------------------
 -------------------------------------------------------
 OpenMP BLAS3 based DFT computing Module                
 Release: version 1.0, May 2013, Q-Chem Inc. Pittsburgh 
 -------------------------------------------------------
 A restricted SCF calculation will be
 performed using DIIS
 SCF converges when DIIS error is below 1.0e-08
 ---------------------------------------
  Cycle       Energy         DIIS error
 ---------------------------------------
    1   -6997.4836419513      1.59e-03  
    2   -6997.4871572108      8.35e-04  
    3   -6997.4874464181      7.12e-04  
    4   -6997.4885594162      1.73e-04  
    5   -6997.4886175959      5.23e-05  
    6   -6997.4886233171      1.50e-05  
    7   -6997.4886236529      2.63e-06  
    8   -6997.4886236631      2.18e-07  
    9   -6997.4886236632      6.11e-08  
   10   -6997.4886236632      1.42e-08  
   11   -6997.4886236632      1.50e-09  Convergence criterion met
 ---------------------------------------
 SCF time:   CPU 12.14s  wall 4.00s 
 SCF   energy in the final basis set =    -6997.4886236632
 Total energy in the final basis set =    -6997.4886236632

 --------------------------------------------------------------
             Orbital Energies (a.u.) and Symmetries
 --------------------------------------------------------------

 Alpha MOs, Restricted
 -- Occupied --                  
******* -176.30 -165.71 -165.71 -165.71  -35.80  -31.29  -31.29
  1 A'    2 A'    3 A'    1 A"    4 A'    5 A'    6 A'    2 A"                 
-31.289 -22.945 -22.944 -22.944 -22.941 -22.941 -10.227 -10.207
  7 A'    8 A'    3 A"    9 A'    4 A"   10 A'   11 A'   12 A'                 
 -6.353  -4.765  -4.752  -4.751  -2.033  -2.027  -2.027  -2.015
 13 A'   14 A'    5 A"   15 A'   16 A'    6 A"   17 A'    7 A"                 
 -2.015  -0.806  -0.688  -0.558  -0.481  -0.433  -0.353  -0.345
 18 A'   19 A'   20 A'   21 A'   22 A'   23 A'   24 A'    8 A"                 
 -0.264  -0.247
 25 A'    9 A"                                                                 
 -- Virtual --                   
 -0.036  -0.016   0.001   0.014   0.032   0.066   0.074   0.087
 10 A"   26 A'   27 A'   28 A'   29 A'   11 A"   30 A'   31 A'                 
  0.098   0.104   0.120   0.134   0.151   0.157   0.167   0.203
 32 A'   12 A"   33 A'   34 A'   35 A'   36 A'   37 A'   38 A'                 
  0.239   0.240   0.325   0.339   0.394   0.399   0.417   0.436
 39 A'   13 A"   40 A'   41 A'   14 A"   42 A'   43 A'   15 A"                 
  0.443   0.486   0.504   0.541   0.577   0.593   0.601   0.672
 44 A'   45 A'   46 A'   16 A"   47 A'   17 A"   48 A'   49 A'                 
  0.705   0.727   0.774   0.788   0.902   1.011   1.060   1.257
 50 A'   51 A'   52 A'   53 A'   54 A'   18 A"   19 A"   20 A"                 
  1.316   1.363   1.371   1.377   1.455   1.517   1.544   1.575
 55 A'   21 A"   56 A'   57 A'   58 A'   59 A'   60 A'   22 A"                 
  1.615   1.722   1.854   1.935   1.966   2.065   2.105   2.297
 61 A'   23 A"   62 A'   24 A"   63 A'   64 A'   25 A"   65 A'                 
  2.344   2.427   2.573   2.650   2.672   2.699   2.843   2.859
 66 A'   67 A'   68 A'   69 A'   26 A"   70 A'   27 A"   71 A'                 
  2.998   3.336   3.564   3.955   3.962   3.991   4.030   4.122
 72 A'   73 A'   74 A'   75 A'   28 A"   76 A'   29 A"   77 A'                 
  4.251   4.459   6.002   6.062   6.147  23.564  24.098  27.889
 78 A'   79 A'   30 A"   80 A'   81 A'   82 A'   83 A'   84 A'                 
 28.346  28.389  28.423  28.537  28.546  28.569  28.611  28.699
 31 A"   85 A'   86 A'   32 A"   87 A'   33 A"   88 A'   89 A'                 
127.891 127.924 127.968 151.6851901.850
 34 A"   90 A'   91 A'   92 A'   93 A'                                         

 Beta MOs, Restricted
 -- Occupied --                  
******* -176.30 -165.71 -165.71 -165.71  -35.80  -31.29  -31.29
  1 A'    2 A'    3 A'    1 A"    4 A'    5 A'    6 A'    2 A"                 
-31.289 -22.945 -22.944 -22.944 -22.941 -22.941 -10.227 -10.207
  7 A'    8 A'    3 A"    9 A'    4 A"   10 A'   11 A'   12 A'                 
 -6.353  -4.765  -4.752  -4.751  -2.033  -2.027  -2.027  -2.015
 13 A'   14 A'    5 A"   15 A'   16 A'    6 A"   17 A'    7 A"                 
 -2.015  -0.806  -0.688  -0.558  -0.481  -0.433  -0.353  -0.345
 18 A'   19 A'   20 A'   21 A'   22 A'   23 A'   24 A'    8 A"                 
 -0.264  -0.247
 25 A'    9 A"                                                                 
 -- Virtual --                   
 -0.036  -0.016   0.001   0.014   0.032   0.066   0.074   0.087
 10 A"   26 A'   27 A'   28 A'   29 A'   11 A"   30 A'   31 A'                 
  0.098   0.104   0.120   0.134   0.151   0.157   0.167   0.203
 32 A'   12 A"   33 A'   34 A'   35 A'   36 A'   37 A'   38 A'                 
  0.239   0.240   0.325   0.339   0.394   0.399   0.417   0.436
 39 A'   13 A"   40 A'   41 A'   14 A"   42 A'   43 A'   15 A"                 
  0.443   0.486   0.504   0.541   0.577   0.593   0.601   0.672
 44 A'   45 A'   46 A'   16 A"   47 A'   17 A"   48 A'   49 A'                 
  0.705   0.727   0.774   0.788   0.902   1.011   1.060   1.257
 50 A'   51 A'   52 A'   53 A'   54 A'   18 A"   19 A"   20 A"                 
  1.316   1.363   1.371   1.377   1.455   1.517   1.544   1.575
 55 A'   21 A"   56 A'   57 A'   58 A'   59 A'   60 A'   22 A"                 
  1.615   1.722   1.854   1.935   1.966   2.065   2.105   2.297
 61 A'   23 A"   62 A'   24 A"   63 A'   64 A'   25 A"   65 A'                 
  2.344   2.427   2.573   2.650   2.672   2.699   2.843   2.859
 66 A'   67 A'   68 A'   69 A'   26 A"   70 A'   27 A"   71 A'                 
  2.998   3.336   3.564   3.955   3.962   3.991   4.030   4.122
 72 A'   73 A'   74 A'   75 A'   28 A"   76 A'   29 A"   77 A'                 
  4.251   4.459   6.002   6.062   6.147  23.564  24.098  27.889
 78 A'   79 A'   30 A"   80 A'   81 A'   82 A'   83 A'   84 A'                 
 28.346  28.389  28.423  28.537  28.546  28.569  28.611  28.699
 31 A"   85 A'   86 A'   32 A"   87 A'   33 A"   88 A'   89 A'                 
127.891 127.924 127.968 151.6851901.850
 34 A"   90 A'   91 A'   92 A'   93 A'                                         
 --------------------------------------------------------------

          Ground-State Mulliken Net Atomic Charges

     Atom                 Charge (a.u.)
  ----------------------------------------
      1 H                     0.128945
      2 H                     0.183029
      3 H                     0.108659
      4 I                     0.118250
      5 C                    -0.308051
      6 C                    -0.230833
  ----------------------------------------
  Sum of atomic charges =     0.000000

 -----------------------------------------------------------------
                    Cartesian Multipole Moments
 -----------------------------------------------------------------
    Charge (ESU x 10^10)
                 0.0000
    Dipole Moment (Debye)
         X       0.7753      Y       0.4507      Z      -0.0000
       Tot       0.8968
    Quadrupole Moments (Debye-Ang)
        XX     -36.9757     XY       0.0402     YY     -40.4496
        XZ      -0.0000     YZ      -0.0000     ZZ     -43.5867
    Octopole Moments (Debye-Ang^2)
       XXX     -18.1916    XXY       0.8172    XYY      -8.0425
       YYY      16.4496    XXZ      -0.0000    XYZ       0.0000
       YYZ       0.0000    XZZ     -13.0004    YZZ       4.4452
       ZZZ      -0.0000
    Hexadecapole Moments (Debye-Ang^3)
      XXXX    -371.0201   XXXY     -20.7736   XXYY     -83.1617
      XYYY     -24.4688   YYYY     -91.8846   XXXZ      -0.0000
      XXYZ       0.0000   XYYZ      -0.0000   YYYZ       0.0000
      XXZZ     -91.8812   XYZZ      -8.3122   YYZZ     -26.3481
      XZZZ      -0.0000   YZZZ      -0.0000   ZZZZ     -59.2917
 -----------------------------------------------------------------
 Calculating analytic gradient of the SCF energy
 Gradient of SCF Energy
            1           2           3           4           5           6
    1   0.0381763  -0.0458160   0.0244830   0.0982955  -0.0191841  -0.0959547
    2   0.0047050   0.0041135  -0.0292580   0.0716556   0.0073729  -0.0585890
    3   0.0000000   0.0000000  -0.0000000  -0.0000000   0.0000000   0.0000000
 Max gradient component =       9.830E-02
 RMS gradient           =       4.276E-02
 Gradient time:  CPU 3.62 s  wall 1.00 s
 Geometry Optimization Parameters
   NAtoms,    NIC,     NZ,  NCons,   NDum,   NFix, NCnnct, MaxDiis
        6      32       0       0       0       0       0       0

 Cartesian Hessian Update
 Hessian Updated using BFGS Update


** GEOMETRY OPTIMIZATION IN DELOCALIZED INTERNAL COORDINATES **
   Searching for a Minimum

   Optimization Cycle:   8

                       Coordinates (Angstroms)
     ATOM                X               Y               Z
      1  H         3.4445472374    0.6108916119    0.0000000000
      2  H         0.8158175028    1.5416831091    0.0000000000
      3  H         2.7926321955   -1.0964786281    0.0000000000
      4  I        -0.5373338598   -0.2813019937    0.0000000000
      5  C         2.4689981234    0.0059667925    0.0000000000
      6  C         1.1956716056    0.4921646968    0.0000000000
   Point Group: cs    Number of degrees of freedom:     9


   Energy is  -6997.488623663

 Hessian Updated using BFGS Update

  9 Hessian modes will be used to form the next step
  Hessian Eigenvalues:
     0.083025    0.131306    0.138889    0.143371    0.157741    0.160186
     0.209191    0.340093    0.971341

 Minimum Search - Taking Simple RFO Step
 Searching for Lamda that Minimizes Along All modes
 Value Taken    Lamda =  -0.05385919
 Calculated Step too Large.  Step scaled by  0.594057
 Step Taken.  Stepsize is  0.300000

                             Maximum     Tolerance    Cnvgd?
         Gradient           0.062717      0.000300      NO
         Displacement       0.204722      0.001200      NO
         Energy change     -0.045980      0.000001      NO


 New Cartesian Coordinates Obtained by Inverse Iteration

 Displacement from previous Coordinates is:  0.314322
 ----------------------------------------------------------------
             Standard Nuclear Orientation (Angstroms)
    I     Atom           X                Y                Z
 ----------------------------------------------------------------
    1      H       3.3746857236     0.6150795417     0.0000000000
    2      H       0.9171375599     1.5272959415     0.0000000000
    3      H       2.7211864723    -1.0467037748     0.0000000000
    4      I      -0.5244680687    -0.3387802657     0.0000000000
    5      C       2.4636568716     0.0140385674     0.0000000000
    6      C       1.2281342461     0.5019955783     0.0000000000
 ----------------------------------------------------------------
 Molecular Point Group                 Cs    NOp =  2
 Largest Abelian Subgroup              Cs    NOp =  2
 Nuclear Repulsion Energy =   198.0298703500 hartrees
 There are       34 alpha and       34 beta electrons
 Applying Cartesian multipole field
    Component          Value
    ---------          -----
     (2,0,0)        1.00000E-11
     (0,2,0)        2.00000E-11
     (0,0,2)       -3.00000E-11
 Nucleus-field energy     =     0.0000000037 hartrees
 Requested basis set is 6-311++G(d,p)
 There are 51 shells and 127 basis functions
 A cutoff of  1.0D-11 yielded   1240 shell pairs
 There are      7873 function pairs (      8794 Cartesian)
 Smallest overlap matrix eigenvalue = 8.93E-05
 Guess MOs from SCF MO coefficient file

 -----------------------------------------------------------------------
  General SCF calculation program by
  Eric Jon Sundstrom, Paul Horn, Yuezhi Mao, Dmitri Zuev, Alec White,
  David Stuck, Shaama M.S., Shane Yost, Joonho Lee, David Small,
  Daniel Levine, Susi Lehtola, Hugh Burton, Evgeny Epifanovsky
 -----------------------------------------------------------------------
 Exchange:     0.2000 Hartree-Fock + 0.0800 Slater + 0.7200 B88
 Correlation:  0.1900 VWN1RPA + 0.8100 LYP
 Using SG-1 standard quadrature grid
 using 4 threads for integral computing
 -------------------------------------------------------
 OpenMP Integral computing Module                
 Release: version 2.0, May 2017, Q-Chem Inc. Pleasanton 
 -------------------------------------------------------
 -------------------------------------------------------
 OpenMP BLAS3 based DFT computing Module                
 Release: version 1.0, May 2013, Q-Chem Inc. Pittsburgh 
 -------------------------------------------------------
 A restricted SCF calculation will be
 performed using DIIS
 SCF converges when DIIS error is below 1.0e-08
 ---------------------------------------
  Cycle       Energy         DIIS error
 ---------------------------------------
    1   -6997.5094921929      1.17e-03  
    2   -6997.5115585434      6.11e-04  
    3   -6997.5115882367      5.89e-04  
    4   -6997.5123205031      1.12e-04  
    5   -6997.5123432619      2.87e-05  
    6   -6997.5123450200      1.15e-05  
    7   -6997.5123452297      1.48e-06  
    8   -6997.5123452328      2.13e-07  
    9   -6997.5123452329      5.97e-08  
   10   -6997.5123452329      9.63e-09  Convergence criterion met
 ---------------------------------------
 SCF time:   CPU 11.11s  wall 3.00s 
 SCF   energy in the final basis set =    -6997.5123452329
 Total energy in the final basis set =    -6997.5123452329

 --------------------------------------------------------------
             Orbital Energies (a.u.) and Symmetries
 --------------------------------------------------------------

 Alpha MOs, Restricted
 -- Occupied --                  
******* -176.30 -165.71 -165.70 -165.70  -35.80  -31.29  -31.29
  1 A'    2 A'    3 A'    1 A"    4 A'    5 A'    6 A'    2 A"                 
-31.287 -22.942 -22.941 -22.941 -22.938 -22.938 -10.220 -10.192
  7 A'    8 A'    3 A"    9 A'    4 A"   10 A'   11 A'   12 A'                 
 -6.350  -4.762  -4.749  -4.748  -2.029  -2.024  -2.023  -2.012
 13 A'   14 A'    5 A"   15 A'   16 A'    6 A"   17 A'    7 A"                 
 -2.012  -0.808  -0.688  -0.568  -0.487  -0.443  -0.356  -0.343
 18 A'   19 A'   20 A'   21 A'   22 A'   23 A'   24 A'    8 A"                 
 -0.267  -0.250
 25 A'    9 A"                                                                 
 -- Virtual --                   
 -0.030  -0.018   0.002   0.017   0.031   0.066   0.077   0.089
 10 A"   26 A'   27 A'   28 A'   29 A'   11 A"   30 A'   31 A'                 
  0.102   0.106   0.125   0.136   0.155   0.166   0.173   0.210
 32 A'   12 A"   33 A'   34 A'   35 A'   36 A'   37 A'   38 A'                 
  0.232   0.239   0.334   0.351   0.398   0.398   0.425   0.431
 39 A'   13 A"   40 A'   41 A'   14 A"   42 A'   43 A'   15 A"                 
  0.444   0.481   0.516   0.540   0.591   0.599   0.615   0.695
 44 A'   45 A'   46 A'   16 A"   47 A'   17 A"   48 A'   49 A'                 
  0.716   0.740   0.760   0.799   0.910   1.014   1.067   1.251
 50 A'   51 A'   52 A'   53 A'   54 A'   18 A"   19 A"   20 A"                 
  1.331   1.366   1.368   1.409   1.478   1.544   1.550   1.616
 55 A'   56 A'   21 A"   57 A'   58 A'   59 A'   60 A'   22 A"                 
  1.639   1.759   1.888   1.998   2.029   2.095   2.131   2.293
 61 A'   23 A"   62 A'   24 A"   63 A'   64 A'   25 A"   65 A'                 
  2.392   2.525   2.575   2.659   2.682   2.697   2.856   2.909
 66 A'   67 A'   68 A'   69 A'   26 A"   70 A'   27 A"   71 A'                 
  3.064   3.417   3.699   3.964   3.980   4.022   4.030   4.119
 72 A'   73 A'   74 A'   28 A"   75 A'   76 A'   29 A"   77 A'                 
  4.247   4.451   6.003   6.055   6.134  23.648  24.252  27.879
 78 A'   79 A'   30 A"   80 A'   81 A'   82 A'   83 A'   84 A'                 
 28.347  28.385  28.417  28.539  28.547  28.570  28.612  28.697
 31 A"   85 A'   86 A'   32 A"   87 A'   33 A"   88 A'   89 A'                 
127.893 127.922 127.962 151.6761901.840
 34 A"   90 A'   91 A'   92 A'   93 A'                                         

 Beta MOs, Restricted
 -- Occupied --                  
******* -176.30 -165.71 -165.70 -165.70  -35.80  -31.29  -31.29
  1 A'    2 A'    3 A'    1 A"    4 A'    5 A'    6 A'    2 A"                 
-31.287 -22.942 -22.941 -22.941 -22.938 -22.938 -10.220 -10.192
  7 A'    8 A'    3 A"    9 A'    4 A"   10 A'   11 A'   12 A'                 
 -6.350  -4.762  -4.749  -4.748  -2.029  -2.024  -2.023  -2.012
 13 A'   14 A'    5 A"   15 A'   16 A'    6 A"   17 A'    7 A"                 
 -2.012  -0.808  -0.688  -0.568  -0.487  -0.443  -0.356  -0.343
 18 A'   19 A'   20 A'   21 A'   22 A'   23 A'   24 A'    8 A"                 
 -0.267  -0.250
 25 A'    9 A"                                                                 
 -- Virtual --                   
 -0.030  -0.018   0.002   0.017   0.031   0.066   0.077   0.089
 10 A"   26 A'   27 A'   28 A'   29 A'   11 A"   30 A'   31 A'                 
  0.102   0.106   0.125   0.136   0.155   0.166   0.173   0.210
 32 A'   12 A"   33 A'   34 A'   35 A'   36 A'   37 A'   38 A'                 
  0.232   0.239   0.334   0.351   0.398   0.398   0.425   0.431
 39 A'   13 A"   40 A'   41 A'   14 A"   42 A'   43 A'   15 A"                 
  0.444   0.481   0.516   0.540   0.591   0.599   0.615   0.695
 44 A'   45 A'   46 A'   16 A"   47 A'   17 A"   48 A'   49 A'                 
  0.716   0.740   0.760   0.799   0.910   1.014   1.067   1.251
 50 A'   51 A'   52 A'   53 A'   54 A'   18 A"   19 A"   20 A"                 
  1.331   1.366   1.368   1.409   1.478   1.544   1.550   1.616
 55 A'   56 A'   21 A"   57 A'   58 A'   59 A'   60 A'   22 A"                 
  1.639   1.759   1.888   1.998   2.029   2.095   2.131   2.293
 61 A'   23 A"   62 A'   24 A"   63 A'   64 A'   25 A"   65 A'                 
  2.392   2.525   2.575   2.659   2.682   2.697   2.856   2.909
 66 A'   67 A'   68 A'   69 A'   26 A"   70 A'   27 A"   71 A'                 
  3.064   3.417   3.699   3.964   3.980   4.022   4.030   4.119
 72 A'   73 A'   74 A'   28 A"   75 A'   76 A'   29 A"   77 A'                 
  4.247   4.451   6.003   6.055   6.134  23.648  24.252  27.879
 78 A'   79 A'   30 A"   80 A'   81 A'   82 A'   83 A'   84 A'                 
 28.347  28.385  28.417  28.539  28.547  28.570  28.612  28.697
 31 A"   85 A'   86 A'   32 A"   87 A'   33 A"   88 A'   89 A'                 
127.893 127.922 127.962 151.6761901.840
 34 A"   90 A'   91 A'   92 A'   93 A'                                         
 --------------------------------------------------------------

          Ground-State Mulliken Net Atomic Charges

     Atom                 Charge (a.u.)
  ----------------------------------------
      1 H                     0.125464
      2 H                     0.184614
      3 H                     0.106533
      4 I                     0.092868
      5 C                    -0.286219
      6 C                    -0.223260
  ----------------------------------------
  Sum of atomic charges =    -0.000000

 -----------------------------------------------------------------
                    Cartesian Multipole Moments
 -----------------------------------------------------------------
    Charge (ESU x 10^10)
                -0.0000
    Dipole Moment (Debye)
         X       0.9521      Y       0.4928      Z      -0.0000
       Tot       1.0721
    Quadrupole Moments (Debye-Ang)
        XX     -36.7922     XY       0.4635     YY     -40.1506
        XZ      -0.0000     YZ       0.0000     ZZ     -43.4430
    Octopole Moments (Debye-Ang^2)
       XXX     -19.1678    XXY       2.9819    XYY      -7.9638
       YYY      21.1707    XXZ      -0.0000    XYZ       0.0000
       YYZ       0.0000    XZZ     -12.6584    YZZ       6.0629
       ZZZ      -0.0000
    Hexadecapole Moments (Debye-Ang^3)
      XXXX    -368.3365   XXXY     -22.1130   XXYY     -81.2222
      XYYY     -26.5074   YYYY     -96.1187   XXXZ      -0.0000
      XXYZ      -0.0000   XYYZ      -0.0000   YYYZ       0.0000
      XXZZ     -89.1458   XYZZ      -9.5101   YYZZ     -27.0221
      XZZZ      -0.0000   YZZZ       0.0000   ZZZZ     -59.1358
 -----------------------------------------------------------------
 Calculating analytic gradient of the SCF energy
 Gradient of SCF Energy
            1           2           3           4           5           6
    1   0.0094349  -0.0257076   0.0103919   0.0688126  -0.0125971  -0.0503348
    2  -0.0076465  -0.0166309  -0.0012730   0.0531653   0.0077526  -0.0353676
    3   0.0000000  -0.0000000  -0.0000000  -0.0000000   0.0000000   0.0000000
 Max gradient component =       6.881E-02
 RMS gradient           =       2.662E-02
 Gradient time:  CPU 3.64 s  wall 1.04 s
 Geometry Optimization Parameters
   NAtoms,    NIC,     NZ,  NCons,   NDum,   NFix, NCnnct, MaxDiis
        6      32       0       0       0       0       0       0

 Cartesian Hessian Update
 Hessian Updated using BFGS Update


** GEOMETRY OPTIMIZATION IN DELOCALIZED INTERNAL COORDINATES **
   Searching for a Minimum

   Optimization Cycle:   9

                       Coordinates (Angstroms)
     ATOM                X               Y               Z
      1  H         3.3746857236    0.6150795417    0.0000000000
      2  H         0.9171375599    1.5272959415    0.0000000000
      3  H         2.7211864723   -1.0467037748    0.0000000000
      4  I        -0.5244680687   -0.3387802657    0.0000000000
      5  C         2.4636568716    0.0140385674    0.0000000000
      6  C         1.2281342461    0.5019955783    0.0000000000
   Point Group: cs    Number of degrees of freedom:     9


   Energy is  -6997.512345233

 Hessian Updated using BFGS Update

  9 Hessian modes will be used to form the next step
  Hessian Eigenvalues:
     0.069192    0.138769    0.140372    0.153125    0.159679    0.169764
     0.210509    0.423382    0.923424

 Minimum Search - Taking Simple RFO Step
 Searching for Lamda that Minimizes Along All modes
 Value Taken    Lamda =  -0.02305665
 Calculated Step too Large.  Step scaled by  0.667216
 Step Taken.  Stepsize is  0.300000

                             Maximum     Tolerance    Cnvgd?
         Gradient           0.045376      0.000300      NO
         Displacement       0.239093      0.001200      NO
         Energy change     -0.023722      0.000001      NO


 New Cartesian Coordinates Obtained by Inverse Iteration

 Displacement from previous Coordinates is:  0.261002
 ----------------------------------------------------------------
             Standard Nuclear Orientation (Angstroms)
    I     Atom           X                Y                Z
 ----------------------------------------------------------------
    1      H       3.3402181570     0.6459930157     0.0000000000
    2      H       0.9976100020     1.5557924306     0.0000000000
    3      H       2.6569990293    -1.0514158591     0.0000000000
    4      I      -0.5156794327    -0.4083949162     0.0000000000
    5      C       2.4548438167     0.0160901902     0.0000000000
    6      C       1.2463412326     0.5148607273     0.0000000000
 ----------------------------------------------------------------
 Molecular Point Group                 Cs    NOp =  2
 Largest Abelian Subgroup              Cs    NOp =  2
 Nuclear Repulsion Energy =   196.2354560364 hartrees
 There are       34 alpha and       34 beta electrons
 Applying Cartesian multipole field
    Component          Value
    ---------          -----
     (2,0,0)        1.00000E-11
     (0,2,0)        2.00000E-11
     (0,0,2)       -3.00000E-11
 Nucleus-field energy     =     0.0000000038 hartrees
 Requested basis set is 6-311++G(d,p)
 There are 51 shells and 127 basis functions
 A cutoff of  1.0D-11 yielded   1245 shell pairs
 There are      7888 function pairs (      8809 Cartesian)
 Smallest overlap matrix eigenvalue = 9.00E-05
 Guess MOs from SCF MO coefficient file

 -----------------------------------------------------------------------
  General SCF calculation program by
  Eric Jon Sundstrom, Paul Horn, Yuezhi Mao, Dmitri Zuev, Alec White,
  David Stuck, Shaama M.S., Shane Yost, Joonho Lee, David Small,
  Daniel Levine, Susi Lehtola, Hugh Burton, Evgeny Epifanovsky
 -----------------------------------------------------------------------
 Exchange:     0.2000 Hartree-Fock + 0.0800 Slater + 0.7200 B88
 Correlation:  0.1900 VWN1RPA + 0.8100 LYP
 Using SG-1 standard quadrature grid
 using 4 threads for integral computing
 -------------------------------------------------------
 OpenMP Integral computing Module                
 Release: version 2.0, May 2017, Q-Chem Inc. Pleasanton 
 -------------------------------------------------------
 -------------------------------------------------------
 OpenMP BLAS3 based DFT computing Module                
 Release: version 1.0, May 2013, Q-Chem Inc. Pittsburgh 
 -------------------------------------------------------
 A restricted SCF calculation will be
 performed using DIIS
 SCF converges when DIIS error is below 1.0e-08
 ---------------------------------------
  Cycle       Energy         DIIS error
 ---------------------------------------
    1   -6997.5222121341      8.17e-04  
    2   -6997.5235688321      3.24e-04  
    3   -6997.5234772369      3.85e-04  
    4   -6997.5237750217      6.49e-05  
    5   -6997.5237835811      1.24e-05  
    6   -6997.5237838120      4.20e-06  
    7   -6997.5237838539      1.68e-06  
    8   -6997.5237838589      2.73e-07  
    9   -6997.5237838592      4.16e-08  
   10   -6997.5237838590      8.50e-09  Convergence criterion met
 ---------------------------------------
 SCF time:   CPU 11.08s  wall 3.00s 
 SCF   energy in the final basis set =    -6997.5237838590
 Total energy in the final basis set =    -6997.5237838590

 --------------------------------------------------------------
             Orbital Energies (a.u.) and Symmetries
 --------------------------------------------------------------

 Alpha MOs, Restricted
 -- Occupied --                  
******* -176.30 -165.70 -165.70 -165.70  -35.80  -31.29  -31.29
  1 A'    2 A'    3 A'    1 A"    4 A'    5 A'    6 A'    2 A"                 
-31.285 -22.941 -22.940 -22.940 -22.936 -22.936 -10.219 -10.189
  7 A'    8 A'    3 A"    9 A'   10 A'    4 A"   11 A'   12 A'                 
 -6.348  -4.760  -4.747  -4.746  -2.027  -2.022  -2.022  -2.010
 13 A'   14 A'    5 A"   15 A'   16 A'    6 A"   17 A'   18 A'                 
 -2.010  -0.809  -0.681  -0.570  -0.487  -0.445  -0.356  -0.341
  7 A"   19 A'   20 A'   21 A'   22 A'   23 A'   24 A'    8 A"                 
 -0.269  -0.252
 25 A'    9 A"                                                                 
 -- Virtual --                   
 -0.026  -0.021   0.000   0.017   0.029   0.065   0.077   0.088
 10 A"   26 A'   27 A'   28 A'   29 A'   11 A"   30 A'   31 A'                 
  0.102   0.108   0.126   0.136   0.152   0.167   0.177   0.214
 32 A'   12 A"   33 A'   34 A'   35 A'   36 A'   37 A'   38 A'                 
  0.221   0.237   0.336   0.356   0.396   0.400   0.425   0.425
 39 A'   13 A"   40 A'   41 A'   42 A'   14 A"   15 A"   43 A'                 
  0.448   0.472   0.514   0.539   0.592   0.601   0.628   0.704
 44 A'   45 A'   46 A'   16 A"   47 A'   17 A"   48 A'   49 A'                 
  0.711   0.744   0.747   0.807   0.912   1.010   1.074   1.243
 50 A'   51 A'   52 A'   53 A'   54 A'   18 A"   19 A"   20 A"                 
  1.332   1.353   1.368   1.428   1.472   1.520   1.575   1.633
 55 A'   56 A'   21 A"   57 A'   58 A'   59 A'   60 A'   22 A"                 
  1.656   1.760   1.890   2.018   2.044   2.093   2.124   2.262
 61 A'   23 A"   62 A'   24 A"   63 A'   64 A'   25 A"   65 A'                 
  2.400   2.550   2.572   2.670   2.684   2.694   2.862   2.906
 66 A'   67 A'   68 A'   69 A'   26 A"   70 A'   27 A"   71 A'                 
  3.096   3.465   3.719   3.966   3.983   4.015   4.029   4.117
 72 A'   73 A'   74 A'   28 A"   75 A'   76 A'   29 A"   77 A'                 
  4.244   4.436   6.003   6.049   6.120  23.642  24.323  27.866
 78 A'   79 A'   30 A"   80 A'   81 A'   82 A'   83 A'   84 A'                 
 28.347  28.382  28.411  28.541  28.549  28.569  28.611  28.696
 31 A"   85 A'   86 A'   32 A"   87 A'   33 A"   88 A'   89 A'                 
127.893 127.920 127.955 151.6641901.827
 34 A"   90 A'   91 A'   92 A'   93 A'                                         

 Beta MOs, Restricted
 -- Occupied --                  
******* -176.30 -165.70 -165.70 -165.70  -35.80  -31.29  -31.29
  1 A'    2 A'    3 A'    1 A"    4 A'    5 A'    6 A'    2 A"                 
-31.285 -22.941 -22.940 -22.940 -22.936 -22.936 -10.219 -10.189
  7 A'    8 A'    3 A"    9 A'   10 A'    4 A"   11 A'   12 A'                 
 -6.348  -4.760  -4.747  -4.746  -2.027  -2.022  -2.022  -2.010
 13 A'   14 A'    5 A"   15 A'   16 A'    6 A"   17 A'   18 A'                 
 -2.010  -0.809  -0.681  -0.570  -0.487  -0.445  -0.356  -0.341
  7 A"   19 A'   20 A'   21 A'   22 A'   23 A'   24 A'    8 A"                 
 -0.269  -0.252
 25 A'    9 A"                                                                 
 -- Virtual --                   
 -0.026  -0.021   0.000   0.017   0.029   0.065   0.077   0.088
 10 A"   26 A'   27 A'   28 A'   29 A'   11 A"   30 A'   31 A'                 
  0.102   0.108   0.126   0.136   0.152   0.167   0.177   0.214
 32 A'   12 A"   33 A'   34 A'   35 A'   36 A'   37 A'   38 A'                 
  0.221   0.237   0.336   0.356   0.396   0.400   0.425   0.425
 39 A'   13 A"   40 A'   41 A'   42 A'   14 A"   15 A"   43 A'                 
  0.448   0.472   0.514   0.539   0.592   0.601   0.628   0.704
 44 A'   45 A'   46 A'   16 A"   47 A'   17 A"   48 A'   49 A'                 
  0.711   0.744   0.747   0.807   0.912   1.010   1.074   1.243
 50 A'   51 A'   52 A'   53 A'   54 A'   18 A"   19 A"   20 A"                 
  1.332   1.353   1.368   1.428   1.472   1.520   1.575   1.633
 55 A'   56 A'   21 A"   57 A'   58 A'   59 A'   60 A'   22 A"                 
  1.656   1.760   1.890   2.018   2.044   2.093   2.124   2.262
 61 A'   23 A"   62 A'   24 A"   63 A'   64 A'   25 A"   65 A'                 
  2.400   2.550   2.572   2.670   2.684   2.694   2.862   2.906
 66 A'   67 A'   68 A'   69 A'   26 A"   70 A'   27 A"   71 A'                 
  3.096   3.465   3.719   3.966   3.983   4.015   4.029   4.117
 72 A'   73 A'   74 A'   28 A"   75 A'   76 A'   29 A"   77 A'                 
  4.244   4.436   6.003   6.049   6.120  23.642  24.323  27.866
 78 A'   79 A'   30 A"   80 A'   81 A'   82 A'   83 A'   84 A'                 
 28.347  28.382  28.411  28.541  28.549  28.569  28.611  28.696
 31 A"   85 A'   86 A'   32 A"   87 A'   33 A"   88 A'   89 A'                 
127.893 127.920 127.955 151.6641901.827
 34 A"   90 A'   91 A'   92 A'   93 A'                                         
 --------------------------------------------------------------

          Ground-State Mulliken Net Atomic Charges

     Atom                 Charge (a.u.)
  ----------------------------------------
      1 H                     0.122819
      2 H                     0.179831
      3 H                     0.106150
      4 I                     0.073895
      5 C                    -0.274353
      6 C                    -0.208342
  ----------------------------------------
  Sum of atomic charges =    -0.000000

 -----------------------------------------------------------------
                    Cartesian Multipole Moments
 -----------------------------------------------------------------
    Charge (ESU x 10^10)
                -0.0000
    Dipole Moment (Debye)
         X       1.0575      Y       0.5337      Z       0.0000
       Tot       1.1845
    Quadrupole Moments (Debye-Ang)
        XX     -36.8492     XY       0.8717     YY     -39.8410
        XZ       0.0000     YZ       0.0000     ZZ     -43.4860
    Octopole Moments (Debye-Ang^2)
       XXX     -20.4922    XXY       5.5001    XYY      -7.9528
       YYY      26.8167    XXZ       0.0000    XYZ       0.0000
       YYZ       0.0000    XZZ     -12.6694    YZZ       8.0016
       ZZZ       0.0000
    Hexadecapole Moments (Debye-Ang^3)
      XXXX    -370.6101   XXXY     -23.0403   XXYY     -80.2693
      XYYY     -28.9318   YYYY    -104.7558   XXXZ       0.0000
      XXYZ       0.0000   XYYZ       0.0000   YYYZ      -0.0000
      XXZZ     -87.9986   XYZZ     -10.7964   YYZZ     -28.6734
      XZZZ       0.0000   YZZZ      -0.0000   ZZZZ     -59.2924
 -----------------------------------------------------------------
 Calculating analytic gradient of the SCF energy
 Gradient of SCF Energy
            1           2           3           4           5           6
    1   0.0030577  -0.0133348   0.0025387   0.0418407  -0.0250388  -0.0090634
    2  -0.0028671  -0.0127871  -0.0007975   0.0331479   0.0138272  -0.0305234
    3   0.0000000   0.0000000  -0.0000000   0.0000000   0.0000000  -0.0000000
 Max gradient component =       4.184E-02
 RMS gradient           =       1.675E-02
 Gradient time:  CPU 3.64 s  wall 1.01 s
 Geometry Optimization Parameters
   NAtoms,    NIC,     NZ,  NCons,   NDum,   NFix, NCnnct, MaxDiis
        6      32       0       0       0       0       0       0

 Cartesian Hessian Update
 Hessian Updated using BFGS Update


** GEOMETRY OPTIMIZATION IN DELOCALIZED INTERNAL COORDINATES **
   Searching for a Minimum

   Optimization Cycle:  10

                       Coordinates (Angstroms)
     ATOM                X               Y               Z
      1  H         3.3402181570    0.6459930157    0.0000000000
      2  H         0.9976100020    1.5557924306    0.0000000000
      3  H         2.6569990293   -1.0514158591    0.0000000000
      4  I        -0.5156794327   -0.4083949162    0.0000000000
      5  C         2.4548438167    0.0160901902    0.0000000000
      6  C         1.2463412326    0.5148607273    0.0000000000
   Point Group: cs    Number of degrees of freedom:     9


   Energy is  -6997.523783859

 Hessian Updated using BFGS Update

  9 Hessian modes will be used to form the next step
  Hessian Eigenvalues:
     0.054343    0.138350    0.139490    0.151434    0.160748    0.190263
     0.208156    0.509925    0.851842

 Minimum Search - Taking Simple RFO Step
 Searching for Lamda that Minimizes Along All modes
 Value Taken    Lamda =  -0.01245484
 Calculated Step too Large.  Step scaled by  0.751994
 Step Taken.  Stepsize is  0.300000

                             Maximum     Tolerance    Cnvgd?
         Gradient           0.031796      0.000300      NO
         Displacement       0.261951      0.001200      NO
         Energy change     -0.011439      0.000001      NO


 New Cartesian Coordinates Obtained by Inverse Iteration

 Displacement from previous Coordinates is:  0.198036
 ----------------------------------------------------------------
             Standard Nuclear Orientation (Angstroms)
    I     Atom           X                Y                Z
 ----------------------------------------------------------------
    1      H       3.3167057028     0.6521829807     0.0000000000
    2      H       1.0608392137     1.5871726465     0.0000000000
    3      H       2.6292362062    -1.0435710967     0.0000000000
    4      I      -0.5285116189    -0.4685630139     0.0000000000
    5      C       2.4656452514     0.0081816877     0.0000000000
    6      C       1.2364180496     0.5375223841     0.0000000000
 ----------------------------------------------------------------
 Molecular Point Group                 Cs    NOp =  2
 Largest Abelian Subgroup              Cs    NOp =  2
 Nuclear Repulsion Energy =   193.2569164960 hartrees
 There are       34 alpha and       34 beta electrons
 Applying Cartesian multipole field
    Component          Value
    ---------          -----
     (2,0,0)        1.00000E-11
     (0,2,0)        2.00000E-11
     (0,0,2)       -3.00000E-11
 Nucleus-field energy     =     0.0000000041 hartrees
 Requested basis set is 6-311++G(d,p)
 There are 51 shells and 127 basis functions
 A cutoff of  1.0D-11 yielded   1244 shell pairs
 There are      7887 function pairs (      8808 Cartesian)
 Smallest overlap matrix eigenvalue = 1.12E-04
 Guess MOs from SCF MO coefficient file

 -----------------------------------------------------------------------
  General SCF calculation program by
  Eric Jon Sundstrom, Paul Horn, Yuezhi Mao, Dmitri Zuev, Alec White,
  David Stuck, Shaama M.S., Shane Yost, Joonho Lee, David Small,
  Daniel Levine, Susi Lehtola, Hugh Burton, Evgeny Epifanovsky
 -----------------------------------------------------------------------
 Exchange:     0.2000 Hartree-Fock + 0.0800 Slater + 0.7200 B88
 Correlation:  0.1900 VWN1RPA + 0.8100 LYP
 Using SG-1 standard quadrature grid
 using 4 threads for integral computing
 -------------------------------------------------------
 OpenMP Integral computing Module                
 Release: version 2.0, May 2017, Q-Chem Inc. Pleasanton 
 -------------------------------------------------------
 -------------------------------------------------------
 OpenMP BLAS3 based DFT computing Module                
 Release: version 1.0, May 2013, Q-Chem Inc. Pittsburgh 
 -------------------------------------------------------
 A restricted SCF calculation will be
 performed using DIIS
 SCF converges when DIIS error is below 1.0e-08
 ---------------------------------------
  Cycle       Energy         DIIS error
 ---------------------------------------
    1   -6997.5275360744      8.74e-04  
    2   -6997.5287971176      4.33e-04  
    3   -6997.5285825523      5.40e-04  
    4   -6997.5291888785      4.66e-05  
    5   -6997.5291926436      1.97e-05  
    6   -6997.5291934670      4.50e-06  
    7   -6997.5291935195      4.60e-07  
    8   -6997.5291935200      1.49e-07  
    9   -6997.5291935200      2.29e-08  
   10   -6997.5291935201      6.54e-09  Convergence criterion met
 ---------------------------------------
 SCF time:   CPU 10.96s  wall 3.00s 
 SCF   energy in the final basis set =    -6997.5291935201
 Total energy in the final basis set =    -6997.5291935201

 --------------------------------------------------------------
             Orbital Energies (a.u.) and Symmetries
 --------------------------------------------------------------

 Alpha MOs, Restricted
 -- Occupied --                  
******* -176.30 -165.71 -165.70 -165.70  -35.80  -31.29  -31.29
  1 A'    2 A'    3 A'    1 A"    4 A'    5 A'    6 A'    2 A"                 
-31.286 -22.942 -22.941 -22.941 -22.937 -22.937 -10.224 -10.189
  7 A'    8 A'    3 A"    9 A'   10 A'    4 A"   11 A'   12 A'                 
 -6.349  -4.760  -4.747  -4.746  -2.027  -2.022  -2.022  -2.010
 13 A'   14 A'    5 A"   15 A'   16 A'    6 A"   17 A'   18 A'                 
 -2.010  -0.802  -0.675  -0.575  -0.485  -0.443  -0.362  -0.335
  7 A"   19 A'   20 A'   21 A'   22 A'   23 A'   24 A'    8 A"                 
 -0.271  -0.251
 25 A'    9 A"                                                                 
 -- Virtual --                   
 -0.031  -0.027   0.000   0.018   0.028   0.065   0.078   0.088
 10 A"   26 A'   27 A'   28 A'   29 A'   11 A"   30 A'   31 A'                 
  0.102   0.108   0.127   0.137   0.150   0.166   0.183   0.211
 32 A'   12 A"   33 A'   34 A'   35 A'   36 A'   37 A'   38 A'                 
  0.218   0.234   0.332   0.349   0.398   0.401   0.419   0.421
 39 A'   13 A"   40 A'   41 A'   42 A'   14 A"   15 A"   43 A'                 
  0.452   0.466   0.514   0.541   0.592   0.601   0.637   0.689
 44 A'   45 A'   46 A'   16 A"   47 A'   17 A"   48 A'   49 A'                 
  0.706   0.737   0.752   0.799   0.899   1.011   1.071   1.231
 50 A'   51 A'   52 A'   53 A'   54 A'   18 A"   19 A"   20 A"                 
  1.335   1.343   1.363   1.435   1.468   1.500   1.593   1.644
 55 A'   56 A'   21 A"   57 A'   58 A'   59 A'   60 A'   22 A"                 
  1.658   1.769   1.878   2.021   2.028   2.107   2.108   2.226
 61 A'   23 A"   62 A'   24 A"   63 A'   25 A"   64 A'   65 A'                 
  2.397   2.558   2.590   2.671   2.681   2.691   2.857   2.897
 66 A'   67 A'   68 A'   69 A'   26 A"   70 A'   27 A"   71 A'                 
  3.103   3.426   3.763   3.966   3.985   4.024   4.057   4.110
 72 A'   73 A'   74 A'   28 A"   75 A'   29 A"   76 A'   77 A'                 
  4.242   4.418   6.001   6.043   6.107  23.685  24.211  27.852
 78 A'   79 A'   30 A"   80 A'   81 A'   82 A'   83 A'   84 A'                 
 28.345  28.377  28.404  28.540  28.549  28.566  28.606  28.693
 31 A"   85 A'   86 A'   32 A"   87 A'   33 A"   88 A'   89 A'                 
127.890 127.915 127.949 151.6511901.813
 34 A"   90 A'   91 A'   92 A'   93 A'                                         

 Beta MOs, Restricted
 -- Occupied --                  
******* -176.30 -165.71 -165.70 -165.70  -35.80  -31.29  -31.29
  1 A'    2 A'    3 A'    1 A"    4 A'    5 A'    6 A'    2 A"                 
-31.286 -22.942 -22.941 -22.941 -22.937 -22.937 -10.224 -10.189
  7 A'    8 A'    3 A"    9 A'   10 A'    4 A"   11 A'   12 A'                 
 -6.349  -4.760  -4.747  -4.746  -2.027  -2.022  -2.022  -2.010
 13 A'   14 A'    5 A"   15 A'   16 A'    6 A"   17 A'   18 A'                 
 -2.010  -0.802  -0.675  -0.575  -0.485  -0.443  -0.362  -0.335
  7 A"   19 A'   20 A'   21 A'   22 A'   23 A'   24 A'    8 A"                 
 -0.271  -0.251
 25 A'    9 A"                                                                 
 -- Virtual --                   
 -0.031  -0.027   0.000   0.018   0.028   0.065   0.078   0.088
 10 A"   26 A'   27 A'   28 A'   29 A'   11 A"   30 A'   31 A'                 
  0.102   0.108   0.127   0.137   0.150   0.166   0.183   0.211
 32 A'   12 A"   33 A'   34 A'   35 A'   36 A'   37 A'   38 A'                 
  0.218   0.234   0.332   0.349   0.398   0.401   0.419   0.421
 39 A'   13 A"   40 A'   41 A'   42 A'   14 A"   15 A"   43 A'                 
  0.452   0.466   0.514   0.541   0.592   0.601   0.637   0.689
 44 A'   45 A'   46 A'   16 A"   47 A'   17 A"   48 A'   49 A'                 
  0.706   0.737   0.752   0.799   0.899   1.011   1.071   1.231
 50 A'   51 A'   52 A'   53 A'   54 A'   18 A"   19 A"   20 A"                 
  1.335   1.343   1.363   1.435   1.468   1.500   1.593   1.644
 55 A'   56 A'   21 A"   57 A'   58 A'   59 A'   60 A'   22 A"                 
  1.658   1.769   1.878   2.021   2.028   2.107   2.108   2.226
 61 A'   23 A"   62 A'   24 A"   63 A'   25 A"   64 A'   65 A'                 
  2.397   2.558   2.590   2.671   2.681   2.691   2.857   2.897
 66 A'   67 A'   68 A'   69 A'   26 A"   70 A'   27 A"   71 A'                 
  3.103   3.426   3.763   3.966   3.985   4.024   4.057   4.110
 72 A'   73 A'   74 A'   28 A"   75 A'   29 A"   76 A'   77 A'                 
  4.242   4.418   6.001   6.043   6.107  23.685  24.211  27.852
 78 A'   79 A'   30 A"   80 A'   81 A'   82 A'   83 A'   84 A'                 
 28.345  28.377  28.404  28.540  28.549  28.566  28.606  28.693
 31 A"   85 A'   86 A'   32 A"   87 A'   33 A"   88 A'   89 A'                 
127.890 127.915 127.949 151.6511901.813
 34 A"   90 A'   91 A'   92 A'   93 A'                                         
 --------------------------------------------------------------

          Ground-State Mulliken Net Atomic Charges

     Atom                 Charge (a.u.)
  ----------------------------------------
      1 H                     0.121949
      2 H                     0.174048
      3 H                     0.107646
      4 I                     0.065252
      5 C                    -0.262059
      6 C                    -0.206836
  ----------------------------------------
  Sum of atomic charges =    -0.000000

 -----------------------------------------------------------------
                    Cartesian Multipole Moments
 -----------------------------------------------------------------
    Charge (ESU x 10^10)
                -0.0000
    Dipole Moment (Debye)
         X       1.0768      Y       0.5326      Z       0.0000
       Tot       1.2013
    Quadrupole Moments (Debye-Ang)
        XX     -36.9253     XY       1.1615     YY     -39.5617
        XZ      -0.0000     YZ      -0.0000     ZZ     -43.6390
    Octopole Moments (Debye-Ang^2)
       XXX     -19.7120    XXY       7.2916    XYY      -7.5456
       YYY      31.5267    XXZ      -0.0000    XYZ      -0.0000
       YYZ       0.0000    XZZ     -12.4318    YZZ       9.5826
       ZZZ      -0.0000
    Hexadecapole Moments (Debye-Ang^3)
      XXXX    -375.7931   XXXY     -25.3168   XXYY     -80.7381
      XYYY     -31.1767   YYYY    -113.2282   XXXZ      -0.0000
      XXYZ      -0.0000   XYYZ      -0.0000   YYYZ      -0.0000
      XXZZ     -88.5955   XYZZ     -12.0925   YYZZ     -30.4029
      XZZZ      -0.0000   YZZZ      -0.0000   ZZZZ     -59.8410
 -----------------------------------------------------------------
 Calculating analytic gradient of the SCF energy
 Gradient of SCF Energy
            1           2           3           4           5           6
    1  -0.0098778  -0.0022639  -0.0029051   0.0218865   0.0240865  -0.0309262
    2  -0.0074136  -0.0139061   0.0129975   0.0173958  -0.0085653  -0.0005083
    3  -0.0000000  -0.0000000  -0.0000000   0.0000000  -0.0000000   0.0000000
 Max gradient component =       3.093E-02
 RMS gradient           =       1.274E-02
 Gradient time:  CPU 3.58 s  wall 0.99 s
 Geometry Optimization Parameters
   NAtoms,    NIC,     NZ,  NCons,   NDum,   NFix, NCnnct, MaxDiis
        6      32       0       0       0       0       0       0

 Cartesian Hessian Update
 Hessian Updated using BFGS Update


** GEOMETRY OPTIMIZATION IN DELOCALIZED INTERNAL COORDINATES **
   Searching for a Minimum

   Optimization Cycle:  11

                       Coordinates (Angstroms)
     ATOM                X               Y               Z
      1  H         3.3167057028    0.6521829807    0.0000000000
      2  H         1.0608392137    1.5871726465    0.0000000000
      3  H         2.6292362062   -1.0435710967    0.0000000000
      4  I        -0.5285116189   -0.4685630139    0.0000000000
      5  C         2.4656452514    0.0081816877    0.0000000000
      6  C         1.2364180496    0.5375223841    0.0000000000
   Point Group: cs    Number of degrees of freedom:     9


   Energy is  -6997.529193520

 Hessian Updated using BFGS Update

  9 Hessian modes will be used to form the next step
  Hessian Eigenvalues:
     0.042453    0.138718    0.139250    0.157447    0.161366    0.206551
     0.315524    0.517853    0.814216

 Minimum Search - Taking Simple RFO Step
 Searching for Lamda that Minimizes Along All modes
 Value Taken    Lamda =  -0.00563060
 Step Taken.  Stepsize is  0.286020

                             Maximum     Tolerance    Cnvgd?
         Gradient           0.025920      0.000300      NO
         Displacement       0.203850      0.001200      NO
         Energy change     -0.005410      0.000001      NO


 New Cartesian Coordinates Obtained by Inverse Iteration

 Displacement from previous Coordinates is:  0.223385
 ----------------------------------------------------------------
             Standard Nuclear Orientation (Angstroms)
    I     Atom           X                Y                Z
 ----------------------------------------------------------------
    1      H       3.3118250093     0.6773253796     0.0000000000
    2      H       1.1150984048     1.6346707479     0.0000000000
    3      H       2.5863574138    -1.0719324347     0.0000000000
    4      I      -0.5211598845    -0.5359589841     0.0000000000
    5      C       2.4447548959     0.0118275438     0.0000000000
    6      C       1.2434569655     0.5569933359     0.0000000000
 ----------------------------------------------------------------
 Molecular Point Group                 Cs    NOp =  2
 Largest Abelian Subgroup              Cs    NOp =  2
 Nuclear Repulsion Energy =   191.4511846723 hartrees
 There are       34 alpha and       34 beta electrons
 Applying Cartesian multipole field
    Component          Value
    ---------          -----
     (2,0,0)        1.00000E-11
     (0,2,0)        2.00000E-11
     (0,0,2)       -3.00000E-11
 Nucleus-field energy     =     0.0000000043 hartrees
 Requested basis set is 6-311++G(d,p)
 There are 51 shells and 127 basis functions
 A cutoff of  1.0D-11 yielded   1235 shell pairs
 There are      7864 function pairs (      8782 Cartesian)
 Smallest overlap matrix eigenvalue = 1.11E-04
 Guess MOs from SCF MO coefficient file

 -----------------------------------------------------------------------
  General SCF calculation program by
  Eric Jon Sundstrom, Paul Horn, Yuezhi Mao, Dmitri Zuev, Alec White,
  David Stuck, Shaama M.S., Shane Yost, Joonho Lee, David Small,
  Daniel Levine, Susi Lehtola, Hugh Burton, Evgeny Epifanovsky
 -----------------------------------------------------------------------
 Exchange:     0.2000 Hartree-Fock + 0.0800 Slater + 0.7200 B88
 Correlation:  0.1900 VWN1RPA + 0.8100 LYP
 Using SG-1 standard quadrature grid
 using 4 threads for integral computing
 -------------------------------------------------------
 OpenMP Integral computing Module                
 Release: version 2.0, May 2017, Q-Chem Inc. Pleasanton 
 -------------------------------------------------------
 -------------------------------------------------------
 OpenMP BLAS3 based DFT computing Module                
 Release: version 1.0, May 2013, Q-Chem Inc. Pittsburgh 
 -------------------------------------------------------
 A restricted SCF calculation will be
 performed using DIIS
 SCF converges when DIIS error is below 1.0e-08
 ---------------------------------------
  Cycle       Energy         DIIS error
 ---------------------------------------
    1   -6997.5300551476      7.91e-04  
    2   -6997.5313938582      2.49e-04  
    3   -6997.5313504555      2.93e-04  
    4   -6997.5315340672      6.59e-05  
    5   -6997.5315418050      2.51e-05  
    6   -6997.5315431213      4.71e-06  
    7   -6997.5315431669      8.86e-07  
    8   -6997.5315431692      1.55e-07  
    9   -6997.5315431692      5.41e-08  
   10   -6997.5315431693      7.72e-09  Convergence criterion met
 ---------------------------------------
 SCF time:   CPU 10.89s  wall 3.00s 
 SCF   energy in the final basis set =    -6997.5315431693
 Total energy in the final basis set =    -6997.5315431693

 --------------------------------------------------------------
             Orbital Energies (a.u.) and Symmetries
 --------------------------------------------------------------

 Alpha MOs, Restricted
 -- Occupied --                  
******* -176.30 -165.71 -165.70 -165.70  -35.80  -31.29  -31.29
  1 A'    2 A'    3 A'    1 A"    4 A'    5 A'    6 A'    2 A"                 
-31.285 -22.941 -22.940 -22.940 -22.936 -22.936 -10.226 -10.192
  7 A'    8 A'    3 A"    9 A'   10 A'    4 A"   11 A'   12 A'                 
 -6.348  -4.759  -4.746  -4.745  -2.026  -2.021  -2.021  -2.009
 13 A'   14 A'    5 A"   15 A'   16 A'    6 A"   17 A'   18 A'                 
 -2.009  -0.803  -0.667  -0.571  -0.483  -0.439  -0.358  -0.334
  7 A"   19 A'   20 A'   21 A'   22 A'   23 A'   24 A'    8 A"                 
 -0.271  -0.253
 25 A'    9 A"                                                                 
 -- Virtual --                   
 -0.034  -0.027  -0.001   0.017   0.027   0.065   0.077   0.087
 26 A'   10 A"   27 A'   28 A'   29 A'   11 A"   30 A'   31 A'                 
  0.100   0.110   0.125   0.136   0.144   0.165   0.179   0.204
 32 A'   12 A"   33 A'   34 A'   35 A'   36 A'   37 A'   38 A'                 
  0.222   0.233   0.330   0.350   0.395   0.402   0.414   0.415
 39 A'   13 A"   40 A'   41 A'   42 A'   14 A"   43 A'   15 A"                 
  0.458   0.461   0.506   0.539   0.580   0.601   0.644   0.668
 44 A'   45 A'   46 A'   16 A"   47 A'   17 A"   48 A'   49 A'                 
  0.709   0.732   0.748   0.805   0.895   1.006   1.077   1.224
 50 A'   51 A'   52 A'   53 A'   54 A'   18 A"   19 A"   20 A"                 
  1.322   1.330   1.359   1.415   1.456   1.490   1.616   1.637
 55 A'   56 A'   21 A"   57 A'   58 A'   59 A'   60 A'   22 A"                 
  1.661   1.753   1.862   2.005   2.019   2.092   2.098   2.224
 61 A'   23 A"   62 A'   63 A'   24 A"   25 A"   64 A'   65 A'                 
  2.387   2.547   2.576   2.661   2.673   2.679   2.859   2.869
 66 A'   67 A'   68 A'   69 A'   70 A'   26 A"   27 A"   71 A'                 
  3.101   3.451   3.707   3.967   3.988   4.005   4.020   4.103
 72 A'   73 A'   74 A'   28 A"   75 A'   76 A'   29 A"   77 A'                 
  4.241   4.403   6.000   6.040   6.097  23.624  24.258  27.843
 78 A'   79 A'   30 A"   80 A'   81 A'   82 A'   83 A'   84 A'                 
 28.344  28.374  28.400  28.541  28.550  28.564  28.601  28.690
 31 A"   85 A'   86 A'   32 A"   87 A'   33 A"   88 A'   89 A'                 
127.890 127.913 127.945 151.6431901.805
 34 A"   90 A'   91 A'   92 A'   93 A'                                         

 Beta MOs, Restricted
 -- Occupied --                  
******* -176.30 -165.71 -165.70 -165.70  -35.80  -31.29  -31.29
  1 A'    2 A'    3 A'    1 A"    4 A'    5 A'    6 A'    2 A"                 
-31.285 -22.941 -22.940 -22.940 -22.936 -22.936 -10.226 -10.192
  7 A'    8 A'    3 A"    9 A'   10 A'    4 A"   11 A'   12 A'                 
 -6.348  -4.759  -4.746  -4.745  -2.026  -2.021  -2.021  -2.009
 13 A'   14 A'    5 A"   15 A'   16 A'    6 A"   17 A'   18 A'                 
 -2.009  -0.803  -0.667  -0.571  -0.483  -0.439  -0.358  -0.334
  7 A"   19 A'   20 A'   21 A'   22 A'   23 A'   24 A'    8 A"                 
 -0.271  -0.253
 25 A'    9 A"                                                                 
 -- Virtual --                   
 -0.034  -0.027  -0.001   0.017   0.027   0.065   0.077   0.087
 26 A'   10 A"   27 A'   28 A'   29 A'   11 A"   30 A'   31 A'                 
  0.100   0.110   0.125   0.136   0.144   0.165   0.179   0.204
 32 A'   12 A"   33 A'   34 A'   35 A'   36 A'   37 A'   38 A'                 
  0.222   0.233   0.330   0.350   0.395   0.402   0.414   0.415
 39 A'   13 A"   40 A'   41 A'   42 A'   14 A"   43 A'   15 A"                 
  0.458   0.461   0.506   0.539   0.580   0.601   0.644   0.668
 44 A'   45 A'   46 A'   16 A"   47 A'   17 A"   48 A'   49 A'                 
  0.709   0.732   0.748   0.805   0.895   1.006   1.077   1.224
 50 A'   51 A'   52 A'   53 A'   54 A'   18 A"   19 A"   20 A"                 
  1.322   1.330   1.359   1.415   1.456   1.490   1.616   1.637
 55 A'   56 A'   21 A"   57 A'   58 A'   59 A'   60 A'   22 A"                 
  1.661   1.753   1.862   2.005   2.019   2.092   2.098   2.224
 61 A'   23 A"   62 A'   63 A'   24 A"   25 A"   64 A'   65 A'                 
  2.387   2.547   2.576   2.661   2.673   2.679   2.859   2.869
 66 A'   67 A'   68 A'   69 A'   70 A'   26 A"   27 A"   71 A'                 
  3.101   3.451   3.707   3.967   3.988   4.005   4.020   4.103
 72 A'   73 A'   74 A'   28 A"   75 A'   76 A'   29 A"   77 A'                 
  4.241   4.403   6.000   6.040   6.097  23.624  24.258  27.843
 78 A'   79 A'   30 A"   80 A'   81 A'   82 A'   83 A'   84 A'                 
 28.344  28.374  28.400  28.541  28.550  28.564  28.601  28.690
 31 A"   85 A'   86 A'   32 A"   87 A'   33 A"   88 A'   89 A'                 
127.890 127.913 127.945 151.6431901.805
 34 A"   90 A'   91 A'   92 A'   93 A'                                         
 --------------------------------------------------------------

          Ground-State Mulliken Net Atomic Charges

     Atom                 Charge (a.u.)
  ----------------------------------------
      1 H                     0.123021
      2 H                     0.167504
      3 H                     0.110246
      4 I                     0.049659
      5 C                    -0.268458
      6 C                    -0.181971
  ----------------------------------------
  Sum of atomic charges =     0.000000

 -----------------------------------------------------------------
                    Cartesian Multipole Moments
 -----------------------------------------------------------------
    Charge (ESU x 10^10)
                 0.0000
    Dipole Moment (Debye)
         X       1.1679      Y       0.5672      Z      -0.0000
       Tot       1.2983
    Quadrupole Moments (Debye-Ang)
        XX     -37.0372     XY       1.4341     YY     -39.3048
        XZ      -0.0000     YZ      -0.0000     ZZ     -43.7583
    Octopole Moments (Debye-Ang^2)
       XXX     -20.4439    XXY       9.4465    XYY      -7.6760
       YYY      36.7399    XXZ      -0.0000    XYZ      -0.0000
       YYZ      -0.0000    XZZ     -12.5571    YZZ      11.4113
       ZZZ      -0.0000
    Hexadecapole Moments (Debye-Ang^3)
      XXXX    -376.6549   XXXY     -27.3865   XXYY     -80.9309
      XYYY     -33.4714   YYYY    -125.2885   XXXZ      -0.0000
      XXYZ      -0.0000   XYYZ      -0.0000   YYYZ      -0.0000
      XXZZ     -87.9958   XYZZ     -13.3590   YYZZ     -32.7932
      XZZZ      -0.0000   YZZZ      -0.0000   ZZZZ     -60.0658
 -----------------------------------------------------------------
 Calculating analytic gradient of the SCF energy
 Gradient of SCF Energy
            1           2           3           4           5           6
    1   0.0015769   0.0035734  -0.0029412   0.0115037  -0.0090434  -0.0046694
    2   0.0062672   0.0019755  -0.0075089   0.0058211   0.0058222  -0.0123771
    3   0.0000000   0.0000000  -0.0000000  -0.0000000  -0.0000000   0.0000000
 Max gradient component =       1.238E-02
 RMS gradient           =       5.678E-03
 Gradient time:  CPU 3.58 s  wall 0.99 s
 Geometry Optimization Parameters
   NAtoms,    NIC,     NZ,  NCons,   NDum,   NFix, NCnnct, MaxDiis
        6      32       0       0       0       0       0       0

 Cartesian Hessian Update
 Hessian Updated using BFGS Update


** GEOMETRY OPTIMIZATION IN DELOCALIZED INTERNAL COORDINATES **
   Searching for a Minimum

   Optimization Cycle:  12

                       Coordinates (Angstroms)
     ATOM                X               Y               Z
      1  H         3.3118250093    0.6773253796    0.0000000000
      2  H         1.1150984048    1.6346707479    0.0000000000
      3  H         2.5863574138   -1.0719324347    0.0000000000
      4  I        -0.5211598845   -0.5359589841    0.0000000000
      5  C         2.4447548959    0.0118275438    0.0000000000
      6  C         1.2434569655    0.5569933359    0.0000000000
   Point Group: cs    Number of degrees of freedom:     9


   Energy is  -6997.531543169

 Hessian Updated using BFGS Update

  9 Hessian modes will be used to form the next step
  Hessian Eigenvalues:
     0.044108    0.138760    0.142910    0.158868    0.162190    0.203407
     0.379362    0.493555    0.831507

 Minimum Search - Taking Simple RFO Step
 Searching for Lamda that Minimizes Along All modes
 Value Taken    Lamda =  -0.00078329
 Step Taken.  Stepsize is  0.048927

                             Maximum     Tolerance    Cnvgd?
         Gradient           0.013824      0.000300      NO
         Displacement       0.027890      0.001200      NO
         Energy change     -0.002350      0.000001      NO


 New Cartesian Coordinates Obtained by Inverse Iteration

 Displacement from previous Coordinates is:  0.054313
 ----------------------------------------------------------------
             Standard Nuclear Orientation (Angstroms)
    I     Atom           X                Y                Z
 ----------------------------------------------------------------
    1      H       3.3179843239     0.6581594327     0.0000000000
    2      H       1.1077947461     1.6413669395     0.0000000000
    3      H       2.5934157730    -1.0586586022     0.0000000000
    4      I      -0.5268883887    -0.5416026623     0.0000000000
    5      C       2.4461994963     0.0114659719     0.0000000000
    6      C       1.2418268541     0.5621945089     0.0000000000
 ----------------------------------------------------------------
 Molecular Point Group                 Cs    NOp =  2
 Largest Abelian Subgroup              Cs    NOp =  2
 Nuclear Repulsion Energy =   190.8556124285 hartrees
 There are       34 alpha and       34 beta electrons
 Applying Cartesian multipole field
    Component          Value
    ---------          -----
     (2,0,0)        1.00000E-11
     (0,2,0)        2.00000E-11
     (0,0,2)       -3.00000E-11
 Nucleus-field energy     =     0.0000000044 hartrees
 Requested basis set is 6-311++G(d,p)
 There are 51 shells and 127 basis functions
 A cutoff of  1.0D-11 yielded   1233 shell pairs
 There are      7860 function pairs (      8778 Cartesian)
 Smallest overlap matrix eigenvalue = 1.14E-04
 Guess MOs from SCF MO coefficient file

 -----------------------------------------------------------------------
  General SCF calculation program by
  Eric Jon Sundstrom, Paul Horn, Yuezhi Mao, Dmitri Zuev, Alec White,
  David Stuck, Shaama M.S., Shane Yost, Joonho Lee, David Small,
  Daniel Levine, Susi Lehtola, Hugh Burton, Evgeny Epifanovsky
 -----------------------------------------------------------------------
 Exchange:     0.2000 Hartree-Fock + 0.0800 Slater + 0.7200 B88
 Correlation:  0.1900 VWN1RPA + 0.8100 LYP
 Using SG-1 standard quadrature grid
 using 4 threads for integral computing
 -------------------------------------------------------
 OpenMP Integral computing Module                
 Release: version 2.0, May 2017, Q-Chem Inc. Pleasanton 
 -------------------------------------------------------
 -------------------------------------------------------
 OpenMP BLAS3 based DFT computing Module                
 Release: version 1.0, May 2013, Q-Chem Inc. Pittsburgh 
 -------------------------------------------------------
 A restricted SCF calculation will be
 performed using DIIS
 SCF converges when DIIS error is below 1.0e-08
 ---------------------------------------
  Cycle       Energy         DIIS error
 ---------------------------------------
    1   -6997.5319995163      1.97e-04  
    2   -6997.5320408548      1.21e-04  
    3   -6997.5320381020      1.27e-04  
    4   -6997.5320713280      5.01e-06  
    5   -6997.5320713750      1.91e-06  
    6   -6997.5320713815      6.57e-07  
    7   -6997.5320713823      2.22e-07  
    8   -6997.5320713825      3.07e-08  
    9   -6997.5320713826      7.72e-09  Convergence criterion met
 ---------------------------------------
 SCF time:   CPU 9.81s  wall 3.00s 
 SCF   energy in the final basis set =    -6997.5320713826
 Total energy in the final basis set =    -6997.5320713826

 --------------------------------------------------------------
             Orbital Energies (a.u.) and Symmetries
 --------------------------------------------------------------

 Alpha MOs, Restricted
 -- Occupied --                  
******* -176.30 -165.71 -165.70 -165.70  -35.80  -31.29  -31.29
  1 A'    2 A'    3 A'    1 A"    4 A'    5 A'    6 A'    2 A"                 
-31.285 -22.941 -22.940 -22.940 -22.936 -22.936 -10.228 -10.191
  7 A'    8 A'    3 A"    9 A'   10 A'    4 A"   11 A'   12 A'                 
 -6.348  -4.759  -4.746  -4.745  -2.025  -2.021  -2.021  -2.009
 13 A'   14 A'    5 A"   15 A'   16 A'    6 A"   17 A'   18 A'                 
 -2.009  -0.801  -0.666  -0.573  -0.483  -0.440  -0.358  -0.333
  7 A"   19 A'   20 A'   21 A'   22 A'   23 A'   24 A'    8 A"                 
 -0.271  -0.253
 25 A'    9 A"                                                                 
 -- Virtual --                   
 -0.036  -0.028  -0.001   0.017   0.027   0.065   0.077   0.087
 26 A'   10 A"   27 A'   28 A'   29 A'   11 A"   30 A'   31 A'                 
  0.101   0.109   0.125   0.137   0.144   0.165   0.180   0.204
 32 A'   12 A"   33 A'   34 A'   35 A'   36 A'   37 A'   38 A'                 
  0.222   0.233   0.329   0.348   0.396   0.402   0.414   0.415
 39 A'   13 A"   40 A'   41 A'   42 A'   14 A"   15 A"   43 A'                 
  0.458   0.459   0.509   0.540   0.581   0.601   0.643   0.665
 44 A'   45 A'   46 A'   16 A"   47 A'   17 A"   48 A'   49 A'                 
  0.708   0.731   0.750   0.803   0.893   1.008   1.074   1.222
 50 A'   51 A'   52 A'   53 A'   54 A'   18 A"   19 A"   20 A"                 
  1.324   1.332   1.358   1.422   1.463   1.490   1.610   1.641
 55 A'   56 A'   21 A"   57 A'   58 A'   59 A'   60 A'   22 A"                 
  1.659   1.754   1.860   2.013   2.022   2.093   2.097   2.226
 61 A'   23 A"   62 A'   63 A'   24 A"   25 A"   64 A'   65 A'                 
  2.386   2.546   2.579   2.663   2.680   2.680   2.858   2.873
 66 A'   67 A'   68 A'   69 A'   70 A'   26 A"   27 A"   71 A'                 
  3.102   3.442   3.727   3.967   3.989   4.012   4.019   4.101
 72 A'   73 A'   74 A'   28 A"   75 A'   76 A'   29 A"   77 A'                 
  4.240   4.400   6.000   6.039   6.094  23.637  24.243  27.841
 78 A'   79 A'   30 A"   80 A'   81 A'   82 A'   83 A'   84 A'                 
 28.344  28.374  28.398  28.541  28.550  28.563  28.600  28.689
 31 A"   85 A'   86 A'   32 A"   87 A'   33 A"   88 A'   89 A'                 
127.890 127.913 127.944 151.6411901.803
 34 A"   90 A'   91 A'   92 A'   93 A'                                         

 Beta MOs, Restricted
 -- Occupied --                  
******* -176.30 -165.71 -165.70 -165.70  -35.80  -31.29  -31.29
  1 A'    2 A'    3 A'    1 A"    4 A'    5 A'    6 A'    2 A"                 
-31.285 -22.941 -22.940 -22.940 -22.936 -22.936 -10.228 -10.191
  7 A'    8 A'    3 A"    9 A'   10 A'    4 A"   11 A'   12 A'                 
 -6.348  -4.759  -4.746  -4.745  -2.025  -2.021  -2.021  -2.009
 13 A'   14 A'    5 A"   15 A'   16 A'    6 A"   17 A'   18 A'                 
 -2.009  -0.801  -0.666  -0.573  -0.483  -0.440  -0.358  -0.333
  7 A"   19 A'   20 A'   21 A'   22 A'   23 A'   24 A'    8 A"                 
 -0.271  -0.253
 25 A'    9 A"                                                                 
 -- Virtual --                   
 -0.036  -0.028  -0.001   0.017   0.027   0.065   0.077   0.087
 26 A'   10 A"   27 A'   28 A'   29 A'   11 A"   30 A'   31 A'                 
  0.101   0.109   0.125   0.137   0.144   0.165   0.180   0.204
 32 A'   12 A"   33 A'   34 A'   35 A'   36 A'   37 A'   38 A'                 
  0.222   0.233   0.329   0.348   0.396   0.402   0.414   0.415
 39 A'   13 A"   40 A'   41 A'   42 A'   14 A"   15 A"   43 A'                 
  0.458   0.459   0.509   0.540   0.581   0.601   0.643   0.665
 44 A'   45 A'   46 A'   16 A"   47 A'   17 A"   48 A'   49 A'                 
  0.708   0.731   0.750   0.803   0.893   1.008   1.074   1.222
 50 A'   51 A'   52 A'   53 A'   54 A'   18 A"   19 A"   20 A"                 
  1.324   1.332   1.358   1.422   1.463   1.490   1.610   1.641
 55 A'   56 A'   21 A"   57 A'   58 A'   59 A'   60 A'   22 A"                 
  1.659   1.754   1.860   2.013   2.022   2.093   2.097   2.226
 61 A'   23 A"   62 A'   63 A'   24 A"   25 A"   64 A'   65 A'                 
  2.386   2.546   2.579   2.663   2.680   2.680   2.858   2.873
 66 A'   67 A'   68 A'   69 A'   70 A'   26 A"   27 A"   71 A'                 
  3.102   3.442   3.727   3.967   3.989   4.012   4.019   4.101
 72 A'   73 A'   74 A'   28 A"   75 A'   76 A'   29 A"   77 A'                 
  4.240   4.400   6.000   6.039   6.094  23.637  24.243  27.841
 78 A'   79 A'   30 A"   80 A'   81 A'   82 A'   83 A'   84 A'                 
 28.344  28.374  28.398  28.541  28.550  28.563  28.600  28.689
 31 A"   85 A'   86 A'   32 A"   87 A'   33 A"   88 A'   89 A'                 
127.890 127.913 127.944 151.6411901.803
 34 A"   90 A'   91 A'   92 A'   93 A'                                         
 --------------------------------------------------------------

          Ground-State Mulliken Net Atomic Charges

     Atom                 Charge (a.u.)
  ----------------------------------------
      1 H                     0.123269
      2 H                     0.168499
      3 H                     0.110686
      4 I                     0.047664
      5 C                    -0.268913
      6 C                    -0.181205
  ----------------------------------------
  Sum of atomic charges =     0.000000

 -----------------------------------------------------------------
                    Cartesian Multipole Moments
 -----------------------------------------------------------------
    Charge (ESU x 10^10)
                 0.0000
    Dipole Moment (Debye)
         X       1.1889      Y       0.5648      Z       0.0000
       Tot       1.3163
    Quadrupole Moments (Debye-Ang)
        XX     -36.9254     XY       1.3893     YY     -39.3138
        XZ       0.0000     YZ       0.0000     ZZ     -43.7726
    Octopole Moments (Debye-Ang^2)
       XXX     -19.3218    XXY       9.3242    XYY      -7.6317
       YYY      37.1560    XXZ       0.0000    XYZ       0.0000
       YYZ       0.0000    XZZ     -12.3637    YZZ      11.5281
       ZZZ       0.0000
    Hexadecapole Moments (Debye-Ang^3)
      XXXX    -375.0380   XXXY     -28.6814   XXYY     -81.5186
      XYYY     -33.9864   YYYY    -126.2196   XXXZ       0.0000
      XXYZ       0.0000   XYYZ       0.0000   YYYZ      -0.0000
      XXZZ     -88.1103   XYZZ     -13.5783   YYZZ     -32.9811
      XZZZ       0.0000   YZZZ       0.0000   ZZZZ     -60.1445
 -----------------------------------------------------------------
 Calculating analytic gradient of the SCF energy
 Gradient of SCF Energy
            1           2           3           4           5           6
    1  -0.0011365   0.0029135  -0.0021613   0.0093343  -0.0005654  -0.0083845
    2   0.0014280   0.0035895   0.0012583   0.0043802  -0.0013136  -0.0093424
    3  -0.0000000  -0.0000000   0.0000000   0.0000000  -0.0000000   0.0000000
 Max gradient component =       9.342E-03
 RMS gradient           =       4.061E-03
 Gradient time:  CPU 3.56 s  wall 0.98 s
 Geometry Optimization Parameters
   NAtoms,    NIC,     NZ,  NCons,   NDum,   NFix, NCnnct, MaxDiis
        6      32       0       0       0       0       0       0

 Cartesian Hessian Update
 Hessian Updated using BFGS Update


** GEOMETRY OPTIMIZATION IN DELOCALIZED INTERNAL COORDINATES **
   Searching for a Minimum

   Optimization Cycle:  13

                       Coordinates (Angstroms)
     ATOM                X               Y               Z
      1  H         3.3179843239    0.6581594327    0.0000000000
      2  H         1.1077947461    1.6413669395    0.0000000000
      3  H         2.5934157730   -1.0586586022    0.0000000000
      4  I        -0.5268883887   -0.5416026623    0.0000000000
      5  C         2.4461994963    0.0114659719    0.0000000000
      6  C         1.2418268541    0.5621945089    0.0000000000
   Point Group: cs    Number of degrees of freedom:     9


   Energy is  -6997.532071383

 Hessian Updated using BFGS Update

  9 Hessian modes will be used to form the next step
  Hessian Eigenvalues:
     0.044444    0.120626    0.139178    0.160144    0.175151    0.192257
     0.335775    0.537625    0.644986

 Minimum Search - Taking Simple RFO Step
 Searching for Lamda that Minimizes Along All modes
 Value Taken    Lamda =  -0.00060585
 Step Taken.  Stepsize is  0.058725

                             Maximum     Tolerance    Cnvgd?
         Gradient           0.007311      0.000300      NO
         Displacement       0.032757      0.001200      NO
         Energy change     -0.000528      0.000001      NO


 New Cartesian Coordinates Obtained by Inverse Iteration

 Displacement from previous Coordinates is:  0.056114
 ----------------------------------------------------------------
             Standard Nuclear Orientation (Angstroms)
    I     Atom           X                Y                Z
 ----------------------------------------------------------------
    1      H       3.3278929280     0.6429976374     0.0000000000
    2      H       1.0999963385     1.6386294694     0.0000000000
    3      H       2.6045992506    -1.0536514001     0.0000000000
    4      I      -0.5398197307    -0.5451141827     0.0000000000
    5      C       2.4472290900     0.0166559460     0.0000000000
    6      C       1.2404349285     0.5734081185     0.0000000000
 ----------------------------------------------------------------
 Molecular Point Group                 Cs    NOp =  2
 Largest Abelian Subgroup              Cs    NOp =  2
 Nuclear Repulsion Energy =   189.7692211698 hartrees
 There are       34 alpha and       34 beta electrons
 Applying Cartesian multipole field
    Component          Value
    ---------          -----
     (2,0,0)        1.00000E-11
     (0,2,0)        2.00000E-11
     (0,0,2)       -3.00000E-11
 Nucleus-field energy     =     0.0000000044 hartrees
 Requested basis set is 6-311++G(d,p)
 There are 51 shells and 127 basis functions
 A cutoff of  1.0D-11 yielded   1231 shell pairs
 There are      7856 function pairs (      8774 Cartesian)
 Smallest overlap matrix eigenvalue = 1.18E-04
 Guess MOs from SCF MO coefficient file

 -----------------------------------------------------------------------
  General SCF calculation program by
  Eric Jon Sundstrom, Paul Horn, Yuezhi Mao, Dmitri Zuev, Alec White,
  David Stuck, Shaama M.S., Shane Yost, Joonho Lee, David Small,
  Daniel Levine, Susi Lehtola, Hugh Burton, Evgeny Epifanovsky
 -----------------------------------------------------------------------
 Exchange:     0.2000 Hartree-Fock + 0.0800 Slater + 0.7200 B88
 Correlation:  0.1900 VWN1RPA + 0.8100 LYP
 Using SG-1 standard quadrature grid
 using 4 threads for integral computing
 -------------------------------------------------------
 OpenMP Integral computing Module                
 Release: version 2.0, May 2017, Q-Chem Inc. Pleasanton 
 -------------------------------------------------------
 -------------------------------------------------------
 OpenMP BLAS3 based DFT computing Module                
 Release: version 1.0, May 2013, Q-Chem Inc. Pittsburgh 
 -------------------------------------------------------
 A restricted SCF calculation will be
 performed using DIIS
 SCF converges when DIIS error is below 1.0e-08
 ---------------------------------------
  Cycle       Energy         DIIS error
 ---------------------------------------
    1   -6997.5322541880      2.29e-04  
    2   -6997.5323556506      7.61e-05  
    3   -6997.5323434000      1.07e-04  
    4   -6997.5323671970      1.41e-05  
    5   -6997.5323675310      6.32e-06  
    6   -6997.5323676192      7.60e-07  
    7   -6997.5323676204      2.25e-07  
    8   -6997.5323676206      5.81e-08  
    9   -6997.5323676205      6.68e-09  Convergence criterion met
 ---------------------------------------
 SCF time:   CPU 9.79s  wall 3.00s 
 SCF   energy in the final basis set =    -6997.5323676205
 Total energy in the final basis set =    -6997.5323676205

 --------------------------------------------------------------
             Orbital Energies (a.u.) and Symmetries
 --------------------------------------------------------------

 Alpha MOs, Restricted
 -- Occupied --                  
******* -176.30 -165.70 -165.70 -165.70  -35.80  -31.29  -31.29
  1 A'    2 A'    3 A'    1 A"    4 A'    5 A'    6 A'    2 A"                 
-31.285 -22.941 -22.940 -22.940 -22.936 -22.936 -10.229 -10.193
  7 A'    8 A'    3 A"    9 A'   10 A'    4 A"   11 A'   12 A'                 
 -6.347  -4.759  -4.745  -4.745  -2.025  -2.021  -2.020  -2.009
 13 A'   14 A'    5 A"   15 A'   16 A'    6 A"   17 A'   18 A'                 
 -2.008  -0.800  -0.665  -0.576  -0.483  -0.441  -0.357  -0.331
  7 A"   19 A'   20 A'   21 A'   22 A'   23 A'   24 A'    8 A"                 
 -0.271  -0.253
 25 A'    9 A"                                                                 
 -- Virtual --                   
 -0.039  -0.030  -0.002   0.017   0.027   0.065   0.077   0.087
 26 A'   10 A"   27 A'   28 A'   29 A'   11 A"   30 A'   31 A'                 
  0.101   0.109   0.125   0.137   0.145   0.166   0.179   0.204
 32 A'   12 A"   33 A'   34 A'   35 A'   36 A'   37 A'   38 A'                 
  0.222   0.232   0.328   0.345   0.395   0.402   0.413   0.415
 39 A'   13 A"   40 A'   41 A'   42 A'   14 A"   15 A"   43 A'                 
  0.456   0.459   0.509   0.540   0.582   0.601   0.638   0.663
 44 A'   45 A'   46 A'   16 A"   47 A'   17 A"   48 A'   49 A'                 
  0.707   0.728   0.751   0.800   0.893   1.010   1.071   1.220
 50 A'   51 A'   52 A'   53 A'   54 A'   18 A"   19 A"   20 A"                 
  1.323   1.333   1.356   1.428   1.468   1.490   1.602   1.640
 55 A'   56 A'   21 A"   57 A'   58 A'   59 A'   60 A'   22 A"                 
  1.656   1.760   1.862   2.016   2.019   2.097   2.098   2.234
 61 A'   23 A"   62 A'   63 A'   24 A"   64 A'   25 A"   65 A'                 
  2.391   2.547   2.568   2.665   2.680   2.681   2.855   2.884
 66 A'   67 A'   68 A'   69 A'   70 A'   26 A"   27 A"   71 A'                 
  3.097   3.436   3.728   3.967   3.989   4.018   4.028   4.099
 72 A'   73 A'   74 A'   28 A"   75 A'   29 A"   76 A'   77 A'                 
  4.239   4.394   6.000   6.038   6.089  23.651  24.229  27.837
 78 A'   79 A'   30 A"   80 A'   81 A'   82 A'   83 A'   84 A'                 
 28.344  28.373  28.395  28.542  28.550  28.563  28.599  28.687
 31 A"   85 A'   86 A'   32 A"   87 A'   33 A"   88 A'   89 A'                 
127.889 127.912 127.942 151.6381901.799
 34 A"   90 A'   91 A'   92 A'   93 A'                                         

 Beta MOs, Restricted
 -- Occupied --                  
******* -176.30 -165.70 -165.70 -165.70  -35.80  -31.29  -31.29
  1 A'    2 A'    3 A'    1 A"    4 A'    5 A'    6 A'    2 A"                 
-31.285 -22.941 -22.940 -22.940 -22.936 -22.936 -10.229 -10.193
  7 A'    8 A'    3 A"    9 A'   10 A'    4 A"   11 A'   12 A'                 
 -6.347  -4.759  -4.745  -4.745  -2.025  -2.021  -2.020  -2.009
 13 A'   14 A'    5 A"   15 A'   16 A'    6 A"   17 A'   18 A'                 
 -2.008  -0.800  -0.665  -0.576  -0.483  -0.441  -0.357  -0.331
  7 A"   19 A'   20 A'   21 A'   22 A'   23 A'   24 A'    8 A"                 
 -0.271  -0.253
 25 A'    9 A"                                                                 
 -- Virtual --                   
 -0.039  -0.030  -0.002   0.017   0.027   0.065   0.077   0.087
 26 A'   10 A"   27 A'   28 A'   29 A'   11 A"   30 A'   31 A'                 
  0.101   0.109   0.125   0.137   0.145   0.166   0.179   0.204
 32 A'   12 A"   33 A'   34 A'   35 A'   36 A'   37 A'   38 A'                 
  0.222   0.232   0.328   0.345   0.395   0.402   0.413   0.415
 39 A'   13 A"   40 A'   41 A'   42 A'   14 A"   15 A"   43 A'                 
  0.456   0.459   0.509   0.540   0.582   0.601   0.638   0.663
 44 A'   45 A'   46 A'   16 A"   47 A'   17 A"   48 A'   49 A'                 
  0.707   0.728   0.751   0.800   0.893   1.010   1.071   1.220
 50 A'   51 A'   52 A'   53 A'   54 A'   18 A"   19 A"   20 A"                 
  1.323   1.333   1.356   1.428   1.468   1.490   1.602   1.640
 55 A'   56 A'   21 A"   57 A'   58 A'   59 A'   60 A'   22 A"                 
  1.656   1.760   1.862   2.016   2.019   2.097   2.098   2.234
 61 A'   23 A"   62 A'   63 A'   24 A"   64 A'   25 A"   65 A'                 
  2.391   2.547   2.568   2.665   2.680   2.681   2.855   2.884
 66 A'   67 A'   68 A'   69 A'   70 A'   26 A"   27 A"   71 A'                 
  3.097   3.436   3.728   3.967   3.989   4.018   4.028   4.099
 72 A'   73 A'   74 A'   28 A"   75 A'   29 A"   76 A'   77 A'                 
  4.239   4.394   6.000   6.038   6.089  23.651  24.229  27.837
 78 A'   79 A'   30 A"   80 A'   81 A'   82 A'   83 A'   84 A'                 
 28.344  28.373  28.395  28.542  28.550  28.563  28.599  28.687
 31 A"   85 A'   86 A'   32 A"   87 A'   33 A"   88 A'   89 A'                 
127.889 127.912 127.942 151.6381901.799
 34 A"   90 A'   91 A'   92 A'   93 A'                                         
 --------------------------------------------------------------

          Ground-State Mulliken Net Atomic Charges

     Atom                 Charge (a.u.)
  ----------------------------------------
      1 H                     0.124111
      2 H                     0.171154
      3 H                     0.112035
      4 I                     0.042755
      5 C                    -0.269883
      6 C                    -0.180172
  ----------------------------------------
  Sum of atomic charges =     0.000000

 -----------------------------------------------------------------
                    Cartesian Multipole Moments
 -----------------------------------------------------------------
    Charge (ESU x 10^10)
                 0.0000
    Dipole Moment (Debye)
         X       1.2289      Y       0.5698      Z       0.0000
       Tot       1.3546
    Quadrupole Moments (Debye-Ang)
        XX     -36.7705     XY       1.3569     YY     -39.3223
        XZ       0.0000     YZ       0.0000     ZZ     -43.8058
    Octopole Moments (Debye-Ang^2)
       XXX     -17.5018    XXY       9.1146    XYY      -7.3627
       YYY      37.2808    XXZ       0.0000    XYZ       0.0000
       YYZ       0.0000    XZZ     -11.9855    YZZ      11.5684
       ZZZ       0.0000
    Hexadecapole Moments (Debye-Ang^3)
      XXXX    -374.6173   XXXY     -30.2782   XXYY     -82.2703
      XYYY     -34.9921   YYYY    -126.9099   XXXZ       0.0000
      XXYZ       0.0000   XYYZ       0.0000   YYYZ       0.0000
      XXZZ     -88.5800   XYZZ     -13.9228   YYZZ     -33.1295
      XZZZ       0.0000   YZZZ       0.0000   ZZZZ     -60.2824
 -----------------------------------------------------------------
 Calculating analytic gradient of the SCF energy
 Gradient of SCF Energy
            1           2           3           4           5           6
    1  -0.0024890   0.0037252   0.0002949   0.0054279   0.0050318  -0.0119908
    2  -0.0026629  -0.0050024   0.0006253   0.0019761   0.0003223   0.0047416
    3   0.0000000   0.0000000  -0.0000000  -0.0000000   0.0000000  -0.0000000
 Max gradient component =       1.199E-02
 RMS gradient           =       3.928E-03
 Gradient time:  CPU 3.55 s  wall 0.98 s
 Geometry Optimization Parameters
   NAtoms,    NIC,     NZ,  NCons,   NDum,   NFix, NCnnct, MaxDiis
        6      32       0       0       0       0       0       0

 Cartesian Hessian Update
 Hessian Updated using BFGS Update


** GEOMETRY OPTIMIZATION IN DELOCALIZED INTERNAL COORDINATES **
   Searching for a Minimum

   Optimization Cycle:  14

                       Coordinates (Angstroms)
     ATOM                X               Y               Z
      1  H         3.3278929280    0.6429976374    0.0000000000
      2  H         1.0999963385    1.6386294694    0.0000000000
      3  H         2.6045992506   -1.0536514001    0.0000000000
      4  I        -0.5398197307   -0.5451141827    0.0000000000
      5  C         2.4472290900    0.0166559460    0.0000000000
      6  C         1.2404349285    0.5734081185    0.0000000000
   Point Group: cs    Number of degrees of freedom:     9


   Energy is  -6997.532367621

 Hessian Updated using BFGS Update

  9 Hessian modes will be used to form the next step
  Hessian Eigenvalues:
     0.044095    0.097189    0.139044    0.160046    0.184774    0.267778
     0.300665    0.486477    0.697528

 Minimum Search - Taking Simple RFO Step
 Searching for Lamda that Minimizes Along All modes
 Value Taken    Lamda =  -0.00033644
 Step Taken.  Stepsize is  0.043225

                             Maximum     Tolerance    Cnvgd?
         Gradient           0.008143      0.000300      NO
         Displacement       0.027926      0.001200      NO
         Energy change     -0.000296      0.000001      NO


 New Cartesian Coordinates Obtained by Inverse Iteration

 Displacement from previous Coordinates is:  0.037927
 ----------------------------------------------------------------
             Standard Nuclear Orientation (Angstroms)
    I     Atom           X                Y                Z
 ----------------------------------------------------------------
    1      H       3.3368917569     0.6369363691     0.0000000000
    2      H       1.0902763983     1.6443354108     0.0000000000
    3      H       2.6084949267    -1.0498651407     0.0000000000
    4      I      -0.5495837254    -0.5471900964     0.0000000000
    5      C       2.4488298130     0.0154598448     0.0000000000
    6      C       1.2454236352     0.5732492008     0.0000000000
 ----------------------------------------------------------------
 Molecular Point Group                 Cs    NOp =  2
 Largest Abelian Subgroup              Cs    NOp =  2
 Nuclear Repulsion Energy =   188.9660202428 hartrees
 There are       34 alpha and       34 beta electrons
 Applying Cartesian multipole field
    Component          Value
    ---------          -----
     (2,0,0)        1.00000E-11
     (0,2,0)        2.00000E-11
     (0,0,2)       -3.00000E-11
 Nucleus-field energy     =     0.0000000044 hartrees
 Requested basis set is 6-311++G(d,p)
 There are 51 shells and 127 basis functions
 A cutoff of  1.0D-11 yielded   1230 shell pairs
 There are      7855 function pairs (      8773 Cartesian)
 Smallest overlap matrix eigenvalue = 1.16E-04
 Guess MOs from SCF MO coefficient file

 -----------------------------------------------------------------------
  General SCF calculation program by
  Eric Jon Sundstrom, Paul Horn, Yuezhi Mao, Dmitri Zuev, Alec White,
  David Stuck, Shaama M.S., Shane Yost, Joonho Lee, David Small,
  Daniel Levine, Susi Lehtola, Hugh Burton, Evgeny Epifanovsky
 -----------------------------------------------------------------------
 Exchange:     0.2000 Hartree-Fock + 0.0800 Slater + 0.7200 B88
 Correlation:  0.1900 VWN1RPA + 0.8100 LYP
 Using SG-1 standard quadrature grid
 using 4 threads for integral computing
 -------------------------------------------------------
 OpenMP Integral computing Module                
 Release: version 2.0, May 2017, Q-Chem Inc. Pleasanton 
 -------------------------------------------------------
 -------------------------------------------------------
 OpenMP BLAS3 based DFT computing Module                
 Release: version 1.0, May 2013, Q-Chem Inc. Pittsburgh 
 -------------------------------------------------------
 A restricted SCF calculation will be
 performed using DIIS
 SCF converges when DIIS error is below 1.0e-08
 ---------------------------------------
  Cycle       Energy         DIIS error
 ---------------------------------------
    1   -6997.5325114667      1.59e-04  
    2   -6997.5325518069      9.99e-05  
    3   -6997.5325501387      1.04e-04  
    4   -6997.5325728981      6.77e-06  
    5   -6997.5325729881      4.44e-06  
    6   -6997.5325730277      5.83e-07  
    7   -6997.5325730284      1.53e-07  
    8   -6997.5325730285      6.18e-08  
    9   -6997.5325730286      6.70e-09  Convergence criterion met
 ---------------------------------------
 SCF time:   CPU 9.76s  wall 2.00s 
 SCF   energy in the final basis set =    -6997.5325730286
 Total energy in the final basis set =    -6997.5325730286

 --------------------------------------------------------------
             Orbital Energies (a.u.) and Symmetries
 --------------------------------------------------------------

 Alpha MOs, Restricted
 -- Occupied --                  
******* -176.30 -165.70 -165.70 -165.70  -35.80  -31.29  -31.28
  1 A'    2 A'    3 A'    1 A"    4 A'    5 A'    6 A'    2 A"                 
-31.285 -22.941 -22.940 -22.939 -22.936 -22.936 -10.230 -10.193
  7 A'    8 A'    3 A"    9 A'   10 A'    4 A"   11 A'   12 A'                 
 -6.347  -4.759  -4.745  -4.745  -2.024  -2.020  -2.020  -2.008
 13 A'   14 A'    5 A"   15 A'   16 A'    6 A"   17 A'   18 A'                 
 -2.008  -0.800  -0.664  -0.576  -0.483  -0.442  -0.355  -0.331
  7 A"   19 A'   20 A'   21 A'   22 A'   23 A'   24 A'    8 A"                 
 -0.270  -0.254
 25 A'    9 A"                                                                 
 -- Virtual --                   
 -0.041  -0.030  -0.002   0.017   0.027   0.065   0.077   0.087
 26 A'   10 A"   27 A'   28 A'   29 A'   11 A"   30 A'   31 A'                 
  0.102   0.110   0.125   0.137   0.145   0.165   0.179   0.203
 32 A'   12 A"   33 A'   34 A'   35 A'   36 A'   37 A'   38 A'                 
  0.222   0.232   0.326   0.345   0.395   0.402   0.413   0.416
 39 A'   13 A"   40 A'   41 A'   42 A'   14 A"   15 A"   43 A'                 
  0.454   0.458   0.509   0.539   0.582   0.602   0.636   0.661
 44 A'   45 A'   46 A'   16 A"   47 A'   17 A"   48 A'   49 A'                 
  0.707   0.726   0.751   0.800   0.894   1.010   1.070   1.220
 50 A'   51 A'   52 A'   53 A'   54 A'   18 A"   19 A"   20 A"                 
  1.321   1.334   1.356   1.426   1.470   1.492   1.596   1.639
 55 A'   56 A'   21 A"   57 A'   58 A'   59 A'   60 A'   22 A"                 
  1.656   1.755   1.862   2.016   2.021   2.092   2.098   2.238
 61 A'   23 A"   62 A'   63 A'   24 A"   64 A'   25 A"   65 A'                 
  2.387   2.542   2.569   2.664   2.681   2.684   2.855   2.882
 66 A'   67 A'   68 A'   69 A'   26 A"   70 A'   27 A"   71 A'                 
  3.093   3.436   3.730   3.968   3.989   4.016   4.017   4.098
 72 A'   73 A'   74 A'   28 A"   75 A'   76 A'   29 A"   77 A'                 
  4.239   4.389   6.000   6.038   6.085  23.645  24.238  27.834
 78 A'   79 A'   30 A"   80 A'   81 A'   82 A'   83 A'   84 A'                 
 28.344  28.373  28.393  28.542  28.551  28.562  28.599  28.687
 31 A"   85 A'   86 A'   32 A"   87 A'   33 A"   88 A'   89 A'                 
127.890 127.912 127.940 151.6351901.796
 34 A"   90 A'   91 A'   92 A'   93 A'                                         

 Beta MOs, Restricted
 -- Occupied --                  
******* -176.30 -165.70 -165.70 -165.70  -35.80  -31.29  -31.28
  1 A'    2 A'    3 A'    1 A"    4 A'    5 A'    6 A'    2 A"                 
-31.285 -22.941 -22.940 -22.939 -22.936 -22.936 -10.230 -10.193
  7 A'    8 A'    3 A"    9 A'   10 A'    4 A"   11 A'   12 A'                 
 -6.347  -4.759  -4.745  -4.745  -2.024  -2.020  -2.020  -2.008
 13 A'   14 A'    5 A"   15 A'   16 A'    6 A"   17 A'   18 A'                 
 -2.008  -0.800  -0.664  -0.576  -0.483  -0.442  -0.355  -0.331
  7 A"   19 A'   20 A'   21 A'   22 A'   23 A'   24 A'    8 A"                 
 -0.270  -0.254
 25 A'    9 A"                                                                 
 -- Virtual --                   
 -0.041  -0.030  -0.002   0.017   0.027   0.065   0.077   0.087
 26 A'   10 A"   27 A'   28 A'   29 A'   11 A"   30 A'   31 A'                 
  0.102   0.110   0.125   0.137   0.145   0.165   0.179   0.203
 32 A'   12 A"   33 A'   34 A'   35 A'   36 A'   37 A'   38 A'                 
  0.222   0.232   0.326   0.345   0.395   0.402   0.413   0.416
 39 A'   13 A"   40 A'   41 A'   42 A'   14 A"   15 A"   43 A'                 
  0.454   0.458   0.509   0.539   0.582   0.602   0.636   0.661
 44 A'   45 A'   46 A'   16 A"   47 A'   17 A"   48 A'   49 A'                 
  0.707   0.726   0.751   0.800   0.894   1.010   1.070   1.220
 50 A'   51 A'   52 A'   53 A'   54 A'   18 A"   19 A"   20 A"                 
  1.321   1.334   1.356   1.426   1.470   1.492   1.596   1.639
 55 A'   56 A'   21 A"   57 A'   58 A'   59 A'   60 A'   22 A"                 
  1.656   1.755   1.862   2.016   2.021   2.092   2.098   2.238
 61 A'   23 A"   62 A'   63 A'   24 A"   64 A'   25 A"   65 A'                 
  2.387   2.542   2.569   2.664   2.681   2.684   2.855   2.882
 66 A'   67 A'   68 A'   69 A'   26 A"   70 A'   27 A"   71 A'                 
  3.093   3.436   3.730   3.968   3.989   4.016   4.017   4.098
 72 A'   73 A'   74 A'   28 A"   75 A'   76 A'   29 A"   77 A'                 
  4.239   4.389   6.000   6.038   6.085  23.645  24.238  27.834
 78 A'   79 A'   30 A"   80 A'   81 A'   82 A'   83 A'   84 A'                 
 28.344  28.373  28.393  28.542  28.551  28.562  28.599  28.687
 31 A"   85 A'   86 A'   32 A"   87 A'   33 A"   88 A'   89 A'                 
127.890 127.912 127.940 151.6351901.796
 34 A"   90 A'   91 A'   92 A'   93 A'                                         
 --------------------------------------------------------------

          Ground-State Mulliken Net Atomic Charges

     Atom                 Charge (a.u.)
  ----------------------------------------
      1 H                     0.124269
      2 H                     0.172750
      3 H                     0.113103
      4 I                     0.038294
      5 C                    -0.272913
      6 C                    -0.175503
  ----------------------------------------
  Sum of atomic charges =     0.000000

 -----------------------------------------------------------------
                    Cartesian Multipole Moments
 -----------------------------------------------------------------
    Charge (ESU x 10^10)
                 0.0000
    Dipole Moment (Debye)
         X       1.2638      Y       0.5791      Z       0.0000
       Tot       1.3901
    Quadrupole Moments (Debye-Ang)
        XX     -36.6616     XY       1.3213     YY     -39.3477
        XZ       0.0000     YZ      -0.0000     ZZ     -43.8316
    Octopole Moments (Debye-Ang^2)
       XXX     -16.3740    XXY       9.0406    XYY      -7.1338
       YYY      37.5229    XXZ       0.0000    XYZ       0.0000
       YYZ       0.0000    XZZ     -11.7165    YZZ      11.6267
       ZZZ       0.0000
    Hexadecapole Moments (Debye-Ang^3)
      XXXX    -375.3278   XXXY     -31.0734   XXYY     -82.8858
      XYYY     -35.6642   YYYY    -127.4205   XXXZ       0.0000
      XXYZ       0.0000   XYYZ       0.0000   YYYZ       0.0000
      XXZZ     -89.0007   XYZZ     -14.1327   YYZZ     -33.2394
      XZZZ       0.0000   YZZZ       0.0000   ZZZZ     -60.3558
 -----------------------------------------------------------------
 Calculating analytic gradient of the SCF energy
 Gradient of SCF Energy
            1           2           3           4           5           6
    1  -0.0003320   0.0018306   0.0005310   0.0026837   0.0012636  -0.0059769
    2  -0.0022075   0.0004871   0.0039438   0.0008639  -0.0028001  -0.0002871
    3   0.0000000   0.0000000  -0.0000000  -0.0000000   0.0000000  -0.0000000
 Max gradient component =       5.977E-03
 RMS gradient           =       2.076E-03
 Gradient time:  CPU 3.54 s  wall 0.98 s
 Geometry Optimization Parameters
   NAtoms,    NIC,     NZ,  NCons,   NDum,   NFix, NCnnct, MaxDiis
        6      32       0       0       0       0       0       0

 Cartesian Hessian Update
 Hessian Updated using BFGS Update


** GEOMETRY OPTIMIZATION IN DELOCALIZED INTERNAL COORDINATES **
   Searching for a Minimum

   Optimization Cycle:  15

                       Coordinates (Angstroms)
     ATOM                X               Y               Z
      1  H         3.3368917569    0.6369363691    0.0000000000
      2  H         1.0902763983    1.6443354108    0.0000000000
      3  H         2.6084949267   -1.0498651407    0.0000000000
      4  I        -0.5495837254   -0.5471900964    0.0000000000
      5  C         2.4488298130    0.0154598448    0.0000000000
      6  C         1.2454236352    0.5732492008    0.0000000000
   Point Group: cs    Number of degrees of freedom:     9


   Energy is  -6997.532573029

 Hessian Updated using BFGS Update

  9 Hessian modes will be used to form the next step
  Hessian Eigenvalues:
     0.045072    0.090435    0.143879    0.157807    0.163435    0.234452
     0.369542    0.426546    0.668300

 Minimum Search - Taking Simple RFO Step
 Searching for Lamda that Minimizes Along All modes
 Value Taken    Lamda =  -0.00016773
 Step Taken.  Stepsize is  0.032753

                             Maximum     Tolerance    Cnvgd?
         Gradient           0.003928      0.000300      NO
         Displacement       0.017458      0.001200      NO
         Energy change     -0.000205      0.000001      NO


 New Cartesian Coordinates Obtained by Inverse Iteration

 Displacement from previous Coordinates is:  0.026669
 ----------------------------------------------------------------
             Standard Nuclear Orientation (Angstroms)
    I     Atom           X                Y                Z
 ----------------------------------------------------------------
    1      H       3.3385375245     0.6401647560     0.0000000000
    2      H       1.0834830033     1.6443772310     0.0000000000
    3      H       2.6105474417    -1.0553797747     0.0000000000
    4      I      -0.5564559531    -0.5447568737     0.0000000000
    5      C       2.4527367476     0.0155897564     0.0000000000
    6      C       1.2514840408     0.5729304934     0.0000000000
 ----------------------------------------------------------------
 Molecular Point Group                 Cs    NOp =  2
 Largest Abelian Subgroup              Cs    NOp =  2
 Nuclear Repulsion Energy =   188.3891307000 hartrees
 There are       34 alpha and       34 beta electrons
 Applying Cartesian multipole field
    Component          Value
    ---------          -----
     (2,0,0)        1.00000E-11
     (0,2,0)        2.00000E-11
     (0,0,2)       -3.00000E-11
 Nucleus-field energy     =     0.0000000045 hartrees
 Requested basis set is 6-311++G(d,p)
 There are 51 shells and 127 basis functions
 A cutoff of  1.0D-11 yielded   1230 shell pairs
 There are      7855 function pairs (      8773 Cartesian)
 Smallest overlap matrix eigenvalue = 1.14E-04
 Guess MOs from SCF MO coefficient file

 -----------------------------------------------------------------------
  General SCF calculation program by
  Eric Jon Sundstrom, Paul Horn, Yuezhi Mao, Dmitri Zuev, Alec White,
  David Stuck, Shaama M.S., Shane Yost, Joonho Lee, David Small,
  Daniel Levine, Susi Lehtola, Hugh Burton, Evgeny Epifanovsky
 -----------------------------------------------------------------------
 Exchange:     0.2000 Hartree-Fock + 0.0800 Slater + 0.7200 B88
 Correlation:  0.1900 VWN1RPA + 0.8100 LYP
 Using SG-1 standard quadrature grid
 using 4 threads for integral computing
 -------------------------------------------------------
 OpenMP Integral computing Module                
 Release: version 2.0, May 2017, Q-Chem Inc. Pleasanton 
 -------------------------------------------------------
 -------------------------------------------------------
 OpenMP BLAS3 based DFT computing Module                
 Release: version 1.0, May 2013, Q-Chem Inc. Pittsburgh 
 -------------------------------------------------------
 A restricted SCF calculation will be
 performed using DIIS
 SCF converges when DIIS error is below 1.0e-08
 ---------------------------------------
  Cycle       Energy         DIIS error
 ---------------------------------------
    1   -6997.5326401737      1.16e-04  
    2   -6997.5326700323      5.05e-05  
    3   -6997.5326668159      6.48e-05  
    4   -6997.5326757003      8.28e-06  
    5   -6997.5326758335      4.29e-06  
    6   -6997.5326758718      6.07e-07  
    7   -6997.5326758726      1.18e-07  
    8   -6997.5326758727      2.59e-08  
    9   -6997.5326758726      6.38e-09  Convergence criterion met
 ---------------------------------------
 SCF time:   CPU 9.76s  wall 3.00s 
 SCF   energy in the final basis set =    -6997.5326758726
 Total energy in the final basis set =    -6997.5326758726

 --------------------------------------------------------------
             Orbital Energies (a.u.) and Symmetries
 --------------------------------------------------------------

 Alpha MOs, Restricted
 -- Occupied --                  
******* -176.30 -165.70 -165.70 -165.70  -35.80  -31.29  -31.28
  1 A'    2 A'    3 A'    1 A"    4 A'    5 A'    6 A'    2 A"                 
-31.284 -22.941 -22.939 -22.939 -22.935 -22.935 -10.231 -10.194
  7 A'    8 A'    3 A"    9 A'   10 A'    4 A"   11 A'   12 A'                 
 -6.346  -4.758  -4.744  -4.744  -2.024  -2.020  -2.020  -2.008
 13 A'   14 A'    5 A"   15 A'   16 A'    6 A"   17 A'   18 A'                 
 -2.008  -0.800  -0.663  -0.576  -0.484  -0.443  -0.354  -0.331
  7 A"   19 A'   20 A'   21 A'   22 A'   23 A'   24 A'    8 A"                 
 -0.270  -0.254
 25 A'    9 A"                                                                 
 -- Virtual --                   
 -0.042  -0.029  -0.002   0.016   0.027   0.064   0.077   0.087
 26 A'   10 A"   27 A'   28 A'   29 A'   11 A"   30 A'   31 A'                 
  0.102   0.110   0.125   0.137   0.145   0.165   0.177   0.203
 32 A'   12 A"   33 A'   34 A'   35 A'   36 A'   37 A'   38 A'                 
  0.222   0.232   0.326   0.345   0.394   0.402   0.413   0.416
 39 A'   13 A"   40 A'   41 A'   42 A'   14 A"   15 A"   43 A'                 
  0.453   0.458   0.508   0.539   0.581   0.602   0.635   0.660
 44 A'   45 A'   46 A'   16 A"   47 A'   17 A"   48 A'   49 A'                 
  0.706   0.725   0.750   0.799   0.896   1.008   1.069   1.220
 50 A'   51 A'   52 A'   53 A'   54 A'   18 A"   19 A"   20 A"                 
  1.320   1.333   1.356   1.425   1.467   1.491   1.593   1.635
 55 A'   56 A'   21 A"   57 A'   58 A'   59 A'   60 A'   22 A"                 
  1.656   1.754   1.865   2.015   2.019   2.086   2.100   2.238
 61 A'   23 A"   62 A'   63 A'   24 A"   64 A'   25 A"   65 A'                 
  2.389   2.543   2.565   2.665   2.680   2.681   2.855   2.884
 66 A'   67 A'   68 A'   69 A'   26 A"   70 A'   27 A"   71 A'                 
  3.089   3.437   3.723   3.968   3.988   4.011   4.017   4.098
 72 A'   73 A'   74 A'   28 A"   75 A'   76 A'   29 A"   77 A'                 
  4.239   4.386   6.000   6.038   6.082  23.638  24.243  27.832
 78 A'   79 A'   30 A"   80 A'   81 A'   82 A'   83 A'   84 A'                 
 28.344  28.373  28.392  28.542  28.551  28.562  28.599  28.686
 31 A"   85 A'   86 A'   32 A"   87 A'   33 A"   88 A'   89 A'                 
127.890 127.912 127.939 151.6331901.795
 34 A"   90 A'   91 A'   92 A'   93 A'                                         

 Beta MOs, Restricted
 -- Occupied --                  
******* -176.30 -165.70 -165.70 -165.70  -35.80  -31.29  -31.28
  1 A'    2 A'    3 A'    1 A"    4 A'    5 A'    6 A'    2 A"                 
-31.284 -22.941 -22.939 -22.939 -22.935 -22.935 -10.231 -10.194
  7 A'    8 A'    3 A"    9 A'   10 A'    4 A"   11 A'   12 A'                 
 -6.346  -4.758  -4.744  -4.744  -2.024  -2.020  -2.020  -2.008
 13 A'   14 A'    5 A"   15 A'   16 A'    6 A"   17 A'   18 A'                 
 -2.008  -0.800  -0.663  -0.576  -0.484  -0.443  -0.354  -0.331
  7 A"   19 A'   20 A'   21 A'   22 A'   23 A'   24 A'    8 A"                 
 -0.270  -0.254
 25 A'    9 A"                                                                 
 -- Virtual --                   
 -0.042  -0.029  -0.002   0.016   0.027   0.064   0.077   0.087
 26 A'   10 A"   27 A'   28 A'   29 A'   11 A"   30 A'   31 A'                 
  0.102   0.110   0.125   0.137   0.145   0.165   0.177   0.203
 32 A'   12 A"   33 A'   34 A'   35 A'   36 A'   37 A'   38 A'                 
  0.222   0.232   0.326   0.345   0.394   0.402   0.413   0.416
 39 A'   13 A"   40 A'   41 A'   42 A'   14 A"   15 A"   43 A'                 
  0.453   0.458   0.508   0.539   0.581   0.602   0.635   0.660
 44 A'   45 A'   46 A'   16 A"   47 A'   17 A"   48 A'   49 A'                 
  0.706   0.725   0.750   0.799   0.896   1.008   1.069   1.220
 50 A'   51 A'   52 A'   53 A'   54 A'   18 A"   19 A"   20 A"                 
  1.320   1.333   1.356   1.425   1.467   1.491   1.593   1.635
 55 A'   56 A'   21 A"   57 A'   58 A'   59 A'   60 A'   22 A"                 
  1.656   1.754   1.865   2.015   2.019   2.086   2.100   2.238
 61 A'   23 A"   62 A'   63 A'   24 A"   64 A'   25 A"   65 A'                 
  2.389   2.543   2.565   2.665   2.680   2.681   2.855   2.884
 66 A'   67 A'   68 A'   69 A'   26 A"   70 A'   27 A"   71 A'                 
  3.089   3.437   3.723   3.968   3.988   4.011   4.017   4.098
 72 A'   73 A'   74 A'   28 A"   75 A'   76 A'   29 A"   77 A'                 
  4.239   4.386   6.000   6.038   6.082  23.638  24.243  27.832
 78 A'   79 A'   30 A"   80 A'   81 A'   82 A'   83 A'   84 A'                 
 28.344  28.373  28.392  28.542  28.551  28.562  28.599  28.686
 31 A"   85 A'   86 A'   32 A"   87 A'   33 A"   88 A'   89 A'                 
127.890 127.912 127.939 151.6331901.795
 34 A"   90 A'   91 A'   92 A'   93 A'                                         
 --------------------------------------------------------------

          Ground-State Mulliken Net Atomic Charges

     Atom                 Charge (a.u.)
  ----------------------------------------
      1 H                     0.124302
      2 H                     0.174430
      3 H                     0.114196
      4 I                     0.034600
      5 C                    -0.275670
      6 C                    -0.171859
  ----------------------------------------
  Sum of atomic charges =     0.000000

 -----------------------------------------------------------------
                    Cartesian Multipole Moments
 -----------------------------------------------------------------
    Charge (ESU x 10^10)
                 0.0000
    Dipole Moment (Debye)
         X       1.2891      Y       0.5919      Z      -0.0000
       Tot       1.4185
    Quadrupole Moments (Debye-Ang)
        XX     -36.6082     XY       1.3146     YY     -39.3589
        XZ      -0.0000     YZ      -0.0000     ZZ     -43.8541
    Octopole Moments (Debye-Ang^2)
       XXX     -15.8444    XXY       8.9924    XYY      -6.9145
       YYY      37.3799    XXZ      -0.0000    XYZ      -0.0000
       YYZ      -0.0000    XZZ     -11.5651    YZZ      11.5719
       ZZZ      -0.0000
    Hexadecapole Moments (Debye-Ang^3)
      XXXX    -377.2025   XXXY     -31.0894   XXYY     -83.1591
      XYYY     -36.0237   YYYY    -127.1644   XXXZ      -0.0000
      XXYZ      -0.0000   XYYZ      -0.0000   YYYZ      -0.0000
      XXZZ     -89.4255   XYZZ     -14.1946   YYZZ     -33.2062
      XZZZ      -0.0000   YZZZ      -0.0000   ZZZZ     -60.4176
 -----------------------------------------------------------------
 Calculating analytic gradient of the SCF energy
 Gradient of SCF Energy
            1           2           3           4           5           6
    1  -0.0006927   0.0004766   0.0006679   0.0007721  -0.0001333  -0.0010905
    2  -0.0017428   0.0020018   0.0001662   0.0003538   0.0010876  -0.0018665
    3  -0.0000000   0.0000000   0.0000000  -0.0000000  -0.0000000   0.0000000
 Max gradient component =       2.002E-03
 RMS gradient           =       9.074E-04
 Gradient time:  CPU 3.54 s  wall 0.98 s
 Geometry Optimization Parameters
   NAtoms,    NIC,     NZ,  NCons,   NDum,   NFix, NCnnct, MaxDiis
        6      32       0       0       0       0       0       0

 Cartesian Hessian Update
 Hessian Updated using BFGS Update


** GEOMETRY OPTIMIZATION IN DELOCALIZED INTERNAL COORDINATES **
   Searching for a Minimum

   Optimization Cycle:  16

                       Coordinates (Angstroms)
     ATOM                X               Y               Z
      1  H         3.3385375245    0.6401647560    0.0000000000
      2  H         1.0834830033    1.6443772310    0.0000000000
      3  H         2.6105474417   -1.0553797747    0.0000000000
      4  I        -0.5564559531   -0.5447568737    0.0000000000
      5  C         2.4527367476    0.0155897564    0.0000000000
      6  C         1.2514840408    0.5729304934    0.0000000000
   Point Group: cs    Number of degrees of freedom:     9


   Energy is  -6997.532675873

 Hessian Updated using BFGS Update

  9 Hessian modes will be used to form the next step
  Hessian Eigenvalues:
     0.042267    0.080744    0.122021    0.160439    0.185397    0.228498
     0.360489    0.420162    0.671686

 Minimum Search - Taking Simple RFO Step
 Searching for Lamda that Minimizes Along All modes
 Value Taken    Lamda =  -0.00007212
 Step Taken.  Stepsize is  0.028907

                             Maximum     Tolerance    Cnvgd?
         Gradient           0.001660      0.000300      NO
         Displacement       0.016111      0.001200      NO
         Energy change     -0.000103      0.000001      NO


 New Cartesian Coordinates Obtained by Inverse Iteration

 Displacement from previous Coordinates is:  0.026162
 ----------------------------------------------------------------
             Standard Nuclear Orientation (Angstroms)
    I     Atom           X                Y                Z
 ----------------------------------------------------------------
    1      H       3.3438132382     0.6469782751     0.0000000000
    2      H       1.0805434148     1.6384193963     0.0000000000
    3      H       2.6075781878    -1.0566987833     0.0000000000
    4      I      -0.5621199901    -0.5419653605     0.0000000000
    5      C       2.4555143902     0.0142915646     0.0000000000
    6      C       1.2550035641     0.5719004963     0.0000000000
 ----------------------------------------------------------------
 Molecular Point Group                 Cs    NOp =  2
 Largest Abelian Subgroup              Cs    NOp =  2
 Nuclear Repulsion Energy =   188.0293267103 hartrees
 There are       34 alpha and       34 beta electrons
 Applying Cartesian multipole field
    Component          Value
    ---------          -----
     (2,0,0)        1.00000E-11
     (0,2,0)        2.00000E-11
     (0,0,2)       -3.00000E-11
 Nucleus-field energy     =     0.0000000045 hartrees
 Requested basis set is 6-311++G(d,p)
 There are 51 shells and 127 basis functions
 A cutoff of  1.0D-11 yielded   1230 shell pairs
 There are      7855 function pairs (      8773 Cartesian)
 Smallest overlap matrix eigenvalue = 1.13E-04
 Guess MOs from SCF MO coefficient file

 -----------------------------------------------------------------------
  General SCF calculation program by
  Eric Jon Sundstrom, Paul Horn, Yuezhi Mao, Dmitri Zuev, Alec White,
  David Stuck, Shaama M.S., Shane Yost, Joonho Lee, David Small,
  Daniel Levine, Susi Lehtola, Hugh Burton, Evgeny Epifanovsky
 -----------------------------------------------------------------------
 Exchange:     0.2000 Hartree-Fock + 0.0800 Slater + 0.7200 B88
 Correlation:  0.1900 VWN1RPA + 0.8100 LYP
 Using SG-1 standard quadrature grid
 using 4 threads for integral computing
 -------------------------------------------------------
 OpenMP Integral computing Module                
 Release: version 2.0, May 2017, Q-Chem Inc. Pleasanton 
 -------------------------------------------------------
 -------------------------------------------------------
 OpenMP BLAS3 based DFT computing Module                
 Release: version 1.0, May 2013, Q-Chem Inc. Pittsburgh 
 -------------------------------------------------------
 A restricted SCF calculation will be
 performed using DIIS
 SCF converges when DIIS error is below 1.0e-08
 ---------------------------------------
  Cycle       Energy         DIIS error
 ---------------------------------------
    1   -6997.5326637743      1.01e-04  
    2   -6997.5326858711      2.49e-05  
    3   -6997.5326855407      2.87e-05  
    4   -6997.5326875159      3.94e-06  
    5   -6997.5326875434      8.48e-07  
    6   -6997.5326875448      3.25e-07  
    7   -6997.5326875449      2.46e-07  
    8   -6997.5326875451      1.79e-08  
    9   -6997.5326875450      6.04e-09  Convergence criterion met
 ---------------------------------------
 SCF time:   CPU 9.75s  wall 3.00s 
 SCF   energy in the final basis set =    -6997.5326875450
 Total energy in the final basis set =    -6997.5326875450

 --------------------------------------------------------------
             Orbital Energies (a.u.) and Symmetries
 --------------------------------------------------------------

 Alpha MOs, Restricted
 -- Occupied --                  
******* -176.30 -165.70 -165.70 -165.70  -35.80  -31.29  -31.28
  1 A'    2 A'    3 A'    1 A"    4 A'    5 A'    6 A'    2 A"                 
-31.284 -22.940 -22.939 -22.939 -22.935 -22.935 -10.231 -10.195
  7 A'    8 A'    3 A"    9 A'   10 A'    4 A"   11 A'   12 A'                 
 -6.346  -4.758  -4.744  -4.744  -2.024  -2.020  -2.019  -2.008
 13 A'   14 A'    5 A"   15 A'   16 A'    6 A"   17 A'   18 A'                 
 -2.007  -0.800  -0.663  -0.576  -0.483  -0.443  -0.353  -0.330
  7 A"   19 A'   20 A'   21 A'   22 A'   23 A'   24 A'    8 A"                 
 -0.270  -0.255
 25 A'    9 A"                                                                 
 -- Virtual --                   
 -0.043  -0.029  -0.002   0.017   0.027   0.064   0.078   0.086
 26 A'   10 A"   27 A'   28 A'   29 A'   11 A"   30 A'   31 A'                 
  0.101   0.110   0.125   0.136   0.145   0.165   0.177   0.203
 32 A'   12 A"   33 A'   34 A'   35 A'   36 A'   37 A'   38 A'                 
  0.222   0.232   0.326   0.345   0.394   0.402   0.413   0.416
 39 A'   13 A"   40 A'   41 A'   42 A'   14 A"   15 A"   43 A'                 
  0.453   0.458   0.506   0.539   0.582   0.602   0.634   0.660
 44 A'   45 A'   46 A'   16 A"   47 A'   17 A"   48 A'   49 A'                 
  0.706   0.723   0.751   0.799   0.897   1.007   1.069   1.220
 50 A'   51 A'   52 A'   53 A'   54 A'   18 A"   19 A"   20 A"                 
  1.319   1.332   1.356   1.422   1.465   1.490   1.592   1.634
 55 A'   56 A'   21 A"   57 A'   58 A'   59 A'   60 A'   22 A"                 
  1.656   1.752   1.869   2.012   2.019   2.085   2.100   2.236
 61 A'   23 A"   62 A'   63 A'   24 A"   64 A'   25 A"   65 A'                 
  2.389   2.539   2.566   2.666   2.680   2.681   2.855   2.886
 66 A'   67 A'   68 A'   69 A'   26 A"   70 A'   27 A"   71 A'                 
  3.086   3.437   3.718   3.968   3.988   4.010   4.016   4.098
 72 A'   73 A'   74 A'   28 A"   75 A'   76 A'   29 A"   77 A'                 
  4.239   4.384   6.000   6.038   6.081  23.638  24.244  27.830
 78 A'   79 A'   30 A"   80 A'   81 A'   82 A'   83 A'   84 A'                 
 28.344  28.373  28.392  28.542  28.551  28.562  28.599  28.686
 31 A"   85 A'   86 A'   32 A"   87 A'   33 A"   88 A'   89 A'                 
127.890 127.912 127.939 151.6321901.793
 34 A"   90 A'   91 A'   92 A'   93 A'                                         

 Beta MOs, Restricted
 -- Occupied --                  
******* -176.30 -165.70 -165.70 -165.70  -35.80  -31.29  -31.28
  1 A'    2 A'    3 A'    1 A"    4 A'    5 A'    6 A'    2 A"                 
-31.284 -22.940 -22.939 -22.939 -22.935 -22.935 -10.231 -10.195
  7 A'    8 A'    3 A"    9 A'   10 A'    4 A"   11 A'   12 A'                 
 -6.346  -4.758  -4.744  -4.744  -2.024  -2.020  -2.019  -2.008
 13 A'   14 A'    5 A"   15 A'   16 A'    6 A"   17 A'   18 A'                 
 -2.007  -0.800  -0.663  -0.576  -0.483  -0.443  -0.353  -0.330
  7 A"   19 A'   20 A'   21 A'   22 A'   23 A'   24 A'    8 A"                 
 -0.270  -0.255
 25 A'    9 A"                                                                 
 -- Virtual --                   
 -0.043  -0.029  -0.002   0.017   0.027   0.064   0.078   0.086
 26 A'   10 A"   27 A'   28 A'   29 A'   11 A"   30 A'   31 A'                 
  0.101   0.110   0.125   0.136   0.145   0.165   0.177   0.203
 32 A'   12 A"   33 A'   34 A'   35 A'   36 A'   37 A'   38 A'                 
  0.222   0.232   0.326   0.345   0.394   0.402   0.413   0.416
 39 A'   13 A"   40 A'   41 A'   42 A'   14 A"   15 A"   43 A'                 
  0.453   0.458   0.506   0.539   0.582   0.602   0.634   0.660
 44 A'   45 A'   46 A'   16 A"   47 A'   17 A"   48 A'   49 A'                 
  0.706   0.723   0.751   0.799   0.897   1.007   1.069   1.220
 50 A'   51 A'   52 A'   53 A'   54 A'   18 A"   19 A"   20 A"                 
  1.319   1.332   1.356   1.422   1.465   1.490   1.592   1.634
 55 A'   56 A'   21 A"   57 A'   58 A'   59 A'   60 A'   22 A"                 
  1.656   1.752   1.869   2.012   2.019   2.085   2.100   2.236
 61 A'   23 A"   62 A'   63 A'   24 A"   64 A'   25 A"   65 A'                 
  2.389   2.539   2.566   2.666   2.680   2.681   2.855   2.886
 66 A'   67 A'   68 A'   69 A'   26 A"   70 A'   27 A"   71 A'                 
  3.086   3.437   3.718   3.968   3.988   4.010   4.016   4.098
 72 A'   73 A'   74 A'   28 A"   75 A'   76 A'   29 A"   77 A'                 
  4.239   4.384   6.000   6.038   6.081  23.638  24.244  27.830
 78 A'   79 A'   30 A"   80 A'   81 A'   82 A'   83 A'   84 A'                 
 28.344  28.373  28.392  28.542  28.551  28.562  28.599  28.686
 31 A"   85 A'   86 A'   32 A"   87 A'   33 A"   88 A'   89 A'                 
127.890 127.912 127.939 151.6321901.793
 34 A"   90 A'   91 A'   92 A'   93 A'                                         
 --------------------------------------------------------------

          Ground-State Mulliken Net Atomic Charges

     Atom                 Charge (a.u.)
  ----------------------------------------
      1 H                     0.124164
      2 H                     0.175726
      3 H                     0.114805
      4 I                     0.032096
      5 C                    -0.276075
      6 C                    -0.170716
  ----------------------------------------
  Sum of atomic charges =     0.000000

 -----------------------------------------------------------------
                    Cartesian Multipole Moments
 -----------------------------------------------------------------
    Charge (ESU x 10^10)
                 0.0000
    Dipole Moment (Debye)
         X       1.3012      Y       0.5990      Z      -0.0000
       Tot       1.4325
    Quadrupole Moments (Debye-Ang)
        XX     -36.5898     XY       1.3191     YY     -39.3707
        XZ       0.0000     YZ       0.0000     ZZ     -43.8683
    Octopole Moments (Debye-Ang^2)
       XXX     -15.5128    XXY       8.9985    XYY      -6.7240
       YYY      37.1987    XXZ      -0.0000    XYZ       0.0000
       YYZ      -0.0000    XZZ     -11.4470    YZZ      11.5111
       ZZZ      -0.0000
    Hexadecapole Moments (Debye-Ang^3)
      XXXX    -379.1488   XXXY     -30.8478   XXYY     -83.3140
      XYYY     -36.2729   YYYY    -126.6867   XXXZ       0.0000
      XXYZ       0.0000   XYYZ       0.0000   YYYZ       0.0000
      XXZZ     -89.8146   XYZZ     -14.2438   YYZZ     -33.1108
      XZZZ       0.0000   YZZZ       0.0000   ZZZZ     -60.4612
 -----------------------------------------------------------------
 Calculating analytic gradient of the SCF energy
 Gradient of SCF Energy
            1           2           3           4           5           6
    1   0.0025737   0.0002928  -0.0002585  -0.0004321  -0.0026845   0.0005086
    2   0.0014690  -0.0005808   0.0004631   0.0001388  -0.0019821   0.0004920
    3   0.0000000   0.0000000  -0.0000000  -0.0000000   0.0000000  -0.0000000
 Max gradient component =       2.685E-03
 RMS gradient           =       1.089E-03
 Gradient time:  CPU 3.51 s  wall 0.97 s
 Geometry Optimization Parameters
   NAtoms,    NIC,     NZ,  NCons,   NDum,   NFix, NCnnct, MaxDiis
        6      32       0       0       0       0       0       0

 Cartesian Hessian Update
 Hessian Updated using BFGS Update


** GEOMETRY OPTIMIZATION IN DELOCALIZED INTERNAL COORDINATES **
   Searching for a Minimum

   Optimization Cycle:  17

                       Coordinates (Angstroms)
     ATOM                X               Y               Z
      1  H         3.3438132382    0.6469782751    0.0000000000
      2  H         1.0805434148    1.6384193963    0.0000000000
      3  H         2.6075781878   -1.0566987833    0.0000000000
      4  I        -0.5621199901   -0.5419653605    0.0000000000
      5  C         2.4555143902    0.0142915646    0.0000000000
      6  C         1.2550035641    0.5719004963    0.0000000000
   Point Group: cs    Number of degrees of freedom:     9


   Energy is  -6997.532687545

 Hessian Updated using BFGS Update

  9 Hessian modes will be used to form the next step
  Hessian Eigenvalues:
     0.041231    0.084734    0.114135    0.160390    0.228091    0.328485
     0.346794    0.430532    0.672741

 Minimum Search - Taking Simple RFO Step
 Searching for Lamda that Minimizes Along All modes
 Value Taken    Lamda =  -0.00002996
 Step Taken.  Stepsize is  0.009624

                             Maximum     Tolerance    Cnvgd?
         Gradient           0.001626      0.000300      NO
         Displacement       0.005704      0.001200      NO
         Energy change     -0.000012      0.000001      NO


 New Cartesian Coordinates Obtained by Inverse Iteration

 Displacement from previous Coordinates is:  0.009120
 ----------------------------------------------------------------
             Standard Nuclear Orientation (Angstroms)
    I     Atom           X                Y                Z
 ----------------------------------------------------------------
    1      H       3.3401404125     0.6455567477     0.0000000000
    2      H       1.0807078183     1.6398742769     0.0000000000
    3      H       2.6085864280    -1.0575397276     0.0000000000
    4      I      -0.5602934988    -0.5418466879     0.0000000000
    5      C       2.4560647789     0.0147017170     0.0000000000
    6      C       1.2551268658     0.5721792623     0.0000000000
 ----------------------------------------------------------------
 Molecular Point Group                 Cs    NOp =  2
 Largest Abelian Subgroup              Cs    NOp =  2
 Nuclear Repulsion Energy =   188.1159712131 hartrees
 There are       34 alpha and       34 beta electrons
 Applying Cartesian multipole field
    Component          Value
    ---------          -----
     (2,0,0)        1.00000E-11
     (0,2,0)        2.00000E-11
     (0,0,2)       -3.00000E-11
 Nucleus-field energy     =     0.0000000045 hartrees
 Requested basis set is 6-311++G(d,p)
 There are 51 shells and 127 basis functions
 A cutoff of  1.0D-11 yielded   1230 shell pairs
 There are      7855 function pairs (      8773 Cartesian)
 Smallest overlap matrix eigenvalue = 1.14E-04
 Guess MOs from SCF MO coefficient file

 -----------------------------------------------------------------------
  General SCF calculation program by
  Eric Jon Sundstrom, Paul Horn, Yuezhi Mao, Dmitri Zuev, Alec White,
  David Stuck, Shaama M.S., Shane Yost, Joonho Lee, David Small,
  Daniel Levine, Susi Lehtola, Hugh Burton, Evgeny Epifanovsky
 -----------------------------------------------------------------------
 Exchange:     0.2000 Hartree-Fock + 0.0800 Slater + 0.7200 B88
 Correlation:  0.1900 VWN1RPA + 0.8100 LYP
 Using SG-1 standard quadrature grid
 using 4 threads for integral computing
 -------------------------------------------------------
 OpenMP Integral computing Module                
 Release: version 2.0, May 2017, Q-Chem Inc. Pleasanton 
 -------------------------------------------------------
 -------------------------------------------------------
 OpenMP BLAS3 based DFT computing Module                
 Release: version 1.0, May 2013, Q-Chem Inc. Pittsburgh 
 -------------------------------------------------------
 A restricted SCF calculation will be
 performed using DIIS
 SCF converges when DIIS error is below 1.0e-08
 ---------------------------------------
  Cycle       Energy         DIIS error
 ---------------------------------------
    1   -6997.5326983576      4.54e-05  
    2   -6997.5327021582      1.25e-05  
    3   -6997.5327020088      1.52e-05  
    4   -6997.5327024930      2.99e-06  
    5   -6997.5327025065      1.50e-06  
    6   -6997.5327025118      1.77e-07  
    7   -6997.5327025119      4.39e-08  
    8   -6997.5327025119      5.50e-09  Convergence criterion met
 ---------------------------------------
 SCF time:   CPU 8.68s  wall 2.00s 
 SCF   energy in the final basis set =    -6997.5327025119
 Total energy in the final basis set =    -6997.5327025119

 --------------------------------------------------------------
             Orbital Energies (a.u.) and Symmetries
 --------------------------------------------------------------

 Alpha MOs, Restricted
 -- Occupied --                  
******* -176.30 -165.70 -165.70 -165.70  -35.80  -31.29  -31.28
  1 A'    2 A'    3 A'    1 A"    4 A'    5 A'    6 A'    2 A"                 
-31.284 -22.940 -22.939 -22.939 -22.935 -22.935 -10.231 -10.194
  7 A'    8 A'    3 A"    9 A'   10 A'    4 A"   11 A'   12 A'                 
 -6.346  -4.758  -4.744  -4.744  -2.024  -2.020  -2.019  -2.008
 13 A'   14 A'    5 A"   15 A'   16 A'    6 A"   17 A'   18 A'                 
 -2.007  -0.800  -0.663  -0.576  -0.484  -0.443  -0.353  -0.330
  7 A"   19 A'   20 A'   21 A'   22 A'   23 A'   24 A'    8 A"                 
 -0.270  -0.255
 25 A'    9 A"                                                                 
 -- Virtual --                   
 -0.043  -0.029  -0.002   0.016   0.027   0.064   0.078   0.086
 26 A'   10 A"   27 A'   28 A'   29 A'   11 A"   30 A'   31 A'                 
  0.101   0.110   0.125   0.136   0.145   0.165   0.177   0.203
 32 A'   12 A"   33 A'   34 A'   35 A'   36 A'   37 A'   38 A'                 
  0.222   0.232   0.326   0.345   0.394   0.402   0.413   0.416
 39 A'   13 A"   40 A'   41 A'   42 A'   14 A"   15 A"   43 A'                 
  0.453   0.458   0.507   0.539   0.582   0.602   0.634   0.661
 44 A'   45 A'   46 A'   16 A"   47 A'   17 A"   48 A'   49 A'                 
  0.706   0.724   0.751   0.799   0.897   1.007   1.069   1.220
 50 A'   51 A'   52 A'   53 A'   54 A'   18 A"   19 A"   20 A"                 
  1.319   1.333   1.356   1.423   1.465   1.490   1.592   1.634
 55 A'   56 A'   21 A"   57 A'   58 A'   59 A'   60 A'   22 A"                 
  1.657   1.753   1.869   2.013   2.018   2.085   2.101   2.236
 61 A'   23 A"   62 A'   63 A'   24 A"   64 A'   25 A"   65 A'                 
  2.390   2.542   2.566   2.666   2.680   2.680   2.855   2.886
 66 A'   67 A'   68 A'   69 A'   70 A'   26 A"   27 A"   71 A'                 
  3.086   3.437   3.721   3.968   3.988   4.012   4.016   4.098
 72 A'   73 A'   74 A'   28 A"   75 A'   76 A'   29 A"   77 A'                 
  4.239   4.385   6.000   6.038   6.081  23.639  24.243  27.831
 78 A'   79 A'   30 A"   80 A'   81 A'   82 A'   83 A'   84 A'                 
 28.344  28.373  28.392  28.542  28.551  28.562  28.599  28.686
 31 A"   85 A'   86 A'   32 A"   87 A'   33 A"   88 A'   89 A'                 
127.890 127.912 127.939 151.6331901.794
 34 A"   90 A'   91 A'   92 A'   93 A'                                         

 Beta MOs, Restricted
 -- Occupied --                  
******* -176.30 -165.70 -165.70 -165.70  -35.80  -31.29  -31.28
  1 A'    2 A'    3 A'    1 A"    4 A'    5 A'    6 A'    2 A"                 
-31.284 -22.940 -22.939 -22.939 -22.935 -22.935 -10.231 -10.194
  7 A'    8 A'    3 A"    9 A'   10 A'    4 A"   11 A'   12 A'                 
 -6.346  -4.758  -4.744  -4.744  -2.024  -2.020  -2.019  -2.008
 13 A'   14 A'    5 A"   15 A'   16 A'    6 A"   17 A'   18 A'                 
 -2.007  -0.800  -0.663  -0.576  -0.484  -0.443  -0.353  -0.330
  7 A"   19 A'   20 A'   21 A'   22 A'   23 A'   24 A'    8 A"                 
 -0.270  -0.255
 25 A'    9 A"                                                                 
 -- Virtual --                   
 -0.043  -0.029  -0.002   0.016   0.027   0.064   0.078   0.086
 26 A'   10 A"   27 A'   28 A'   29 A'   11 A"   30 A'   31 A'                 
  0.101   0.110   0.125   0.136   0.145   0.165   0.177   0.203
 32 A'   12 A"   33 A'   34 A'   35 A'   36 A'   37 A'   38 A'                 
  0.222   0.232   0.326   0.345   0.394   0.402   0.413   0.416
 39 A'   13 A"   40 A'   41 A'   42 A'   14 A"   15 A"   43 A'                 
  0.453   0.458   0.507   0.539   0.582   0.602   0.634   0.661
 44 A'   45 A'   46 A'   16 A"   47 A'   17 A"   48 A'   49 A'                 
  0.706   0.724   0.751   0.799   0.897   1.007   1.069   1.220
 50 A'   51 A'   52 A'   53 A'   54 A'   18 A"   19 A"   20 A"                 
  1.319   1.333   1.356   1.423   1.465   1.490   1.592   1.634
 55 A'   56 A'   21 A"   57 A'   58 A'   59 A'   60 A'   22 A"                 
  1.657   1.753   1.869   2.013   2.018   2.085   2.101   2.236
 61 A'   23 A"   62 A'   63 A'   24 A"   64 A'   25 A"   65 A'                 
  2.390   2.542   2.566   2.666   2.680   2.680   2.855   2.886
 66 A'   67 A'   68 A'   69 A'   70 A'   26 A"   27 A"   71 A'                 
  3.086   3.437   3.721   3.968   3.988   4.012   4.016   4.098
 72 A'   73 A'   74 A'   28 A"   75 A'   76 A'   29 A"   77 A'                 
  4.239   4.385   6.000   6.038   6.081  23.639  24.243  27.831
 78 A'   79 A'   30 A"   80 A'   81 A'   82 A'   83 A'   84 A'                 
 28.344  28.373  28.392  28.542  28.551  28.562  28.599  28.686
 31 A"   85 A'   86 A'   32 A"   87 A'   33 A"   88 A'   89 A'                 
127.890 127.912 127.939 151.6331901.794
 34 A"   90 A'   91 A'   92 A'   93 A'                                         
 --------------------------------------------------------------

          Ground-State Mulliken Net Atomic Charges

     Atom                 Charge (a.u.)
  ----------------------------------------
      1 H                     0.124117
      2 H                     0.175591
      3 H                     0.114704
      4 I                     0.032536
      5 C                    -0.276132
      6 C                    -0.170815
  ----------------------------------------
  Sum of atomic charges =     0.000000

 -----------------------------------------------------------------
                    Cartesian Multipole Moments
 -----------------------------------------------------------------
    Charge (ESU x 10^10)
                 0.0000
    Dipole Moment (Debye)
         X       1.2992      Y       0.5991      Z      -0.0000
       Tot       1.4307
    Quadrupole Moments (Debye-Ang)
        XX     -36.5959     XY       1.3194     YY     -39.3655
        XZ       0.0000     YZ       0.0000     ZZ     -43.8645
    Octopole Moments (Debye-Ang^2)
       XXX     -15.6753    XXY       8.9882    XYY      -6.7741
       YYY      37.1833    XXZ       0.0000    XYZ      -0.0000
       YYZ       0.0000    XZZ     -11.4940    YZZ      11.5058
       ZZZ      -0.0000
    Hexadecapole Moments (Debye-Ang^3)
      XXXX    -378.8485   XXXY     -30.8131   XXYY     -83.2427
      XYYY     -36.1577   YYYY    -126.6760   XXXZ       0.0000
      XXYZ      -0.0000   XYYZ       0.0000   YYYZ       0.0000
      XXZZ     -89.7195   XYZZ     -14.2028   YYZZ     -33.1126
      XZZZ       0.0000   YZZZ       0.0000   ZZZZ     -60.4527
 -----------------------------------------------------------------
 Calculating analytic gradient of the SCF energy
 Gradient of SCF Energy
            1           2           3           4           5           6
    1   0.0001204   0.0001367  -0.0000697  -0.0001461  -0.0002817   0.0002404
    2  -0.0001719   0.0001812  -0.0004062   0.0002581   0.0002191  -0.0000803
    3   0.0000000   0.0000000  -0.0000000  -0.0000000  -0.0000000   0.0000000
 Max gradient component =       4.062E-04
 RMS gradient           =       1.740E-04
 Gradient time:  CPU 3.53 s  wall 0.98 s
 Geometry Optimization Parameters
   NAtoms,    NIC,     NZ,  NCons,   NDum,   NFix, NCnnct, MaxDiis
        6      32       0       0       0       0       0       0

 Cartesian Hessian Update
 Hessian Updated using BFGS Update


** GEOMETRY OPTIMIZATION IN DELOCALIZED INTERNAL COORDINATES **
   Searching for a Minimum

   Optimization Cycle:  18

                       Coordinates (Angstroms)
     ATOM                X               Y               Z
      1  H         3.3401404125    0.6455567477    0.0000000000
      2  H         1.0807078183    1.6398742769    0.0000000000
      3  H         2.6085864280   -1.0575397276    0.0000000000
      4  I        -0.5602934988   -0.5418466879    0.0000000000
      5  C         2.4560647789    0.0147017170    0.0000000000
      6  C         1.2551268658    0.5721792623    0.0000000000
   Point Group: cs    Number of degrees of freedom:     9


   Energy is  -6997.532702512

 Hessian Updated using BFGS Update

  9 Hessian modes will be used to form the next step
  Hessian Eigenvalues:
     0.041215    0.083939    0.113821    0.160343    0.227791    0.341991
     0.352691    0.415498    0.670583

 Minimum Search - Taking Simple RFO Step
 Searching for Lamda that Minimizes Along All modes
 Value Taken    Lamda =   0.00000000
 Step Taken.  Stepsize is  0.001203

                             Maximum     Tolerance    Cnvgd?
         Gradient           0.000260      0.000300     YES
         Displacement       0.000913      0.001200     YES
         Energy change     -0.000015      0.000001      NO


                       Distance Matrix (Angstroms)
             H (  1)   H (  2)   H (  3)   I (  4)   C (  5)
   H (  2)  2.468543
   H (  3)  1.853567  3.100073
   I (  4)  4.077170  2.729980  3.210567
   C (  5)  1.086079  2.129036  1.083035  3.067273
   C (  6)  2.086304  1.081848  2.118452  2.129978  1.324022

 Final energy is   -6997.5327025118640     


 ******************************
 **  OPTIMIZATION CONVERGED  **
 ******************************

                       Coordinates (Angstroms)
     ATOM                X               Y               Z
      1  H         3.3401404125    0.6455567477    0.0000000000
      2  H         1.0807078183    1.6398742769    0.0000000000
      3  H         2.6085864280   -1.0575397276    0.0000000000
      4  I        -0.5602934988   -0.5418466879    0.0000000000
      5  C         2.4560647789    0.0147017170    0.0000000000
      6  C         1.2551268658    0.5721792623    0.0000000000

Z-matrix Print:
$molecule
0 1
I 
C  1 2.129978
H  2 1.081848 1 112.257298
C  2 1.324022 1 123.563982 3 -180.000000 0
H  4 1.083035 2 122.996576 1 -0.000000 0
H  4 1.086079 2 119.588449 1 -180.000000 0
$end


 --------------------------------------------------------------
             Orbital Energies (a.u.) and Symmetries
 --------------------------------------------------------------

 Alpha MOs, Restricted
 -- Occupied --                  
******* -176.30 -165.70 -165.70 -165.70  -35.80  -31.29  -31.28
  1 A'    2 A'    3 A'    1 A"    4 A'    5 A'    6 A'    2 A"                 
-31.284 -22.940 -22.939 -22.939 -22.935 -22.935 -10.231 -10.194
  7 A'    8 A'    3 A"    9 A'   10 A'    4 A"   11 A'   12 A'                 
 -6.346  -4.758  -4.744  -4.744  -2.024  -2.020  -2.019  -2.008
 13 A'   14 A'    5 A"   15 A'   16 A'    6 A"   17 A'   18 A'                 
 -2.007  -0.800  -0.663  -0.576  -0.484  -0.443  -0.353  -0.330
  7 A"   19 A'   20 A'   21 A'   22 A'   23 A'   24 A'    8 A"                 
 -0.270  -0.255
 25 A'    9 A"                                                                 
 -- Virtual --                   
 -0.043  -0.029  -0.002   0.016   0.027   0.064   0.078   0.086
 26 A'   10 A"   27 A'   28 A'   29 A'   11 A"   30 A'   31 A'                 
  0.101   0.110   0.125   0.136   0.145   0.165   0.177   0.203
 32 A'   12 A"   33 A'   34 A'   35 A'   36 A'   37 A'   38 A'                 
  0.222   0.232   0.326   0.345   0.394   0.402   0.413   0.416
 39 A'   13 A"   40 A'   41 A'   42 A'   14 A"   15 A"   43 A'                 
  0.453   0.458   0.507   0.539   0.582   0.602   0.634   0.661
 44 A'   45 A'   46 A'   16 A"   47 A'   17 A"   48 A'   49 A'                 
  0.706   0.724   0.751   0.799   0.897   1.007   1.069   1.220
 50 A'   51 A'   52 A'   53 A'   54 A'   18 A"   19 A"   20 A"                 
  1.319   1.333   1.356   1.423   1.465   1.490   1.592   1.634
 55 A'   56 A'   21 A"   57 A'   58 A'   59 A'   60 A'   22 A"                 
  1.657   1.753   1.869   2.013   2.018   2.085   2.101   2.236
 61 A'   23 A"   62 A'   63 A'   24 A"   64 A'   25 A"   65 A'                 
  2.390   2.542   2.566   2.666   2.680   2.680   2.855   2.886
 66 A'   67 A'   68 A'   69 A'   70 A'   26 A"   27 A"   71 A'                 
  3.086   3.437   3.721   3.968   3.988   4.012   4.016   4.098
 72 A'   73 A'   74 A'   28 A"   75 A'   76 A'   29 A"   77 A'                 
  4.239   4.385   6.000   6.038   6.081  23.639  24.243  27.831
 78 A'   79 A'   30 A"   80 A'   81 A'   82 A'   83 A'   84 A'                 
 28.344  28.373  28.392  28.542  28.551  28.562  28.599  28.686
 31 A"   85 A'   86 A'   32 A"   87 A'   33 A"   88 A'   89 A'                 
127.890 127.912 127.939 151.6331901.794
 34 A"   90 A'   91 A'   92 A'   93 A'                                         

 Beta MOs, Restricted
 -- Occupied --                  
******* -176.30 -165.70 -165.70 -165.70  -35.80  -31.29  -31.28
  1 A'    2 A'    3 A'    1 A"    4 A'    5 A'    6 A'    2 A"                 
-31.284 -22.940 -22.939 -22.939 -22.935 -22.935 -10.231 -10.194
  7 A'    8 A'    3 A"    9 A'   10 A'    4 A"   11 A'   12 A'                 
 -6.346  -4.758  -4.744  -4.744  -2.024  -2.020  -2.019  -2.008
 13 A'   14 A'    5 A"   15 A'   16 A'    6 A"   17 A'   18 A'                 
 -2.007  -0.800  -0.663  -0.576  -0.484  -0.443  -0.353  -0.330
  7 A"   19 A'   20 A'   21 A'   22 A'   23 A'   24 A'    8 A"                 
 -0.270  -0.255
 25 A'    9 A"                                                                 
 -- Virtual --                   
 -0.043  -0.029  -0.002   0.016   0.027   0.064   0.078   0.086
 26 A'   10 A"   27 A'   28 A'   29 A'   11 A"   30 A'   31 A'                 
  0.101   0.110   0.125   0.136   0.145   0.165   0.177   0.203
 32 A'   12 A"   33 A'   34 A'   35 A'   36 A'   37 A'   38 A'                 
  0.222   0.232   0.326   0.345   0.394   0.402   0.413   0.416
 39 A'   13 A"   40 A'   41 A'   42 A'   14 A"   15 A"   43 A'                 
  0.453   0.458   0.507   0.539   0.582   0.602   0.634   0.661
 44 A'   45 A'   46 A'   16 A"   47 A'   17 A"   48 A'   49 A'                 
  0.706   0.724   0.751   0.799   0.897   1.007   1.069   1.220
 50 A'   51 A'   52 A'   53 A'   54 A'   18 A"   19 A"   20 A"                 
  1.319   1.333   1.356   1.423   1.465   1.490   1.592   1.634
 55 A'   56 A'   21 A"   57 A'   58 A'   59 A'   60 A'   22 A"                 
  1.657   1.753   1.869   2.013   2.018   2.085   2.101   2.236
 61 A'   23 A"   62 A'   63 A'   24 A"   64 A'   25 A"   65 A'                 
  2.390   2.542   2.566   2.666   2.680   2.680   2.855   2.886
 66 A'   67 A'   68 A'   69 A'   70 A'   26 A"   27 A"   71 A'                 
  3.086   3.437   3.721   3.968   3.988   4.012   4.016   4.098
 72 A'   73 A'   74 A'   28 A"   75 A'   76 A'   29 A"   77 A'                 
  4.239   4.385   6.000   6.038   6.081  23.639  24.243  27.831
 78 A'   79 A'   30 A"   80 A'   81 A'   82 A'   83 A'   84 A'                 
 28.344  28.373  28.392  28.542  28.551  28.562  28.599  28.686
 31 A"   85 A'   86 A'   32 A"   87 A'   33 A"   88 A'   89 A'                 
127.890 127.912 127.939 151.6331901.794
 34 A"   90 A'   91 A'   92 A'   93 A'                                         
 --------------------------------------------------------------

          Ground-State Mulliken Net Atomic Charges

     Atom                 Charge (a.u.)
  ----------------------------------------
      1 H                     0.124117
      2 H                     0.175591
      3 H                     0.114704
      4 I                     0.032536
      5 C                    -0.276132
      6 C                    -0.170815
  ----------------------------------------
  Sum of atomic charges =     0.000000

 -----------------------------------------------------------------
                    Cartesian Multipole Moments
 -----------------------------------------------------------------
    Charge (ESU x 10^10)
                 0.0000
    Dipole Moment (Debye)
         X       1.2992      Y       0.5991      Z      -0.0000
       Tot       1.4307
    Quadrupole Moments (Debye-Ang)
        XX     -36.5959     XY       1.3194     YY     -39.3655
        XZ       0.0000     YZ       0.0000     ZZ     -43.8645
    Octopole Moments (Debye-Ang^2)
       XXX     -15.6753    XXY       8.9882    XYY      -6.7741
       YYY      37.1833    XXZ       0.0000    XYZ      -0.0000
       YYZ       0.0000    XZZ     -11.4940    YZZ      11.5058
       ZZZ      -0.0000
    Hexadecapole Moments (Debye-Ang^3)
      XXXX    -378.8485   XXXY     -30.8131   XXYY     -83.2427
      XYYY     -36.1577   YYYY    -126.6760   XXXZ       0.0000
      XXYZ      -0.0000   XYYZ       0.0000   YYYZ       0.0000
      XXZZ     -89.7195   XYZZ     -14.2028   YYZZ     -33.1126
      XZZZ       0.0000   YZZZ       0.0000   ZZZZ     -60.4527
 -----------------------------------------------------------------
Archival summary:
1\1\TWL01\OPT\ProcedureUnspecified\BasisUnspecified\123\taweetha\TueAug2809:05:122018TueAug2809:05:122018\0\\#,OPT,ProcedureUnspecified,BasisUnspecified,\\0,1\I\C,1,2.12998\H,2,1.08185,1,112.257\C,2,1.32402,1,123.564,3,-180,0\H,4,1.08303,2,122.997,1,-0,0\H,4,1.08608,2,119.588,1,-180,0\\\@

 Total job time:  75.21s(wall), 271.26s(cpu) 
 Tue Aug 28 09:05:12 2018

        *************************************************************
        *                                                           *
        *  Thank you very much for using Q-Chem.  Have a nice day.  *
        *                                                           *
        *************************************************************


 
User input: 2 of 2 
 
Q-Chem Developer Version!
                  Welcome to Q-Chem
     A Quantum Leap Into The Future Of Chemistry


 Q-Chem 5.1, Q-Chem, Inc., Pleasanton, CA (2018)

 Yihan Shao,  Zhengting Gan,  E. Epifanovsky,  A. T. B. Gilbert,  M. Wormit,  
 J. Kussmann,  A. W. Lange,  A. Behn,  Jia Deng,  Xintian Feng,  D. Ghosh,  
 M. Goldey,  P. R. Horn,  L. D. Jacobson,  I. Kaliman,  T. Kus,  A. Landau,  
 Jie Liu,  E. I. Proynov,  R. M. Richard,  R. P. Steele,  E. J. Sundstrom,  
 H. L. Woodcock III,  P. M. Zimmerman,  D. Zuev,  B. Albrecht,  E. Alguire,  
 S. A. Baeppler,  D. Barton,  Z. Benda,  Y. A. Bernard,  E. J. Berquist,  
 K. B. Bravaya,  H. Burton,  D. Casanova,  Chun-Min Chang,  Yunqing Chen,  
 A. Chien,  K. D. Closser,  M. P. Coons,  S. Coriani,  S. Dasgupta,  
 A. L. Dempwolff,  M. Diedenhofen,  Hainam Do,  R. G. Edgar,  Po-Tung Fang,  
 S. Faraji,  S. Fatehi,  Qingguo Feng,  K. D. Fenk,  J. Fosso-Tande,  
 Qinghui Ge,  A. Ghysels,  G. Gidofalvi,  J. Gomes,  J. Gonthier,  A. Gunina,  
 D. Hait,  M. W. D. Hanson-Heine,  P. H. P. Harbach,  A. W. Hauser,  
 J. E. Herr,  E. G. Hohenstein,  Z. C. Holden,  Kerwin Hui,  B. C. Huynh,  
 T.-C. Jagau,  Hyunjun Ji,  B. Kaduk,  K. Khistyaev,  Jaehoon Kim,  
 P. Klunzinger,  K. Koh,  D. Kosenkov,  L. Koulias,  T. Kowalczyk,  
 C. M. Krauter,  A. Kunitsa,  Ka Un Lao,  A. Laurent,  K. V. Lawler,  
 Joonho Lee,  D. Lefrancois,  S. Lehtola,  D. S. Levine,  Yi-Pei Li,  
 You-Sheng Lin,  Fenglai Liu,  E. Livshits,  A. Luenser,  P. Manohar,  
 E. Mansoor,  S. F. Manzer,  Shan-Ping Mao,  Yuezhi Mao,  N. Mardirossian,  
 A. V. Marenich,  T. Markovich,  L. A. Martinez-Martinez,  S. A. Maurer,  
 N. J. Mayhall,  S. C. McKenzie,  J.-M. Mewes,  A. F. Morrison,  
 J. W. Mullinax,  K. Nanda,  T. S. Nguyen-Beck,  R. Olivares-Amaya,  
 J. A. Parkhill,  T. M. Perrine,  F. Plasser,  P. Pokhilko,  S. Prager,  
 A. Prociuk,  E. Ramos,  D. R. Rehn,  F. Rob,  M. Schneider,  N. Sergueev,  
 S. M. Sharada,  S. Sharma,  D. W. Small,  T. Stauch,  T. Stein,  
 Yu-Chuan Su,  A. J. W. Thom,  A. Tkatchenko,  T. Tsuchimochi,  N. M. Tubman,  
 L. Vogt,  M. L. Vidal,  O. Vydrov,  M. A. Watson,  J. Wenzel,  
 M. de Wergifosse,  T. A. Wesolowski,  A. White,  J. Witte,  A. Yamada,  
 Jun Yang,  K. Yao,  S. Yeganeh,  S. R. Yost,  Zhi-Qiang You,  A. Zech,  
 Igor Ying Zhang,  Xing Zhang,  Yan Zhao,  Ying Zhu,  B. R. Brooks,  
 G. K. L. Chan,  C. J. Cramer,  M. S. Gordon,  W. J. Hehre,  A. Klamt,  
 M. W. Schmidt,  C. D. Sherrill,  D. G. Truhlar,  A. Aspuru-Guzik,  R. Baer,  
 A. T. Bell,  N. A. Besley,  Jeng-Da Chai,  A. E. DePrince, III,  
 R. A. DiStasio Jr.,  A. Dreuw,  B. D. Dunietz,  T. R. Furlani,  
 Chao-Ping Hsu,  Yousung Jung,  Jing Kong,  D. S. Lambrecht,  WanZhen Liang,  
 C. Ochsenfeld,  V. A. Rassolov,  L. V. Slipchenko,  J. E. Subotnik,  
 T. Van Voorhis,  J. M. Herbert,  A. I. Krylov,  P. M. W. Gill,  M. Head-Gordon

 Contributors to earlier versions of Q-Chem not listed above: 
 R. D. Adamson,  B. Austin,  J. Baker,  G. J. O. Beran,  K. Brandhorst,  
 S. T. Brown,  E. F. C. Byrd,  A. K. Chakraborty,  C.-L. Cheng,  
 Siu Hung Chien,  D. M. Chipman,  D. L. Crittenden,  H. Dachsel,  
 R. J. Doerksen,  A. D. Dutoi,  L. Fusti-Molnar,  W. A. Goddard III,  
 A. Golubeva-Zadorozhnaya,  S. R. Gwaltney,  G. Hawkins,  A. Heyden,  
 S. Hirata,  G. Kedziora,  F. J. Keil,  C. Kelley,  Jihan Kim,  R. A. King,  
 R. Z. Khaliullin,  P. P. Korambath,  W. Kurlancheek,  A. M. Lee,  M. S. Lee,  
 S. V. Levchenko,  Ching Yeh Lin,  D. Liotard,  R. C. Lochan,  I. Lotan,  
 P. E. Maslen,  N. Nair,  D. P. O'Neill,  D. Neuhauser,  E. Neuscamman,  
 C. M. Oana,  R. Olson,  B. Peters,  R. Peverati,  P. A. Pieniazek,  
 Y. M. Rhee,  J. Ritchie,  M. A. Rohrdanz,  E. Rosta,  N. J. Russ,  
 H. F. Schaefer III,  N. E. Schultz,  N. Shenvi,  A. C. Simmonett,  A. Sodt,  
 D. Stuck,  K. S. Thanthiriwatte,  V. Vanovschi,  Tao Wang,  A. Warshel,  
 C. F. Williams,  Q. Wu,  X. Xu,  W. Zhang

 Please cite Q-Chem as follows:
 Y. Shao et al., Mol. Phys. 113, 184-215 (2015)
 DOI: 10.1080/00268976.2014.952696

 Q-Chem 5.1.1 for Intel X86 EM64T Linux

 Parts of Q-Chem use Armadillo 8.300.2 (Tropical Shenanigans).
 http://arma.sourceforge.net/

 Q-Chem begins on Tue Aug 28 09:05:12 2018  

Host: 
0

     Scratch files written to /scratch/taweetham/qchem17114//
The previous job contains 0 fragments, simply inherited here
Input Ideriv = 2
Curr. Ideriv = -1
Max.  Ideriv = 2

Checking the input file for inconsistencies... 	...done.

--------------------------------------------------------------
User input:
--------------------------------------------------------------

$molecule
read
$end

$rem
   SCF_GUESS 	READ
   JOB_TYPE 	FREQUENCY
   BASIS 	6-311++G**
   EXCHANGE 	B3LYP
   MEM_TOTAL	7500	
$end


--------------------------------------------------------------
 ----------------------------------------------------------------
             Standard Nuclear Orientation (Angstroms)
    I     Atom           X                Y                Z
 ----------------------------------------------------------------
    1      H       3.4916021757     0.0236716987     0.0000000000
    2      H       1.5998481235     1.6095372675     0.0000000000
    3      H       2.3134421086    -1.4072887105    -0.0000000000
    4      I      -0.5852529846    -0.0269604679    -0.0000000000
    5      C       2.4665004104    -0.3351237395    -0.0000000000
    6      C       1.4690855526     0.5356211635     0.0000000000
 ----------------------------------------------------------------
 Molecular Point Group                 Cs    NOp =  2
 Largest Abelian Subgroup              Cs    NOp =  2
 Nuclear Repulsion Energy =   188.1159712131 hartrees
 There are       34 alpha and       34 beta electrons
 Requested basis set is 6-311++G(d,p)
 There are 51 shells and 127 basis functions

 Total QAlloc Memory Limit   7500 MB
 Mega-Array Size       188 MB
 MEM_STATIC part       192 MB

                       Distance Matrix (Angstroms)
             H (  1)   H (  2)   H (  3)   I (  4)   C (  5)
   H (  2)  2.468543
   H (  3)  1.853567  3.100073
   I (  4)  4.077170  2.729980  3.210567
   C (  5)  1.086079  2.129036  1.083035  3.067273
   C (  6)  2.086304  1.081848  2.118452  2.129978  1.324022

 A cutoff of  1.0D-11 yielded   1230 shell pairs
 There are      7855 function pairs (      8773 Cartesian)

 -------------------------------------------------------
 OpenMP Integral Computing Module                       
 Release: version 1.0, May 2013, Q-Chem Inc. Pittsburgh 
 -------------------------------------------------------
 Integral Job Info:
 Integral job number is                      11
 Integral operator is                         1
 short-range coefficients                     0
 long-range coefficients              100000000
 Omega coefficients                           0
 if combine SR and LR in K                    0
 Integral screening is                        0
 Integral computing path is                   2
 max size of driver memory is            800000
 size of driver memory is                593474
 size of scratch memory is             11861008
 max col of scratch BK array               1296
 max len of scratch array in speh3          155
 max len of scratch index in speh4           18
 max int batch size is                      520
 min int batch size is                       52
 fixed nKL is                                52
 max L of basis functions is                  2
 order of int derivative is                   0
 number of shells is                         51
 number of basis is                         134
 number of cartesian basis is               134
 number of contracted shell pairs          1230
 number of primitive shell pairs           2565
 maxK2 (contraction) of shell pair           36
 max number of K2 of shell pair               1
 max number of CS2 of shell pair            190
 max number of PS2 of shell pair            190
 mem total for path MDJ                  518604
 -------------------------------------------------------
 Smallest overlap matrix eigenvalue = 1.14E-04
 Guess MOs from SCF MO coefficient file

 -----------------------------------------------------------------------
  General SCF calculation program by
  Eric Jon Sundstrom, Paul Horn, Yuezhi Mao, Dmitri Zuev, Alec White,
  David Stuck, Shaama M.S., Shane Yost, Joonho Lee, David Small,
  Daniel Levine, Susi Lehtola, Hugh Burton, Evgeny Epifanovsky
 -----------------------------------------------------------------------
 Exchange:     0.2000 Hartree-Fock + 0.0800 Slater + 0.7200 B88
 Correlation:  0.1900 VWN1RPA + 0.8100 LYP
 Using SG-1 standard quadrature grid
 using 4 threads for integral computing
 -------------------------------------------------------
 OpenMP Integral computing Module                
 Release: version 2.0, May 2017, Q-Chem Inc. Pleasanton 
 -------------------------------------------------------
 -------------------------------------------------------
 OpenMP BLAS3 based DFT computing Module                
 Release: version 1.0, May 2013, Q-Chem Inc. Pittsburgh 
 -------------------------------------------------------
 A restricted SCF calculation will be
 performed using DIIS
 SCF converges when DIIS error is below 1.0e-08
 ---------------------------------------
  Cycle       Energy         DIIS error
 ---------------------------------------
    1   -6997.4736276225      4.71e-03  
    2   -6997.5314776312      5.21e-04  
    3   -6997.5318133025      4.65e-04  
    4   -6997.5322463595      2.03e-04  
    5   -6997.5323255074      5.53e-05  
    6   -6997.5323309558      2.14e-05  
    7   -6997.5323319322      1.76e-06  
    8   -6997.5323319397      5.58e-07  
    9   -6997.5323319402      1.65e-07  
   10   -6997.5323319403      3.02e-08  
   11   -6997.5323319402      7.68e-09  Convergence criterion met
 ---------------------------------------
 SCF time:   CPU 12.33s  wall 4.00s 
 SCF   energy in the final basis set =    -6997.5323319402
 Total energy in the final basis set =    -6997.5323319402

 --------------------------------------------------------------
             Orbital Energies (a.u.) and Symmetries
 --------------------------------------------------------------

 Alpha MOs, Restricted
 -- Occupied --                  
******* -176.30 -165.70 -165.70 -165.70  -35.80  -31.29  -31.28
  1 A'    2 A'    3 A'    1 A"    4 A'    5 A'    6 A'    2 A"                 
-31.284 -22.940 -22.939 -22.939 -22.935 -22.935 -10.231 -10.194
  7 A'    8 A'    3 A"    9 A'   10 A'    4 A"   11 A'   12 A'                 
 -6.346  -4.758  -4.744  -4.744  -2.024  -2.019  -2.019  -2.007
 13 A'   14 A'    5 A"   15 A'   16 A'    6 A"   17 A'    7 A"                 
 -2.007  -0.800  -0.663  -0.576  -0.484  -0.443  -0.353  -0.330
 18 A'   19 A'   20 A'   21 A'   22 A'   23 A'   24 A'    8 A"                 
 -0.270  -0.255
 25 A'    9 A"                                                                 
 -- Virtual --                   
 -0.043  -0.029  -0.002   0.016   0.027   0.065   0.078   0.087
 26 A'   10 A"   27 A'   28 A'   29 A'   11 A"   30 A'   31 A'                 
  0.101   0.110   0.125   0.136   0.145   0.165   0.177   0.203
 32 A'   12 A"   33 A'   34 A'   35 A'   36 A'   37 A'   38 A'                 
  0.222   0.233   0.326   0.344   0.395   0.402   0.413   0.415
 39 A'   13 A"   40 A'   41 A'   42 A'   14 A"   15 A"   43 A'                 
  0.453   0.458   0.507   0.539   0.582   0.602   0.635   0.661
 44 A'   45 A'   46 A'   16 A"   47 A'   17 A"   48 A'   49 A'                 
  0.706   0.724   0.751   0.799   0.897   1.007   1.069   1.220
 50 A'   51 A'   52 A'   53 A'   54 A'   18 A"   19 A"   20 A"                 
  1.319   1.333   1.356   1.423   1.465   1.490   1.592   1.634
 55 A'   56 A'   21 A"   57 A'   58 A'   59 A'   60 A'   22 A"                 
  1.657   1.753   1.869   2.013   2.018   2.085   2.101   2.236
 61 A'   23 A"   62 A'   63 A'   24 A"   64 A'   25 A"   65 A'                 
  2.390   2.542   2.566   2.666   2.680   2.680   2.855   2.886
 66 A'   67 A'   68 A'   69 A'   70 A'   26 A"   27 A"   71 A'                 
  3.086   3.437   3.721   3.968   3.988   4.012   4.016   4.098
 72 A'   73 A'   74 A'   28 A"   75 A'   76 A'   29 A"   77 A'                 
  4.239   4.384   5.999   6.038   6.081  23.639  24.243  27.831
 78 A'   79 A'   30 A"   80 A'   81 A'   82 A'   83 A'   84 A'                 
 28.344  28.373  28.392  28.542  28.551  28.562  28.599  28.686
 31 A"   85 A'   86 A'   32 A"   87 A'   33 A"   88 A'   89 A'                 
127.890 127.912 127.939 151.6331901.794
 34 A"   90 A'   91 A'   92 A'   93 A'                                         

 Beta MOs, Restricted
 -- Occupied --                  
******* -176.30 -165.70 -165.70 -165.70  -35.80  -31.29  -31.28
  1 A'    2 A'    3 A'    1 A"    4 A'    5 A'    6 A'    2 A"                 
-31.284 -22.940 -22.939 -22.939 -22.935 -22.935 -10.231 -10.194
  7 A'    8 A'    3 A"    9 A'   10 A'    4 A"   11 A'   12 A'                 
 -6.346  -4.758  -4.744  -4.744  -2.024  -2.019  -2.019  -2.007
 13 A'   14 A'    5 A"   15 A'   16 A'    6 A"   17 A'    7 A"                 
 -2.007  -0.800  -0.663  -0.576  -0.484  -0.443  -0.353  -0.330
 18 A'   19 A'   20 A'   21 A'   22 A'   23 A'   24 A'    8 A"                 
 -0.270  -0.255
 25 A'    9 A"                                                                 
 -- Virtual --                   
 -0.043  -0.029  -0.002   0.016   0.027   0.065   0.078   0.087
 26 A'   10 A"   27 A'   28 A'   29 A'   11 A"   30 A'   31 A'                 
  0.101   0.110   0.125   0.136   0.145   0.165   0.177   0.203
 32 A'   12 A"   33 A'   34 A'   35 A'   36 A'   37 A'   38 A'                 
  0.222   0.233   0.326   0.344   0.395   0.402   0.413   0.415
 39 A'   13 A"   40 A'   41 A'   42 A'   14 A"   15 A"   43 A'                 
  0.453   0.458   0.507   0.539   0.582   0.602   0.635   0.661
 44 A'   45 A'   46 A'   16 A"   47 A'   17 A"   48 A'   49 A'                 
  0.706   0.724   0.751   0.799   0.897   1.007   1.069   1.220
 50 A'   51 A'   52 A'   53 A'   54 A'   18 A"   19 A"   20 A"                 
  1.319   1.333   1.356   1.423   1.465   1.490   1.592   1.634
 55 A'   56 A'   21 A"   57 A'   58 A'   59 A'   60 A'   22 A"                 
  1.657   1.753   1.869   2.013   2.018   2.085   2.101   2.236
 61 A'   23 A"   62 A'   63 A'   24 A"   64 A'   25 A"   65 A'                 
  2.390   2.542   2.566   2.666   2.680   2.680   2.855   2.886
 66 A'   67 A'   68 A'   69 A'   70 A'   26 A"   27 A"   71 A'                 
  3.086   3.437   3.721   3.968   3.988   4.012   4.016   4.098
 72 A'   73 A'   74 A'   28 A"   75 A'   76 A'   29 A"   77 A'                 
  4.239   4.384   5.999   6.038   6.081  23.639  24.243  27.831
 78 A'   79 A'   30 A"   80 A'   81 A'   82 A'   83 A'   84 A'                 
 28.344  28.373  28.392  28.542  28.551  28.562  28.599  28.686
 31 A"   85 A'   86 A'   32 A"   87 A'   33 A"   88 A'   89 A'                 
127.890 127.912 127.939 151.6331901.794
 34 A"   90 A'   91 A'   92 A'   93 A'                                         
 --------------------------------------------------------------

          Ground-State Mulliken Net Atomic Charges

     Atom                 Charge (a.u.)
  ----------------------------------------
      1 H                     0.124147
      2 H                     0.175414
      3 H                     0.114227
      4 I                     0.032283
      5 C                    -0.272913
      6 C                    -0.173159
  ----------------------------------------
  Sum of atomic charges =     0.000000

 -----------------------------------------------------------------
                    Cartesian Multipole Moments
 -----------------------------------------------------------------
    Charge (ESU x 10^10)
                 0.0000
    Dipole Moment (Debye)
         X       1.4146      Y       0.2093      Z       0.0000
       Tot       1.4300
    Quadrupole Moments (Debye-Ang)
        XX     -35.8101     XY       0.8719     YY     -39.7111
        XZ       0.0000     YZ      -0.0000     ZZ     -43.8656
    Octopole Moments (Debye-Ang^2)
       XXX     -18.8748    XXY      -1.8936    XYY      -4.7393
       YYY       0.2962    XXZ       0.0000    XYZ      -0.0000
       YYZ       0.0000    XZZ     -12.3874    YZZ      -0.5191
       ZZZ      -0.0000
    Hexadecapole Moments (Debye-Ang^3)
      XXXX    -397.7756   XXXY       4.1972   XXYY     -83.9516
      XYYY       2.9352   YYYY     -80.0656   XXXZ       0.0000
      XXYZ      -0.0000   XYYZ       0.0000   YYYZ      -0.0000
      XXZZ     -95.0298   XYZZ       0.5098   YYZZ     -25.2787
      XZZZ       0.0000   YZZZ      -0.0000   ZZZZ     -60.4595
 -----------------------------------------------------------------
 Calculating MO derivatives via CPSCF
 D1JvT checksum  = 189432 11155.3688307424
 D1KAT checksum  = 390600 670.7613639301
   1         3          18      0.142482    0.043956
   2         3          18      0.014095    0.005229
   3         3          18      0.001557    0.000886
   4         7          14      0.000129    0.000081
   5        19           2      0.000009    0.000007
   6        21           0      0.000000    0.000000    Roots Converged
 Time for AOints: 4.2 s (CPU) 1.1 s (wall)
 ------------------------------------------------------------------------------
                     AOints        : Timing summary (seconds)
 ------------------------------------------------------------------------------
     job step          cpu (% of tot)      sys (% of tot)     wall (% of tot)
 ------------------------------------------------------------------------------
  cpscf_lag         0.2575E+02 (33.3)   0.5000E-05 (45.5)   0.6670E+01 (32.9)
  iterzp            0.4733E+02 (61.1)   0.6000E-05 (54.5)   0.1244E+02 (61.3)
  make_fx           0.0000E+00 ( 0.0)   0.0000E+00 ( 0.0)   0.0000E+00 ( 0.0)
  AOints            0.4249E+01 ( 5.5)   0.0000E+00 ( 0.0)   0.1086E+01 ( 5.4)
 ------------------------------------------------------------------------------
   Grand Totals     0.7741E+02          0.1100E-04          0.2028E+02
 ------------------------------------------------------------------------------
 Calculating analytic Hessian of the SCF energy
 Polarizability Matrix (a.u.)
            1           2           3
    1 -77.5448317   2.7393789  -0.0000000
    2   2.7393789 -45.7029434  -0.0000000
    3  -0.0000000  -0.0000000 -37.2185143

 Direct stationary perturbation theory relativistic correction:

 rels  =      96.965713917114
 relv  =    -320.455807984779
 rel2e =      40.762470092268
 E_rel =    -182.727623975397

 Hessian of the SCF Energy
            1           2           3           4           5           6
    1   0.3198972   0.0941693  -0.0000000   0.0012600   0.0003745   0.0000000
    2   0.0941693   0.0839010   0.0000000  -0.0000643   0.0008105   0.0000000
    3  -0.0000000   0.0000000   0.0215020  -0.0000000  -0.0000000  -0.0069410
    4   0.0012600  -0.0000643  -0.0000000   0.0556329   0.0307324  -0.0000000
    5   0.0003745   0.0008105  -0.0000000   0.0307324   0.3584046  -0.0000000
    6   0.0000000   0.0000000  -0.0069410  -0.0000000  -0.0000000   0.0224348
    7  -0.0004893  -0.0255111  -0.0000000  -0.0027341   0.0026112   0.0000000
    8   0.0010897  -0.0047019  -0.0000000   0.0024860  -0.0002522   0.0000000
    9   0.0000000  -0.0000000   0.0033083   0.0000000   0.0000000   0.0112972
   10  -0.0004540   0.0035897  -0.0000000  -0.0157004   0.0002435  -0.0000000
   11   0.0015462   0.0002256  -0.0000000  -0.0167425   0.0008891  -0.0000000
   12  -0.0000000  -0.0000000   0.0062196  -0.0000000  -0.0000000   0.0016697
   13  -0.2991750  -0.0912792   0.0000000   0.0060236  -0.0060059  -0.0000000
   14  -0.0892589  -0.0868835  -0.0000000   0.0264688  -0.0128475  -0.0000000
   15   0.0000000  -0.0000000  -0.0325171  -0.0000000  -0.0000000   0.0050407
   16  -0.0210389   0.0190956   0.0000000  -0.0444820  -0.0279557   0.0000000
   17  -0.0079209   0.0066483   0.0000000  -0.0428805  -0.3470044   0.0000000
   18  -0.0000000  -0.0000000   0.0084282   0.0000000   0.0000000  -0.0335015
            7           8           9          10          11          12
    1  -0.0004893   0.0010897   0.0000000  -0.0004540   0.0015462  -0.0000000
    2  -0.0255111  -0.0047019  -0.0000000   0.0035897   0.0002256  -0.0000000
    3  -0.0000000  -0.0000000   0.0033083  -0.0000000  -0.0000000   0.0062196
    4  -0.0027341   0.0024860   0.0000000  -0.0157004  -0.0167425  -0.0000000
    5   0.0026112  -0.0002522   0.0000000   0.0002435   0.0008891  -0.0000000
    6   0.0000000   0.0000000   0.0112972  -0.0000000  -0.0000000   0.0016697
    7   0.0585283   0.0432746   0.0000000   0.0013597   0.0006046  -0.0000000
    8   0.0432746   0.3548162   0.0000000  -0.0003849   0.0004822  -0.0000000
    9   0.0000000   0.0000000   0.0230477   0.0000000   0.0000000  -0.0042658
   10   0.0013597  -0.0003849   0.0000000   0.0997276   0.0340498   0.0000000
   11   0.0006046   0.0004822   0.0000000   0.0340498   0.0292734   0.0000000
   12  -0.0000000  -0.0000000  -0.0042658   0.0000000   0.0000000   0.0044211
   13  -0.0603131  -0.0412178  -0.0000000  -0.0369916   0.0049882   0.0000000
   14  -0.0474440  -0.3334835   0.0000000  -0.0073381   0.0063597   0.0000000
   15  -0.0000000  -0.0000000  -0.0361142  -0.0000000   0.0000000   0.0037074
   16   0.0036485  -0.0052477  -0.0000000  -0.0479413  -0.0244464  -0.0000000
   17   0.0264647  -0.0168606   0.0000000  -0.0301601  -0.0372300  -0.0000000
   18  -0.0000000  -0.0000000   0.0027268   0.0000000   0.0000000  -0.0117521
           13          14          15          16          17          18
    1  -0.2991750  -0.0892589   0.0000000  -0.0210389  -0.0079209  -0.0000000
    2  -0.0912792  -0.0868835  -0.0000000   0.0190956   0.0066483  -0.0000000
    3   0.0000000  -0.0000000  -0.0325171   0.0000000   0.0000000   0.0084282
    4   0.0060236   0.0264688  -0.0000000  -0.0444820  -0.0428805   0.0000000
    5  -0.0060059  -0.0128475  -0.0000000  -0.0279557  -0.3470044   0.0000000
    6  -0.0000000  -0.0000000   0.0050407   0.0000000   0.0000000  -0.0335015
    7  -0.0603131  -0.0474440  -0.0000000   0.0036485   0.0264647  -0.0000000
    8  -0.0412178  -0.3334835  -0.0000000  -0.0052477  -0.0168606  -0.0000000
    9  -0.0000000   0.0000000  -0.0361142  -0.0000000   0.0000000   0.0027268
   10  -0.0369916  -0.0073381  -0.0000000  -0.0479413  -0.0301601   0.0000000
   11   0.0049882   0.0063597   0.0000000  -0.0244464  -0.0372300   0.0000000
   12   0.0000000   0.0000000   0.0037074  -0.0000000  -0.0000000  -0.0117521
   13   0.7311093  -0.1092495   0.0000000  -0.3406532   0.2427643  -0.0000000
   14  -0.1092495   0.7400269   0.0000000   0.2268216  -0.3131720  -0.0000000
   15   0.0000000   0.0000000   0.1035757  -0.0000000  -0.0000000  -0.0436925
   16  -0.3406532   0.2268216  -0.0000000   0.4504668  -0.1882675   0.0000000
   17   0.2427643  -0.3131720  -0.0000000  -0.1882675   0.7076188   0.0000000
   18  -0.0000000  -0.0000000  -0.0436925   0.0000000   0.0000000   0.0777911
 Gradient time:  CPU 109.95 s  wall 28.98 s
 **********************************************************************
 **                                                                  **
 **                       VIBRATIONAL ANALYSIS                       **
 **                       --------------------                       **
 **                                                                  **
 **        VIBRATIONAL FREQUENCIES (CM**-1) AND NORMAL MODES         **
 **     FORCE CONSTANTS (mDYN/ANGSTROM) AND REDUCED MASSES (AMU)     **
 **                  INFRARED INTENSITIES (KM/MOL)                   **
 **                                                                  **
 **********************************************************************


 Mode:                 1                      2                      3
 Frequency:       284.33                 486.75                 557.73
 Force Cnst:      0.1967                 0.4451                 0.2532
 Red. Mass:       4.1299                 3.1890                 1.3816
 IR Active:          YES                    YES                    YES
 IR Intens:        0.786                 16.190                 23.528
 Raman Active:       YES                    YES                    YES
               X      Y      Z        X      Y      Z        X      Y      Z
 H          0.296  0.361 -0.000    0.198 -0.566  0.000   -0.000  0.000  0.763
 H          0.070 -0.146 -0.000    0.349  0.278  0.000   -0.000 -0.000  0.416
 H          0.720  0.006  0.000   -0.507  0.023 -0.000    0.000  0.000 -0.459
 I         -0.066  0.009 -0.000   -0.032 -0.020  0.000    0.000  0.000  0.007
 C          0.400  0.052 -0.000    0.016 -0.053  0.000    0.000  0.000  0.045
 C          0.209 -0.163  0.000    0.316  0.282 -0.000   -0.000 -0.000 -0.177
 TransDip   0.027  0.008 -0.000    0.129 -0.009  0.000   -0.000 -0.000  0.155

 Mode:                 4                      5                      6
 Frequency:       940.31                 979.95                1004.57
 Force Cnst:      0.7144                 0.6038                 0.7428
 Red. Mass:       1.3713                 1.0672                 1.2493
 IR Active:          YES                    YES                    YES
 IR Intens:       17.570                 43.960                  7.799
 Raman Active:       YES                    YES                    YES
               X      Y      Z        X      Y      Z        X      Y      Z
 H          0.000 -0.000  0.798   -0.000  0.000 -0.138   -0.307  0.547  0.000
 H         -0.000 -0.000 -0.315    0.000  0.000  0.729    0.538  0.015 -0.000
 H         -0.000  0.000  0.480    0.000 -0.000  0.667    0.521 -0.151 -0.000
 I          0.000  0.000  0.000   -0.000 -0.000 -0.000   -0.001 -0.003  0.000
 C          0.000  0.000 -0.163   -0.000 -0.000 -0.040   -0.099 -0.072 -0.000
 C         -0.000 -0.000  0.080    0.000  0.000 -0.062    0.049  0.067  0.000
 TransDip  -0.000  0.000  0.134    0.000 -0.000  0.212    0.087 -0.021 -0.000

 Mode:                 7                      8                      9
 Frequency:      1262.97                1404.34                1637.53
 Force Cnst:      1.1407                 1.3988                 6.4492
 Red. Mass:       1.2138                 1.2038                 4.0820
 IR Active:          YES                    YES                    YES
 IR Intens:       55.651                 12.867                 46.053
 Raman Active:       YES                    YES                    YES
               X      Y      Z        X      Y      Z        X      Y      Z
 H          0.117 -0.183 -0.000    0.251 -0.630 -0.000    0.044  0.567  0.000
 H          0.911 -0.162 -0.000    0.050  0.080  0.000    0.131  0.243 -0.000
 H         -0.249  0.130 -0.000    0.703 -0.142  0.000   -0.534 -0.188 -0.000
 I         -0.002 -0.002 -0.000   -0.000 -0.000 -0.000   -0.000 -0.000  0.000
 C          0.028  0.093  0.000    0.017 -0.023 -0.000    0.303 -0.262 -0.000
 C         -0.077 -0.058  0.000   -0.101  0.082  0.000   -0.270  0.215  0.000
 TransDip  -0.230 -0.065 -0.000   -0.070 -0.091 -0.000   -0.216  0.026  0.000

 Mode:                10                     11                     12
 Frequency:      3132.41                3207.08                3228.45
 Force Cnst:      6.1247                 6.6567                 6.8279
 Red. Mass:       1.0595                 1.0985                 1.1119
 IR Active:          YES                    YES                    YES
 IR Intens:        0.792                  2.976                  1.960
 Raman Active:       YES                    YES                    YES
               X      Y      Z        X      Y      Z        X      Y      Z
 H          0.783  0.283  0.000   -0.077 -0.025 -0.000    0.505  0.168 -0.000
 H         -0.012 -0.119  0.000    0.096  0.932 -0.000    0.033  0.322  0.000
 H         -0.089 -0.530 -0.000   -0.046 -0.325 -0.000    0.105  0.769  0.000
 I          0.000  0.000  0.000    0.000  0.000 -0.000    0.000  0.000 -0.000
 C         -0.063  0.025  0.000    0.003  0.035  0.000   -0.051 -0.078 -0.000
 C          0.005  0.005 -0.000   -0.001 -0.084  0.000   -0.004 -0.028 -0.000
 TransDip  -0.028  0.003  0.000   -0.055  0.007 -0.000   -0.037 -0.025  0.000

 STANDARD THERMODYNAMIC QUANTITIES AT   298.15 K  AND     1.00 ATM

   This Molecule has  0 Imaginary Frequencies
   Zero point vibrational energy:       25.913 kcal/mol

   Atom    1 Element H  Has Mass    1.00783
   Atom    2 Element H  Has Mass    1.00783
   Atom    3 Element H  Has Mass    1.00783
   Atom    4 Element I  Has Mass  126.90440
   Atom    5 Element C  Has Mass   12.00000
   Atom    6 Element C  Has Mass   12.00000
   Molecular Mass:   153.927890 amu
   Principal axes and moments of inertia in amu*Bohr^2:
                             1           2           3
    Eigenvalues --       33.85912   571.88188   605.74100
          X               0.99999    -0.00546     0.00000
          Y               0.00546     0.99999    -0.00000
          Z               0.00000     0.00000     1.00000
   Rotational Symmetry Number is   1
   The Molecule is an Asymmetric Top
   Translational Enthalpy:        0.889 kcal/mol
   Rotational Enthalpy:           0.889 kcal/mol
   Vibrational Enthalpy:         26.543 kcal/mol
   gas constant (RT):             0.592 kcal/mol
   Translational Entropy:        41.004  cal/mol.K
   Rotational Entropy:           23.976  cal/mol.K
   Vibrational Entropy:           3.096  cal/mol.K

   Total Enthalpy:               28.913 kcal/mol
   Total Entropy:                68.076  cal/mol.K

 ======================================================================

 STANDARD THERMODYNAMIC QUANTITIES FOR ANHARMONIC VIBRATION -- TOSH

   Zero point vibrational energy: ************ kcal/mol

   Vibrational Enthalpy:       Infinity kcal/mol
   Vibrational Entropy:             NaN  cal/mol.K

   Total Enthalpy:             Infinity kcal/mol
   Total Entropy:                   NaN  cal/mol.K

 ======================================================================

 STANDARD THERMODYNAMIC QUANTITIES FOR ANHARMONIC VIBRATION -- VPT2

   Zero point vibrational energy: ************ kcal/mol

   Vibrational Enthalpy:       Infinity kcal/mol
   Vibrational Entropy:             NaN  cal/mol.K

   Total Enthalpy:             Infinity kcal/mol
   Total Entropy:                   NaN  cal/mol.K

 ======================================================================

Archival summary:
1\1\TWL01\FREQ\ProcedureUnspecified\BasisUnspecified\123\taweetha\TueAug2809:05:452018TueAug2809:05:452018\0\\#,FREQ,ProcedureUnspecified,BasisUnspecified,\\0,1\I\C,1,2.12998\H,2,1.08185,1,112.257\C,2,1.32402,1,123.564,3,-180,0\H,4,1.08303,2,122.997,1,-0,0\H,4,1.08608,2,119.588,1,-180,0\\\@

 Total job time:  32.43s(wall), 122.38s(cpu) 
 Tue Aug 28 09:05:45 2018

        *************************************************************
        *                                                           *
        *  Thank you very much for using Q-Chem.  Have a nice day.  *
        *                                                           *
        *************************************************************
