# Supplementary material for: Geometric and energetic data from ab initio calculations of haloethene, haloimine, halomethylenephosphine, haloiminophosphine, halodiazene, halodiphosphene and halocyclopropane
Source: Data Brief. 2019 Nov 2;27:104738. doi: 10.1016/j.dib.2019.104738 (PMC6861602; doi:10.1016/j.dib.2019.104738)
Supplement: Multimedia component 2 [file mmc2.zip › CC/B3LYP/HHCCII.out]

Q-Chem Developer Version!
                  Welcome to Q-Chem
     A Quantum Leap Into The Future Of Chemistry


 Q-Chem 5.1, Q-Chem, Inc., Pleasanton, CA (2018)

 Yihan Shao,  Zhengting Gan,  E. Epifanovsky,  A. T. B. Gilbert,  M. Wormit,  
 J. Kussmann,  A. W. Lange,  A. Behn,  Jia Deng,  Xintian Feng,  D. Ghosh,  
 M. Goldey,  P. R. Horn,  L. D. Jacobson,  I. Kaliman,  T. Kus,  A. Landau,  
 Jie Liu,  E. I. Proynov,  R. M. Richard,  R. P. Steele,  E. J. Sundstrom,  
 H. L. Woodcock III,  P. M. Zimmerman,  D. Zuev,  B. Albrecht,  E. Alguire,  
 S. A. Baeppler,  D. Barton,  Z. Benda,  Y. A. Bernard,  E. J. Berquist,  
 K. B. Bravaya,  H. Burton,  D. Casanova,  Chun-Min Chang,  Yunqing Chen,  
 A. Chien,  K. D. Closser,  M. P. Coons,  S. Coriani,  S. Dasgupta,  
 A. L. Dempwolff,  M. Diedenhofen,  Hainam Do,  R. G. Edgar,  Po-Tung Fang,  
 S. Faraji,  S. Fatehi,  Qingguo Feng,  K. D. Fenk,  J. Fosso-Tande,  
 Qinghui Ge,  A. Ghysels,  G. Gidofalvi,  J. Gomes,  J. Gonthier,  A. Gunina,  
 D. Hait,  M. W. D. Hanson-Heine,  P. H. P. Harbach,  A. W. Hauser,  
 J. E. Herr,  E. G. Hohenstein,  Z. C. Holden,  Kerwin Hui,  B. C. Huynh,  
 T.-C. Jagau,  Hyunjun Ji,  B. Kaduk,  K. Khistyaev,  Jaehoon Kim,  
 P. Klunzinger,  K. Koh,  D. Kosenkov,  L. Koulias,  T. Kowalczyk,  
 C. M. Krauter,  A. Kunitsa,  Ka Un Lao,  A. Laurent,  K. V. Lawler,  
 Joonho Lee,  D. Lefrancois,  S. Lehtola,  D. S. Levine,  Yi-Pei Li,  
 You-Sheng Lin,  Fenglai Liu,  E. Livshits,  A. Luenser,  P. Manohar,  
 E. Mansoor,  S. F. Manzer,  Shan-Ping Mao,  Yuezhi Mao,  N. Mardirossian,  
 A. V. Marenich,  T. Markovich,  L. A. Martinez-Martinez,  S. A. Maurer,  
 N. J. Mayhall,  S. C. McKenzie,  J.-M. Mewes,  A. F. Morrison,  
 J. W. Mullinax,  K. Nanda,  T. S. Nguyen-Beck,  R. Olivares-Amaya,  
 J. A. Parkhill,  T. M. Perrine,  F. Plasser,  P. Pokhilko,  S. Prager,  
 A. Prociuk,  E. Ramos,  D. R. Rehn,  F. Rob,  M. Schneider,  N. Sergueev,  
 S. M. Sharada,  S. Sharma,  D. W. Small,  T. Stauch,  T. Stein,  
 Yu-Chuan Su,  A. J. W. Thom,  A. Tkatchenko,  T. Tsuchimochi,  N. M. Tubman,  
 L. Vogt,  M. L. Vidal,  O. Vydrov,  M. A. Watson,  J. Wenzel,  
 M. de Wergifosse,  T. A. Wesolowski,  A. White,  J. Witte,  A. Yamada,  
 Jun Yang,  K. Yao,  S. Yeganeh,  S. R. Yost,  Zhi-Qiang You,  A. Zech,  
 Igor Ying Zhang,  Xing Zhang,  Yan Zhao,  Ying Zhu,  B. R. Brooks,  
 G. K. L. Chan,  C. J. Cramer,  M. S. Gordon,  W. J. Hehre,  A. Klamt,  
 M. W. Schmidt,  C. D. Sherrill,  D. G. Truhlar,  A. Aspuru-Guzik,  R. Baer,  
 A. T. Bell,  N. A. Besley,  Jeng-Da Chai,  A. E. DePrince, III,  
 R. A. DiStasio Jr.,  A. Dreuw,  B. D. Dunietz,  T. R. Furlani,  
 Chao-Ping Hsu,  Yousung Jung,  Jing Kong,  D. S. Lambrecht,  WanZhen Liang,  
 C. Ochsenfeld,  V. A. Rassolov,  L. V. Slipchenko,  J. E. Subotnik,  
 T. Van Voorhis,  J. M. Herbert,  A. I. Krylov,  P. M. W. Gill,  M. Head-Gordon

 Contributors to earlier versions of Q-Chem not listed above: 
 R. D. Adamson,  B. Austin,  J. Baker,  G. J. O. Beran,  K. Brandhorst,  
 S. T. Brown,  E. F. C. Byrd,  A. K. Chakraborty,  C.-L. Cheng,  
 Siu Hung Chien,  D. M. Chipman,  D. L. Crittenden,  H. Dachsel,  
 R. J. Doerksen,  A. D. Dutoi,  L. Fusti-Molnar,  W. A. Goddard III,  
 A. Golubeva-Zadorozhnaya,  S. R. Gwaltney,  G. Hawkins,  A. Heyden,  
 S. Hirata,  G. Kedziora,  F. J. Keil,  C. Kelley,  Jihan Kim,  R. A. King,  
 R. Z. Khaliullin,  P. P. Korambath,  W. Kurlancheek,  A. M. Lee,  M. S. Lee,  
 S. V. Levchenko,  Ching Yeh Lin,  D. Liotard,  R. C. Lochan,  I. Lotan,  
 P. E. Maslen,  N. Nair,  D. P. O'Neill,  D. Neuhauser,  E. Neuscamman,  
 C. M. Oana,  R. Olson,  B. Peters,  R. Peverati,  P. A. Pieniazek,  
 Y. M. Rhee,  J. Ritchie,  M. A. Rohrdanz,  E. Rosta,  N. J. Russ,  
 H. F. Schaefer III,  N. E. Schultz,  N. Shenvi,  A. C. Simmonett,  A. Sodt,  
 D. Stuck,  K. S. Thanthiriwatte,  V. Vanovschi,  Tao Wang,  A. Warshel,  
 C. F. Williams,  Q. Wu,  X. Xu,  W. Zhang

 Please cite Q-Chem as follows:
 Y. Shao et al., Mol. Phys. 113, 184-215 (2015)
 DOI: 10.1080/00268976.2014.952696

 Q-Chem 5.1.1 for Intel X86 EM64T Linux

 Parts of Q-Chem use Armadillo 8.300.2 (Tropical Shenanigans).
 http://arma.sourceforge.net/

 Q-Chem begins on Tue Aug 28 17:10:12 2018  

Host: 
0

     Scratch files written to /scratch/taweetham/qchem21305//
Input Ideriv = 2
Curr. Ideriv = -1
Max.  Ideriv = 2

Checking the input file for inconsistencies... 	...done.

--------------------------------------------------------------
User input:
--------------------------------------------------------------
inp/HIHI.inp
$molecule
0	1
  H   -1.0748756    0.9351413    0.0000000
  I    1.8757375    1.8204942    0.0000000
  H   -1.0748756   -0.9351413   -0.0000000
  I    1.8757375   -1.8204942   -0.0000000
  C   -0.5247935    0.0000000    0.0000000
  C    0.8074395   -0.0000000    0.0000000
$end
$rem
   JOB_TYPE		OPTIMIZATION
   BASIS		6-311++G**
   EXCHANGE		B3LYP
$end

--------------------------------------------------------------
 ----------------------------------------------------------------
             Standard Nuclear Orientation (Angstroms)
    I     Atom           X                Y                Z
 ----------------------------------------------------------------
    1      H      -0.9351413000    -0.0000000000     2.7279947650
    2      I      -1.8204942000     0.0000000000    -0.2226183350
    3      H       0.9351413000    -0.0000000000     2.7279947650
    4      I       1.8204942000    -0.0000000000    -0.2226183350
    5      C       0.0000000000    -0.0000000000     2.1779126650
    6      C       0.0000000000    -0.0000000000     0.8456796650
 ----------------------------------------------------------------
 Molecular Point Group                 C2v   NOp =  4
 Largest Abelian Subgroup              C2v   NOp =  4
 Nuclear Repulsion Energy =   734.9716339716 hartrees
 There are       60 alpha and       60 beta electrons
 Requested basis set is 6-311++G(d,p)
 There are 70 shells and 182 basis functions

 Total QAlloc Memory Limit   2000 MB
 Mega-Array Size       188 MB
 MEM_STATIC part       192 MB
 A cutoff of  1.0D-11 yielded   1987 shell pairs
 There are     13937 function pairs (     15807 Cartesian)

 -------------------------------------------------------
 OpenMP Integral Computing Module                       
 Release: version 1.0, May 2013, Q-Chem Inc. Pittsburgh 
 -------------------------------------------------------
 Integral Job Info:
 Integral job number is                      11
 Integral operator is                         1
 short-range coefficients                     0
 long-range coefficients              100000000
 Omega coefficients                           0
 if combine SR and LR in K                    0
 Integral screening is                        0
 Integral computing path is                   2
 max size of driver memory is            800000
 size of driver memory is                593474
 size of scratch memory is             11861008
 max col of scratch BK array               1296
 max len of scratch array in speh3          155
 max len of scratch index in speh4           18
 max int batch size is                      520
 min int batch size is                       52
 fixed nKL is                                52
 max L of basis functions is                  2
 order of int derivative is                   0
 number of shells is                         70
 number of basis is                         194
 number of cartesian basis is               194
 number of contracted shell pairs          1987
 number of primitive shell pairs           3842
 maxK2 (contraction) of shell pair           36
 max number of K2 of shell pair               1
 max number of CS2 of shell pair            336
 max number of PS2 of shell pair            336
 mem total for path MDJ                  534684
 -------------------------------------------------------
 Smallest overlap matrix eigenvalue = 1.07E-04

 Scale SEOQF with 1.000000e-01/1.000000e-01/1.000000e-01

 Standard Electronic Orientation quadrupole field applied
 Nucleus-field energy     =     0.0000000069 hartrees
 Guess from superposition of atomic densities
 Warning:  Energy on first SCF cycle will be non-variational
 SAD guess density has 120.000000 electrons

 -----------------------------------------------------------------------
  General SCF calculation program by
  Eric Jon Sundstrom, Paul Horn, Yuezhi Mao, Dmitri Zuev, Alec White,
  David Stuck, Shaama M.S., Shane Yost, Joonho Lee, David Small,
  Daniel Levine, Susi Lehtola, Hugh Burton, Evgeny Epifanovsky
 -----------------------------------------------------------------------
 Exchange:     0.2000 Hartree-Fock + 0.0800 Slater + 0.7200 B88
 Correlation:  0.1900 VWN1RPA + 0.8100 LYP
 Using SG-1 standard quadrature grid
 using 4 threads for integral computing
 -------------------------------------------------------
 OpenMP Integral computing Module                
 Release: version 2.0, May 2017, Q-Chem Inc. Pleasanton 
 -------------------------------------------------------
 -------------------------------------------------------
 OpenMP BLAS3 based DFT computing Module                
 Release: version 1.0, May 2013, Q-Chem Inc. Pittsburgh 
 -------------------------------------------------------
 A restricted SCF calculation will be
 performed using DIIS
 SCF converges when DIIS error is below 1.0e-08
 ---------------------------------------
  Cycle       Energy         DIIS error
 ---------------------------------------
    1  -13916.8199738338      3.85e-02  
    2  -13916.3775570387      4.01e-03  
    3  -13916.2911522578      5.63e-03  
    4  -13916.4402254695      5.77e-04  
    5  -13916.4413871930      3.79e-04  
    6  -13916.4418889438      1.55e-04  
    7  -13916.4420084951      1.57e-05  
    8  -13916.4420092430      2.90e-06  
    9  -13916.4420092676      6.98e-07  
   10  -13916.4420092686      2.89e-07  
   11  -13916.4420092694      4.93e-08  
   12  -13916.4420092688      1.41e-08  
   13  -13916.4420092691      7.22e-10  Convergence criterion met
 ---------------------------------------
 SCF time:   CPU 22.90s  wall 7.00s 
 SCF   energy in the final basis set =   -13916.4420092691
 Total energy in the final basis set =   -13916.4420092691

 --------------------------------------------------------------
             Orbital Energies (a.u.) and Symmetries
 --------------------------------------------------------------

 Alpha MOs, Restricted
 -- Occupied --                  
*******-1165.88 -176.31 -176.31 -165.72 -165.72 -165.72 -165.72
  1 B1    1 A1    2 B1    2 A1    3 B1    3 A1    1 A2    1 B2                 
-165.72 -165.72  -35.81  -35.81  -31.30  -31.30  -31.30  -31.30
  4 A1    4 B1    5 B1    5 A1    6 B1    6 A1    2 B2    2 A2                 
-31.297 -31.297 -22.954 -22.954 -22.952 -22.952 -22.952 -22.952
  7 A1    7 B1    8 B1    8 A1    3 B2    3 A2    9 A1    9 B1                 
-22.948 -22.948 -22.948 -22.948 -10.272 -10.204  -6.359  -6.359
 10 B1   10 A1    4 A2    4 B2   11 A1   12 A1   11 B1   13 A1                 
 -4.772  -4.772  -4.757  -4.757  -4.757  -4.757  -2.038  -2.038
 14 A1   12 B1    5 A2    5 B2   15 A1   13 B1   16 A1   14 B1                 
 -2.033  -2.033  -2.033  -2.033  -2.020  -2.020  -2.020  -2.020
  6 B2    6 A2   17 A1   15 B1   18 A1   16 B1    7 B2    7 A2                 
 -0.821  -0.682  -0.664  -0.545  -0.479  -0.435  -0.362  -0.358
 19 A1   20 A1   17 B1   21 A1   18 B1   22 A1    8 B2   19 B1                 
 -0.293  -0.279  -0.268  -0.256
 23 A1    8 A2   20 B1    9 B2                                                 
 -- Virtual --                   
 -0.082  -0.043  -0.028  -0.001   0.030   0.039   0.069   0.087
 24 A1   10 B2   21 B1   25 A1   22 B1   26 A1   11 B2   27 A1                 
  0.088   0.101   0.106   0.122   0.144   0.162   0.184   0.196
 23 B1   28 A1   12 B2   29 A1   24 B1   30 A1   25 B1   31 A1                 
  0.212   0.222   0.229   0.250   0.306   0.319   0.368   0.379
  9 A2   26 B1   32 A1   13 B2   27 B1   33 A1   10 A2   34 A1                 
  0.393   0.396   0.407   0.418   0.432   0.456   0.459   0.466
 14 B2   28 B1   11 A2   35 A1   15 B2   36 A1   29 B1   30 B1                 
  0.506   0.545   0.596   0.628   0.637   0.652   0.686   0.728
 37 A1   16 B2   31 B1   38 A1   32 B1   17 B2   39 A1   40 A1                 
  0.744   0.820   0.890   0.917   1.009   1.126   1.233   1.304
 33 B1   41 A1   42 A1   34 B1   12 A2   18 B2   13 A2   43 A1                 
  1.310   1.349   1.372   1.378   1.403   1.476   1.487   1.556
 35 B1   19 B2   36 B1   44 A1   14 A2   45 A1   37 B1   38 B1                 
  1.647   1.657   1.706   1.989   1.990   1.994   2.030   2.207
 20 B2   46 A1   47 A1   48 A1   15 A2   21 B2   39 B1   49 A1                 
  2.539   2.566   2.642   2.647   2.662   2.838   2.962   3.132
 40 B1   50 A1   41 B1   22 B2   51 A1   23 B2   42 B1   52 A1                 
  3.677   3.711   3.955   3.957   3.982   3.983   3.984   4.041
 53 A1   43 B1   24 B2   16 A2   17 A2   54 A1   44 B1   25 B2                 
  4.050   4.117   4.234   4.272   4.365   4.426   5.972   6.016
 45 B1   55 A1   56 A1   46 B1   57 A1   47 B1   18 A2   48 B1                 
  6.020   6.043   6.052   6.122  23.501  24.175  27.801  27.867
 26 B2   58 A1   59 A1   49 B1   60 A1   61 A1   62 A1   50 B1                 
 28.319  28.352  28.356  28.358  28.380  28.401  28.529  28.530
 19 A2   51 B1   27 B2   63 A1   64 A1   52 B1   28 B2   20 A2                 
 28.538  28.541  28.541  28.568  28.570  28.603  28.686  28.711
 21 A2   53 B1   65 A1   29 B2   54 B1   66 A1   67 A1   55 B1                 
127.868 127.892 127.896 127.912 127.915 127.954 151.607 151.664
 22 A2   56 B1   30 B2   68 A1   69 A1   57 B1   70 A1   58 B1                 
*******1901.827
 71 A1   59 B1                                                                 

 Beta MOs, Restricted
 -- Occupied --                  
*******-1165.88 -176.31 -176.31 -165.72 -165.72 -165.72 -165.72
  1 B1    1 A1    2 B1    2 A1    3 B1    3 A1    1 A2    1 B2                 
-165.72 -165.72  -35.81  -35.81  -31.30  -31.30  -31.30  -31.30
  4 A1    4 B1    5 B1    5 A1    6 B1    6 A1    2 B2    2 A2                 
-31.297 -31.297 -22.954 -22.954 -22.952 -22.952 -22.952 -22.952
  7 A1    7 B1    8 B1    8 A1    3 B2    3 A2    9 A1    9 B1                 
-22.948 -22.948 -22.948 -22.948 -10.272 -10.204  -6.359  -6.359
 10 B1   10 A1    4 A2    4 B2   11 A1   12 A1   11 B1   13 A1                 
 -4.772  -4.772  -4.757  -4.757  -4.757  -4.757  -2.038  -2.038
 14 A1   12 B1    5 A2    5 B2   15 A1   13 B1   16 A1   14 B1                 
 -2.033  -2.033  -2.033  -2.033  -2.020  -2.020  -2.020  -2.020
  6 B2    6 A2   17 A1   15 B1   18 A1   16 B1    7 B2    7 A2                 
 -0.821  -0.682  -0.664  -0.545  -0.479  -0.435  -0.362  -0.358
 19 A1   20 A1   17 B1   21 A1   18 B1   22 A1    8 B2   19 B1                 
 -0.293  -0.279  -0.268  -0.256
 23 A1    8 A2   20 B1    9 B2                                                 
 -- Virtual --                   
 -0.082  -0.043  -0.028  -0.001   0.030   0.039   0.069   0.087
 24 A1   10 B2   21 B1   25 A1   22 B1   26 A1   11 B2   27 A1                 
  0.088   0.101   0.106   0.122   0.144   0.162   0.184   0.196
 23 B1   28 A1   12 B2   29 A1   24 B1   30 A1   25 B1   31 A1                 
  0.212   0.222   0.229   0.250   0.306   0.319   0.368   0.379
  9 A2   26 B1   32 A1   13 B2   27 B1   33 A1   10 A2   34 A1                 
  0.393   0.396   0.407   0.418   0.432   0.456   0.459   0.466
 14 B2   28 B1   11 A2   35 A1   15 B2   36 A1   29 B1   30 B1                 
  0.506   0.545   0.596   0.628   0.637   0.652   0.686   0.728
 37 A1   16 B2   31 B1   38 A1   32 B1   17 B2   39 A1   40 A1                 
  0.744   0.820   0.890   0.917   1.009   1.126   1.233   1.304
 33 B1   41 A1   42 A1   34 B1   12 A2   18 B2   13 A2   43 A1                 
  1.310   1.349   1.372   1.378   1.403   1.476   1.487   1.556
 35 B1   19 B2   36 B1   44 A1   14 A2   45 A1   37 B1   38 B1                 
  1.647   1.657   1.706   1.989   1.990   1.994   2.030   2.207
 20 B2   46 A1   47 A1   48 A1   15 A2   21 B2   39 B1   49 A1                 
  2.539   2.566   2.642   2.647   2.662   2.838   2.962   3.132
 40 B1   50 A1   41 B1   22 B2   51 A1   23 B2   42 B1   52 A1                 
  3.677   3.711   3.955   3.957   3.982   3.983   3.984   4.041
 53 A1   43 B1   24 B2   16 A2   17 A2   54 A1   44 B1   25 B2                 
  4.050   4.117   4.234   4.272   4.365   4.426   5.972   6.016
 45 B1   55 A1   56 A1   46 B1   57 A1   47 B1   18 A2   48 B1                 
  6.020   6.043   6.052   6.122  23.501  24.175  27.801  27.867
 26 B2   58 A1   59 A1   49 B1   60 A1   61 A1   62 A1   50 B1                 
 28.319  28.352  28.356  28.358  28.380  28.401  28.529  28.530
 19 A2   51 B1   27 B2   63 A1   64 A1   52 B1   28 B2   20 A2                 
 28.538  28.541  28.541  28.568  28.570  28.603  28.686  28.711
 21 A2   53 B1   65 A1   29 B2   54 B1   66 A1   67 A1   55 B1                 
127.868 127.892 127.896 127.912 127.915 127.954 151.607 151.664
 22 A2   56 B1   30 B2   68 A1   69 A1   57 B1   70 A1   58 B1                 
*******1901.827
 71 A1   59 B1                                                                 
 --------------------------------------------------------------

          Ground-State Mulliken Net Atomic Charges

     Atom                 Charge (a.u.)
  ----------------------------------------
      1 H                     0.128127
      2 I                     0.115018
      3 H                     0.128127
      4 I                     0.115018
      5 C                    -0.357428
      6 C                    -0.128861
  ----------------------------------------
  Sum of atomic charges =     0.000000

 -----------------------------------------------------------------
                    Cartesian Multipole Moments
 -----------------------------------------------------------------
    Charge (ESU x 10^10)
                 0.0000
    Dipole Moment (Debye)
         X      -0.0000      Y      -0.0000      Z       1.1296
       Tot       1.1296
    Quadrupole Moments (Debye-Ang)
        XX     -65.7732     XY      -0.0000     YY     -71.6479
        XZ       0.0000     YZ      -0.0000     ZZ     -64.7365
    Octopole Moments (Debye-Ang^2)
       XXX      -0.0000    XXY      -0.0000    XYY      -0.0000
       YYY      -0.0000    XXZ     -15.7699    XYZ      -0.0000
       YYZ      -9.1674    XZZ      -0.0000    YZZ      -0.0000
       ZZZ      -9.0095
    Hexadecapole Moments (Debye-Ang^3)
      XXXX   -1152.6884   XXXY      -0.0000   XXYY    -226.8688
      XYYY      -0.0000   YYYY     -99.5671   XXXZ       0.0000
      XXYZ      -0.0000   XYYZ      -0.0000   YYYZ      -0.0000
      XXZZ    -246.5281   XYZZ      -0.0000   YYZZ     -79.5212
      XZZZ       0.0000   YZZZ      -0.0000   ZZZZ    -310.7257
 -----------------------------------------------------------------
 Calculating analytic gradient of the SCF energy
 Gradient of SCF Energy
            1           2           3           4           5           6
    1  -0.0018665   0.0044582   0.0018665  -0.0044582  -0.0000000   0.0000000
    2  -0.0000000   0.0000000  -0.0000000  -0.0000000   0.0000000   0.0000000
    3  -0.0007891   0.0055229  -0.0007891   0.0055229   0.0038542  -0.0133218
 Max gradient component =       1.332E-02
 RMS gradient           =       4.091E-03
 Gradient time:  CPU 9.72 s  wall 2.54 s
 Geometry Optimization Parameters
   NAtoms,    NIC,     NZ,  NCons,   NDum,   NFix, NCnnct, MaxDiis
        6      27       0       0       0       0       0       0


** GEOMETRY OPTIMIZATION IN DELOCALIZED INTERNAL COORDINATES **
   Searching for a Minimum

   Optimization Cycle:   1

                       Coordinates (Angstroms)
     ATOM                X               Y               Z
      1  H        -0.9351413000    0.0000000000    2.7279947650
      2  I        -1.8204942000    0.0000000000   -0.2226183350
      3  H         0.9351413000    0.0000000000    2.7279947650
      4  I         1.8204942000    0.0000000000   -0.2226183350
      5  C         0.0000000000    0.0000000000    2.1779126650
      6  C         0.0000000000    0.0000000000    0.8456796650
   Point Group: c2v   Number of degrees of freedom:     5


   Energy is -13916.442009269


 Attempting to Generate Delocalized Internal Coordinates

  5 Hessian modes will be used to form the next step
  Hessian Eigenvalues:
     0.115514    0.160000    0.250000    0.354048    0.589814

 Minimum Search - Taking Simple RFO Step
 Searching for Lamda that Minimizes Along All modes
 Value Taken    Lamda =  -0.00108478
 Step Taken.  Stepsize is  0.088700

                             Maximum     Tolerance    Cnvgd?
         Gradient           0.009294      0.000300      NO
         Displacement       0.064320      0.001200      NO
         Energy change     *********      0.000001      NO


 New Cartesian Coordinates Obtained by Inverse Iteration

 Displacement from previous Coordinates is:  0.095839
 ----------------------------------------------------------------
             Standard Nuclear Orientation (Angstroms)
    I     Atom           X                Y                Z
 ----------------------------------------------------------------
    1      H      -0.9297771089     0.0000000000     2.7438760242
    2      I      -1.8319392356     0.0000000000    -0.2498840438
    3      H       0.9297771089     0.0000000000     2.7438760242
    4      I       1.8319392356     0.0000000000    -0.2498840438
    5      C       0.0000000000     0.0000000000     2.1882779895
    6      C       0.0000000000     0.0000000000     0.8580832397
 ----------------------------------------------------------------
 Molecular Point Group                 C2v   NOp =  4
 Largest Abelian Subgroup              C2v   NOp =  4
 Nuclear Repulsion Energy =   728.4652976682 hartrees
 There are       60 alpha and       60 beta electrons
 Applying Cartesian multipole field
    Component          Value
    ---------          -----
     (2,0,0)        1.00000E-11
     (0,2,0)        2.00000E-11
     (0,0,2)       -3.00000E-11
 Nucleus-field energy     =     0.0000000069 hartrees
 Requested basis set is 6-311++G(d,p)
 There are 70 shells and 182 basis functions
 A cutoff of  1.0D-11 yielded   1985 shell pairs
 There are     13935 function pairs (     15805 Cartesian)
 Smallest overlap matrix eigenvalue = 1.05E-04
 Guess MOs from SCF MO coefficient file

 -----------------------------------------------------------------------
  General SCF calculation program by
  Eric Jon Sundstrom, Paul Horn, Yuezhi Mao, Dmitri Zuev, Alec White,
  David Stuck, Shaama M.S., Shane Yost, Joonho Lee, David Small,
  Daniel Levine, Susi Lehtola, Hugh Burton, Evgeny Epifanovsky
 -----------------------------------------------------------------------
 Exchange:     0.2000 Hartree-Fock + 0.0800 Slater + 0.7200 B88
 Correlation:  0.1900 VWN1RPA + 0.8100 LYP
 Using SG-1 standard quadrature grid
 using 4 threads for integral computing
 -------------------------------------------------------
 OpenMP Integral computing Module                
 Release: version 2.0, May 2017, Q-Chem Inc. Pleasanton 
 -------------------------------------------------------
 -------------------------------------------------------
 OpenMP BLAS3 based DFT computing Module                
 Release: version 1.0, May 2013, Q-Chem Inc. Pittsburgh 
 -------------------------------------------------------
 A restricted SCF calculation will be
 performed using DIIS
 SCF converges when DIIS error is below 1.0e-08
 ---------------------------------------
  Cycle       Energy         DIIS error
 ---------------------------------------
    1  -13916.4421622617      2.65e-04  
    2  -13916.4422502667      2.54e-04  
    3  -13916.4423904730      1.79e-04  
    4  -13916.4425279792      1.77e-05  
    5  -13916.4425296010      6.67e-06  
    6  -13916.4425297603      2.40e-06  
    7  -13916.4425297860      4.38e-07  
    8  -13916.4425297873      1.15e-07  
    9  -13916.4425297875      1.65e-08  
   10  -13916.4425297873      3.65e-09  Convergence criterion met
 ---------------------------------------
 SCF time:   CPU 25.35s  wall 7.00s 
 SCF   energy in the final basis set =   -13916.4425297873
 Total energy in the final basis set =   -13916.4425297873

 --------------------------------------------------------------
             Orbital Energies (a.u.) and Symmetries
 --------------------------------------------------------------

 Alpha MOs, Restricted
 -- Occupied --                  
*******-1165.88 -176.31 -176.31 -165.72 -165.72 -165.72 -165.72
  1 B1    1 A1    2 B1    2 A1    3 B1    3 A1    1 A2    1 B2                 
-165.72 -165.72  -35.81  -35.81  -31.30  -31.30  -31.30  -31.30
  4 A1    4 B1    5 B1    5 A1    6 B1    6 A1    2 B2    2 A2                 
-31.297 -31.297 -22.954 -22.954 -22.952 -22.952 -22.952 -22.952
  7 A1    7 B1    8 B1    8 A1    3 B2    3 A2    9 A1    9 B1                 
-22.948 -22.948 -22.948 -22.948 -10.275 -10.205  -6.359  -6.359
 10 B1   10 A1    4 A2    4 B2   11 A1   12 A1   11 B1   13 A1                 
 -4.772  -4.772  -4.757  -4.757  -4.757  -4.757  -2.038  -2.038
 14 A1   12 B1    5 A2    5 B2   15 A1   13 B1   16 A1   14 B1                 
 -2.033  -2.033  -2.033  -2.033  -2.020  -2.020  -2.019  -2.019
  6 B2    6 A2   17 A1   15 B1   18 A1   16 B1    7 B2    7 A2                 
 -0.818  -0.681  -0.661  -0.547  -0.479  -0.434  -0.360  -0.355
 19 A1   20 A1   17 B1   21 A1   18 B1   22 A1    8 B2   19 B1                 
 -0.293  -0.279  -0.268  -0.258
 23 A1    8 A2   20 B1    9 B2                                                 
 -- Virtual --                   
 -0.088  -0.042  -0.033  -0.001   0.030   0.039   0.069   0.088
 24 A1   10 B2   21 B1   25 A1   22 B1   26 A1   11 B2   23 B1                 
  0.089   0.101   0.107   0.122   0.143   0.163   0.182   0.197
 27 A1   28 A1   12 B2   29 A1   24 B1   30 A1   25 B1   31 A1                 
  0.213   0.222   0.227   0.248   0.302   0.318   0.369   0.374
  9 A2   26 B1   32 A1   13 B2   27 B1   33 A1   10 A2   34 A1                 
  0.394   0.398   0.407   0.419   0.429   0.455   0.459   0.463
 14 B2   28 B1   11 A2   35 A1   15 B2   36 A1   29 B1   30 B1                 
  0.505   0.543   0.591   0.622   0.631   0.652   0.681   0.727
 37 A1   16 B2   31 B1   38 A1   32 B1   17 B2   39 A1   40 A1                 
  0.735   0.822   0.893   0.920   1.008   1.124   1.231   1.299
 33 B1   41 A1   42 A1   34 B1   12 A2   18 B2   13 A2   43 A1                 
  1.309   1.347   1.365   1.374   1.399   1.473   1.487   1.561
 35 B1   19 B2   36 B1   44 A1   14 A2   45 A1   37 B1   38 B1                 
  1.649   1.654   1.705   1.987   1.995   1.999   2.024   2.214
 20 B2   46 A1   47 A1   15 A2   48 A1   21 B2   39 B1   49 A1                 
  2.539   2.560   2.641   2.648   2.664   2.838   2.964   3.132
 40 B1   50 A1   41 B1   22 B2   51 A1   23 B2   42 B1   52 A1                 
  3.675   3.714   3.955   3.958   3.980   3.981   3.983   4.037
 53 A1   43 B1   24 B2   16 A2   17 A2   54 A1   44 B1   25 B2                 
  4.047   4.113   4.230   4.269   4.356   4.416   5.973   6.015
 45 B1   55 A1   56 A1   46 B1   57 A1   47 B1   18 A2   48 B1                 
  6.018   6.038   6.049   6.112  23.500  24.181  27.794  27.861
 26 B2   58 A1   59 A1   49 B1   60 A1   61 A1   62 A1   50 B1                 
 28.319  28.351  28.354  28.356  28.378  28.396  28.529  28.530
 19 A2   51 B1   27 B2   63 A1   64 A1   52 B1   28 B2   20 A2                 
 28.537  28.540  28.540  28.566  28.568  28.601  28.682  28.707
 21 A2   53 B1   65 A1   29 B2   54 B1   66 A1   67 A1   55 B1                 
127.868 127.891 127.894 127.911 127.913 127.949 151.601 151.658
 22 A2   56 B1   30 B2   68 A1   69 A1   57 B1   70 A1   58 B1                 
*******1901.821
 71 A1   59 B1                                                                 

 Beta MOs, Restricted
 -- Occupied --                  
*******-1165.88 -176.31 -176.31 -165.72 -165.72 -165.72 -165.72
  1 B1    1 A1    2 B1    2 A1    3 B1    3 A1    1 A2    1 B2                 
-165.72 -165.72  -35.81  -35.81  -31.30  -31.30  -31.30  -31.30
  4 A1    4 B1    5 B1    5 A1    6 B1    6 A1    2 B2    2 A2                 
-31.297 -31.297 -22.954 -22.954 -22.952 -22.952 -22.952 -22.952
  7 A1    7 B1    8 B1    8 A1    3 B2    3 A2    9 A1    9 B1                 
-22.948 -22.948 -22.948 -22.948 -10.275 -10.205  -6.359  -6.359
 10 B1   10 A1    4 A2    4 B2   11 A1   12 A1   11 B1   13 A1                 
 -4.772  -4.772  -4.757  -4.757  -4.757  -4.757  -2.038  -2.038
 14 A1   12 B1    5 A2    5 B2   15 A1   13 B1   16 A1   14 B1                 
 -2.033  -2.033  -2.033  -2.033  -2.020  -2.020  -2.019  -2.019
  6 B2    6 A2   17 A1   15 B1   18 A1   16 B1    7 B2    7 A2                 
 -0.818  -0.681  -0.661  -0.547  -0.479  -0.434  -0.360  -0.355
 19 A1   20 A1   17 B1   21 A1   18 B1   22 A1    8 B2   19 B1                 
 -0.293  -0.279  -0.268  -0.258
 23 A1    8 A2   20 B1    9 B2                                                 
 -- Virtual --                   
 -0.088  -0.042  -0.033  -0.001   0.030   0.039   0.069   0.088
 24 A1   10 B2   21 B1   25 A1   22 B1   26 A1   11 B2   23 B1                 
  0.089   0.101   0.107   0.122   0.143   0.163   0.182   0.197
 27 A1   28 A1   12 B2   29 A1   24 B1   30 A1   25 B1   31 A1                 
  0.213   0.222   0.227   0.248   0.302   0.318   0.369   0.374
  9 A2   26 B1   32 A1   13 B2   27 B1   33 A1   10 A2   34 A1                 
  0.394   0.398   0.407   0.419   0.429   0.455   0.459   0.463
 14 B2   28 B1   11 A2   35 A1   15 B2   36 A1   29 B1   30 B1                 
  0.505   0.543   0.591   0.622   0.631   0.652   0.681   0.727
 37 A1   16 B2   31 B1   38 A1   32 B1   17 B2   39 A1   40 A1                 
  0.735   0.822   0.893   0.920   1.008   1.124   1.231   1.299
 33 B1   41 A1   42 A1   34 B1   12 A2   18 B2   13 A2   43 A1                 
  1.309   1.347   1.365   1.374   1.399   1.473   1.487   1.561
 35 B1   19 B2   36 B1   44 A1   14 A2   45 A1   37 B1   38 B1                 
  1.649   1.654   1.705   1.987   1.995   1.999   2.024   2.214
 20 B2   46 A1   47 A1   15 A2   48 A1   21 B2   39 B1   49 A1                 
  2.539   2.560   2.641   2.648   2.664   2.838   2.964   3.132
 40 B1   50 A1   41 B1   22 B2   51 A1   23 B2   42 B1   52 A1                 
  3.675   3.714   3.955   3.958   3.980   3.981   3.983   4.037
 53 A1   43 B1   24 B2   16 A2   17 A2   54 A1   44 B1   25 B2                 
  4.047   4.113   4.230   4.269   4.356   4.416   5.973   6.015
 45 B1   55 A1   56 A1   46 B1   57 A1   47 B1   18 A2   48 B1                 
  6.018   6.038   6.049   6.112  23.500  24.181  27.794  27.861
 26 B2   58 A1   59 A1   49 B1   60 A1   61 A1   62 A1   50 B1                 
 28.319  28.351  28.354  28.356  28.378  28.396  28.529  28.530
 19 A2   51 B1   27 B2   63 A1   64 A1   52 B1   28 B2   20 A2                 
 28.537  28.540  28.540  28.566  28.568  28.601  28.682  28.707
 21 A2   53 B1   65 A1   29 B2   54 B1   66 A1   67 A1   55 B1                 
127.868 127.891 127.894 127.911 127.913 127.949 151.601 151.658
 22 A2   56 B1   30 B2   68 A1   69 A1   57 B1   70 A1   58 B1                 
*******1901.821
 71 A1   59 B1                                                                 
 --------------------------------------------------------------

          Ground-State Mulliken Net Atomic Charges

     Atom                 Charge (a.u.)
  ----------------------------------------
      1 H                     0.129668
      2 I                     0.109651
      3 H                     0.129668
      4 I                     0.109651
      5 C                    -0.367624
      6 C                    -0.111014
  ----------------------------------------
  Sum of atomic charges =     0.000000

 -----------------------------------------------------------------
                    Cartesian Multipole Moments
 -----------------------------------------------------------------
    Charge (ESU x 10^10)
                 0.0000
    Dipole Moment (Debye)
         X      -0.0000      Y       0.0000      Z       1.1752
       Tot       1.1752
    Quadrupole Moments (Debye-Ang)
        XX     -65.8900     XY       0.0000     YY     -71.7436
        XZ      -0.0000     YZ      -0.0000     ZZ     -64.4015
    Octopole Moments (Debye-Ang^2)
       XXX      -0.0000    XXY       0.0000    XYY      -0.0000
       YYY       0.0000    XXZ     -14.8759    XYZ      -0.0000
       YYZ      -7.7530    XZZ      -0.0000    YZZ       0.0000
       ZZZ      -4.0001
    Hexadecapole Moments (Debye-Ang^3)
      XXXX   -1168.6045   XXXY       0.0000   XXYY    -229.5046
      XYYY       0.0000   YYYY     -99.8634   XXXZ      -0.0000
      XXYZ      -0.0000   XYYZ      -0.0000   YYYZ      -0.0000
      XXZZ    -248.7601   XYZZ       0.0000   YYZZ     -80.7013
      XZZZ      -0.0000   YZZZ      -0.0000   ZZZZ    -314.1449
 -----------------------------------------------------------------
 Calculating analytic gradient of the SCF energy
 Gradient of SCF Energy
            1           2           3           4           5           6
    1  -0.0000272  -0.0016239   0.0000272   0.0016239  -0.0000000   0.0000000
    2  -0.0000000  -0.0000000  -0.0000000  -0.0000000   0.0000000  -0.0000000
    3  -0.0003941   0.0000560  -0.0003941   0.0000560   0.0046692  -0.0039929
 Max gradient component =       4.669E-03
 RMS gradient           =       1.552E-03
 Gradient time:  CPU 9.65 s  wall 2.52 s
 Geometry Optimization Parameters
   NAtoms,    NIC,     NZ,  NCons,   NDum,   NFix, NCnnct, MaxDiis
        6      27       0       0       0       0       0       0

 Cartesian Hessian Update
 Hessian Updated using BFGS Update


** GEOMETRY OPTIMIZATION IN DELOCALIZED INTERNAL COORDINATES **
   Searching for a Minimum

   Optimization Cycle:   2

                       Coordinates (Angstroms)
     ATOM                X               Y               Z
      1  H        -0.9297771089    0.0000000000    2.7438760242
      2  I        -1.8319392356    0.0000000000   -0.2498840438
      3  H         0.9297771089    0.0000000000    2.7438760242
      4  I         1.8319392356    0.0000000000   -0.2498840438
      5  C         0.0000000000    0.0000000000    2.1882779895
      6  C         0.0000000000    0.0000000000    0.8580832397
   Point Group: c2v   Number of degrees of freedom:     5


   Energy is -13916.442529787

 Hessian Updated using BFGS Update

  5 Hessian modes will be used to form the next step
  Hessian Eigenvalues:
     0.139339    0.157206    0.218341    0.354852    0.591975

 Minimum Search - Taking Simple RFO Step
 Searching for Lamda that Minimizes Along All modes
 Value Taken    Lamda =  -0.00008842
 Step Taken.  Stepsize is  0.018881

                             Maximum     Tolerance    Cnvgd?
         Gradient           0.004075      0.000300      NO
         Displacement       0.012342      0.001200      NO
         Energy change     -0.000521      0.000001      NO


 New Cartesian Coordinates Obtained by Inverse Iteration

 Displacement from previous Coordinates is:  0.029816
 ----------------------------------------------------------------
             Standard Nuclear Orientation (Angstroms)
    I     Atom           X                Y                Z
 ----------------------------------------------------------------
    1      H      -0.9287530979     0.0000000000     2.7462540217
    2      I      -1.8225255171     0.0000000000    -0.2544787880
    3      H       0.9287530979     0.0000000000     2.7462540217
    4      I       1.8225255171     0.0000000000    -0.2544787880
    5      C       0.0000000000     0.0000000000     2.1887270887
    6      C       0.0000000000     0.0000000000     0.8620676338
 ----------------------------------------------------------------
 Molecular Point Group                 C2v   NOp =  4
 Largest Abelian Subgroup              C2v   NOp =  4
 Nuclear Repulsion Energy =   730.9049175266 hartrees
 There are       60 alpha and       60 beta electrons
 Applying Cartesian multipole field
    Component          Value
    ---------          -----
     (2,0,0)        1.00000E-11
     (0,2,0)        2.00000E-11
     (0,0,2)       -3.00000E-11
 Nucleus-field energy     =     0.0000000067 hartrees
 Requested basis set is 6-311++G(d,p)
 There are 70 shells and 182 basis functions
 A cutoff of  1.0D-11 yielded   1985 shell pairs
 There are     13935 function pairs (     15805 Cartesian)
 Smallest overlap matrix eigenvalue = 1.02E-04
 Guess MOs from SCF MO coefficient file

 -----------------------------------------------------------------------
  General SCF calculation program by
  Eric Jon Sundstrom, Paul Horn, Yuezhi Mao, Dmitri Zuev, Alec White,
  David Stuck, Shaama M.S., Shane Yost, Joonho Lee, David Small,
  Daniel Levine, Susi Lehtola, Hugh Burton, Evgeny Epifanovsky
 -----------------------------------------------------------------------
 Exchange:     0.2000 Hartree-Fock + 0.0800 Slater + 0.7200 B88
 Correlation:  0.1900 VWN1RPA + 0.8100 LYP
 Using SG-1 standard quadrature grid
 using 4 threads for integral computing
 -------------------------------------------------------
 OpenMP Integral computing Module                
 Release: version 2.0, May 2017, Q-Chem Inc. Pleasanton 
 -------------------------------------------------------
 -------------------------------------------------------
 OpenMP BLAS3 based DFT computing Module                
 Release: version 1.0, May 2013, Q-Chem Inc. Pittsburgh 
 -------------------------------------------------------
 A restricted SCF calculation will be
 performed using DIIS
 SCF converges when DIIS error is below 1.0e-08
 ---------------------------------------
  Cycle       Energy         DIIS error
 ---------------------------------------
    1  -13916.4425496257      7.15e-05  
    2  -13916.4425670495      5.40e-05  
    3  -13916.4425685433      5.11e-05  
    4  -13916.4425797575      7.70e-06  
    5  -13916.4425800055      2.22e-06  
    6  -13916.4425800249      8.95e-07  
    7  -13916.4425800291      7.76e-08  
    8  -13916.4425800291      2.73e-08  
    9  -13916.4425800293      6.25e-09  Convergence criterion met
 ---------------------------------------
 SCF time:   CPU 22.87s  wall 6.00s 
 SCF   energy in the final basis set =   -13916.4425800293
 Total energy in the final basis set =   -13916.4425800293

 --------------------------------------------------------------
             Orbital Energies (a.u.) and Symmetries
 --------------------------------------------------------------

 Alpha MOs, Restricted
 -- Occupied --                  
*******-1165.88 -176.31 -176.31 -165.72 -165.72 -165.72 -165.72
  1 B1    1 A1    2 B1    2 A1    3 B1    3 A1    1 A2    1 B2                 
-165.71 -165.71  -35.81  -35.81  -31.30  -31.30  -31.30  -31.30
  4 A1    4 B1    5 B1    5 A1    6 B1    6 A1    2 B2    2 A2                 
-31.297 -31.297 -22.954 -22.954 -22.952 -22.952 -22.952 -22.952
  7 A1    7 B1    8 B1    8 A1    3 B2    3 A2    9 A1    9 B1                 
-22.948 -22.948 -22.948 -22.948 -10.275 -10.205  -6.359  -6.359
 10 B1   10 A1    4 A2    4 B2   11 A1   12 A1   11 B1   13 A1                 
 -4.772  -4.772  -4.757  -4.757  -4.756  -4.756  -2.037  -2.037
 14 A1   12 B1    5 A2    5 B2   15 A1   13 B1   16 A1   14 B1                 
 -2.033  -2.033  -2.033  -2.033  -2.020  -2.020  -2.019  -2.019
  6 B2    6 A2   17 A1   15 B1   18 A1   16 B1    7 B2    7 A2                 
 -0.819  -0.681  -0.661  -0.547  -0.479  -0.435  -0.360  -0.355
 19 A1   20 A1   17 B1   21 A1   18 B1   22 A1    8 B2   19 B1                 
 -0.293  -0.278  -0.267  -0.258
 23 A1    8 A2   20 B1    9 B2                                                 
 -- Virtual --                   
 -0.087  -0.042  -0.033  -0.001   0.030   0.039   0.069   0.088
 24 A1   10 B2   21 B1   25 A1   22 B1   26 A1   11 B2   23 B1                 
  0.089   0.101   0.107   0.122   0.143   0.163   0.182   0.198
 27 A1   28 A1   12 B2   29 A1   24 B1   30 A1   25 B1   31 A1                 
  0.213   0.222   0.227   0.249   0.303   0.319   0.369   0.374
  9 A2   26 B1   32 A1   13 B2   27 B1   33 A1   10 A2   34 A1                 
  0.393   0.398   0.408   0.419   0.429   0.455   0.462   0.463
 14 B2   28 B1   11 A2   35 A1   15 B2   36 A1   29 B1   30 B1                 
  0.506   0.543   0.591   0.624   0.632   0.652   0.682   0.727
 37 A1   16 B2   31 B1   38 A1   32 B1   17 B2   39 A1   40 A1                 
  0.735   0.823   0.896   0.919   1.008   1.126   1.232   1.298
 33 B1   41 A1   42 A1   34 B1   12 A2   18 B2   13 A2   43 A1                 
  1.310   1.348   1.368   1.374   1.399   1.471   1.489   1.563
 35 B1   19 B2   36 B1   44 A1   14 A2   45 A1   37 B1   38 B1                 
  1.650   1.655   1.705   1.987   1.998   2.002   2.026   2.217
 20 B2   46 A1   47 A1   15 A2   48 A1   21 B2   39 B1   49 A1                 
  2.539   2.558   2.642   2.649   2.666   2.839   2.966   3.135
 40 B1   50 A1   41 B1   22 B2   51 A1   23 B2   42 B1   52 A1                 
  3.674   3.714   3.955   3.958   3.980   3.981   3.983   4.037
 53 A1   43 B1   24 B2   16 A2   54 A1   17 A2   44 B1   25 B2                 
  4.050   4.114   4.229   4.270   4.359   4.417   5.973   6.016
 45 B1   55 A1   56 A1   46 B1   57 A1   47 B1   18 A2   48 B1                 
  6.019   6.036   6.050   6.115  23.500  24.195  27.796  27.861
 26 B2   58 A1   59 A1   49 B1   60 A1   61 A1   62 A1   50 B1                 
 28.320  28.353  28.355  28.355  28.379  28.398  28.529  28.531
 19 A2   51 B1   27 B2   63 A1   64 A1   52 B1   28 B2   20 A2                 
 28.537  28.540  28.540  28.566  28.570  28.601  28.682  28.708
 21 A2   65 A1   53 B1   29 B2   54 B1   66 A1   67 A1   55 B1                 
127.868 127.892 127.895 127.910 127.914 127.951 151.603 151.658
 22 A2   56 B1   30 B2   68 A1   69 A1   57 B1   70 A1   58 B1                 
*******1901.821
 71 A1   59 B1                                                                 

 Beta MOs, Restricted
 -- Occupied --                  
*******-1165.88 -176.31 -176.31 -165.72 -165.72 -165.72 -165.72
  1 B1    1 A1    2 B1    2 A1    3 B1    3 A1    1 A2    1 B2                 
-165.71 -165.71  -35.81  -35.81  -31.30  -31.30  -31.30  -31.30
  4 A1    4 B1    5 B1    5 A1    6 B1    6 A1    2 B2    2 A2                 
-31.297 -31.297 -22.954 -22.954 -22.952 -22.952 -22.952 -22.952
  7 A1    7 B1    8 B1    8 A1    3 B2    3 A2    9 A1    9 B1                 
-22.948 -22.948 -22.948 -22.948 -10.275 -10.205  -6.359  -6.359
 10 B1   10 A1    4 A2    4 B2   11 A1   12 A1   11 B1   13 A1                 
 -4.772  -4.772  -4.757  -4.757  -4.756  -4.756  -2.037  -2.037
 14 A1   12 B1    5 A2    5 B2   15 A1   13 B1   16 A1   14 B1                 
 -2.033  -2.033  -2.033  -2.033  -2.020  -2.020  -2.019  -2.019
  6 B2    6 A2   17 A1   15 B1   18 A1   16 B1    7 B2    7 A2                 
 -0.819  -0.681  -0.661  -0.547  -0.479  -0.435  -0.360  -0.355
 19 A1   20 A1   17 B1   21 A1   18 B1   22 A1    8 B2   19 B1                 
 -0.293  -0.278  -0.267  -0.258
 23 A1    8 A2   20 B1    9 B2                                                 
 -- Virtual --                   
 -0.087  -0.042  -0.033  -0.001   0.030   0.039   0.069   0.088
 24 A1   10 B2   21 B1   25 A1   22 B1   26 A1   11 B2   23 B1                 
  0.089   0.101   0.107   0.122   0.143   0.163   0.182   0.198
 27 A1   28 A1   12 B2   29 A1   24 B1   30 A1   25 B1   31 A1                 
  0.213   0.222   0.227   0.249   0.303   0.319   0.369   0.374
  9 A2   26 B1   32 A1   13 B2   27 B1   33 A1   10 A2   34 A1                 
  0.393   0.398   0.408   0.419   0.429   0.455   0.462   0.463
 14 B2   28 B1   11 A2   35 A1   15 B2   36 A1   29 B1   30 B1                 
  0.506   0.543   0.591   0.624   0.632   0.652   0.682   0.727
 37 A1   16 B2   31 B1   38 A1   32 B1   17 B2   39 A1   40 A1                 
  0.735   0.823   0.896   0.919   1.008   1.126   1.232   1.298
 33 B1   41 A1   42 A1   34 B1   12 A2   18 B2   13 A2   43 A1                 
  1.310   1.348   1.368   1.374   1.399   1.471   1.489   1.563
 35 B1   19 B2   36 B1   44 A1   14 A2   45 A1   37 B1   38 B1                 
  1.650   1.655   1.705   1.987   1.998   2.002   2.026   2.217
 20 B2   46 A1   47 A1   15 A2   48 A1   21 B2   39 B1   49 A1                 
  2.539   2.558   2.642   2.649   2.666   2.839   2.966   3.135
 40 B1   50 A1   41 B1   22 B2   51 A1   23 B2   42 B1   52 A1                 
  3.674   3.714   3.955   3.958   3.980   3.981   3.983   4.037
 53 A1   43 B1   24 B2   16 A2   54 A1   17 A2   44 B1   25 B2                 
  4.050   4.114   4.229   4.270   4.359   4.417   5.973   6.016
 45 B1   55 A1   56 A1   46 B1   57 A1   47 B1   18 A2   48 B1                 
  6.019   6.036   6.050   6.115  23.500  24.195  27.796  27.861
 26 B2   58 A1   59 A1   49 B1   60 A1   61 A1   62 A1   50 B1                 
 28.320  28.353  28.355  28.355  28.379  28.398  28.529  28.531
 19 A2   51 B1   27 B2   63 A1   64 A1   52 B1   28 B2   20 A2                 
 28.537  28.540  28.540  28.566  28.570  28.601  28.682  28.708
 21 A2   65 A1   53 B1   29 B2   54 B1   66 A1   67 A1   55 B1                 
127.868 127.892 127.895 127.910 127.914 127.951 151.603 151.658
 22 A2   56 B1   30 B2   68 A1   69 A1   57 B1   70 A1   58 B1                 
*******1901.821
 71 A1   59 B1                                                                 
 --------------------------------------------------------------

          Ground-State Mulliken Net Atomic Charges

     Atom                 Charge (a.u.)
  ----------------------------------------
      1 H                     0.129642
      2 I                     0.110350
      3 H                     0.129642
      4 I                     0.110350
      5 C                    -0.368058
      6 C                    -0.111925
  ----------------------------------------
  Sum of atomic charges =     0.000000

 -----------------------------------------------------------------
                    Cartesian Multipole Moments
 -----------------------------------------------------------------
    Charge (ESU x 10^10)
                 0.0000
    Dipole Moment (Debye)
         X       0.0000      Y       0.0000      Z       1.1757
       Tot       1.1757
    Quadrupole Moments (Debye-Ang)
        XX     -65.9832     XY       0.0000     YY     -71.7221
        XZ      -0.0000     YZ      -0.0000     ZZ     -64.3354
    Octopole Moments (Debye-Ang^2)
       XXX      -0.0000    XXY       0.0000    XYY       0.0000
       YYY       0.0000    XXZ     -14.6910    XYZ       0.0000
       YYZ      -7.4945    XZZ      -0.0000    YZZ       0.0000
       ZZZ      -3.2605
    Hexadecapole Moments (Debye-Ang^3)
      XXXX   -1159.3474   XXXY       0.0000   XXYY    -227.5206
      XYYY       0.0000   YYYY     -99.8055   XXXZ      -0.0000
      XXYZ       0.0000   XYYZ       0.0000   YYYZ      -0.0000
      XXZZ    -246.7003   XYZZ       0.0000   YYZZ     -80.8457
      XZZZ       0.0000   YZZZ      -0.0000   ZZZZ    -314.8019
 -----------------------------------------------------------------
 Calculating analytic gradient of the SCF energy
 Gradient of SCF Energy
            1           2           3           4           5           6
    1   0.0000578  -0.0002226  -0.0000578   0.0002226  -0.0000000  -0.0000000
    2  -0.0000000   0.0000000   0.0000000   0.0000000  -0.0000000  -0.0000000
    3  -0.0002155   0.0000451  -0.0002155   0.0000451   0.0005856  -0.0002448
 Max gradient component =       5.856E-04
 RMS gradient           =       1.834E-04
 Gradient time:  CPU 9.74 s  wall 2.54 s
 Geometry Optimization Parameters
   NAtoms,    NIC,     NZ,  NCons,   NDum,   NFix, NCnnct, MaxDiis
        6      27       0       0       0       0       0       0

 Cartesian Hessian Update
 Hessian Updated using BFGS Update


** GEOMETRY OPTIMIZATION IN DELOCALIZED INTERNAL COORDINATES **
   Searching for a Minimum

   Optimization Cycle:   3

                       Coordinates (Angstroms)
     ATOM                X               Y               Z
      1  H        -0.9287530979    0.0000000000    2.7462540217
      2  I        -1.8225255171    0.0000000000   -0.2544787880
      3  H         0.9287530979    0.0000000000    2.7462540217
      4  I         1.8225255171    0.0000000000   -0.2544787880
      5  C         0.0000000000    0.0000000000    2.1887270887
      6  C         0.0000000000    0.0000000000    0.8620676338
   Point Group: c2v   Number of degrees of freedom:     5


   Energy is -13916.442580029

 Hessian Updated using BFGS Update

  5 Hessian modes will be used to form the next step
  Hessian Eigenvalues:
     0.139801    0.145053    0.200750    0.354139    0.604274

 Minimum Search - Taking Simple RFO Step
 Searching for Lamda that Minimizes Along All modes
 Value Taken    Lamda =  -0.00000260
 Step Taken.  Stepsize is  0.003966

                             Maximum     Tolerance    Cnvgd?
         Gradient           0.000468      0.000300      NO
         Displacement       0.002952      0.001200      NO
         Energy change     -0.000050      0.000001      NO


 New Cartesian Coordinates Obtained by Inverse Iteration

 Displacement from previous Coordinates is:  0.006970
 ----------------------------------------------------------------
             Standard Nuclear Orientation (Angstroms)
    I     Atom           X                Y                Z
 ----------------------------------------------------------------
    1      H      -0.9284861927     0.0000000000     2.7473966591
    2      I      -1.8207388542     0.0000000000    -0.2559355827
    3      H       0.9284861927     0.0000000000     2.7473966591
    4      I       1.8207388542     0.0000000000    -0.2559355827
    5      C       0.0000000000     0.0000000000     2.1889299074
    6      C       0.0000000000     0.0000000000     0.8624931297
 ----------------------------------------------------------------
 Molecular Point Group                 C2v   NOp =  4
 Largest Abelian Subgroup              C2v   NOp =  4
 Nuclear Repulsion Energy =   731.3220538425 hartrees
 There are       60 alpha and       60 beta electrons
 Applying Cartesian multipole field
    Component          Value
    ---------          -----
     (2,0,0)        1.00000E-11
     (0,2,0)        2.00000E-11
     (0,0,2)       -3.00000E-11
 Nucleus-field energy     =     0.0000000067 hartrees
 Requested basis set is 6-311++G(d,p)
 There are 70 shells and 182 basis functions
 A cutoff of  1.0D-11 yielded   1985 shell pairs
 There are     13935 function pairs (     15805 Cartesian)
 Smallest overlap matrix eigenvalue = 1.02E-04
 Guess MOs from SCF MO coefficient file

 -----------------------------------------------------------------------
  General SCF calculation program by
  Eric Jon Sundstrom, Paul Horn, Yuezhi Mao, Dmitri Zuev, Alec White,
  David Stuck, Shaama M.S., Shane Yost, Joonho Lee, David Small,
  Daniel Levine, Susi Lehtola, Hugh Burton, Evgeny Epifanovsky
 -----------------------------------------------------------------------
 Exchange:     0.2000 Hartree-Fock + 0.0800 Slater + 0.7200 B88
 Correlation:  0.1900 VWN1RPA + 0.8100 LYP
 Using SG-1 standard quadrature grid
 using 4 threads for integral computing
 -------------------------------------------------------
 OpenMP Integral computing Module                
 Release: version 2.0, May 2017, Q-Chem Inc. Pleasanton 
 -------------------------------------------------------
 -------------------------------------------------------
 OpenMP BLAS3 based DFT computing Module                
 Release: version 1.0, May 2013, Q-Chem Inc. Pittsburgh 
 -------------------------------------------------------
 A restricted SCF calculation will be
 performed using DIIS
 SCF converges when DIIS error is below 1.0e-08
 ---------------------------------------
  Cycle       Energy         DIIS error
 ---------------------------------------
    1  -13916.4425801854      1.28e-05  
    2  -13916.4425810438      8.07e-06  
    3  -13916.4425809738      9.14e-06  
    4  -13916.4425813269      1.39e-06  
    5  -13916.4425813360      2.07e-07  
    6  -13916.4425813361      7.88e-08  
    7  -13916.4425813362      3.45e-08  
    8  -13916.4425813362      3.45e-09  Convergence criterion met
 ---------------------------------------
 SCF time:   CPU 20.38s  wall 5.00s 
 SCF   energy in the final basis set =   -13916.4425813362
 Total energy in the final basis set =   -13916.4425813362

 --------------------------------------------------------------
             Orbital Energies (a.u.) and Symmetries
 --------------------------------------------------------------

 Alpha MOs, Restricted
 -- Occupied --                  
*******-1165.88 -176.31 -176.31 -165.72 -165.72 -165.71 -165.71
  1 B1    1 A1    2 B1    2 A1    3 B1    3 A1    1 A2    1 B2                 
-165.71 -165.71  -35.81  -35.81  -31.30  -31.30  -31.30  -31.30
  4 A1    4 B1    5 B1    5 A1    6 B1    6 A1    2 B2    2 A2                 
-31.297 -31.297 -22.954 -22.954 -22.952 -22.952 -22.952 -22.952
  7 A1    7 B1    8 B1    8 A1    3 B2    3 A2    9 A1    9 B1                 
-22.948 -22.948 -22.948 -22.948 -10.275 -10.205  -6.359  -6.359
 10 B1   10 A1    4 A2    4 B2   11 A1   12 A1   11 B1   13 A1                 
 -4.772  -4.772  -4.757  -4.757  -4.756  -4.756  -2.037  -2.037
 14 A1   12 B1    5 A2    5 B2   15 A1   13 B1   16 A1   14 B1                 
 -2.033  -2.033  -2.033  -2.033  -2.020  -2.020  -2.019  -2.019
  6 B2    6 A2   17 A1   15 B1   18 A1   16 B1    7 B2    7 A2                 
 -0.819  -0.682  -0.661  -0.548  -0.479  -0.435  -0.360  -0.355
 19 A1   20 A1   17 B1   21 A1   18 B1   22 A1    8 B2   19 B1                 
 -0.293  -0.278  -0.267  -0.258
 23 A1    8 A2   20 B1    9 B2                                                 
 -- Virtual --                   
 -0.086  -0.042  -0.033  -0.001   0.030   0.039   0.069   0.089
 24 A1   10 B2   21 B1   25 A1   22 B1   26 A1   11 B2   23 B1                 
  0.089   0.101   0.107   0.122   0.143   0.163   0.181   0.198
 27 A1   28 A1   12 B2   29 A1   24 B1   30 A1   25 B1   31 A1                 
  0.213   0.222   0.227   0.249   0.303   0.320   0.369   0.374
  9 A2   26 B1   32 A1   13 B2   27 B1   33 A1   10 A2   34 A1                 
  0.393   0.398   0.408   0.419   0.429   0.456   0.462   0.463
 14 B2   28 B1   11 A2   35 A1   15 B2   36 A1   29 B1   30 B1                 
  0.506   0.543   0.590   0.625   0.632   0.652   0.682   0.727
 37 A1   16 B2   31 B1   38 A1   32 B1   17 B2   39 A1   40 A1                 
  0.735   0.823   0.896   0.919   1.008   1.126   1.232   1.298
 33 B1   41 A1   42 A1   34 B1   12 A2   18 B2   13 A2   43 A1                 
  1.310   1.348   1.368   1.373   1.399   1.470   1.489   1.563
 35 B1   19 B2   36 B1   44 A1   14 A2   45 A1   37 B1   38 B1                 
  1.650   1.655   1.705   1.986   1.998   2.002   2.025   2.217
 20 B2   46 A1   47 A1   15 A2   48 A1   21 B2   39 B1   49 A1                 
  2.539   2.557   2.642   2.649   2.666   2.839   2.966   3.135
 40 B1   50 A1   41 B1   22 B2   51 A1   23 B2   42 B1   52 A1                 
  3.674   3.713   3.955   3.958   3.980   3.981   3.983   4.037
 53 A1   43 B1   24 B2   16 A2   54 A1   17 A2   44 B1   25 B2                 
  4.051   4.114   4.229   4.270   4.360   4.417   5.973   6.017
 45 B1   55 A1   56 A1   46 B1   57 A1   47 B1   18 A2   48 B1                 
  6.019   6.036   6.050   6.116  23.499  24.195  27.796  27.861
 26 B2   58 A1   59 A1   49 B1   60 A1   61 A1   62 A1   50 B1                 
 28.320  28.353  28.355  28.355  28.379  28.398  28.529  28.531
 19 A2   51 B1   27 B2   63 A1   64 A1   52 B1   28 B2   20 A2                 
 28.537  28.540  28.540  28.566  28.570  28.602  28.682  28.708
 21 A2   65 A1   53 B1   29 B2   54 B1   66 A1   67 A1   55 B1                 
127.868 127.892 127.895 127.909 127.914 127.951 151.603 151.658
 22 A2   56 B1   30 B2   68 A1   69 A1   57 B1   70 A1   58 B1                 
*******1901.821
 71 A1   59 B1                                                                 

 Beta MOs, Restricted
 -- Occupied --                  
*******-1165.88 -176.31 -176.31 -165.72 -165.72 -165.71 -165.71
  1 B1    1 A1    2 B1    2 A1    3 B1    3 A1    1 A2    1 B2                 
-165.71 -165.71  -35.81  -35.81  -31.30  -31.30  -31.30  -31.30
  4 A1    4 B1    5 B1    5 A1    6 B1    6 A1    2 B2    2 A2                 
-31.297 -31.297 -22.954 -22.954 -22.952 -22.952 -22.952 -22.952
  7 A1    7 B1    8 B1    8 A1    3 B2    3 A2    9 A1    9 B1                 
-22.948 -22.948 -22.948 -22.948 -10.275 -10.205  -6.359  -6.359
 10 B1   10 A1    4 A2    4 B2   11 A1   12 A1   11 B1   13 A1                 
 -4.772  -4.772  -4.757  -4.757  -4.756  -4.756  -2.037  -2.037
 14 A1   12 B1    5 A2    5 B2   15 A1   13 B1   16 A1   14 B1                 
 -2.033  -2.033  -2.033  -2.033  -2.020  -2.020  -2.019  -2.019
  6 B2    6 A2   17 A1   15 B1   18 A1   16 B1    7 B2    7 A2                 
 -0.819  -0.682  -0.661  -0.548  -0.479  -0.435  -0.360  -0.355
 19 A1   20 A1   17 B1   21 A1   18 B1   22 A1    8 B2   19 B1                 
 -0.293  -0.278  -0.267  -0.258
 23 A1    8 A2   20 B1    9 B2                                                 
 -- Virtual --                   
 -0.086  -0.042  -0.033  -0.001   0.030   0.039   0.069   0.089
 24 A1   10 B2   21 B1   25 A1   22 B1   26 A1   11 B2   23 B1                 
  0.089   0.101   0.107   0.122   0.143   0.163   0.181   0.198
 27 A1   28 A1   12 B2   29 A1   24 B1   30 A1   25 B1   31 A1                 
  0.213   0.222   0.227   0.249   0.303   0.320   0.369   0.374
  9 A2   26 B1   32 A1   13 B2   27 B1   33 A1   10 A2   34 A1                 
  0.393   0.398   0.408   0.419   0.429   0.456   0.462   0.463
 14 B2   28 B1   11 A2   35 A1   15 B2   36 A1   29 B1   30 B1                 
  0.506   0.543   0.590   0.625   0.632   0.652   0.682   0.727
 37 A1   16 B2   31 B1   38 A1   32 B1   17 B2   39 A1   40 A1                 
  0.735   0.823   0.896   0.919   1.008   1.126   1.232   1.298
 33 B1   41 A1   42 A1   34 B1   12 A2   18 B2   13 A2   43 A1                 
  1.310   1.348   1.368   1.373   1.399   1.470   1.489   1.563
 35 B1   19 B2   36 B1   44 A1   14 A2   45 A1   37 B1   38 B1                 
  1.650   1.655   1.705   1.986   1.998   2.002   2.025   2.217
 20 B2   46 A1   47 A1   15 A2   48 A1   21 B2   39 B1   49 A1                 
  2.539   2.557   2.642   2.649   2.666   2.839   2.966   3.135
 40 B1   50 A1   41 B1   22 B2   51 A1   23 B2   42 B1   52 A1                 
  3.674   3.713   3.955   3.958   3.980   3.981   3.983   4.037
 53 A1   43 B1   24 B2   16 A2   54 A1   17 A2   44 B1   25 B2                 
  4.051   4.114   4.229   4.270   4.360   4.417   5.973   6.017
 45 B1   55 A1   56 A1   46 B1   57 A1   47 B1   18 A2   48 B1                 
  6.019   6.036   6.050   6.116  23.499  24.195  27.796  27.861
 26 B2   58 A1   59 A1   49 B1   60 A1   61 A1   62 A1   50 B1                 
 28.320  28.353  28.355  28.355  28.379  28.398  28.529  28.531
 19 A2   51 B1   27 B2   63 A1   64 A1   52 B1   28 B2   20 A2                 
 28.537  28.540  28.540  28.566  28.570  28.602  28.682  28.708
 21 A2   65 A1   53 B1   29 B2   54 B1   66 A1   67 A1   55 B1                 
127.868 127.892 127.895 127.909 127.914 127.951 151.603 151.658
 22 A2   56 B1   30 B2   68 A1   69 A1   57 B1   70 A1   58 B1                 
*******1901.821
 71 A1   59 B1                                                                 
 --------------------------------------------------------------

          Ground-State Mulliken Net Atomic Charges

     Atom                 Charge (a.u.)
  ----------------------------------------
      1 H                     0.129698
      2 I                     0.110550
      3 H                     0.129698
      4 I                     0.110550
      5 C                    -0.368256
      6 C                    -0.112240
  ----------------------------------------
  Sum of atomic charges =     0.000000

 -----------------------------------------------------------------
                    Cartesian Multipole Moments
 -----------------------------------------------------------------
    Charge (ESU x 10^10)
                 0.0000
    Dipole Moment (Debye)
         X       0.0000      Y       0.0000      Z       1.1755
       Tot       1.1755
    Quadrupole Moments (Debye-Ang)
        XX     -66.0013     XY      -0.0000     YY     -71.7202
        XZ       0.0000     YZ      -0.0000     ZZ     -64.3187
    Octopole Moments (Debye-Ang^2)
       XXX       0.0000    XXY       0.0000    XYY       0.0000
       YYY      -0.0000    XXZ     -14.6309    XYZ      -0.0000
       YYZ      -7.4162    XZZ       0.0000    YZZ      -0.0000
       ZZZ      -3.0077
    Hexadecapole Moments (Debye-Ang^3)
      XXXX   -1157.6038   XXXY      -0.0000   XXYY    -227.1443
      XYYY      -0.0000   YYYY     -99.7995   XXXZ       0.0000
      XXYZ       0.0000   XYYZ       0.0000   YYYZ      -0.0000
      XXZZ    -246.3155   XYZZ      -0.0000   YYZZ     -80.9063
      XZZZ       0.0000   YZZZ      -0.0000   ZZZZ    -314.9933
 -----------------------------------------------------------------
 Calculating analytic gradient of the SCF energy
 Gradient of SCF Energy
            1           2           3           4           5           6
    1  -0.0000149   0.0000122   0.0000149  -0.0000122  -0.0000000   0.0000000
    2  -0.0000000  -0.0000000  -0.0000000  -0.0000000   0.0000000   0.0000000
    3  -0.0000278  -0.0000030  -0.0000278  -0.0000030   0.0000695  -0.0000080
 Max gradient component =       6.953E-05
 RMS gradient           =       2.000E-05
 Gradient time:  CPU 9.63 s  wall 2.52 s
 Geometry Optimization Parameters
   NAtoms,    NIC,     NZ,  NCons,   NDum,   NFix, NCnnct, MaxDiis
        6      27       0       0       0       0       0       0

 Cartesian Hessian Update
 Hessian Updated using BFGS Update


** GEOMETRY OPTIMIZATION IN DELOCALIZED INTERNAL COORDINATES **
   Searching for a Minimum

   Optimization Cycle:   4

                       Coordinates (Angstroms)
     ATOM                X               Y               Z
      1  H        -0.9284861927    0.0000000000    2.7473966591
      2  I        -1.8207388542    0.0000000000   -0.2559355827
      3  H         0.9284861927    0.0000000000    2.7473966591
      4  I         1.8207388542    0.0000000000   -0.2559355827
      5  C         0.0000000000    0.0000000000    2.1889299074
      6  C         0.0000000000    0.0000000000    0.8624931297
   Point Group: c2v   Number of degrees of freedom:     5


   Energy is -13916.442581336

 Hessian Updated using BFGS Update

  5 Hessian modes will be used to form the next step
  Hessian Eigenvalues:
     0.131984    0.141169    0.217645    0.353919    0.603216

 Minimum Search - Taking Simple RFO Step
 Searching for Lamda that Minimizes Along All modes
 Value Taken    Lamda =   0.00000000
 Step Taken.  Stepsize is  0.000367

                             Maximum     Tolerance    Cnvgd?
         Gradient           0.000038      0.000300     YES
         Displacement       0.000221      0.001200     YES
         Energy change     -0.000001      0.000001      NO


                       Distance Matrix (Angstroms)
             H (  1)   I (  2)   H (  3)   I (  4)   C (  5)
   I (  2)  3.133069
   H (  3)  1.856972  4.071639
   I (  4)  4.071639  3.641478  3.133069
   C (  5)  1.083500  3.048353  1.083500  3.048353
   C (  6)  2.101178  2.136814  2.101178  2.136814  1.326437

 Final energy is   -13916.442581336200     


 ******************************
 **  OPTIMIZATION CONVERGED  **
 ******************************

                       Coordinates (Angstroms)
     ATOM                X               Y               Z
      1  H        -0.9284861927    0.0000000000    2.7473966591
      2  I        -1.8207388542    0.0000000000   -0.2559355827
      3  H         0.9284861927    0.0000000000    2.7473966591
      4  I         1.8207388542    0.0000000000   -0.2559355827
      5  C         0.0000000000    0.0000000000    2.1889299074
      6  C         0.0000000000    0.0000000000    0.8624931297

Z-matrix Print:
$molecule
0 1
I 
C  1 2.136814
C  2 1.326437 1 121.561237
H  3 1.083500 2 121.026107 1 -180.000000 0
H  3 1.083500 2 121.026107 1 -0.000000 0
I  2 2.136814 1 116.877526 3 -180.000000 0
$end


 --------------------------------------------------------------
             Orbital Energies (a.u.) and Symmetries
 --------------------------------------------------------------

 Alpha MOs, Restricted
 -- Occupied --                  
*******-1165.88 -176.31 -176.31 -165.72 -165.72 -165.71 -165.71
  1 B1    1 A1    2 B1    2 A1    3 B1    3 A1    1 A2    1 B2                 
-165.71 -165.71  -35.81  -35.81  -31.30  -31.30  -31.30  -31.30
  4 A1    4 B1    5 B1    5 A1    6 B1    6 A1    2 B2    2 A2                 
-31.297 -31.297 -22.954 -22.954 -22.952 -22.952 -22.952 -22.952
  7 A1    7 B1    8 B1    8 A1    3 B2    3 A2    9 A1    9 B1                 
-22.948 -22.948 -22.948 -22.948 -10.275 -10.205  -6.359  -6.359
 10 B1   10 A1    4 A2    4 B2   11 A1   12 A1   11 B1   13 A1                 
 -4.772  -4.772  -4.757  -4.757  -4.756  -4.756  -2.037  -2.037
 14 A1   12 B1    5 A2    5 B2   15 A1   13 B1   16 A1   14 B1                 
 -2.033  -2.033  -2.033  -2.033  -2.020  -2.020  -2.019  -2.019
  6 B2    6 A2   17 A1   15 B1   18 A1   16 B1    7 B2    7 A2                 
 -0.819  -0.682  -0.661  -0.548  -0.479  -0.435  -0.360  -0.355
 19 A1   20 A1   17 B1   21 A1   18 B1   22 A1    8 B2   19 B1                 
 -0.293  -0.278  -0.267  -0.258
 23 A1    8 A2   20 B1    9 B2                                                 
 -- Virtual --                   
 -0.086  -0.042  -0.033  -0.001   0.030   0.039   0.069   0.089
 24 A1   10 B2   21 B1   25 A1   22 B1   26 A1   11 B2   23 B1                 
  0.089   0.101   0.107   0.122   0.143   0.163   0.181   0.198
 27 A1   28 A1   12 B2   29 A1   24 B1   30 A1   25 B1   31 A1                 
  0.213   0.222   0.227   0.249   0.303   0.320   0.369   0.374
  9 A2   26 B1   32 A1   13 B2   27 B1   33 A1   10 A2   34 A1                 
  0.393   0.398   0.408   0.419   0.429   0.456   0.462   0.463
 14 B2   28 B1   11 A2   35 A1   15 B2   36 A1   29 B1   30 B1                 
  0.506   0.543   0.590   0.625   0.632   0.652   0.682   0.727
 37 A1   16 B2   31 B1   38 A1   32 B1   17 B2   39 A1   40 A1                 
  0.735   0.823   0.896   0.919   1.008   1.126   1.232   1.298
 33 B1   41 A1   42 A1   34 B1   12 A2   18 B2   13 A2   43 A1                 
  1.310   1.348   1.368   1.373   1.399   1.470   1.489   1.563
 35 B1   19 B2   36 B1   44 A1   14 A2   45 A1   37 B1   38 B1                 
  1.650   1.655   1.705   1.986   1.998   2.002   2.025   2.217
 20 B2   46 A1   47 A1   15 A2   48 A1   21 B2   39 B1   49 A1                 
  2.539   2.557   2.642   2.649   2.666   2.839   2.966   3.135
 40 B1   50 A1   41 B1   22 B2   51 A1   23 B2   42 B1   52 A1                 
  3.674   3.713   3.955   3.958   3.980   3.981   3.983   4.037
 53 A1   43 B1   24 B2   16 A2   54 A1   17 A2   44 B1   25 B2                 
  4.051   4.114   4.229   4.270   4.360   4.417   5.973   6.017
 45 B1   55 A1   56 A1   46 B1   57 A1   47 B1   18 A2   48 B1                 
  6.019   6.036   6.050   6.116  23.499  24.195  27.796  27.861
 26 B2   58 A1   59 A1   49 B1   60 A1   61 A1   62 A1   50 B1                 
 28.320  28.353  28.355  28.355  28.379  28.398  28.529  28.531
 19 A2   51 B1   27 B2   63 A1   64 A1   52 B1   28 B2   20 A2                 
 28.537  28.540  28.540  28.566  28.570  28.602  28.682  28.708
 21 A2   65 A1   53 B1   29 B2   54 B1   66 A1   67 A1   55 B1                 
127.868 127.892 127.895 127.909 127.914 127.951 151.603 151.658
 22 A2   56 B1   30 B2   68 A1   69 A1   57 B1   70 A1   58 B1                 
*******1901.821
 71 A1   59 B1                                                                 

 Beta MOs, Restricted
 -- Occupied --                  
*******-1165.88 -176.31 -176.31 -165.72 -165.72 -165.71 -165.71
  1 B1    1 A1    2 B1    2 A1    3 B1    3 A1    1 A2    1 B2                 
-165.71 -165.71  -35.81  -35.81  -31.30  -31.30  -31.30  -31.30
  4 A1    4 B1    5 B1    5 A1    6 B1    6 A1    2 B2    2 A2                 
-31.297 -31.297 -22.954 -22.954 -22.952 -22.952 -22.952 -22.952
  7 A1    7 B1    8 B1    8 A1    3 B2    3 A2    9 A1    9 B1                 
-22.948 -22.948 -22.948 -22.948 -10.275 -10.205  -6.359  -6.359
 10 B1   10 A1    4 A2    4 B2   11 A1   12 A1   11 B1   13 A1                 
 -4.772  -4.772  -4.757  -4.757  -4.756  -4.756  -2.037  -2.037
 14 A1   12 B1    5 A2    5 B2   15 A1   13 B1   16 A1   14 B1                 
 -2.033  -2.033  -2.033  -2.033  -2.020  -2.020  -2.019  -2.019
  6 B2    6 A2   17 A1   15 B1   18 A1   16 B1    7 B2    7 A2                 
 -0.819  -0.682  -0.661  -0.548  -0.479  -0.435  -0.360  -0.355
 19 A1   20 A1   17 B1   21 A1   18 B1   22 A1    8 B2   19 B1                 
 -0.293  -0.278  -0.267  -0.258
 23 A1    8 A2   20 B1    9 B2                                                 
 -- Virtual --                   
 -0.086  -0.042  -0.033  -0.001   0.030   0.039   0.069   0.089
 24 A1   10 B2   21 B1   25 A1   22 B1   26 A1   11 B2   23 B1                 
  0.089   0.101   0.107   0.122   0.143   0.163   0.181   0.198
 27 A1   28 A1   12 B2   29 A1   24 B1   30 A1   25 B1   31 A1                 
  0.213   0.222   0.227   0.249   0.303   0.320   0.369   0.374
  9 A2   26 B1   32 A1   13 B2   27 B1   33 A1   10 A2   34 A1                 
  0.393   0.398   0.408   0.419   0.429   0.456   0.462   0.463
 14 B2   28 B1   11 A2   35 A1   15 B2   36 A1   29 B1   30 B1                 
  0.506   0.543   0.590   0.625   0.632   0.652   0.682   0.727
 37 A1   16 B2   31 B1   38 A1   32 B1   17 B2   39 A1   40 A1                 
  0.735   0.823   0.896   0.919   1.008   1.126   1.232   1.298
 33 B1   41 A1   42 A1   34 B1   12 A2   18 B2   13 A2   43 A1                 
  1.310   1.348   1.368   1.373   1.399   1.470   1.489   1.563
 35 B1   19 B2   36 B1   44 A1   14 A2   45 A1   37 B1   38 B1                 
  1.650   1.655   1.705   1.986   1.998   2.002   2.025   2.217
 20 B2   46 A1   47 A1   15 A2   48 A1   21 B2   39 B1   49 A1                 
  2.539   2.557   2.642   2.649   2.666   2.839   2.966   3.135
 40 B1   50 A1   41 B1   22 B2   51 A1   23 B2   42 B1   52 A1                 
  3.674   3.713   3.955   3.958   3.980   3.981   3.983   4.037
 53 A1   43 B1   24 B2   16 A2   54 A1   17 A2   44 B1   25 B2                 
  4.051   4.114   4.229   4.270   4.360   4.417   5.973   6.017
 45 B1   55 A1   56 A1   46 B1   57 A1   47 B1   18 A2   48 B1                 
  6.019   6.036   6.050   6.116  23.499  24.195  27.796  27.861
 26 B2   58 A1   59 A1   49 B1   60 A1   61 A1   62 A1   50 B1                 
 28.320  28.353  28.355  28.355  28.379  28.398  28.529  28.531
 19 A2   51 B1   27 B2   63 A1   64 A1   52 B1   28 B2   20 A2                 
 28.537  28.540  28.540  28.566  28.570  28.602  28.682  28.708
 21 A2   65 A1   53 B1   29 B2   54 B1   66 A1   67 A1   55 B1                 
127.868 127.892 127.895 127.909 127.914 127.951 151.603 151.658
 22 A2   56 B1   30 B2   68 A1   69 A1   57 B1   70 A1   58 B1                 
*******1901.821
 71 A1   59 B1                                                                 
 --------------------------------------------------------------

          Ground-State Mulliken Net Atomic Charges

     Atom                 Charge (a.u.)
  ----------------------------------------
      1 H                     0.129698
      2 I                     0.110550
      3 H                     0.129698
      4 I                     0.110550
      5 C                    -0.368256
      6 C                    -0.112240
  ----------------------------------------
  Sum of atomic charges =     0.000000

 -----------------------------------------------------------------
                    Cartesian Multipole Moments
 -----------------------------------------------------------------
    Charge (ESU x 10^10)
                 0.0000
    Dipole Moment (Debye)
         X       0.0000      Y       0.0000      Z       1.1755
       Tot       1.1755
    Quadrupole Moments (Debye-Ang)
        XX     -66.0013     XY      -0.0000     YY     -71.7202
        XZ       0.0000     YZ      -0.0000     ZZ     -64.3187
    Octopole Moments (Debye-Ang^2)
       XXX       0.0000    XXY       0.0000    XYY       0.0000
       YYY      -0.0000    XXZ     -14.6309    XYZ      -0.0000
       YYZ      -7.4162    XZZ       0.0000    YZZ      -0.0000
       ZZZ      -3.0077
    Hexadecapole Moments (Debye-Ang^3)
      XXXX   -1157.6038   XXXY      -0.0000   XXYY    -227.1443
      XYYY      -0.0000   YYYY     -99.7995   XXXZ       0.0000
      XXYZ       0.0000   XYYZ       0.0000   YYYZ      -0.0000
      XXZZ    -246.3155   XYZZ      -0.0000   YYZZ     -80.9063
      XZZZ       0.0000   YZZZ      -0.0000   ZZZZ    -314.9933
 -----------------------------------------------------------------
Archival summary:
1\1\TWL01\OPT\ProcedureUnspecified\BasisUnspecified\222\taweetha\TueAug2817:10:482018TueAug2817:10:482018\0\\#,OPT,ProcedureUnspecified,BasisUnspecified,\\0,1\I\C,1,2.13681\C,2,1.32644,1,121.561\H,3,1.0835,2,121.026,1,-180,0\H,3,1.0835,2,121.026,1,-0,0\I,2,2.13681,1,116.878,3,-180,0\\\@

 Total job time:  35.60s(wall), 130.91s(cpu) 
 Tue Aug 28 17:10:48 2018

        *************************************************************
        *                                                           *
        *  Thank you very much for using Q-Chem.  Have a nice day.  *
        *                                                           *
        *************************************************************


 
User input: 2 of 2 
 
Q-Chem Developer Version!
                  Welcome to Q-Chem
     A Quantum Leap Into The Future Of Chemistry


 Q-Chem 5.1, Q-Chem, Inc., Pleasanton, CA (2018)

 Yihan Shao,  Zhengting Gan,  E. Epifanovsky,  A. T. B. Gilbert,  M. Wormit,  
 J. Kussmann,  A. W. Lange,  A. Behn,  Jia Deng,  Xintian Feng,  D. Ghosh,  
 M. Goldey,  P. R. Horn,  L. D. Jacobson,  I. Kaliman,  T. Kus,  A. Landau,  
 Jie Liu,  E. I. Proynov,  R. M. Richard,  R. P. Steele,  E. J. Sundstrom,  
 H. L. Woodcock III,  P. M. Zimmerman,  D. Zuev,  B. Albrecht,  E. Alguire,  
 S. A. Baeppler,  D. Barton,  Z. Benda,  Y. A. Bernard,  E. J. Berquist,  
 K. B. Bravaya,  H. Burton,  D. Casanova,  Chun-Min Chang,  Yunqing Chen,  
 A. Chien,  K. D. Closser,  M. P. Coons,  S. Coriani,  S. Dasgupta,  
 A. L. Dempwolff,  M. Diedenhofen,  Hainam Do,  R. G. Edgar,  Po-Tung Fang,  
 S. Faraji,  S. Fatehi,  Qingguo Feng,  K. D. Fenk,  J. Fosso-Tande,  
 Qinghui Ge,  A. Ghysels,  G. Gidofalvi,  J. Gomes,  J. Gonthier,  A. Gunina,  
 D. Hait,  M. W. D. Hanson-Heine,  P. H. P. Harbach,  A. W. Hauser,  
 J. E. Herr,  E. G. Hohenstein,  Z. C. Holden,  Kerwin Hui,  B. C. Huynh,  
 T.-C. Jagau,  Hyunjun Ji,  B. Kaduk,  K. Khistyaev,  Jaehoon Kim,  
 P. Klunzinger,  K. Koh,  D. Kosenkov,  L. Koulias,  T. Kowalczyk,  
 C. M. Krauter,  A. Kunitsa,  Ka Un Lao,  A. Laurent,  K. V. Lawler,  
 Joonho Lee,  D. Lefrancois,  S. Lehtola,  D. S. Levine,  Yi-Pei Li,  
 You-Sheng Lin,  Fenglai Liu,  E. Livshits,  A. Luenser,  P. Manohar,  
 E. Mansoor,  S. F. Manzer,  Shan-Ping Mao,  Yuezhi Mao,  N. Mardirossian,  
 A. V. Marenich,  T. Markovich,  L. A. Martinez-Martinez,  S. A. Maurer,  
 N. J. Mayhall,  S. C. McKenzie,  J.-M. Mewes,  A. F. Morrison,  
 J. W. Mullinax,  K. Nanda,  T. S. Nguyen-Beck,  R. Olivares-Amaya,  
 J. A. Parkhill,  T. M. Perrine,  F. Plasser,  P. Pokhilko,  S. Prager,  
 A. Prociuk,  E. Ramos,  D. R. Rehn,  F. Rob,  M. Schneider,  N. Sergueev,  
 S. M. Sharada,  S. Sharma,  D. W. Small,  T. Stauch,  T. Stein,  
 Yu-Chuan Su,  A. J. W. Thom,  A. Tkatchenko,  T. Tsuchimochi,  N. M. Tubman,  
 L. Vogt,  M. L. Vidal,  O. Vydrov,  M. A. Watson,  J. Wenzel,  
 M. de Wergifosse,  T. A. Wesolowski,  A. White,  J. Witte,  A. Yamada,  
 Jun Yang,  K. Yao,  S. Yeganeh,  S. R. Yost,  Zhi-Qiang You,  A. Zech,  
 Igor Ying Zhang,  Xing Zhang,  Yan Zhao,  Ying Zhu,  B. R. Brooks,  
 G. K. L. Chan,  C. J. Cramer,  M. S. Gordon,  W. J. Hehre,  A. Klamt,  
 M. W. Schmidt,  C. D. Sherrill,  D. G. Truhlar,  A. Aspuru-Guzik,  R. Baer,  
 A. T. Bell,  N. A. Besley,  Jeng-Da Chai,  A. E. DePrince, III,  
 R. A. DiStasio Jr.,  A. Dreuw,  B. D. Dunietz,  T. R. Furlani,  
 Chao-Ping Hsu,  Yousung Jung,  Jing Kong,  D. S. Lambrecht,  WanZhen Liang,  
 C. Ochsenfeld,  V. A. Rassolov,  L. V. Slipchenko,  J. E. Subotnik,  
 T. Van Voorhis,  J. M. Herbert,  A. I. Krylov,  P. M. W. Gill,  M. Head-Gordon

 Contributors to earlier versions of Q-Chem not listed above: 
 R. D. Adamson,  B. Austin,  J. Baker,  G. J. O. Beran,  K. Brandhorst,  
 S. T. Brown,  E. F. C. Byrd,  A. K. Chakraborty,  C.-L. Cheng,  
 Siu Hung Chien,  D. M. Chipman,  D. L. Crittenden,  H. Dachsel,  
 R. J. Doerksen,  A. D. Dutoi,  L. Fusti-Molnar,  W. A. Goddard III,  
 A. Golubeva-Zadorozhnaya,  S. R. Gwaltney,  G. Hawkins,  A. Heyden,  
 S. Hirata,  G. Kedziora,  F. J. Keil,  C. Kelley,  Jihan Kim,  R. A. King,  
 R. Z. Khaliullin,  P. P. Korambath,  W. Kurlancheek,  A. M. Lee,  M. S. Lee,  
 S. V. Levchenko,  Ching Yeh Lin,  D. Liotard,  R. C. Lochan,  I. Lotan,  
 P. E. Maslen,  N. Nair,  D. P. O'Neill,  D. Neuhauser,  E. Neuscamman,  
 C. M. Oana,  R. Olson,  B. Peters,  R. Peverati,  P. A. Pieniazek,  
 Y. M. Rhee,  J. Ritchie,  M. A. Rohrdanz,  E. Rosta,  N. J. Russ,  
 H. F. Schaefer III,  N. E. Schultz,  N. Shenvi,  A. C. Simmonett,  A. Sodt,  
 D. Stuck,  K. S. Thanthiriwatte,  V. Vanovschi,  Tao Wang,  A. Warshel,  
 C. F. Williams,  Q. Wu,  X. Xu,  W. Zhang

 Please cite Q-Chem as follows:
 Y. Shao et al., Mol. Phys. 113, 184-215 (2015)
 DOI: 10.1080/00268976.2014.952696

 Q-Chem 5.1.1 for Intel X86 EM64T Linux

 Parts of Q-Chem use Armadillo 8.300.2 (Tropical Shenanigans).
 http://arma.sourceforge.net/

 Q-Chem begins on Tue Aug 28 17:10:48 2018  

Host: 
0

     Scratch files written to /scratch/taweetham/qchem21305//
The previous job contains 0 fragments, simply inherited here
Input Ideriv = 2
Curr. Ideriv = -1
Max.  Ideriv = 2

Checking the input file for inconsistencies... 	...done.

--------------------------------------------------------------
User input:
--------------------------------------------------------------

$molecule
read
$end

$rem
   SCF_GUESS 	READ
   JOB_TYPE 	FREQUENCY
   BASIS 	6-311++G**
   EXCHANGE 	B3LYP
   MEM_TOTAL	7500	
$end


--------------------------------------------------------------
 ----------------------------------------------------------------
             Standard Nuclear Orientation (Angstroms)
    I     Atom           X                Y                Z
 ----------------------------------------------------------------
    1      H      -0.9284861927     0.0000000000     2.7751119943
    2      I      -1.8207388542    -0.0000000000    -0.2282202475
    3      H       0.9284861927     0.0000000000     2.7751119943
    4      I       1.8207388542    -0.0000000000    -0.2282202475
    5      C      -0.0000000000     0.0000000000     2.2166452425
    6      C      -0.0000000000     0.0000000000     0.8902084649
 ----------------------------------------------------------------
 Molecular Point Group                 C2v   NOp =  4
 Largest Abelian Subgroup              C2v   NOp =  4
 Nuclear Repulsion Energy =   731.3220538425 hartrees
 There are       60 alpha and       60 beta electrons
 Requested basis set is 6-311++G(d,p)
 There are 70 shells and 182 basis functions

 Total QAlloc Memory Limit   7500 MB
 Mega-Array Size       188 MB
 MEM_STATIC part       192 MB

                       Distance Matrix (Angstroms)
             H (  1)   I (  2)   H (  3)   I (  4)   C (  5)
   I (  2)  3.133069
   H (  3)  1.856972  4.071639
   I (  4)  4.071639  3.641478  3.133069
   C (  5)  1.083500  3.048353  1.083500  3.048353
   C (  6)  2.101178  2.136814  2.101178  2.136814  1.326437

 A cutoff of  1.0D-11 yielded   1985 shell pairs
 There are     13935 function pairs (     15805 Cartesian)

 -------------------------------------------------------
 OpenMP Integral Computing Module                       
 Release: version 1.0, May 2013, Q-Chem Inc. Pittsburgh 
 -------------------------------------------------------
 Integral Job Info:
 Integral job number is                      11
 Integral operator is                         1
 short-range coefficients                     0
 long-range coefficients              100000000
 Omega coefficients                           0
 if combine SR and LR in K                    0
 Integral screening is                        0
 Integral computing path is                   2
 max size of driver memory is            800000
 size of driver memory is                593474
 size of scratch memory is             11861008
 max col of scratch BK array               1296
 max len of scratch array in speh3          155
 max len of scratch index in speh4           18
 max int batch size is                      520
 min int batch size is                       52
 fixed nKL is                                52
 max L of basis functions is                  2
 order of int derivative is                   0
 number of shells is                         70
 number of basis is                         194
 number of cartesian basis is               194
 number of contracted shell pairs          1985
 number of primitive shell pairs           3840
 maxK2 (contraction) of shell pair           36
 max number of K2 of shell pair               1
 max number of CS2 of shell pair            336
 max number of PS2 of shell pair            336
 mem total for path MDJ                  534684
 -------------------------------------------------------
 Smallest overlap matrix eigenvalue = 1.02E-04
 Guess MOs from SCF MO coefficient file

 -----------------------------------------------------------------------
  General SCF calculation program by
  Eric Jon Sundstrom, Paul Horn, Yuezhi Mao, Dmitri Zuev, Alec White,
  David Stuck, Shaama M.S., Shane Yost, Joonho Lee, David Small,
  Daniel Levine, Susi Lehtola, Hugh Burton, Evgeny Epifanovsky
 -----------------------------------------------------------------------
 Exchange:     0.2000 Hartree-Fock + 0.0800 Slater + 0.7200 B88
 Correlation:  0.1900 VWN1RPA + 0.8100 LYP
 Using SG-1 standard quadrature grid
 using 4 threads for integral computing
 -------------------------------------------------------
 OpenMP Integral computing Module                
 Release: version 2.0, May 2017, Q-Chem Inc. Pleasanton 
 -------------------------------------------------------
 -------------------------------------------------------
 OpenMP BLAS3 based DFT computing Module                
 Release: version 1.0, May 2013, Q-Chem Inc. Pittsburgh 
 -------------------------------------------------------
 A restricted SCF calculation will be
 performed using DIIS
 SCF converges when DIIS error is below 1.0e-08
 ---------------------------------------
  Cycle       Energy         DIIS error
 ---------------------------------------
    1  -13916.4425813364      1.57e-09  
    2  -13916.4425813359      1.90e-09  Convergence criterion met
 ---------------------------------------
 SCF time:   CPU 3.65s  wall 1.00s 
 SCF   energy in the final basis set =   -13916.4425813359
 Total energy in the final basis set =   -13916.4425813359

 --------------------------------------------------------------
             Orbital Energies (a.u.) and Symmetries
 --------------------------------------------------------------

 Alpha MOs, Restricted
 -- Occupied --                  
*******-1165.88 -176.31 -176.31 -165.72 -165.72 -165.71 -165.71
  1 B1    1 A1    2 B1    2 A1    3 B1    3 A1    1 A2    1 B2                 
-165.71 -165.71  -35.81  -35.81  -31.30  -31.30  -31.30  -31.30
  4 A1    4 B1    5 B1    5 A1    6 B1    6 A1    2 B2    2 A2                 
-31.297 -31.297 -22.954 -22.954 -22.952 -22.952 -22.952 -22.952
  7 A1    7 B1    8 B1    8 A1    3 B2    3 A2    9 A1    9 B1                 
-22.948 -22.948 -22.948 -22.948 -10.275 -10.205  -6.359  -6.359
 10 B1   10 A1    4 A2    4 B2   11 A1   12 A1   11 B1   13 A1                 
 -4.772  -4.772  -4.757  -4.757  -4.756  -4.756  -2.037  -2.037
 14 A1   12 B1    5 A2    5 B2   15 A1   13 B1   16 A1   14 B1                 
 -2.033  -2.033  -2.033  -2.033  -2.020  -2.020  -2.019  -2.019
  6 B2    6 A2   17 A1   15 B1   18 A1   16 B1    7 B2    7 A2                 
 -0.819  -0.682  -0.661  -0.548  -0.479  -0.435  -0.360  -0.355
 19 A1   20 A1   17 B1   21 A1   18 B1   22 A1    8 B2   19 B1                 
 -0.293  -0.278  -0.267  -0.258
 23 A1    8 A2   20 B1    9 B2                                                 
 -- Virtual --                   
 -0.086  -0.042  -0.033  -0.001   0.030   0.039   0.069   0.089
 24 A1   10 B2   21 B1   25 A1   22 B1   26 A1   11 B2   23 B1                 
  0.089   0.101   0.107   0.122   0.143   0.163   0.181   0.198
 27 A1   28 A1   12 B2   29 A1   24 B1   30 A1   25 B1   31 A1                 
  0.213   0.222   0.227   0.249   0.303   0.320   0.369   0.374
  9 A2   26 B1   32 A1   13 B2   27 B1   33 A1   10 A2   34 A1                 
  0.393   0.398   0.408   0.419   0.429   0.456   0.462   0.463
 14 B2   28 B1   11 A2   35 A1   15 B2   36 A1   29 B1   30 B1                 
  0.506   0.543   0.590   0.625   0.632   0.652   0.682   0.727
 37 A1   16 B2   31 B1   38 A1   32 B1   17 B2   39 A1   40 A1                 
  0.735   0.823   0.896   0.919   1.008   1.126   1.232   1.298
 33 B1   41 A1   42 A1   34 B1   12 A2   18 B2   13 A2   43 A1                 
  1.310   1.348   1.368   1.373   1.399   1.470   1.489   1.563
 35 B1   19 B2   36 B1   44 A1   14 A2   45 A1   37 B1   38 B1                 
  1.650   1.655   1.705   1.986   1.998   2.002   2.025   2.217
 20 B2   46 A1   47 A1   15 A2   48 A1   21 B2   39 B1   49 A1                 
  2.539   2.557   2.642   2.649   2.666   2.839   2.966   3.135
 40 B1   50 A1   41 B1   22 B2   51 A1   23 B2   42 B1   52 A1                 
  3.674   3.713   3.955   3.958   3.980   3.981   3.983   4.037
 53 A1   43 B1   24 B2   16 A2   54 A1   17 A2   44 B1   25 B2                 
  4.051   4.114   4.229   4.270   4.360   4.417   5.973   6.017
 45 B1   55 A1   56 A1   46 B1   57 A1   47 B1   18 A2   48 B1                 
  6.019   6.036   6.050   6.116  23.499  24.195  27.796  27.861
 26 B2   58 A1   59 A1   49 B1   60 A1   61 A1   62 A1   50 B1                 
 28.320  28.353  28.355  28.355  28.379  28.398  28.529  28.531
 19 A2   51 B1   27 B2   63 A1   64 A1   52 B1   28 B2   20 A2                 
 28.537  28.540  28.540  28.566  28.570  28.602  28.682  28.708
 21 A2   65 A1   53 B1   29 B2   54 B1   66 A1   67 A1   55 B1                 
127.868 127.892 127.895 127.909 127.914 127.951 151.603 151.658
 22 A2   56 B1   30 B2   68 A1   69 A1   57 B1   70 A1   58 B1                 
*******1901.821
 71 A1   59 B1                                                                 

 Beta MOs, Restricted
 -- Occupied --                  
*******-1165.88 -176.31 -176.31 -165.72 -165.72 -165.71 -165.71
  1 B1    1 A1    2 B1    2 A1    3 B1    3 A1    1 A2    1 B2                 
-165.71 -165.71  -35.81  -35.81  -31.30  -31.30  -31.30  -31.30
  4 A1    4 B1    5 B1    5 A1    6 B1    6 A1    2 B2    2 A2                 
-31.297 -31.297 -22.954 -22.954 -22.952 -22.952 -22.952 -22.952
  7 A1    7 B1    8 B1    8 A1    3 B2    3 A2    9 A1    9 B1                 
-22.948 -22.948 -22.948 -22.948 -10.275 -10.205  -6.359  -6.359
 10 B1   10 A1    4 A2    4 B2   11 A1   12 A1   11 B1   13 A1                 
 -4.772  -4.772  -4.757  -4.757  -4.756  -4.756  -2.037  -2.037
 14 A1   12 B1    5 A2    5 B2   15 A1   13 B1   16 A1   14 B1                 
 -2.033  -2.033  -2.033  -2.033  -2.020  -2.020  -2.019  -2.019
  6 B2    6 A2   17 A1   15 B1   18 A1   16 B1    7 B2    7 A2                 
 -0.819  -0.682  -0.661  -0.548  -0.479  -0.435  -0.360  -0.355
 19 A1   20 A1   17 B1   21 A1   18 B1   22 A1    8 B2   19 B1                 
 -0.293  -0.278  -0.267  -0.258
 23 A1    8 A2   20 B1    9 B2                                                 
 -- Virtual --                   
 -0.086  -0.042  -0.033  -0.001   0.030   0.039   0.069   0.089
 24 A1   10 B2   21 B1   25 A1   22 B1   26 A1   11 B2   23 B1                 
  0.089   0.101   0.107   0.122   0.143   0.163   0.181   0.198
 27 A1   28 A1   12 B2   29 A1   24 B1   30 A1   25 B1   31 A1                 
  0.213   0.222   0.227   0.249   0.303   0.320   0.369   0.374
  9 A2   26 B1   32 A1   13 B2   27 B1   33 A1   10 A2   34 A1                 
  0.393   0.398   0.408   0.419   0.429   0.456   0.462   0.463
 14 B2   28 B1   11 A2   35 A1   15 B2   36 A1   29 B1   30 B1                 
  0.506   0.543   0.590   0.625   0.632   0.652   0.682   0.727
 37 A1   16 B2   31 B1   38 A1   32 B1   17 B2   39 A1   40 A1                 
  0.735   0.823   0.896   0.919   1.008   1.126   1.232   1.298
 33 B1   41 A1   42 A1   34 B1   12 A2   18 B2   13 A2   43 A1                 
  1.310   1.348   1.368   1.373   1.399   1.470   1.489   1.563
 35 B1   19 B2   36 B1   44 A1   14 A2   45 A1   37 B1   38 B1                 
  1.650   1.655   1.705   1.986   1.998   2.002   2.025   2.217
 20 B2   46 A1   47 A1   15 A2   48 A1   21 B2   39 B1   49 A1                 
  2.539   2.557   2.642   2.649   2.666   2.839   2.966   3.135
 40 B1   50 A1   41 B1   22 B2   51 A1   23 B2   42 B1   52 A1                 
  3.674   3.713   3.955   3.958   3.980   3.981   3.983   4.037
 53 A1   43 B1   24 B2   16 A2   54 A1   17 A2   44 B1   25 B2                 
  4.051   4.114   4.229   4.270   4.360   4.417   5.973   6.017
 45 B1   55 A1   56 A1   46 B1   57 A1   47 B1   18 A2   48 B1                 
  6.019   6.036   6.050   6.116  23.499  24.195  27.796  27.861
 26 B2   58 A1   59 A1   49 B1   60 A1   61 A1   62 A1   50 B1                 
 28.320  28.353  28.355  28.355  28.379  28.398  28.529  28.531
 19 A2   51 B1   27 B2   63 A1   64 A1   52 B1   28 B2   20 A2                 
 28.537  28.540  28.540  28.566  28.570  28.602  28.682  28.708
 21 A2   65 A1   53 B1   29 B2   54 B1   66 A1   67 A1   55 B1                 
127.868 127.892 127.895 127.909 127.914 127.951 151.603 151.658
 22 A2   56 B1   30 B2   68 A1   69 A1   57 B1   70 A1   58 B1                 
*******1901.821
 71 A1   59 B1                                                                 
 --------------------------------------------------------------

          Ground-State Mulliken Net Atomic Charges

     Atom                 Charge (a.u.)
  ----------------------------------------
      1 H                     0.129698
      2 I                     0.110550
      3 H                     0.129698
      4 I                     0.110550
      5 C                    -0.368256
      6 C                    -0.112240
  ----------------------------------------
  Sum of atomic charges =     0.000000

 -----------------------------------------------------------------
                    Cartesian Multipole Moments
 -----------------------------------------------------------------
    Charge (ESU x 10^10)
                 0.0000
    Dipole Moment (Debye)
         X       0.0000      Y       0.0000      Z       1.1755
       Tot       1.1755
    Quadrupole Moments (Debye-Ang)
        XX     -66.0013     XY       0.0000     YY     -71.7202
        XZ      -0.0000     YZ      -0.0000     ZZ     -64.2536
    Octopole Moments (Debye-Ang^2)
       XXX       0.0000    XXY       0.0000    XYY      -0.0000
       YYY       0.0000    XXZ     -16.4601    XYZ       0.0000
       YYZ      -9.4040    XZZ      -0.0000    YZZ       0.0000
       ZZZ      -8.3528
    Hexadecapole Moments (Debye-Ang^3)
      XXXX   -1157.6038   XXXY       0.0000   XXYY    -227.1443
      XYYY       0.0000   YYYY     -99.7995   XXXZ      -0.0000
      XXYZ      -0.0000   XYYZ       0.0000   YYYZ      -0.0000
      XXZZ    -247.1772   XYZZ       0.0000   YYZZ     -81.3724
      XZZZ      -0.0000   YZZZ       0.0000   ZZZZ    -315.6231
 -----------------------------------------------------------------
 Calculating MO derivatives via CPSCF
 D1JvT checksum  = 336600 19381.5929816244
 D1KAT checksum  = 812448 750.5148294758
   1         3          18      0.108741    0.031845
   2         3          18      0.012386    0.004126
   3         3          18      0.001714    0.000702
   4         8          13      0.000166    0.000071
   5        19           2      0.000012    0.000006
   6        21           0      0.000000    0.000000    Roots Converged
 Time for AOints: 13.2 s (CPU) 3.4 s (wall)
 ------------------------------------------------------------------------------
                     AOints        : Timing summary (seconds)
 ------------------------------------------------------------------------------
     job step          cpu (% of tot)      sys (% of tot)     wall (% of tot)
 ------------------------------------------------------------------------------
  cpscf_lag         0.6623E+02 (35.7)   0.6000E-05 (17.6)   0.1707E+02 (35.1)
  iterzp            0.1060E+03 (57.1)   0.2700E-04 (79.4)   0.2801E+02 (57.5)
  make_fx           0.0000E+00 ( 0.0)   0.0000E+00 ( 0.0)   0.0000E+00 ( 0.0)
  AOints            0.1323E+02 ( 7.1)   0.0000E+00 ( 0.0)   0.3354E+01 ( 6.9)
 ------------------------------------------------------------------------------
   Grand Totals     0.1857E+03          0.3400E-04          0.4867E+02
 ------------------------------------------------------------------------------
 Calculating analytic Hessian of the SCF energy
 Polarizability Matrix (a.u.)
            1           2           3
    1-108.4041735   0.0000000  -0.0000000
    2   0.0000000 -54.2105343  -0.0000000
    3  -0.0000000  -0.0000000 -86.9746913

 Direct stationary perturbation theory relativistic correction:

 rels  =     193.918685262258
 relv  =    -643.607512312153
 rel2e =      84.261556841396
 E_rel =    -365.427270208499

 Hessian of the SCF Energy
            1           2           3           4           5           6
    1   0.2775607  -0.0000000  -0.1361536   0.0001522   0.0000000  -0.0013035
    2  -0.0000000   0.0200221  -0.0000000   0.0000000  -0.0032634   0.0000000
    3  -0.1361536  -0.0000000   0.1320081   0.0000956   0.0000000  -0.0000543
    4   0.0001522   0.0000000   0.0000956   0.0961971  -0.0000000   0.0497133
    5   0.0000000  -0.0032634   0.0000000  -0.0000000   0.0205702   0.0000000
    6  -0.0013035   0.0000000  -0.0000543   0.0497133   0.0000000   0.0565784
    7  -0.0141393  -0.0000000  -0.0129406   0.0017314   0.0000000   0.0005191
    8   0.0000000   0.0038767   0.0000000  -0.0000000   0.0053886  -0.0000000
    9   0.0129406   0.0000000   0.0099117  -0.0009227  -0.0000000  -0.0023237
   10   0.0017314   0.0000000   0.0009227  -0.0219745  -0.0000000   0.0028599
   11  -0.0000000   0.0053886  -0.0000000   0.0000000   0.0019460  -0.0000000
   12  -0.0005191  -0.0000000  -0.0023237  -0.0028599  -0.0000000   0.0021038
   13  -0.2659572   0.0000000   0.1230594  -0.0132537  -0.0000000  -0.0261057
   14   0.0000000  -0.0322317   0.0000000   0.0000000   0.0034577   0.0000000
   15   0.1279999   0.0000000  -0.1234452  -0.0117452   0.0000000  -0.0158455
   16   0.0006523  -0.0000000   0.0250164  -0.0628525   0.0000000  -0.0256831
   17  -0.0000000   0.0062077  -0.0000000  -0.0000000  -0.0280992  -0.0000000
   18  -0.0029642  -0.0000000  -0.0160965  -0.0342810  -0.0000000  -0.0404587
            7           8           9          10          11          12
    1  -0.0141393   0.0000000   0.0129406   0.0017314  -0.0000000  -0.0005191
    2  -0.0000000   0.0038767   0.0000000   0.0000000   0.0053886  -0.0000000
    3  -0.0129406   0.0000000   0.0099117   0.0009227  -0.0000000  -0.0023237
    4   0.0017314  -0.0000000  -0.0009227  -0.0219745   0.0000000  -0.0028599
    5   0.0000000   0.0053886  -0.0000000  -0.0000000   0.0019460  -0.0000000
    6   0.0005191  -0.0000000  -0.0023237   0.0028599  -0.0000000   0.0021038
    7   0.2775607   0.0000000   0.1361536   0.0001522  -0.0000000   0.0013035
    8   0.0000000   0.0200221  -0.0000000  -0.0000000  -0.0032634   0.0000000
    9   0.1361536  -0.0000000   0.1320081  -0.0000956   0.0000000  -0.0000543
   10   0.0001522  -0.0000000  -0.0000956   0.0961971   0.0000000  -0.0497133
   11  -0.0000000  -0.0032634   0.0000000   0.0000000   0.0205702  -0.0000000
   12   0.0013035   0.0000000  -0.0000543  -0.0497133  -0.0000000   0.0565784
   13  -0.2659572  -0.0000000  -0.1230594  -0.0132537   0.0000000   0.0261057
   14  -0.0000000  -0.0322317   0.0000000  -0.0000000   0.0034577   0.0000000
   15  -0.1279999   0.0000000  -0.1234452   0.0117452  -0.0000000  -0.0158455
   16   0.0006523   0.0000000  -0.0250164  -0.0628525  -0.0000000   0.0256831
   17   0.0000000   0.0062077  -0.0000000  -0.0000000  -0.0280992   0.0000000
   18   0.0029642  -0.0000000  -0.0160965   0.0342810   0.0000000  -0.0404587
           13          14          15          16          17          18
    1  -0.2659572   0.0000000   0.1279999   0.0006523  -0.0000000  -0.0029642
    2   0.0000000  -0.0322317   0.0000000  -0.0000000   0.0062077  -0.0000000
    3   0.1230594   0.0000000  -0.1234452   0.0250164  -0.0000000  -0.0160965
    4  -0.0132537   0.0000000  -0.0117452  -0.0628525  -0.0000000  -0.0342810
    5  -0.0000000   0.0034577   0.0000000   0.0000000  -0.0280992  -0.0000000
    6  -0.0261057   0.0000000  -0.0158455  -0.0256831  -0.0000000  -0.0404587
    7  -0.2659572  -0.0000000  -0.1279999   0.0006523   0.0000000   0.0029642
    8  -0.0000000  -0.0322317   0.0000000   0.0000000   0.0062077  -0.0000000
    9  -0.1230594   0.0000000  -0.1234452  -0.0250164  -0.0000000  -0.0160965
   10  -0.0132537  -0.0000000   0.0117452  -0.0628525  -0.0000000   0.0342810
   11   0.0000000   0.0034577  -0.0000000  -0.0000000  -0.0280992   0.0000000
   12   0.0261057   0.0000000  -0.0158455   0.0256831   0.0000000  -0.0404587
   13   0.6331478  -0.0000000  -0.0000000  -0.0747260   0.0000000   0.0000000
   14  -0.0000000   0.0978709  -0.0000000   0.0000000  -0.0403230   0.0000000
   15  -0.0000000  -0.0000000   0.8184420   0.0000000   0.0000000  -0.5398606
   16  -0.0747260   0.0000000   0.0000000   0.1991263  -0.0000000  -0.0000000
   17   0.0000000  -0.0403230   0.0000000  -0.0000000   0.0841060  -0.0000000
   18   0.0000000   0.0000000  -0.5398606  -0.0000000  -0.0000000   0.6529711
 Gradient time:  CPU 273.88 s  wall 71.98 s
 **********************************************************************
 **                                                                  **
 **                       VIBRATIONAL ANALYSIS                       **
 **                       --------------------                       **
 **                                                                  **
 **        VIBRATIONAL FREQUENCIES (CM**-1) AND NORMAL MODES         **
 **     FORCE CONSTANTS (mDYN/ANGSTROM) AND REDUCED MASSES (AMU)     **
 **                  INFRARED INTENSITIES (KM/MOL)                   **
 **                                                                  **
 **********************************************************************


 Mode:                 1                      2                      3
 Frequency:       125.52                 294.87                 372.43
 Force Cnst:      0.5405                 0.1612                 0.6060
 Red. Mass:      58.2357                 3.1461                 7.4152
 IR Active:          YES                    YES                    YES
 IR Intens:        0.075                  0.203                  0.724
 Raman Active:       YES                    YES                    YES
               X      Y      Z        X      Y      Z        X      Y      Z
 H          0.002  0.000 -0.375    0.572  0.000  0.308   -0.002  0.000  0.507
 I         -0.462  0.000  0.039   -0.025  0.000 -0.035   -0.046  0.000 -0.050
 H         -0.002  0.000 -0.375    0.572 -0.000 -0.308    0.002  0.000  0.507
 I          0.462  0.000  0.039   -0.025  0.000  0.035    0.046  0.000 -0.050
 C         -0.000  0.000 -0.380    0.387  0.000  0.000   -0.000  0.000  0.502
 C         -0.000 -0.000 -0.380    0.049 -0.000  0.000   -0.000 -0.000  0.475
 TransDip   0.000  0.000  0.009   -0.014  0.000  0.000    0.000  0.000  0.027

 Mode:                 4                      5                      6
 Frequency:       426.61                 567.49                 651.38
 Force Cnst:      0.6248                 0.7370                 0.2525
 Red. Mass:       5.8271                 3.8844                 1.0099
 IR Active:          YES                    YES                    NO 
 IR Intens:       14.731                 77.452                  0.000
 Raman Active:       YES                    YES                    YES
               X      Y      Z        X      Y      Z        X      Y      Z
 H          0.000 -0.533  0.000   -0.290  0.000 -0.540   -0.000 -0.707 -0.000
 I         -0.000 -0.017 -0.000   -0.023  0.000 -0.010   -0.000  0.003 -0.000
 H          0.000 -0.533 -0.000   -0.290  0.000  0.540   -0.000  0.707  0.000
 I         -0.000 -0.017  0.000   -0.023  0.000  0.010   -0.000 -0.003  0.000
 C          0.000 -0.179  0.000    0.030  0.000 -0.000    0.000 -0.000  0.000
 C          0.000  0.632  0.000    0.497 -0.000 -0.000   -0.000  0.000  0.000
 TransDip   0.000 -0.123  0.000    0.282  0.000 -0.000   -0.000 -0.000 -0.000

 Mode:                 7                      8                      9
 Frequency:       916.37                1048.63                1397.78
 Force Cnst:      0.6647                 1.0088                 1.3488
 Red. Mass:       1.3434                 1.5571                 1.1717
 IR Active:          YES                    YES                    YES
 IR Intens:       33.276                 91.146                  0.645
 Raman Active:       YES                    YES                    YES
               X      Y      Z        X      Y      Z        X      Y      Z
 H          0.000  0.696  0.000    0.237 -0.000  0.647    0.340 -0.000  0.614
 I         -0.000 -0.000 -0.000   -0.001  0.000  0.000    0.000 -0.000  0.000
 H          0.000  0.696 -0.000    0.237  0.000 -0.647   -0.340 -0.000  0.614
 I         -0.000 -0.000  0.000   -0.001 -0.000 -0.000   -0.000 -0.000  0.000
 C         -0.000 -0.167 -0.000   -0.165  0.000  0.000   -0.000  0.000  0.012
 C          0.000  0.051  0.000    0.150 -0.000  0.000    0.000  0.000 -0.121
 TransDip   0.000  0.185  0.000    0.306 -0.000  0.000    0.000 -0.000  0.026

 Mode:                10                     11                     12
 Frequency:      1625.83                3145.59                3233.91
 Force Cnst:      7.9827                 6.1700                 6.8808
 Red. Mass:       5.1257                 1.0584                 1.1167
 IR Active:          YES                    YES                    YES
 IR Intens:       40.708                  0.259                  0.177
 Raman Active:       YES                    YES                    YES
               X      Y      Z        X      Y      Z        X      Y      Z
 H         -0.485  0.000 -0.278   -0.610  0.000  0.354    0.600 -0.000 -0.368
 I          0.001 -0.000  0.001    0.000 -0.000  0.000    0.000  0.000  0.000
 H          0.485  0.000 -0.278    0.610  0.000  0.354    0.600  0.000  0.368
 I         -0.001 -0.000  0.001   -0.000  0.000  0.000    0.000 -0.000 -0.000
 C         -0.000 -0.000  0.446   -0.000 -0.000 -0.067   -0.099  0.000  0.000
 C          0.000  0.000 -0.419   -0.000  0.000  0.007   -0.002 -0.000 -0.000
 TransDip   0.000  0.000 -0.204   -0.000 -0.000  0.016    0.013 -0.000 -0.000

 STANDARD THERMODYNAMIC QUANTITIES AT   298.15 K  AND     1.00 ATM

   This Molecule has  0 Imaginary Frequencies
   Zero point vibrational energy:       19.737 kcal/mol

   Atom    1 Element H  Has Mass    1.00783
   Atom    2 Element I  Has Mass  126.90440
   Atom    3 Element H  Has Mass    1.00783
   Atom    4 Element I  Has Mass  126.90440
   Atom    5 Element C  Has Mass   12.00000
   Atom    6 Element C  Has Mass   12.00000
   Molecular Mass:   279.824460 amu
   Principal axes and moments of inertia in amu*Bohr^2:
                             1           2           3
    Eigenvalues --      344.26911  3010.89575  3355.16486
          X               1.00000    -0.00000     0.00000
          Y              -0.00000     0.00000     1.00000
          Z               0.00000     1.00000    -0.00000
   Rotational Symmetry Number is   2
   The Molecule is an Asymmetric Top
   Translational Enthalpy:        0.889 kcal/mol
   Rotational Enthalpy:           0.889 kcal/mol
   Vibrational Enthalpy:         21.080 kcal/mol
   gas constant (RT):             0.592 kcal/mol
   Translational Entropy:        42.785  cal/mol.K
   Rotational Entropy:           28.254  cal/mol.K
   Vibrational Entropy:           7.510  cal/mol.K

   Total Enthalpy:               23.450 kcal/mol
   Total Entropy:                78.549  cal/mol.K

 ======================================================================

 STANDARD THERMODYNAMIC QUANTITIES FOR ANHARMONIC VIBRATION -- TOSH

   Zero point vibrational energy: ************ kcal/mol

   Vibrational Enthalpy:       Infinity kcal/mol
   Vibrational Entropy:             NaN  cal/mol.K

   Total Enthalpy:             Infinity kcal/mol
   Total Entropy:                   NaN  cal/mol.K

 ======================================================================

 STANDARD THERMODYNAMIC QUANTITIES FOR ANHARMONIC VIBRATION -- VPT2

   Zero point vibrational energy: ************ kcal/mol

   Vibrational Enthalpy:       Infinity kcal/mol
   Vibrational Entropy:             NaN  cal/mol.K

   Total Enthalpy:             Infinity kcal/mol
   Total Entropy:                   NaN  cal/mol.K

 ======================================================================

Archival summary:
1\1\TWL01\FREQ\ProcedureUnspecified\BasisUnspecified\222\taweetha\TueAug2817:12:012018TueAug2817:12:012018\0\\#,FREQ,ProcedureUnspecified,BasisUnspecified,\\0,1\I\C,1,2.13681\C,2,1.32644,1,121.561\H,3,1.0835,2,121.026,1,180,0\H,3,1.0835,2,121.026,1,0,0\I,2,2.13681,1,116.878,3,-180,0\\\@

 Total job time:  73.17s(wall), 277.70s(cpu) 
 Tue Aug 28 17:12:01 2018

        *************************************************************
        *                                                           *
        *  Thank you very much for using Q-Chem.  Have a nice day.  *
        *                                                           *
        *************************************************************
