# Supplementary material for: Geometric and energetic data from ab initio calculations of haloethene, haloimine, halomethylenephosphine, haloiminophosphine, halodiazene, halodiphosphene and halocyclopropane
Source: Data Brief. 2019 Nov 2;27:104738. doi: 10.1016/j.dib.2019.104738 (PMC6861602; doi:10.1016/j.dib.2019.104738)
Supplement: Multimedia component 2 [file mmc2.zip › CC/B3LYP/HICCBrBr.out]

Q-Chem Developer Version!
                  Welcome to Q-Chem
     A Quantum Leap Into The Future Of Chemistry


 Q-Chem 5.1, Q-Chem, Inc., Pleasanton, CA (2018)

 Yihan Shao,  Zhengting Gan,  E. Epifanovsky,  A. T. B. Gilbert,  M. Wormit,  
 J. Kussmann,  A. W. Lange,  A. Behn,  Jia Deng,  Xintian Feng,  D. Ghosh,  
 M. Goldey,  P. R. Horn,  L. D. Jacobson,  I. Kaliman,  T. Kus,  A. Landau,  
 Jie Liu,  E. I. Proynov,  R. M. Richard,  R. P. Steele,  E. J. Sundstrom,  
 H. L. Woodcock III,  P. M. Zimmerman,  D. Zuev,  B. Albrecht,  E. Alguire,  
 S. A. Baeppler,  D. Barton,  Z. Benda,  Y. A. Bernard,  E. J. Berquist,  
 K. B. Bravaya,  H. Burton,  D. Casanova,  Chun-Min Chang,  Yunqing Chen,  
 A. Chien,  K. D. Closser,  M. P. Coons,  S. Coriani,  S. Dasgupta,  
 A. L. Dempwolff,  M. Diedenhofen,  Hainam Do,  R. G. Edgar,  Po-Tung Fang,  
 S. Faraji,  S. Fatehi,  Qingguo Feng,  K. D. Fenk,  J. Fosso-Tande,  
 Qinghui Ge,  A. Ghysels,  G. Gidofalvi,  J. Gomes,  J. Gonthier,  A. Gunina,  
 D. Hait,  M. W. D. Hanson-Heine,  P. H. P. Harbach,  A. W. Hauser,  
 J. E. Herr,  E. G. Hohenstein,  Z. C. Holden,  Kerwin Hui,  B. C. Huynh,  
 T.-C. Jagau,  Hyunjun Ji,  B. Kaduk,  K. Khistyaev,  Jaehoon Kim,  
 P. Klunzinger,  K. Koh,  D. Kosenkov,  L. Koulias,  T. Kowalczyk,  
 C. M. Krauter,  A. Kunitsa,  Ka Un Lao,  A. Laurent,  K. V. Lawler,  
 Joonho Lee,  D. Lefrancois,  S. Lehtola,  D. S. Levine,  Yi-Pei Li,  
 You-Sheng Lin,  Fenglai Liu,  E. Livshits,  A. Luenser,  P. Manohar,  
 E. Mansoor,  S. F. Manzer,  Shan-Ping Mao,  Yuezhi Mao,  N. Mardirossian,  
 A. V. Marenich,  T. Markovich,  L. A. Martinez-Martinez,  S. A. Maurer,  
 N. J. Mayhall,  S. C. McKenzie,  J.-M. Mewes,  A. F. Morrison,  
 J. W. Mullinax,  K. Nanda,  T. S. Nguyen-Beck,  R. Olivares-Amaya,  
 J. A. Parkhill,  T. M. Perrine,  F. Plasser,  P. Pokhilko,  S. Prager,  
 A. Prociuk,  E. Ramos,  D. R. Rehn,  F. Rob,  M. Schneider,  N. Sergueev,  
 S. M. Sharada,  S. Sharma,  D. W. Small,  T. Stauch,  T. Stein,  
 Yu-Chuan Su,  A. J. W. Thom,  A. Tkatchenko,  T. Tsuchimochi,  N. M. Tubman,  
 L. Vogt,  M. L. Vidal,  O. Vydrov,  M. A. Watson,  J. Wenzel,  
 M. de Wergifosse,  T. A. Wesolowski,  A. White,  J. Witte,  A. Yamada,  
 Jun Yang,  K. Yao,  S. Yeganeh,  S. R. Yost,  Zhi-Qiang You,  A. Zech,  
 Igor Ying Zhang,  Xing Zhang,  Yan Zhao,  Ying Zhu,  B. R. Brooks,  
 G. K. L. Chan,  C. J. Cramer,  M. S. Gordon,  W. J. Hehre,  A. Klamt,  
 M. W. Schmidt,  C. D. Sherrill,  D. G. Truhlar,  A. Aspuru-Guzik,  R. Baer,  
 A. T. Bell,  N. A. Besley,  Jeng-Da Chai,  A. E. DePrince, III,  
 R. A. DiStasio Jr.,  A. Dreuw,  B. D. Dunietz,  T. R. Furlani,  
 Chao-Ping Hsu,  Yousung Jung,  Jing Kong,  D. S. Lambrecht,  WanZhen Liang,  
 C. Ochsenfeld,  V. A. Rassolov,  L. V. Slipchenko,  J. E. Subotnik,  
 T. Van Voorhis,  J. M. Herbert,  A. I. Krylov,  P. M. W. Gill,  M. Head-Gordon

 Contributors to earlier versions of Q-Chem not listed above: 
 R. D. Adamson,  B. Austin,  J. Baker,  G. J. O. Beran,  K. Brandhorst,  
 S. T. Brown,  E. F. C. Byrd,  A. K. Chakraborty,  C.-L. Cheng,  
 Siu Hung Chien,  D. M. Chipman,  D. L. Crittenden,  H. Dachsel,  
 R. J. Doerksen,  A. D. Dutoi,  L. Fusti-Molnar,  W. A. Goddard III,  
 A. Golubeva-Zadorozhnaya,  S. R. Gwaltney,  G. Hawkins,  A. Heyden,  
 S. Hirata,  G. Kedziora,  F. J. Keil,  C. Kelley,  Jihan Kim,  R. A. King,  
 R. Z. Khaliullin,  P. P. Korambath,  W. Kurlancheek,  A. M. Lee,  M. S. Lee,  
 S. V. Levchenko,  Ching Yeh Lin,  D. Liotard,  R. C. Lochan,  I. Lotan,  
 P. E. Maslen,  N. Nair,  D. P. O'Neill,  D. Neuhauser,  E. Neuscamman,  
 C. M. Oana,  R. Olson,  B. Peters,  R. Peverati,  P. A. Pieniazek,  
 Y. M. Rhee,  J. Ritchie,  M. A. Rohrdanz,  E. Rosta,  N. J. Russ,  
 H. F. Schaefer III,  N. E. Schultz,  N. Shenvi,  A. C. Simmonett,  A. Sodt,  
 D. Stuck,  K. S. Thanthiriwatte,  V. Vanovschi,  Tao Wang,  A. Warshel,  
 C. F. Williams,  Q. Wu,  X. Xu,  W. Zhang

 Please cite Q-Chem as follows:
 Y. Shao et al., Mol. Phys. 113, 184-215 (2015)
 DOI: 10.1080/00268976.2014.952696

 Q-Chem 5.1.1 for Intel X86 EM64T Linux

 Parts of Q-Chem use Armadillo 8.300.2 (Tropical Shenanigans).
 http://arma.sourceforge.net/

 Q-Chem begins on Tue Aug 28 05:24:22 2018  

Host: 
0

     Scratch files written to /scratch/taweetham/qchem12791//
Input Ideriv = 2
Curr. Ideriv = -1
Max.  Ideriv = 2

Checking the input file for inconsistencies... 	...done.

--------------------------------------------------------------
User input:
--------------------------------------------------------------
inp/HBrIBr.inp
$molecule
0	1
H	-2.0	1.0	0.0
Br	2.0	1.0	0.0
I	-2.0	-1.0	0.0
Br	2.0	-1.0	0.0
C	-1.0	0.0	0.0
C	1.0	0.0	0.0
$end
$rem
   JOB_TYPE		OPTIMIZATION
   BASIS		6-311++G**
   EXCHANGE		B3LYP
$end

--------------------------------------------------------------
 ----------------------------------------------------------------
             Standard Nuclear Orientation (Angstroms)
    I     Atom           X                Y                Z
 ----------------------------------------------------------------
    1      H       1.7947807901    -1.9199482706     0.0000000000
    2      Br     -2.0653524087    -0.8714390014     0.0000000000
    3      I       2.3190354247     0.0101183288    -0.0000000000
    4      Br     -1.5410977741     1.0586275980    -0.0000000000
    5      C       1.0918748077    -0.6927876536     0.0000000000
    6      C      -0.8381917917    -0.1685330190     0.0000000000
 ----------------------------------------------------------------
 Molecular Point Group                 Cs    NOp =  2
 Largest Abelian Subgroup              Cs    NOp =  2
 Nuclear Repulsion Energy =  1224.2397034515 hartrees
 There are       68 alpha and       68 beta electrons
 Requested basis set is 6-311++G(d,p)
 There are 79 shells and 209 basis functions

 Total QAlloc Memory Limit   2000 MB
 Mega-Array Size       188 MB
 MEM_STATIC part       192 MB
 A cutoff of  1.0D-11 yielded   2453 shell pairs
 There are     18167 function pairs (     20490 Cartesian)

 -------------------------------------------------------
 OpenMP Integral Computing Module                       
 Release: version 1.0, May 2013, Q-Chem Inc. Pittsburgh 
 -------------------------------------------------------
 Integral Job Info:
 Integral job number is                      11
 Integral operator is                         1
 short-range coefficients                     0
 long-range coefficients              100000000
 Omega coefficients                           0
 if combine SR and LR in K                    0
 Integral screening is                        0
 Integral computing path is                   2
 max size of driver memory is            800000
 size of driver memory is                593474
 size of scratch memory is             29623520
 max col of scratch BK array               1296
 max len of scratch array in speh3          155
 max len of scratch index in speh4           18
 max int batch size is                      520
 min int batch size is                       52
 fixed nKL is                                45
 max L of basis functions is                  2
 order of int derivative is                   0
 number of shells is                         79
 number of basis is                         222
 number of cartesian basis is               222
 number of contracted shell pairs          2453
 number of primitive shell pairs           5672
 maxK2 (contraction) of shell pair           36
 max number of K2 of shell pair               1
 max number of CS2 of shell pair            322
 max number of PS2 of shell pair            357
 mem total for path MDJ                  539052
 -------------------------------------------------------
 Smallest overlap matrix eigenvalue = 1.01E-04

 Scale SEOQF with 1.000000e-01/1.000000e-01/1.000000e-01

 Standard Electronic Orientation quadrupole field applied
 Nucleus-field energy     =     0.0000000242 hartrees
 Guess from superposition of atomic densities
 Warning:  Energy on first SCF cycle will be non-variational
 SAD guess density has 136.000000 electrons

 -----------------------------------------------------------------------
  General SCF calculation program by
  Eric Jon Sundstrom, Paul Horn, Yuezhi Mao, Dmitri Zuev, Alec White,
  David Stuck, Shaama M.S., Shane Yost, Joonho Lee, David Small,
  Daniel Levine, Susi Lehtola, Hugh Burton, Evgeny Epifanovsky
 -----------------------------------------------------------------------
 Exchange:     0.2000 Hartree-Fock + 0.0800 Slater + 0.7200 B88
 Correlation:  0.1900 VWN1RPA + 0.8100 LYP
 Using SG-1 standard quadrature grid
 using 4 threads for integral computing
 -------------------------------------------------------
 OpenMP Integral computing Module                
 Release: version 2.0, May 2017, Q-Chem Inc. Pleasanton 
 -------------------------------------------------------
 -------------------------------------------------------
 OpenMP BLAS3 based DFT computing Module                
 Release: version 1.0, May 2013, Q-Chem Inc. Pittsburgh 
 -------------------------------------------------------
 A restricted SCF calculation will be
 performed using DIIS
 SCF converges when DIIS error is below 1.0e-08
 ---------------------------------------
  Cycle       Energy         DIIS error
 ---------------------------------------
    1  -12147.9009969269      8.99e-02  
    2  -12142.9845629657      7.94e-03  
    3  -12140.4012577371      1.71e-02  
    4  -12142.8038103410      8.00e-03  
    5  -12143.1866934005      4.40e-03  
    6  -12143.3137356364      1.17e-03  
    7  -12143.3169082755      7.50e-04  
    8  -12143.3207323150      1.64e-04  
    9  -12143.3208673300      6.38e-05  
   10  -12143.3208892374      1.56e-05  
   11  -12143.3208897893      1.21e-05  
   12  -12143.3208905976      5.58e-06  
   13  -12143.3208908172      1.34e-06  
   14  -12143.3208908256      6.58e-07  
   15  -12143.3208908291      2.05e-07  
   16  -12143.3208908296      3.11e-08  
   17  -12143.3208908295      2.08e-08  
   18  -12143.3208908292      1.83e-09  Convergence criterion met
 ---------------------------------------
 SCF time:   CPU 101.59s  wall 26.00s 
 SCF   energy in the final basis set =   -12143.3208908292
 Total energy in the final basis set =   -12143.3208908292

 --------------------------------------------------------------
             Orbital Energies (a.u.) and Symmetries
 --------------------------------------------------------------

 Alpha MOs, Restricted
 -- Occupied --                  
******* -482.86 -482.85 -176.34 -165.74 -165.74 -165.74  -62.52
  1 A'    2 A'    3 A'    4 A'    1 A"    5 A'    6 A'    7 A'                 
-62.511 -56.338 -56.337 -56.337 -56.329 -56.327 -56.327 -35.838
  8 A'    9 A'    2 A"   10 A'   11 A'    3 A"   12 A'   13 A'                 
-31.328 -31.327 -31.327 -22.979 -22.978 -22.978 -22.977 -22.977
  4 A"   14 A'   15 A'   16 A'    5 A"    6 A"   17 A'   18 A'                 
-10.261 -10.247  -8.743  -8.733  -6.574  -6.565  -6.562  -6.560
 19 A'   20 A'   21 A'   22 A'   23 A'   24 A'   25 A'    7 A"                 
 -6.552  -6.551  -6.404  -4.820  -4.802  -4.801  -2.690  -2.685
 26 A'    8 A"   27 A'   28 A'    9 A"   29 A'   30 A'   31 A'                 
 -2.682  -2.679  -2.673  -2.673  -2.671  -2.671  -2.662  -2.661
 10 A"   32 A'   33 A'   11 A"   12 A"   34 A'   35 A'   13 A"                 
 -2.109  -2.083  -2.082  -2.067  -2.067  -1.155  -0.896  -0.819
 36 A'   14 A"   37 A'   38 A'   15 A"   39 A'   40 A'   41 A'                 
 -0.610  -0.535  -0.532  -0.519  -0.471  -0.460  -0.420  -0.365
 42 A'   43 A'   16 A"   44 A'   45 A'   46 A'   17 A"   47 A'                 
 -0.291  -0.237  -0.174  -0.169
 18 A"   48 A'   49 A'   19 A"                                                 
 -- Virtual --                   
 -0.099  -0.077  -0.044   0.008   0.017   0.032   0.034   0.045
 20 A"   50 A'   51 A'   52 A'   53 A'   54 A'   21 A"   55 A'                 
  0.055   0.058   0.068   0.072   0.082   0.095   0.117   0.119
 56 A'   57 A'   58 A'   22 A"   23 A"   59 A'   24 A"   60 A'                 
  0.127   0.130   0.144   0.164   0.179   0.194   0.211   0.254
 61 A'   62 A'   63 A'   64 A'   65 A'   66 A'   67 A'   25 A"                 
  0.286   0.326   0.342   0.345   0.360   0.376   0.396   0.400
 68 A'   69 A'   70 A'   26 A"   71 A'   27 A"   72 A'   28 A"                 
  0.412   0.417   0.430   0.485   0.486   0.496   0.504   0.516
 29 A"   73 A'   74 A'   30 A"   75 A'   76 A'   31 A"   77 A'                 
  0.526   0.550   0.567   0.578   0.612   0.640   0.658   0.687
 32 A"   78 A'   79 A'   33 A"   80 A'   81 A'   82 A'   83 A'                 
  0.727   0.728   0.783   0.785   0.800   0.863   0.963   1.028
 34 A"   84 A'   85 A'   35 A"   86 A'   87 A'   88 A'   89 A'                 
  1.100   1.140   1.165   1.243   1.289   1.295   1.339   1.413
 90 A'   36 A"   91 A'   92 A'   37 A"   93 A'   94 A'   95 A'                 
  1.426   1.457   1.526   1.575   1.614   1.657   1.715   1.734
 96 A'   38 A"   39 A"   40 A"   97 A'   41 A"   98 A'   99 A'                 
  1.848   1.936   1.946   1.992   2.014   2.047   2.114   2.165
100 A'   42 A"  101 A'   43 A"  102 A'  103 A'  104 A'  105 A'                 
  2.239   2.566   2.622   2.702   2.862   3.028   3.130   3.305
106 A'  107 A'   44 A"   45 A"  108 A'  109 A'  110 A'  111 A'                 
  3.918   3.921   3.964   3.998   4.008   4.075   4.079   4.102
 46 A"   47 A"  112 A'   48 A"   49 A"  113 A'  114 A'   50 A"                 
  4.138   4.156   4.248   4.267   4.408   4.455   4.525   4.633
 51 A"  115 A'  116 A'  117 A'  118 A'  119 A'  120 A'  121 A'                 
  5.989   6.094   6.175   6.765   6.985   7.512   7.524   7.607
 52 A"  122 A'  123 A'  124 A'  125 A'   53 A"   54 A"  126 A'                 
  7.640   7.764   7.776  23.546  23.757  27.934  28.330  28.392
127 A'  128 A'  129 A'  130 A'  131 A'  132 A'   55 A"  133 A'                 
 28.417  28.499  28.520  28.551  28.637  28.913  48.044  48.215
134 A'   56 A"  135 A'   57 A"  136 A'  137 A'  138 A'  139 A'                 
127.879 127.936 127.994 151.734 289.733 289.752 289.833 289.867
 58 A"  140 A'  141 A'  142 A'   59 A"   60 A"  143 A'  144 A'                 
290.012 290.0481020.9021021.1111901.911
145 A'  146 A'  147 A'  148 A'  149 A'                                         

 Beta MOs, Restricted
 -- Occupied --                  
******* -482.86 -482.85 -176.34 -165.74 -165.74 -165.74  -62.52
  1 A'    2 A'    3 A'    4 A'    1 A"    5 A'    6 A'    7 A'                 
-62.511 -56.338 -56.337 -56.337 -56.329 -56.327 -56.327 -35.838
  8 A'    9 A'    2 A"   10 A'   11 A'    3 A"   12 A'   13 A'                 
-31.328 -31.327 -31.327 -22.979 -22.978 -22.978 -22.977 -22.977
  4 A"   14 A'   15 A'   16 A'    5 A"    6 A"   17 A'   18 A'                 
-10.261 -10.247  -8.743  -8.733  -6.574  -6.565  -6.562  -6.560
 19 A'   20 A'   21 A'   22 A'   23 A'   24 A'   25 A'    7 A"                 
 -6.552  -6.551  -6.404  -4.820  -4.802  -4.801  -2.690  -2.685
 26 A'    8 A"   27 A'   28 A'    9 A"   29 A'   30 A'   31 A'                 
 -2.682  -2.679  -2.673  -2.673  -2.671  -2.671  -2.662  -2.661
 10 A"   32 A'   33 A'   11 A"   12 A"   34 A'   35 A'   13 A"                 
 -2.109  -2.083  -2.082  -2.067  -2.067  -1.155  -0.896  -0.819
 36 A'   14 A"   37 A'   38 A'   15 A"   39 A'   40 A'   41 A'                 
 -0.610  -0.535  -0.532  -0.519  -0.471  -0.460  -0.420  -0.365
 42 A'   43 A'   16 A"   44 A'   45 A'   46 A'   17 A"   47 A'                 
 -0.291  -0.237  -0.174  -0.169
 18 A"   48 A'   49 A'   19 A"                                                 
 -- Virtual --                   
 -0.099  -0.077  -0.044   0.008   0.017   0.032   0.034   0.045
 20 A"   50 A'   51 A'   52 A'   53 A'   54 A'   21 A"   55 A'                 
  0.055   0.058   0.068   0.072   0.082   0.095   0.117   0.119
 56 A'   57 A'   58 A'   22 A"   23 A"   59 A'   24 A"   60 A'                 
  0.127   0.130   0.144   0.164   0.179   0.194   0.211   0.254
 61 A'   62 A'   63 A'   64 A'   65 A'   66 A'   67 A'   25 A"                 
  0.286   0.326   0.342   0.345   0.360   0.376   0.396   0.400
 68 A'   69 A'   70 A'   26 A"   71 A'   27 A"   72 A'   28 A"                 
  0.412   0.417   0.430   0.485   0.486   0.496   0.504   0.516
 29 A"   73 A'   74 A'   30 A"   75 A'   76 A'   31 A"   77 A'                 
  0.526   0.550   0.567   0.578   0.612   0.640   0.658   0.687
 32 A"   78 A'   79 A'   33 A"   80 A'   81 A'   82 A'   83 A'                 
  0.727   0.728   0.783   0.785   0.800   0.863   0.963   1.028
 34 A"   84 A'   85 A'   35 A"   86 A'   87 A'   88 A'   89 A'                 
  1.100   1.140   1.165   1.243   1.289   1.295   1.339   1.413
 90 A'   36 A"   91 A'   92 A'   37 A"   93 A'   94 A'   95 A'                 
  1.426   1.457   1.526   1.575   1.614   1.657   1.715   1.734
 96 A'   38 A"   39 A"   40 A"   97 A'   41 A"   98 A'   99 A'                 
  1.848   1.936   1.946   1.992   2.014   2.047   2.114   2.165
100 A'   42 A"  101 A'   43 A"  102 A'  103 A'  104 A'  105 A'                 
  2.239   2.566   2.622   2.702   2.862   3.028   3.130   3.305
106 A'  107 A'   44 A"   45 A"  108 A'  109 A'  110 A'  111 A'                 
  3.918   3.921   3.964   3.998   4.008   4.075   4.079   4.102
 46 A"   47 A"  112 A'   48 A"   49 A"  113 A'  114 A'   50 A"                 
  4.138   4.156   4.248   4.267   4.408   4.455   4.525   4.633
 51 A"  115 A'  116 A'  117 A'  118 A'  119 A'  120 A'  121 A'                 
  5.989   6.094   6.175   6.765   6.985   7.512   7.524   7.607
 52 A"  122 A'  123 A'  124 A'  125 A'   53 A"   54 A"  126 A'                 
  7.640   7.764   7.776  23.546  23.757  27.934  28.330  28.392
127 A'  128 A'  129 A'  130 A'  131 A'  132 A'   55 A"  133 A'                 
 28.417  28.499  28.520  28.551  28.637  28.913  48.044  48.215
134 A'   56 A"  135 A'   57 A"  136 A'  137 A'  138 A'  139 A'                 
127.879 127.936 127.994 151.734 289.733 289.752 289.833 289.867
 58 A"  140 A'  141 A'  142 A'   59 A"   60 A"  143 A'  144 A'                 
290.012 290.0481020.9021021.1111901.911
145 A'  146 A'  147 A'  148 A'  149 A'                                         
 --------------------------------------------------------------

          Ground-State Mulliken Net Atomic Charges

     Atom                 Charge (a.u.)
  ----------------------------------------
      1 H                     0.126308
      2 Br                   -0.042846
      3 I                     0.681429
      4 Br                    0.052738
      5 C                    -0.784362
      6 C                    -0.033268
  ----------------------------------------
  Sum of atomic charges =     0.000000

 -----------------------------------------------------------------
                    Cartesian Multipole Moments
 -----------------------------------------------------------------
    Charge (ESU x 10^10)
                 0.0000
    Dipole Moment (Debye)
         X       1.4070      Y      -0.2830      Z      -0.0000
       Tot       1.4352
    Quadrupole Moments (Debye-Ang)
        XX     -69.3424     XY      -5.2517     YY     -80.5613
        XZ       0.0000     YZ       0.0000     ZZ     -75.9019
    Octopole Moments (Debye-Ang^2)
       XXX      -3.2967    XXY       1.0737    XYY       6.5275
       YYY       7.5985    XXZ       0.0000    XYZ      -0.0000
       YYZ       0.0000    XZZ      -2.0257    YZZ       2.7037
       ZZZ       0.0000
    Hexadecapole Moments (Debye-Ang^3)
      XXXX   -1716.6547   XXXY     -11.8930   XXYY    -347.0283
      XYYY     -24.1844   YYYY    -382.9680   XXXZ      -0.0000
      XXYZ       0.0000   XYYZ       0.0000   YYYZ       0.0000
      XXZZ    -318.1209   XYZZ      -0.1673   YYZZ     -80.4344
      XZZZ      -0.0000   YZZZ       0.0000   ZZZZ     -96.6522
 -----------------------------------------------------------------
 Calculating analytic gradient of the SCF energy
 Gradient of SCF Energy
            1           2           3           4           5           6
    1   0.1087542   0.5657022  -1.0155378   0.1091044   1.0050718  -0.7730949
    2  -0.0173793   0.7280053  -0.6680982  -0.9031649   0.6495849   0.2110522
    3  -0.0000000  -0.0000000   0.0000000  -0.0000000   0.0000000   0.0000000
 Max gradient component =       1.016E+00
 RMS gradient           =       5.396E-01
 Gradient time:  CPU 19.17 s  wall 4.90 s
 Geometry Optimization Parameters
   NAtoms,    NIC,     NZ,  NCons,   NDum,   NFix, NCnnct, MaxDiis
        6      37       0       0       0       0       0       0


** GEOMETRY OPTIMIZATION IN DELOCALIZED INTERNAL COORDINATES **
   Searching for a Minimum

   Optimization Cycle:   1

                       Coordinates (Angstroms)
     ATOM                X               Y               Z
      1  H         1.7947807901   -1.9199482706    0.0000000000
      2  Br       -2.0653524087   -0.8714390014    0.0000000000
      3  I         2.3190354247    0.0101183288    0.0000000000
      4  Br       -1.5410977741    1.0586275980    0.0000000000
      5  C         1.0918748077   -0.6927876536    0.0000000000
      6  C        -0.8381917917   -0.1685330190    0.0000000000
   Point Group: cs    Number of degrees of freedom:     9


   Energy is -12143.320890829


 Attempting to Generate Delocalized Internal Coordinates

 ** Taking Steepest Descent Step **
 Calculated Step too Large.  Step scaled by  0.219743
 Step Taken.  Stepsize is  0.300000

                             Maximum     Tolerance    Cnvgd?
         Gradient           0.801241      0.000300      NO
         Displacement       0.176067      0.001200      NO
         Energy change     *********      0.000001      NO


 New Cartesian Coordinates Obtained by Inverse Iteration

 Displacement from previous Coordinates is:  0.238851
 ----------------------------------------------------------------
             Standard Nuclear Orientation (Angstroms)
    I     Atom           X                Y                Z
 ----------------------------------------------------------------
    1      H       1.7847428093    -1.9089923200     0.0000000000
    2      Br     -2.1174789121    -0.8986537952     0.0000000000
    3      I       2.4186945355     0.0208697995     0.0000000000
    4      Br     -1.5678395997     1.0907560129     0.0000000000
    5      C       1.0798955206    -0.7072658076     0.0000000000
    6      C      -0.8369653054    -0.1806759074     0.0000000000
 ----------------------------------------------------------------
 Molecular Point Group                 Cs    NOp =  2
 Largest Abelian Subgroup              Cs    NOp =  2
 Nuclear Repulsion Energy =  1182.2722433458 hartrees
 There are       68 alpha and       68 beta electrons
 Applying Cartesian multipole field
    Component          Value
    ---------          -----
     (2,0,0)        1.00000E-11
     (0,2,0)        2.00000E-11
     (0,0,2)       -3.00000E-11
 Nucleus-field energy     =     0.0000000257 hartrees
 Requested basis set is 6-311++G(d,p)
 There are 79 shells and 209 basis functions
 A cutoff of  1.0D-11 yielded   2432 shell pairs
 There are     17958 function pairs (     20229 Cartesian)
 Smallest overlap matrix eigenvalue = 1.20E-04
 Guess MOs from SCF MO coefficient file

 -----------------------------------------------------------------------
  General SCF calculation program by
  Eric Jon Sundstrom, Paul Horn, Yuezhi Mao, Dmitri Zuev, Alec White,
  David Stuck, Shaama M.S., Shane Yost, Joonho Lee, David Small,
  Daniel Levine, Susi Lehtola, Hugh Burton, Evgeny Epifanovsky
 -----------------------------------------------------------------------
 Exchange:     0.2000 Hartree-Fock + 0.0800 Slater + 0.7200 B88
 Correlation:  0.1900 VWN1RPA + 0.8100 LYP
 Using SG-1 standard quadrature grid
 using 4 threads for integral computing
 -------------------------------------------------------
 OpenMP Integral computing Module                
 Release: version 2.0, May 2017, Q-Chem Inc. Pleasanton 
 -------------------------------------------------------
 -------------------------------------------------------
 OpenMP BLAS3 based DFT computing Module                
 Release: version 1.0, May 2013, Q-Chem Inc. Pittsburgh 
 -------------------------------------------------------
 A restricted SCF calculation will be
 performed using DIIS
 SCF converges when DIIS error is below 1.0e-08
 ---------------------------------------
  Cycle       Energy         DIIS error
 ---------------------------------------
    1  -12143.6463825326      1.91e-03  
    2  -12143.6415502322      1.91e-03  
    3  -12143.6534218264      1.11e-03  
    4  -12143.6579877084      5.98e-04  
    5  -12143.6599133723      2.94e-04  
    6  -12143.6605600713      2.20e-05  
    7  -12143.6605614105      6.94e-06  
    8  -12143.6605616952      2.49e-06  
    9  -12143.6605617216      5.26e-07  
   10  -12143.6605617224      3.06e-07  
   11  -12143.6605617235      6.33e-08  
   12  -12143.6605617236      2.71e-08  
   13  -12143.6605617234      4.11e-09  Convergence criterion met
 ---------------------------------------
 SCF time:   CPU 70.16s  wall 18.00s 
 SCF   energy in the final basis set =   -12143.6605617234
 Total energy in the final basis set =   -12143.6605617234

 --------------------------------------------------------------
             Orbital Energies (a.u.) and Symmetries
 --------------------------------------------------------------

 Alpha MOs, Restricted
 -- Occupied --                  
******* -482.86 -482.85 -176.33 -165.73 -165.73 -165.73  -62.52
  1 A'    2 A'    3 A'    4 A'    1 A"    5 A'    6 A'    7 A'                 
-62.511 -56.336 -56.334 -56.334 -56.329 -56.327 -56.327 -35.832
  8 A'    9 A'    2 A"   10 A'   11 A'    3 A"   12 A'   13 A'                 
-31.321 -31.321 -31.320 -22.973 -22.973 -22.972 -22.972 -22.972
 14 A'    4 A"   15 A'   16 A'    5 A"   17 A'    6 A"   18 A'                 
-10.258 -10.255  -8.737  -8.730  -6.569  -6.562  -6.556  -6.556
 19 A'   20 A'   21 A'   22 A'   23 A'   24 A'   25 A'    7 A"                 
 -6.549  -6.549  -6.392  -4.805  -4.792  -4.790  -2.684  -2.679
 26 A'    8 A"   27 A'   28 A'    9 A"   29 A'   30 A'   31 A'                 
 -2.676  -2.675  -2.670  -2.669  -2.666  -2.666  -2.659  -2.659
 10 A"   32 A'   33 A'   11 A"   34 A'   12 A"   35 A'   13 A"                 
 -2.085  -2.069  -2.068  -2.056  -2.056  -1.119  -0.871  -0.812
 36 A'   14 A"   37 A'   38 A'   15 A"   39 A'   40 A'   41 A'                 
 -0.608  -0.535  -0.509  -0.508  -0.466  -0.450  -0.394  -0.368
 42 A'   43 A'   16 A"   44 A'   45 A'   46 A'   17 A"   47 A'                 
 -0.294  -0.243  -0.185  -0.176
 18 A"   48 A'   49 A'   19 A"                                                 
 -- Virtual --                   
 -0.100  -0.076  -0.035   0.010   0.017   0.030   0.037   0.047
 20 A"   50 A'   51 A'   52 A'   53 A'   54 A'   21 A"   55 A'                 
  0.053   0.059   0.066   0.074   0.083   0.094   0.118   0.121
 56 A'   57 A'   58 A'   22 A"   23 A"   59 A'   60 A'   24 A"                 
  0.125   0.130   0.143   0.163   0.178   0.184   0.209   0.249
 61 A'   62 A'   63 A'   64 A'   65 A'   66 A'   67 A'   25 A"                 
  0.280   0.323   0.345   0.353   0.355   0.385   0.400   0.402
 68 A'   69 A'   70 A'   26 A"   71 A'   27 A"   28 A"   72 A'                 
  0.412   0.414   0.428   0.471   0.487   0.494   0.503   0.505
 29 A"   73 A'   74 A'   75 A'   30 A"   76 A'   31 A"   77 A'                 
  0.520   0.550   0.560   0.575   0.605   0.627   0.641   0.693
 32 A"   78 A'   79 A'   33 A"   80 A'   81 A'   82 A'   83 A'                 
  0.714   0.716   0.765   0.776   0.802   0.848   0.934   1.026
 34 A"   84 A'   35 A"   85 A'   86 A'   87 A'   88 A'   89 A'                 
  1.065   1.140   1.143   1.196   1.274   1.297   1.348   1.393
 90 A'   36 A"   91 A'   92 A'   93 A'   37 A"   94 A'   95 A'                 
  1.420   1.440   1.525   1.563   1.621   1.671   1.714   1.728
 96 A'   38 A"   39 A"   40 A"   97 A'   41 A"   98 A'   99 A'                 
  1.864   1.939   1.967   2.000   2.017   2.050   2.125   2.144
100 A'   42 A"  101 A'   43 A"  102 A'  103 A'  104 A'  105 A'                 
  2.225   2.584   2.632   2.699   2.846   2.985   3.083   3.304
106 A'  107 A'   44 A"   45 A"  108 A'  109 A'  110 A'  111 A'                 
  3.912   3.929   3.970   3.997   4.007   4.066   4.073   4.096
 46 A"   47 A"  112 A'   48 A"   49 A"  113 A'  114 A'   50 A"                 
  4.136   4.146   4.217   4.323   4.343   4.420   4.484   4.511
115 A'   51 A"  116 A'  117 A'  118 A'  119 A'  120 A'  121 A'                 
  5.989   6.085   6.175   6.767   6.927   7.515   7.528   7.602
 52 A"  122 A'  123 A'  124 A'  125 A'   53 A"   54 A"  126 A'                 
  7.604   7.729   7.788  23.436  23.643  27.915  28.331  28.390
127 A'  128 A'  129 A'  130 A'  131 A'  132 A'   55 A"  133 A'                 
 28.412  28.506  28.525  28.547  28.619  28.834  48.039  48.162
134 A'   56 A"  135 A'   57 A"  136 A'  137 A'  138 A'  139 A'                 
127.877 127.930 127.994 151.713 289.731 289.753 289.827 289.841
 58 A"  140 A'  141 A'  142 A'   59 A"   60 A"  143 A'  144 A'                 
289.971 290.0351020.8911021.0381901.887
145 A'  146 A'  147 A'  148 A'  149 A'                                         

 Beta MOs, Restricted
 -- Occupied --                  
******* -482.86 -482.85 -176.33 -165.73 -165.73 -165.73  -62.52
  1 A'    2 A'    3 A'    4 A'    1 A"    5 A'    6 A'    7 A'                 
-62.511 -56.336 -56.334 -56.334 -56.329 -56.327 -56.327 -35.832
  8 A'    9 A'    2 A"   10 A'   11 A'    3 A"   12 A'   13 A'                 
-31.321 -31.321 -31.320 -22.973 -22.973 -22.972 -22.972 -22.972
 14 A'    4 A"   15 A'   16 A'    5 A"   17 A'    6 A"   18 A'                 
-10.258 -10.255  -8.737  -8.730  -6.569  -6.562  -6.556  -6.556
 19 A'   20 A'   21 A'   22 A'   23 A'   24 A'   25 A'    7 A"                 
 -6.549  -6.549  -6.392  -4.805  -4.792  -4.790  -2.684  -2.679
 26 A'    8 A"   27 A'   28 A'    9 A"   29 A'   30 A'   31 A'                 
 -2.676  -2.675  -2.670  -2.669  -2.666  -2.666  -2.659  -2.659
 10 A"   32 A'   33 A'   11 A"   34 A'   12 A"   35 A'   13 A"                 
 -2.085  -2.069  -2.068  -2.056  -2.056  -1.119  -0.871  -0.812
 36 A'   14 A"   37 A'   38 A'   15 A"   39 A'   40 A'   41 A'                 
 -0.608  -0.535  -0.509  -0.508  -0.466  -0.450  -0.394  -0.368
 42 A'   43 A'   16 A"   44 A'   45 A'   46 A'   17 A"   47 A'                 
 -0.294  -0.243  -0.185  -0.176
 18 A"   48 A'   49 A'   19 A"                                                 
 -- Virtual --                   
 -0.100  -0.076  -0.035   0.010   0.017   0.030   0.037   0.047
 20 A"   50 A'   51 A'   52 A'   53 A'   54 A'   21 A"   55 A'                 
  0.053   0.059   0.066   0.074   0.083   0.094   0.118   0.121
 56 A'   57 A'   58 A'   22 A"   23 A"   59 A'   60 A'   24 A"                 
  0.125   0.130   0.143   0.163   0.178   0.184   0.209   0.249
 61 A'   62 A'   63 A'   64 A'   65 A'   66 A'   67 A'   25 A"                 
  0.280   0.323   0.345   0.353   0.355   0.385   0.400   0.402
 68 A'   69 A'   70 A'   26 A"   71 A'   27 A"   28 A"   72 A'                 
  0.412   0.414   0.428   0.471   0.487   0.494   0.503   0.505
 29 A"   73 A'   74 A'   75 A'   30 A"   76 A'   31 A"   77 A'                 
  0.520   0.550   0.560   0.575   0.605   0.627   0.641   0.693
 32 A"   78 A'   79 A'   33 A"   80 A'   81 A'   82 A'   83 A'                 
  0.714   0.716   0.765   0.776   0.802   0.848   0.934   1.026
 34 A"   84 A'   35 A"   85 A'   86 A'   87 A'   88 A'   89 A'                 
  1.065   1.140   1.143   1.196   1.274   1.297   1.348   1.393
 90 A'   36 A"   91 A'   92 A'   93 A'   37 A"   94 A'   95 A'                 
  1.420   1.440   1.525   1.563   1.621   1.671   1.714   1.728
 96 A'   38 A"   39 A"   40 A"   97 A'   41 A"   98 A'   99 A'                 
  1.864   1.939   1.967   2.000   2.017   2.050   2.125   2.144
100 A'   42 A"  101 A'   43 A"  102 A'  103 A'  104 A'  105 A'                 
  2.225   2.584   2.632   2.699   2.846   2.985   3.083   3.304
106 A'  107 A'   44 A"   45 A"  108 A'  109 A'  110 A'  111 A'                 
  3.912   3.929   3.970   3.997   4.007   4.066   4.073   4.096
 46 A"   47 A"  112 A'   48 A"   49 A"  113 A'  114 A'   50 A"                 
  4.136   4.146   4.217   4.323   4.343   4.420   4.484   4.511
115 A'   51 A"  116 A'  117 A'  118 A'  119 A'  120 A'  121 A'                 
  5.989   6.085   6.175   6.767   6.927   7.515   7.528   7.602
 52 A"  122 A'  123 A'  124 A'  125 A'   53 A"   54 A"  126 A'                 
  7.604   7.729   7.788  23.436  23.643  27.915  28.331  28.390
127 A'  128 A'  129 A'  130 A'  131 A'  132 A'   55 A"  133 A'                 
 28.412  28.506  28.525  28.547  28.619  28.834  48.039  48.162
134 A'   56 A"  135 A'   57 A"  136 A'  137 A'  138 A'  139 A'                 
127.877 127.930 127.994 151.713 289.731 289.753 289.827 289.841
 58 A"  140 A'  141 A'  142 A'   59 A"   60 A"  143 A'  144 A'                 
289.971 290.0351020.8911021.0381901.887
145 A'  146 A'  147 A'  148 A'  149 A'                                         
 --------------------------------------------------------------

          Ground-State Mulliken Net Atomic Charges

     Atom                 Charge (a.u.)
  ----------------------------------------
      1 H                     0.149365
      2 Br                   -0.041124
      3 I                     0.535926
      4 Br                    0.035498
      5 C                    -0.663279
      6 C                    -0.016386
  ----------------------------------------
  Sum of atomic charges =     0.000000

 -----------------------------------------------------------------
                    Cartesian Multipole Moments
 -----------------------------------------------------------------
    Charge (ESU x 10^10)
                 0.0000
    Dipole Moment (Debye)
         X       1.0871      Y      -0.2035      Z      -0.0000
       Tot       1.1060
    Quadrupole Moments (Debye-Ang)
        XX     -68.6876     XY      -4.6565     YY     -79.9596
        XZ      -0.0000     YZ      -0.0000     ZZ     -76.4431
    Octopole Moments (Debye-Ang^2)
       XXX      -7.6990    XXY       1.7679    XYY       3.7889
       YYY       6.7690    XXZ      -0.0000    XYZ       0.0000
       YYZ      -0.0000    XZZ      -4.0305    YZZ       2.8939
       ZZZ      -0.0000
    Hexadecapole Moments (Debye-Ang^3)
      XXXX   -1805.5293   XXXY      -9.2441   XXYY    -366.4236
      XYYY     -27.2600   YYYY    -387.8027   XXXZ      -0.0000
      XXYZ       0.0000   XYYZ       0.0000   YYYZ      -0.0000
      XXZZ    -336.2132   XYZZ      -0.8359   YYZZ     -81.8502
      XZZZ      -0.0000   YZZZ       0.0000   ZZZZ     -97.2129
 -----------------------------------------------------------------
 Calculating analytic gradient of the SCF energy
 Gradient of SCF Energy
            1           2           3           4           5           6
    1   0.1057294   0.4312529  -0.6232292   0.0643680   0.6270883  -0.6052095
    2  -0.0252149   0.5887562  -0.4126599  -0.7233433   0.4020727   0.1703892
    3   0.0000000   0.0000000  -0.0000000  -0.0000000   0.0000000  -0.0000000
 Max gradient component =       7.233E-01
 RMS gradient           =       3.786E-01
 Gradient time:  CPU 18.39 s  wall 4.71 s
 Geometry Optimization Parameters
   NAtoms,    NIC,     NZ,  NCons,   NDum,   NFix, NCnnct, MaxDiis
        6      37       0       0       0       0       0       0


** GEOMETRY OPTIMIZATION IN DELOCALIZED INTERNAL COORDINATES **
   Searching for a Minimum

   Optimization Cycle:   2

                       Coordinates (Angstroms)
     ATOM                X               Y               Z
      1  H         1.7847428093   -1.9089923200    0.0000000000
      2  Br       -2.1174789121   -0.8986537952    0.0000000000
      3  I         2.4186945355    0.0208697995    0.0000000000
      4  Br       -1.5678395997    1.0907560129    0.0000000000
      5  C         1.0798955206   -0.7072658076    0.0000000000
      6  C        -0.8369653054   -0.1806759074    0.0000000000
   Point Group: cs    Number of degrees of freedom:     9


   Energy is -12143.660561723

 Hessian Updated using BFGS Update

 ** Taking Steepest Descent Step **
 Calculated Step too Large.  Step scaled by  0.320789
 Step Taken.  Stepsize is  0.300000

                             Maximum     Tolerance    Cnvgd?
         Gradient           0.561354      0.000300      NO
         Displacement       0.180076      0.001200      NO
         Energy change     -0.339671      0.000001      NO


 New Cartesian Coordinates Obtained by Inverse Iteration

 Displacement from previous Coordinates is:  0.221283
 ----------------------------------------------------------------
             Standard Nuclear Orientation (Angstroms)
    I     Atom           X                Y                Z
 ----------------------------------------------------------------
    1      H       1.7689394447    -1.8958109817     0.0000000000
    2      Br     -2.1647831937    -0.9328894904     0.0000000000
    3      I       2.5049576723     0.0302446647     0.0000000000
    4      Br     -1.5886852165     1.1279755778     0.0000000000
    5      C       1.0687337829    -0.7195538035     0.0000000000
    6      C      -0.8281134416    -0.1939279848     0.0000000000
 ----------------------------------------------------------------
 Molecular Point Group                 Cs    NOp =  2
 Largest Abelian Subgroup              Cs    NOp =  2
 Nuclear Repulsion Energy =  1144.2070110787 hartrees
 There are       68 alpha and       68 beta electrons
 Applying Cartesian multipole field
    Component          Value
    ---------          -----
     (2,0,0)        1.00000E-11
     (0,2,0)        2.00000E-11
     (0,0,2)       -3.00000E-11
 Nucleus-field energy     =     0.0000000272 hartrees
 Requested basis set is 6-311++G(d,p)
 There are 79 shells and 209 basis functions
 A cutoff of  1.0D-11 yielded   2416 shell pairs
 There are     17872 function pairs (     20135 Cartesian)
 Smallest overlap matrix eigenvalue = 1.42E-04
 Guess MOs from SCF MO coefficient file

 -----------------------------------------------------------------------
  General SCF calculation program by
  Eric Jon Sundstrom, Paul Horn, Yuezhi Mao, Dmitri Zuev, Alec White,
  David Stuck, Shaama M.S., Shane Yost, Joonho Lee, David Small,
  Daniel Levine, Susi Lehtola, Hugh Burton, Evgeny Epifanovsky
 -----------------------------------------------------------------------
 Exchange:     0.2000 Hartree-Fock + 0.0800 Slater + 0.7200 B88
 Correlation:  0.1900 VWN1RPA + 0.8100 LYP
 Using SG-1 standard quadrature grid
 using 4 threads for integral computing
 -------------------------------------------------------
 OpenMP Integral computing Module                
 Release: version 2.0, May 2017, Q-Chem Inc. Pleasanton 
 -------------------------------------------------------
 -------------------------------------------------------
 OpenMP BLAS3 based DFT computing Module                
 Release: version 1.0, May 2013, Q-Chem Inc. Pittsburgh 
 -------------------------------------------------------
 A restricted SCF calculation will be
 performed using DIIS
 SCF converges when DIIS error is below 1.0e-08
 ---------------------------------------
  Cycle       Energy         DIIS error
 ---------------------------------------
    1  -12143.8870365046      1.52e-03  
    2  -12143.8855050807      1.50e-03  
    3  -12143.8912223679      9.92e-04  
    4  -12143.8901777321      9.91e-04  
    5  -12143.8973704314      1.29e-04  
    6  -12143.8974613065      2.44e-05  
    7  -12143.8974642128      7.57e-06  
    8  -12143.8974643918      2.24e-06  
    9  -12143.8974644289      4.54e-07  
   10  -12143.8974644306      2.13e-07  
   11  -12143.8974644308      6.29e-08  
   12  -12143.8974644311      1.39e-08  
   13  -12143.8974644310      5.67e-09  Convergence criterion met
 ---------------------------------------
 SCF time:   CPU 68.30s  wall 18.00s 
 SCF   energy in the final basis set =   -12143.8974644310
 Total energy in the final basis set =   -12143.8974644310

 --------------------------------------------------------------
             Orbital Energies (a.u.) and Symmetries
 --------------------------------------------------------------

 Alpha MOs, Restricted
 -- Occupied --                  
******* -482.86 -482.85 -176.33 -165.73 -165.73 -165.73  -62.52
  1 A'    2 A'    3 A'    4 A'    5 A'    1 A"    6 A'    7 A'                 
-62.510 -56.334 -56.332 -56.332 -56.329 -56.327 -56.326 -35.829
  8 A'    9 A'    2 A"   10 A'   11 A'    3 A"   12 A'   13 A'                 
-31.319 -31.318 -31.317 -22.970 -22.970 -22.969 -22.968 -22.968
 14 A'    4 A"   15 A'   16 A'    5 A"   17 A'    6 A"   18 A'                 
-10.269 -10.258  -8.733  -8.728  -6.564  -6.559  -6.552  -6.551
 19 A'   20 A'   21 A'   22 A'   23 A'   24 A'   25 A'    7 A"                 
 -6.546  -6.546  -6.385  -4.797  -4.785  -4.784  -2.677  -2.673
  8 A"   26 A'   27 A'   28 A'    9 A"   29 A'   30 A'   31 A'                 
 -2.672  -2.672  -2.667  -2.667  -2.662  -2.662  -2.656  -2.656
 10 A"   32 A'   11 A"   33 A'   34 A'   12 A"   35 A'   13 A"                 
 -2.072  -2.061  -2.060  -2.050  -2.050  -1.079  -0.846  -0.806
 36 A'   14 A"   37 A'   38 A'   15 A"   39 A'   40 A'   41 A'                 
 -0.607  -0.539  -0.497  -0.486  -0.461  -0.436  -0.374  -0.370
 42 A'   43 A'   44 A'   16 A"   45 A'   46 A'   17 A"   47 A'                 
 -0.296  -0.249  -0.197  -0.183
 18 A"   48 A'   49 A'   19 A"                                                 
 -- Virtual --                   
 -0.101  -0.077  -0.028   0.012   0.016   0.028   0.040   0.047
 20 A"   50 A'   51 A'   52 A'   53 A'   54 A'   21 A"   55 A'                 
  0.049   0.061   0.065   0.076   0.083   0.093   0.116   0.122
 56 A'   57 A'   58 A'   22 A"   23 A"   59 A'   60 A'   61 A'                 
  0.124   0.131   0.141   0.157   0.171   0.184   0.208   0.244
 24 A"   62 A'   63 A'   64 A'   65 A'   66 A'   67 A'   25 A"                 
  0.275   0.316   0.346   0.358   0.360   0.397   0.400   0.401
 68 A'   69 A'   70 A'   71 A'   26 A"   27 A"   28 A"   72 A'                 
  0.412   0.413   0.427   0.456   0.471   0.490   0.500   0.515
 73 A'   29 A"   74 A'   75 A'   30 A"   76 A'   77 A'   31 A"                 
  0.516   0.546   0.553   0.571   0.600   0.614   0.626   0.693
 32 A"   78 A'   79 A'   33 A"   80 A'   81 A'   82 A'   83 A'                 
  0.706   0.707   0.743   0.773   0.802   0.831   0.900   1.015
 34 A"   84 A'   35 A"   85 A'   86 A'   87 A'   88 A'   89 A'                 
  1.034   1.120   1.137   1.147   1.267   1.301   1.356   1.378
 90 A'   91 A'   36 A"   92 A'   93 A'   37 A"   94 A'   95 A'                 
  1.422   1.422   1.509   1.557   1.624   1.687   1.705   1.724
 96 A'   38 A"   39 A"   40 A"   97 A'   41 A"   98 A'   99 A'                 
  1.881   1.945   1.986   2.007   2.026   2.055   2.108   2.155
100 A'   42 A"  101 A'   43 A"  102 A'  103 A'  104 A'  105 A'                 
  2.222   2.600   2.638   2.697   2.821   2.971   3.038   3.318
106 A'  107 A'   44 A"   45 A"  108 A'  109 A'  110 A'  111 A'                 
  3.907   3.934   3.973   3.996   4.012   4.052   4.068   4.093
 46 A"   47 A"  112 A'   48 A"   49 A"  113 A'  114 A'   50 A"                 
  4.114   4.148   4.192   4.290   4.337   4.397   4.421   4.475
115 A'   51 A"  116 A'  117 A'  118 A'  119 A'  120 A'  121 A'                 
  5.987   6.074   6.169   6.762   6.865   7.516   7.535   7.580
 52 A"  122 A'  123 A'  124 A'  125 A'   53 A"   54 A"  126 A'                 
  7.596   7.703   7.785  23.382  23.546  27.907  28.329  28.388
127 A'  128 A'  129 A'  130 A'  131 A'  132 A'   55 A"  133 A'                 
 28.415  28.510  28.527  28.547  28.607  28.770  48.030  48.107
134 A'   56 A"  135 A'   57 A"  136 A'  137 A'  138 A'  139 A'                 
127.875 127.923 127.988 151.703 289.727 289.755 289.819 289.827
 58 A"  140 A'  141 A'  142 A'   59 A"   60 A"  143 A'  144 A'                 
289.939 290.0051020.8731020.9631901.874
145 A'  146 A'  147 A'  148 A'  149 A'                                         

 Beta MOs, Restricted
 -- Occupied --                  
******* -482.86 -482.85 -176.33 -165.73 -165.73 -165.73  -62.52
  1 A'    2 A'    3 A'    4 A'    5 A'    1 A"    6 A'    7 A'                 
-62.510 -56.334 -56.332 -56.332 -56.329 -56.327 -56.326 -35.829
  8 A'    9 A'    2 A"   10 A'   11 A'    3 A"   12 A'   13 A'                 
-31.319 -31.318 -31.317 -22.970 -22.970 -22.969 -22.968 -22.968
 14 A'    4 A"   15 A'   16 A'    5 A"   17 A'    6 A"   18 A'                 
-10.269 -10.258  -8.733  -8.728  -6.564  -6.559  -6.552  -6.551
 19 A'   20 A'   21 A'   22 A'   23 A'   24 A'   25 A'    7 A"                 
 -6.546  -6.546  -6.385  -4.797  -4.785  -4.784  -2.677  -2.673
  8 A"   26 A'   27 A'   28 A'    9 A"   29 A'   30 A'   31 A'                 
 -2.672  -2.672  -2.667  -2.667  -2.662  -2.662  -2.656  -2.656
 10 A"   32 A'   11 A"   33 A'   34 A'   12 A"   35 A'   13 A"                 
 -2.072  -2.061  -2.060  -2.050  -2.050  -1.079  -0.846  -0.806
 36 A'   14 A"   37 A'   38 A'   15 A"   39 A'   40 A'   41 A'                 
 -0.607  -0.539  -0.497  -0.486  -0.461  -0.436  -0.374  -0.370
 42 A'   43 A'   44 A'   16 A"   45 A'   46 A'   17 A"   47 A'                 
 -0.296  -0.249  -0.197  -0.183
 18 A"   48 A'   49 A'   19 A"                                                 
 -- Virtual --                   
 -0.101  -0.077  -0.028   0.012   0.016   0.028   0.040   0.047
 20 A"   50 A'   51 A'   52 A'   53 A'   54 A'   21 A"   55 A'                 
  0.049   0.061   0.065   0.076   0.083   0.093   0.116   0.122
 56 A'   57 A'   58 A'   22 A"   23 A"   59 A'   60 A'   61 A'                 
  0.124   0.131   0.141   0.157   0.171   0.184   0.208   0.244
 24 A"   62 A'   63 A'   64 A'   65 A'   66 A'   67 A'   25 A"                 
  0.275   0.316   0.346   0.358   0.360   0.397   0.400   0.401
 68 A'   69 A'   70 A'   71 A'   26 A"   27 A"   28 A"   72 A'                 
  0.412   0.413   0.427   0.456   0.471   0.490   0.500   0.515
 73 A'   29 A"   74 A'   75 A'   30 A"   76 A'   77 A'   31 A"                 
  0.516   0.546   0.553   0.571   0.600   0.614   0.626   0.693
 32 A"   78 A'   79 A'   33 A"   80 A'   81 A'   82 A'   83 A'                 
  0.706   0.707   0.743   0.773   0.802   0.831   0.900   1.015
 34 A"   84 A'   35 A"   85 A'   86 A'   87 A'   88 A'   89 A'                 
  1.034   1.120   1.137   1.147   1.267   1.301   1.356   1.378
 90 A'   91 A'   36 A"   92 A'   93 A'   37 A"   94 A'   95 A'                 
  1.422   1.422   1.509   1.557   1.624   1.687   1.705   1.724
 96 A'   38 A"   39 A"   40 A"   97 A'   41 A"   98 A'   99 A'                 
  1.881   1.945   1.986   2.007   2.026   2.055   2.108   2.155
100 A'   42 A"  101 A'   43 A"  102 A'  103 A'  104 A'  105 A'                 
  2.222   2.600   2.638   2.697   2.821   2.971   3.038   3.318
106 A'  107 A'   44 A"   45 A"  108 A'  109 A'  110 A'  111 A'                 
  3.907   3.934   3.973   3.996   4.012   4.052   4.068   4.093
 46 A"   47 A"  112 A'   48 A"   49 A"  113 A'  114 A'   50 A"                 
  4.114   4.148   4.192   4.290   4.337   4.397   4.421   4.475
115 A'   51 A"  116 A'  117 A'  118 A'  119 A'  120 A'  121 A'                 
  5.987   6.074   6.169   6.762   6.865   7.516   7.535   7.580
 52 A"  122 A'  123 A'  124 A'  125 A'   53 A"   54 A"  126 A'                 
  7.596   7.703   7.785  23.382  23.546  27.907  28.329  28.388
127 A'  128 A'  129 A'  130 A'  131 A'  132 A'   55 A"  133 A'                 
 28.415  28.510  28.527  28.547  28.607  28.770  48.030  48.107
134 A'   56 A"  135 A'   57 A"  136 A'  137 A'  138 A'  139 A'                 
127.875 127.923 127.988 151.703 289.727 289.755 289.819 289.827
 58 A"  140 A'  141 A'  142 A'   59 A"   60 A"  143 A'  144 A'                 
289.939 290.0051020.8731020.9631901.874
145 A'  146 A'  147 A'  148 A'  149 A'                                         
 --------------------------------------------------------------

          Ground-State Mulliken Net Atomic Charges

     Atom                 Charge (a.u.)
  ----------------------------------------
      1 H                     0.167697
      2 Br                   -0.042617
      3 I                     0.427732
      4 Br                    0.016642
      5 C                    -0.568421
      6 C                    -0.001034
  ----------------------------------------
  Sum of atomic charges =     0.000000

 -----------------------------------------------------------------
                    Cartesian Multipole Moments
 -----------------------------------------------------------------
    Charge (ESU x 10^10)
                 0.0000
    Dipole Moment (Debye)
         X       0.8418      Y      -0.1412      Z       0.0000
       Tot       0.8535
    Quadrupole Moments (Debye-Ang)
        XX     -68.2608     XY      -4.1268     YY     -79.3852
        XZ      -0.0000     YZ       0.0000     ZZ     -76.9771
    Octopole Moments (Debye-Ang^2)
       XXX     -11.4154    XXY       2.2569    XYY       1.0600
       YYY       6.4318    XXZ      -0.0000    XYZ       0.0000
       YYZ      -0.0000    XZZ      -5.6816    YZZ       3.0324
       ZZZ       0.0000
    Hexadecapole Moments (Debye-Ang^3)
      XXXX   -1885.2861   XXXY      -7.5397   XXYY    -384.3166
      XYYY     -30.4810   YYYY    -396.6059   XXXZ      -0.0000
      XXYZ       0.0000   XYYZ       0.0000   YYYZ       0.0000
      XXZZ    -352.9470   XYZZ      -1.7510   YYZZ     -83.9192
      XZZZ      -0.0000   YZZZ       0.0000   ZZZZ     -98.0297
 -----------------------------------------------------------------
 Calculating analytic gradient of the SCF energy
 Gradient of SCF Energy
            1           2           3           4           5           6
    1   0.1027689   0.3146287  -0.4020267   0.0285436   0.4183845  -0.4622990
    2  -0.0294174   0.4635494  -0.2758799  -0.5594694   0.2688144   0.1324029
    3  -0.0000000   0.0000000  -0.0000000  -0.0000000   0.0000000  -0.0000000
 Max gradient component =       5.595E-01
 RMS gradient           =       2.744E-01
 Gradient time:  CPU 17.80 s  wall 4.56 s
 Geometry Optimization Parameters
   NAtoms,    NIC,     NZ,  NCons,   NDum,   NFix, NCnnct, MaxDiis
        6      37       0       0       0       0       0       0


** GEOMETRY OPTIMIZATION IN DELOCALIZED INTERNAL COORDINATES **
   Searching for a Minimum

   Optimization Cycle:   3

                       Coordinates (Angstroms)
     ATOM                X               Y               Z
      1  H         1.7689394447   -1.8958109817    0.0000000000
      2  Br       -2.1647831937   -0.9328894904    0.0000000000
      3  I         2.5049576723    0.0302446647    0.0000000000
      4  Br       -1.5886852165    1.1279755778    0.0000000000
      5  C         1.0687337829   -0.7195538035    0.0000000000
      6  C        -0.8281134416   -0.1939279848    0.0000000000
   Point Group: cs    Number of degrees of freedom:     9


   Energy is -12143.897464431

 Hessian Updated using BFGS Update

 ** Taking Steepest Descent Step **
 Calculated Step too Large.  Step scaled by  0.450177
 Step Taken.  Stepsize is  0.300000

                             Maximum     Tolerance    Cnvgd?
         Gradient           0.399334      0.000300      NO
         Displacement       0.179771      0.001200      NO
         Energy change     -0.236903      0.000001      NO


 New Cartesian Coordinates Obtained by Inverse Iteration

 Displacement from previous Coordinates is:  0.203230
 ----------------------------------------------------------------
             Standard Nuclear Orientation (Angstroms)
    I     Atom           X                Y                Z
 ----------------------------------------------------------------
    1      H       1.7432771484    -1.8794411489     0.0000000000
    2      Br     -2.2026585754    -0.9735167574     0.0000000000
    3      I       2.5758426740     0.0408737970     0.0000000000
    4      Br     -1.5985217700     1.1672148289     0.0000000000
    5      C       1.0551218898    -0.7304133422     0.0000000000
    6      C      -0.8120123187    -0.2086793952     0.0000000000
 ----------------------------------------------------------------
 Molecular Point Group                 Cs    NOp =  2
 Largest Abelian Subgroup              Cs    NOp =  2
 Nuclear Repulsion Energy =  1111.1662248005 hartrees
 There are       68 alpha and       68 beta electrons
 Applying Cartesian multipole field
    Component          Value
    ---------          -----
     (2,0,0)        1.00000E-11
     (0,2,0)        2.00000E-11
     (0,0,2)       -3.00000E-11
 Nucleus-field energy     =     0.0000000286 hartrees
 Requested basis set is 6-311++G(d,p)
 There are 79 shells and 209 basis functions
 A cutoff of  1.0D-11 yielded   2399 shell pairs
 There are     17791 function pairs (     20039 Cartesian)
 Smallest overlap matrix eigenvalue = 1.50E-04
 Guess MOs from SCF MO coefficient file

 -----------------------------------------------------------------------
  General SCF calculation program by
  Eric Jon Sundstrom, Paul Horn, Yuezhi Mao, Dmitri Zuev, Alec White,
  David Stuck, Shaama M.S., Shane Yost, Joonho Lee, David Small,
  Daniel Levine, Susi Lehtola, Hugh Burton, Evgeny Epifanovsky
 -----------------------------------------------------------------------
 Exchange:     0.2000 Hartree-Fock + 0.0800 Slater + 0.7200 B88
 Correlation:  0.1900 VWN1RPA + 0.8100 LYP
 Using SG-1 standard quadrature grid
 using 4 threads for integral computing
 -------------------------------------------------------
 OpenMP Integral computing Module                
 Release: version 2.0, May 2017, Q-Chem Inc. Pleasanton 
 -------------------------------------------------------
 -------------------------------------------------------
 OpenMP BLAS3 based DFT computing Module                
 Release: version 1.0, May 2013, Q-Chem Inc. Pittsburgh 
 -------------------------------------------------------
 A restricted SCF calculation will be
 performed using DIIS
 SCF converges when DIIS error is below 1.0e-08
 ---------------------------------------
  Cycle       Energy         DIIS error
 ---------------------------------------
    1  -12144.0601525319      1.25e-03  
    2  -12144.0603962788      1.20e-03  
    3  -12144.0614517802      1.01e-03  
    4  -12144.0615217132      9.61e-04  
    5  -12144.0680617289      9.33e-05  
    6  -12144.0681079870      2.11e-05  
    7  -12144.0681102274      6.49e-06  
    8  -12144.0681103613      1.76e-06  
    9  -12144.0681103835      4.27e-07  
   10  -12144.0681103845      1.66e-07  
   11  -12144.0681103845      6.61e-08  
   12  -12144.0681103846      1.06e-08  
   13  -12144.0681103846      4.75e-09  Convergence criterion met
 ---------------------------------------
 SCF time:   CPU 66.96s  wall 18.00s 
 SCF   energy in the final basis set =   -12144.0681103846
 Total energy in the final basis set =   -12144.0681103846

 --------------------------------------------------------------
             Orbital Energies (a.u.) and Symmetries
 --------------------------------------------------------------

 Alpha MOs, Restricted
 -- Occupied --                  
******* -482.86 -482.85 -176.33 -165.73 -165.73 -165.73  -62.51
  1 A'    2 A'    3 A'    4 A'    5 A'    1 A"    6 A'    7 A'                 
-62.510 -56.333 -56.331 -56.330 -56.329 -56.327 -56.326 -35.827
  8 A'    9 A'    2 A"   10 A'   11 A'    3 A"   12 A'   13 A'                 
-31.318 -31.316 -31.315 -22.969 -22.968 -22.968 -22.966 -22.966
 14 A'    4 A"   15 A'   16 A'    5 A"   17 A'    6 A"   18 A'                 
-10.281 -10.263  -8.729  -8.725  -6.560  -6.556  -6.548  -6.547
 19 A'   20 A'   21 A'   22 A'   23 A'   24 A'    7 A"   25 A'                 
 -6.544  -6.543  -6.381  -4.792  -4.781  -4.779  -2.673  -2.669
  8 A"   26 A'   27 A'   28 A'    9 A"   29 A'   30 A'   31 A'                 
 -2.668  -2.668  -2.664  -2.664  -2.658  -2.658  -2.654  -2.654
 10 A"   32 A'   11 A"   33 A'   34 A'   12 A"   35 A'   13 A"                 
 -2.065  -2.056  -2.055  -2.045  -2.045  -1.039  -0.824  -0.800
 36 A'   14 A"   37 A'   15 A"   38 A'   39 A'   40 A'   41 A'                 
 -0.607  -0.543  -0.488  -0.464  -0.455  -0.424  -0.371  -0.360
 42 A'   43 A'   44 A'   16 A"   45 A'   46 A'   47 A'   17 A"                 
 -0.299  -0.255  -0.210  -0.190
 18 A"   48 A'   49 A'   19 A"                                                 
 -- Virtual --                   
 -0.102  -0.077  -0.023   0.012   0.015   0.025   0.042   0.043
 20 A"   50 A'   51 A'   52 A'   53 A'   54 A'   21 A"   55 A'                 
  0.047   0.062   0.068   0.076   0.084   0.090   0.112   0.121
 56 A'   57 A'   58 A'   22 A"   23 A"   59 A'   60 A'   61 A'                 
  0.127   0.131   0.137   0.149   0.168   0.187   0.208   0.241
 24 A"   62 A'   63 A'   64 A'   65 A'   66 A'   67 A'   25 A"                 
  0.271   0.306   0.348   0.366   0.366   0.393   0.399   0.410
 68 A'   69 A'   70 A'   26 A"   71 A'   72 A'   27 A"   28 A"                 
  0.414   0.415   0.426   0.445   0.457   0.485   0.497   0.513
 73 A'   29 A"   74 A'   75 A'   30 A"   76 A'   77 A'   31 A"                 
  0.525   0.533   0.554   0.564   0.587   0.607   0.616   0.685
 32 A"   78 A'   79 A'   33 A"   80 A'   81 A'   82 A'   83 A'                 
  0.702   0.710   0.721   0.774   0.798   0.814   0.867   0.981
 34 A"   84 A'   35 A"   85 A'   86 A'   87 A'   88 A'   89 A'                 
  1.026   1.095   1.100   1.132   1.274   1.299   1.350   1.380
 90 A'   91 A'   92 A'   36 A"   93 A'   37 A"   94 A'   95 A'                 
  1.403   1.428   1.487   1.553   1.623   1.700   1.708   1.715
 38 A"   96 A'   39 A"   40 A"   97 A'   98 A'   41 A"   99 A'                 
  1.893   1.953   1.989   2.012   2.044   2.064   2.083   2.181
100 A'   42 A"  101 A'   43 A"  102 A'  103 A'  104 A'  105 A'                 
  2.235   2.615   2.638   2.698   2.797   2.967   2.999   3.346
106 A'  107 A'   44 A"   45 A"  108 A'  109 A'  110 A'  111 A'                 
  3.907   3.937   3.974   3.999   4.014   4.033   4.061   4.091
 46 A"   47 A"  112 A'   48 A"   49 A"  113 A'  114 A'   50 A"                 
  4.095   4.143   4.172   4.259   4.293   4.350   4.443   4.468
115 A'   51 A"  116 A'  117 A'  118 A'  119 A'  120 A'  121 A'                 
  5.986   6.064   6.160   6.751   6.808   7.516   7.542   7.580
 52 A"  122 A'  123 A'  124 A'  125 A'   53 A"   54 A"  126 A'                 
  7.592   7.684   7.756  23.358  23.471  27.900  28.328  28.383
127 A'  128 A'  129 A'  130 A'  131 A'  132 A'   55 A"  133 A'                 
 28.416  28.512  28.528  28.547  28.598  28.724  48.015  48.057
134 A'   56 A"  135 A'   57 A"  136 A'  137 A'  138 A'  139 A'                 
127.873 127.917 127.978 151.695 289.725 289.757 289.812 289.829
 58 A"  140 A'  141 A'  142 A'   59 A"   60 A"  143 A'  144 A'                 
289.920 289.9581020.8501020.8971901.864
145 A'  146 A'  147 A'  148 A'  149 A'                                         

 Beta MOs, Restricted
 -- Occupied --                  
******* -482.86 -482.85 -176.33 -165.73 -165.73 -165.73  -62.51
  1 A'    2 A'    3 A'    4 A'    5 A'    1 A"    6 A'    7 A'                 
-62.510 -56.333 -56.331 -56.330 -56.329 -56.327 -56.326 -35.827
  8 A'    9 A'    2 A"   10 A'   11 A'    3 A"   12 A'   13 A'                 
-31.318 -31.316 -31.315 -22.969 -22.968 -22.968 -22.966 -22.966
 14 A'    4 A"   15 A'   16 A'    5 A"   17 A'    6 A"   18 A'                 
-10.281 -10.263  -8.729  -8.725  -6.560  -6.556  -6.548  -6.547
 19 A'   20 A'   21 A'   22 A'   23 A'   24 A'    7 A"   25 A'                 
 -6.544  -6.543  -6.381  -4.792  -4.781  -4.779  -2.673  -2.669
  8 A"   26 A'   27 A'   28 A'    9 A"   29 A'   30 A'   31 A'                 
 -2.668  -2.668  -2.664  -2.664  -2.658  -2.658  -2.654  -2.654
 10 A"   32 A'   11 A"   33 A'   34 A'   12 A"   35 A'   13 A"                 
 -2.065  -2.056  -2.055  -2.045  -2.045  -1.039  -0.824  -0.800
 36 A'   14 A"   37 A'   15 A"   38 A'   39 A'   40 A'   41 A'                 
 -0.607  -0.543  -0.488  -0.464  -0.455  -0.424  -0.371  -0.360
 42 A'   43 A'   44 A'   16 A"   45 A'   46 A'   47 A'   17 A"                 
 -0.299  -0.255  -0.210  -0.190
 18 A"   48 A'   49 A'   19 A"                                                 
 -- Virtual --                   
 -0.102  -0.077  -0.023   0.012   0.015   0.025   0.042   0.043
 20 A"   50 A'   51 A'   52 A'   53 A'   54 A'   21 A"   55 A'                 
  0.047   0.062   0.068   0.076   0.084   0.090   0.112   0.121
 56 A'   57 A'   58 A'   22 A"   23 A"   59 A'   60 A'   61 A'                 
  0.127   0.131   0.137   0.149   0.168   0.187   0.208   0.241
 24 A"   62 A'   63 A'   64 A'   65 A'   66 A'   67 A'   25 A"                 
  0.271   0.306   0.348   0.366   0.366   0.393   0.399   0.410
 68 A'   69 A'   70 A'   26 A"   71 A'   72 A'   27 A"   28 A"                 
  0.414   0.415   0.426   0.445   0.457   0.485   0.497   0.513
 73 A'   29 A"   74 A'   75 A'   30 A"   76 A'   77 A'   31 A"                 
  0.525   0.533   0.554   0.564   0.587   0.607   0.616   0.685
 32 A"   78 A'   79 A'   33 A"   80 A'   81 A'   82 A'   83 A'                 
  0.702   0.710   0.721   0.774   0.798   0.814   0.867   0.981
 34 A"   84 A'   35 A"   85 A'   86 A'   87 A'   88 A'   89 A'                 
  1.026   1.095   1.100   1.132   1.274   1.299   1.350   1.380
 90 A'   91 A'   92 A'   36 A"   93 A'   37 A"   94 A'   95 A'                 
  1.403   1.428   1.487   1.553   1.623   1.700   1.708   1.715
 38 A"   96 A'   39 A"   40 A"   97 A'   98 A'   41 A"   99 A'                 
  1.893   1.953   1.989   2.012   2.044   2.064   2.083   2.181
100 A'   42 A"  101 A'   43 A"  102 A'  103 A'  104 A'  105 A'                 
  2.235   2.615   2.638   2.698   2.797   2.967   2.999   3.346
106 A'  107 A'   44 A"   45 A"  108 A'  109 A'  110 A'  111 A'                 
  3.907   3.937   3.974   3.999   4.014   4.033   4.061   4.091
 46 A"   47 A"  112 A'   48 A"   49 A"  113 A'  114 A'   50 A"                 
  4.095   4.143   4.172   4.259   4.293   4.350   4.443   4.468
115 A'   51 A"  116 A'  117 A'  118 A'  119 A'  120 A'  121 A'                 
  5.986   6.064   6.160   6.751   6.808   7.516   7.542   7.580
 52 A"  122 A'  123 A'  124 A'  125 A'   53 A"   54 A"  126 A'                 
  7.592   7.684   7.756  23.358  23.471  27.900  28.328  28.383
127 A'  128 A'  129 A'  130 A'  131 A'  132 A'   55 A"  133 A'                 
 28.416  28.512  28.528  28.547  28.598  28.724  48.015  48.057
134 A'   56 A"  135 A'   57 A"  136 A'  137 A'  138 A'  139 A'                 
127.873 127.917 127.978 151.695 289.725 289.757 289.812 289.829
 58 A"  140 A'  141 A'  142 A'   59 A"   60 A"  143 A'  144 A'                 
289.920 289.9581020.8501020.8971901.864
145 A'  146 A'  147 A'  148 A'  149 A'                                         
 --------------------------------------------------------------

          Ground-State Mulliken Net Atomic Charges

     Atom                 Charge (a.u.)
  ----------------------------------------
      1 H                     0.183644
      2 Br                   -0.046452
      3 I                     0.346671
      4 Br                   -0.000605
      5 C                    -0.496290
      6 C                     0.013033
  ----------------------------------------
  Sum of atomic charges =     0.000000

 -----------------------------------------------------------------
                    Cartesian Multipole Moments
 -----------------------------------------------------------------
    Charge (ESU x 10^10)
                 0.0000
    Dipole Moment (Debye)
         X       0.6670      Y      -0.1137      Z      -0.0000
       Tot       0.6766
    Quadrupole Moments (Debye-Ang)
        XX     -68.0989     XY      -3.6475     YY     -78.8095
        XZ       0.0000     YZ       0.0000     ZZ     -77.4720
    Octopole Moments (Debye-Ang^2)
       XXX     -14.7147    XXY       2.6074    XYY      -1.6216
       YYY       6.3200    XXZ      -0.0000    XYZ      -0.0000
       YYZ      -0.0000    XZZ      -7.0900    YZZ       3.0933
       ZZZ      -0.0000
    Hexadecapole Moments (Debye-Ang^3)
      XXXX   -1950.1461   XXXY      -7.0218   XXYY    -399.2153
      XYYY     -35.0072   YYYY    -408.4454   XXXZ       0.0000
      XXYZ      -0.0000   XYYZ       0.0000   YYYZ      -0.0000
      XXZZ    -366.9628   XYZZ      -3.2168   YYZZ     -86.5177
      XZZZ       0.0000   YZZZ       0.0000   ZZZZ     -98.9453
 -----------------------------------------------------------------
 Calculating analytic gradient of the SCF energy
 Gradient of SCF Energy
            1           2           3           4           5           6
    1   0.0997644   0.2207791  -0.2619756   0.0021046   0.2899737  -0.3506463
    2  -0.0309028   0.3575654  -0.1921079  -0.4212647   0.1852209   0.1014892
    3   0.0000000   0.0000000   0.0000000  -0.0000000  -0.0000000  -0.0000000
 Max gradient component =       4.213E-01
 RMS gradient           =       2.003E-01
 Gradient time:  CPU 17.25 s  wall 4.42 s
 Geometry Optimization Parameters
   NAtoms,    NIC,     NZ,  NCons,   NDum,   NFix, NCnnct, MaxDiis
        6      37       0       0       0       0       0       0


** GEOMETRY OPTIMIZATION IN DELOCALIZED INTERNAL COORDINATES **
   Searching for a Minimum

   Optimization Cycle:   4

                       Coordinates (Angstroms)
     ATOM                X               Y               Z
      1  H         1.7432771484   -1.8794411489    0.0000000000
      2  Br       -2.2026585754   -0.9735167574    0.0000000000
      3  I         2.5758426740    0.0408737970    0.0000000000
      4  Br       -1.5985217700    1.1672148289    0.0000000000
      5  C         1.0551218898   -0.7304133422    0.0000000000
      6  C        -0.8120123187   -0.2086793952    0.0000000000
   Point Group: cs    Number of degrees of freedom:     9


   Energy is -12144.068110385

 Hessian Updated using BFGS Update

 ** Taking Steepest Descent Step **
 Calculated Step too Large.  Step scaled by  0.619804
 Step Taken.  Stepsize is  0.300000

                             Maximum     Tolerance    Cnvgd?
         Gradient           0.284989      0.000300      NO
         Displacement       0.176637      0.001200      NO
         Energy change     -0.170646      0.000001      NO


 New Cartesian Coordinates Obtained by Inverse Iteration

 Displacement from previous Coordinates is:  0.194511
 ----------------------------------------------------------------
             Standard Nuclear Orientation (Angstroms)
    I     Atom           X                Y                Z
 ----------------------------------------------------------------
    1      H       1.7027308965    -1.8588095730     0.0000000000
    2      Br     -2.2260405878    -1.0206224799     0.0000000000
    3      I       2.6280074280     0.0547719600     0.0000000000
    4      Br     -1.5920060669     1.2057683474     0.0000000000
    5      C       1.0360905156    -0.7397125821     0.0000000000
    6      C      -0.7877331373    -0.2253576903     0.0000000000
 ----------------------------------------------------------------
 Molecular Point Group                 Cs    NOp =  2
 Largest Abelian Subgroup              Cs    NOp =  2
 Nuclear Repulsion Energy =  1084.2792973192 hartrees
 There are       68 alpha and       68 beta electrons
 Applying Cartesian multipole field
    Component          Value
    ---------          -----
     (2,0,0)        1.00000E-11
     (0,2,0)        2.00000E-11
     (0,0,2)       -3.00000E-11
 Nucleus-field energy     =     0.0000000297 hartrees
 Requested basis set is 6-311++G(d,p)
 There are 79 shells and 209 basis functions
 A cutoff of  1.0D-11 yielded   2383 shell pairs
 There are     17712 function pairs (     19951 Cartesian)
 Smallest overlap matrix eigenvalue = 1.39E-04
 Guess MOs from SCF MO coefficient file

 -----------------------------------------------------------------------
  General SCF calculation program by
  Eric Jon Sundstrom, Paul Horn, Yuezhi Mao, Dmitri Zuev, Alec White,
  David Stuck, Shaama M.S., Shane Yost, Joonho Lee, David Small,
  Daniel Levine, Susi Lehtola, Hugh Burton, Evgeny Epifanovsky
 -----------------------------------------------------------------------
 Exchange:     0.2000 Hartree-Fock + 0.0800 Slater + 0.7200 B88
 Correlation:  0.1900 VWN1RPA + 0.8100 LYP
 Using SG-1 standard quadrature grid
 using 4 threads for integral computing
 -------------------------------------------------------
 OpenMP Integral computing Module                
 Release: version 2.0, May 2017, Q-Chem Inc. Pleasanton 
 -------------------------------------------------------
 -------------------------------------------------------
 OpenMP BLAS3 based DFT computing Module                
 Release: version 1.0, May 2013, Q-Chem Inc. Pittsburgh 
 -------------------------------------------------------
 A restricted SCF calculation will be
 performed using DIIS
 SCF converges when DIIS error is below 1.0e-08
 ---------------------------------------
  Cycle       Energy         DIIS error
 ---------------------------------------
    1  -12144.1872843853      1.04e-03  
    2  -12144.1888617182      9.15e-04  
    3  -12144.1873751370      9.65e-04  
    4  -12144.1899293867      7.13e-04  
    5  -12144.1934047774      7.69e-05  
    6  -12144.1934378037      1.53e-05  
    7  -12144.1934388864      4.85e-06  
    8  -12144.1934389545      1.42e-06  
    9  -12144.1934389680      3.81e-07  
   10  -12144.1934389687      1.45e-07  
   11  -12144.1934389689      5.32e-08  
   12  -12144.1934389690      8.93e-09  Convergence criterion met
 ---------------------------------------
 SCF time:   CPU 60.88s  wall 16.00s 
 SCF   energy in the final basis set =   -12144.1934389690
 Total energy in the final basis set =   -12144.1934389690

 --------------------------------------------------------------
             Orbital Energies (a.u.) and Symmetries
 --------------------------------------------------------------

 Alpha MOs, Restricted
 -- Occupied --                  
******* -482.86 -482.85 -176.33 -165.73 -165.73 -165.73  -62.51
  1 A'    2 A'    3 A'    4 A'    5 A'    1 A"    6 A'    7 A'                 
-62.510 -56.332 -56.330 -56.329 -56.329 -56.327 -56.326 -35.825
  8 A'    9 A'   10 A'    2 A"   11 A'    3 A"   12 A'   13 A'                 
-31.317 -31.314 -31.313 -22.967 -22.967 -22.966 -22.964 -22.964
 14 A'    4 A"   15 A'   16 A'    5 A"   17 A'    6 A"   18 A'                 
-10.292 -10.267  -8.726  -8.723  -6.557  -6.555  -6.545  -6.544
 19 A'   20 A'   21 A'   22 A'   23 A'   24 A'    7 A"   25 A'                 
 -6.542  -6.541  -6.378  -4.789  -4.778  -4.776  -2.670  -2.667
  8 A"   26 A'   27 A'   28 A'    9 A"   29 A'   30 A'   31 A'                 
 -2.665  -2.665  -2.663  -2.662  -2.655  -2.655  -2.652  -2.652
 10 A"   32 A'   11 A"   33 A'   34 A'   12 A"   35 A'   13 A"                 
 -2.059  -2.052  -2.051  -2.041  -2.041  -1.003  -0.806  -0.797
 36 A'   14 A"   37 A'   15 A"   38 A'   39 A'   40 A'   41 A'                 
 -0.609  -0.548  -0.482  -0.451  -0.446  -0.413  -0.370  -0.349
 42 A'   43 A'   44 A'   45 A'   16 A"   46 A'   47 A'   17 A"                 
 -0.301  -0.261  -0.223  -0.197
 18 A"   48 A'   49 A'   19 A"                                                 
 -- Virtual --                   
 -0.102  -0.074  -0.020   0.010   0.014   0.022   0.040   0.043
 20 A"   50 A'   51 A'   52 A'   53 A'   54 A'   55 A'   21 A"                 
  0.046   0.062   0.072   0.076   0.085   0.087   0.109   0.120
 56 A'   57 A'   58 A'   22 A"   23 A"   59 A'   60 A'   61 A'                 
  0.128   0.130   0.134   0.146   0.166   0.190   0.210   0.238
 62 A'   24 A"   63 A'   64 A'   65 A'   66 A'   67 A'   25 A"                 
  0.267   0.295   0.352   0.370   0.374   0.385   0.400   0.414
 68 A'   69 A'   70 A'   26 A"   71 A'   72 A'   27 A"   73 A'                 
  0.416   0.423   0.427   0.438   0.448   0.480   0.494   0.511
 28 A"   29 A"   74 A'   75 A'   30 A"   76 A'   77 A'   31 A"                 
  0.517   0.533   0.555   0.558   0.568   0.607   0.614   0.679
 78 A'   32 A"   79 A'   33 A"   80 A'   81 A'   82 A'   83 A'                 
  0.697   0.702   0.714   0.773   0.787   0.805   0.841   0.950
 34 A"   35 A"   84 A'   85 A'   86 A'   87 A'   88 A'   89 A'                 
  1.022   1.057   1.073   1.127   1.288   1.293   1.343   1.383
 90 A'   91 A'   92 A'   36 A"   93 A'   37 A"   94 A'   38 A"                 
  1.388   1.443   1.466   1.552   1.622   1.684   1.719   1.736
 95 A'   96 A'   39 A"   40 A"   97 A'   98 A'   99 A'   41 A"                 
  1.898   1.962   1.974   2.013   2.057   2.069   2.083   2.206
100 A'   42 A"  101 A'   43 A"  102 A'  103 A'  104 A'  105 A'                 
  2.265   2.630   2.636   2.703   2.777   2.958   2.974   3.394
106 A'  107 A'   44 A"   45 A"  108 A'  109 A'  110 A'  111 A'                 
  3.911   3.939   3.974   4.002   4.008   4.013   4.052   4.083
 46 A"   47 A"  112 A'   48 A"  113 A'   49 A"  114 A'  115 A'                 
  4.090   4.131   4.157   4.235   4.278   4.319   4.453   4.466
 50 A"   51 A"  116 A'  117 A'  118 A'  119 A'  120 A'  121 A'                 
  5.986   6.056   6.146   6.736   6.765   7.516   7.548   7.590
 52 A"  122 A'  123 A'  124 A'  125 A'   53 A"   54 A"  126 A'                 
  7.601   7.675   7.706  23.356  23.418  27.892  28.328  28.378
127 A'  128 A'  129 A'  130 A'  131 A'  132 A'   55 A"  133 A'                 
 28.414  28.514  28.529  28.548  28.593  28.696  47.997  48.019
134 A'   56 A"  135 A'   57 A"  136 A'  137 A'  138 A'  139 A'                 
127.873 127.912 127.966 151.686 289.723 289.758 289.804 289.836
 58 A"  140 A'  141 A'  142 A'   59 A"   60 A"  143 A'  144 A'                 
289.902 289.9191020.8231020.8461901.854
145 A'  146 A'  147 A'  148 A'  149 A'                                         

 Beta MOs, Restricted
 -- Occupied --                  
******* -482.86 -482.85 -176.33 -165.73 -165.73 -165.73  -62.51
  1 A'    2 A'    3 A'    4 A'    5 A'    1 A"    6 A'    7 A'                 
-62.510 -56.332 -56.330 -56.329 -56.329 -56.327 -56.326 -35.825
  8 A'    9 A'   10 A'    2 A"   11 A'    3 A"   12 A'   13 A'                 
-31.317 -31.314 -31.313 -22.967 -22.967 -22.966 -22.964 -22.964
 14 A'    4 A"   15 A'   16 A'    5 A"   17 A'    6 A"   18 A'                 
-10.292 -10.267  -8.726  -8.723  -6.557  -6.555  -6.545  -6.544
 19 A'   20 A'   21 A'   22 A'   23 A'   24 A'    7 A"   25 A'                 
 -6.542  -6.541  -6.378  -4.789  -4.778  -4.776  -2.670  -2.667
  8 A"   26 A'   27 A'   28 A'    9 A"   29 A'   30 A'   31 A'                 
 -2.665  -2.665  -2.663  -2.662  -2.655  -2.655  -2.652  -2.652
 10 A"   32 A'   11 A"   33 A'   34 A'   12 A"   35 A'   13 A"                 
 -2.059  -2.052  -2.051  -2.041  -2.041  -1.003  -0.806  -0.797
 36 A'   14 A"   37 A'   15 A"   38 A'   39 A'   40 A'   41 A'                 
 -0.609  -0.548  -0.482  -0.451  -0.446  -0.413  -0.370  -0.349
 42 A'   43 A'   44 A'   45 A'   16 A"   46 A'   47 A'   17 A"                 
 -0.301  -0.261  -0.223  -0.197
 18 A"   48 A'   49 A'   19 A"                                                 
 -- Virtual --                   
 -0.102  -0.074  -0.020   0.010   0.014   0.022   0.040   0.043
 20 A"   50 A'   51 A'   52 A'   53 A'   54 A'   55 A'   21 A"                 
  0.046   0.062   0.072   0.076   0.085   0.087   0.109   0.120
 56 A'   57 A'   58 A'   22 A"   23 A"   59 A'   60 A'   61 A'                 
  0.128   0.130   0.134   0.146   0.166   0.190   0.210   0.238
 62 A'   24 A"   63 A'   64 A'   65 A'   66 A'   67 A'   25 A"                 
  0.267   0.295   0.352   0.370   0.374   0.385   0.400   0.414
 68 A'   69 A'   70 A'   26 A"   71 A'   72 A'   27 A"   73 A'                 
  0.416   0.423   0.427   0.438   0.448   0.480   0.494   0.511
 28 A"   29 A"   74 A'   75 A'   30 A"   76 A'   77 A'   31 A"                 
  0.517   0.533   0.555   0.558   0.568   0.607   0.614   0.679
 78 A'   32 A"   79 A'   33 A"   80 A'   81 A'   82 A'   83 A'                 
  0.697   0.702   0.714   0.773   0.787   0.805   0.841   0.950
 34 A"   35 A"   84 A'   85 A'   86 A'   87 A'   88 A'   89 A'                 
  1.022   1.057   1.073   1.127   1.288   1.293   1.343   1.383
 90 A'   91 A'   92 A'   36 A"   93 A'   37 A"   94 A'   38 A"                 
  1.388   1.443   1.466   1.552   1.622   1.684   1.719   1.736
 95 A'   96 A'   39 A"   40 A"   97 A'   98 A'   99 A'   41 A"                 
  1.898   1.962   1.974   2.013   2.057   2.069   2.083   2.206
100 A'   42 A"  101 A'   43 A"  102 A'  103 A'  104 A'  105 A'                 
  2.265   2.630   2.636   2.703   2.777   2.958   2.974   3.394
106 A'  107 A'   44 A"   45 A"  108 A'  109 A'  110 A'  111 A'                 
  3.911   3.939   3.974   4.002   4.008   4.013   4.052   4.083
 46 A"   47 A"  112 A'   48 A"  113 A'   49 A"  114 A'  115 A'                 
  4.090   4.131   4.157   4.235   4.278   4.319   4.453   4.466
 50 A"   51 A"  116 A'  117 A'  118 A'  119 A'  120 A'  121 A'                 
  5.986   6.056   6.146   6.736   6.765   7.516   7.548   7.590
 52 A"  122 A'  123 A'  124 A'  125 A'   53 A"   54 A"  126 A'                 
  7.601   7.675   7.706  23.356  23.418  27.892  28.328  28.378
127 A'  128 A'  129 A'  130 A'  131 A'  132 A'   55 A"  133 A'                 
 28.414  28.514  28.529  28.548  28.593  28.696  47.997  48.019
134 A'   56 A"  135 A'   57 A"  136 A'  137 A'  138 A'  139 A'                 
127.873 127.912 127.966 151.686 289.723 289.758 289.804 289.836
 58 A"  140 A'  141 A'  142 A'   59 A"   60 A"  143 A'  144 A'                 
289.902 289.9191020.8231020.8461901.854
145 A'  146 A'  147 A'  148 A'  149 A'                                         
 --------------------------------------------------------------

          Ground-State Mulliken Net Atomic Charges

     Atom                 Charge (a.u.)
  ----------------------------------------
      1 H                     0.198549
      2 Br                   -0.051327
      3 I                     0.285109
      4 Br                   -0.015179
      5 C                    -0.443355
      6 C                     0.026202
  ----------------------------------------
  Sum of atomic charges =    -0.000000

 -----------------------------------------------------------------
                    Cartesian Multipole Moments
 -----------------------------------------------------------------
    Charge (ESU x 10^10)
                -0.0000
    Dipole Moment (Debye)
         X       0.5381      Y      -0.1261      Z       0.0000
       Tot       0.5527
    Quadrupole Moments (Debye-Ang)
        XX     -68.2588     XY      -3.1957     YY     -78.2176
        XZ       0.0000     YZ      -0.0000     ZZ     -77.8929
    Octopole Moments (Debye-Ang^2)
       XXX     -18.0220    XXY       2.8736    XYY      -4.2995
       YYY       6.3081    XXZ       0.0000    XYZ       0.0000
       YYZ      -0.0000    XZZ      -8.3818    YZZ       3.0746
       ZZZ       0.0000
    Hexadecapole Moments (Debye-Ang^3)
      XXXX   -1993.0301   XXXY      -8.0680   XXYY    -409.5662
      XYYY     -41.7315   YYYY    -422.6337   XXXZ       0.0000
      XXYZ      -0.0000   XYYZ       0.0000   YYYZ      -0.0000
      XXZZ    -376.6112   XYZZ      -5.5220   YYZZ     -89.5253
      XZZZ       0.0000   YZZZ      -0.0000   ZZZZ     -99.8091
 -----------------------------------------------------------------
 Calculating analytic gradient of the SCF energy
 Gradient of SCF Energy
            1           2           3           4           5           6
    1   0.0955227   0.1498036  -0.1719004  -0.0149398   0.2125103  -0.2709964
    2  -0.0307315   0.2715841  -0.1381130  -0.3107386   0.1291365   0.0788625
    3   0.0000000   0.0000000  -0.0000000  -0.0000000  -0.0000000   0.0000000
 Max gradient component =       3.107E-01
 RMS gradient           =       1.478E-01
 Gradient time:  CPU 16.89 s  wall 4.33 s
 Geometry Optimization Parameters
   NAtoms,    NIC,     NZ,  NCons,   NDum,   NFix, NCnnct, MaxDiis
        6      37       0       0       0       0       0       0

 Cartesian Hessian Update
 Hessian Updated using BFGS Update


** GEOMETRY OPTIMIZATION IN DELOCALIZED INTERNAL COORDINATES **
   Searching for a Minimum

   Optimization Cycle:   5

                       Coordinates (Angstroms)
     ATOM                X               Y               Z
      1  H         1.7027308965   -1.8588095730    0.0000000000
      2  Br       -2.2260405878   -1.0206224799    0.0000000000
      3  I         2.6280074280    0.0547719600    0.0000000000
      4  Br       -1.5920060669    1.2057683474    0.0000000000
      5  C         1.0360905156   -0.7397125821    0.0000000000
      6  C        -0.7877331373   -0.2253576903    0.0000000000
   Point Group: cs    Number of degrees of freedom:     9


   Energy is -12144.193438969

 Hessian Updated using BFGS Update

  9 Hessian modes will be used to form the next step
  Hessian Eigenvalues:
     0.083809    0.088316    0.143781    0.207898    0.249998    0.317628
     0.591362    1.005422    1.030126

 Minimum Search - Taking Simple RFO Step
 Searching for Lamda that Minimizes Along All modes
 Value Taken    Lamda =  -0.25418456
 Calculated Step too Large.  Step scaled by  0.400072
 Step Taken.  Stepsize is  0.300000

                             Maximum     Tolerance    Cnvgd?
         Gradient           0.207438      0.000300      NO
         Displacement       0.163860      0.001200      NO
         Energy change     -0.125329      0.000001      NO


 New Cartesian Coordinates Obtained by Inverse Iteration

 Displacement from previous Coordinates is:  0.300106
 ----------------------------------------------------------------
             Standard Nuclear Orientation (Angstroms)
    I     Atom           X                Y                Z
 ----------------------------------------------------------------
    1      H       1.6068017296    -1.8271058884     0.0000000000
    2      Br     -2.1897436439    -1.0745662721     0.0000000000
    3      I       2.6145629283     0.0829379901     0.0000000000
    4      Br     -1.5293302773     1.2235488390     0.0000000000
    5      C       0.9913398884    -0.7405721778     0.0000000000
    6      C      -0.7325815771    -0.2482045086     0.0000000000
 ----------------------------------------------------------------
 Molecular Point Group                 Cs    NOp =  2
 Largest Abelian Subgroup              Cs    NOp =  2
 Nuclear Repulsion Energy =  1079.1705826723 hartrees
 There are       68 alpha and       68 beta electrons
 Applying Cartesian multipole field
    Component          Value
    ---------          -----
     (2,0,0)        1.00000E-11
     (0,2,0)        2.00000E-11
     (0,0,2)       -3.00000E-11
 Nucleus-field energy     =     0.0000000294 hartrees
 Requested basis set is 6-311++G(d,p)
 There are 79 shells and 209 basis functions
 A cutoff of  1.0D-11 yielded   2377 shell pairs
 There are     17697 function pairs (     19936 Cartesian)
 Smallest overlap matrix eigenvalue = 1.09E-04
 Guess MOs from SCF MO coefficient file

 -----------------------------------------------------------------------
  General SCF calculation program by
  Eric Jon Sundstrom, Paul Horn, Yuezhi Mao, Dmitri Zuev, Alec White,
  David Stuck, Shaama M.S., Shane Yost, Joonho Lee, David Small,
  Daniel Levine, Susi Lehtola, Hugh Burton, Evgeny Epifanovsky
 -----------------------------------------------------------------------
 Exchange:     0.2000 Hartree-Fock + 0.0800 Slater + 0.7200 B88
 Correlation:  0.1900 VWN1RPA + 0.8100 LYP
 Using SG-1 standard quadrature grid
 using 4 threads for integral computing
 -------------------------------------------------------
 OpenMP Integral computing Module                
 Release: version 2.0, May 2017, Q-Chem Inc. Pleasanton 
 -------------------------------------------------------
 -------------------------------------------------------
 OpenMP BLAS3 based DFT computing Module                
 Release: version 1.0, May 2013, Q-Chem Inc. Pittsburgh 
 -------------------------------------------------------
 A restricted SCF calculation will be
 performed using DIIS
 SCF converges when DIIS error is below 1.0e-08
 ---------------------------------------
  Cycle       Energy         DIIS error
 ---------------------------------------
    1  -12144.2849473468      8.41e-04  
    2  -12144.2884231166      3.85e-04  
    3  -12144.2841780858      8.88e-04  
    4  -12144.2890201799      1.93e-04  
    5  -12144.2892382028      5.80e-05  
    6  -12144.2892579909      9.03e-06  
    7  -12144.2892584203      2.27e-06  
    8  -12144.2892584356      9.33e-07  
    9  -12144.2892584397      2.27e-07  
   10  -12144.2892584398      1.10e-07  
   11  -12144.2892584397      2.67e-08  
   12  -12144.2892584399      6.98e-09  Convergence criterion met
 ---------------------------------------
 SCF time:   CPU 60.83s  wall 16.00s 
 SCF   energy in the final basis set =   -12144.2892584399
 Total energy in the final basis set =   -12144.2892584399

 --------------------------------------------------------------
             Orbital Energies (a.u.) and Symmetries
 --------------------------------------------------------------

 Alpha MOs, Restricted
 -- Occupied --                  
******* -482.86 -482.85 -176.32 -165.73 -165.73 -165.73  -62.51
  1 A'    2 A'    3 A'    4 A'    5 A'    1 A"    6 A'    7 A'                 
-62.510 -56.332 -56.329 -56.329 -56.328 -56.326 -56.326 -35.822
  8 A'    9 A'   10 A'    2 A"   11 A'    3 A"   12 A'   13 A'                 
-31.314 -31.310 -31.309 -22.964 -22.964 -22.963 -22.961 -22.961
 14 A'    4 A"   15 A'   16 A'    5 A"   17 A'    6 A"   18 A'                 
-10.298 -10.266  -8.724  -8.722  -6.556  -6.554  -6.543  -6.542
 19 A'   20 A'   21 A'   22 A'   23 A'   24 A'    7 A"   25 A'                 
 -6.541  -6.540  -6.374  -4.785  -4.773  -4.772  -2.668  -2.665
  8 A"   26 A'   27 A'   28 A'    9 A"   29 A'   30 A'   31 A'                 
 -2.664  -2.663  -2.661  -2.661  -2.653  -2.653  -2.650  -2.650
 10 A"   32 A'   11 A"   33 A'   34 A'   12 A"   35 A'   13 A"                 
 -2.054  -2.048  -2.047  -2.037  -2.037  -0.981  -0.798  -0.796
 36 A'   14 A"   37 A'   15 A"   38 A'   39 A'   40 A'   41 A'                 
 -0.617  -0.553  -0.486  -0.451  -0.436  -0.405  -0.370  -0.343
 42 A'   43 A'   44 A'   45 A'   16 A"   46 A'   47 A'   17 A"                 
 -0.303  -0.266  -0.235  -0.206
 18 A"   48 A'   49 A'   19 A"                                                 
 -- Virtual --                   
 -0.097  -0.056  -0.017   0.006   0.015   0.023   0.042   0.045
 20 A"   50 A'   51 A'   52 A'   53 A'   54 A'   55 A'   21 A"                 
  0.047   0.065   0.076   0.077   0.085   0.087   0.109   0.120
 56 A'   57 A'   22 A"   58 A'   23 A"   59 A'   60 A'   61 A'                 
  0.126   0.131   0.134   0.146   0.167   0.191   0.216   0.237
 62 A'   24 A"   63 A'   64 A'   65 A'   66 A'   67 A'   25 A"                 
  0.267   0.291   0.359   0.375   0.378   0.383   0.401   0.413
 68 A'   69 A'   70 A'   26 A"   71 A'   72 A'   27 A"   73 A'                 
  0.416   0.429   0.431   0.438   0.449   0.477   0.489   0.509
 28 A"   29 A"   74 A'   75 A'   30 A"   76 A'   77 A'   31 A"                 
  0.510   0.540   0.555   0.555   0.562   0.610   0.620   0.679
 78 A'   32 A"   33 A"   79 A'   80 A'   81 A'   82 A'   34 A"                 
  0.680   0.704   0.719   0.771   0.786   0.802   0.831   0.936
 83 A'   35 A"   84 A'   85 A'   86 A'   87 A'   88 A'   89 A'                 
  1.026   1.038   1.055   1.124   1.286   1.306   1.359   1.360
 90 A'   91 A'   92 A'   36 A"   37 A"   93 A'   38 A"   94 A'                 
  1.400   1.455   1.483   1.573   1.628   1.661   1.755   1.787
 95 A'   39 A"   96 A'   40 A"   97 A'   98 A'   99 A'   41 A"                 
  1.914   1.961   1.971   2.013   2.065   2.088   2.098   2.223
100 A'  101 A'   42 A"   43 A"  102 A'  103 A'  104 A'  105 A'                 
  2.336   2.629   2.650   2.719   2.777   2.952   2.983   3.518
106 A'   44 A"  107 A'   45 A"  108 A'  109 A'  110 A'  111 A'                 
  3.917   3.943   3.975   3.988   4.006   4.012   4.045   4.083
 46 A"   47 A"  112 A'  113 A'   48 A"   49 A"  114 A'  115 A'                 
  4.093   4.118   4.157   4.224   4.285   4.316   4.445   4.467
 50 A"   51 A"  116 A'  117 A'  118 A'  119 A'  120 A'  121 A'                 
  5.988   6.056   6.140   6.729   6.748   7.517   7.551   7.593
 52 A"  122 A'  123 A'  124 A'  125 A'   53 A"   54 A"  126 A'                 
  7.622   7.661   7.689  23.383  23.408  27.892  28.330  28.379
127 A'  128 A'  129 A'  130 A'  131 A'  132 A'   55 A"  133 A'                 
 28.414  28.517  28.531  28.551  28.595  28.689  47.988  48.003
134 A'   56 A"  135 A'   57 A"  136 A'  137 A'  138 A'  139 A'                 
127.875 127.913 127.962 151.686 289.723 289.758 289.797 289.843
 58 A"  140 A'  141 A'  142 A'   59 A"   60 A"  143 A'  144 A'                 
289.865 289.9361020.8081020.8261901.852
145 A'  146 A'  147 A'  148 A'  149 A'                                         

 Beta MOs, Restricted
 -- Occupied --                  
******* -482.86 -482.85 -176.32 -165.73 -165.73 -165.73  -62.51
  1 A'    2 A'    3 A'    4 A'    5 A'    1 A"    6 A'    7 A'                 
-62.510 -56.332 -56.329 -56.329 -56.328 -56.326 -56.326 -35.822
  8 A'    9 A'   10 A'    2 A"   11 A'    3 A"   12 A'   13 A'                 
-31.314 -31.310 -31.309 -22.964 -22.964 -22.963 -22.961 -22.961
 14 A'    4 A"   15 A'   16 A'    5 A"   17 A'    6 A"   18 A'                 
-10.298 -10.266  -8.724  -8.722  -6.556  -6.554  -6.543  -6.542
 19 A'   20 A'   21 A'   22 A'   23 A'   24 A'    7 A"   25 A'                 
 -6.541  -6.540  -6.374  -4.785  -4.773  -4.772  -2.668  -2.665
  8 A"   26 A'   27 A'   28 A'    9 A"   29 A'   30 A'   31 A'                 
 -2.664  -2.663  -2.661  -2.661  -2.653  -2.653  -2.650  -2.650
 10 A"   32 A'   11 A"   33 A'   34 A'   12 A"   35 A'   13 A"                 
 -2.054  -2.048  -2.047  -2.037  -2.037  -0.981  -0.798  -0.796
 36 A'   14 A"   37 A'   15 A"   38 A'   39 A'   40 A'   41 A'                 
 -0.617  -0.553  -0.486  -0.451  -0.436  -0.405  -0.370  -0.343
 42 A'   43 A'   44 A'   45 A'   16 A"   46 A'   47 A'   17 A"                 
 -0.303  -0.266  -0.235  -0.206
 18 A"   48 A'   49 A'   19 A"                                                 
 -- Virtual --                   
 -0.097  -0.056  -0.017   0.006   0.015   0.023   0.042   0.045
 20 A"   50 A'   51 A'   52 A'   53 A'   54 A'   55 A'   21 A"                 
  0.047   0.065   0.076   0.077   0.085   0.087   0.109   0.120
 56 A'   57 A'   22 A"   58 A'   23 A"   59 A'   60 A'   61 A'                 
  0.126   0.131   0.134   0.146   0.167   0.191   0.216   0.237
 62 A'   24 A"   63 A'   64 A'   65 A'   66 A'   67 A'   25 A"                 
  0.267   0.291   0.359   0.375   0.378   0.383   0.401   0.413
 68 A'   69 A'   70 A'   26 A"   71 A'   72 A'   27 A"   73 A'                 
  0.416   0.429   0.431   0.438   0.449   0.477   0.489   0.509
 28 A"   29 A"   74 A'   75 A'   30 A"   76 A'   77 A'   31 A"                 
  0.510   0.540   0.555   0.555   0.562   0.610   0.620   0.679
 78 A'   32 A"   33 A"   79 A'   80 A'   81 A'   82 A'   34 A"                 
  0.680   0.704   0.719   0.771   0.786   0.802   0.831   0.936
 83 A'   35 A"   84 A'   85 A'   86 A'   87 A'   88 A'   89 A'                 
  1.026   1.038   1.055   1.124   1.286   1.306   1.359   1.360
 90 A'   91 A'   92 A'   36 A"   37 A"   93 A'   38 A"   94 A'                 
  1.400   1.455   1.483   1.573   1.628   1.661   1.755   1.787
 95 A'   39 A"   96 A'   40 A"   97 A'   98 A'   99 A'   41 A"                 
  1.914   1.961   1.971   2.013   2.065   2.088   2.098   2.223
100 A'  101 A'   42 A"   43 A"  102 A'  103 A'  104 A'  105 A'                 
  2.336   2.629   2.650   2.719   2.777   2.952   2.983   3.518
106 A'   44 A"  107 A'   45 A"  108 A'  109 A'  110 A'  111 A'                 
  3.917   3.943   3.975   3.988   4.006   4.012   4.045   4.083
 46 A"   47 A"  112 A'  113 A'   48 A"   49 A"  114 A'  115 A'                 
  4.093   4.118   4.157   4.224   4.285   4.316   4.445   4.467
 50 A"   51 A"  116 A'  117 A'  118 A'  119 A'  120 A'  121 A'                 
  5.988   6.056   6.140   6.729   6.748   7.517   7.551   7.593
 52 A"  122 A'  123 A'  124 A'  125 A'   53 A"   54 A"  126 A'                 
  7.622   7.661   7.689  23.383  23.408  27.892  28.330  28.379
127 A'  128 A'  129 A'  130 A'  131 A'  132 A'   55 A"  133 A'                 
 28.414  28.517  28.531  28.551  28.595  28.689  47.988  48.003
134 A'   56 A"  135 A'   57 A"  136 A'  137 A'  138 A'  139 A'                 
127.875 127.913 127.962 151.686 289.723 289.758 289.797 289.843
 58 A"  140 A'  141 A'  142 A'   59 A"   60 A"  143 A'  144 A'                 
289.865 289.9361020.8081020.8261901.852
145 A'  146 A'  147 A'  148 A'  149 A'                                         
 --------------------------------------------------------------

          Ground-State Mulliken Net Atomic Charges

     Atom                 Charge (a.u.)
  ----------------------------------------
      1 H                     0.214120
      2 Br                   -0.055820
      3 I                     0.243918
      4 Br                   -0.028083
      5 C                    -0.427530
      6 C                     0.053395
  ----------------------------------------
  Sum of atomic charges =     0.000000

 -----------------------------------------------------------------
                    Cartesian Multipole Moments
 -----------------------------------------------------------------
    Charge (ESU x 10^10)
                 0.0000
    Dipole Moment (Debye)
         X       0.3707      Y      -0.1987      Z      -0.0000
       Tot       0.4206
    Quadrupole Moments (Debye-Ang)
        XX     -69.2747     XY      -2.7205     YY     -77.5923
        XZ       0.0000     YZ       0.0000     ZZ     -78.0021
    Octopole Moments (Debye-Ang^2)
       XXX     -23.1802    XXY       3.3759    XYY      -7.0747
       YYY       6.2937    XXZ       0.0000    XYZ      -0.0000
       YYZ      -0.0000    XZZ      -9.8261    YZZ       2.9090
       ZZZ      -0.0000
    Hexadecapole Moments (Debye-Ang^3)
      XXXX   -1946.0610   XXXY     -14.1127   XXYY    -401.6621
      XYYY     -54.7131   YYYY    -434.1569   XXXZ       0.0000
      XXYZ       0.0000   XYYZ       0.0000   YYYZ       0.0000
      XXZZ    -368.0177   XYZZ     -10.2558   YYZZ     -91.8990
      XZZZ       0.0000   YZZZ       0.0000   ZZZZ     -99.9521
 -----------------------------------------------------------------
 Calculating analytic gradient of the SCF energy
 Gradient of SCF Energy
            1           2           3           4           5           6
    1   0.0877177   0.1163065  -0.1358598  -0.0177124   0.1933628  -0.2438148
    2  -0.0278402   0.2198174  -0.1161256  -0.2484773   0.1006585   0.0719672
    3   0.0000000  -0.0000000   0.0000000   0.0000000   0.0000000   0.0000000
 Max gradient component =       2.485E-01
 RMS gradient           =       1.239E-01
 Gradient time:  CPU 16.98 s  wall 4.35 s
 Geometry Optimization Parameters
   NAtoms,    NIC,     NZ,  NCons,   NDum,   NFix, NCnnct, MaxDiis
        6      37       0       0       0       0       0       0

 Cartesian Hessian Update
 Hessian Updated using BFGS Update


** GEOMETRY OPTIMIZATION IN DELOCALIZED INTERNAL COORDINATES **
   Searching for a Minimum

   Optimization Cycle:   6

                       Coordinates (Angstroms)
     ATOM                X               Y               Z
      1  H         1.6068017296   -1.8271058884    0.0000000000
      2  Br       -2.1897436439   -1.0745662721    0.0000000000
      3  I         2.6145629283    0.0829379901    0.0000000000
      4  Br       -1.5293302773    1.2235488390    0.0000000000
      5  C         0.9913398884   -0.7405721778    0.0000000000
      6  C        -0.7325815771   -0.2482045086    0.0000000000
   Point Group: cs    Number of degrees of freedom:     9


   Energy is -12144.289258440

 Hessian Updated using BFGS Update

  9 Hessian modes will be used to form the next step
  Hessian Eigenvalues:
     0.047007    0.088295    0.144907    0.207305    0.250040    0.328992
     0.657940    1.005525    1.030120

 Minimum Search - Taking Simple RFO Step
 Searching for Lamda that Minimizes Along All modes
 Value Taken    Lamda =  -0.24829088
 Calculated Step too Large.  Step scaled by  0.348280
 Step Taken.  Stepsize is  0.300000

                             Maximum     Tolerance    Cnvgd?
         Gradient           0.180970      0.000300      NO
         Displacement       0.182283      0.001200      NO
         Energy change     -0.095819      0.000001      NO


 New Cartesian Coordinates Obtained by Inverse Iteration

 Displacement from previous Coordinates is:  0.326728
 ----------------------------------------------------------------
             Standard Nuclear Orientation (Angstroms)
    I     Atom           X                Y                Z
 ----------------------------------------------------------------
    1      H       1.5082862790    -1.7956163580     0.0000000000
    2      Br     -2.1447243117    -1.1233252906     0.0000000000
    3      I       2.5850464491     0.1146060736     0.0000000000
    4      Br     -1.4552563998     1.2340251969     0.0000000000
    5      C       0.9382775106    -0.7397361578     0.0000000000
    6      C      -0.6705804792    -0.2739154820     0.0000000000
 ----------------------------------------------------------------
 Molecular Point Group                 Cs    NOp =  2
 Largest Abelian Subgroup              Cs    NOp =  2
 Nuclear Repulsion Energy =  1080.5184692348 hartrees
 There are       68 alpha and       68 beta electrons
 Applying Cartesian multipole field
    Component          Value
    ---------          -----
     (2,0,0)        1.00000E-11
     (0,2,0)        2.00000E-11
     (0,0,2)       -3.00000E-11
 Nucleus-field energy     =     0.0000000289 hartrees
 Requested basis set is 6-311++G(d,p)
 There are 79 shells and 209 basis functions
 A cutoff of  1.0D-11 yielded   2388 shell pairs
 There are     17777 function pairs (     20024 Cartesian)
 Smallest overlap matrix eigenvalue = 7.78E-05
 Guess MOs from SCF MO coefficient file

 -----------------------------------------------------------------------
  General SCF calculation program by
  Eric Jon Sundstrom, Paul Horn, Yuezhi Mao, Dmitri Zuev, Alec White,
  David Stuck, Shaama M.S., Shane Yost, Joonho Lee, David Small,
  Daniel Levine, Susi Lehtola, Hugh Burton, Evgeny Epifanovsky
 -----------------------------------------------------------------------
 Exchange:     0.2000 Hartree-Fock + 0.0800 Slater + 0.7200 B88
 Correlation:  0.1900 VWN1RPA + 0.8100 LYP
 Using SG-1 standard quadrature grid
 using 4 threads for integral computing
 -------------------------------------------------------
 OpenMP Integral computing Module                
 Release: version 2.0, May 2017, Q-Chem Inc. Pleasanton 
 -------------------------------------------------------
 -------------------------------------------------------
 OpenMP BLAS3 based DFT computing Module                
 Release: version 1.0, May 2013, Q-Chem Inc. Pittsburgh 
 -------------------------------------------------------
 A restricted SCF calculation will be
 performed using DIIS
 SCF converges when DIIS error is below 1.0e-08
 ---------------------------------------
  Cycle       Energy         DIIS error
 ---------------------------------------
    1  -12144.3673239860      9.05e-04  
    2  -12144.3713462754      2.95e-04  
    3  -12144.3691706048      6.52e-04  
    4  -12144.3717486019      1.18e-04  
    5  -12144.3718339773      1.97e-05  
    6  -12144.3718353261      1.24e-05  
    7  -12144.3718361456      1.76e-06  
    8  -12144.3718361594      6.84e-07  
    9  -12144.3718361612      1.62e-07  
   10  -12144.3718361612      5.41e-08  
   11  -12144.3718361611      1.34e-08  
   12  -12144.3718361613      3.03e-09  Convergence criterion met
 ---------------------------------------
 SCF time:   CPU 60.94s  wall 16.00s 
 SCF   energy in the final basis set =   -12144.3718361613
 Total energy in the final basis set =   -12144.3718361613

 --------------------------------------------------------------
             Orbital Energies (a.u.) and Symmetries
 --------------------------------------------------------------

 Alpha MOs, Restricted
 -- Occupied --                  
******* -482.86 -482.85 -176.32 -165.72 -165.72 -165.72  -62.51
  1 A'    2 A'    3 A'    4 A'    5 A'    1 A"    6 A'    7 A'                 
-62.509 -56.331 -56.329 -56.328 -56.327 -56.326 -56.325 -35.819
  8 A'    9 A'   10 A'    2 A"   11 A'    3 A"   12 A'   13 A'                 
-31.311 -31.307 -31.306 -22.962 -22.961 -22.960 -22.957 -22.957
 14 A'    4 A"   15 A'   16 A'    5 A"   17 A'    6 A"   18 A'                 
-10.300 -10.263  -8.723  -8.721  -6.554  -6.553  -6.542  -6.541
 19 A'   20 A'   21 A'   22 A'   23 A'   24 A'    7 A"   25 A'                 
 -6.540  -6.539  -6.371  -4.782  -4.770  -4.768  -2.666  -2.664
  8 A"   26 A'   27 A'   28 A'    9 A"   29 A'   30 A'   31 A'                 
 -2.662  -2.661  -2.660  -2.659  -2.651  -2.651  -2.649  -2.649
 10 A"   32 A'   11 A"   33 A'   34 A'   12 A"   35 A'   13 A"                 
 -2.051  -2.045  -2.044  -2.033  -2.033  -0.965  -0.798  -0.792
 36 A'   14 A"   37 A'   38 A'   15 A"   39 A'   40 A'   41 A'                 
 -0.631  -0.556  -0.493  -0.452  -0.430  -0.399  -0.370  -0.338
 42 A'   43 A'   44 A'   45 A'   16 A"   46 A'   47 A'   17 A"                 
 -0.305  -0.270  -0.243  -0.216
 18 A"   48 A'   49 A'   19 A"                                                 
 -- Virtual --                   
 -0.089  -0.040  -0.016   0.000   0.016   0.024   0.042   0.045
 20 A"   50 A'   51 A'   52 A'   53 A'   54 A'   55 A'   21 A"                 
  0.051   0.072   0.075   0.081   0.085   0.090   0.113   0.122
 56 A'   57 A'   22 A"   58 A'   23 A"   59 A'   60 A'   61 A'                 
  0.125   0.132   0.137   0.147   0.168   0.194   0.225   0.237
 62 A'   24 A"   63 A'   64 A'   65 A'   66 A'   67 A'   25 A"                 
  0.267   0.289   0.361   0.379   0.380   0.389   0.403   0.407
 68 A'   69 A'   70 A'   26 A"   71 A'   72 A'   27 A"   73 A'                 
  0.417   0.428   0.435   0.442   0.455   0.475   0.483   0.507
 28 A"   29 A"   74 A'   75 A'   30 A"   76 A'   77 A'   78 A'                 
  0.509   0.542   0.551   0.559   0.568   0.614   0.630   0.664
 31 A"   32 A"   79 A'   33 A"   80 A'   81 A'   82 A'   34 A"                 
  0.682   0.707   0.724   0.762   0.783   0.800   0.834   0.933
 83 A'   35 A"   84 A'   85 A'   86 A'   87 A'   88 A'   89 A'                 
  1.013   1.039   1.046   1.123   1.273   1.323   1.343   1.373
 90 A'   91 A'   92 A'   36 A"   37 A"   93 A'   38 A"   94 A'                 
  1.415   1.447   1.523   1.604   1.625   1.655   1.811   1.842
 95 A'   39 A"   96 A'   40 A"   97 A'   98 A'   99 A'   41 A"                 
  1.946   1.962   1.981   2.013   2.075   2.105   2.114   2.236
100 A'  101 A'   42 A"   43 A"  102 A'  103 A'  104 A'  105 A'                 
  2.420   2.625   2.661   2.744   2.805   2.949   3.007   3.645
106 A'   44 A"  107 A'   45 A"  108 A'  109 A'  110 A'  111 A'                 
  3.925   3.946   3.974   3.978   4.008   4.012   4.038   4.087
 46 A"   47 A"  112 A'  113 A'   48 A"   49 A"  114 A'  115 A'                 
  4.096   4.106   4.161   4.218   4.293   4.319   4.427   4.472
 50 A"   51 A"  116 A'  117 A'  118 A'  119 A'  120 A'  121 A'                 
  5.991   6.057   6.135   6.723   6.741   7.519   7.553   7.596
 52 A"  122 A'  123 A'  124 A'  125 A'   53 A"   54 A"  126 A'                 
  7.627   7.635   7.711  23.396  23.460  27.892  28.333  28.381
127 A'  128 A'  129 A'  130 A'  131 A'  132 A'   55 A"  133 A'                 
 28.414  28.521  28.534  28.553  28.597  28.686  47.979  47.995
134 A'   56 A"  135 A'   57 A"  136 A'  137 A'  138 A'  139 A'                 
127.878 127.915 127.959 151.686 289.725 289.757 289.788 289.845
 58 A"  140 A'  141 A'  142 A'   59 A"   60 A"  143 A'  144 A'                 
289.848 289.9541020.7961020.8151901.852
145 A'  146 A'  147 A'  148 A'  149 A'                                         

 Beta MOs, Restricted
 -- Occupied --                  
******* -482.86 -482.85 -176.32 -165.72 -165.72 -165.72  -62.51
  1 A'    2 A'    3 A'    4 A'    5 A'    1 A"    6 A'    7 A'                 
-62.509 -56.331 -56.329 -56.328 -56.327 -56.326 -56.325 -35.819
  8 A'    9 A'   10 A'    2 A"   11 A'    3 A"   12 A'   13 A'                 
-31.311 -31.307 -31.306 -22.962 -22.961 -22.960 -22.957 -22.957
 14 A'    4 A"   15 A'   16 A'    5 A"   17 A'    6 A"   18 A'                 
-10.300 -10.263  -8.723  -8.721  -6.554  -6.553  -6.542  -6.541
 19 A'   20 A'   21 A'   22 A'   23 A'   24 A'    7 A"   25 A'                 
 -6.540  -6.539  -6.371  -4.782  -4.770  -4.768  -2.666  -2.664
  8 A"   26 A'   27 A'   28 A'    9 A"   29 A'   30 A'   31 A'                 
 -2.662  -2.661  -2.660  -2.659  -2.651  -2.651  -2.649  -2.649
 10 A"   32 A'   11 A"   33 A'   34 A'   12 A"   35 A'   13 A"                 
 -2.051  -2.045  -2.044  -2.033  -2.033  -0.965  -0.798  -0.792
 36 A'   14 A"   37 A'   38 A'   15 A"   39 A'   40 A'   41 A'                 
 -0.631  -0.556  -0.493  -0.452  -0.430  -0.399  -0.370  -0.338
 42 A'   43 A'   44 A'   45 A'   16 A"   46 A'   47 A'   17 A"                 
 -0.305  -0.270  -0.243  -0.216
 18 A"   48 A'   49 A'   19 A"                                                 
 -- Virtual --                   
 -0.089  -0.040  -0.016   0.000   0.016   0.024   0.042   0.045
 20 A"   50 A'   51 A'   52 A'   53 A'   54 A'   55 A'   21 A"                 
  0.051   0.072   0.075   0.081   0.085   0.090   0.113   0.122
 56 A'   57 A'   22 A"   58 A'   23 A"   59 A'   60 A'   61 A'                 
  0.125   0.132   0.137   0.147   0.168   0.194   0.225   0.237
 62 A'   24 A"   63 A'   64 A'   65 A'   66 A'   67 A'   25 A"                 
  0.267   0.289   0.361   0.379   0.380   0.389   0.403   0.407
 68 A'   69 A'   70 A'   26 A"   71 A'   72 A'   27 A"   73 A'                 
  0.417   0.428   0.435   0.442   0.455   0.475   0.483   0.507
 28 A"   29 A"   74 A'   75 A'   30 A"   76 A'   77 A'   78 A'                 
  0.509   0.542   0.551   0.559   0.568   0.614   0.630   0.664
 31 A"   32 A"   79 A'   33 A"   80 A'   81 A'   82 A'   34 A"                 
  0.682   0.707   0.724   0.762   0.783   0.800   0.834   0.933
 83 A'   35 A"   84 A'   85 A'   86 A'   87 A'   88 A'   89 A'                 
  1.013   1.039   1.046   1.123   1.273   1.323   1.343   1.373
 90 A'   91 A'   92 A'   36 A"   37 A"   93 A'   38 A"   94 A'                 
  1.415   1.447   1.523   1.604   1.625   1.655   1.811   1.842
 95 A'   39 A"   96 A'   40 A"   97 A'   98 A'   99 A'   41 A"                 
  1.946   1.962   1.981   2.013   2.075   2.105   2.114   2.236
100 A'  101 A'   42 A"   43 A"  102 A'  103 A'  104 A'  105 A'                 
  2.420   2.625   2.661   2.744   2.805   2.949   3.007   3.645
106 A'   44 A"  107 A'   45 A"  108 A'  109 A'  110 A'  111 A'                 
  3.925   3.946   3.974   3.978   4.008   4.012   4.038   4.087
 46 A"   47 A"  112 A'  113 A'   48 A"   49 A"  114 A'  115 A'                 
  4.096   4.106   4.161   4.218   4.293   4.319   4.427   4.472
 50 A"   51 A"  116 A'  117 A'  118 A'  119 A'  120 A'  121 A'                 
  5.991   6.057   6.135   6.723   6.741   7.519   7.553   7.596
 52 A"  122 A'  123 A'  124 A'  125 A'   53 A"   54 A"  126 A'                 
  7.627   7.635   7.711  23.396  23.460  27.892  28.333  28.381
127 A'  128 A'  129 A'  130 A'  131 A'  132 A'   55 A"  133 A'                 
 28.414  28.521  28.534  28.553  28.597  28.686  47.979  47.995
134 A'   56 A"  135 A'   57 A"  136 A'  137 A'  138 A'  139 A'                 
127.878 127.915 127.959 151.686 289.725 289.757 289.788 289.845
 58 A"  140 A'  141 A'  142 A'   59 A"   60 A"  143 A'  144 A'                 
289.848 289.9541020.7961020.8151901.852
145 A'  146 A'  147 A'  148 A'  149 A'                                         
 --------------------------------------------------------------

          Ground-State Mulliken Net Atomic Charges

     Atom                 Charge (a.u.)
  ----------------------------------------
      1 H                     0.228840
      2 Br                   -0.062321
      3 I                     0.210623
      4 Br                   -0.041882
      5 C                    -0.417820
      6 C                     0.082560
  ----------------------------------------
  Sum of atomic charges =     0.000000

 -----------------------------------------------------------------
                    Cartesian Multipole Moments
 -----------------------------------------------------------------
    Charge (ESU x 10^10)
                 0.0000
    Dipole Moment (Debye)
         X       0.2658      Y      -0.2833      Z      -0.0000
       Tot       0.3885
    Quadrupole Moments (Debye-Ang)
        XX     -70.3168     XY      -2.3187     YY     -77.0866
        XZ       0.0000     YZ       0.0000     ZZ     -78.0190
    Octopole Moments (Debye-Ang^2)
       XXX     -27.7687    XXY       3.8021    XYY      -9.3039
       YYY       6.0778    XXZ      -0.0000    XYZ       0.0000
       YYZ      -0.0000    XZZ     -11.1605    YZZ       2.6171
       ZZZ      -0.0000
    Hexadecapole Moments (Debye-Ang^3)
      XXXX   -1879.9013   XXXY     -22.2285   XXYY    -390.3600
      XYYY     -68.5092   YYYY    -444.9189   XXXZ       0.0000
      XXYZ       0.0000   XYYZ       0.0000   YYYZ       0.0000
      XXZZ    -355.8981   XYZZ     -15.3523   YYZZ     -94.0105
      XZZZ       0.0000   YZZZ       0.0000   ZZZZ     -99.9037
 -----------------------------------------------------------------
 Calculating analytic gradient of the SCF energy
 Gradient of SCF Energy
            1           2           3           4           5           6
    1   0.0779224   0.0944451  -0.1112902  -0.0184075   0.1807094  -0.2233790
    2  -0.0215223   0.1826799  -0.1000596  -0.2047269   0.0768040   0.0668249
    3  -0.0000000  -0.0000000  -0.0000000   0.0000000   0.0000000   0.0000000
 Max gradient component =       2.234E-01
 RMS gradient           =       1.071E-01
 Gradient time:  CPU 17.07 s  wall 4.37 s
 Geometry Optimization Parameters
   NAtoms,    NIC,     NZ,  NCons,   NDum,   NFix, NCnnct, MaxDiis
        6      37       0       0       0       0       0       0

 Cartesian Hessian Update
 Hessian Updated using BFGS Update


** GEOMETRY OPTIMIZATION IN DELOCALIZED INTERNAL COORDINATES **
   Searching for a Minimum

   Optimization Cycle:   7

                       Coordinates (Angstroms)
     ATOM                X               Y               Z
      1  H         1.5082862790   -1.7956163580    0.0000000000
      2  Br       -2.1447243117   -1.1233252906    0.0000000000
      3  I         2.5850464491    0.1146060736    0.0000000000
      4  Br       -1.4552563998    1.2340251969    0.0000000000
      5  C         0.9382775106   -0.7397361578    0.0000000000
      6  C        -0.6705804792   -0.2739154820    0.0000000000
   Point Group: cs    Number of degrees of freedom:     9


   Energy is -12144.371836161

 Hessian Updated using BFGS Update

  9 Hessian modes will be used to form the next step
  Hessian Eigenvalues:
     0.047856    0.088360    0.154617    0.207346    0.250022    0.326939
     0.636087    1.005695    1.030117

 Minimum Search - Taking Simple RFO Step
 Searching for Lamda that Minimizes Along All modes
 Value Taken    Lamda =  -0.22145501
 Calculated Step too Large.  Step scaled by  0.347055
 Step Taken.  Stepsize is  0.300000

                             Maximum     Tolerance    Cnvgd?
         Gradient           0.163570      0.000300      NO
         Displacement       0.189784      0.001200      NO
         Energy change     -0.082578      0.000001      NO


 New Cartesian Coordinates Obtained by Inverse Iteration

 Displacement from previous Coordinates is:  0.334241
 ----------------------------------------------------------------
             Standard Nuclear Orientation (Angstroms)
    I     Atom           X                Y                Z
 ----------------------------------------------------------------
    1      H       1.4121753566    -1.7673451712     0.0000000000
    2      Br     -2.0964444179    -1.1695473178     0.0000000000
    3      I       2.5483680251     0.1476244943     0.0000000000
    4      Br     -1.3772330113     1.2420205788     0.0000000000
    5      C       0.8803410650    -0.7367756793     0.0000000000
    6      C      -0.6061579696    -0.2999389227     0.0000000000
 ----------------------------------------------------------------
 Molecular Point Group                 Cs    NOp =  2
 Largest Abelian Subgroup              Cs    NOp =  2
 Nuclear Repulsion Energy =  1085.1758931420 hartrees
 There are       68 alpha and       68 beta electrons
 Applying Cartesian multipole field
    Component          Value
    ---------          -----
     (2,0,0)        1.00000E-11
     (0,2,0)        2.00000E-11
     (0,0,2)       -3.00000E-11
 Nucleus-field energy     =     0.0000000283 hartrees
 Requested basis set is 6-311++G(d,p)
 There are 79 shells and 209 basis functions
 A cutoff of  1.0D-11 yielded   2392 shell pairs
 There are     17804 function pairs (     20048 Cartesian)
 Smallest overlap matrix eigenvalue = 5.16E-05
 Guess MOs from SCF MO coefficient file

 -----------------------------------------------------------------------
  General SCF calculation program by
  Eric Jon Sundstrom, Paul Horn, Yuezhi Mao, Dmitri Zuev, Alec White,
  David Stuck, Shaama M.S., Shane Yost, Joonho Lee, David Small,
  Daniel Levine, Susi Lehtola, Hugh Burton, Evgeny Epifanovsky
 -----------------------------------------------------------------------
 Exchange:     0.2000 Hartree-Fock + 0.0800 Slater + 0.7200 B88
 Correlation:  0.1900 VWN1RPA + 0.8100 LYP
 Using SG-1 standard quadrature grid
 using 4 threads for integral computing
 -------------------------------------------------------
 OpenMP Integral computing Module                
 Release: version 2.0, May 2017, Q-Chem Inc. Pleasanton 
 -------------------------------------------------------
 -------------------------------------------------------
 OpenMP BLAS3 based DFT computing Module                
 Release: version 1.0, May 2013, Q-Chem Inc. Pittsburgh 
 -------------------------------------------------------
 A restricted SCF calculation will be
 performed using DIIS
 SCF converges when DIIS error is below 1.0e-08
 ---------------------------------------
  Cycle       Energy         DIIS error
 ---------------------------------------
    1  -12144.4386085138      1.04e-03  
    2  -12144.4433560720      3.12e-04  
    3  -12144.4422891006      5.15e-04  
    4  -12144.4437878641      1.31e-04  
    5  -12144.4438789262      4.93e-05  
    6  -12144.4438922492      8.92e-06  
    7  -12144.4438926622      1.53e-06  
    8  -12144.4438926719      6.06e-07  
    9  -12144.4438926734      1.47e-07  
   10  -12144.4438926732      3.32e-08  
   11  -12144.4438926734      6.52e-09  Convergence criterion met
 ---------------------------------------
 SCF time:   CPU 56.60s  wall 15.00s 
 SCF   energy in the final basis set =   -12144.4438926734
 Total energy in the final basis set =   -12144.4438926734

 --------------------------------------------------------------
             Orbital Energies (a.u.) and Symmetries
 --------------------------------------------------------------

 Alpha MOs, Restricted
 -- Occupied --                  
******* -482.85 -482.85 -176.32 -165.72 -165.72 -165.72  -62.51
  1 A'    2 A'    3 A'    4 A'    5 A'    1 A"    6 A'    7 A'                 
-62.508 -56.330 -56.328 -56.326 -56.326 -56.325 -56.324 -35.817
  8 A'    9 A'   10 A'    2 A"   11 A'    3 A"   12 A'   13 A'                 
-31.309 -31.304 -31.304 -22.959 -22.959 -22.958 -22.955 -22.955
 14 A'    4 A"   15 A'   16 A'    5 A"   17 A'    6 A"   18 A'                 
-10.298 -10.257  -8.721  -8.720  -6.553  -6.551  -6.540  -6.538
 19 A'   20 A'   21 A'   22 A'   23 A'   24 A'    7 A"   25 A'                 
 -6.538  -6.537  -6.368  -4.779  -4.767  -4.765  -2.664  -2.663
  8 A"   26 A'   27 A'   28 A'    9 A"   29 A'   30 A'   31 A'                 
 -2.660  -2.659  -2.659  -2.658  -2.649  -2.649  -2.648  -2.647
 10 A"   32 A'   11 A"   33 A'   12 A"   34 A'   35 A'   13 A"                 
 -2.047  -2.042  -2.041  -2.030  -2.030  -0.953  -0.798  -0.791
 36 A'   14 A"   37 A'   38 A'   15 A"   39 A'   40 A'   41 A'                 
 -0.649  -0.558  -0.501  -0.454  -0.427  -0.393  -0.368  -0.335
 42 A'   43 A'   44 A'   45 A'   16 A"   46 A'   47 A'   17 A"                 
 -0.306  -0.273  -0.250  -0.227
 18 A"   48 A'   49 A'   19 A"                                                 
 -- Virtual --                   
 -0.077  -0.033  -0.016  -0.006   0.017   0.026   0.041   0.046
 20 A"   50 A'   51 A'   52 A'   53 A'   54 A'   55 A'   21 A"                 
  0.055   0.075   0.075   0.083   0.085   0.095   0.115   0.124
 56 A'   22 A"   57 A'   58 A'   23 A"   59 A'   60 A'   61 A'                 
  0.128   0.133   0.142   0.153   0.172   0.197   0.235   0.237
 62 A'   24 A"   63 A'   64 A'   65 A'   66 A'   67 A'   25 A"                 
  0.271   0.289   0.355   0.380   0.382   0.404   0.404   0.409
 68 A'   69 A'   70 A'   71 A'   26 A"   72 A'   27 A"   73 A'                 
  0.418   0.425   0.438   0.446   0.462   0.474   0.480   0.507
 28 A"   29 A"   74 A'   75 A'   30 A"   76 A'   77 A'   78 A'                 
  0.509   0.538   0.552   0.567   0.577   0.619   0.641   0.651
 31 A"   32 A"   79 A'   33 A"   80 A'   81 A'   82 A'   34 A"                 
  0.685   0.714   0.729   0.753   0.775   0.797   0.847   0.940
 83 A'   35 A"   84 A'   85 A'   86 A'   87 A'   88 A'   89 A'                 
  0.997   1.027   1.055   1.124   1.257   1.335   1.340   1.377
 90 A'   91 A'   92 A'   36 A"   37 A"   38 A"   93 A'   94 A'                 
  1.428   1.446   1.548   1.613   1.644   1.685   1.878   1.894
 95 A'   39 A"   96 A'   97 A'   40 A"   98 A'   99 A'   41 A"                 
  1.956   1.994   2.013   2.017   2.089   2.120   2.133   2.250
100 A'   42 A"  101 A'   43 A"  102 A'  103 A'  104 A'  105 A'                 
  2.509   2.627   2.663   2.776   2.852   2.960   3.057   3.727
106 A'   44 A"  107 A'   45 A"  108 A'  109 A'  110 A'  111 A'                 
  3.933   3.949   3.969   3.979   4.008   4.014   4.033   4.094
 46 A"   47 A"  112 A'  113 A'   48 A"   49 A"  114 A'  115 A'                 
  4.096   4.100   4.165   4.217   4.302   4.324   4.408   4.477
 50 A"   51 A"  116 A'  117 A'  118 A'  119 A'  120 A'  121 A'                 
  5.994   6.057   6.131   6.717   6.736   7.523   7.554   7.593
 52 A"  122 A'  123 A'  124 A'  125 A'   53 A"   54 A"  126 A'                 
  7.610   7.644   7.734  23.410  23.590  27.892  28.335  28.381
127 A'  128 A'  129 A'  130 A'  131 A'  132 A'   55 A"  133 A'                 
 28.412  28.523  28.536  28.555  28.600  28.686  47.972  47.990
134 A'   56 A"  135 A'   57 A"  136 A'  137 A'  138 A'  139 A'                 
127.880 127.915 127.957 151.686 289.728 289.757 289.780 289.840
 58 A"  140 A'  141 A'  142 A'   59 A"   60 A"  143 A'  144 A'                 
289.851 289.9711020.7841020.8081901.851
145 A'  146 A'  147 A'  148 A'  149 A'                                         

 Beta MOs, Restricted
 -- Occupied --                  
******* -482.85 -482.85 -176.32 -165.72 -165.72 -165.72  -62.51
  1 A'    2 A'    3 A'    4 A'    5 A'    1 A"    6 A'    7 A'                 
-62.508 -56.330 -56.328 -56.326 -56.326 -56.325 -56.324 -35.817
  8 A'    9 A'   10 A'    2 A"   11 A'    3 A"   12 A'   13 A'                 
-31.309 -31.304 -31.304 -22.959 -22.959 -22.958 -22.955 -22.955
 14 A'    4 A"   15 A'   16 A'    5 A"   17 A'    6 A"   18 A'                 
-10.298 -10.257  -8.721  -8.720  -6.553  -6.551  -6.540  -6.538
 19 A'   20 A'   21 A'   22 A'   23 A'   24 A'    7 A"   25 A'                 
 -6.538  -6.537  -6.368  -4.779  -4.767  -4.765  -2.664  -2.663
  8 A"   26 A'   27 A'   28 A'    9 A"   29 A'   30 A'   31 A'                 
 -2.660  -2.659  -2.659  -2.658  -2.649  -2.649  -2.648  -2.647
 10 A"   32 A'   11 A"   33 A'   12 A"   34 A'   35 A'   13 A"                 
 -2.047  -2.042  -2.041  -2.030  -2.030  -0.953  -0.798  -0.791
 36 A'   14 A"   37 A'   38 A'   15 A"   39 A'   40 A'   41 A'                 
 -0.649  -0.558  -0.501  -0.454  -0.427  -0.393  -0.368  -0.335
 42 A'   43 A'   44 A'   45 A'   16 A"   46 A'   47 A'   17 A"                 
 -0.306  -0.273  -0.250  -0.227
 18 A"   48 A'   49 A'   19 A"                                                 
 -- Virtual --                   
 -0.077  -0.033  -0.016  -0.006   0.017   0.026   0.041   0.046
 20 A"   50 A'   51 A'   52 A'   53 A'   54 A'   55 A'   21 A"                 
  0.055   0.075   0.075   0.083   0.085   0.095   0.115   0.124
 56 A'   22 A"   57 A'   58 A'   23 A"   59 A'   60 A'   61 A'                 
  0.128   0.133   0.142   0.153   0.172   0.197   0.235   0.237
 62 A'   24 A"   63 A'   64 A'   65 A'   66 A'   67 A'   25 A"                 
  0.271   0.289   0.355   0.380   0.382   0.404   0.404   0.409
 68 A'   69 A'   70 A'   71 A'   26 A"   72 A'   27 A"   73 A'                 
  0.418   0.425   0.438   0.446   0.462   0.474   0.480   0.507
 28 A"   29 A"   74 A'   75 A'   30 A"   76 A'   77 A'   78 A'                 
  0.509   0.538   0.552   0.567   0.577   0.619   0.641   0.651
 31 A"   32 A"   79 A'   33 A"   80 A'   81 A'   82 A'   34 A"                 
  0.685   0.714   0.729   0.753   0.775   0.797   0.847   0.940
 83 A'   35 A"   84 A'   85 A'   86 A'   87 A'   88 A'   89 A'                 
  0.997   1.027   1.055   1.124   1.257   1.335   1.340   1.377
 90 A'   91 A'   92 A'   36 A"   37 A"   38 A"   93 A'   94 A'                 
  1.428   1.446   1.548   1.613   1.644   1.685   1.878   1.894
 95 A'   39 A"   96 A'   97 A'   40 A"   98 A'   99 A'   41 A"                 
  1.956   1.994   2.013   2.017   2.089   2.120   2.133   2.250
100 A'   42 A"  101 A'   43 A"  102 A'  103 A'  104 A'  105 A'                 
  2.509   2.627   2.663   2.776   2.852   2.960   3.057   3.727
106 A'   44 A"  107 A'   45 A"  108 A'  109 A'  110 A'  111 A'                 
  3.933   3.949   3.969   3.979   4.008   4.014   4.033   4.094
 46 A"   47 A"  112 A'  113 A'   48 A"   49 A"  114 A'  115 A'                 
  4.096   4.100   4.165   4.217   4.302   4.324   4.408   4.477
 50 A"   51 A"  116 A'  117 A'  118 A'  119 A'  120 A'  121 A'                 
  5.994   6.057   6.131   6.717   6.736   7.523   7.554   7.593
 52 A"  122 A'  123 A'  124 A'  125 A'   53 A"   54 A"  126 A'                 
  7.610   7.644   7.734  23.410  23.590  27.892  28.335  28.381
127 A'  128 A'  129 A'  130 A'  131 A'  132 A'   55 A"  133 A'                 
 28.412  28.523  28.536  28.555  28.600  28.686  47.972  47.990
134 A'   56 A"  135 A'   57 A"  136 A'  137 A'  138 A'  139 A'                 
127.880 127.915 127.957 151.686 289.728 289.757 289.780 289.840
 58 A"  140 A'  141 A'  142 A'   59 A"   60 A"  143 A'  144 A'                 
289.851 289.9711020.7841020.8081901.851
145 A'  146 A'  147 A'  148 A'  149 A'                                         
 --------------------------------------------------------------

          Ground-State Mulliken Net Atomic Charges

     Atom                 Charge (a.u.)
  ----------------------------------------
      1 H                     0.241876
      2 Br                   -0.070483
      3 I                     0.182697
      4 Br                   -0.056552
      5 C                    -0.406098
      6 C                     0.108560
  ----------------------------------------
  Sum of atomic charges =     0.000000

 -----------------------------------------------------------------
                    Cartesian Multipole Moments
 -----------------------------------------------------------------
    Charge (ESU x 10^10)
                 0.0000
    Dipole Moment (Debye)
         X       0.2246      Y      -0.3755      Z      -0.0000
       Tot       0.4375
    Quadrupole Moments (Debye-Ang)
        XX     -71.2890     XY      -1.9696     YY     -76.6508
        XZ       0.0000     YZ       0.0000     ZZ     -77.9774
    Octopole Moments (Debye-Ang^2)
       XXX     -31.6972    XXY       4.0671    XYY     -11.1206
       YYY       5.6919    XXZ      -0.0000    XYZ       0.0000
       YYZ      -0.0000    XZZ     -12.3821    YZZ       2.2230
       ZZZ      -0.0000
    Hexadecapole Moments (Debye-Ang^3)
      XXXX   -1806.6547   XXXY     -31.4724   XXYY    -378.0867
      XYYY     -82.0741   YYYY    -456.1260   XXXZ       0.0000
      XXYZ       0.0000   XYYZ       0.0000   YYYZ       0.0000
      XXZZ    -342.6547   XYZZ     -20.4642   YYZZ     -96.1376
      XZZZ       0.0000   YZZZ       0.0000   ZZZZ     -99.7694
 -----------------------------------------------------------------
 Calculating analytic gradient of the SCF energy
 Gradient of SCF Energy
            1           2           3           4           5           6
    1   0.0668223   0.0783256  -0.0913730  -0.0174875   0.1563344  -0.1926218
    2  -0.0131891   0.1532362  -0.0854333  -0.1706556   0.0579333   0.0581085
    3  -0.0000000  -0.0000000   0.0000000   0.0000000  -0.0000000  -0.0000000
 Max gradient component =       1.926E-01
 RMS gradient           =       9.056E-02
 Gradient time:  CPU 17.24 s  wall 4.42 s
 Geometry Optimization Parameters
   NAtoms,    NIC,     NZ,  NCons,   NDum,   NFix, NCnnct, MaxDiis
        6      37       0       0       0       0       0       0

 Cartesian Hessian Update
 Hessian Updated using BFGS Update


** GEOMETRY OPTIMIZATION IN DELOCALIZED INTERNAL COORDINATES **
   Searching for a Minimum

   Optimization Cycle:   8

                       Coordinates (Angstroms)
     ATOM                X               Y               Z
      1  H         1.4121753566   -1.7673451712    0.0000000000
      2  Br       -2.0964444179   -1.1695473178    0.0000000000
      3  I         2.5483680251    0.1476244943    0.0000000000
      4  Br       -1.3772330113    1.2420205788    0.0000000000
      5  C         0.8803410650   -0.7367756793    0.0000000000
      6  C        -0.6061579696   -0.2999389227    0.0000000000
   Point Group: cs    Number of degrees of freedom:     9


   Energy is -12144.443892673

 Hessian Updated using BFGS Update

  9 Hessian modes will be used to form the next step
  Hessian Eigenvalues:
     0.082340    0.097799    0.159598    0.207390    0.250207    0.293744
     0.563379    1.006200    1.030124

 Minimum Search - Taking Simple RFO Step
 Searching for Lamda that Minimizes Along All modes
 Value Taken    Lamda =  -0.17058796
 Calculated Step too Large.  Step scaled by  0.391422
 Step Taken.  Stepsize is  0.300000

                             Maximum     Tolerance    Cnvgd?
         Gradient           0.141285      0.000300      NO
         Displacement       0.186516      0.001200      NO
         Energy change     -0.072057      0.000001      NO


 New Cartesian Coordinates Obtained by Inverse Iteration

 Displacement from previous Coordinates is:  0.327282
 ----------------------------------------------------------------
             Standard Nuclear Orientation (Angstroms)
    I     Atom           X                Y                Z
 ----------------------------------------------------------------
    1      H       1.3175019251    -1.7437940109     0.0000000000
    2      Br     -2.0488920683    -1.2180992934     0.0000000000
    3      I       2.5141169648     0.1813481924     0.0000000000
    4      Br     -1.3014765795     1.2529834786     0.0000000000
    5      C       0.8236098054    -0.7326610872     0.0000000000
    6      C      -0.5438109993    -0.3237392973     0.0000000000
 ----------------------------------------------------------------
 Molecular Point Group                 Cs    NOp =  2
 Largest Abelian Subgroup              Cs    NOp =  2
 Nuclear Repulsion Energy =  1089.6517014986 hartrees
 There are       68 alpha and       68 beta electrons
 Applying Cartesian multipole field
    Component          Value
    ---------          -----
     (2,0,0)        1.00000E-11
     (0,2,0)        2.00000E-11
     (0,0,2)       -3.00000E-11
 Nucleus-field energy     =     0.0000000278 hartrees
 Requested basis set is 6-311++G(d,p)
 There are 79 shells and 209 basis functions
 A cutoff of  1.0D-11 yielded   2402 shell pairs
 There are     17884 function pairs (     20143 Cartesian)
 Smallest overlap matrix eigenvalue = 3.34E-05
 Guess MOs from SCF MO coefficient file

 -----------------------------------------------------------------------
  General SCF calculation program by
  Eric Jon Sundstrom, Paul Horn, Yuezhi Mao, Dmitri Zuev, Alec White,
  David Stuck, Shaama M.S., Shane Yost, Joonho Lee, David Small,
  Daniel Levine, Susi Lehtola, Hugh Burton, Evgeny Epifanovsky
 -----------------------------------------------------------------------
 Exchange:     0.2000 Hartree-Fock + 0.0800 Slater + 0.7200 B88
 Correlation:  0.1900 VWN1RPA + 0.8100 LYP
 Using SG-1 standard quadrature grid
 using 4 threads for integral computing
 -------------------------------------------------------
 OpenMP Integral computing Module                
 Release: version 2.0, May 2017, Q-Chem Inc. Pleasanton 
 -------------------------------------------------------
 -------------------------------------------------------
 OpenMP BLAS3 based DFT computing Module                
 Release: version 1.0, May 2013, Q-Chem Inc. Pittsburgh 
 -------------------------------------------------------
 A restricted SCF calculation will be
 performed using DIIS
 SCF converges when DIIS error is below 1.0e-08
 ---------------------------------------
  Cycle       Energy         DIIS error
 ---------------------------------------
    1  -12144.4961809110      1.20e-03  
    2  -12144.5017082403      3.69e-04  
    3  -12144.5009602222      5.02e-04  
    4  -12144.5023645185      1.10e-04  
    5  -12144.5024274596      3.84e-05  
    6  -12144.5024349881      1.16e-05  
    7  -12144.5024356856      1.52e-06  
    8  -12144.5024356961      6.23e-07  
    9  -12144.5024356973      1.40e-07  
   10  -12144.5024356974      2.93e-08  
   11  -12144.5024356973      4.17e-09  Convergence criterion met
 ---------------------------------------
 SCF time:   CPU 56.90s  wall 15.00s 
 SCF   energy in the final basis set =   -12144.5024356973
 Total energy in the final basis set =   -12144.5024356973

 --------------------------------------------------------------
             Orbital Energies (a.u.) and Symmetries
 --------------------------------------------------------------

 Alpha MOs, Restricted
 -- Occupied --                  
******* -482.85 -482.85 -176.32 -165.72 -165.72 -165.72  -62.51
  1 A'    2 A'    3 A'    4 A'    5 A'    1 A"    6 A'    7 A'                 
-62.507 -56.328 -56.327 -56.324 -56.324 -56.324 -56.323 -35.815
  8 A'    9 A'   10 A'    2 A"    3 A"   11 A'   12 A'   13 A'                 
-31.307 -31.303 -31.302 -22.958 -22.957 -22.957 -22.953 -22.953
 14 A'    4 A"   15 A'   16 A'    5 A"   17 A'    6 A"   18 A'                 
-10.293 -10.248  -8.719  -8.718  -6.550  -6.550  -6.537  -6.537
 19 A'   20 A'   21 A'   22 A'   23 A'   24 A'    7 A"    8 A"                 
 -6.536  -6.536  -6.366  -4.778  -4.765  -4.763  -2.662  -2.661
 25 A'   26 A'   27 A'   28 A'    9 A"   29 A'   30 A'   31 A'                 
 -2.658  -2.658  -2.657  -2.657  -2.647  -2.647  -2.646  -2.646
 10 A"   11 A"   32 A'   33 A'   12 A"   34 A'   35 A'   13 A"                 
 -2.045  -2.040  -2.039  -2.028  -2.028  -0.942  -0.798  -0.794
 36 A'   14 A"   37 A'   38 A'   15 A"   39 A'   40 A'   41 A'                 
 -0.667  -0.560  -0.509  -0.458  -0.426  -0.386  -0.365  -0.332
 42 A'   43 A'   44 A'   45 A'   16 A"   46 A'   47 A'   17 A"                 
 -0.307  -0.276  -0.256  -0.239
 18 A"   48 A'   49 A'   19 A"                                                 
 -- Virtual --                   
 -0.063  -0.034  -0.017  -0.011   0.017   0.027   0.040   0.047
 20 A"   50 A'   51 A'   52 A'   53 A'   54 A'   55 A'   21 A"                 
  0.056   0.074   0.075   0.084   0.084   0.099   0.116   0.123
 56 A'   22 A"   57 A'   23 A"   58 A'   59 A'   60 A'   61 A'                 
  0.132   0.134   0.145   0.167   0.178   0.202   0.236   0.238
 62 A'   24 A"   63 A'   64 A'   65 A'   66 A'   25 A"   67 A'                 
  0.283   0.290   0.345   0.380   0.385   0.405   0.415   0.419
 68 A'   69 A'   70 A'   71 A'   26 A"   27 A"   72 A'   28 A"                 
  0.422   0.425   0.442   0.446   0.471   0.473   0.481   0.509
 29 A"   73 A'   74 A'   75 A'   30 A"   76 A'   77 A'   31 A"                 
  0.510   0.532   0.554   0.575   0.589   0.627   0.639   0.652
 78 A'   32 A"   79 A'   33 A"   80 A'   81 A'   34 A"   82 A'                 
  0.689   0.724   0.732   0.749   0.766   0.793   0.863   0.952
 83 A'   35 A"   84 A'   85 A'   86 A'   87 A'   88 A'   89 A'                 
  0.982   1.016   1.062   1.128   1.243   1.329   1.355   1.377
 90 A'   91 A'   92 A'   36 A"   37 A"   38 A"   93 A'   94 A'                 
  1.429   1.453   1.563   1.619   1.692   1.727   1.933   1.936
 95 A'   39 A"   96 A'   97 A'   40 A"   98 A'   99 A'   41 A"                 
  1.971   2.006   2.032   2.069   2.099   2.142   2.169   2.264
100 A'   42 A"   43 A"  101 A'  102 A'  103 A'  104 A'  105 A'                 
  2.591   2.635   2.658   2.810   2.882   2.991   3.151   3.732
106 A'   44 A"  107 A'   45 A"  108 A'  109 A'  110 A'  111 A'                 
  3.942   3.952   3.966   3.981   4.007   4.016   4.027   4.086
 46 A"   47 A"  112 A'  113 A'   48 A"   49 A"  114 A'   50 A"                 
  4.101   4.104   4.171   4.220   4.305   4.328   4.391   4.480
115 A'   51 A"  116 A'  117 A'  118 A'  119 A'  120 A'  121 A'                 
  5.996   6.055   6.126   6.710   6.732   7.527   7.555   7.579
 52 A"  122 A'  123 A'  124 A'  125 A'   53 A"   54 A"  126 A'                 
  7.613   7.650   7.756  23.414  23.846  27.891  28.337  28.380
127 A'  128 A'  129 A'  130 A'  131 A'  132 A'   55 A"  133 A'                 
 28.410  28.525  28.537  28.556  28.602  28.686  47.963  47.986
134 A'   56 A"  135 A'   57 A"  136 A'  137 A'  138 A'  139 A'                 
127.881 127.915 127.954 151.684 289.732 289.756 289.776 289.840
 58 A"  140 A'  141 A'  142 A'   59 A"   60 A"  143 A'  144 A'                 
289.851 289.9841020.7711020.8021901.849
145 A'  146 A'  147 A'  148 A'  149 A'                                         

 Beta MOs, Restricted
 -- Occupied --                  
******* -482.85 -482.85 -176.32 -165.72 -165.72 -165.72  -62.51
  1 A'    2 A'    3 A'    4 A'    5 A'    1 A"    6 A'    7 A'                 
-62.507 -56.328 -56.327 -56.324 -56.324 -56.324 -56.323 -35.815
  8 A'    9 A'   10 A'    2 A"    3 A"   11 A'   12 A'   13 A'                 
-31.307 -31.303 -31.302 -22.958 -22.957 -22.957 -22.953 -22.953
 14 A'    4 A"   15 A'   16 A'    5 A"   17 A'    6 A"   18 A'                 
-10.293 -10.248  -8.719  -8.718  -6.550  -6.550  -6.537  -6.537
 19 A'   20 A'   21 A'   22 A'   23 A'   24 A'    7 A"    8 A"                 
 -6.536  -6.536  -6.366  -4.778  -4.765  -4.763  -2.662  -2.661
 25 A'   26 A'   27 A'   28 A'    9 A"   29 A'   30 A'   31 A'                 
 -2.658  -2.658  -2.657  -2.657  -2.647  -2.647  -2.646  -2.646
 10 A"   11 A"   32 A'   33 A'   12 A"   34 A'   35 A'   13 A"                 
 -2.045  -2.040  -2.039  -2.028  -2.028  -0.942  -0.798  -0.794
 36 A'   14 A"   37 A'   38 A'   15 A"   39 A'   40 A'   41 A'                 
 -0.667  -0.560  -0.509  -0.458  -0.426  -0.386  -0.365  -0.332
 42 A'   43 A'   44 A'   45 A'   16 A"   46 A'   47 A'   17 A"                 
 -0.307  -0.276  -0.256  -0.239
 18 A"   48 A'   49 A'   19 A"                                                 
 -- Virtual --                   
 -0.063  -0.034  -0.017  -0.011   0.017   0.027   0.040   0.047
 20 A"   50 A'   51 A'   52 A'   53 A'   54 A'   55 A'   21 A"                 
  0.056   0.074   0.075   0.084   0.084   0.099   0.116   0.123
 56 A'   22 A"   57 A'   23 A"   58 A'   59 A'   60 A'   61 A'                 
  0.132   0.134   0.145   0.167   0.178   0.202   0.236   0.238
 62 A'   24 A"   63 A'   64 A'   65 A'   66 A'   25 A"   67 A'                 
  0.283   0.290   0.345   0.380   0.385   0.405   0.415   0.419
 68 A'   69 A'   70 A'   71 A'   26 A"   27 A"   72 A'   28 A"                 
  0.422   0.425   0.442   0.446   0.471   0.473   0.481   0.509
 29 A"   73 A'   74 A'   75 A'   30 A"   76 A'   77 A'   31 A"                 
  0.510   0.532   0.554   0.575   0.589   0.627   0.639   0.652
 78 A'   32 A"   79 A'   33 A"   80 A'   81 A'   34 A"   82 A'                 
  0.689   0.724   0.732   0.749   0.766   0.793   0.863   0.952
 83 A'   35 A"   84 A'   85 A'   86 A'   87 A'   88 A'   89 A'                 
  0.982   1.016   1.062   1.128   1.243   1.329   1.355   1.377
 90 A'   91 A'   92 A'   36 A"   37 A"   38 A"   93 A'   94 A'                 
  1.429   1.453   1.563   1.619   1.692   1.727   1.933   1.936
 95 A'   39 A"   96 A'   97 A'   40 A"   98 A'   99 A'   41 A"                 
  1.971   2.006   2.032   2.069   2.099   2.142   2.169   2.264
100 A'   42 A"   43 A"  101 A'  102 A'  103 A'  104 A'  105 A'                 
  2.591   2.635   2.658   2.810   2.882   2.991   3.151   3.732
106 A'   44 A"  107 A'   45 A"  108 A'  109 A'  110 A'  111 A'                 
  3.942   3.952   3.966   3.981   4.007   4.016   4.027   4.086
 46 A"   47 A"  112 A'  113 A'   48 A"   49 A"  114 A'   50 A"                 
  4.101   4.104   4.171   4.220   4.305   4.328   4.391   4.480
115 A'   51 A"  116 A'  117 A'  118 A'  119 A'  120 A'  121 A'                 
  5.996   6.055   6.126   6.710   6.732   7.527   7.555   7.579
 52 A"  122 A'  123 A'  124 A'  125 A'   53 A"   54 A"  126 A'                 
  7.613   7.650   7.756  23.414  23.846  27.891  28.337  28.380
127 A'  128 A'  129 A'  130 A'  131 A'  132 A'   55 A"  133 A'                 
 28.410  28.525  28.537  28.556  28.602  28.686  47.963  47.986
134 A'   56 A"  135 A'   57 A"  136 A'  137 A'  138 A'  139 A'                 
127.881 127.915 127.954 151.684 289.732 289.756 289.776 289.840
 58 A"  140 A'  141 A'  142 A'   59 A"   60 A"  143 A'  144 A'                 
289.851 289.9841020.7711020.8021901.849
145 A'  146 A'  147 A'  148 A'  149 A'                                         
 --------------------------------------------------------------

          Ground-State Mulliken Net Atomic Charges

     Atom                 Charge (a.u.)
  ----------------------------------------
      1 H                     0.252296
      2 Br                   -0.079055
      3 I                     0.159408
      4 Br                   -0.071722
      5 C                    -0.383981
      6 C                     0.123053
  ----------------------------------------
  Sum of atomic charges =     0.000000

 -----------------------------------------------------------------
                    Cartesian Multipole Moments
 -----------------------------------------------------------------
    Charge (ESU x 10^10)
                 0.0000
    Dipole Moment (Debye)
         X       0.2468      Y      -0.4676      Z      -0.0000
       Tot       0.5287
    Quadrupole Moments (Debye-Ang)
        XX     -72.1386     XY      -1.6314     YY     -76.2184
        XZ       0.0000     YZ      -0.0000     ZZ     -77.9151
    Octopole Moments (Debye-Ang^2)
       XXX     -35.0938    XXY       4.1870    XYY     -12.7527
       YYY       5.1219    XXZ      -0.0000    XYZ       0.0000
       YYZ      -0.0000    XZZ     -13.5552    YZZ       1.7535
       ZZZ       0.0000
    Hexadecapole Moments (Debye-Ang^3)
      XXXX   -1737.9428   XXXY     -41.1656   XXYY    -367.1083
      XYYY     -95.0434   YYYY    -469.7625   XXXZ      -0.0000
      XXYZ      -0.0000   XYYZ       0.0000   YYYZ      -0.0000
      XXZZ    -330.4156   XYZZ     -25.4928   YYZZ     -98.7212
      XZZZ       0.0000   YZZZ      -0.0000   ZZZZ     -99.6712
 -----------------------------------------------------------------
 Calculating analytic gradient of the SCF energy
 Gradient of SCF Energy
            1           2           3           4           5           6
    1   0.0539692   0.0640646  -0.0724835  -0.0151731   0.1031100  -0.1334872
    2  -0.0035168   0.1264489  -0.0700818  -0.1400811   0.0470088   0.0402219
    3   0.0000000   0.0000000   0.0000000  -0.0000000  -0.0000000   0.0000000
 Max gradient component =       1.401E-01
 RMS gradient           =       6.885E-02
 Gradient time:  CPU 17.43 s  wall 4.46 s
 Geometry Optimization Parameters
   NAtoms,    NIC,     NZ,  NCons,   NDum,   NFix, NCnnct, MaxDiis
        6      37       0       0       0       0       0       0

 Cartesian Hessian Update
 Hessian Updated using BFGS Update


** GEOMETRY OPTIMIZATION IN DELOCALIZED INTERNAL COORDINATES **
   Searching for a Minimum

   Optimization Cycle:   9

                       Coordinates (Angstroms)
     ATOM                X               Y               Z
      1  H         1.3175019251   -1.7437940109    0.0000000000
      2  Br       -2.0488920683   -1.2180992934    0.0000000000
      3  I         2.5141169648    0.1813481924    0.0000000000
      4  Br       -1.3014765795    1.2529834786    0.0000000000
      5  C         0.8236098054   -0.7326610872    0.0000000000
      6  C        -0.5438109993   -0.3237392973    0.0000000000
   Point Group: cs    Number of degrees of freedom:     9


   Energy is -12144.502435697

 Hessian Updated using BFGS Update

  9 Hessian modes will be used to form the next step
  Hessian Eigenvalues:
     0.084165    0.145246    0.205739    0.207875    0.250575    0.268792
     0.524799    1.006827    1.030138

 Minimum Search - Taking Simple RFO Step
 Searching for Lamda that Minimizes Along All modes
 Value Taken    Lamda =  -0.10069036
 Calculated Step too Large.  Step scaled by  0.504270
 Step Taken.  Stepsize is  0.300000

                             Maximum     Tolerance    Cnvgd?
         Gradient           0.100994      0.000300      NO
         Displacement       0.183288      0.001200      NO
         Energy change     -0.058543      0.000001      NO


 New Cartesian Coordinates Obtained by Inverse Iteration

 Displacement from previous Coordinates is:  0.279918
 ----------------------------------------------------------------
             Standard Nuclear Orientation (Angstroms)
    I     Atom           X                Y                Z
 ----------------------------------------------------------------
    1      H       1.2282306537    -1.7302244895     0.0000000000
    2      Br     -2.0172382004    -1.2757287494     0.0000000000
    3      I       2.5025958735     0.2190109351     0.0000000000
    4      Br     -1.2403773597     1.2790185328     0.0000000000
    5      C       0.7877792717    -0.7353587933     0.0000000000
    6      C      -0.4999411908    -0.3406794535     0.0000000000
 ----------------------------------------------------------------
 Molecular Point Group                 Cs    NOp =  2
 Largest Abelian Subgroup              Cs    NOp =  2
 Nuclear Repulsion Energy =  1085.6154093766 hartrees
 There are       68 alpha and       68 beta electrons
 Applying Cartesian multipole field
    Component          Value
    ---------          -----
     (2,0,0)        1.00000E-11
     (0,2,0)        2.00000E-11
     (0,0,2)       -3.00000E-11
 Nucleus-field energy     =     0.0000000279 hartrees
 Requested basis set is 6-311++G(d,p)
 There are 79 shells and 209 basis functions
 A cutoff of  1.0D-11 yielded   2408 shell pairs
 There are     17872 function pairs (     20126 Cartesian)
 Smallest overlap matrix eigenvalue = 2.58E-05
 Guess MOs from SCF MO coefficient file

 -----------------------------------------------------------------------
  General SCF calculation program by
  Eric Jon Sundstrom, Paul Horn, Yuezhi Mao, Dmitri Zuev, Alec White,
  David Stuck, Shaama M.S., Shane Yost, Joonho Lee, David Small,
  Daniel Levine, Susi Lehtola, Hugh Burton, Evgeny Epifanovsky
 -----------------------------------------------------------------------
 Exchange:     0.2000 Hartree-Fock + 0.0800 Slater + 0.7200 B88
 Correlation:  0.1900 VWN1RPA + 0.8100 LYP
 Using SG-1 standard quadrature grid
 using 4 threads for integral computing
 -------------------------------------------------------
 OpenMP Integral computing Module                
 Release: version 2.0, May 2017, Q-Chem Inc. Pleasanton 
 -------------------------------------------------------
 -------------------------------------------------------
 OpenMP BLAS3 based DFT computing Module                
 Release: version 1.0, May 2013, Q-Chem Inc. Pittsburgh 
 -------------------------------------------------------
 A restricted SCF calculation will be
 performed using DIIS
 SCF converges when DIIS error is below 1.0e-08
 ---------------------------------------
  Cycle       Energy         DIIS error
 ---------------------------------------
    1  -12144.5386138469      1.07e-03  
    2  -12144.5431739953      3.07e-04  
    3  -12144.5428409489      3.79e-04  
    4  -12144.5435927833      1.02e-04  
    5  -12144.5436501396      1.61e-05  
    6  -12144.5436509821      1.06e-05  
    7  -12144.5436515567      1.41e-06  
    8  -12144.5436515662      5.53e-07  
    9  -12144.5436515673      1.23e-07  
   10  -12144.5436515675      2.46e-08  
   11  -12144.5436515674      3.14e-09  Convergence criterion met
 ---------------------------------------
 SCF time:   CPU 57.15s  wall 15.00s 
 SCF   energy in the final basis set =   -12144.5436515674
 Total energy in the final basis set =   -12144.5436515674

 --------------------------------------------------------------
             Orbital Energies (a.u.) and Symmetries
 --------------------------------------------------------------

 Alpha MOs, Restricted
 -- Occupied --                  
******* -482.85 -482.85 -176.32 -165.72 -165.72 -165.72  -62.51
  1 A'    2 A'    3 A'    4 A'    5 A'    1 A"    6 A'    7 A'                 
-62.507 -56.327 -56.327 -56.323 -56.323 -56.323 -56.323 -35.814
  8 A'    9 A'   10 A'    2 A"    3 A"   11 A'   12 A'   13 A'                 
-31.307 -31.302 -31.302 -22.958 -22.957 -22.956 -22.953 -22.953
 14 A'    4 A"   15 A'   16 A'    5 A"   17 A'   18 A'    6 A"                 
-10.290 -10.241  -8.717  -8.717  -6.549  -6.549  -6.536  -6.536
 19 A'   20 A'   21 A'   22 A'   23 A'   24 A'    7 A"    8 A"                 
 -6.535  -6.535  -6.365  -4.777  -4.763  -4.762  -2.660  -2.660
 25 A'   26 A'   27 A'   28 A'    9 A"   29 A'   30 A'   31 A'                 
 -2.657  -2.656  -2.656  -2.655  -2.645  -2.645  -2.645  -2.645
 10 A"   11 A"   32 A'   33 A'   34 A'   12 A"   13 A"   35 A'                 
 -2.044  -2.039  -2.038  -2.026  -2.026  -0.929  -0.800  -0.796
 36 A'   14 A"   37 A'   38 A'   15 A"   39 A'   40 A'   41 A'                 
 -0.676  -0.563  -0.512  -0.461  -0.424  -0.380  -0.359  -0.328
 42 A'   43 A'   44 A'   45 A'   16 A"   46 A'   47 A'   17 A"                 
 -0.308  -0.280  -0.263  -0.248
 18 A"   48 A'   49 A'   19 A"                                                 
 -- Virtual --                   
 -0.051  -0.043  -0.021  -0.013   0.018   0.028   0.039   0.048
 20 A"   50 A'   51 A'   52 A'   53 A'   54 A'   55 A'   21 A"                 
  0.058   0.074   0.074   0.084   0.086   0.100   0.115   0.122
 56 A'   22 A"   57 A'   23 A"   58 A'   59 A'   60 A'   61 A'                 
  0.134   0.134   0.146   0.175   0.186   0.205   0.233   0.236
 62 A'   24 A"   63 A'   64 A'   65 A'   66 A'   67 A'   25 A"                 
  0.290   0.296   0.339   0.379   0.387   0.404   0.416   0.417
 68 A'   69 A'   70 A'   71 A'   26 A"   27 A"   72 A'   28 A"                 
  0.423   0.430   0.443   0.462   0.471   0.482   0.482   0.509
 29 A"   73 A'   74 A'   75 A'   76 A'   30 A"   77 A'   31 A"                 
  0.510   0.528   0.557   0.581   0.601   0.623   0.634   0.661
 78 A'   32 A"   79 A'   33 A"   80 A'   34 A"   81 A'   82 A'                 
  0.693   0.731   0.733   0.747   0.757   0.789   0.876   0.951
 83 A'   84 A'   35 A"   85 A'   86 A'   87 A'   88 A'   89 A'                 
  0.970   1.004   1.066   1.129   1.233   1.325   1.367   1.374
 90 A'   91 A'   92 A'   36 A"   37 A"   38 A"   93 A'   94 A'                 
  1.427   1.460   1.571   1.629   1.736   1.759   1.957   1.957
 95 A'   39 A"   96 A'   97 A'   40 A"   98 A'   99 A'   41 A"                 
  2.004   2.010   2.055   2.090   2.096   2.163   2.226   2.275
100 A'   42 A"   43 A"  101 A'  102 A'  103 A'  104 A'  105 A'                 
  2.620   2.645   2.670   2.830   2.887   3.020   3.230   3.712
106 A'   44 A"  107 A'   45 A"  108 A'  109 A'  110 A'  111 A'                 
  3.950   3.956   3.965   3.982   4.005   4.016   4.022   4.072
 46 A"   47 A"  112 A'  113 A'   48 A"   49 A"  114 A'   50 A"                 
  4.103   4.105   4.179   4.221   4.284   4.334   4.379   4.475
115 A'   51 A"  116 A'  117 A'  118 A'  119 A'  120 A'  121 A'                 
  5.996   6.051   6.115   6.690   6.723   7.531   7.554   7.569
 52 A"  122 A'  123 A'  124 A'  125 A'   53 A"   54 A"  126 A'                 
  7.615   7.648   7.764  23.416  24.109  27.884  28.337  28.377
127 A'  128 A'  129 A'  130 A'  131 A'  132 A'   55 A"  133 A'                 
 28.404  28.526  28.537  28.556  28.601  28.685  47.946  47.979
134 A'   56 A"  135 A'   57 A"  136 A'  137 A'  138 A'  139 A'                 
127.881 127.913 127.948 151.677 289.735 289.753 289.779 289.838
 58 A"  140 A'  141 A'  142 A'   59 A"   60 A"  143 A'  144 A'                 
289.845 289.9841020.7481020.7931901.842
145 A'  146 A'  147 A'  148 A'  149 A'                                         

 Beta MOs, Restricted
 -- Occupied --                  
******* -482.85 -482.85 -176.32 -165.72 -165.72 -165.72  -62.51
  1 A'    2 A'    3 A'    4 A'    5 A'    1 A"    6 A'    7 A'                 
-62.507 -56.327 -56.327 -56.323 -56.323 -56.323 -56.323 -35.814
  8 A'    9 A'   10 A'    2 A"    3 A"   11 A'   12 A'   13 A'                 
-31.307 -31.302 -31.302 -22.958 -22.957 -22.956 -22.953 -22.953
 14 A'    4 A"   15 A'   16 A'    5 A"   17 A'   18 A'    6 A"                 
-10.290 -10.241  -8.717  -8.717  -6.549  -6.549  -6.536  -6.536
 19 A'   20 A'   21 A'   22 A'   23 A'   24 A'    7 A"    8 A"                 
 -6.535  -6.535  -6.365  -4.777  -4.763  -4.762  -2.660  -2.660
 25 A'   26 A'   27 A'   28 A'    9 A"   29 A'   30 A'   31 A'                 
 -2.657  -2.656  -2.656  -2.655  -2.645  -2.645  -2.645  -2.645
 10 A"   11 A"   32 A'   33 A'   34 A'   12 A"   13 A"   35 A'                 
 -2.044  -2.039  -2.038  -2.026  -2.026  -0.929  -0.800  -0.796
 36 A'   14 A"   37 A'   38 A'   15 A"   39 A'   40 A'   41 A'                 
 -0.676  -0.563  -0.512  -0.461  -0.424  -0.380  -0.359  -0.328
 42 A'   43 A'   44 A'   45 A'   16 A"   46 A'   47 A'   17 A"                 
 -0.308  -0.280  -0.263  -0.248
 18 A"   48 A'   49 A'   19 A"                                                 
 -- Virtual --                   
 -0.051  -0.043  -0.021  -0.013   0.018   0.028   0.039   0.048
 20 A"   50 A'   51 A'   52 A'   53 A'   54 A'   55 A'   21 A"                 
  0.058   0.074   0.074   0.084   0.086   0.100   0.115   0.122
 56 A'   22 A"   57 A'   23 A"   58 A'   59 A'   60 A'   61 A'                 
  0.134   0.134   0.146   0.175   0.186   0.205   0.233   0.236
 62 A'   24 A"   63 A'   64 A'   65 A'   66 A'   67 A'   25 A"                 
  0.290   0.296   0.339   0.379   0.387   0.404   0.416   0.417
 68 A'   69 A'   70 A'   71 A'   26 A"   27 A"   72 A'   28 A"                 
  0.423   0.430   0.443   0.462   0.471   0.482   0.482   0.509
 29 A"   73 A'   74 A'   75 A'   76 A'   30 A"   77 A'   31 A"                 
  0.510   0.528   0.557   0.581   0.601   0.623   0.634   0.661
 78 A'   32 A"   79 A'   33 A"   80 A'   34 A"   81 A'   82 A'                 
  0.693   0.731   0.733   0.747   0.757   0.789   0.876   0.951
 83 A'   84 A'   35 A"   85 A'   86 A'   87 A'   88 A'   89 A'                 
  0.970   1.004   1.066   1.129   1.233   1.325   1.367   1.374
 90 A'   91 A'   92 A'   36 A"   37 A"   38 A"   93 A'   94 A'                 
  1.427   1.460   1.571   1.629   1.736   1.759   1.957   1.957
 95 A'   39 A"   96 A'   97 A'   40 A"   98 A'   99 A'   41 A"                 
  2.004   2.010   2.055   2.090   2.096   2.163   2.226   2.275
100 A'   42 A"   43 A"  101 A'  102 A'  103 A'  104 A'  105 A'                 
  2.620   2.645   2.670   2.830   2.887   3.020   3.230   3.712
106 A'   44 A"  107 A'   45 A"  108 A'  109 A'  110 A'  111 A'                 
  3.950   3.956   3.965   3.982   4.005   4.016   4.022   4.072
 46 A"   47 A"  112 A'  113 A'   48 A"   49 A"  114 A'   50 A"                 
  4.103   4.105   4.179   4.221   4.284   4.334   4.379   4.475
115 A'   51 A"  116 A'  117 A'  118 A'  119 A'  120 A'  121 A'                 
  5.996   6.051   6.115   6.690   6.723   7.531   7.554   7.569
 52 A"  122 A'  123 A'  124 A'  125 A'   53 A"   54 A"  126 A'                 
  7.615   7.648   7.764  23.416  24.109  27.884  28.337  28.377
127 A'  128 A'  129 A'  130 A'  131 A'  132 A'   55 A"  133 A'                 
 28.404  28.526  28.537  28.556  28.601  28.685  47.946  47.979
134 A'   56 A"  135 A'   57 A"  136 A'  137 A'  138 A'  139 A'                 
127.881 127.913 127.948 151.677 289.735 289.753 289.779 289.838
 58 A"  140 A'  141 A'  142 A'   59 A"   60 A"  143 A'  144 A'                 
289.845 289.9841020.7481020.7931901.842
145 A'  146 A'  147 A'  148 A'  149 A'                                         
 --------------------------------------------------------------

          Ground-State Mulliken Net Atomic Charges

     Atom                 Charge (a.u.)
  ----------------------------------------
      1 H                     0.255818
      2 Br                   -0.082304
      3 I                     0.141399
      4 Br                   -0.082809
      5 C                    -0.351745
      6 C                     0.119640
  ----------------------------------------
  Sum of atomic charges =     0.000000

 -----------------------------------------------------------------
                    Cartesian Multipole Moments
 -----------------------------------------------------------------
    Charge (ESU x 10^10)
                 0.0000
    Dipole Moment (Debye)
         X       0.3022      Y      -0.5306      Z       0.0000
       Tot       0.6107
    Quadrupole Moments (Debye-Ang)
        XX     -72.7776     XY      -1.2205     YY     -75.6729
        XZ      -0.0000     YZ       0.0000     ZZ     -77.9507
    Octopole Moments (Debye-Ang^2)
       XXX     -38.1488    XXY       4.0450    XYY     -14.5184
       YYY       3.9127    XXZ       0.0000    XYZ       0.0000
       YYZ       0.0000    XZZ     -14.7751    YZZ       1.1387
       ZZZ       0.0000
    Hexadecapole Moments (Debye-Ang^3)
      XXXX   -1700.5510   XXXY     -50.9831   XXYY    -362.2511
      XYYY    -108.0670   YYYY    -490.2605   XXXZ      -0.0000
      XXYZ       0.0000   XYYZ      -0.0000   YYYZ       0.0000
      XXZZ    -323.8944   XYZZ     -30.6718   YYZZ    -102.7654
      XZZZ      -0.0000   YZZZ       0.0000   ZZZZ     -99.8973
 -----------------------------------------------------------------
 Calculating analytic gradient of the SCF energy
 Gradient of SCF Energy
            1           2           3           4           5           6
    1   0.0368386   0.0468474  -0.0500149  -0.0128590   0.0378837  -0.0586959
    2   0.0106636   0.0966736  -0.0517334  -0.1056412   0.0335610   0.0164764
    3  -0.0000000   0.0000000  -0.0000000   0.0000000   0.0000000  -0.0000000
 Max gradient component =       1.056E-01
 RMS gradient           =       4.459E-02
 Gradient time:  CPU 17.52 s  wall 4.49 s
 Geometry Optimization Parameters
   NAtoms,    NIC,     NZ,  NCons,   NDum,   NFix, NCnnct, MaxDiis
        6      37       0       0       0       0       0       0

 Cartesian Hessian Update
 Hessian Updated using BFGS Update


** GEOMETRY OPTIMIZATION IN DELOCALIZED INTERNAL COORDINATES **
   Searching for a Minimum

   Optimization Cycle:  10

                       Coordinates (Angstroms)
     ATOM                X               Y               Z
      1  H         1.2282306537   -1.7302244895    0.0000000000
      2  Br       -2.0172382004   -1.2757287494    0.0000000000
      3  I         2.5025958735    0.2190109351    0.0000000000
      4  Br       -1.2403773597    1.2790185328    0.0000000000
      5  C         0.7877792717   -0.7353587933    0.0000000000
      6  C        -0.4999411908   -0.3406794535    0.0000000000
   Point Group: cs    Number of degrees of freedom:     9


   Energy is -12144.543651567

 Hessian Updated using BFGS Update

  9 Hessian modes will be used to form the next step
  Hessian Eigenvalues:
     0.076818    0.139382    0.190878    0.211967    0.249936    0.398180
     0.510688    1.008391    1.030176

 Minimum Search - Taking Simple RFO Step
 Searching for Lamda that Minimizes Along All modes
 Value Taken    Lamda =  -0.05781107
 Calculated Step too Large.  Step scaled by  0.536071
 Step Taken.  Stepsize is  0.300000

                             Maximum     Tolerance    Cnvgd?
         Gradient           0.078175      0.000300      NO
         Displacement       0.268269      0.001200      NO
         Energy change     -0.041216      0.000001      NO


 New Cartesian Coordinates Obtained by Inverse Iteration

 Displacement from previous Coordinates is:  0.208212
 ----------------------------------------------------------------
             Standard Nuclear Orientation (Angstroms)
    I     Atom           X                Y                Z
 ----------------------------------------------------------------
    1      H       1.1676519405    -1.7403853505     0.0000000000
    2      Br     -2.0111999339    -1.3321774361     0.0000000000
    3      I       2.5151373962     0.2600062303     0.0000000000
    4      Br     -1.2045667705     1.3206539291     0.0000000000
    5      C       0.7832350375    -0.7469675075     0.0000000000
    6      C      -0.4892086217    -0.3450918832     0.0000000000
 ----------------------------------------------------------------
 Molecular Point Group                 Cs    NOp =  2
 Largest Abelian Subgroup              Cs    NOp =  2
 Nuclear Repulsion Energy =  1072.2000537073 hartrees
 There are       68 alpha and       68 beta electrons
 Applying Cartesian multipole field
    Component          Value
    ---------          -----
     (2,0,0)        1.00000E-11
     (0,2,0)        2.00000E-11
     (0,0,2)       -3.00000E-11
 Nucleus-field energy     =     0.0000000286 hartrees
 Requested basis set is 6-311++G(d,p)
 There are 79 shells and 209 basis functions
 A cutoff of  1.0D-11 yielded   2406 shell pairs
 There are     17812 function pairs (     20041 Cartesian)
 Smallest overlap matrix eigenvalue = 2.74E-05
 Guess MOs from SCF MO coefficient file

 -----------------------------------------------------------------------
  General SCF calculation program by
  Eric Jon Sundstrom, Paul Horn, Yuezhi Mao, Dmitri Zuev, Alec White,
  David Stuck, Shaama M.S., Shane Yost, Joonho Lee, David Small,
  Daniel Levine, Susi Lehtola, Hugh Burton, Evgeny Epifanovsky
 -----------------------------------------------------------------------
 Exchange:     0.2000 Hartree-Fock + 0.0800 Slater + 0.7200 B88
 Correlation:  0.1900 VWN1RPA + 0.8100 LYP
 Using SG-1 standard quadrature grid
 using 4 threads for integral computing
 -------------------------------------------------------
 OpenMP Integral computing Module                
 Release: version 2.0, May 2017, Q-Chem Inc. Pleasanton 
 -------------------------------------------------------
 -------------------------------------------------------
 OpenMP BLAS3 based DFT computing Module                
 Release: version 1.0, May 2013, Q-Chem Inc. Pittsburgh 
 -------------------------------------------------------
 A restricted SCF calculation will be
 performed using DIIS
 SCF converges when DIIS error is below 1.0e-08
 ---------------------------------------
  Cycle       Energy         DIIS error
 ---------------------------------------
    1  -12144.5672286253      6.02e-04  
    2  -12144.5691649083      2.69e-04  
    3  -12144.5689474786      3.29e-04  
    4  -12144.5695181772      5.75e-05  
    5  -12144.5695359095      1.21e-05  
    6  -12144.5695363831      7.00e-06  
    7  -12144.5695366647      1.04e-06  
    8  -12144.5695366695      2.98e-07  
    9  -12144.5695366696      7.81e-08  
   10  -12144.5695366697      1.61e-08  
   11  -12144.5695366694      2.10e-09  Convergence criterion met
 ---------------------------------------
 SCF time:   CPU 57.13s  wall 15.00s 
 SCF   energy in the final basis set =   -12144.5695366694
 Total energy in the final basis set =   -12144.5695366694

 --------------------------------------------------------------
             Orbital Energies (a.u.) and Symmetries
 --------------------------------------------------------------

 Alpha MOs, Restricted
 -- Occupied --                  
******* -482.85 -482.85 -176.32 -165.72 -165.72 -165.72  -62.51
  1 A'    2 A'    3 A'    4 A'    5 A'    1 A"    6 A'    7 A'                 
-62.507 -56.328 -56.328 -56.324 -56.324 -56.324 -56.323 -35.814
  8 A'    9 A'   10 A'    2 A"   11 A'    3 A"   12 A'   13 A'                 
-31.307 -31.302 -31.302 -22.958 -22.957 -22.956 -22.953 -22.953
 14 A'    4 A"   15 A'   16 A'    5 A"   17 A'   18 A'    6 A"                 
-10.293 -10.241  -8.717  -8.717  -6.550  -6.549  -6.536  -6.536
 19 A'   20 A'   21 A'   22 A'   23 A'   24 A'    7 A"    8 A"                 
 -6.535  -6.534  -6.365  -4.777  -4.763  -4.762  -2.661  -2.660
 25 A'   26 A'   27 A'   28 A'    9 A"   29 A'   30 A'   31 A'                 
 -2.657  -2.656  -2.656  -2.655  -2.645  -2.645  -2.645  -2.645
 10 A"   32 A'   11 A"   33 A'   34 A'   12 A"   13 A"   35 A'                 
 -2.043  -2.039  -2.038  -2.026  -2.026  -0.916  -0.798  -0.794
 36 A'   14 A"   37 A'   38 A'   15 A"   39 A'   40 A'   41 A'                 
 -0.674  -0.566  -0.509  -0.460  -0.418  -0.379  -0.352  -0.324
 42 A'   43 A'   44 A'   45 A'   16 A"   46 A'   47 A'   17 A"                 
 -0.310  -0.284  -0.271  -0.251
 18 A"   48 A'   49 A'   19 A"                                                 
 -- Virtual --                   
 -0.052  -0.049  -0.028  -0.013   0.018   0.027   0.037   0.049
 50 A'   20 A"   51 A'   52 A'   53 A'   54 A'   55 A'   21 A"                 
  0.058   0.073   0.073   0.084   0.086   0.100   0.114   0.122
 56 A'   57 A'   22 A"   23 A"   58 A'   59 A'   60 A'   61 A'                 
  0.134   0.135   0.146   0.177   0.190   0.205   0.225   0.234
 62 A'   24 A"   63 A'   64 A'   65 A'   66 A'   67 A'   25 A"                 
  0.289   0.300   0.340   0.376   0.389   0.401   0.407   0.416
 68 A'   69 A'   70 A'   71 A'   26 A"   27 A"   72 A'   28 A"                 
  0.425   0.432   0.441   0.461   0.475   0.489   0.490   0.507
 29 A"   73 A'   74 A'   75 A'   76 A'   30 A"   77 A'   78 A'                 
  0.509   0.527   0.559   0.583   0.603   0.606   0.637   0.660
 31 A"   32 A"   79 A'   33 A"   80 A'   34 A"   81 A'   82 A'                 
  0.689   0.722   0.736   0.738   0.754   0.780   0.873   0.931
 83 A'   84 A'   85 A'   35 A"   86 A'   87 A'   88 A'   89 A'                 
  0.962   0.998   1.065   1.125   1.224   1.323   1.369   1.372
 90 A'   91 A'   92 A'   36 A"   37 A"   38 A"   93 A'   94 A'                 
  1.439   1.457   1.563   1.627   1.757   1.767   1.950   1.961
 95 A'   39 A"   96 A'   97 A'   40 A"   98 A'   99 A'   41 A"                 
  2.009   2.046   2.057   2.074   2.091   2.162   2.248   2.266
 42 A"  100 A'   43 A"  101 A'  102 A'  103 A'  104 A'  105 A'                 
  2.602   2.646   2.686   2.831   2.886   3.030   3.233   3.722
106 A'   44 A"  107 A'   45 A"  108 A'  109 A'  110 A'  111 A'                 
  3.952   3.963   3.966   3.985   4.001   4.013   4.016   4.058
 46 A"   47 A"  112 A'  113 A'   48 A"   49 A"  114 A'   50 A"                 
  4.099   4.103   4.186   4.218   4.244   4.341   4.373   4.462
115 A'   51 A"  116 A'  117 A'  118 A'  119 A'  120 A'  121 A'                 
  5.995   6.045   6.101   6.657   6.712   7.534   7.551   7.576
 52 A"  122 A'  123 A'  124 A'  125 A'   53 A"   54 A"  126 A'                 
  7.614   7.638   7.752  23.424  24.152  27.872  28.336  28.373
127 A'  128 A'  129 A'  130 A'  131 A'  132 A'   55 A"  133 A'                 
 28.397  28.526  28.537  28.554  28.599  28.683  47.919  47.970
134 A'   56 A"  135 A'   57 A"  136 A'  137 A'  138 A'  139 A'                 
127.880 127.909 127.941 151.666 289.736 289.748 289.795 289.830
 58 A"  140 A'  141 A'  142 A'   59 A"   60 A"  143 A'  144 A'                 
289.836 289.9671020.7131020.7821901.829
145 A'  146 A'  147 A'  148 A'  149 A'                                         

 Beta MOs, Restricted
 -- Occupied --                  
******* -482.85 -482.85 -176.32 -165.72 -165.72 -165.72  -62.51
  1 A'    2 A'    3 A'    4 A'    5 A'    1 A"    6 A'    7 A'                 
-62.507 -56.328 -56.328 -56.324 -56.324 -56.324 -56.323 -35.814
  8 A'    9 A'   10 A'    2 A"   11 A'    3 A"   12 A'   13 A'                 
-31.307 -31.302 -31.302 -22.958 -22.957 -22.956 -22.953 -22.953
 14 A'    4 A"   15 A'   16 A'    5 A"   17 A'   18 A'    6 A"                 
-10.293 -10.241  -8.717  -8.717  -6.550  -6.549  -6.536  -6.536
 19 A'   20 A'   21 A'   22 A'   23 A'   24 A'    7 A"    8 A"                 
 -6.535  -6.534  -6.365  -4.777  -4.763  -4.762  -2.661  -2.660
 25 A'   26 A'   27 A'   28 A'    9 A"   29 A'   30 A'   31 A'                 
 -2.657  -2.656  -2.656  -2.655  -2.645  -2.645  -2.645  -2.645
 10 A"   32 A'   11 A"   33 A'   34 A'   12 A"   13 A"   35 A'                 
 -2.043  -2.039  -2.038  -2.026  -2.026  -0.916  -0.798  -0.794
 36 A'   14 A"   37 A'   38 A'   15 A"   39 A'   40 A'   41 A'                 
 -0.674  -0.566  -0.509  -0.460  -0.418  -0.379  -0.352  -0.324
 42 A'   43 A'   44 A'   45 A'   16 A"   46 A'   47 A'   17 A"                 
 -0.310  -0.284  -0.271  -0.251
 18 A"   48 A'   49 A'   19 A"                                                 
 -- Virtual --                   
 -0.052  -0.049  -0.028  -0.013   0.018   0.027   0.037   0.049
 50 A'   20 A"   51 A'   52 A'   53 A'   54 A'   55 A'   21 A"                 
  0.058   0.073   0.073   0.084   0.086   0.100   0.114   0.122
 56 A'   57 A'   22 A"   23 A"   58 A'   59 A'   60 A'   61 A'                 
  0.134   0.135   0.146   0.177   0.190   0.205   0.225   0.234
 62 A'   24 A"   63 A'   64 A'   65 A'   66 A'   67 A'   25 A"                 
  0.289   0.300   0.340   0.376   0.389   0.401   0.407   0.416
 68 A'   69 A'   70 A'   71 A'   26 A"   27 A"   72 A'   28 A"                 
  0.425   0.432   0.441   0.461   0.475   0.489   0.490   0.507
 29 A"   73 A'   74 A'   75 A'   76 A'   30 A"   77 A'   78 A'                 
  0.509   0.527   0.559   0.583   0.603   0.606   0.637   0.660
 31 A"   32 A"   79 A'   33 A"   80 A'   34 A"   81 A'   82 A'                 
  0.689   0.722   0.736   0.738   0.754   0.780   0.873   0.931
 83 A'   84 A'   85 A'   35 A"   86 A'   87 A'   88 A'   89 A'                 
  0.962   0.998   1.065   1.125   1.224   1.323   1.369   1.372
 90 A'   91 A'   92 A'   36 A"   37 A"   38 A"   93 A'   94 A'                 
  1.439   1.457   1.563   1.627   1.757   1.767   1.950   1.961
 95 A'   39 A"   96 A'   97 A'   40 A"   98 A'   99 A'   41 A"                 
  2.009   2.046   2.057   2.074   2.091   2.162   2.248   2.266
 42 A"  100 A'   43 A"  101 A'  102 A'  103 A'  104 A'  105 A'                 
  2.602   2.646   2.686   2.831   2.886   3.030   3.233   3.722
106 A'   44 A"  107 A'   45 A"  108 A'  109 A'  110 A'  111 A'                 
  3.952   3.963   3.966   3.985   4.001   4.013   4.016   4.058
 46 A"   47 A"  112 A'  113 A'   48 A"   49 A"  114 A'   50 A"                 
  4.099   4.103   4.186   4.218   4.244   4.341   4.373   4.462
115 A'   51 A"  116 A'  117 A'  118 A'  119 A'  120 A'  121 A'                 
  5.995   6.045   6.101   6.657   6.712   7.534   7.551   7.576
 52 A"  122 A'  123 A'  124 A'  125 A'   53 A"   54 A"  126 A'                 
  7.614   7.638   7.752  23.424  24.152  27.872  28.336  28.373
127 A'  128 A'  129 A'  130 A'  131 A'  132 A'   55 A"  133 A'                 
 28.397  28.526  28.537  28.554  28.599  28.683  47.919  47.970
134 A'   56 A"  135 A'   57 A"  136 A'  137 A'  138 A'  139 A'                 
127.880 127.909 127.941 151.666 289.736 289.748 289.795 289.830
 58 A"  140 A'  141 A'  142 A'   59 A"   60 A"  143 A'  144 A'                 
289.836 289.9671020.7131020.7821901.829
145 A'  146 A'  147 A'  148 A'  149 A'                                         
 --------------------------------------------------------------

          Ground-State Mulliken Net Atomic Charges

     Atom                 Charge (a.u.)
  ----------------------------------------
      1 H                     0.249385
      2 Br                   -0.078463
      3 I                     0.130115
      4 Br                   -0.084707
      5 C                    -0.327494
      6 C                     0.111163
  ----------------------------------------
  Sum of atomic charges =     0.000000

 -----------------------------------------------------------------
                    Cartesian Multipole Moments
 -----------------------------------------------------------------
    Charge (ESU x 10^10)
                 0.0000
    Dipole Moment (Debye)
         X       0.3332      Y      -0.5433      Z       0.0000
       Tot       0.6374
    Quadrupole Moments (Debye-Ang)
        XX     -73.1645     XY      -0.8040     YY     -75.0739
        XZ      -0.0000     YZ       0.0000     ZZ     -78.1410
    Octopole Moments (Debye-Ang^2)
       XXX     -40.4371    XXY       3.4330    XYY     -16.0855
       YYY       1.5863    XXZ       0.0000    XYZ       0.0000
       YYZ      -0.0000    XZZ     -15.7974    YZZ       0.2967
       ZZZ       0.0000
    Hexadecapole Moments (Debye-Ang^3)
      XXXX   -1702.5597   XXXY     -60.0993   XXYY    -364.3336
      XYYY    -120.4125   YYYY    -515.9090   XXXZ       0.0000
      XXYZ      -0.0000   XYYZ      -0.0000   YYYZ       0.0000
      XXZZ    -324.2511   XYZZ     -35.5765   YYZZ    -108.0265
      XZZZ       0.0000   YZZZ       0.0000   ZZZZ    -100.4748
 -----------------------------------------------------------------
 Calculating analytic gradient of the SCF energy
 Gradient of SCF Energy
            1           2           3           4           5           6
    1   0.0225717   0.0296578  -0.0292827  -0.0120490   0.0196568  -0.0305546
    2   0.0201728   0.0691093  -0.0348699  -0.0732583   0.0115832   0.0072630
    3   0.0000000   0.0000000   0.0000000  -0.0000000   0.0000000  -0.0000000
 Max gradient component =       7.326E-02
 RMS gradient           =       2.950E-02
 Gradient time:  CPU 17.30 s  wall 4.43 s
 Geometry Optimization Parameters
   NAtoms,    NIC,     NZ,  NCons,   NDum,   NFix, NCnnct, MaxDiis
        6      37       0       0       0       0       0       0

 Cartesian Hessian Update
 Hessian Updated using BFGS Update


** GEOMETRY OPTIMIZATION IN DELOCALIZED INTERNAL COORDINATES **
   Searching for a Minimum

   Optimization Cycle:  11

                       Coordinates (Angstroms)
     ATOM                X               Y               Z
      1  H         1.1676519405   -1.7403853505    0.0000000000
      2  Br       -2.0111999339   -1.3321774361    0.0000000000
      3  I         2.5151373962    0.2600062303    0.0000000000
      4  Br       -1.2045667705    1.3206539291    0.0000000000
      5  C         0.7832350375   -0.7469675075    0.0000000000
      6  C        -0.4892086217   -0.3450918832    0.0000000000
   Point Group: cs    Number of degrees of freedom:     9


   Energy is -12144.569536669

 Hessian Updated using BFGS Update

  9 Hessian modes will be used to form the next step
  Hessian Eigenvalues:
     0.065411    0.156304    0.165640    0.209059    0.249922    0.420215
     0.515291    1.009993    1.030210

 Minimum Search - Taking Simple RFO Step
 Searching for Lamda that Minimizes Along All modes
 Value Taken    Lamda =  -0.03777308
 Calculated Step too Large.  Step scaled by  0.543847
 Step Taken.  Stepsize is  0.300000

                             Maximum     Tolerance    Cnvgd?
         Gradient           0.058801      0.000300      NO
         Displacement       0.280766      0.001200      NO
         Energy change     -0.025885      0.000001      NO


 New Cartesian Coordinates Obtained by Inverse Iteration

 Displacement from previous Coordinates is:  0.205668
 ----------------------------------------------------------------
             Standard Nuclear Orientation (Angstroms)
    I     Atom           X                Y                Z
 ----------------------------------------------------------------
    1      H       1.1237212487    -1.7752071062     0.0000000000
    2      Br     -2.0012394331    -1.3851407237     0.0000000000
    3      I       2.5147109302     0.3053735897     0.0000000000
    4      Br     -1.1659471193     1.3662415029     0.0000000000
    5      C       0.7731976718    -0.7524646464     0.0000000000
    6      C      -0.4833942502    -0.3427646341     0.0000000000
 ----------------------------------------------------------------
 Molecular Point Group                 Cs    NOp =  2
 Largest Abelian Subgroup              Cs    NOp =  2
 Nuclear Repulsion Energy =  1061.8889930743 hartrees
 There are       68 alpha and       68 beta electrons
 Applying Cartesian multipole field
    Component          Value
    ---------          -----
     (2,0,0)        1.00000E-11
     (0,2,0)        2.00000E-11
     (0,0,2)       -3.00000E-11
 Nucleus-field energy     =     0.0000000292 hartrees
 Requested basis set is 6-311++G(d,p)
 There are 79 shells and 209 basis functions
 A cutoff of  1.0D-11 yielded   2403 shell pairs
 There are     17783 function pairs (     20001 Cartesian)
 Smallest overlap matrix eigenvalue = 2.92E-05
 Guess MOs from SCF MO coefficient file

 -----------------------------------------------------------------------
  General SCF calculation program by
  Eric Jon Sundstrom, Paul Horn, Yuezhi Mao, Dmitri Zuev, Alec White,
  David Stuck, Shaama M.S., Shane Yost, Joonho Lee, David Small,
  Daniel Levine, Susi Lehtola, Hugh Burton, Evgeny Epifanovsky
 -----------------------------------------------------------------------
 Exchange:     0.2000 Hartree-Fock + 0.0800 Slater + 0.7200 B88
 Correlation:  0.1900 VWN1RPA + 0.8100 LYP
 Using SG-1 standard quadrature grid
 using 4 threads for integral computing
 -------------------------------------------------------
 OpenMP Integral computing Module                
 Release: version 2.0, May 2017, Q-Chem Inc. Pleasanton 
 -------------------------------------------------------
 -------------------------------------------------------
 OpenMP BLAS3 based DFT computing Module                
 Release: version 1.0, May 2013, Q-Chem Inc. Pittsburgh 
 -------------------------------------------------------
 A restricted SCF calculation will be
 performed using DIIS
 SCF converges when DIIS error is below 1.0e-08
 ---------------------------------------
  Cycle       Energy         DIIS error
 ---------------------------------------
    1  -12144.5845331809      5.34e-04  
    2  -12144.5861337899      2.26e-04  
    3  -12144.5860018156      2.68e-04  
    4  -12144.5864009740      5.28e-05  
    5  -12144.5864168171      9.99e-06  
    6  -12144.5864171643      6.00e-06  
    7  -12144.5864173584      1.04e-06  
    8  -12144.5864173639      3.18e-07  
    9  -12144.5864173641      7.85e-08  
   10  -12144.5864173643      1.29e-08  
   11  -12144.5864173643      2.03e-09  Convergence criterion met
 ---------------------------------------
 SCF time:   CPU 56.66s  wall 15.00s 
 SCF   energy in the final basis set =   -12144.5864173643
 Total energy in the final basis set =   -12144.5864173643

 --------------------------------------------------------------
             Orbital Energies (a.u.) and Symmetries
 --------------------------------------------------------------

 Alpha MOs, Restricted
 -- Occupied --                  
******* -482.85 -482.85 -176.32 -165.72 -165.72 -165.72  -62.51
  1 A'    2 A'    3 A'    4 A'    5 A'    1 A"    6 A'    7 A'                 
-62.508 -56.329 -56.328 -56.325 -56.324 -56.324 -56.324 -35.815
  8 A'    9 A'   10 A'    2 A"   11 A'    3 A"   12 A'   13 A'                 
-31.308 -31.302 -31.302 -22.958 -22.957 -22.957 -22.953 -22.953
 14 A'    4 A"   15 A'   16 A'    5 A"   17 A'   18 A'    6 A"                 
-10.295 -10.244  -8.718  -8.717  -6.550  -6.549  -6.536  -6.536
 19 A'   20 A'   21 A'   22 A'   23 A'   24 A'    7 A"    8 A"                 
 -6.535  -6.535  -6.364  -4.777  -4.762  -4.762  -2.661  -2.661
 25 A'   26 A'   27 A'   28 A'    9 A"   29 A'   30 A'   31 A'                 
 -2.657  -2.656  -2.656  -2.656  -2.645  -2.645  -2.645  -2.645
 10 A"   32 A'   11 A"   33 A'   34 A'   12 A"   13 A"   35 A'                 
 -2.043  -2.038  -2.038  -2.025  -2.025  -0.907  -0.798  -0.789
 36 A'   14 A"   37 A'   38 A'   15 A"   39 A'   40 A'   41 A'                 
 -0.673  -0.564  -0.504  -0.459  -0.413  -0.377  -0.346  -0.320
 42 A'   43 A'   44 A'   45 A'   16 A"   46 A'   47 A'   17 A"                 
 -0.311  -0.288  -0.276  -0.254
 18 A"   48 A'   49 A'   19 A"                                                 
 -- Virtual --                   
 -0.059  -0.047  -0.035  -0.014   0.017   0.026   0.036   0.049
 50 A'   20 A"   51 A'   52 A'   53 A'   54 A'   55 A'   21 A"                 
  0.059   0.072   0.073   0.084   0.085   0.099   0.113   0.121
 56 A'   57 A'   22 A"   23 A"   58 A'   59 A'   60 A'   61 A'                 
  0.134   0.135   0.145   0.178   0.191   0.203   0.220   0.233
 62 A'   24 A"   63 A'   64 A'   65 A'   66 A'   67 A'   25 A"                 
  0.285   0.304   0.338   0.374   0.391   0.398   0.398   0.415
 68 A'   69 A'   70 A'   71 A'   26 A"   72 A'   27 A"   28 A"                 
  0.427   0.432   0.443   0.453   0.473   0.494   0.499   0.509
 29 A"   73 A'   74 A'   75 A'   76 A'   30 A"   77 A'   31 A"                 
  0.514   0.527   0.558   0.584   0.592   0.606   0.638   0.653
 78 A'   32 A"   79 A'   33 A"   34 A"   80 A'   81 A'   82 A'                 
  0.683   0.711   0.726   0.742   0.751   0.775   0.871   0.909
 83 A'   84 A'   85 A'   35 A"   86 A'   87 A'   88 A'   89 A'                 
  0.950   0.999   1.063   1.119   1.216   1.320   1.366   1.368
 90 A'   91 A'   92 A'   36 A"   37 A"   38 A"   93 A'   94 A'                 
  1.450   1.451   1.552   1.625   1.765   1.775   1.928   1.960
 95 A'   39 A"   96 A'   97 A'   40 A"   98 A'   99 A'   41 A"                 
  2.008   2.048   2.053   2.081   2.095   2.167   2.244   2.258
 42 A"   43 A"  100 A'  101 A'  102 A'  103 A'  104 A'  105 A'                 
  2.603   2.647   2.654   2.832   2.877   3.038   3.232   3.700
106 A'   44 A"  107 A'   45 A"  108 A'  109 A'  110 A'  111 A'                 
  3.952   3.968   3.970   3.991   3.997   4.010   4.014   4.046
 46 A"  112 A'   47 A"  113 A'   48 A"   49 A"  114 A'   50 A"                 
  4.095   4.100   4.193   4.198   4.228   4.348   4.372   4.449
115 A'   51 A"  116 A'  117 A'  118 A'  119 A'  120 A'  121 A'                 
  5.994   6.042   6.089   6.624   6.705   7.536   7.548   7.600
 52 A"  122 A'  123 A'  124 A'  125 A'   53 A"   54 A"  126 A'                 
  7.611   7.625   7.734  23.401  24.186  27.861  28.335  28.371
127 A'  128 A'  129 A'  130 A'  131 A'  132 A'   55 A"  133 A'                 
 28.391  28.526  28.537  28.552  28.596  28.682  47.894  47.964
134 A'   56 A"  135 A'   57 A"  136 A'  137 A'  138 A'  139 A'                 
127.879 127.907 127.936 151.656 289.736 289.744 289.812 289.815
 58 A"  140 A'  141 A'  142 A'   59 A"   60 A"  143 A'  144 A'                 
289.841 289.9481020.6811020.7741901.819
145 A'  146 A'  147 A'  148 A'  149 A'                                         

 Beta MOs, Restricted
 -- Occupied --                  
******* -482.85 -482.85 -176.32 -165.72 -165.72 -165.72  -62.51
  1 A'    2 A'    3 A'    4 A'    5 A'    1 A"    6 A'    7 A'                 
-62.508 -56.329 -56.328 -56.325 -56.324 -56.324 -56.324 -35.815
  8 A'    9 A'   10 A'    2 A"   11 A'    3 A"   12 A'   13 A'                 
-31.308 -31.302 -31.302 -22.958 -22.957 -22.957 -22.953 -22.953
 14 A'    4 A"   15 A'   16 A'    5 A"   17 A'   18 A'    6 A"                 
-10.295 -10.244  -8.718  -8.717  -6.550  -6.549  -6.536  -6.536
 19 A'   20 A'   21 A'   22 A'   23 A'   24 A'    7 A"    8 A"                 
 -6.535  -6.535  -6.364  -4.777  -4.762  -4.762  -2.661  -2.661
 25 A'   26 A'   27 A'   28 A'    9 A"   29 A'   30 A'   31 A'                 
 -2.657  -2.656  -2.656  -2.656  -2.645  -2.645  -2.645  -2.645
 10 A"   32 A'   11 A"   33 A'   34 A'   12 A"   13 A"   35 A'                 
 -2.043  -2.038  -2.038  -2.025  -2.025  -0.907  -0.798  -0.789
 36 A'   14 A"   37 A'   38 A'   15 A"   39 A'   40 A'   41 A'                 
 -0.673  -0.564  -0.504  -0.459  -0.413  -0.377  -0.346  -0.320
 42 A'   43 A'   44 A'   45 A'   16 A"   46 A'   47 A'   17 A"                 
 -0.311  -0.288  -0.276  -0.254
 18 A"   48 A'   49 A'   19 A"                                                 
 -- Virtual --                   
 -0.059  -0.047  -0.035  -0.014   0.017   0.026   0.036   0.049
 50 A'   20 A"   51 A'   52 A'   53 A'   54 A'   55 A'   21 A"                 
  0.059   0.072   0.073   0.084   0.085   0.099   0.113   0.121
 56 A'   57 A'   22 A"   23 A"   58 A'   59 A'   60 A'   61 A'                 
  0.134   0.135   0.145   0.178   0.191   0.203   0.220   0.233
 62 A'   24 A"   63 A'   64 A'   65 A'   66 A'   67 A'   25 A"                 
  0.285   0.304   0.338   0.374   0.391   0.398   0.398   0.415
 68 A'   69 A'   70 A'   71 A'   26 A"   72 A'   27 A"   28 A"                 
  0.427   0.432   0.443   0.453   0.473   0.494   0.499   0.509
 29 A"   73 A'   74 A'   75 A'   76 A'   30 A"   77 A'   31 A"                 
  0.514   0.527   0.558   0.584   0.592   0.606   0.638   0.653
 78 A'   32 A"   79 A'   33 A"   34 A"   80 A'   81 A'   82 A'                 
  0.683   0.711   0.726   0.742   0.751   0.775   0.871   0.909
 83 A'   84 A'   85 A'   35 A"   86 A'   87 A'   88 A'   89 A'                 
  0.950   0.999   1.063   1.119   1.216   1.320   1.366   1.368
 90 A'   91 A'   92 A'   36 A"   37 A"   38 A"   93 A'   94 A'                 
  1.450   1.451   1.552   1.625   1.765   1.775   1.928   1.960
 95 A'   39 A"   96 A'   97 A'   40 A"   98 A'   99 A'   41 A"                 
  2.008   2.048   2.053   2.081   2.095   2.167   2.244   2.258
 42 A"   43 A"  100 A'  101 A'  102 A'  103 A'  104 A'  105 A'                 
  2.603   2.647   2.654   2.832   2.877   3.038   3.232   3.700
106 A'   44 A"  107 A'   45 A"  108 A'  109 A'  110 A'  111 A'                 
  3.952   3.968   3.970   3.991   3.997   4.010   4.014   4.046
 46 A"  112 A'   47 A"  113 A'   48 A"   49 A"  114 A'   50 A"                 
  4.095   4.100   4.193   4.198   4.228   4.348   4.372   4.449
115 A'   51 A"  116 A'  117 A'  118 A'  119 A'  120 A'  121 A'                 
  5.994   6.042   6.089   6.624   6.705   7.536   7.548   7.600
 52 A"  122 A'  123 A'  124 A'  125 A'   53 A"   54 A"  126 A'                 
  7.611   7.625   7.734  23.401  24.186  27.861  28.335  28.371
127 A'  128 A'  129 A'  130 A'  131 A'  132 A'   55 A"  133 A'                 
 28.391  28.526  28.537  28.552  28.596  28.682  47.894  47.964
134 A'   56 A"  135 A'   57 A"  136 A'  137 A'  138 A'  139 A'                 
127.879 127.907 127.936 151.656 289.736 289.744 289.812 289.815
 58 A"  140 A'  141 A'  142 A'   59 A"   60 A"  143 A'  144 A'                 
289.841 289.9481020.6811020.7741901.819
145 A'  146 A'  147 A'  148 A'  149 A'                                         
 --------------------------------------------------------------

          Ground-State Mulliken Net Atomic Charges

     Atom                 Charge (a.u.)
  ----------------------------------------
      1 H                     0.240802
      2 Br                   -0.077807
      3 I                     0.121413
      4 Br                   -0.085768
      5 C                    -0.297302
      6 C                     0.098662
  ----------------------------------------
  Sum of atomic charges =     0.000000

 -----------------------------------------------------------------
                    Cartesian Multipole Moments
 -----------------------------------------------------------------
    Charge (ESU x 10^10)
                 0.0000
    Dipole Moment (Debye)
         X       0.3765      Y      -0.5545      Z      -0.0000
       Tot       0.6702
    Quadrupole Moments (Debye-Ang)
        XX     -73.5930     XY      -0.4754     YY     -74.4920
        XZ       0.0000     YZ      -0.0000     ZZ     -78.3236
    Octopole Moments (Debye-Ang^2)
       XXX     -42.0654    XXY       2.4233    XYY     -17.1669
       YYY      -1.6724    XXZ       0.0000    XYZ       0.0000
       YYZ      -0.0000    XZZ     -16.5611    YZZ      -0.8051
       ZZZ      -0.0000
    Hexadecapole Moments (Debye-Ang^3)
      XXXX   -1693.7819   XXXY     -70.3839   XXYY    -364.6421
      XYYY    -132.8335   YYYY    -543.6274   XXXZ       0.0000
      XXYZ      -0.0000   XYYZ       0.0000   YYYZ      -0.0000
      XXZZ    -322.3267   XYZZ     -40.5058   YYZZ    -113.8080
      XZZZ       0.0000   YZZZ       0.0000   ZZZZ    -100.9844
 -----------------------------------------------------------------
 Calculating analytic gradient of the SCF energy
 Gradient of SCF Energy
            1           2           3           4           5           6
    1   0.0192013   0.0176722  -0.0165748  -0.0105704  -0.0034721  -0.0062562
    2   0.0056741   0.0472679  -0.0226535  -0.0483649   0.0178097   0.0002667
    3   0.0000000  -0.0000000   0.0000000  -0.0000000  -0.0000000   0.0000000
 Max gradient component =       4.836E-02
 RMS gradient           =       1.908E-02
 Gradient time:  CPU 17.30 s  wall 4.43 s
 Geometry Optimization Parameters
   NAtoms,    NIC,     NZ,  NCons,   NDum,   NFix, NCnnct, MaxDiis
        6      37       0       0       0       0       0       0

 Cartesian Hessian Update
 Hessian Updated using BFGS Update


** GEOMETRY OPTIMIZATION IN DELOCALIZED INTERNAL COORDINATES **
   Searching for a Minimum

   Optimization Cycle:  12

                       Coordinates (Angstroms)
     ATOM                X               Y               Z
      1  H         1.1237212487   -1.7752071062    0.0000000000
      2  Br       -2.0012394331   -1.3851407237    0.0000000000
      3  I         2.5147109302    0.3053735897    0.0000000000
      4  Br       -1.1659471193    1.3662415029    0.0000000000
      5  C         0.7731976718   -0.7524646464    0.0000000000
      6  C        -0.4833942502   -0.3427646341    0.0000000000
   Point Group: cs    Number of degrees of freedom:     9


   Energy is -12144.586417364

 Hessian Updated using BFGS Update

  9 Hessian modes will be used to form the next step
  Hessian Eigenvalues:
     0.060632    0.132156    0.185783    0.210398    0.249962    0.434193
     0.516332    1.009774    1.030231

 Minimum Search - Taking Simple RFO Step
 Searching for Lamda that Minimizes Along All modes
 Value Taken    Lamda =  -0.02477234
 Calculated Step too Large.  Step scaled by  0.580364
 Step Taken.  Stepsize is  0.300000

                             Maximum     Tolerance    Cnvgd?
         Gradient           0.042203      0.000300      NO
         Displacement       0.282748      0.001200      NO
         Energy change     -0.016881      0.000001      NO


 New Cartesian Coordinates Obtained by Inverse Iteration

 Displacement from previous Coordinates is:  0.207330
 ----------------------------------------------------------------
             Standard Nuclear Orientation (Angstroms)
    I     Atom           X                Y                Z
 ----------------------------------------------------------------
    1      H       1.0701806126    -1.7858562484     0.0000000000
    2      Br     -1.9956410054    -1.4422679219     0.0000000000
    3      I       2.5205984437     0.3473210863     0.0000000000
    4      Br     -1.1247090301     1.4099887810     0.0000000000
    5      C       0.7780205565    -0.7701963402     0.0000000000
    6      C      -0.4874005291    -0.3429513747     0.0000000000
 ----------------------------------------------------------------
 Molecular Point Group                 Cs    NOp =  2
 Largest Abelian Subgroup              Cs    NOp =  2
 Nuclear Repulsion Energy =  1050.6521128525 hartrees
 There are       68 alpha and       68 beta electrons
 Applying Cartesian multipole field
    Component          Value
    ---------          -----
     (2,0,0)        1.00000E-11
     (0,2,0)        2.00000E-11
     (0,0,2)       -3.00000E-11
 Nucleus-field energy     =     0.0000000300 hartrees
 Requested basis set is 6-311++G(d,p)
 There are 79 shells and 209 basis functions
 A cutoff of  1.0D-11 yielded   2395 shell pairs
 There are     17757 function pairs (     19973 Cartesian)
 Smallest overlap matrix eigenvalue = 3.58E-05
 Guess MOs from SCF MO coefficient file

 -----------------------------------------------------------------------
  General SCF calculation program by
  Eric Jon Sundstrom, Paul Horn, Yuezhi Mao, Dmitri Zuev, Alec White,
  David Stuck, Shaama M.S., Shane Yost, Joonho Lee, David Small,
  Daniel Levine, Susi Lehtola, Hugh Burton, Evgeny Epifanovsky
 -----------------------------------------------------------------------
 Exchange:     0.2000 Hartree-Fock + 0.0800 Slater + 0.7200 B88
 Correlation:  0.1900 VWN1RPA + 0.8100 LYP
 Using SG-1 standard quadrature grid
 using 4 threads for integral computing
 -------------------------------------------------------
 OpenMP Integral computing Module                
 Release: version 2.0, May 2017, Q-Chem Inc. Pleasanton 
 -------------------------------------------------------
 -------------------------------------------------------
 OpenMP BLAS3 based DFT computing Module                
 Release: version 1.0, May 2013, Q-Chem Inc. Pittsburgh 
 -------------------------------------------------------
 A restricted SCF calculation will be
 performed using DIIS
 SCF converges when DIIS error is below 1.0e-08
 ---------------------------------------
  Cycle       Energy         DIIS error
 ---------------------------------------
    1  -12144.5953467586      5.34e-04  
    2  -12144.5968708295      2.72e-04  
    3  -12144.5966592401      3.31e-04  
    4  -12144.5972613864      4.33e-05  
    5  -12144.5972713263      1.39e-05  
    6  -12144.5972720858      7.02e-06  
    7  -12144.5972723711      9.47e-07  
    8  -12144.5972723739      2.24e-07  
    9  -12144.5972723738      6.02e-08  
   10  -12144.5972723739      1.68e-08  
   11  -12144.5972723742      2.58e-09  Convergence criterion met
 ---------------------------------------
 SCF time:   CPU 56.18s  wall 15.00s 
 SCF   energy in the final basis set =   -12144.5972723742
 Total energy in the final basis set =   -12144.5972723742

 --------------------------------------------------------------
             Orbital Energies (a.u.) and Symmetries
 --------------------------------------------------------------

 Alpha MOs, Restricted
 -- Occupied --                  
******* -482.86 -482.86 -176.32 -165.72 -165.72 -165.72  -62.51
  1 A'    2 A'    3 A'    4 A'    5 A'    1 A"    6 A'    7 A'                 
-62.509 -56.330 -56.330 -56.326 -56.326 -56.326 -56.325 -35.815
  8 A'    9 A'   10 A'    2 A"   11 A'    3 A"   12 A'   13 A'                 
-31.308 -31.302 -31.302 -22.958 -22.957 -22.957 -22.953 -22.953
 14 A'    4 A"   15 A'   16 A'    5 A"   17 A'   18 A'    6 A"                 
-10.299 -10.245  -8.719  -8.718  -6.551  -6.550  -6.537  -6.537
 19 A'   20 A'   21 A'   22 A'   23 A'   24 A'    7 A"    8 A"                 
 -6.536  -6.536  -6.364  -4.777  -4.762  -4.761  -2.662  -2.661
 25 A'   26 A'   27 A'   28 A'    9 A"   29 A'   30 A'   31 A'                 
 -2.658  -2.657  -2.657  -2.657  -2.646  -2.646  -2.646  -2.646
 10 A"   32 A'   11 A"   33 A'   34 A'   12 A"   13 A"   35 A'                 
 -2.043  -2.038  -2.037  -2.025  -2.025  -0.897  -0.799  -0.783
 36 A'   14 A"   37 A'   38 A'   15 A"   39 A'   40 A'   41 A'                 
 -0.669  -0.568  -0.499  -0.457  -0.408  -0.379  -0.341  -0.318
 42 A'   43 A'   44 A'   45 A'   16 A"   46 A'   47 A'   17 A"                 
 -0.313  -0.294  -0.279  -0.255
 18 A"   48 A'   49 A'   19 A"                                                 
 -- Virtual --                   
 -0.065  -0.050  -0.043  -0.013   0.016   0.026   0.034   0.049
 50 A'   20 A"   51 A'   52 A'   53 A'   54 A'   55 A'   21 A"                 
  0.060   0.071   0.073   0.085   0.085   0.098   0.113   0.121
 56 A'   57 A'   22 A"   23 A"   58 A'   59 A'   60 A'   61 A'                 
  0.134   0.135   0.144   0.176   0.191   0.201   0.216   0.232
 62 A'   24 A"   63 A'   64 A'   65 A'   66 A'   67 A'   25 A"                 
  0.283   0.304   0.341   0.373   0.389   0.393   0.395   0.414
 68 A'   69 A'   70 A'   71 A'   72 A'   26 A"   27 A"   28 A"                 
  0.428   0.430   0.444   0.449   0.470   0.495   0.497   0.508
 73 A'   29 A"   74 A'   75 A'   76 A'   77 A'   30 A"   31 A"                 
  0.528   0.530   0.562   0.578   0.585   0.603   0.634   0.645
 32 A"   78 A'   79 A'   33 A"   34 A"   80 A'   81 A'   82 A'                 
  0.675   0.701   0.716   0.743   0.756   0.769   0.861   0.890
 83 A'   84 A'   85 A'   35 A"   86 A'   87 A'   88 A'   89 A'                 
  0.935   1.003   1.058   1.114   1.207   1.319   1.360   1.366
 90 A'   91 A'   92 A'   36 A"   37 A"   38 A"   93 A'   94 A'                 
  1.445   1.466   1.541   1.621   1.775   1.779   1.906   1.959
 39 A"   95 A'   96 A'   97 A'   98 A'   40 A"   99 A'   41 A"                 
  2.005   2.032   2.039   2.080   2.104   2.181   2.231   2.257
 42 A"  100 A'   43 A"  101 A'  102 A'  103 A'  104 A'  105 A'                 
  2.578   2.646   2.670   2.827   2.878   3.041   3.216   3.729
106 A'   44 A"  107 A'   45 A"  108 A'  109 A'  110 A'  111 A'                 
  3.952   3.968   3.975   3.992   3.998   4.006   4.013   4.037
 46 A"  112 A'   47 A"   48 A"  113 A'   49 A"  114 A'   50 A"                 
  4.092   4.096   4.158   4.202   4.231   4.353   4.373   4.435
115 A'   51 A"  116 A'  117 A'  118 A'  119 A'  120 A'  121 A'                 
  5.992   6.039   6.082   6.595   6.695   7.536   7.544   7.606
 52 A"  122 A'  123 A'  124 A'  125 A'   53 A"   54 A"  126 A'                 
  7.607   7.634   7.713  23.421  24.132  27.850  28.334  28.369
127 A'  128 A'  129 A'  130 A'  131 A'  132 A'   55 A"  133 A'                 
 28.386  28.526  28.536  28.549  28.592  28.681  47.871  47.956
134 A'   56 A"  135 A'   57 A"  136 A'  137 A'  138 A'  139 A'                 
127.878 127.905 127.932 151.647 289.735 289.740 289.793 289.814
 58 A"  140 A'  141 A'  142 A'   59 A"   60 A"  143 A'  144 A'                 
289.867 289.9291020.6531020.7621901.809
145 A'  146 A'  147 A'  148 A'  149 A'                                         

 Beta MOs, Restricted
 -- Occupied --                  
******* -482.86 -482.86 -176.32 -165.72 -165.72 -165.72  -62.51
  1 A'    2 A'    3 A'    4 A'    5 A'    1 A"    6 A'    7 A'                 
-62.509 -56.330 -56.330 -56.326 -56.326 -56.326 -56.325 -35.815
  8 A'    9 A'   10 A'    2 A"   11 A'    3 A"   12 A'   13 A'                 
-31.308 -31.302 -31.302 -22.958 -22.957 -22.957 -22.953 -22.953
 14 A'    4 A"   15 A'   16 A'    5 A"   17 A'   18 A'    6 A"                 
-10.299 -10.245  -8.719  -8.718  -6.551  -6.550  -6.537  -6.537
 19 A'   20 A'   21 A'   22 A'   23 A'   24 A'    7 A"    8 A"                 
 -6.536  -6.536  -6.364  -4.777  -4.762  -4.761  -2.662  -2.661
 25 A'   26 A'   27 A'   28 A'    9 A"   29 A'   30 A'   31 A'                 
 -2.658  -2.657  -2.657  -2.657  -2.646  -2.646  -2.646  -2.646
 10 A"   32 A'   11 A"   33 A'   34 A'   12 A"   13 A"   35 A'                 
 -2.043  -2.038  -2.037  -2.025  -2.025  -0.897  -0.799  -0.783
 36 A'   14 A"   37 A'   38 A'   15 A"   39 A'   40 A'   41 A'                 
 -0.669  -0.568  -0.499  -0.457  -0.408  -0.379  -0.341  -0.318
 42 A'   43 A'   44 A'   45 A'   16 A"   46 A'   47 A'   17 A"                 
 -0.313  -0.294  -0.279  -0.255
 18 A"   48 A'   49 A'   19 A"                                                 
 -- Virtual --                   
 -0.065  -0.050  -0.043  -0.013   0.016   0.026   0.034   0.049
 50 A'   20 A"   51 A'   52 A'   53 A'   54 A'   55 A'   21 A"                 
  0.060   0.071   0.073   0.085   0.085   0.098   0.113   0.121
 56 A'   57 A'   22 A"   23 A"   58 A'   59 A'   60 A'   61 A'                 
  0.134   0.135   0.144   0.176   0.191   0.201   0.216   0.232
 62 A'   24 A"   63 A'   64 A'   65 A'   66 A'   67 A'   25 A"                 
  0.283   0.304   0.341   0.373   0.389   0.393   0.395   0.414
 68 A'   69 A'   70 A'   71 A'   72 A'   26 A"   27 A"   28 A"                 
  0.428   0.430   0.444   0.449   0.470   0.495   0.497   0.508
 73 A'   29 A"   74 A'   75 A'   76 A'   77 A'   30 A"   31 A"                 
  0.528   0.530   0.562   0.578   0.585   0.603   0.634   0.645
 32 A"   78 A'   79 A'   33 A"   34 A"   80 A'   81 A'   82 A'                 
  0.675   0.701   0.716   0.743   0.756   0.769   0.861   0.890
 83 A'   84 A'   85 A'   35 A"   86 A'   87 A'   88 A'   89 A'                 
  0.935   1.003   1.058   1.114   1.207   1.319   1.360   1.366
 90 A'   91 A'   92 A'   36 A"   37 A"   38 A"   93 A'   94 A'                 
  1.445   1.466   1.541   1.621   1.775   1.779   1.906   1.959
 39 A"   95 A'   96 A'   97 A'   98 A'   40 A"   99 A'   41 A"                 
  2.005   2.032   2.039   2.080   2.104   2.181   2.231   2.257
 42 A"  100 A'   43 A"  101 A'  102 A'  103 A'  104 A'  105 A'                 
  2.578   2.646   2.670   2.827   2.878   3.041   3.216   3.729
106 A'   44 A"  107 A'   45 A"  108 A'  109 A'  110 A'  111 A'                 
  3.952   3.968   3.975   3.992   3.998   4.006   4.013   4.037
 46 A"  112 A'   47 A"   48 A"  113 A'   49 A"  114 A'   50 A"                 
  4.092   4.096   4.158   4.202   4.231   4.353   4.373   4.435
115 A'   51 A"  116 A'  117 A'  118 A'  119 A'  120 A'  121 A'                 
  5.992   6.039   6.082   6.595   6.695   7.536   7.544   7.606
 52 A"  122 A'  123 A'  124 A'  125 A'   53 A"   54 A"  126 A'                 
  7.607   7.634   7.713  23.421  24.132  27.850  28.334  28.369
127 A'  128 A'  129 A'  130 A'  131 A'  132 A'   55 A"  133 A'                 
 28.386  28.526  28.536  28.549  28.592  28.681  47.871  47.956
134 A'   56 A"  135 A'   57 A"  136 A'  137 A'  138 A'  139 A'                 
127.878 127.905 127.932 151.647 289.735 289.740 289.793 289.814
 58 A"  140 A'  141 A'  142 A'   59 A"   60 A"  143 A'  144 A'                 
289.867 289.9291020.6531020.7621901.809
145 A'  146 A'  147 A'  148 A'  149 A'                                         
 --------------------------------------------------------------

          Ground-State Mulliken Net Atomic Charges

     Atom                 Charge (a.u.)
  ----------------------------------------
      1 H                     0.230273
      2 Br                   -0.072625
      3 I                     0.113279
      4 Br                   -0.084586
      5 C                    -0.288836
      6 C                     0.102495
  ----------------------------------------
  Sum of atomic charges =     0.000000

 -----------------------------------------------------------------
                    Cartesian Multipole Moments
 -----------------------------------------------------------------
    Charge (ESU x 10^10)
                 0.0000
    Dipole Moment (Debye)
         X       0.3731      Y      -0.5337      Z       0.0000
       Tot       0.6512
    Quadrupole Moments (Debye-Ang)
        XX     -73.9908     XY      -0.0633     YY     -73.9016
        XZ       0.0000     YZ       0.0000     ZZ     -78.5029
    Octopole Moments (Debye-Ang^2)
       XXX     -44.4642    XXY       1.7316    XYY     -18.4494
       YYY      -4.0081    XXZ       0.0000    XYZ       0.0000
       YYZ      -0.0000    XZZ     -17.5077    YZZ      -1.6373
       ZZZ       0.0000
    Hexadecapole Moments (Debye-Ang^3)
      XXXX   -1693.0726   XXXY     -81.2108   XXYY    -366.7625
      XYYY    -144.9618   YYYY    -572.9933   XXXZ       0.0000
      XXYZ       0.0000   XYYZ       0.0000   YYYZ       0.0000
      XXZZ    -321.5470   XYZZ     -45.6456   YYZZ    -119.8934
      XZZZ       0.0000   YZZZ       0.0000   ZZZZ    -101.5007
 -----------------------------------------------------------------
 Calculating analytic gradient of the SCF energy
 Gradient of SCF Energy
            1           2           3           4           5           6
    1   0.0069252   0.0079124  -0.0070189  -0.0092874   0.0126096  -0.0111409
    2   0.0195944   0.0288102  -0.0117576  -0.0268265  -0.0112518   0.0014313
    3  -0.0000000  -0.0000000  -0.0000000   0.0000000  -0.0000000   0.0000000
 Max gradient component =       2.881E-02
 RMS gradient           =       1.231E-02
 Gradient time:  CPU 16.91 s  wall 4.34 s
 Geometry Optimization Parameters
   NAtoms,    NIC,     NZ,  NCons,   NDum,   NFix, NCnnct, MaxDiis
        6      37       0       0       0       0       0       0

 Cartesian Hessian Update
 Hessian Updated using BFGS Update


** GEOMETRY OPTIMIZATION IN DELOCALIZED INTERNAL COORDINATES **
   Searching for a Minimum

   Optimization Cycle:  13

                       Coordinates (Angstroms)
     ATOM                X               Y               Z
      1  H         1.0701806126   -1.7858562484    0.0000000000
      2  Br       -1.9956410054   -1.4422679219    0.0000000000
      3  I         2.5205984437    0.3473210863    0.0000000000
      4  Br       -1.1247090301    1.4099887810    0.0000000000
      5  C         0.7780205565   -0.7701963402    0.0000000000
      6  C        -0.4874005291   -0.3429513747    0.0000000000
   Point Group: cs    Number of degrees of freedom:     9


   Energy is -12144.597272374

 Hessian Updated using BFGS Update

  9 Hessian modes will be used to form the next step
  Hessian Eigenvalues:
     0.048320    0.134037    0.206451    0.247674    0.254132    0.436352
     0.540224    1.009756    1.030289

 Minimum Search - Taking Simple RFO Step
 Searching for Lamda that Minimizes Along All modes
 Value Taken    Lamda =  -0.01394687
 Calculated Step too Large.  Step scaled by  0.656839
 Step Taken.  Stepsize is  0.300000

                             Maximum     Tolerance    Cnvgd?
         Gradient           0.024221      0.000300      NO
         Displacement       0.278990      0.001200      NO
         Energy change     -0.010855      0.000001      NO


 New Cartesian Coordinates Obtained by Inverse Iteration

 Displacement from previous Coordinates is:  0.226866
 ----------------------------------------------------------------
             Standard Nuclear Orientation (Angstroms)
    I     Atom           X                Y                Z
 ----------------------------------------------------------------
    1      H       1.0218987168    -1.8233914552     0.0000000000
    2      Br     -1.9716721313    -1.4992950858     0.0000000000
    3      I       2.5080264701     0.3905110294     0.0000000000
    4      Br     -1.0745125615     1.4545267002     0.0000000000
    5      C       0.7616162990    -0.7697108290     0.0000000000
    6      C      -0.4843077450    -0.3366023775     0.0000000000
 ----------------------------------------------------------------
 Molecular Point Group                 Cs    NOp =  2
 Largest Abelian Subgroup              Cs    NOp =  2
 Nuclear Repulsion Energy =  1045.3503136226 hartrees
 There are       68 alpha and       68 beta electrons
 Applying Cartesian multipole field
    Component          Value
    ---------          -----
     (2,0,0)        1.00000E-11
     (0,2,0)        2.00000E-11
     (0,0,2)       -3.00000E-11
 Nucleus-field energy     =     0.0000000304 hartrees
 Requested basis set is 6-311++G(d,p)
 There are 79 shells and 209 basis functions
 A cutoff of  1.0D-11 yielded   2388 shell pairs
 There are     17752 function pairs (     19968 Cartesian)
 Smallest overlap matrix eigenvalue = 3.84E-05
 Guess MOs from SCF MO coefficient file

 -----------------------------------------------------------------------
  General SCF calculation program by
  Eric Jon Sundstrom, Paul Horn, Yuezhi Mao, Dmitri Zuev, Alec White,
  David Stuck, Shaama M.S., Shane Yost, Joonho Lee, David Small,
  Daniel Levine, Susi Lehtola, Hugh Burton, Evgeny Epifanovsky
 -----------------------------------------------------------------------
 Exchange:     0.2000 Hartree-Fock + 0.0800 Slater + 0.7200 B88
 Correlation:  0.1900 VWN1RPA + 0.8100 LYP
 Using SG-1 standard quadrature grid
 using 4 threads for integral computing
 -------------------------------------------------------
 OpenMP Integral computing Module                
 Release: version 2.0, May 2017, Q-Chem Inc. Pleasanton 
 -------------------------------------------------------
 -------------------------------------------------------
 OpenMP BLAS3 based DFT computing Module                
 Release: version 1.0, May 2013, Q-Chem Inc. Pittsburgh 
 -------------------------------------------------------
 A restricted SCF calculation will be
 performed using DIIS
 SCF converges when DIIS error is below 1.0e-08
 ---------------------------------------
  Cycle       Energy         DIIS error
 ---------------------------------------
    1  -12144.6017012602      5.04e-04  
    2  -12144.6032867482      1.72e-04  
    3  -12144.6032043370      2.06e-04  
    4  -12144.6034458462      5.26e-05  
    5  -12144.6034621390      8.10e-06  
    6  -12144.6034624173      4.39e-06  
    7  -12144.6034625079      1.53e-06  
    8  -12144.6034625209      3.10e-07  
    9  -12144.6034625214      6.99e-08  
   10  -12144.6034625216      1.31e-08  
   11  -12144.6034625213      2.02e-09  Convergence criterion met
 ---------------------------------------
 SCF time:   CPU 56.00s  wall 15.00s 
 SCF   energy in the final basis set =   -12144.6034625213
 Total energy in the final basis set =   -12144.6034625213

 --------------------------------------------------------------
             Orbital Energies (a.u.) and Symmetries
 --------------------------------------------------------------

 Alpha MOs, Restricted
 -- Occupied --                  
******* -482.86 -482.86 -176.32 -165.72 -165.72 -165.72  -62.51
  1 A'    2 A'    3 A'    4 A'    5 A'    1 A"    6 A'    7 A'                 
-62.510 -56.331 -56.330 -56.326 -56.326 -56.326 -56.326 -35.815
  8 A'    9 A'   10 A'    2 A"    3 A"   11 A'   12 A'   13 A'                 
-31.308 -31.302 -31.302 -22.958 -22.957 -22.957 -22.953 -22.953
 14 A'    4 A"   15 A'   16 A'    5 A"   17 A'   18 A'    6 A"                 
-10.299 -10.247  -8.719  -8.719  -6.551  -6.551  -6.537  -6.537
 19 A'   20 A'   21 A'   22 A'   23 A'   24 A'    7 A"    8 A"                 
 -6.537  -6.536  -6.364  -4.777  -4.762  -4.761  -2.662  -2.662
 25 A'   26 A'   27 A'   28 A'    9 A"   29 A'   30 A'   31 A'                 
 -2.658  -2.658  -2.658  -2.657  -2.646  -2.646  -2.646  -2.646
 10 A"   32 A'   11 A"   33 A'   12 A"   34 A'   13 A"   35 A'                 
 -2.042  -2.038  -2.037  -2.025  -2.024  -0.893  -0.800  -0.780
 36 A'   14 A"   37 A'   38 A'   15 A"   39 A'   40 A'   41 A'                 
 -0.668  -0.564  -0.495  -0.457  -0.406  -0.377  -0.337  -0.316
 42 A'   43 A'   44 A'   45 A'   16 A"   46 A'   47 A'   17 A"                 
 -0.313  -0.299  -0.279  -0.258
 18 A"   48 A'   49 A'   19 A"                                                 
 -- Virtual --                   
 -0.070  -0.051  -0.047  -0.014   0.015   0.025   0.033   0.049
 50 A'   51 A'   20 A"   52 A'   53 A'   54 A'   55 A'   21 A"                 
  0.061   0.069   0.073   0.085   0.085   0.097   0.112   0.120
 56 A'   57 A'   22 A"   58 A'   23 A"   59 A'   60 A'   61 A'                 
  0.133   0.134   0.144   0.171   0.190   0.197   0.221   0.232
 62 A'   24 A"   63 A'   64 A'   65 A'   66 A'   67 A'   25 A"                 
  0.278   0.307   0.340   0.373   0.385   0.391   0.395   0.412
 68 A'   69 A'   70 A'   71 A'   72 A'   26 A"   27 A"   28 A"                 
  0.424   0.433   0.438   0.453   0.466   0.493   0.498   0.509
 73 A'   29 A"   74 A'   75 A'   76 A'   77 A'   30 A"   31 A"                 
  0.529   0.548   0.560   0.569   0.587   0.602   0.624   0.642
 32 A"   78 A'   79 A'   33 A"   34 A"   80 A'   81 A'   82 A'                 
  0.664   0.692   0.716   0.748   0.754   0.769   0.858   0.876
 83 A'   84 A'   85 A'   35 A"   86 A'   87 A'   88 A'   89 A'                 
  0.925   1.006   1.053   1.109   1.202   1.318   1.352   1.362
 90 A'   91 A'   92 A'   36 A"   37 A"   38 A"   93 A'   94 A'                 
  1.439   1.474   1.533   1.625   1.781   1.785   1.876   1.957
 39 A"   95 A'   96 A'   97 A'   98 A'   40 A"   99 A'   41 A"                 
  2.005   2.018   2.028   2.080   2.107   2.192   2.232   2.254
 42 A"  100 A'   43 A"  101 A'  102 A'  103 A'  104 A'  105 A'                 
  2.573   2.636   2.647   2.828   2.870   3.051   3.218   3.695
106 A'  107 A'   44 A"   45 A"  108 A'  109 A'  110 A'  111 A'                 
  3.952   3.967   3.979   3.988   4.003   4.004   4.017   4.032
 46 A"  112 A'   47 A"   48 A"   49 A"  113 A'  114 A'   50 A"                 
  4.088   4.094   4.128   4.205   4.238   4.359   4.376   4.426
115 A'   51 A"  116 A'  117 A'  118 A'  119 A'  120 A'  121 A'                 
  5.992   6.039   6.077   6.579   6.688   7.537   7.543   7.589
 52 A"  122 A'  123 A'  124 A'  125 A'   53 A"   54 A"  126 A'                 
  7.602   7.663   7.699  23.388  24.181  27.844  28.333  28.369
127 A'  128 A'  129 A'  130 A'  131 A'  132 A'   55 A"  133 A'                 
 28.384  28.526  28.536  28.548  28.589  28.680  47.858  47.950
134 A'   56 A"  135 A'   57 A"  136 A'  137 A'  138 A'  139 A'                 
127.877 127.905 127.931 151.641 289.733 289.738 289.777 289.808
 58 A"  140 A'  141 A'  142 A'   59 A"   60 A"  143 A'  144 A'                 
289.890 289.9161020.6371020.7541901.804
145 A'  146 A'  147 A'  148 A'  149 A'                                         

 Beta MOs, Restricted
 -- Occupied --                  
******* -482.86 -482.86 -176.32 -165.72 -165.72 -165.72  -62.51
  1 A'    2 A'    3 A'    4 A'    5 A'    1 A"    6 A'    7 A'                 
-62.510 -56.331 -56.330 -56.326 -56.326 -56.326 -56.326 -35.815
  8 A'    9 A'   10 A'    2 A"    3 A"   11 A'   12 A'   13 A'                 
-31.308 -31.302 -31.302 -22.958 -22.957 -22.957 -22.953 -22.953
 14 A'    4 A"   15 A'   16 A'    5 A"   17 A'   18 A'    6 A"                 
-10.299 -10.247  -8.719  -8.719  -6.551  -6.551  -6.537  -6.537
 19 A'   20 A'   21 A'   22 A'   23 A'   24 A'    7 A"    8 A"                 
 -6.537  -6.536  -6.364  -4.777  -4.762  -4.761  -2.662  -2.662
 25 A'   26 A'   27 A'   28 A'    9 A"   29 A'   30 A'   31 A'                 
 -2.658  -2.658  -2.658  -2.657  -2.646  -2.646  -2.646  -2.646
 10 A"   32 A'   11 A"   33 A'   12 A"   34 A'   13 A"   35 A'                 
 -2.042  -2.038  -2.037  -2.025  -2.024  -0.893  -0.800  -0.780
 36 A'   14 A"   37 A'   38 A'   15 A"   39 A'   40 A'   41 A'                 
 -0.668  -0.564  -0.495  -0.457  -0.406  -0.377  -0.337  -0.316
 42 A'   43 A'   44 A'   45 A'   16 A"   46 A'   47 A'   17 A"                 
 -0.313  -0.299  -0.279  -0.258
 18 A"   48 A'   49 A'   19 A"                                                 
 -- Virtual --                   
 -0.070  -0.051  -0.047  -0.014   0.015   0.025   0.033   0.049
 50 A'   51 A'   20 A"   52 A'   53 A'   54 A'   55 A'   21 A"                 
  0.061   0.069   0.073   0.085   0.085   0.097   0.112   0.120
 56 A'   57 A'   22 A"   58 A'   23 A"   59 A'   60 A'   61 A'                 
  0.133   0.134   0.144   0.171   0.190   0.197   0.221   0.232
 62 A'   24 A"   63 A'   64 A'   65 A'   66 A'   67 A'   25 A"                 
  0.278   0.307   0.340   0.373   0.385   0.391   0.395   0.412
 68 A'   69 A'   70 A'   71 A'   72 A'   26 A"   27 A"   28 A"                 
  0.424   0.433   0.438   0.453   0.466   0.493   0.498   0.509
 73 A'   29 A"   74 A'   75 A'   76 A'   77 A'   30 A"   31 A"                 
  0.529   0.548   0.560   0.569   0.587   0.602   0.624   0.642
 32 A"   78 A'   79 A'   33 A"   34 A"   80 A'   81 A'   82 A'                 
  0.664   0.692   0.716   0.748   0.754   0.769   0.858   0.876
 83 A'   84 A'   85 A'   35 A"   86 A'   87 A'   88 A'   89 A'                 
  0.925   1.006   1.053   1.109   1.202   1.318   1.352   1.362
 90 A'   91 A'   92 A'   36 A"   37 A"   38 A"   93 A'   94 A'                 
  1.439   1.474   1.533   1.625   1.781   1.785   1.876   1.957
 39 A"   95 A'   96 A'   97 A'   98 A'   40 A"   99 A'   41 A"                 
  2.005   2.018   2.028   2.080   2.107   2.192   2.232   2.254
 42 A"  100 A'   43 A"  101 A'  102 A'  103 A'  104 A'  105 A'                 
  2.573   2.636   2.647   2.828   2.870   3.051   3.218   3.695
106 A'  107 A'   44 A"   45 A"  108 A'  109 A'  110 A'  111 A'                 
  3.952   3.967   3.979   3.988   4.003   4.004   4.017   4.032
 46 A"  112 A'   47 A"   48 A"   49 A"  113 A'  114 A'   50 A"                 
  4.088   4.094   4.128   4.205   4.238   4.359   4.376   4.426
115 A'   51 A"  116 A'  117 A'  118 A'  119 A'  120 A'  121 A'                 
  5.992   6.039   6.077   6.579   6.688   7.537   7.543   7.589
 52 A"  122 A'  123 A'  124 A'  125 A'   53 A"   54 A"  126 A'                 
  7.602   7.663   7.699  23.388  24.181  27.844  28.333  28.369
127 A'  128 A'  129 A'  130 A'  131 A'  132 A'   55 A"  133 A'                 
 28.384  28.526  28.536  28.548  28.589  28.680  47.858  47.950
134 A'   56 A"  135 A'   57 A"  136 A'  137 A'  138 A'  139 A'                 
127.877 127.905 127.931 151.641 289.733 289.738 289.777 289.808
 58 A"  140 A'  141 A'  142 A'   59 A"   60 A"  143 A'  144 A'                 
289.890 289.9161020.6371020.7541901.804
145 A'  146 A'  147 A'  148 A'  149 A'                                         
 --------------------------------------------------------------

          Ground-State Mulliken Net Atomic Charges

     Atom                 Charge (a.u.)
  ----------------------------------------
      1 H                     0.221132
      2 Br                   -0.074604
      3 I                     0.106442
      4 Br                   -0.087282
      5 C                    -0.268803
      6 C                     0.103117
  ----------------------------------------
  Sum of atomic charges =     0.000000

 -----------------------------------------------------------------
                    Cartesian Multipole Moments
 -----------------------------------------------------------------
    Charge (ESU x 10^10)
                 0.0000
    Dipole Moment (Debye)
         X       0.4081      Y      -0.5346      Z      -0.0000
       Tot       0.6725
    Quadrupole Moments (Debye-Ang)
        XX     -74.5100     XY       0.2345     YY     -73.3587
        XZ       0.0000     YZ      -0.0000     ZZ     -78.6236
    Octopole Moments (Debye-Ang^2)
       XXX     -46.4977    XXY       0.8193    XYY     -19.4316
       YYY      -7.0072    XXZ      -0.0000    XYZ      -0.0000
       YYZ      -0.0000    XZZ     -18.3664    YZZ      -2.6269
       ZZZ      -0.0000
    Hexadecapole Moments (Debye-Ang^3)
      XXXX   -1668.0380   XXXY     -93.3023   XXYY    -365.5945
      XYYY    -156.3256   YYYY    -603.9959   XXXZ      -0.0000
      XXYZ      -0.0000   XYYZ      -0.0000   YYYZ      -0.0000
      XXZZ    -316.2982   XYZZ     -50.5769   YYZZ    -126.4154
      XZZZ      -0.0000   YZZZ       0.0000   ZZZZ    -101.8205
 -----------------------------------------------------------------
 Calculating analytic gradient of the SCF energy
 Gradient of SCF Energy
            1           2           3           4           5           6
    1   0.0065407   0.0031220  -0.0022282  -0.0059799  -0.0112592   0.0098045
    2  -0.0021613   0.0145158  -0.0043106  -0.0110057   0.0088410  -0.0058792
    3  -0.0000000   0.0000000   0.0000000  -0.0000000  -0.0000000   0.0000000
 Max gradient component =       1.452E-02
 RMS gradient           =       6.600E-03
 Gradient time:  CPU 16.66 s  wall 4.27 s
 Geometry Optimization Parameters
   NAtoms,    NIC,     NZ,  NCons,   NDum,   NFix, NCnnct, MaxDiis
        6      37       0       0       0       0       0       0

 Cartesian Hessian Update
 Hessian Updated using BFGS Update


** GEOMETRY OPTIMIZATION IN DELOCALIZED INTERNAL COORDINATES **
   Searching for a Minimum

   Optimization Cycle:  14

                       Coordinates (Angstroms)
     ATOM                X               Y               Z
      1  H         1.0218987168   -1.8233914552    0.0000000000
      2  Br       -1.9716721313   -1.4992950858    0.0000000000
      3  I         2.5080264701    0.3905110294    0.0000000000
      4  Br       -1.0745125615    1.4545267002    0.0000000000
      5  C         0.7616162990   -0.7697108290    0.0000000000
      6  C        -0.4843077450   -0.3366023775    0.0000000000
   Point Group: cs    Number of degrees of freedom:     9


   Energy is -12144.603462521

 Hessian Updated using BFGS Update

  9 Hessian modes will be used to form the next step
  Hessian Eigenvalues:
     0.047651    0.128996    0.207143    0.249787    0.292042    0.475914
     0.548511    1.010705    1.030847

 Minimum Search - Taking Simple RFO Step
 Searching for Lamda that Minimizes Along All modes
 Value Taken    Lamda =  -0.00383499
 Step Taken.  Stepsize is  0.259134

                             Maximum     Tolerance    Cnvgd?
         Gradient           0.013677      0.000300      NO
         Displacement       0.248399      0.001200      NO
         Energy change     -0.006190      0.000001      NO


 New Cartesian Coordinates Obtained by Inverse Iteration

 Displacement from previous Coordinates is:  0.193992
 ----------------------------------------------------------------
             Standard Nuclear Orientation (Angstroms)
    I     Atom           X                Y                Z
 ----------------------------------------------------------------
    1      H       0.9688438596    -1.8332380943     0.0000000000
    2      Br     -1.9508526587    -1.5564414744     0.0000000000
    3      I       2.5107104982     0.4194924918     0.0000000000
    4      Br     -1.0356054864     1.4920204142     0.0000000000
    5      C       0.7606394116    -0.7761376601     0.0000000000
    6      C      -0.4926865761    -0.3296576951     0.0000000000
 ----------------------------------------------------------------
 Molecular Point Group                 Cs    NOp =  2
 Largest Abelian Subgroup              Cs    NOp =  2
 Nuclear Repulsion Energy =  1038.2554522373 hartrees
 There are       68 alpha and       68 beta electrons
 Applying Cartesian multipole field
    Component          Value
    ---------          -----
     (2,0,0)        1.00000E-11
     (0,2,0)        2.00000E-11
     (0,0,2)       -3.00000E-11
 Nucleus-field energy     =     0.0000000311 hartrees
 Requested basis set is 6-311++G(d,p)
 There are 79 shells and 209 basis functions
 A cutoff of  1.0D-11 yielded   2373 shell pairs
 There are     17673 function pairs (     19883 Cartesian)
 Smallest overlap matrix eigenvalue = 4.66E-05
 Guess MOs from SCF MO coefficient file

 -----------------------------------------------------------------------
  General SCF calculation program by
  Eric Jon Sundstrom, Paul Horn, Yuezhi Mao, Dmitri Zuev, Alec White,
  David Stuck, Shaama M.S., Shane Yost, Joonho Lee, David Small,
  Daniel Levine, Susi Lehtola, Hugh Burton, Evgeny Epifanovsky
 -----------------------------------------------------------------------
 Exchange:     0.2000 Hartree-Fock + 0.0800 Slater + 0.7200 B88
 Correlation:  0.1900 VWN1RPA + 0.8100 LYP
 Using SG-1 standard quadrature grid
 using 4 threads for integral computing
 -------------------------------------------------------
 OpenMP Integral computing Module                
 Release: version 2.0, May 2017, Q-Chem Inc. Pleasanton 
 -------------------------------------------------------
 -------------------------------------------------------
 OpenMP BLAS3 based DFT computing Module                
 Release: version 1.0, May 2013, Q-Chem Inc. Pittsburgh 
 -------------------------------------------------------
 A restricted SCF calculation will be
 performed using DIIS
 SCF converges when DIIS error is below 1.0e-08
 ---------------------------------------
  Cycle       Energy         DIIS error
 ---------------------------------------
    1  -12144.6042407063      4.09e-04  
    2  -12144.6053298400      1.94e-04  
    3  -12144.6051895932      2.48e-04  
    4  -12144.6055394735      3.41e-05  
    5  -12144.6055459185      1.09e-05  
    6  -12144.6055463548      6.13e-06  
    7  -12144.6055465723      7.73e-07  
    8  -12144.6055465741      2.11e-07  
    9  -12144.6055465743      4.40e-08  
   10  -12144.6055465742      1.37e-08  
   11  -12144.6055465740      2.71e-09  Convergence criterion met
 ---------------------------------------
 SCF time:   CPU 55.50s  wall 14.00s 
 SCF   energy in the final basis set =   -12144.6055465740
 Total energy in the final basis set =   -12144.6055465740

 --------------------------------------------------------------
             Orbital Energies (a.u.) and Symmetries
 --------------------------------------------------------------

 Alpha MOs, Restricted
 -- Occupied --                  
******* -482.86 -482.86 -176.32 -165.72 -165.72 -165.72  -62.51
  1 A'    2 A'    3 A'    4 A'    5 A'    1 A"    6 A'    7 A'                 
-62.511 -56.332 -56.332 -56.328 -56.327 -56.327 -56.327 -35.815
  8 A'    9 A'   10 A'    2 A"    3 A"   11 A'   12 A'   13 A'                 
-31.308 -31.302 -31.302 -22.959 -22.957 -22.957 -22.953 -22.953
 14 A'    4 A"   15 A'   16 A'    5 A"   17 A'   18 A'    6 A"                 
-10.301 -10.249  -8.720  -8.720  -6.552  -6.552  -6.538  -6.538
 19 A'   20 A'   21 A'   22 A'   23 A'   24 A'    7 A"    8 A"                 
 -6.537  -6.537  -6.364  -4.777  -4.762  -4.761  -2.663  -2.663
 25 A'   26 A'   27 A'   28 A'    9 A"   29 A'   30 A'   31 A'                 
 -2.659  -2.659  -2.658  -2.658  -2.647  -2.647  -2.647  -2.647
 10 A"   32 A'   11 A"   33 A'   12 A"   34 A'   13 A"   35 A'                 
 -2.042  -2.038  -2.037  -2.025  -2.024  -0.887  -0.801  -0.775
 36 A'   14 A"   37 A'   38 A'   15 A"   39 A'   40 A'   41 A'                 
 -0.665  -0.564  -0.491  -0.454  -0.402  -0.378  -0.334  -0.317
 42 A'   43 A'   44 A'   45 A'   16 A"   46 A'   47 A'   17 A"                 
 -0.311  -0.304  -0.279  -0.258
 18 A"   48 A'   49 A'   19 A"                                                 
 -- Virtual --                   
 -0.073  -0.058  -0.049  -0.014   0.014   0.025   0.032   0.048
 50 A'   51 A'   20 A"   52 A'   53 A'   54 A'   55 A'   21 A"                 
  0.062   0.068   0.073   0.084   0.086   0.096   0.112   0.120
 56 A'   57 A'   22 A"   58 A'   23 A"   59 A'   60 A'   61 A'                 
  0.132   0.134   0.143   0.167   0.185   0.198   0.223   0.231
 62 A'   24 A"   63 A'   64 A'   65 A'   66 A'   67 A'   25 A"                 
  0.276   0.308   0.343   0.373   0.381   0.389   0.396   0.411
 68 A'   69 A'   70 A'   71 A'   72 A'   26 A"   27 A"   28 A"                 
  0.421   0.435   0.435   0.454   0.463   0.489   0.497   0.508
 73 A'   29 A"   74 A'   75 A'   76 A'   77 A'   30 A"   31 A"                 
  0.531   0.555   0.562   0.565   0.588   0.595   0.613   0.635
 32 A"   78 A'   33 A"   79 A'   34 A"   80 A'   81 A'   82 A'                 
  0.656   0.687   0.714   0.749   0.758   0.767   0.849   0.867
 83 A'   84 A'   85 A'   35 A"   86 A'   87 A'   88 A'   89 A'                 
  0.916   1.008   1.046   1.104   1.195   1.317   1.344   1.361
 90 A'   91 A'   92 A'   36 A"   37 A"   38 A"   93 A'   94 A'                 
  1.433   1.485   1.526   1.627   1.777   1.796   1.850   1.954
 39 A"   95 A'   96 A'   97 A'   98 A'   40 A"   99 A'   41 A"                 
  2.000   2.006   2.020   2.078   2.097   2.187   2.227   2.254
 42 A"  100 A'   43 A"  101 A'  102 A'  103 A'  104 A'  105 A'                 
  2.555   2.633   2.646   2.825   2.870   3.054   3.210   3.706
106 A'  107 A'   44 A"   45 A"  108 A'  109 A'  110 A'  111 A'                 
  3.952   3.966   3.980   3.985   4.000   4.008   4.019   4.028
 46 A"  112 A'   47 A"   48 A"   49 A"  113 A'  114 A'   50 A"                 
  4.083   4.089   4.105   4.200   4.240   4.362   4.377   4.419
115 A'   51 A"  116 A'  117 A'  118 A'  119 A'  120 A'  121 A'                 
  5.991   6.038   6.074   6.570   6.679   7.535   7.541   7.573
 52 A"  122 A'  123 A'  124 A'  125 A'   53 A"   54 A"  126 A'                 
  7.596   7.678   7.689  23.395  24.134  27.838  28.332  28.368
127 A'  128 A'  129 A'  130 A'  131 A'  132 A'   55 A"  133 A'                 
 28.382  28.526  28.536  28.546  28.585  28.678  47.850  47.942
134 A'   56 A"  135 A'   57 A"  136 A'  137 A'  138 A'  139 A'                 
127.877 127.904 127.930 151.637 289.730 289.737 289.764 289.800
 58 A"  140 A'  141 A'  142 A'   59 A"   60 A"  143 A'  144 A'                 
289.898 289.9071020.6281020.7441901.799
145 A'  146 A'  147 A'  148 A'  149 A'                                         

 Beta MOs, Restricted
 -- Occupied --                  
******* -482.86 -482.86 -176.32 -165.72 -165.72 -165.72  -62.51
  1 A'    2 A'    3 A'    4 A'    5 A'    1 A"    6 A'    7 A'                 
-62.511 -56.332 -56.332 -56.328 -56.327 -56.327 -56.327 -35.815
  8 A'    9 A'   10 A'    2 A"    3 A"   11 A'   12 A'   13 A'                 
-31.308 -31.302 -31.302 -22.959 -22.957 -22.957 -22.953 -22.953
 14 A'    4 A"   15 A'   16 A'    5 A"   17 A'   18 A'    6 A"                 
-10.301 -10.249  -8.720  -8.720  -6.552  -6.552  -6.538  -6.538
 19 A'   20 A'   21 A'   22 A'   23 A'   24 A'    7 A"    8 A"                 
 -6.537  -6.537  -6.364  -4.777  -4.762  -4.761  -2.663  -2.663
 25 A'   26 A'   27 A'   28 A'    9 A"   29 A'   30 A'   31 A'                 
 -2.659  -2.659  -2.658  -2.658  -2.647  -2.647  -2.647  -2.647
 10 A"   32 A'   11 A"   33 A'   12 A"   34 A'   13 A"   35 A'                 
 -2.042  -2.038  -2.037  -2.025  -2.024  -0.887  -0.801  -0.775
 36 A'   14 A"   37 A'   38 A'   15 A"   39 A'   40 A'   41 A'                 
 -0.665  -0.564  -0.491  -0.454  -0.402  -0.378  -0.334  -0.317
 42 A'   43 A'   44 A'   45 A'   16 A"   46 A'   47 A'   17 A"                 
 -0.311  -0.304  -0.279  -0.258
 18 A"   48 A'   49 A'   19 A"                                                 
 -- Virtual --                   
 -0.073  -0.058  -0.049  -0.014   0.014   0.025   0.032   0.048
 50 A'   51 A'   20 A"   52 A'   53 A'   54 A'   55 A'   21 A"                 
  0.062   0.068   0.073   0.084   0.086   0.096   0.112   0.120
 56 A'   57 A'   22 A"   58 A'   23 A"   59 A'   60 A'   61 A'                 
  0.132   0.134   0.143   0.167   0.185   0.198   0.223   0.231
 62 A'   24 A"   63 A'   64 A'   65 A'   66 A'   67 A'   25 A"                 
  0.276   0.308   0.343   0.373   0.381   0.389   0.396   0.411
 68 A'   69 A'   70 A'   71 A'   72 A'   26 A"   27 A"   28 A"                 
  0.421   0.435   0.435   0.454   0.463   0.489   0.497   0.508
 73 A'   29 A"   74 A'   75 A'   76 A'   77 A'   30 A"   31 A"                 
  0.531   0.555   0.562   0.565   0.588   0.595   0.613   0.635
 32 A"   78 A'   33 A"   79 A'   34 A"   80 A'   81 A'   82 A'                 
  0.656   0.687   0.714   0.749   0.758   0.767   0.849   0.867
 83 A'   84 A'   85 A'   35 A"   86 A'   87 A'   88 A'   89 A'                 
  0.916   1.008   1.046   1.104   1.195   1.317   1.344   1.361
 90 A'   91 A'   92 A'   36 A"   37 A"   38 A"   93 A'   94 A'                 
  1.433   1.485   1.526   1.627   1.777   1.796   1.850   1.954
 39 A"   95 A'   96 A'   97 A'   98 A'   40 A"   99 A'   41 A"                 
  2.000   2.006   2.020   2.078   2.097   2.187   2.227   2.254
 42 A"  100 A'   43 A"  101 A'  102 A'  103 A'  104 A'  105 A'                 
  2.555   2.633   2.646   2.825   2.870   3.054   3.210   3.706
106 A'  107 A'   44 A"   45 A"  108 A'  109 A'  110 A'  111 A'                 
  3.952   3.966   3.980   3.985   4.000   4.008   4.019   4.028
 46 A"  112 A'   47 A"   48 A"   49 A"  113 A'  114 A'   50 A"                 
  4.083   4.089   4.105   4.200   4.240   4.362   4.377   4.419
115 A'   51 A"  116 A'  117 A'  118 A'  119 A'  120 A'  121 A'                 
  5.991   6.038   6.074   6.570   6.679   7.535   7.541   7.573
 52 A"  122 A'  123 A'  124 A'  125 A'   53 A"   54 A"  126 A'                 
  7.596   7.678   7.689  23.395  24.134  27.838  28.332  28.368
127 A'  128 A'  129 A'  130 A'  131 A'  132 A'   55 A"  133 A'                 
 28.382  28.526  28.536  28.546  28.585  28.678  47.850  47.942
134 A'   56 A"  135 A'   57 A"  136 A'  137 A'  138 A'  139 A'                 
127.877 127.904 127.930 151.637 289.730 289.737 289.764 289.800
 58 A"  140 A'  141 A'  142 A'   59 A"   60 A"  143 A'  144 A'                 
289.898 289.9071020.6281020.7441901.799
145 A'  146 A'  147 A'  148 A'  149 A'                                         
 --------------------------------------------------------------

          Ground-State Mulliken Net Atomic Charges

     Atom                 Charge (a.u.)
  ----------------------------------------
      1 H                     0.211343
      2 Br                   -0.071838
      3 I                     0.101551
      4 Br                   -0.087480
      5 C                    -0.270194
      6 C                     0.116619
  ----------------------------------------
  Sum of atomic charges =     0.000000

 -----------------------------------------------------------------
                    Cartesian Multipole Moments
 -----------------------------------------------------------------
    Charge (ESU x 10^10)
                 0.0000
    Dipole Moment (Debye)
         X       0.4021      Y      -0.4982      Z       0.0000
       Tot       0.6402
    Quadrupole Moments (Debye-Ang)
        XX     -74.8877     XY       0.5574     YY     -72.9053
        XZ      -0.0000     YZ      -0.0000     ZZ     -78.7435
    Octopole Moments (Debye-Ang^2)
       XXX     -49.0306    XXY       0.5494    XYY     -20.7686
       YYY      -8.3350    XXZ       0.0000    XYZ      -0.0000
       YYZ       0.0000    XZZ     -19.4329    YZZ      -3.0451
       ZZZ      -0.0000
    Hexadecapole Moments (Debye-Ang^3)
      XXXX   -1659.0037   XXXY    -103.1470   XXYY    -367.5696
      XYYY    -164.4429   YYYY    -632.5946   XXXZ       0.0000
      XXYZ       0.0000   XYYZ      -0.0000   YYYZ      -0.0000
      XXZZ    -313.9667   XYZZ     -54.5573   YYZZ    -132.4014
      XZZZ      -0.0000   YZZZ      -0.0000   ZZZZ    -102.1428
 -----------------------------------------------------------------
 Calculating analytic gradient of the SCF energy
 Gradient of SCF Energy
            1           2           3           4           5           6
    1  -0.0005337   0.0000492   0.0022905  -0.0028999   0.0011159  -0.0000219
    2   0.0019623   0.0035609   0.0021049   0.0009102  -0.0049468  -0.0035915
    3  -0.0000000   0.0000000  -0.0000000   0.0000000  -0.0000000   0.0000000
 Max gradient component =       4.947E-03
 RMS gradient           =       2.032E-03
 Gradient time:  CPU 16.54 s  wall 4.24 s
 Geometry Optimization Parameters
   NAtoms,    NIC,     NZ,  NCons,   NDum,   NFix, NCnnct, MaxDiis
        6      37       0       0       0       0       0       0

 Cartesian Hessian Update
 Hessian Updated using BFGS Update


** GEOMETRY OPTIMIZATION IN DELOCALIZED INTERNAL COORDINATES **
   Searching for a Minimum

   Optimization Cycle:  15

                       Coordinates (Angstroms)
     ATOM                X               Y               Z
      1  H         0.9688438596   -1.8332380943    0.0000000000
      2  Br       -1.9508526587   -1.5564414744    0.0000000000
      3  I         2.5107104982    0.4194924918    0.0000000000
      4  Br       -1.0356054864    1.4920204142    0.0000000000
      5  C         0.7606394116   -0.7761376601    0.0000000000
      6  C        -0.4926865761   -0.3296576951    0.0000000000
   Point Group: cs    Number of degrees of freedom:     9


   Energy is -12144.605546574

 Hessian Updated using BFGS Update

  9 Hessian modes will be used to form the next step
  Hessian Eigenvalues:
     0.045028    0.124710    0.206362    0.249723    0.300714    0.473900
     0.568166    1.011332    1.030038

 Minimum Search - Taking Simple RFO Step
 Searching for Lamda that Minimizes Along All modes
 Value Taken    Lamda =  -0.00018724
 Step Taken.  Stepsize is  0.045040

                             Maximum     Tolerance    Cnvgd?
         Gradient           0.004604      0.000300      NO
         Displacement       0.036068      0.001200      NO
         Energy change     -0.002084      0.000001      NO


 New Cartesian Coordinates Obtained by Inverse Iteration

 Displacement from previous Coordinates is:  0.044446
 ----------------------------------------------------------------
             Standard Nuclear Orientation (Angstroms)
    I     Atom           X                Y                Z
 ----------------------------------------------------------------
    1      H       0.9581053856    -1.8338763319     0.0000000000
    2      Br     -1.9407317937    -1.5699785072     0.0000000000
    3      I       2.5105237738     0.4189826913     0.0000000000
    4      Br     -1.0284901295     1.4986233145     0.0000000000
    5      C       0.7559586704    -0.7721880339     0.0000000000
    6      C      -0.4943168585    -0.3255251506     0.0000000000
 ----------------------------------------------------------------
 Molecular Point Group                 Cs    NOp =  2
 Largest Abelian Subgroup              Cs    NOp =  2
 Nuclear Repulsion Energy =  1037.7334609992 hartrees
 There are       68 alpha and       68 beta electrons
 Applying Cartesian multipole field
    Component          Value
    ---------          -----
     (2,0,0)        1.00000E-11
     (0,2,0)        2.00000E-11
     (0,0,2)       -3.00000E-11
 Nucleus-field energy     =     0.0000000311 hartrees
 Requested basis set is 6-311++G(d,p)
 There are 79 shells and 209 basis functions
 A cutoff of  1.0D-11 yielded   2372 shell pairs
 There are     17648 function pairs (     19847 Cartesian)
 Smallest overlap matrix eigenvalue = 4.73E-05
 Guess MOs from SCF MO coefficient file

 -----------------------------------------------------------------------
  General SCF calculation program by
  Eric Jon Sundstrom, Paul Horn, Yuezhi Mao, Dmitri Zuev, Alec White,
  David Stuck, Shaama M.S., Shane Yost, Joonho Lee, David Small,
  Daniel Levine, Susi Lehtola, Hugh Burton, Evgeny Epifanovsky
 -----------------------------------------------------------------------
 Exchange:     0.2000 Hartree-Fock + 0.0800 Slater + 0.7200 B88
 Correlation:  0.1900 VWN1RPA + 0.8100 LYP
 Using SG-1 standard quadrature grid
 using 4 threads for integral computing
 -------------------------------------------------------
 OpenMP Integral computing Module                
 Release: version 2.0, May 2017, Q-Chem Inc. Pleasanton 
 -------------------------------------------------------
 -------------------------------------------------------
 OpenMP BLAS3 based DFT computing Module                
 Release: version 1.0, May 2013, Q-Chem Inc. Pittsburgh 
 -------------------------------------------------------
 A restricted SCF calculation will be
 performed using DIIS
 SCF converges when DIIS error is below 1.0e-08
 ---------------------------------------
  Cycle       Energy         DIIS error
 ---------------------------------------
    1  -12144.6056002531      8.87e-05  
    2  -12144.6056640938      2.03e-05  
    3  -12144.6056655785      1.35e-05  
    4  -12144.6056664541      6.14e-06  
    5  -12144.6056666550      1.87e-06  
    6  -12144.6056666763      4.43e-07  
    7  -12144.6056666770      1.27e-07  
    8  -12144.6056666770      2.37e-08  
    9  -12144.6056666767      1.76e-08  
   10  -12144.6056666771      2.59e-09  Convergence criterion met
 ---------------------------------------
 SCF time:   CPU 50.51s  wall 13.00s 
 SCF   energy in the final basis set =   -12144.6056666771
 Total energy in the final basis set =   -12144.6056666771

 --------------------------------------------------------------
             Orbital Energies (a.u.) and Symmetries
 --------------------------------------------------------------

 Alpha MOs, Restricted
 -- Occupied --                  
******* -482.86 -482.86 -176.32 -165.72 -165.72 -165.72  -62.51
  1 A'    2 A'    3 A'    4 A'    5 A'    1 A"    6 A'    7 A'                 
-62.511 -56.332 -56.332 -56.328 -56.328 -56.327 -56.327 -35.815
  8 A'    9 A'   10 A'    2 A"   11 A'    3 A"   12 A'   13 A'                 
-31.308 -31.302 -31.302 -22.958 -22.957 -22.957 -22.953 -22.953
 14 A'    4 A"   15 A'   16 A'    5 A"   17 A'   18 A'    6 A"                 
-10.301 -10.248  -8.720  -8.720  -6.552  -6.552  -6.538  -6.538
 19 A'   20 A'   21 A'   22 A'   23 A'   24 A'    7 A"   25 A'                 
 -6.538  -6.537  -6.364  -4.777  -4.762  -4.761  -2.663  -2.663
  8 A"   26 A'   27 A'   28 A'    9 A"   29 A'   30 A'   31 A'                 
 -2.659  -2.659  -2.658  -2.658  -2.648  -2.648  -2.647  -2.647
 10 A"   32 A'   33 A'   11 A"   12 A"   34 A'   13 A"   35 A'                 
 -2.042  -2.038  -2.037  -2.024  -2.024  -0.887  -0.802  -0.775
 36 A'   14 A"   37 A'   38 A'   15 A"   39 A'   40 A'   41 A'                 
 -0.665  -0.564  -0.490  -0.455  -0.402  -0.378  -0.334  -0.317
 42 A'   43 A'   44 A'   45 A'   16 A"   46 A'   47 A'   17 A"                 
 -0.311  -0.305  -0.280  -0.258
 18 A"   48 A'   49 A'   19 A"                                                 
 -- Virtual --                   
 -0.073  -0.059  -0.048  -0.014   0.014   0.025   0.032   0.048
 50 A'   51 A'   20 A"   52 A'   53 A'   54 A'   55 A'   21 A"                 
  0.062   0.068   0.072   0.084   0.086   0.096   0.112   0.120
 56 A'   57 A'   22 A"   58 A'   23 A"   59 A'   60 A'   61 A'                 
  0.132   0.134   0.143   0.166   0.183   0.198   0.224   0.231
 62 A'   24 A"   63 A'   64 A'   65 A'   66 A'   67 A'   25 A"                 
  0.275   0.309   0.344   0.373   0.381   0.389   0.396   0.410
 68 A'   69 A'   70 A'   71 A'   72 A'   26 A"   27 A"   28 A"                 
  0.421   0.435   0.435   0.453   0.463   0.489   0.497   0.508
 73 A'   74 A'   29 A"   75 A'   76 A'   77 A'   30 A"   31 A"                 
  0.531   0.555   0.560   0.566   0.589   0.594   0.611   0.634
 32 A"   78 A'   33 A"   79 A'   34 A"   80 A'   81 A'   82 A'                 
  0.656   0.686   0.716   0.750   0.758   0.768   0.849   0.866
 83 A'   84 A'   85 A'   35 A"   86 A'   87 A'   88 A'   89 A'                 
  0.916   1.008   1.045   1.103   1.195   1.317   1.344   1.361
 90 A'   91 A'   92 A'   36 A"   37 A"   38 A"   93 A'   94 A'                 
  1.433   1.485   1.526   1.628   1.778   1.798   1.846   1.954
 39 A"   95 A'   96 A'   97 A'   98 A'   40 A"   99 A'   41 A"                 
  2.000   2.005   2.019   2.078   2.098   2.187   2.227   2.255
 42 A"  100 A'   43 A"  101 A'  102 A'  103 A'  104 A'  105 A'                 
  2.552   2.631   2.647   2.825   2.870   3.056   3.211   3.702
106 A'  107 A'   44 A"   45 A"  108 A'  109 A'  110 A'  111 A'                 
  3.952   3.966   3.981   3.984   4.000   4.009   4.019   4.028
 46 A"  112 A'   47 A"   48 A"   49 A"  113 A'  114 A'   50 A"                 
  4.083   4.089   4.101   4.200   4.242   4.363   4.377   4.419
115 A'   51 A"  116 A'  117 A'  118 A'  119 A'  120 A'  121 A'                 
  5.991   6.038   6.074   6.570   6.678   7.535   7.541   7.571
 52 A"  122 A'  123 A'  124 A'  125 A'   53 A"   54 A"  126 A'                 
  7.594   7.679   7.688  23.391  24.144  27.838  28.333  28.368
127 A'  128 A'  129 A'  130 A'  131 A'  132 A'   55 A"  133 A'                 
 28.382  28.526  28.536  28.546  28.585  28.679  47.850  47.941
134 A'   56 A"  135 A'   57 A"  136 A'  137 A'  138 A'  139 A'                 
127.877 127.904 127.930 151.637 289.730 289.737 289.763 289.799
 58 A"  140 A'  141 A'  142 A'   59 A"   60 A"  143 A'  144 A'                 
289.898 289.9061020.6281020.7431901.799
145 A'  146 A'  147 A'  148 A'  149 A'                                         

 Beta MOs, Restricted
 -- Occupied --                  
******* -482.86 -482.86 -176.32 -165.72 -165.72 -165.72  -62.51
  1 A'    2 A'    3 A'    4 A'    5 A'    1 A"    6 A'    7 A'                 
-62.511 -56.332 -56.332 -56.328 -56.328 -56.327 -56.327 -35.815
  8 A'    9 A'   10 A'    2 A"   11 A'    3 A"   12 A'   13 A'                 
-31.308 -31.302 -31.302 -22.958 -22.957 -22.957 -22.953 -22.953
 14 A'    4 A"   15 A'   16 A'    5 A"   17 A'   18 A'    6 A"                 
-10.301 -10.248  -8.720  -8.720  -6.552  -6.552  -6.538  -6.538
 19 A'   20 A'   21 A'   22 A'   23 A'   24 A'    7 A"   25 A'                 
 -6.538  -6.537  -6.364  -4.777  -4.762  -4.761  -2.663  -2.663
  8 A"   26 A'   27 A'   28 A'    9 A"   29 A'   30 A'   31 A'                 
 -2.659  -2.659  -2.658  -2.658  -2.648  -2.648  -2.647  -2.647
 10 A"   32 A'   33 A'   11 A"   12 A"   34 A'   13 A"   35 A'                 
 -2.042  -2.038  -2.037  -2.024  -2.024  -0.887  -0.802  -0.775
 36 A'   14 A"   37 A'   38 A'   15 A"   39 A'   40 A'   41 A'                 
 -0.665  -0.564  -0.490  -0.455  -0.402  -0.378  -0.334  -0.317
 42 A'   43 A'   44 A'   45 A'   16 A"   46 A'   47 A'   17 A"                 
 -0.311  -0.305  -0.280  -0.258
 18 A"   48 A'   49 A'   19 A"                                                 
 -- Virtual --                   
 -0.073  -0.059  -0.048  -0.014   0.014   0.025   0.032   0.048
 50 A'   51 A'   20 A"   52 A'   53 A'   54 A'   55 A'   21 A"                 
  0.062   0.068   0.072   0.084   0.086   0.096   0.112   0.120
 56 A'   57 A'   22 A"   58 A'   23 A"   59 A'   60 A'   61 A'                 
  0.132   0.134   0.143   0.166   0.183   0.198   0.224   0.231
 62 A'   24 A"   63 A'   64 A'   65 A'   66 A'   67 A'   25 A"                 
  0.275   0.309   0.344   0.373   0.381   0.389   0.396   0.410
 68 A'   69 A'   70 A'   71 A'   72 A'   26 A"   27 A"   28 A"                 
  0.421   0.435   0.435   0.453   0.463   0.489   0.497   0.508
 73 A'   74 A'   29 A"   75 A'   76 A'   77 A'   30 A"   31 A"                 
  0.531   0.555   0.560   0.566   0.589   0.594   0.611   0.634
 32 A"   78 A'   33 A"   79 A'   34 A"   80 A'   81 A'   82 A'                 
  0.656   0.686   0.716   0.750   0.758   0.768   0.849   0.866
 83 A'   84 A'   85 A'   35 A"   86 A'   87 A'   88 A'   89 A'                 
  0.916   1.008   1.045   1.103   1.195   1.317   1.344   1.361
 90 A'   91 A'   92 A'   36 A"   37 A"   38 A"   93 A'   94 A'                 
  1.433   1.485   1.526   1.628   1.778   1.798   1.846   1.954
 39 A"   95 A'   96 A'   97 A'   98 A'   40 A"   99 A'   41 A"                 
  2.000   2.005   2.019   2.078   2.098   2.187   2.227   2.255
 42 A"  100 A'   43 A"  101 A'  102 A'  103 A'  104 A'  105 A'                 
  2.552   2.631   2.647   2.825   2.870   3.056   3.211   3.702
106 A'  107 A'   44 A"   45 A"  108 A'  109 A'  110 A'  111 A'                 
  3.952   3.966   3.981   3.984   4.000   4.009   4.019   4.028
 46 A"  112 A'   47 A"   48 A"   49 A"  113 A'  114 A'   50 A"                 
  4.083   4.089   4.101   4.200   4.242   4.363   4.377   4.419
115 A'   51 A"  116 A'  117 A'  118 A'  119 A'  120 A'  121 A'                 
  5.991   6.038   6.074   6.570   6.678   7.535   7.541   7.571
 52 A"  122 A'  123 A'  124 A'  125 A'   53 A"   54 A"  126 A'                 
  7.594   7.679   7.688  23.391  24.144  27.838  28.333  28.368
127 A'  128 A'  129 A'  130 A'  131 A'  132 A'   55 A"  133 A'                 
 28.382  28.526  28.536  28.546  28.585  28.679  47.850  47.941
134 A'   56 A"  135 A'   57 A"  136 A'  137 A'  138 A'  139 A'                 
127.877 127.904 127.930 151.637 289.730 289.737 289.763 289.799
 58 A"  140 A'  141 A'  142 A'   59 A"   60 A"  143 A'  144 A'                 
289.898 289.9061020.6281020.7431901.799
145 A'  146 A'  147 A'  148 A'  149 A'                                         
 --------------------------------------------------------------

          Ground-State Mulliken Net Atomic Charges

     Atom                 Charge (a.u.)
  ----------------------------------------
      1 H                     0.210331
      2 Br                   -0.072382
      3 I                     0.100871
      4 Br                   -0.087783
      5 C                    -0.271511
      6 C                     0.120475
  ----------------------------------------
  Sum of atomic charges =     0.000000

 -----------------------------------------------------------------
                    Cartesian Multipole Moments
 -----------------------------------------------------------------
    Charge (ESU x 10^10)
                 0.0000
    Dipole Moment (Debye)
         X       0.4048      Y      -0.4879      Z       0.0000
       Tot       0.6340
    Quadrupole Moments (Debye-Ang)
        XX     -74.9758     XY       0.5820     YY     -72.8415
        XZ      -0.0000     YZ      -0.0000     ZZ     -78.7453
    Octopole Moments (Debye-Ang^2)
       XXX     -49.4829    XXY       0.6676    XYY     -21.1772
       YYY      -8.0964    XXZ      -0.0000    XYZ       0.0000
       YYZ      -0.0000    XZZ     -19.6920    YZZ      -2.9340
       ZZZ       0.0000
    Hexadecapole Moments (Debye-Ang^3)
      XXXX   -1653.8747   XXXY    -104.2219   XXYY    -367.7484
      XYYY    -164.5779   YYYY    -637.7204   XXXZ       0.0000
      XXYZ       0.0000   XYYZ       0.0000   YYYZ       0.0000
      XXZZ    -312.9474   XYZZ     -54.8458   YYZZ    -133.4963
      XZZZ      -0.0000   YZZZ      -0.0000   ZZZZ    -102.1467
 -----------------------------------------------------------------
 Calculating analytic gradient of the SCF energy
 Gradient of SCF Energy
            1           2           3           4           5           6
    1  -0.0007507   0.0004803   0.0025282  -0.0018068  -0.0025326   0.0020816
    2  -0.0003986   0.0018238   0.0023274   0.0018548  -0.0016338  -0.0039736
    3  -0.0000000  -0.0000000   0.0000000   0.0000000   0.0000000  -0.0000000
 Max gradient component =       3.974E-03
 RMS gradient           =       1.700E-03
 Gradient time:  CPU 16.51 s  wall 4.24 s
 Geometry Optimization Parameters
   NAtoms,    NIC,     NZ,  NCons,   NDum,   NFix, NCnnct, MaxDiis
        6      37       0       0       0       0       0       0

 Cartesian Hessian Update
 Hessian Updated using BFGS Update


** GEOMETRY OPTIMIZATION IN DELOCALIZED INTERNAL COORDINATES **
   Searching for a Minimum

   Optimization Cycle:  16

                       Coordinates (Angstroms)
     ATOM                X               Y               Z
      1  H         0.9581053856   -1.8338763319    0.0000000000
      2  Br       -1.9407317937   -1.5699785072    0.0000000000
      3  I         2.5105237738    0.4189826913    0.0000000000
      4  Br       -1.0284901295    1.4986233145    0.0000000000
      5  C         0.7559586704   -0.7721880339    0.0000000000
      6  C        -0.4943168585   -0.3255251506    0.0000000000
   Point Group: cs    Number of degrees of freedom:     9


   Energy is -12144.605666677

 Hessian Updated using BFGS Update

  9 Hessian modes will be used to form the next step
  Hessian Eigenvalues:
     0.045603    0.102092    0.203748    0.251571    0.293753    0.427203
     0.576531    0.995430    1.017249

 Minimum Search - Taking Simple RFO Step
 Searching for Lamda that Minimizes Along All modes
 Value Taken    Lamda =  -0.00007513
 Step Taken.  Stepsize is  0.024996

                             Maximum     Tolerance    Cnvgd?
         Gradient           0.003269      0.000300      NO
         Displacement       0.018106      0.001200      NO
         Energy change     -0.000120      0.000001      NO


 New Cartesian Coordinates Obtained by Inverse Iteration

 Displacement from previous Coordinates is:  0.022671
 ----------------------------------------------------------------
             Standard Nuclear Orientation (Angstroms)
    I     Atom           X                Y                Z
 ----------------------------------------------------------------
    1      H       0.9561937178    -1.8321378996     0.0000000000
    2      Br     -1.9366950739    -1.5769509984     0.0000000000
    3      I       2.5089264205     0.4165080177     0.0000000000
    4      Br     -1.0232768812     1.5009261909     0.0000000000
    5      C       0.7533050050    -0.7694513377     0.0000000000
    6      C      -0.4974041401    -0.3228559908     0.0000000000
 ----------------------------------------------------------------
 Molecular Point Group                 Cs    NOp =  2
 Largest Abelian Subgroup              Cs    NOp =  2
 Nuclear Repulsion Energy =  1037.9253923394 hartrees
 There are       68 alpha and       68 beta electrons
 Applying Cartesian multipole field
    Component          Value
    ---------          -----
     (2,0,0)        1.00000E-11
     (0,2,0)        2.00000E-11
     (0,0,2)       -3.00000E-11
 Nucleus-field energy     =     0.0000000312 hartrees
 Requested basis set is 6-311++G(d,p)
 There are 79 shells and 209 basis functions
 A cutoff of  1.0D-11 yielded   2373 shell pairs
 There are     17651 function pairs (     19850 Cartesian)
 Smallest overlap matrix eigenvalue = 4.82E-05
 Guess MOs from SCF MO coefficient file

 -----------------------------------------------------------------------
  General SCF calculation program by
  Eric Jon Sundstrom, Paul Horn, Yuezhi Mao, Dmitri Zuev, Alec White,
  David Stuck, Shaama M.S., Shane Yost, Joonho Lee, David Small,
  Daniel Levine, Susi Lehtola, Hugh Burton, Evgeny Epifanovsky
 -----------------------------------------------------------------------
 Exchange:     0.2000 Hartree-Fock + 0.0800 Slater + 0.7200 B88
 Correlation:  0.1900 VWN1RPA + 0.8100 LYP
 Using SG-1 standard quadrature grid
 using 4 threads for integral computing
 -------------------------------------------------------
 OpenMP Integral computing Module                
 Release: version 2.0, May 2017, Q-Chem Inc. Pleasanton 
 -------------------------------------------------------
 -------------------------------------------------------
 OpenMP BLAS3 based DFT computing Module                
 Release: version 1.0, May 2013, Q-Chem Inc. Pittsburgh 
 -------------------------------------------------------
 A restricted SCF calculation will be
 performed using DIIS
 SCF converges when DIIS error is below 1.0e-08
 ---------------------------------------
  Cycle       Energy         DIIS error
 ---------------------------------------
    1  -12144.6056970818      5.04e-05  
    2  -12144.6057208083      1.10e-05  
    3  -12144.6057212329      7.97e-06  
    4  -12144.6057215620      4.17e-06  
    5  -12144.6057216570      1.10e-06  
    6  -12144.6057216633      3.78e-07  
    7  -12144.6057216635      7.68e-08  
    8  -12144.6057216635      5.74e-08  
    9  -12144.6057216637      8.71e-09  Convergence criterion met
 ---------------------------------------
 SCF time:   CPU 45.41s  wall 12.00s 
 SCF   energy in the final basis set =   -12144.6057216637
 Total energy in the final basis set =   -12144.6057216637

 --------------------------------------------------------------
             Orbital Energies (a.u.) and Symmetries
 --------------------------------------------------------------

 Alpha MOs, Restricted
 -- Occupied --                  
******* -482.86 -482.86 -176.32 -165.72 -165.72 -165.72  -62.51
  1 A'    2 A'    3 A'    4 A'    5 A'    1 A"    6 A'    7 A'                 
-62.511 -56.332 -56.332 -56.328 -56.328 -56.327 -56.327 -35.815
  8 A'    9 A'   10 A'    2 A"   11 A'    3 A"   12 A'   13 A'                 
-31.308 -31.302 -31.302 -22.958 -22.957 -22.957 -22.953 -22.953
 14 A'    4 A"   15 A'   16 A'    5 A"   17 A'   18 A'    6 A"                 
-10.301 -10.248  -8.720  -8.720  -6.553  -6.552  -6.539  -6.538
 19 A'   20 A'   21 A'   22 A'   23 A'   24 A'    7 A"   25 A'                 
 -6.538  -6.537  -6.364  -4.776  -4.762  -4.761  -2.664  -2.663
  8 A"   26 A'   27 A'   28 A'    9 A"   29 A'   30 A'   31 A'                 
 -2.659  -2.659  -2.658  -2.658  -2.648  -2.648  -2.647  -2.647
 10 A"   32 A'   33 A'   11 A"   12 A"   34 A'   13 A"   35 A'                 
 -2.042  -2.038  -2.037  -2.024  -2.024  -0.888  -0.802  -0.775
 36 A'   14 A"   37 A'   38 A'   15 A"   39 A'   40 A'   41 A'                 
 -0.665  -0.563  -0.490  -0.455  -0.402  -0.378  -0.334  -0.318
 42 A'   43 A'   44 A'   45 A'   16 A"   46 A'   47 A'   17 A"                 
 -0.311  -0.305  -0.279  -0.258
 18 A"   48 A'   49 A'   19 A"                                                 
 -- Virtual --                   
 -0.073  -0.058  -0.048  -0.014   0.014   0.025   0.032   0.048
 50 A'   51 A'   20 A"   52 A'   53 A'   54 A'   55 A'   21 A"                 
  0.062   0.068   0.072   0.084   0.086   0.096   0.112   0.121
 56 A'   57 A'   22 A"   58 A'   23 A"   59 A'   60 A'   61 A'                 
  0.132   0.134   0.143   0.166   0.182   0.198   0.224   0.232
 62 A'   24 A"   63 A'   64 A'   65 A'   66 A'   67 A'   25 A"                 
  0.275   0.309   0.344   0.373   0.381   0.389   0.396   0.410
 68 A'   69 A'   70 A'   71 A'   72 A'   26 A"   27 A"   28 A"                 
  0.420   0.435   0.435   0.453   0.464   0.489   0.497   0.508
 73 A'   74 A'   29 A"   75 A'   76 A'   77 A'   30 A"   31 A"                 
  0.531   0.555   0.560   0.566   0.589   0.593   0.610   0.634
 32 A"   78 A'   33 A"   79 A'   34 A"   80 A'   81 A'   82 A'                 
  0.656   0.687   0.716   0.751   0.759   0.768   0.849   0.866
 83 A'   84 A'   85 A'   35 A"   86 A'   87 A'   88 A'   89 A'                 
  0.916   1.008   1.045   1.103   1.195   1.318   1.345   1.362
 90 A'   91 A'   92 A'   36 A"   37 A"   38 A"   93 A'   94 A'                 
  1.433   1.486   1.526   1.628   1.780   1.797   1.845   1.954
 39 A"   95 A'   96 A'   97 A'   98 A'   40 A"   99 A'   41 A"                 
  1.999   2.004   2.019   2.077   2.098   2.186   2.226   2.253
 42 A"  100 A'   43 A"  101 A'  102 A'  103 A'  104 A'  105 A'                 
  2.552   2.631   2.647   2.825   2.871   3.056   3.211   3.701
106 A'  107 A'   44 A"   45 A"  108 A'  109 A'  110 A'  111 A'                 
  3.952   3.966   3.981   3.984   4.000   4.010   4.019   4.028
 46 A"  112 A'   47 A"   48 A"   49 A"  113 A'  114 A'   50 A"                 
  4.083   4.089   4.099   4.200   4.242   4.364   4.377   4.419
115 A'   51 A"  116 A'  117 A'  118 A'  119 A'  120 A'  121 A'                 
  5.991   6.038   6.075   6.571   6.678   7.535   7.541   7.569
 52 A"  122 A'  123 A'  124 A'  125 A'   53 A"   54 A"  126 A'                 
  7.594   7.680   7.688  23.390  24.142  27.839  28.333  28.369
127 A'  128 A'  129 A'  130 A'  131 A'  132 A'   55 A"  133 A'                 
 28.382  28.526  28.536  28.546  28.585  28.679  47.850  47.941
134 A'   56 A"  135 A'   57 A"  136 A'  137 A'  138 A'  139 A'                 
127.877 127.904 127.930 151.638 289.729 289.737 289.762 289.798
 58 A"  140 A'  141 A'  142 A'   59 A"   60 A"  143 A'  144 A'                 
289.899 289.9061020.6281020.7431901.800
145 A'  146 A'  147 A'  148 A'  149 A'                                         

 Beta MOs, Restricted
 -- Occupied --                  
******* -482.86 -482.86 -176.32 -165.72 -165.72 -165.72  -62.51
  1 A'    2 A'    3 A'    4 A'    5 A'    1 A"    6 A'    7 A'                 
-62.511 -56.332 -56.332 -56.328 -56.328 -56.327 -56.327 -35.815
  8 A'    9 A'   10 A'    2 A"   11 A'    3 A"   12 A'   13 A'                 
-31.308 -31.302 -31.302 -22.958 -22.957 -22.957 -22.953 -22.953
 14 A'    4 A"   15 A'   16 A'    5 A"   17 A'   18 A'    6 A"                 
-10.301 -10.248  -8.720  -8.720  -6.553  -6.552  -6.539  -6.538
 19 A'   20 A'   21 A'   22 A'   23 A'   24 A'    7 A"   25 A'                 
 -6.538  -6.537  -6.364  -4.776  -4.762  -4.761  -2.664  -2.663
  8 A"   26 A'   27 A'   28 A'    9 A"   29 A'   30 A'   31 A'                 
 -2.659  -2.659  -2.658  -2.658  -2.648  -2.648  -2.647  -2.647
 10 A"   32 A'   33 A'   11 A"   12 A"   34 A'   13 A"   35 A'                 
 -2.042  -2.038  -2.037  -2.024  -2.024  -0.888  -0.802  -0.775
 36 A'   14 A"   37 A'   38 A'   15 A"   39 A'   40 A'   41 A'                 
 -0.665  -0.563  -0.490  -0.455  -0.402  -0.378  -0.334  -0.318
 42 A'   43 A'   44 A'   45 A'   16 A"   46 A'   47 A'   17 A"                 
 -0.311  -0.305  -0.279  -0.258
 18 A"   48 A'   49 A'   19 A"                                                 
 -- Virtual --                   
 -0.073  -0.058  -0.048  -0.014   0.014   0.025   0.032   0.048
 50 A'   51 A'   20 A"   52 A'   53 A'   54 A'   55 A'   21 A"                 
  0.062   0.068   0.072   0.084   0.086   0.096   0.112   0.121
 56 A'   57 A'   22 A"   58 A'   23 A"   59 A'   60 A'   61 A'                 
  0.132   0.134   0.143   0.166   0.182   0.198   0.224   0.232
 62 A'   24 A"   63 A'   64 A'   65 A'   66 A'   67 A'   25 A"                 
  0.275   0.309   0.344   0.373   0.381   0.389   0.396   0.410
 68 A'   69 A'   70 A'   71 A'   72 A'   26 A"   27 A"   28 A"                 
  0.420   0.435   0.435   0.453   0.464   0.489   0.497   0.508
 73 A'   74 A'   29 A"   75 A'   76 A'   77 A'   30 A"   31 A"                 
  0.531   0.555   0.560   0.566   0.589   0.593   0.610   0.634
 32 A"   78 A'   33 A"   79 A'   34 A"   80 A'   81 A'   82 A'                 
  0.656   0.687   0.716   0.751   0.759   0.768   0.849   0.866
 83 A'   84 A'   85 A'   35 A"   86 A'   87 A'   88 A'   89 A'                 
  0.916   1.008   1.045   1.103   1.195   1.318   1.345   1.362
 90 A'   91 A'   92 A'   36 A"   37 A"   38 A"   93 A'   94 A'                 
  1.433   1.486   1.526   1.628   1.780   1.797   1.845   1.954
 39 A"   95 A'   96 A'   97 A'   98 A'   40 A"   99 A'   41 A"                 
  1.999   2.004   2.019   2.077   2.098   2.186   2.226   2.253
 42 A"  100 A'   43 A"  101 A'  102 A'  103 A'  104 A'  105 A'                 
  2.552   2.631   2.647   2.825   2.871   3.056   3.211   3.701
106 A'  107 A'   44 A"   45 A"  108 A'  109 A'  110 A'  111 A'                 
  3.952   3.966   3.981   3.984   4.000   4.010   4.019   4.028
 46 A"  112 A'   47 A"   48 A"   49 A"  113 A'  114 A'   50 A"                 
  4.083   4.089   4.099   4.200   4.242   4.364   4.377   4.419
115 A'   51 A"  116 A'  117 A'  118 A'  119 A'  120 A'  121 A'                 
  5.991   6.038   6.075   6.571   6.678   7.535   7.541   7.569
 52 A"  122 A'  123 A'  124 A'  125 A'   53 A"   54 A"  126 A'                 
  7.594   7.680   7.688  23.390  24.142  27.839  28.333  28.369
127 A'  128 A'  129 A'  130 A'  131 A'  132 A'   55 A"  133 A'                 
 28.382  28.526  28.536  28.546  28.585  28.679  47.850  47.941
134 A'   56 A"  135 A'   57 A"  136 A'  137 A'  138 A'  139 A'                 
127.877 127.904 127.930 151.638 289.729 289.737 289.762 289.798
 58 A"  140 A'  141 A'  142 A'   59 A"   60 A"  143 A'  144 A'                 
289.899 289.9061020.6281020.7431901.800
145 A'  146 A'  147 A'  148 A'  149 A'                                         
 --------------------------------------------------------------

          Ground-State Mulliken Net Atomic Charges

     Atom                 Charge (a.u.)
  ----------------------------------------
      1 H                     0.210558
      2 Br                   -0.072570
      3 I                     0.100917
      4 Br                   -0.087398
      5 C                    -0.274863
      6 C                     0.123358
  ----------------------------------------
  Sum of atomic charges =     0.000000

 -----------------------------------------------------------------
                    Cartesian Multipole Moments
 -----------------------------------------------------------------
    Charge (ESU x 10^10)
                 0.0000
    Dipole Moment (Debye)
         X       0.4040      Y      -0.4779      Z       0.0000
       Tot       0.6258
    Quadrupole Moments (Debye-Ang)
        XX     -75.0210     XY       0.5843     YY     -72.8133
        XZ      -0.0000     YZ      -0.0000     ZZ     -78.7409
    Octopole Moments (Debye-Ang^2)
       XXX     -49.5779    XXY       0.7392    XYY     -21.3556
       YYY      -7.7360    XXZ       0.0000    XYZ       0.0000
       YYZ       0.0000    XZZ     -19.7766    YZZ      -2.7928
       ZZZ       0.0000
    Hexadecapole Moments (Debye-Ang^3)
      XXXX   -1650.2635   XXXY    -104.7196   XXYY    -367.6677
      XYYY    -164.4084   YYYY    -639.6268   XXXZ      -0.0000
      XXYZ      -0.0000   XYYZ      -0.0000   YYYZ      -0.0000
      XXZZ    -312.2248   XYZZ     -54.9196   YYZZ    -133.9266
      XZZZ      -0.0000   YZZZ       0.0000   ZZZZ    -102.1345
 -----------------------------------------------------------------
 Calculating analytic gradient of the SCF energy
 Gradient of SCF Energy
            1           2           3           4           5           6
    1  -0.0004433   0.0007754   0.0021709  -0.0008323  -0.0025498   0.0008790
    2  -0.0011308   0.0009698   0.0019053   0.0014776  -0.0004286  -0.0027933
    3  -0.0000000  -0.0000000   0.0000000   0.0000000   0.0000000  -0.0000000
 Max gradient component =       2.793E-03
 RMS gradient           =       1.280E-03
 Gradient time:  CPU 16.54 s  wall 4.24 s
 Geometry Optimization Parameters
   NAtoms,    NIC,     NZ,  NCons,   NDum,   NFix, NCnnct, MaxDiis
        6      37       0       0       0       0       0       0

 Cartesian Hessian Update
 Hessian Updated using BFGS Update


** GEOMETRY OPTIMIZATION IN DELOCALIZED INTERNAL COORDINATES **
   Searching for a Minimum

   Optimization Cycle:  17

                       Coordinates (Angstroms)
     ATOM                X               Y               Z
      1  H         0.9561937178   -1.8321378996    0.0000000000
      2  Br       -1.9366950739   -1.5769509984    0.0000000000
      3  I         2.5089264205    0.4165080177    0.0000000000
      4  Br       -1.0232768812    1.5009261909    0.0000000000
      5  C         0.7533050050   -0.7694513377    0.0000000000
      6  C        -0.4974041401   -0.3228559908    0.0000000000
   Point Group: cs    Number of degrees of freedom:     9


   Energy is -12144.605721664

 Hessian Updated using BFGS Update

  9 Hessian modes will be used to form the next step
  Hessian Eigenvalues:
     0.053083    0.062300    0.201970    0.250792    0.300554    0.336214
     0.579403    0.934607    1.022418

 Minimum Search - Taking Simple RFO Step
 Searching for Lamda that Minimizes Along All modes
 Value Taken    Lamda =  -0.00005842
 Step Taken.  Stepsize is  0.027384

                             Maximum     Tolerance    Cnvgd?
         Gradient           0.002136      0.000300      NO
         Displacement       0.019020      0.001200      NO
         Energy change     -0.000055      0.000001      NO


 New Cartesian Coordinates Obtained by Inverse Iteration

 Displacement from previous Coordinates is:  0.020489
 ----------------------------------------------------------------
             Standard Nuclear Orientation (Angstroms)
    I     Atom           X                Y                Z
 ----------------------------------------------------------------
    1      H       0.9576817165    -1.8278776210     0.0000000000
    2      Br     -1.9345320714    -1.5813413092     0.0000000000
    3      I       2.5064563910     0.4117195446     0.0000000000
    4      Br     -1.0191758627     1.5007602336     0.0000000000
    5      C       0.7510988899    -0.7666715730     0.0000000000
    6      C      -0.5004800151    -0.3205512928     0.0000000000
 ----------------------------------------------------------------
 Molecular Point Group                 Cs    NOp =  2
 Largest Abelian Subgroup              Cs    NOp =  2
 Nuclear Repulsion Energy =  1038.6315412579 hartrees
 There are       68 alpha and       68 beta electrons
 Applying Cartesian multipole field
    Component          Value
    ---------          -----
     (2,0,0)        1.00000E-11
     (0,2,0)        2.00000E-11
     (0,0,2)       -3.00000E-11
 Nucleus-field energy     =     0.0000000311 hartrees
 Requested basis set is 6-311++G(d,p)
 There are 79 shells and 209 basis functions
 A cutoff of  1.0D-11 yielded   2375 shell pairs
 There are     17657 function pairs (     19856 Cartesian)
 Smallest overlap matrix eigenvalue = 4.88E-05
 Guess MOs from SCF MO coefficient file

 -----------------------------------------------------------------------
  General SCF calculation program by
  Eric Jon Sundstrom, Paul Horn, Yuezhi Mao, Dmitri Zuev, Alec White,
  David Stuck, Shaama M.S., Shane Yost, Joonho Lee, David Small,
  Daniel Levine, Susi Lehtola, Hugh Burton, Evgeny Epifanovsky
 -----------------------------------------------------------------------
 Exchange:     0.2000 Hartree-Fock + 0.0800 Slater + 0.7200 B88
 Correlation:  0.1900 VWN1RPA + 0.8100 LYP
 Using SG-1 standard quadrature grid
 using 4 threads for integral computing
 -------------------------------------------------------
 OpenMP Integral computing Module                
 Release: version 2.0, May 2017, Q-Chem Inc. Pleasanton 
 -------------------------------------------------------
 -------------------------------------------------------
 OpenMP BLAS3 based DFT computing Module                
 Release: version 1.0, May 2013, Q-Chem Inc. Pittsburgh 
 -------------------------------------------------------
 A restricted SCF calculation will be
 performed using DIIS
 SCF converges when DIIS error is below 1.0e-08
 ---------------------------------------
  Cycle       Energy         DIIS error
 ---------------------------------------
    1  -12144.6057358311      5.02e-05  
    2  -12144.6057550751      1.70e-05  
    3  -12144.6057531473      2.48e-05  
    4  -12144.6057569800      3.35e-06  
    5  -12144.6057570402      8.22e-07  
    6  -12144.6057570435      3.36e-07  
    7  -12144.6057570437      1.13e-07  
    8  -12144.6057570438      6.87e-08  
    9  -12144.6057570438      9.79e-09  Convergence criterion met
 ---------------------------------------
 SCF time:   CPU 45.47s  wall 12.00s 
 SCF   energy in the final basis set =   -12144.6057570438
 Total energy in the final basis set =   -12144.6057570438

 --------------------------------------------------------------
             Orbital Energies (a.u.) and Symmetries
 --------------------------------------------------------------

 Alpha MOs, Restricted
 -- Occupied --                  
******* -482.86 -482.86 -176.32 -165.72 -165.72 -165.72  -62.51
  1 A'    2 A'    3 A'    4 A'    5 A'    1 A"    6 A'    7 A'                 
-62.511 -56.333 -56.332 -56.328 -56.328 -56.327 -56.327 -35.814
  8 A'    9 A'   10 A'    2 A"   11 A'    3 A"   12 A'   13 A'                 
-31.308 -31.302 -31.301 -22.958 -22.957 -22.957 -22.952 -22.952
 14 A'    4 A"   15 A'   16 A'    5 A"   17 A'   18 A'    6 A"                 
-10.300 -10.248  -8.721  -8.719  -6.553  -6.552  -6.539  -6.538
 19 A'   20 A'   21 A'   22 A'   23 A'   24 A'    7 A"   25 A'                 
 -6.537  -6.537  -6.364  -4.776  -4.762  -4.761  -2.664  -2.663
  8 A"   26 A'   27 A'   28 A'    9 A"   29 A'   30 A'   31 A'                 
 -2.660  -2.659  -2.658  -2.658  -2.648  -2.648  -2.647  -2.647
 10 A"   32 A'   33 A'   11 A"   12 A"   34 A'   13 A"   35 A'                 
 -2.042  -2.038  -2.037  -2.024  -2.024  -0.888  -0.803  -0.774
 36 A'   14 A"   37 A'   38 A'   15 A"   39 A'   40 A'   41 A'                 
 -0.666  -0.563  -0.490  -0.455  -0.402  -0.378  -0.333  -0.318
 42 A'   43 A'   44 A'   45 A'   16 A"   46 A'   47 A'   17 A"                 
 -0.311  -0.305  -0.279  -0.257
 18 A"   48 A'   49 A'   19 A"                                                 
 -- Virtual --                   
 -0.072  -0.058  -0.048  -0.014   0.014   0.025   0.032   0.048
 50 A'   51 A'   20 A"   52 A'   53 A'   54 A'   55 A'   21 A"                 
  0.063   0.068   0.072   0.084   0.086   0.096   0.112   0.121
 56 A'   57 A'   22 A"   58 A'   23 A"   59 A'   60 A'   61 A'                 
  0.131   0.134   0.143   0.167   0.182   0.199   0.224   0.232
 62 A'   24 A"   63 A'   64 A'   65 A'   66 A'   67 A'   25 A"                 
  0.275   0.309   0.344   0.374   0.381   0.389   0.396   0.410
 68 A'   69 A'   70 A'   71 A'   72 A'   26 A"   27 A"   28 A"                 
  0.420   0.435   0.436   0.453   0.464   0.489   0.497   0.508
 73 A'   29 A"   74 A'   75 A'   76 A'   77 A'   30 A"   31 A"                 
  0.531   0.555   0.559   0.566   0.589   0.593   0.609   0.634
 32 A"   78 A'   33 A"   79 A'   34 A"   80 A'   81 A'   82 A'                 
  0.657   0.687   0.717   0.751   0.759   0.769   0.850   0.866
 83 A'   84 A'   85 A'   35 A"   86 A'   87 A'   88 A'   89 A'                 
  0.916   1.008   1.045   1.103   1.196   1.318   1.347   1.363
 90 A'   91 A'   92 A'   36 A"   37 A"   38 A"   93 A'   94 A'                 
  1.434   1.486   1.527   1.627   1.782   1.797   1.845   1.955
 39 A"   95 A'   96 A'   97 A'   98 A'   40 A"   99 A'   41 A"                 
  1.998   2.004   2.019   2.077   2.099   2.186   2.225   2.252
 42 A"  100 A'   43 A"  101 A'  102 A'  103 A'  104 A'  105 A'                 
  2.554   2.632   2.647   2.825   2.872   3.056   3.211   3.702
106 A'  107 A'   44 A"   45 A"  108 A'  109 A'  110 A'  111 A'                 
  3.952   3.966   3.981   3.983   4.001   4.011   4.020   4.028
 46 A"  112 A'   47 A"   48 A"   49 A"  113 A'  114 A'   50 A"                 
  4.084   4.090   4.099   4.200   4.243   4.366   4.377   4.420
115 A'   51 A"  116 A'  117 A'  118 A'  119 A'  120 A'  121 A'                 
  5.992   6.039   6.076   6.572   6.679   7.534   7.541   7.569
 52 A"  122 A'  123 A'  124 A'  125 A'   53 A"   54 A"  126 A'                 
  7.593   7.680   7.688  23.392  24.140  27.841  28.333  28.369
127 A'  128 A'  129 A'  130 A'  131 A'  132 A'   55 A"  133 A'                 
 28.383  28.526  28.536  28.547  28.586  28.680  47.851  47.942
134 A'   56 A"  135 A'   57 A"  136 A'  137 A'  138 A'  139 A'                 
127.877 127.905 127.930 151.639 289.729 289.737 289.761 289.797
 58 A"  140 A'  141 A'  142 A'   59 A"   60 A"  143 A'  144 A'                 
289.899 289.9061020.6291020.7441901.801
145 A'  146 A'  147 A'  148 A'  149 A'                                         

 Beta MOs, Restricted
 -- Occupied --                  
******* -482.86 -482.86 -176.32 -165.72 -165.72 -165.72  -62.51
  1 A'    2 A'    3 A'    4 A'    5 A'    1 A"    6 A'    7 A'                 
-62.511 -56.333 -56.332 -56.328 -56.328 -56.327 -56.327 -35.814
  8 A'    9 A'   10 A'    2 A"   11 A'    3 A"   12 A'   13 A'                 
-31.308 -31.302 -31.301 -22.958 -22.957 -22.957 -22.952 -22.952
 14 A'    4 A"   15 A'   16 A'    5 A"   17 A'   18 A'    6 A"                 
-10.300 -10.248  -8.721  -8.719  -6.553  -6.552  -6.539  -6.538
 19 A'   20 A'   21 A'   22 A'   23 A'   24 A'    7 A"   25 A'                 
 -6.537  -6.537  -6.364  -4.776  -4.762  -4.761  -2.664  -2.663
  8 A"   26 A'   27 A'   28 A'    9 A"   29 A'   30 A'   31 A'                 
 -2.660  -2.659  -2.658  -2.658  -2.648  -2.648  -2.647  -2.647
 10 A"   32 A'   33 A'   11 A"   12 A"   34 A'   13 A"   35 A'                 
 -2.042  -2.038  -2.037  -2.024  -2.024  -0.888  -0.803  -0.774
 36 A'   14 A"   37 A'   38 A'   15 A"   39 A'   40 A'   41 A'                 
 -0.666  -0.563  -0.490  -0.455  -0.402  -0.378  -0.333  -0.318
 42 A'   43 A'   44 A'   45 A'   16 A"   46 A'   47 A'   17 A"                 
 -0.311  -0.305  -0.279  -0.257
 18 A"   48 A'   49 A'   19 A"                                                 
 -- Virtual --                   
 -0.072  -0.058  -0.048  -0.014   0.014   0.025   0.032   0.048
 50 A'   51 A'   20 A"   52 A'   53 A'   54 A'   55 A'   21 A"                 
  0.063   0.068   0.072   0.084   0.086   0.096   0.112   0.121
 56 A'   57 A'   22 A"   58 A'   23 A"   59 A'   60 A'   61 A'                 
  0.131   0.134   0.143   0.167   0.182   0.199   0.224   0.232
 62 A'   24 A"   63 A'   64 A'   65 A'   66 A'   67 A'   25 A"                 
  0.275   0.309   0.344   0.374   0.381   0.389   0.396   0.410
 68 A'   69 A'   70 A'   71 A'   72 A'   26 A"   27 A"   28 A"                 
  0.420   0.435   0.436   0.453   0.464   0.489   0.497   0.508
 73 A'   29 A"   74 A'   75 A'   76 A'   77 A'   30 A"   31 A"                 
  0.531   0.555   0.559   0.566   0.589   0.593   0.609   0.634
 32 A"   78 A'   33 A"   79 A'   34 A"   80 A'   81 A'   82 A'                 
  0.657   0.687   0.717   0.751   0.759   0.769   0.850   0.866
 83 A'   84 A'   85 A'   35 A"   86 A'   87 A'   88 A'   89 A'                 
  0.916   1.008   1.045   1.103   1.196   1.318   1.347   1.363
 90 A'   91 A'   92 A'   36 A"   37 A"   38 A"   93 A'   94 A'                 
  1.434   1.486   1.527   1.627   1.782   1.797   1.845   1.955
 39 A"   95 A'   96 A'   97 A'   98 A'   40 A"   99 A'   41 A"                 
  1.998   2.004   2.019   2.077   2.099   2.186   2.225   2.252
 42 A"  100 A'   43 A"  101 A'  102 A'  103 A'  104 A'  105 A'                 
  2.554   2.632   2.647   2.825   2.872   3.056   3.211   3.702
106 A'  107 A'   44 A"   45 A"  108 A'  109 A'  110 A'  111 A'                 
  3.952   3.966   3.981   3.983   4.001   4.011   4.020   4.028
 46 A"  112 A'   47 A"   48 A"   49 A"  113 A'  114 A'   50 A"                 
  4.084   4.090   4.099   4.200   4.243   4.366   4.377   4.420
115 A'   51 A"  116 A'  117 A'  118 A'  119 A'  120 A'  121 A'                 
  5.992   6.039   6.076   6.572   6.679   7.534   7.541   7.569
 52 A"  122 A'  123 A'  124 A'  125 A'   53 A"   54 A"  126 A'                 
  7.593   7.680   7.688  23.392  24.140  27.841  28.333  28.369
127 A'  128 A'  129 A'  130 A'  131 A'  132 A'   55 A"  133 A'                 
 28.383  28.526  28.536  28.547  28.586  28.680  47.851  47.942
134 A'   56 A"  135 A'   57 A"  136 A'  137 A'  138 A'  139 A'                 
127.877 127.905 127.930 151.639 289.729 289.737 289.761 289.797
 58 A"  140 A'  141 A'  142 A'   59 A"   60 A"  143 A'  144 A'                 
289.899 289.9061020.6291020.7441901.801
145 A'  146 A'  147 A'  148 A'  149 A'                                         
 --------------------------------------------------------------

          Ground-State Mulliken Net Atomic Charges

     Atom                 Charge (a.u.)
  ----------------------------------------
      1 H                     0.211480
      2 Br                   -0.072865
      3 I                     0.101369
      4 Br                   -0.086784
      5 C                    -0.279232
      6 C                     0.126032
  ----------------------------------------
  Sum of atomic charges =     0.000000

 -----------------------------------------------------------------
                    Cartesian Multipole Moments
 -----------------------------------------------------------------
    Charge (ESU x 10^10)
                 0.0000
    Dipole Moment (Debye)
         X       0.4041      Y      -0.4658      Z      -0.0000
       Tot       0.6167
    Quadrupole Moments (Debye-Ang)
        XX     -75.0479     XY       0.5679     YY     -72.8096
        XZ      -0.0000     YZ      -0.0000     ZZ     -78.7273
    Octopole Moments (Debye-Ang^2)
       XXX     -49.4866    XXY       0.8446    XYY     -21.4494
       YYY      -7.1662    XXZ       0.0000    XYZ       0.0000
       YYZ      -0.0000    XZZ     -19.7810    YZZ      -2.5873
       ZZZ      -0.0000
    Hexadecapole Moments (Debye-Ang^3)
      XXXX   -1646.7377   XXXY    -104.7515   XXYY    -367.3866
      XYYY    -163.8131   YYYY    -639.8545   XXXZ      -0.0000
      XXYZ      -0.0000   XYYZ      -0.0000   YYYZ      -0.0000
      XXZZ    -311.5351   XYZZ     -54.7967   YYZZ    -134.0014
      XZZZ       0.0000   YZZZ      -0.0000   ZZZZ    -102.1000
 -----------------------------------------------------------------
 Calculating analytic gradient of the SCF energy
 Gradient of SCF Energy
            1           2           3           4           5           6
    1   0.0000318   0.0010156   0.0013401   0.0001295  -0.0018908  -0.0006262
    2  -0.0005413   0.0004976   0.0009826   0.0002648  -0.0001176  -0.0010862
    3   0.0000000  -0.0000000  -0.0000000  -0.0000000  -0.0000000   0.0000000
 Max gradient component =       1.891E-03
 RMS gradient           =       7.296E-04
 Gradient time:  CPU 16.86 s  wall 4.33 s
 Geometry Optimization Parameters
   NAtoms,    NIC,     NZ,  NCons,   NDum,   NFix, NCnnct, MaxDiis
        6      37       0       0       0       0       0       0

 Cartesian Hessian Update
 Hessian Updated using BFGS Update


** GEOMETRY OPTIMIZATION IN DELOCALIZED INTERNAL COORDINATES **
   Searching for a Minimum

   Optimization Cycle:  18

                       Coordinates (Angstroms)
     ATOM                X               Y               Z
      1  H         0.9576817165   -1.8278776210    0.0000000000
      2  Br       -1.9345320714   -1.5813413092    0.0000000000
      3  I         2.5064563910    0.4117195446    0.0000000000
      4  Br       -1.0191758627    1.5007602336    0.0000000000
      5  C         0.7510988899   -0.7666715730    0.0000000000
      6  C        -0.5004800151   -0.3205512928    0.0000000000
   Point Group: cs    Number of degrees of freedom:     9


   Energy is -12144.605757044

 Hessian Updated using BFGS Update

  9 Hessian modes will be used to form the next step
  Hessian Eigenvalues:
     0.049476    0.059409    0.201821    0.251326    0.299752    0.314202
     0.576341    0.884249    1.034535

 Minimum Search - Taking Simple RFO Step
 Searching for Lamda that Minimizes Along All modes
 Value Taken    Lamda =  -0.00000990
 Step Taken.  Stepsize is  0.010321

                             Maximum     Tolerance    Cnvgd?
         Gradient           0.001117      0.000300      NO
         Displacement       0.007703      0.001200      NO
         Energy change     -0.000035      0.000001      NO


 New Cartesian Coordinates Obtained by Inverse Iteration

 Displacement from previous Coordinates is:  0.006503
 ----------------------------------------------------------------
             Standard Nuclear Orientation (Angstroms)
    I     Atom           X                Y                Z
 ----------------------------------------------------------------
    1      H       0.9594467993    -1.8263993207     0.0000000000
    2      Br     -1.9351418015    -1.5809966484     0.0000000000
    3      I       2.5056607725     0.4097909025     0.0000000000
    4      Br     -1.0193943823     1.4998009341     0.0000000000
    5      C       0.7513038336    -0.7661310277     0.0000000000
    6      C      -0.5008261734    -0.3200268577     0.0000000000
 ----------------------------------------------------------------
 Molecular Point Group                 Cs    NOp =  2
 Largest Abelian Subgroup              Cs    NOp =  2
 Nuclear Repulsion Energy =  1038.9130064009 hartrees
 There are       68 alpha and       68 beta electrons
 Applying Cartesian multipole field
    Component          Value
    ---------          -----
     (2,0,0)        1.00000E-11
     (0,2,0)        2.00000E-11
     (0,0,2)       -3.00000E-11
 Nucleus-field energy     =     0.0000000311 hartrees
 Requested basis set is 6-311++G(d,p)
 There are 79 shells and 209 basis functions
 A cutoff of  1.0D-11 yielded   2375 shell pairs
 There are     17657 function pairs (     19856 Cartesian)
 Smallest overlap matrix eigenvalue = 4.89E-05
 Guess MOs from SCF MO coefficient file

 -----------------------------------------------------------------------
  General SCF calculation program by
  Eric Jon Sundstrom, Paul Horn, Yuezhi Mao, Dmitri Zuev, Alec White,
  David Stuck, Shaama M.S., Shane Yost, Joonho Lee, David Small,
  Daniel Levine, Susi Lehtola, Hugh Burton, Evgeny Epifanovsky
 -----------------------------------------------------------------------
 Exchange:     0.2000 Hartree-Fock + 0.0800 Slater + 0.7200 B88
 Correlation:  0.1900 VWN1RPA + 0.8100 LYP
 Using SG-1 standard quadrature grid
 using 4 threads for integral computing
 -------------------------------------------------------
 OpenMP Integral computing Module                
 Release: version 2.0, May 2017, Q-Chem Inc. Pleasanton 
 -------------------------------------------------------
 -------------------------------------------------------
 OpenMP BLAS3 based DFT computing Module                
 Release: version 1.0, May 2013, Q-Chem Inc. Pittsburgh 
 -------------------------------------------------------
 A restricted SCF calculation will be
 performed using DIIS
 SCF converges when DIIS error is below 1.0e-08
 ---------------------------------------
  Cycle       Energy         DIIS error
 ---------------------------------------
    1  -12144.6057621172      1.62e-05  
    2  -12144.6057634514      7.82e-06  
    3  -12144.6057632558      9.74e-06  
    4  -12144.6057638234      1.10e-06  
    5  -12144.6057638297      3.75e-07  
    6  -12144.6057638300      1.82e-07  
    7  -12144.6057638302      4.27e-08  
    8  -12144.6057638302      1.62e-08  
    9  -12144.6057638302      2.19e-09  Convergence criterion met
 ---------------------------------------
 SCF time:   CPU 45.44s  wall 12.00s 
 SCF   energy in the final basis set =   -12144.6057638302
 Total energy in the final basis set =   -12144.6057638302

 --------------------------------------------------------------
             Orbital Energies (a.u.) and Symmetries
 --------------------------------------------------------------

 Alpha MOs, Restricted
 -- Occupied --                  
******* -482.86 -482.86 -176.32 -165.72 -165.72 -165.72  -62.51
  1 A'    2 A'    3 A'    4 A'    5 A'    1 A"    6 A'    7 A'                 
-62.511 -56.333 -56.331 -56.329 -56.328 -56.327 -56.327 -35.814
  8 A'    9 A'   10 A'    2 A"   11 A'    3 A"   12 A'   13 A'                 
-31.308 -31.302 -31.301 -22.958 -22.957 -22.957 -22.952 -22.952
 14 A'    4 A"   15 A'   16 A'    5 A"   17 A'   18 A'    6 A"                 
-10.300 -10.248  -8.721  -8.719  -6.553  -6.552  -6.539  -6.538
 19 A'   20 A'   21 A'   22 A'   23 A'   24 A'    7 A"   25 A'                 
 -6.537  -6.537  -6.364  -4.776  -4.762  -4.761  -2.664  -2.663
  8 A"   26 A'   27 A'   28 A'    9 A"   29 A'   30 A'   31 A'                 
 -2.660  -2.659  -2.658  -2.658  -2.648  -2.648  -2.647  -2.647
 10 A"   32 A'   33 A'   11 A"   12 A"   34 A'   13 A"   35 A'                 
 -2.042  -2.038  -2.037  -2.024  -2.024  -0.888  -0.803  -0.775
 36 A'   14 A"   37 A'   38 A'   15 A"   39 A'   40 A'   41 A'                 
 -0.666  -0.563  -0.490  -0.455  -0.402  -0.378  -0.333  -0.318
 42 A'   43 A'   44 A'   45 A'   16 A"   46 A'   47 A'   17 A"                 
 -0.311  -0.305  -0.279  -0.257
 18 A"   48 A'   49 A'   19 A"                                                 
 -- Virtual --                   
 -0.072  -0.058  -0.048  -0.014   0.014   0.025   0.032   0.048
 50 A'   51 A'   20 A"   52 A'   53 A'   54 A'   55 A'   21 A"                 
  0.063   0.068   0.072   0.084   0.086   0.096   0.112   0.121
 56 A'   57 A'   22 A"   58 A'   23 A"   59 A'   60 A'   61 A'                 
  0.131   0.134   0.143   0.167   0.182   0.199   0.224   0.232
 62 A'   24 A"   63 A'   64 A'   65 A'   66 A'   67 A'   25 A"                 
  0.275   0.309   0.345   0.374   0.381   0.389   0.396   0.410
 68 A'   69 A'   70 A'   71 A'   72 A'   26 A"   27 A"   28 A"                 
  0.420   0.435   0.436   0.453   0.464   0.489   0.497   0.508
 73 A'   29 A"   74 A'   75 A'   76 A'   77 A'   30 A"   31 A"                 
  0.531   0.555   0.559   0.566   0.589   0.594   0.609   0.634
 32 A"   78 A'   33 A"   79 A'   34 A"   80 A'   81 A'   82 A'                 
  0.658   0.687   0.717   0.751   0.759   0.769   0.850   0.866
 83 A'   84 A'   85 A'   35 A"   86 A'   87 A'   88 A'   89 A'                 
  0.916   1.008   1.045   1.103   1.196   1.318   1.347   1.363
 90 A'   91 A'   92 A'   36 A"   37 A"   38 A"   93 A'   94 A'                 
  1.434   1.486   1.527   1.627   1.782   1.796   1.846   1.955
 39 A"   95 A'   96 A'   97 A'   98 A'   40 A"   99 A'   41 A"                 
  1.998   2.004   2.020   2.077   2.099   2.186   2.225   2.252
 42 A"  100 A'   43 A"  101 A'  102 A'  103 A'  104 A'  105 A'                 
  2.555   2.632   2.647   2.825   2.873   3.056   3.211   3.703
106 A'  107 A'   44 A"   45 A"  108 A'  109 A'  110 A'  111 A'                 
  3.952   3.966   3.981   3.983   4.001   4.011   4.020   4.028
 46 A"  112 A'   47 A"   48 A"   49 A"  113 A'  114 A'   50 A"                 
  4.084   4.090   4.099   4.200   4.243   4.366   4.377   4.421
115 A'   51 A"  116 A'  117 A'  118 A'  119 A'  120 A'  121 A'                 
  5.992   6.039   6.076   6.572   6.679   7.534   7.541   7.569
 52 A"  122 A'  123 A'  124 A'  125 A'   53 A"   54 A"  126 A'                 
  7.593   7.680   7.688  23.393  24.139  27.841  28.333  28.369
127 A'  128 A'  129 A'  130 A'  131 A'  132 A'   55 A"  133 A'                 
 28.383  28.526  28.536  28.547  28.586  28.680  47.851  47.942
134 A'   56 A"  135 A'   57 A"  136 A'  137 A'  138 A'  139 A'                 
127.877 127.905 127.931 151.639 289.729 289.737 289.761 289.797
 58 A"  140 A'  141 A'  142 A'   59 A"   60 A"  143 A'  144 A'                 
289.899 289.9061020.6291020.7441901.801
145 A'  146 A'  147 A'  148 A'  149 A'                                         

 Beta MOs, Restricted
 -- Occupied --                  
******* -482.86 -482.86 -176.32 -165.72 -165.72 -165.72  -62.51
  1 A'    2 A'    3 A'    4 A'    5 A'    1 A"    6 A'    7 A'                 
-62.511 -56.333 -56.331 -56.329 -56.328 -56.327 -56.327 -35.814
  8 A'    9 A'   10 A'    2 A"   11 A'    3 A"   12 A'   13 A'                 
-31.308 -31.302 -31.301 -22.958 -22.957 -22.957 -22.952 -22.952
 14 A'    4 A"   15 A'   16 A'    5 A"   17 A'   18 A'    6 A"                 
-10.300 -10.248  -8.721  -8.719  -6.553  -6.552  -6.539  -6.538
 19 A'   20 A'   21 A'   22 A'   23 A'   24 A'    7 A"   25 A'                 
 -6.537  -6.537  -6.364  -4.776  -4.762  -4.761  -2.664  -2.663
  8 A"   26 A'   27 A'   28 A'    9 A"   29 A'   30 A'   31 A'                 
 -2.660  -2.659  -2.658  -2.658  -2.648  -2.648  -2.647  -2.647
 10 A"   32 A'   33 A'   11 A"   12 A"   34 A'   13 A"   35 A'                 
 -2.042  -2.038  -2.037  -2.024  -2.024  -0.888  -0.803  -0.775
 36 A'   14 A"   37 A'   38 A'   15 A"   39 A'   40 A'   41 A'                 
 -0.666  -0.563  -0.490  -0.455  -0.402  -0.378  -0.333  -0.318
 42 A'   43 A'   44 A'   45 A'   16 A"   46 A'   47 A'   17 A"                 
 -0.311  -0.305  -0.279  -0.257
 18 A"   48 A'   49 A'   19 A"                                                 
 -- Virtual --                   
 -0.072  -0.058  -0.048  -0.014   0.014   0.025   0.032   0.048
 50 A'   51 A'   20 A"   52 A'   53 A'   54 A'   55 A'   21 A"                 
  0.063   0.068   0.072   0.084   0.086   0.096   0.112   0.121
 56 A'   57 A'   22 A"   58 A'   23 A"   59 A'   60 A'   61 A'                 
  0.131   0.134   0.143   0.167   0.182   0.199   0.224   0.232
 62 A'   24 A"   63 A'   64 A'   65 A'   66 A'   67 A'   25 A"                 
  0.275   0.309   0.345   0.374   0.381   0.389   0.396   0.410
 68 A'   69 A'   70 A'   71 A'   72 A'   26 A"   27 A"   28 A"                 
  0.420   0.435   0.436   0.453   0.464   0.489   0.497   0.508
 73 A'   29 A"   74 A'   75 A'   76 A'   77 A'   30 A"   31 A"                 
  0.531   0.555   0.559   0.566   0.589   0.594   0.609   0.634
 32 A"   78 A'   33 A"   79 A'   34 A"   80 A'   81 A'   82 A'                 
  0.658   0.687   0.717   0.751   0.759   0.769   0.850   0.866
 83 A'   84 A'   85 A'   35 A"   86 A'   87 A'   88 A'   89 A'                 
  0.916   1.008   1.045   1.103   1.196   1.318   1.347   1.363
 90 A'   91 A'   92 A'   36 A"   37 A"   38 A"   93 A'   94 A'                 
  1.434   1.486   1.527   1.627   1.782   1.796   1.846   1.955
 39 A"   95 A'   96 A'   97 A'   98 A'   40 A"   99 A'   41 A"                 
  1.998   2.004   2.020   2.077   2.099   2.186   2.225   2.252
 42 A"  100 A'   43 A"  101 A'  102 A'  103 A'  104 A'  105 A'                 
  2.555   2.632   2.647   2.825   2.873   3.056   3.211   3.703
106 A'  107 A'   44 A"   45 A"  108 A'  109 A'  110 A'  111 A'                 
  3.952   3.966   3.981   3.983   4.001   4.011   4.020   4.028
 46 A"  112 A'   47 A"   48 A"   49 A"  113 A'  114 A'   50 A"                 
  4.084   4.090   4.099   4.200   4.243   4.366   4.377   4.421
115 A'   51 A"  116 A'  117 A'  118 A'  119 A'  120 A'  121 A'                 
  5.992   6.039   6.076   6.572   6.679   7.534   7.541   7.569
 52 A"  122 A'  123 A'  124 A'  125 A'   53 A"   54 A"  126 A'                 
  7.593   7.680   7.688  23.393  24.139  27.841  28.333  28.369
127 A'  128 A'  129 A'  130 A'  131 A'  132 A'   55 A"  133 A'                 
 28.383  28.526  28.536  28.547  28.586  28.680  47.851  47.942
134 A'   56 A"  135 A'   57 A"  136 A'  137 A'  138 A'  139 A'                 
127.877 127.905 127.931 151.639 289.729 289.737 289.761 289.797
 58 A"  140 A'  141 A'  142 A'   59 A"   60 A"  143 A'  144 A'                 
289.899 289.9061020.6291020.7441901.801
145 A'  146 A'  147 A'  148 A'  149 A'                                         
 --------------------------------------------------------------

          Ground-State Mulliken Net Atomic Charges

     Atom                 Charge (a.u.)
  ----------------------------------------
      1 H                     0.211919
      2 Br                   -0.073106
      3 I                     0.101768
      4 Br                   -0.086497
      5 C                    -0.280562
      6 C                     0.126479
  ----------------------------------------
  Sum of atomic charges =     0.000000

 -----------------------------------------------------------------
                    Cartesian Multipole Moments
 -----------------------------------------------------------------
    Charge (ESU x 10^10)
                 0.0000
    Dipole Moment (Debye)
         X       0.4064      Y      -0.4610      Z      -0.0000
       Tot       0.6146
    Quadrupole Moments (Debye-Ang)
        XX     -75.0436     XY       0.5528     YY     -72.8203
        XZ      -0.0000     YZ      -0.0000     ZZ     -78.7221
    Octopole Moments (Debye-Ang^2)
       XXX     -49.3543    XXY       0.8851    XYY     -21.4200
       YYY      -6.9722    XXZ      -0.0000    XYZ       0.0000
       YYZ      -0.0000    XZZ     -19.7356    YZZ      -2.5214
       ZZZ      -0.0000
    Hexadecapole Moments (Debye-Ang^3)
      XXXX   -1646.3461   XXXY    -104.5163   XXYY    -367.2747
      XYYY    -163.4980   YYYY    -639.2112   XXXZ      -0.0000
      XXYZ      -0.0000   XYYZ      -0.0000   YYYZ      -0.0000
      XXZZ    -311.4607   XYZZ     -54.6743   YYZZ    -133.8686
      XZZZ      -0.0000   YZZZ      -0.0000   ZZZZ    -102.0861
 -----------------------------------------------------------------
 Calculating analytic gradient of the SCF energy
 Gradient of SCF Energy
            1           2           3           4           5           6
    1   0.0002218   0.0008978   0.0009201   0.0002404  -0.0011501  -0.0011300
    2  -0.0000809   0.0004886   0.0005655  -0.0002706  -0.0003431  -0.0003595
    3   0.0000000   0.0000000  -0.0000000  -0.0000000  -0.0000000   0.0000000
 Max gradient component =       1.150E-03
 RMS gradient           =       5.398E-04
 Gradient time:  CPU 16.69 s  wall 4.28 s
 Geometry Optimization Parameters
   NAtoms,    NIC,     NZ,  NCons,   NDum,   NFix, NCnnct, MaxDiis
        6      37       0       0       0       0       0       0

 Cartesian Hessian Update
 Hessian Updated using BFGS Update


** GEOMETRY OPTIMIZATION IN DELOCALIZED INTERNAL COORDINATES **
   Searching for a Minimum

   Optimization Cycle:  19

                       Coordinates (Angstroms)
     ATOM                X               Y               Z
      1  H         0.9594467993   -1.8263993207    0.0000000000
      2  Br       -1.9351418015   -1.5809966484    0.0000000000
      3  I         2.5056607725    0.4097909025    0.0000000000
      4  Br       -1.0193943823    1.4998009341    0.0000000000
      5  C         0.7513038336   -0.7661310277    0.0000000000
      6  C        -0.5008261734   -0.3200268577    0.0000000000
   Point Group: cs    Number of degrees of freedom:     9


   Energy is -12144.605763830

 Hessian Updated using BFGS Update

  9 Hessian modes will be used to form the next step
  Hessian Eigenvalues:
     0.045890    0.061099    0.201037    0.250395    0.278198    0.304091
     0.551447    0.693042    1.020958

 Minimum Search - Taking Simple RFO Step
 Searching for Lamda that Minimizes Along All modes
 Value Taken    Lamda =  -0.00000554
 Step Taken.  Stepsize is  0.006436

                             Maximum     Tolerance    Cnvgd?
         Gradient           0.000933      0.000300      NO
         Displacement       0.004914      0.001200      NO
         Energy change     -0.000007      0.000001      NO


 New Cartesian Coordinates Obtained by Inverse Iteration

 Displacement from previous Coordinates is:  0.004377
 ----------------------------------------------------------------
             Standard Nuclear Orientation (Angstroms)
    I     Atom           X                Y                Z
 ----------------------------------------------------------------
    1      H       0.9602791181    -1.8257375758     0.0000000000
    2      Br     -1.9358652735    -1.5804081438     0.0000000000
    3      I       2.5050762508     0.4087476202     0.0000000000
    4      Br     -1.0201509443     1.4991181870     0.0000000000
    5      C       0.7520011846    -0.7659678396     0.0000000000
    6      C      -0.5002912877    -0.3197142659     0.0000000000
 ----------------------------------------------------------------
 Molecular Point Group                 Cs    NOp =  2
 Largest Abelian Subgroup              Cs    NOp =  2
 Nuclear Repulsion Energy =  1039.0627783528 hartrees
 There are       68 alpha and       68 beta electrons
 Applying Cartesian multipole field
    Component          Value
    ---------          -----
     (2,0,0)        1.00000E-11
     (0,2,0)        2.00000E-11
     (0,0,2)       -3.00000E-11
 Nucleus-field energy     =     0.0000000311 hartrees
 Requested basis set is 6-311++G(d,p)
 There are 79 shells and 209 basis functions
 A cutoff of  1.0D-11 yielded   2375 shell pairs
 There are     17657 function pairs (     19856 Cartesian)
 Smallest overlap matrix eigenvalue = 4.88E-05
 Guess MOs from SCF MO coefficient file

 -----------------------------------------------------------------------
  General SCF calculation program by
  Eric Jon Sundstrom, Paul Horn, Yuezhi Mao, Dmitri Zuev, Alec White,
  David Stuck, Shaama M.S., Shane Yost, Joonho Lee, David Small,
  Daniel Levine, Susi Lehtola, Hugh Burton, Evgeny Epifanovsky
 -----------------------------------------------------------------------
 Exchange:     0.2000 Hartree-Fock + 0.0800 Slater + 0.7200 B88
 Correlation:  0.1900 VWN1RPA + 0.8100 LYP
 Using SG-1 standard quadrature grid
 using 4 threads for integral computing
 -------------------------------------------------------
 OpenMP Integral computing Module                
 Release: version 2.0, May 2017, Q-Chem Inc. Pleasanton 
 -------------------------------------------------------
 -------------------------------------------------------
 OpenMP BLAS3 based DFT computing Module                
 Release: version 1.0, May 2013, Q-Chem Inc. Pittsburgh 
 -------------------------------------------------------
 A restricted SCF calculation will be
 performed using DIIS
 SCF converges when DIIS error is below 1.0e-08
 ---------------------------------------
  Cycle       Energy         DIIS error
 ---------------------------------------
    1  -12144.6057667608      1.21e-05  
    2  -12144.6057675167      7.38e-06  
    3  -12144.6057674789      7.83e-06  
    4  -12144.6057678236      1.01e-06  
    5  -12144.6057678290      4.04e-07  
    6  -12144.6057678295      1.55e-07  
    7  -12144.6057678297      4.73e-08  
    8  -12144.6057678298      8.49e-09  Convergence criterion met
 ---------------------------------------
 SCF time:   CPU 40.41s  wall 10.00s 
 SCF   energy in the final basis set =   -12144.6057678298
 Total energy in the final basis set =   -12144.6057678298

 --------------------------------------------------------------
             Orbital Energies (a.u.) and Symmetries
 --------------------------------------------------------------

 Alpha MOs, Restricted
 -- Occupied --                  
******* -482.86 -482.86 -176.32 -165.72 -165.72 -165.72  -62.51
  1 A'    2 A'    3 A'    4 A'    5 A'    1 A"    6 A'    7 A'                 
-62.511 -56.333 -56.331 -56.329 -56.328 -56.327 -56.327 -35.815
  8 A'    9 A'   10 A'    2 A"   11 A'    3 A"   12 A'   13 A'                 
-31.308 -31.302 -31.301 -22.958 -22.957 -22.957 -22.952 -22.952
 14 A'    4 A"   15 A'   16 A'    5 A"   17 A'   18 A'    6 A"                 
-10.300 -10.248  -8.721  -8.719  -6.553  -6.552  -6.539  -6.538
 19 A'   20 A'   21 A'   22 A'   23 A'   24 A'    7 A"   25 A'                 
 -6.537  -6.537  -6.364  -4.776  -4.762  -4.761  -2.664  -2.662
  8 A"   26 A'   27 A'   28 A'    9 A"   29 A'   30 A'   31 A'                 
 -2.660  -2.659  -2.658  -2.658  -2.648  -2.648  -2.647  -2.647
 10 A"   32 A'   33 A'   11 A"   12 A"   34 A'   13 A"   35 A'                 
 -2.042  -2.038  -2.037  -2.024  -2.024  -0.888  -0.803  -0.775
 36 A'   14 A"   37 A'   38 A'   15 A"   39 A'   40 A'   41 A'                 
 -0.666  -0.564  -0.490  -0.455  -0.402  -0.378  -0.333  -0.318
 42 A'   43 A'   44 A'   45 A'   16 A"   46 A'   47 A'   17 A"                 
 -0.312  -0.305  -0.280  -0.257
 18 A"   48 A'   49 A'   19 A"                                                 
 -- Virtual --                   
 -0.071  -0.057  -0.048  -0.014   0.014   0.025   0.032   0.048
 50 A'   51 A'   20 A"   52 A'   53 A'   54 A'   55 A'   21 A"                 
  0.063   0.068   0.072   0.084   0.086   0.096   0.112   0.121
 56 A'   57 A'   22 A"   58 A'   23 A"   59 A'   60 A'   61 A'                 
  0.132   0.134   0.143   0.167   0.182   0.199   0.224   0.232
 62 A'   24 A"   63 A'   64 A'   65 A'   66 A'   67 A'   25 A"                 
  0.275   0.309   0.345   0.374   0.381   0.390   0.396   0.410
 68 A'   69 A'   70 A'   71 A'   72 A'   26 A"   27 A"   28 A"                 
  0.420   0.435   0.436   0.453   0.464   0.489   0.497   0.508
 73 A'   29 A"   74 A'   75 A'   76 A'   77 A'   30 A"   31 A"                 
  0.531   0.555   0.559   0.566   0.589   0.594   0.610   0.635
 32 A"   78 A'   33 A"   79 A'   34 A"   80 A'   81 A'   82 A'                 
  0.658   0.687   0.717   0.751   0.759   0.769   0.851   0.866
 83 A'   84 A'   85 A'   35 A"   86 A'   87 A'   88 A'   89 A'                 
  0.915   1.008   1.045   1.103   1.197   1.318   1.348   1.363
 90 A'   91 A'   92 A'   36 A"   37 A"   38 A"   93 A'   94 A'                 
  1.434   1.486   1.528   1.627   1.782   1.796   1.846   1.955
 39 A"   95 A'   96 A'   97 A'   98 A'   40 A"   99 A'   41 A"                 
  1.998   2.005   2.020   2.077   2.099   2.186   2.225   2.252
 42 A"  100 A'   43 A"  101 A'  102 A'  103 A'  104 A'  105 A'                 
  2.555   2.633   2.647   2.825   2.873   3.055   3.211   3.704
106 A'  107 A'   44 A"   45 A"  108 A'  109 A'  110 A'  111 A'                 
  3.952   3.966   3.981   3.983   4.001   4.011   4.020   4.028
 46 A"  112 A'   47 A"   48 A"   49 A"  113 A'  114 A'   50 A"                 
  4.084   4.090   4.099   4.200   4.243   4.366   4.377   4.421
115 A'   51 A"  116 A'  117 A'  118 A'  119 A'  120 A'  121 A'                 
  5.992   6.039   6.076   6.572   6.679   7.534   7.541   7.569
 52 A"  122 A'  123 A'  124 A'  125 A'   53 A"   54 A"  126 A'                 
  7.593   7.680   7.688  23.393  24.138  27.841  28.333  28.369
127 A'  128 A'  129 A'  130 A'  131 A'  132 A'   55 A"  133 A'                 
 28.383  28.526  28.536  28.547  28.586  28.680  47.851  47.942
134 A'   56 A"  135 A'   57 A"  136 A'  137 A'  138 A'  139 A'                 
127.877 127.905 127.931 151.639 289.729 289.737 289.761 289.797
 58 A"  140 A'  141 A'  142 A'   59 A"   60 A"  143 A'  144 A'                 
289.899 289.9061020.6291020.7441901.802
145 A'  146 A'  147 A'  148 A'  149 A'                                         

 Beta MOs, Restricted
 -- Occupied --                  
******* -482.86 -482.86 -176.32 -165.72 -165.72 -165.72  -62.51
  1 A'    2 A'    3 A'    4 A'    5 A'    1 A"    6 A'    7 A'                 
-62.511 -56.333 -56.331 -56.329 -56.328 -56.327 -56.327 -35.815
  8 A'    9 A'   10 A'    2 A"   11 A'    3 A"   12 A'   13 A'                 
-31.308 -31.302 -31.301 -22.958 -22.957 -22.957 -22.952 -22.952
 14 A'    4 A"   15 A'   16 A'    5 A"   17 A'   18 A'    6 A"                 
-10.300 -10.248  -8.721  -8.719  -6.553  -6.552  -6.539  -6.538
 19 A'   20 A'   21 A'   22 A'   23 A'   24 A'    7 A"   25 A'                 
 -6.537  -6.537  -6.364  -4.776  -4.762  -4.761  -2.664  -2.662
  8 A"   26 A'   27 A'   28 A'    9 A"   29 A'   30 A'   31 A'                 
 -2.660  -2.659  -2.658  -2.658  -2.648  -2.648  -2.647  -2.647
 10 A"   32 A'   33 A'   11 A"   12 A"   34 A'   13 A"   35 A'                 
 -2.042  -2.038  -2.037  -2.024  -2.024  -0.888  -0.803  -0.775
 36 A'   14 A"   37 A'   38 A'   15 A"   39 A'   40 A'   41 A'                 
 -0.666  -0.564  -0.490  -0.455  -0.402  -0.378  -0.333  -0.318
 42 A'   43 A'   44 A'   45 A'   16 A"   46 A'   47 A'   17 A"                 
 -0.312  -0.305  -0.280  -0.257
 18 A"   48 A'   49 A'   19 A"                                                 
 -- Virtual --                   
 -0.071  -0.057  -0.048  -0.014   0.014   0.025   0.032   0.048
 50 A'   51 A'   20 A"   52 A'   53 A'   54 A'   55 A'   21 A"                 
  0.063   0.068   0.072   0.084   0.086   0.096   0.112   0.121
 56 A'   57 A'   22 A"   58 A'   23 A"   59 A'   60 A'   61 A'                 
  0.132   0.134   0.143   0.167   0.182   0.199   0.224   0.232
 62 A'   24 A"   63 A'   64 A'   65 A'   66 A'   67 A'   25 A"                 
  0.275   0.309   0.345   0.374   0.381   0.390   0.396   0.410
 68 A'   69 A'   70 A'   71 A'   72 A'   26 A"   27 A"   28 A"                 
  0.420   0.435   0.436   0.453   0.464   0.489   0.497   0.508
 73 A'   29 A"   74 A'   75 A'   76 A'   77 A'   30 A"   31 A"                 
  0.531   0.555   0.559   0.566   0.589   0.594   0.610   0.635
 32 A"   78 A'   33 A"   79 A'   34 A"   80 A'   81 A'   82 A'                 
  0.658   0.687   0.717   0.751   0.759   0.769   0.851   0.866
 83 A'   84 A'   85 A'   35 A"   86 A'   87 A'   88 A'   89 A'                 
  0.915   1.008   1.045   1.103   1.197   1.318   1.348   1.363
 90 A'   91 A'   92 A'   36 A"   37 A"   38 A"   93 A'   94 A'                 
  1.434   1.486   1.528   1.627   1.782   1.796   1.846   1.955
 39 A"   95 A'   96 A'   97 A'   98 A'   40 A"   99 A'   41 A"                 
  1.998   2.005   2.020   2.077   2.099   2.186   2.225   2.252
 42 A"  100 A'   43 A"  101 A'  102 A'  103 A'  104 A'  105 A'                 
  2.555   2.633   2.647   2.825   2.873   3.055   3.211   3.704
106 A'  107 A'   44 A"   45 A"  108 A'  109 A'  110 A'  111 A'                 
  3.952   3.966   3.981   3.983   4.001   4.011   4.020   4.028
 46 A"  112 A'   47 A"   48 A"   49 A"  113 A'  114 A'   50 A"                 
  4.084   4.090   4.099   4.200   4.243   4.366   4.377   4.421
115 A'   51 A"  116 A'  117 A'  118 A'  119 A'  120 A'  121 A'                 
  5.992   6.039   6.076   6.572   6.679   7.534   7.541   7.569
 52 A"  122 A'  123 A'  124 A'  125 A'   53 A"   54 A"  126 A'                 
  7.593   7.680   7.688  23.393  24.138  27.841  28.333  28.369
127 A'  128 A'  129 A'  130 A'  131 A'  132 A'   55 A"  133 A'                 
 28.383  28.526  28.536  28.547  28.586  28.680  47.851  47.942
134 A'   56 A"  135 A'   57 A"  136 A'  137 A'  138 A'  139 A'                 
127.877 127.905 127.931 151.639 289.729 289.737 289.761 289.797
 58 A"  140 A'  141 A'  142 A'   59 A"   60 A"  143 A'  144 A'                 
289.899 289.9061020.6291020.7441901.802
145 A'  146 A'  147 A'  148 A'  149 A'                                         
 --------------------------------------------------------------

          Ground-State Mulliken Net Atomic Charges

     Atom                 Charge (a.u.)
  ----------------------------------------
      1 H                     0.212097
      2 Br                   -0.073456
      3 I                     0.102176
      4 Br                   -0.086341
      5 C                    -0.281261
      6 C                     0.126785
  ----------------------------------------
  Sum of atomic charges =     0.000000

 -----------------------------------------------------------------
                    Cartesian Multipole Moments
 -----------------------------------------------------------------
    Charge (ESU x 10^10)
                 0.0000
    Dipole Moment (Debye)
         X       0.4109      Y      -0.4566      Z      -0.0000
       Tot       0.6143
    Quadrupole Moments (Debye-Ang)
        XX     -75.0376     XY       0.5395     YY     -72.8306
        XZ       0.0000     YZ       0.0000     ZZ     -78.7192
    Octopole Moments (Debye-Ang^2)
       XXX     -49.2316    XXY       0.9191    XYY     -21.3759
       YYY      -6.8658    XXZ      -0.0000    XYZ      -0.0000
       YYZ       0.0000    XZZ     -19.6888    YZZ      -2.4876
       ZZZ      -0.0000
    Hexadecapole Moments (Debye-Ang^3)
      XXXX   -1646.2767   XXXY    -104.3295   XXYY    -367.1947
      XYYY    -163.3131   YYYY    -638.7628   XXXZ      -0.0000
      XXYZ       0.0000   XYYZ      -0.0000   YYYZ       0.0000
      XXZZ    -311.4478   XYZZ     -54.5893   YYZZ    -133.7686
      XZZZ      -0.0000   YZZZ       0.0000   ZZZZ    -102.0775
 -----------------------------------------------------------------
 Calculating analytic gradient of the SCF energy
 Gradient of SCF Energy
            1           2           3           4           5           6
    1   0.0002604   0.0006293   0.0005714   0.0001875  -0.0006151  -0.0010335
    2   0.0002531   0.0004212   0.0002991  -0.0005201  -0.0005191   0.0000658
    3  -0.0000000   0.0000000  -0.0000000  -0.0000000   0.0000000   0.0000000
 Max gradient component =       1.033E-03
 RMS gradient           =       4.181E-04
 Gradient time:  CPU 16.93 s  wall 4.34 s
 Geometry Optimization Parameters
   NAtoms,    NIC,     NZ,  NCons,   NDum,   NFix, NCnnct, MaxDiis
        6      37       0       0       0       0       0       0

 Cartesian Hessian Update
 Hessian Updated using BFGS Update


** GEOMETRY OPTIMIZATION IN DELOCALIZED INTERNAL COORDINATES **
   Searching for a Minimum

   Optimization Cycle:  20

                       Coordinates (Angstroms)
     ATOM                X               Y               Z
      1  H         0.9602791181   -1.8257375758    0.0000000000
      2  Br       -1.9358652735   -1.5804081438    0.0000000000
      3  I         2.5050762508    0.4087476202    0.0000000000
      4  Br       -1.0201509443    1.4991181870    0.0000000000
      5  C         0.7520011846   -0.7659678396    0.0000000000
      6  C        -0.5002912877   -0.3197142659    0.0000000000
   Point Group: cs    Number of degrees of freedom:     9


   Energy is -12144.605767830

 Hessian Updated using BFGS Update

  9 Hessian modes will be used to form the next step
  Hessian Eigenvalues:
     0.054491    0.061499    0.175912    0.212657    0.260184    0.304868
     0.421389    0.614384    1.006259

 Minimum Search - Taking Simple RFO Step
 Searching for Lamda that Minimizes Along All modes
 Value Taken    Lamda =  -0.00000472
 Step Taken.  Stepsize is  0.005018

                             Maximum     Tolerance    Cnvgd?
         Gradient           0.000677      0.000300      NO
         Displacement       0.003111      0.001200      NO
         Energy change     -0.000004      0.000001      NO


 New Cartesian Coordinates Obtained by Inverse Iteration

 Displacement from previous Coordinates is:  0.003638
 ----------------------------------------------------------------
             Standard Nuclear Orientation (Angstroms)
    I     Atom           X                Y                Z
 ----------------------------------------------------------------
    1      H       0.9601000445    -1.8257090314     0.0000000000
    2      Br     -1.9363365781    -1.5802789062     0.0000000000
    3      I       2.5045536687     0.4082216854     0.0000000000
    4      Br     -1.0209732301     1.4989379243     0.0000000000
    5      C       0.7529819279    -0.7658235660     0.0000000000
    6      C      -0.4992767848    -0.3193101239     0.0000000000
 ----------------------------------------------------------------
 Molecular Point Group                 Cs    NOp =  2
 Largest Abelian Subgroup              Cs    NOp =  2
 Nuclear Repulsion Energy =  1039.0970970268 hartrees
 There are       68 alpha and       68 beta electrons
 Applying Cartesian multipole field
    Component          Value
    ---------          -----
     (2,0,0)        1.00000E-11
     (0,2,0)        2.00000E-11
     (0,0,2)       -3.00000E-11
 Nucleus-field energy     =     0.0000000311 hartrees
 Requested basis set is 6-311++G(d,p)
 There are 79 shells and 209 basis functions
 A cutoff of  1.0D-11 yielded   2375 shell pairs
 There are     17657 function pairs (     19856 Cartesian)
 Smallest overlap matrix eigenvalue = 4.87E-05
 Guess MOs from SCF MO coefficient file

 -----------------------------------------------------------------------
  General SCF calculation program by
  Eric Jon Sundstrom, Paul Horn, Yuezhi Mao, Dmitri Zuev, Alec White,
  David Stuck, Shaama M.S., Shane Yost, Joonho Lee, David Small,
  Daniel Levine, Susi Lehtola, Hugh Burton, Evgeny Epifanovsky
 -----------------------------------------------------------------------
 Exchange:     0.2000 Hartree-Fock + 0.0800 Slater + 0.7200 B88
 Correlation:  0.1900 VWN1RPA + 0.8100 LYP
 Using SG-1 standard quadrature grid
 using 4 threads for integral computing
 -------------------------------------------------------
 OpenMP Integral computing Module                
 Release: version 2.0, May 2017, Q-Chem Inc. Pleasanton 
 -------------------------------------------------------
 -------------------------------------------------------
 OpenMP BLAS3 based DFT computing Module                
 Release: version 1.0, May 2013, Q-Chem Inc. Pittsburgh 
 -------------------------------------------------------
 A restricted SCF calculation will be
 performed using DIIS
 SCF converges when DIIS error is below 1.0e-08
 ---------------------------------------
  Cycle       Energy         DIIS error
 ---------------------------------------
    1  -12144.6057697917      1.30e-05  
    2  -12144.6057707069      8.29e-06  
    3  -12144.6057706565      8.81e-06  
    4  -12144.6057710721      1.12e-06  
    5  -12144.6057710802      3.78e-07  
    6  -12144.6057710805      1.55e-07  
    7  -12144.6057710806      6.78e-08  
    8  -12144.6057710806      6.03e-09  Convergence criterion met
 ---------------------------------------
 SCF time:   CPU 40.44s  wall 11.00s 
 SCF   energy in the final basis set =   -12144.6057710806
 Total energy in the final basis set =   -12144.6057710806

 --------------------------------------------------------------
             Orbital Energies (a.u.) and Symmetries
 --------------------------------------------------------------

 Alpha MOs, Restricted
 -- Occupied --                  
******* -482.86 -482.86 -176.32 -165.72 -165.72 -165.72  -62.51
  1 A'    2 A'    3 A'    4 A'    5 A'    1 A"    6 A'    7 A'                 
-62.510 -56.333 -56.331 -56.329 -56.328 -56.327 -56.327 -35.815
  8 A'    9 A'   10 A'    2 A"   11 A'    3 A"   12 A'   13 A'                 
-31.308 -31.302 -31.302 -22.958 -22.957 -22.957 -22.953 -22.953
 14 A'    4 A"   15 A'   16 A'    5 A"   17 A'   18 A'    6 A"                 
-10.300 -10.248  -8.721  -8.719  -6.553  -6.552  -6.539  -6.538
 19 A'   20 A'   21 A'   22 A'   23 A'   24 A'    7 A"   25 A'                 
 -6.537  -6.537  -6.364  -4.776  -4.762  -4.761  -2.664  -2.662
  8 A"   26 A'   27 A'   28 A'    9 A"   29 A'   30 A'   31 A'                 
 -2.660  -2.659  -2.658  -2.658  -2.648  -2.648  -2.647  -2.647
 10 A"   32 A'   33 A'   11 A"   12 A"   34 A'   13 A"   35 A'                 
 -2.042  -2.038  -2.037  -2.025  -2.024  -0.888  -0.803  -0.775
 36 A'   14 A"   37 A'   38 A'   15 A"   39 A'   40 A'   41 A'                 
 -0.666  -0.564  -0.490  -0.455  -0.402  -0.378  -0.333  -0.318
 42 A'   43 A'   44 A'   45 A'   16 A"   46 A'   47 A'   17 A"                 
 -0.312  -0.305  -0.280  -0.257
 18 A"   48 A'   49 A'   19 A"                                                 
 -- Virtual --                   
 -0.071  -0.057  -0.048  -0.014   0.014   0.025   0.032   0.048
 50 A'   51 A'   20 A"   52 A'   53 A'   54 A'   55 A'   21 A"                 
  0.063   0.068   0.072   0.084   0.086   0.096   0.112   0.121
 56 A'   57 A'   22 A"   58 A'   23 A"   59 A'   60 A'   61 A'                 
  0.132   0.134   0.143   0.167   0.182   0.199   0.224   0.232
 62 A'   24 A"   63 A'   64 A'   65 A'   66 A'   67 A'   25 A"                 
  0.276   0.309   0.345   0.374   0.381   0.390   0.396   0.410
 68 A'   69 A'   70 A'   71 A'   72 A'   26 A"   27 A"   28 A"                 
  0.420   0.435   0.436   0.453   0.464   0.489   0.497   0.509
 73 A'   29 A"   74 A'   75 A'   76 A'   77 A'   30 A"   31 A"                 
  0.531   0.555   0.560   0.566   0.589   0.594   0.610   0.635
 32 A"   78 A'   33 A"   79 A'   34 A"   80 A'   81 A'   82 A'                 
  0.658   0.687   0.717   0.751   0.759   0.769   0.850   0.866
 83 A'   84 A'   85 A'   35 A"   86 A'   87 A'   88 A'   89 A'                 
  0.915   1.008   1.045   1.103   1.197   1.318   1.348   1.364
 90 A'   91 A'   92 A'   36 A"   37 A"   38 A"   93 A'   94 A'                 
  1.434   1.485   1.527   1.627   1.782   1.796   1.845   1.955
 39 A"   95 A'   96 A'   97 A'   98 A'   40 A"   99 A'   41 A"                 
  1.998   2.005   2.019   2.077   2.099   2.187   2.226   2.252
 42 A"  100 A'   43 A"  101 A'  102 A'  103 A'  104 A'  105 A'                 
  2.555   2.633   2.647   2.825   2.873   3.055   3.211   3.704
106 A'  107 A'   44 A"   45 A"  108 A'  109 A'  110 A'  111 A'                 
  3.952   3.966   3.981   3.983   4.001   4.011   4.020   4.028
 46 A"  112 A'   47 A"   48 A"   49 A"  113 A'  114 A'   50 A"                 
  4.084   4.090   4.099   4.200   4.243   4.366   4.377   4.422
115 A'   51 A"  116 A'  117 A'  118 A'  119 A'  120 A'  121 A'                 
  5.992   6.039   6.077   6.572   6.679   7.534   7.541   7.569
 52 A"  122 A'  123 A'  124 A'  125 A'   53 A"   54 A"  126 A'                 
  7.593   7.680   7.688  23.393  24.138  27.842  28.333  28.369
127 A'  128 A'  129 A'  130 A'  131 A'  132 A'   55 A"  133 A'                 
 28.383  28.526  28.536  28.547  28.586  28.680  47.851  47.942
134 A'   56 A"  135 A'   57 A"  136 A'  137 A'  138 A'  139 A'                 
127.877 127.905 127.931 151.640 289.729 289.737 289.761 289.797
 58 A"  140 A'  141 A'  142 A'   59 A"   60 A"  143 A'  144 A'                 
289.899 289.9061020.6291020.7441901.802
145 A'  146 A'  147 A'  148 A'  149 A'                                         

 Beta MOs, Restricted
 -- Occupied --                  
******* -482.86 -482.86 -176.32 -165.72 -165.72 -165.72  -62.51
  1 A'    2 A'    3 A'    4 A'    5 A'    1 A"    6 A'    7 A'                 
-62.510 -56.333 -56.331 -56.329 -56.328 -56.327 -56.327 -35.815
  8 A'    9 A'   10 A'    2 A"   11 A'    3 A"   12 A'   13 A'                 
-31.308 -31.302 -31.302 -22.958 -22.957 -22.957 -22.953 -22.953
 14 A'    4 A"   15 A'   16 A'    5 A"   17 A'   18 A'    6 A"                 
-10.300 -10.248  -8.721  -8.719  -6.553  -6.552  -6.539  -6.538
 19 A'   20 A'   21 A'   22 A'   23 A'   24 A'    7 A"   25 A'                 
 -6.537  -6.537  -6.364  -4.776  -4.762  -4.761  -2.664  -2.662
  8 A"   26 A'   27 A'   28 A'    9 A"   29 A'   30 A'   31 A'                 
 -2.660  -2.659  -2.658  -2.658  -2.648  -2.648  -2.647  -2.647
 10 A"   32 A'   33 A'   11 A"   12 A"   34 A'   13 A"   35 A'                 
 -2.042  -2.038  -2.037  -2.025  -2.024  -0.888  -0.803  -0.775
 36 A'   14 A"   37 A'   38 A'   15 A"   39 A'   40 A'   41 A'                 
 -0.666  -0.564  -0.490  -0.455  -0.402  -0.378  -0.333  -0.318
 42 A'   43 A'   44 A'   45 A'   16 A"   46 A'   47 A'   17 A"                 
 -0.312  -0.305  -0.280  -0.257
 18 A"   48 A'   49 A'   19 A"                                                 
 -- Virtual --                   
 -0.071  -0.057  -0.048  -0.014   0.014   0.025   0.032   0.048
 50 A'   51 A'   20 A"   52 A'   53 A'   54 A'   55 A'   21 A"                 
  0.063   0.068   0.072   0.084   0.086   0.096   0.112   0.121
 56 A'   57 A'   22 A"   58 A'   23 A"   59 A'   60 A'   61 A'                 
  0.132   0.134   0.143   0.167   0.182   0.199   0.224   0.232
 62 A'   24 A"   63 A'   64 A'   65 A'   66 A'   67 A'   25 A"                 
  0.276   0.309   0.345   0.374   0.381   0.390   0.396   0.410
 68 A'   69 A'   70 A'   71 A'   72 A'   26 A"   27 A"   28 A"                 
  0.420   0.435   0.436   0.453   0.464   0.489   0.497   0.509
 73 A'   29 A"   74 A'   75 A'   76 A'   77 A'   30 A"   31 A"                 
  0.531   0.555   0.560   0.566   0.589   0.594   0.610   0.635
 32 A"   78 A'   33 A"   79 A'   34 A"   80 A'   81 A'   82 A'                 
  0.658   0.687   0.717   0.751   0.759   0.769   0.850   0.866
 83 A'   84 A'   85 A'   35 A"   86 A'   87 A'   88 A'   89 A'                 
  0.915   1.008   1.045   1.103   1.197   1.318   1.348   1.364
 90 A'   91 A'   92 A'   36 A"   37 A"   38 A"   93 A'   94 A'                 
  1.434   1.485   1.527   1.627   1.782   1.796   1.845   1.955
 39 A"   95 A'   96 A'   97 A'   98 A'   40 A"   99 A'   41 A"                 
  1.998   2.005   2.019   2.077   2.099   2.187   2.226   2.252
 42 A"  100 A'   43 A"  101 A'  102 A'  103 A'  104 A'  105 A'                 
  2.555   2.633   2.647   2.825   2.873   3.055   3.211   3.704
106 A'  107 A'   44 A"   45 A"  108 A'  109 A'  110 A'  111 A'                 
  3.952   3.966   3.981   3.983   4.001   4.011   4.020   4.028
 46 A"  112 A'   47 A"   48 A"   49 A"  113 A'  114 A'   50 A"                 
  4.084   4.090   4.099   4.200   4.243   4.366   4.377   4.422
115 A'   51 A"  116 A'  117 A'  118 A'  119 A'  120 A'  121 A'                 
  5.992   6.039   6.077   6.572   6.679   7.534   7.541   7.569
 52 A"  122 A'  123 A'  124 A'  125 A'   53 A"   54 A"  126 A'                 
  7.593   7.680   7.688  23.393  24.138  27.842  28.333  28.369
127 A'  128 A'  129 A'  130 A'  131 A'  132 A'   55 A"  133 A'                 
 28.383  28.526  28.536  28.547  28.586  28.680  47.851  47.942
134 A'   56 A"  135 A'   57 A"  136 A'  137 A'  138 A'  139 A'                 
127.877 127.905 127.931 151.640 289.729 289.737 289.761 289.797
 58 A"  140 A'  141 A'  142 A'   59 A"   60 A"  143 A'  144 A'                 
289.899 289.9061020.6291020.7441901.802
145 A'  146 A'  147 A'  148 A'  149 A'                                         
 --------------------------------------------------------------

          Ground-State Mulliken Net Atomic Charges

     Atom                 Charge (a.u.)
  ----------------------------------------
      1 H                     0.212043
      2 Br                   -0.073927
      3 I                     0.102656
      4 Br                   -0.086262
      5 C                    -0.281766
      6 C                     0.127257
  ----------------------------------------
  Sum of atomic charges =     0.000000

 -----------------------------------------------------------------
                    Cartesian Multipole Moments
 -----------------------------------------------------------------
    Charge (ESU x 10^10)
                 0.0000
    Dipole Moment (Debye)
         X       0.4177      Y      -0.4516      Z       0.0000
       Tot       0.6152
    Quadrupole Moments (Debye-Ang)
        XX     -75.0332     XY       0.5281     YY     -72.8384
        XZ       0.0000     YZ      -0.0000     ZZ     -78.7182
    Octopole Moments (Debye-Ang^2)
       XXX     -49.1193    XXY       0.9553    XYY     -21.3347
       YYY      -6.8026    XXZ       0.0000    XYZ       0.0000
       YYZ       0.0000    XZZ     -19.6469    YZZ      -2.4683
       ZZZ       0.0000
    Hexadecapole Moments (Debye-Ang^3)
      XXXX   -1646.1905   XXXY    -104.2203   XXYY    -367.1463
      XYYY    -163.2160   YYYY    -638.6827   XXXZ       0.0000
      XXYZ      -0.0000   XYYZ       0.0000   YYYZ      -0.0000
      XXZZ    -311.4295   XYZZ     -54.5400   YYZZ    -133.7414
      XZZZ       0.0000   YZZZ      -0.0000   ZZZZ    -102.0729
 -----------------------------------------------------------------
 Calculating analytic gradient of the SCF energy
 Gradient of SCF Energy
            1           2           3           4           5           6
    1   0.0002034   0.0002365   0.0002393   0.0000739  -0.0001629  -0.0005901
    2   0.0003325   0.0002105   0.0001158  -0.0005394  -0.0004780   0.0003587
    3  -0.0000000   0.0000000   0.0000000   0.0000000   0.0000000  -0.0000000
 Max gradient component =       5.901E-04
 RMS gradient           =       2.740E-04
 Gradient time:  CPU 16.60 s  wall 4.26 s
 Geometry Optimization Parameters
   NAtoms,    NIC,     NZ,  NCons,   NDum,   NFix, NCnnct, MaxDiis
        6      37       0       0       0       0       0       0

 Cartesian Hessian Update
 Hessian Updated using BFGS Update


** GEOMETRY OPTIMIZATION IN DELOCALIZED INTERNAL COORDINATES **
   Searching for a Minimum

   Optimization Cycle:  21

                       Coordinates (Angstroms)
     ATOM                X               Y               Z
      1  H         0.9601000445   -1.8257090314    0.0000000000
      2  Br       -1.9363365781   -1.5802789062    0.0000000000
      3  I         2.5045536687    0.4082216854    0.0000000000
      4  Br       -1.0209732301    1.4989379243    0.0000000000
      5  C         0.7529819279   -0.7658235660    0.0000000000
      6  C        -0.4992767848   -0.3193101239    0.0000000000
   Point Group: cs    Number of degrees of freedom:     9


   Energy is -12144.605771081

 Hessian Updated using BFGS Update

  9 Hessian modes will be used to form the next step
  Hessian Eigenvalues:
     0.061213    0.063734    0.114542    0.211962    0.259939    0.305576
     0.362241    0.598977    0.988211

 Minimum Search - Taking Simple RFO Step
 Searching for Lamda that Minimizes Along All modes
 Value Taken    Lamda =  -0.00000237
 Step Taken.  Stepsize is  0.004401

                             Maximum     Tolerance    Cnvgd?
         Gradient           0.000345      0.000300      NO
         Displacement       0.002680      0.001200      NO
         Energy change     -0.000003      0.000001      NO


 New Cartesian Coordinates Obtained by Inverse Iteration

 Displacement from previous Coordinates is:  0.003223
 ----------------------------------------------------------------
             Standard Nuclear Orientation (Angstroms)
    I     Atom           X                Y                Z
 ----------------------------------------------------------------
    1      H       0.9591030949    -1.8261019519     0.0000000000
    2      Br     -1.9362372209    -1.5807624887     0.0000000000
    3      I       2.5042706469     0.4083013496     0.0000000000
    4      Br     -1.0212680095     1.4993108729     0.0000000000
    5      C       0.7536300500    -0.7656806365     0.0000000000
    6      C      -0.4984495133    -0.3190291633     0.0000000000
 ----------------------------------------------------------------
 Molecular Point Group                 Cs    NOp =  2
 Largest Abelian Subgroup              Cs    NOp =  2
 Nuclear Repulsion Energy =  1039.0367544409 hartrees
 There are       68 alpha and       68 beta electrons
 Applying Cartesian multipole field
    Component          Value
    ---------          -----
     (2,0,0)        1.00000E-11
     (0,2,0)        2.00000E-11
     (0,0,2)       -3.00000E-11
 Nucleus-field energy     =     0.0000000311 hartrees
 Requested basis set is 6-311++G(d,p)
 There are 79 shells and 209 basis functions
 A cutoff of  1.0D-11 yielded   2376 shell pairs
 There are     17658 function pairs (     19857 Cartesian)
 Smallest overlap matrix eigenvalue = 4.86E-05
 Guess MOs from SCF MO coefficient file

 -----------------------------------------------------------------------
  General SCF calculation program by
  Eric Jon Sundstrom, Paul Horn, Yuezhi Mao, Dmitri Zuev, Alec White,
  David Stuck, Shaama M.S., Shane Yost, Joonho Lee, David Small,
  Daniel Levine, Susi Lehtola, Hugh Burton, Evgeny Epifanovsky
 -----------------------------------------------------------------------
 Exchange:     0.2000 Hartree-Fock + 0.0800 Slater + 0.7200 B88
 Correlation:  0.1900 VWN1RPA + 0.8100 LYP
 Using SG-1 standard quadrature grid
 using 4 threads for integral computing
 -------------------------------------------------------
 OpenMP Integral computing Module                
 Release: version 2.0, May 2017, Q-Chem Inc. Pleasanton 
 -------------------------------------------------------
 -------------------------------------------------------
 OpenMP BLAS3 based DFT computing Module                
 Release: version 1.0, May 2013, Q-Chem Inc. Pittsburgh 
 -------------------------------------------------------
 A restricted SCF calculation will be
 performed using DIIS
 SCF converges when DIIS error is below 1.0e-08
 ---------------------------------------
  Cycle       Energy         DIIS error
 ---------------------------------------
    1  -12144.6057718888      9.86e-06  
    2  -12144.6057723908      5.86e-06  
    3  -12144.6057723245      6.82e-06  
    4  -12144.6057725687      7.43e-07  
    5  -12144.6057725725      2.42e-07  
    6  -12144.6057725725      6.67e-08  
    7  -12144.6057725724      4.75e-08  
    8  -12144.6057725725      5.89e-09  Convergence criterion met
 ---------------------------------------
 SCF time:   CPU 40.37s  wall 11.00s 
 SCF   energy in the final basis set =   -12144.6057725725
 Total energy in the final basis set =   -12144.6057725725

 --------------------------------------------------------------
             Orbital Energies (a.u.) and Symmetries
 --------------------------------------------------------------

 Alpha MOs, Restricted
 -- Occupied --                  
******* -482.86 -482.86 -176.32 -165.72 -165.72 -165.72  -62.51
  1 A'    2 A'    3 A'    4 A'    5 A'    1 A"    6 A'    7 A'                 
-62.510 -56.333 -56.331 -56.329 -56.328 -56.327 -56.327 -35.815
  8 A'    9 A'   10 A'    2 A"   11 A'    3 A"   12 A'   13 A'                 
-31.308 -31.302 -31.302 -22.958 -22.957 -22.957 -22.953 -22.953
 14 A'    4 A"   15 A'   16 A'    5 A"   17 A'   18 A'    6 A"                 
-10.300 -10.248  -8.721  -8.719  -6.553  -6.551  -6.539  -6.538
 19 A'   20 A'   21 A'   22 A'   23 A'   24 A'    7 A"   25 A'                 
 -6.537  -6.537  -6.364  -4.777  -4.762  -4.761  -2.664  -2.662
  8 A"   26 A'   27 A'   28 A'    9 A"   29 A'   30 A'   31 A'                 
 -2.660  -2.659  -2.658  -2.658  -2.648  -2.648  -2.647  -2.647
 10 A"   32 A'   33 A'   11 A"   12 A"   34 A'   13 A"   35 A'                 
 -2.042  -2.038  -2.037  -2.025  -2.024  -0.888  -0.803  -0.775
 36 A'   14 A"   37 A'   38 A'   15 A"   39 A'   40 A'   41 A'                 
 -0.666  -0.563  -0.490  -0.455  -0.402  -0.379  -0.333  -0.318
 42 A'   43 A'   44 A'   45 A'   16 A"   46 A'   47 A'   17 A"                 
 -0.312  -0.305  -0.280  -0.257
 18 A"   48 A'   49 A'   19 A"                                                 
 -- Virtual --                   
 -0.071  -0.058  -0.048  -0.014   0.014   0.025   0.032   0.048
 50 A'   51 A'   20 A"   52 A'   53 A'   54 A'   55 A'   21 A"                 
  0.063   0.068   0.072   0.084   0.086   0.096   0.112   0.121
 56 A'   57 A'   22 A"   58 A'   23 A"   59 A'   60 A'   61 A'                 
  0.132   0.134   0.143   0.167   0.182   0.199   0.224   0.232
 62 A'   24 A"   63 A'   64 A'   65 A'   66 A'   67 A'   25 A"                 
  0.276   0.309   0.345   0.374   0.381   0.390   0.396   0.410
 68 A'   69 A'   70 A'   71 A'   72 A'   26 A"   27 A"   28 A"                 
  0.420   0.435   0.436   0.453   0.464   0.489   0.497   0.509
 73 A'   29 A"   74 A'   75 A'   76 A'   77 A'   30 A"   31 A"                 
  0.531   0.555   0.560   0.566   0.589   0.594   0.610   0.635
 32 A"   78 A'   33 A"   79 A'   34 A"   80 A'   81 A'   82 A'                 
  0.658   0.687   0.717   0.751   0.759   0.769   0.850   0.866
 83 A'   84 A'   85 A'   35 A"   86 A'   87 A'   88 A'   89 A'                 
  0.915   1.008   1.045   1.103   1.197   1.318   1.348   1.364
 90 A'   91 A'   92 A'   36 A"   37 A"   38 A"   93 A'   94 A'                 
  1.434   1.485   1.527   1.628   1.782   1.797   1.844   1.955
 39 A"   95 A'   96 A'   97 A'   98 A'   40 A"   99 A'   41 A"                 
  1.998   2.005   2.019   2.077   2.099   2.187   2.226   2.253
 42 A"  100 A'   43 A"  101 A'  102 A'  103 A'  104 A'  105 A'                 
  2.554   2.632   2.647   2.825   2.873   3.055   3.211   3.703
106 A'  107 A'   44 A"   45 A"  108 A'  109 A'  110 A'  111 A'                 
  3.952   3.966   3.981   3.983   4.001   4.011   4.020   4.028
 46 A"  112 A'   47 A"   48 A"   49 A"  113 A'  114 A'   50 A"                 
  4.084   4.090   4.099   4.200   4.243   4.366   4.377   4.422
115 A'   51 A"  116 A'  117 A'  118 A'  119 A'  120 A'  121 A'                 
  5.992   6.039   6.077   6.571   6.679   7.534   7.541   7.569
 52 A"  122 A'  123 A'  124 A'  125 A'   53 A"   54 A"  126 A'                 
  7.593   7.680   7.688  23.393  24.138  27.842  28.333  28.369
127 A'  128 A'  129 A'  130 A'  131 A'  132 A'   55 A"  133 A'                 
 28.384  28.526  28.536  28.547  28.586  28.680  47.850  47.942
134 A'   56 A"  135 A'   57 A"  136 A'  137 A'  138 A'  139 A'                 
127.877 127.905 127.931 151.640 289.729 289.737 289.761 289.797
 58 A"  140 A'  141 A'  142 A'   59 A"   60 A"  143 A'  144 A'                 
289.899 289.9061020.6291020.7441901.802
145 A'  146 A'  147 A'  148 A'  149 A'                                         

 Beta MOs, Restricted
 -- Occupied --                  
******* -482.86 -482.86 -176.32 -165.72 -165.72 -165.72  -62.51
  1 A'    2 A'    3 A'    4 A'    5 A'    1 A"    6 A'    7 A'                 
-62.510 -56.333 -56.331 -56.329 -56.328 -56.327 -56.327 -35.815
  8 A'    9 A'   10 A'    2 A"   11 A'    3 A"   12 A'   13 A'                 
-31.308 -31.302 -31.302 -22.958 -22.957 -22.957 -22.953 -22.953
 14 A'    4 A"   15 A'   16 A'    5 A"   17 A'   18 A'    6 A"                 
-10.300 -10.248  -8.721  -8.719  -6.553  -6.551  -6.539  -6.538
 19 A'   20 A'   21 A'   22 A'   23 A'   24 A'    7 A"   25 A'                 
 -6.537  -6.537  -6.364  -4.777  -4.762  -4.761  -2.664  -2.662
  8 A"   26 A'   27 A'   28 A'    9 A"   29 A'   30 A'   31 A'                 
 -2.660  -2.659  -2.658  -2.658  -2.648  -2.648  -2.647  -2.647
 10 A"   32 A'   33 A'   11 A"   12 A"   34 A'   13 A"   35 A'                 
 -2.042  -2.038  -2.037  -2.025  -2.024  -0.888  -0.803  -0.775
 36 A'   14 A"   37 A'   38 A'   15 A"   39 A'   40 A'   41 A'                 
 -0.666  -0.563  -0.490  -0.455  -0.402  -0.379  -0.333  -0.318
 42 A'   43 A'   44 A'   45 A'   16 A"   46 A'   47 A'   17 A"                 
 -0.312  -0.305  -0.280  -0.257
 18 A"   48 A'   49 A'   19 A"                                                 
 -- Virtual --                   
 -0.071  -0.058  -0.048  -0.014   0.014   0.025   0.032   0.048
 50 A'   51 A'   20 A"   52 A'   53 A'   54 A'   55 A'   21 A"                 
  0.063   0.068   0.072   0.084   0.086   0.096   0.112   0.121
 56 A'   57 A'   22 A"   58 A'   23 A"   59 A'   60 A'   61 A'                 
  0.132   0.134   0.143   0.167   0.182   0.199   0.224   0.232
 62 A'   24 A"   63 A'   64 A'   65 A'   66 A'   67 A'   25 A"                 
  0.276   0.309   0.345   0.374   0.381   0.390   0.396   0.410
 68 A'   69 A'   70 A'   71 A'   72 A'   26 A"   27 A"   28 A"                 
  0.420   0.435   0.436   0.453   0.464   0.489   0.497   0.509
 73 A'   29 A"   74 A'   75 A'   76 A'   77 A'   30 A"   31 A"                 
  0.531   0.555   0.560   0.566   0.589   0.594   0.610   0.635
 32 A"   78 A'   33 A"   79 A'   34 A"   80 A'   81 A'   82 A'                 
  0.658   0.687   0.717   0.751   0.759   0.769   0.850   0.866
 83 A'   84 A'   85 A'   35 A"   86 A'   87 A'   88 A'   89 A'                 
  0.915   1.008   1.045   1.103   1.197   1.318   1.348   1.364
 90 A'   91 A'   92 A'   36 A"   37 A"   38 A"   93 A'   94 A'                 
  1.434   1.485   1.527   1.628   1.782   1.797   1.844   1.955
 39 A"   95 A'   96 A'   97 A'   98 A'   40 A"   99 A'   41 A"                 
  1.998   2.005   2.019   2.077   2.099   2.187   2.226   2.253
 42 A"  100 A'   43 A"  101 A'  102 A'  103 A'  104 A'  105 A'                 
  2.554   2.632   2.647   2.825   2.873   3.055   3.211   3.703
106 A'  107 A'   44 A"   45 A"  108 A'  109 A'  110 A'  111 A'                 
  3.952   3.966   3.981   3.983   4.001   4.011   4.020   4.028
 46 A"  112 A'   47 A"   48 A"   49 A"  113 A'  114 A'   50 A"                 
  4.084   4.090   4.099   4.200   4.243   4.366   4.377   4.422
115 A'   51 A"  116 A'  117 A'  118 A'  119 A'  120 A'  121 A'                 
  5.992   6.039   6.077   6.571   6.679   7.534   7.541   7.569
 52 A"  122 A'  123 A'  124 A'  125 A'   53 A"   54 A"  126 A'                 
  7.593   7.680   7.688  23.393  24.138  27.842  28.333  28.369
127 A'  128 A'  129 A'  130 A'  131 A'  132 A'   55 A"  133 A'                 
 28.384  28.526  28.536  28.547  28.586  28.680  47.850  47.942
134 A'   56 A"  135 A'   57 A"  136 A'  137 A'  138 A'  139 A'                 
127.877 127.905 127.931 151.640 289.729 289.737 289.761 289.797
 58 A"  140 A'  141 A'  142 A'   59 A"   60 A"  143 A'  144 A'                 
289.899 289.9061020.6291020.7441901.802
145 A'  146 A'  147 A'  148 A'  149 A'                                         
 --------------------------------------------------------------

          Ground-State Mulliken Net Atomic Charges

     Atom                 Charge (a.u.)
  ----------------------------------------
      1 H                     0.211823
      2 Br                   -0.074246
      3 I                     0.102974
      4 Br                   -0.086302
      5 C                    -0.281954
      6 C                     0.127706
  ----------------------------------------
  Sum of atomic charges =     0.000000

 -----------------------------------------------------------------
                    Cartesian Multipole Moments
 -----------------------------------------------------------------
    Charge (ESU x 10^10)
                 0.0000
    Dipole Moment (Debye)
         X       0.4231      Y      -0.4486      Z      -0.0000
       Tot       0.6166
    Quadrupole Moments (Debye-Ang)
        XX     -75.0327     XY       0.5251     YY     -72.8398
        XZ      -0.0000     YZ      -0.0000     ZZ     -78.7188
    Octopole Moments (Debye-Ang^2)
       XXX     -49.0744    XXY       0.9762    XYY     -21.3214
       YYY      -6.7963    XXZ       0.0000    XYZ       0.0000
       YYZ       0.0000    XZZ     -19.6323    YZZ      -2.4667
       ZZZ      -0.0000
    Hexadecapole Moments (Debye-Ang^3)
      XXXX   -1645.9866   XXXY    -104.2349   XXYY    -367.1382
      XYYY    -163.2273   YYYY    -638.9883   XXXZ      -0.0000
      XXYZ      -0.0000   XYYZ      -0.0000   YYYZ      -0.0000
      XXZZ    -311.3884   XYZZ     -54.5445   YYZZ    -133.7970
      XZZZ      -0.0000   YZZZ      -0.0000   ZZZZ    -102.0729
 -----------------------------------------------------------------
 Calculating analytic gradient of the SCF energy
 Gradient of SCF Energy
            1           2           3           4           5           6
    1   0.0000925  -0.0000409   0.0000714  -0.0000068  -0.0000277  -0.0000885
    2   0.0001811  -0.0000220   0.0000765  -0.0003602  -0.0002527   0.0003773
    3  -0.0000000  -0.0000000  -0.0000000   0.0000000  -0.0000000  -0.0000000
 Max gradient component =       3.773E-04
 RMS gradient           =       1.489E-04
 Gradient time:  CPU 16.93 s  wall 4.34 s
 Geometry Optimization Parameters
   NAtoms,    NIC,     NZ,  NCons,   NDum,   NFix, NCnnct, MaxDiis
        6      37       0       0       0       0       0       0

 Cartesian Hessian Update
 Hessian Updated using BFGS Update


** GEOMETRY OPTIMIZATION IN DELOCALIZED INTERNAL COORDINATES **
   Searching for a Minimum

   Optimization Cycle:  22

                       Coordinates (Angstroms)
     ATOM                X               Y               Z
      1  H         0.9591030949   -1.8261019519    0.0000000000
      2  Br       -1.9362372209   -1.5807624887    0.0000000000
      3  I         2.5042706469    0.4083013496    0.0000000000
      4  Br       -1.0212680095    1.4993108729    0.0000000000
      5  C         0.7536300500   -0.7656806365    0.0000000000
      6  C        -0.4984495133   -0.3190291633    0.0000000000
   Point Group: cs    Number of degrees of freedom:     9


   Energy is -12144.605772573

 Hessian Updated using BFGS Update

  9 Hessian modes will be used to form the next step
  Hessian Eigenvalues:
     0.050916    0.061417    0.118018    0.216384    0.259851    0.305510
     0.344198    0.579456    0.946097

 Minimum Search - Taking Simple RFO Step
 Searching for Lamda that Minimizes Along All modes
 Value Taken    Lamda =   0.00000000
 Step Taken.  Stepsize is  0.002484

                             Maximum     Tolerance    Cnvgd?
         Gradient           0.000275      0.000300     YES
         Displacement       0.002145      0.001200      NO
         Energy change     -0.000001      0.000001      NO


 New Cartesian Coordinates Obtained by Inverse Iteration

 Displacement from previous Coordinates is:  0.001856
 ----------------------------------------------------------------
             Standard Nuclear Orientation (Angstroms)
    I     Atom           X                Y                Z
 ----------------------------------------------------------------
    1      H       0.9584666525    -1.8263750120     0.0000000000
    2      Br     -1.9359671652    -1.5811688430     0.0000000000
    3      I       2.5042177289     0.4085044078     0.0000000000
    4      Br     -1.0211687451     1.4996736767     0.0000000000
    5      C       0.7537512954    -0.7656007840     0.0000000000
    6      C      -0.4982507184    -0.3189954634     0.0000000000
 ----------------------------------------------------------------
 Molecular Point Group                 Cs    NOp =  2
 Largest Abelian Subgroup              Cs    NOp =  2
 Nuclear Repulsion Energy =  1038.9876743776 hartrees
 There are       68 alpha and       68 beta electrons
 Applying Cartesian multipole field
    Component          Value
    ---------          -----
     (2,0,0)        1.00000E-11
     (0,2,0)        2.00000E-11
     (0,0,2)       -3.00000E-11
 Nucleus-field energy     =     0.0000000311 hartrees
 Requested basis set is 6-311++G(d,p)
 There are 79 shells and 209 basis functions
 A cutoff of  1.0D-11 yielded   2376 shell pairs
 There are     17658 function pairs (     19857 Cartesian)
 Smallest overlap matrix eigenvalue = 4.86E-05
 Guess MOs from SCF MO coefficient file

 -----------------------------------------------------------------------
  General SCF calculation program by
  Eric Jon Sundstrom, Paul Horn, Yuezhi Mao, Dmitri Zuev, Alec White,
  David Stuck, Shaama M.S., Shane Yost, Joonho Lee, David Small,
  Daniel Levine, Susi Lehtola, Hugh Burton, Evgeny Epifanovsky
 -----------------------------------------------------------------------
 Exchange:     0.2000 Hartree-Fock + 0.0800 Slater + 0.7200 B88
 Correlation:  0.1900 VWN1RPA + 0.8100 LYP
 Using SG-1 standard quadrature grid
 using 4 threads for integral computing
 -------------------------------------------------------
 OpenMP Integral computing Module                
 Release: version 2.0, May 2017, Q-Chem Inc. Pleasanton 
 -------------------------------------------------------
 -------------------------------------------------------
 OpenMP BLAS3 based DFT computing Module                
 Release: version 1.0, May 2013, Q-Chem Inc. Pittsburgh 
 -------------------------------------------------------
 A restricted SCF calculation will be
 performed using DIIS
 SCF converges when DIIS error is below 1.0e-08
 ---------------------------------------
  Cycle       Energy         DIIS error
 ---------------------------------------
    1  -12144.6057727722      3.96e-06  
    2  -12144.6057728597      1.83e-06  
    3  -12144.6057728444      2.48e-06  
    4  -12144.6057728774      3.00e-07  
    5  -12144.6057728777      9.69e-08  
    6  -12144.6057728775      3.13e-08  
    7  -12144.6057728779      1.67e-08  
    8  -12144.6057728775      2.83e-09  Convergence criterion met
 ---------------------------------------
 SCF time:   CPU 40.42s  wall 11.00s 
 SCF   energy in the final basis set =   -12144.6057728775
 Total energy in the final basis set =   -12144.6057728775

 --------------------------------------------------------------
             Orbital Energies (a.u.) and Symmetries
 --------------------------------------------------------------

 Alpha MOs, Restricted
 -- Occupied --                  
******* -482.86 -482.86 -176.32 -165.72 -165.72 -165.72  -62.51
  1 A'    2 A'    3 A'    4 A'    5 A'    1 A"    6 A'    7 A'                 
-62.510 -56.333 -56.331 -56.329 -56.328 -56.327 -56.327 -35.815
  8 A'    9 A'   10 A'    2 A"   11 A'    3 A"   12 A'   13 A'                 
-31.308 -31.302 -31.302 -22.958 -22.957 -22.957 -22.953 -22.953
 14 A'    4 A"   15 A'   16 A'    5 A"   17 A'   18 A'    6 A"                 
-10.300 -10.248  -8.721  -8.719  -6.553  -6.551  -6.539  -6.538
 19 A'   20 A'   21 A'   22 A'   23 A'   24 A'    7 A"   25 A'                 
 -6.537  -6.537  -6.364  -4.777  -4.762  -4.761  -2.664  -2.662
  8 A"   26 A'   27 A'   28 A'    9 A"   29 A'   30 A'   31 A'                 
 -2.660  -2.659  -2.658  -2.658  -2.648  -2.648  -2.647  -2.647
 10 A"   32 A'   33 A'   11 A"   12 A"   34 A'   13 A"   35 A'                 
 -2.042  -2.038  -2.037  -2.025  -2.024  -0.888  -0.803  -0.775
 36 A'   14 A"   37 A'   38 A'   15 A"   39 A'   40 A'   41 A'                 
 -0.666  -0.563  -0.490  -0.455  -0.402  -0.379  -0.333  -0.318
 42 A'   43 A'   44 A'   45 A'   16 A"   46 A'   47 A'   17 A"                 
 -0.312  -0.305  -0.280  -0.257
 18 A"   48 A'   49 A'   19 A"                                                 
 -- Virtual --                   
 -0.071  -0.058  -0.048  -0.014   0.014   0.025   0.032   0.048
 50 A'   51 A'   20 A"   52 A'   53 A'   54 A'   55 A'   21 A"                 
  0.063   0.068   0.072   0.084   0.086   0.096   0.112   0.121
 56 A'   57 A'   22 A"   58 A'   23 A"   59 A'   60 A'   61 A'                 
  0.132   0.134   0.143   0.167   0.182   0.199   0.224   0.232
 62 A'   24 A"   63 A'   64 A'   65 A'   66 A'   67 A'   25 A"                 
  0.276   0.309   0.345   0.374   0.381   0.390   0.396   0.410
 68 A'   69 A'   70 A'   71 A'   72 A'   26 A"   27 A"   28 A"                 
  0.420   0.435   0.436   0.453   0.464   0.489   0.497   0.509
 73 A'   29 A"   74 A'   75 A'   76 A'   77 A'   30 A"   31 A"                 
  0.531   0.555   0.560   0.566   0.589   0.594   0.610   0.635
 32 A"   78 A'   33 A"   79 A'   34 A"   80 A'   81 A'   82 A'                 
  0.658   0.687   0.717   0.751   0.759   0.769   0.850   0.866
 83 A'   84 A'   85 A'   35 A"   86 A'   87 A'   88 A'   89 A'                 
  0.915   1.008   1.045   1.103   1.197   1.318   1.348   1.364
 90 A'   91 A'   92 A'   36 A"   37 A"   38 A"   93 A'   94 A'                 
  1.434   1.485   1.527   1.628   1.782   1.797   1.844   1.955
 39 A"   95 A'   96 A'   97 A'   98 A'   40 A"   99 A'   41 A"                 
  1.998   2.005   2.019   2.077   2.099   2.187   2.226   2.253
 42 A"  100 A'   43 A"  101 A'  102 A'  103 A'  104 A'  105 A'                 
  2.554   2.632   2.647   2.825   2.873   3.055   3.211   3.703
106 A'  107 A'   44 A"   45 A"  108 A'  109 A'  110 A'  111 A'                 
  3.952   3.966   3.981   3.983   4.001   4.011   4.020   4.028
 46 A"  112 A'   47 A"   48 A"   49 A"  113 A'  114 A'   50 A"                 
  4.084   4.090   4.099   4.200   4.243   4.366   4.377   4.422
115 A'   51 A"  116 A'  117 A'  118 A'  119 A'  120 A'  121 A'                 
  5.992   6.039   6.077   6.571   6.678   7.534   7.541   7.569
 52 A"  122 A'  123 A'  124 A'  125 A'   53 A"   54 A"  126 A'                 
  7.593   7.680   7.688  23.393  24.139  27.842  28.333  28.369
127 A'  128 A'  129 A'  130 A'  131 A'  132 A'   55 A"  133 A'                 
 28.384  28.526  28.536  28.547  28.586  28.680  47.850  47.942
134 A'   56 A"  135 A'   57 A"  136 A'  137 A'  138 A'  139 A'                 
127.877 127.905 127.931 151.640 289.729 289.737 289.761 289.797
 58 A"  140 A'  141 A'  142 A'   59 A"   60 A"  143 A'  144 A'                 
289.899 289.9061020.6291020.7441901.802
145 A'  146 A'  147 A'  148 A'  149 A'                                         

 Beta MOs, Restricted
 -- Occupied --                  
******* -482.86 -482.86 -176.32 -165.72 -165.72 -165.72  -62.51
  1 A'    2 A'    3 A'    4 A'    5 A'    1 A"    6 A'    7 A'                 
-62.510 -56.333 -56.331 -56.329 -56.328 -56.327 -56.327 -35.815
  8 A'    9 A'   10 A'    2 A"   11 A'    3 A"   12 A'   13 A'                 
-31.308 -31.302 -31.302 -22.958 -22.957 -22.957 -22.953 -22.953
 14 A'    4 A"   15 A'   16 A'    5 A"   17 A'   18 A'    6 A"                 
-10.300 -10.248  -8.721  -8.719  -6.553  -6.551  -6.539  -6.538
 19 A'   20 A'   21 A'   22 A'   23 A'   24 A'    7 A"   25 A'                 
 -6.537  -6.537  -6.364  -4.777  -4.762  -4.761  -2.664  -2.662
  8 A"   26 A'   27 A'   28 A'    9 A"   29 A'   30 A'   31 A'                 
 -2.660  -2.659  -2.658  -2.658  -2.648  -2.648  -2.647  -2.647
 10 A"   32 A'   33 A'   11 A"   12 A"   34 A'   13 A"   35 A'                 
 -2.042  -2.038  -2.037  -2.025  -2.024  -0.888  -0.803  -0.775
 36 A'   14 A"   37 A'   38 A'   15 A"   39 A'   40 A'   41 A'                 
 -0.666  -0.563  -0.490  -0.455  -0.402  -0.379  -0.333  -0.318
 42 A'   43 A'   44 A'   45 A'   16 A"   46 A'   47 A'   17 A"                 
 -0.312  -0.305  -0.280  -0.257
 18 A"   48 A'   49 A'   19 A"                                                 
 -- Virtual --                   
 -0.071  -0.058  -0.048  -0.014   0.014   0.025   0.032   0.048
 50 A'   51 A'   20 A"   52 A'   53 A'   54 A'   55 A'   21 A"                 
  0.063   0.068   0.072   0.084   0.086   0.096   0.112   0.121
 56 A'   57 A'   22 A"   58 A'   23 A"   59 A'   60 A'   61 A'                 
  0.132   0.134   0.143   0.167   0.182   0.199   0.224   0.232
 62 A'   24 A"   63 A'   64 A'   65 A'   66 A'   67 A'   25 A"                 
  0.276   0.309   0.345   0.374   0.381   0.390   0.396   0.410
 68 A'   69 A'   70 A'   71 A'   72 A'   26 A"   27 A"   28 A"                 
  0.420   0.435   0.436   0.453   0.464   0.489   0.497   0.509
 73 A'   29 A"   74 A'   75 A'   76 A'   77 A'   30 A"   31 A"                 
  0.531   0.555   0.560   0.566   0.589   0.594   0.610   0.635
 32 A"   78 A'   33 A"   79 A'   34 A"   80 A'   81 A'   82 A'                 
  0.658   0.687   0.717   0.751   0.759   0.769   0.850   0.866
 83 A'   84 A'   85 A'   35 A"   86 A'   87 A'   88 A'   89 A'                 
  0.915   1.008   1.045   1.103   1.197   1.318   1.348   1.364
 90 A'   91 A'   92 A'   36 A"   37 A"   38 A"   93 A'   94 A'                 
  1.434   1.485   1.527   1.628   1.782   1.797   1.844   1.955
 39 A"   95 A'   96 A'   97 A'   98 A'   40 A"   99 A'   41 A"                 
  1.998   2.005   2.019   2.077   2.099   2.187   2.226   2.253
 42 A"  100 A'   43 A"  101 A'  102 A'  103 A'  104 A'  105 A'                 
  2.554   2.632   2.647   2.825   2.873   3.055   3.211   3.703
106 A'  107 A'   44 A"   45 A"  108 A'  109 A'  110 A'  111 A'                 
  3.952   3.966   3.981   3.983   4.001   4.011   4.020   4.028
 46 A"  112 A'   47 A"   48 A"   49 A"  113 A'  114 A'   50 A"                 
  4.084   4.090   4.099   4.200   4.243   4.366   4.377   4.422
115 A'   51 A"  116 A'  117 A'  118 A'  119 A'  120 A'  121 A'                 
  5.992   6.039   6.077   6.571   6.678   7.534   7.541   7.569
 52 A"  122 A'  123 A'  124 A'  125 A'   53 A"   54 A"  126 A'                 
  7.593   7.680   7.688  23.393  24.139  27.842  28.333  28.369
127 A'  128 A'  129 A'  130 A'  131 A'  132 A'   55 A"  133 A'                 
 28.384  28.526  28.536  28.547  28.586  28.680  47.850  47.942
134 A'   56 A"  135 A'   57 A"  136 A'  137 A'  138 A'  139 A'                 
127.877 127.905 127.931 151.640 289.729 289.737 289.761 289.797
 58 A"  140 A'  141 A'  142 A'   59 A"   60 A"  143 A'  144 A'                 
289.899 289.9061020.6291020.7441901.802
145 A'  146 A'  147 A'  148 A'  149 A'                                         
 --------------------------------------------------------------

          Ground-State Mulliken Net Atomic Charges

     Atom                 Charge (a.u.)
  ----------------------------------------
      1 H                     0.211683
      2 Br                   -0.074290
      3 I                     0.103059
      4 Br                   -0.086372
      5 C                    -0.281957
      6 C                     0.127877
  ----------------------------------------
  Sum of atomic charges =     0.000000

 -----------------------------------------------------------------
                    Cartesian Multipole Moments
 -----------------------------------------------------------------
    Charge (ESU x 10^10)
                 0.0000
    Dipole Moment (Debye)
         X       0.4245      Y      -0.4485      Z       0.0000
       Tot       0.6176
    Quadrupole Moments (Debye-Ang)
        XX     -75.0334     XY       0.5276     YY     -72.8381
        XZ       0.0000     YZ       0.0000     ZZ     -78.7196
    Octopole Moments (Debye-Ang^2)
       XXX     -49.0803    XXY       0.9774    XYY     -21.3269
       YYY      -6.8131    XXZ       0.0000    XYZ      -0.0000
       YYZ      -0.0000    XZZ     -19.6362    YZZ      -2.4721
       ZZZ       0.0000
    Hexadecapole Moments (Debye-Ang^3)
      XXXX   -1645.8204   XXXY    -104.2725   XXYY    -367.1443
      XYYY    -163.2551   YYYY    -639.2416   XXXZ      -0.0000
      XXYZ       0.0000   XYYZ       0.0000   YYYZ       0.0000
      XXZZ    -311.3563   XYZZ     -54.5608   YYZZ    -133.8478
      XZZZ       0.0000   YZZZ       0.0000   ZZZZ    -102.0741
 -----------------------------------------------------------------
 Calculating analytic gradient of the SCF energy
 Gradient of SCF Energy
            1           2           3           4           5           6
    1   0.0000362  -0.0000881   0.0000580  -0.0000227  -0.0000667   0.0000834
    2   0.0000381  -0.0001075   0.0001029  -0.0002121  -0.0000892   0.0002678
    3  -0.0000000   0.0000000  -0.0000000   0.0000000   0.0000000  -0.0000000
 Max gradient component =       2.678E-04
 RMS gradient           =       9.792E-05
 Gradient time:  CPU 16.58 s  wall 4.26 s
 Geometry Optimization Parameters
   NAtoms,    NIC,     NZ,  NCons,   NDum,   NFix, NCnnct, MaxDiis
        6      37       0       0       0       0       0       0

 Cartesian Hessian Update
 Hessian Updated using BFGS Update


** GEOMETRY OPTIMIZATION IN DELOCALIZED INTERNAL COORDINATES **
   Searching for a Minimum

   Optimization Cycle:  23

                       Coordinates (Angstroms)
     ATOM                X               Y               Z
      1  H         0.9584666525   -1.8263750120    0.0000000000
      2  Br       -1.9359671652   -1.5811688430    0.0000000000
      3  I         2.5042177289    0.4085044078    0.0000000000
      4  Br       -1.0211687451    1.4996736767    0.0000000000
      5  C         0.7537512954   -0.7656007840    0.0000000000
      6  C        -0.4982507184   -0.3189954634    0.0000000000
   Point Group: cs    Number of degrees of freedom:     9


   Energy is -12144.605772878

 Hessian Updated using BFGS Update

  9 Hessian modes will be used to form the next step
  Hessian Eigenvalues:
     0.045779    0.061679    0.122724    0.213165    0.259356    0.305306
     0.342674    0.555505    0.806093

 Minimum Search - Taking Simple RFO Step
 Searching for Lamda that Minimizes Along All modes
 Value Taken    Lamda =   0.00000000
 Step Taken.  Stepsize is  0.000926

                             Maximum     Tolerance    Cnvgd?
         Gradient           0.000189      0.000300     YES
         Displacement       0.000764      0.001200     YES
         Energy change     -0.000000      0.000001     YES


                       Distance Matrix (Angstroms)
             H (  1)   Br(  2)   I (  3)   Br(  4)   C (  5)
   Br(  2)  2.904802
   I (  3)  2.717358  4.865598
   Br(  4)  3.870602  3.213790  3.690393
   C (  5)  1.080347  2.810647  2.107761  2.877813
   C (  6)  2.096239  1.913141  3.089348  1.892353  1.329272

 Final energy is   -12144.605772877527     


 ******************************
 **  OPTIMIZATION CONVERGED  **
 ******************************

                       Coordinates (Angstroms)
     ATOM                X               Y               Z
      1  H         0.9584666525   -1.8263750120    0.0000000000
      2  Br       -1.9359671652   -1.5811688430    0.0000000000
      3  I         2.5042177289    0.4085044078    0.0000000000
      4  Br       -1.0211687451    1.4996736767    0.0000000000
      5  C         0.7537512954   -0.7656007840    0.0000000000
      6  C        -0.4982507184   -0.3189954634    0.0000000000

Z-matrix Print:
$molecule
0 1
I 
C  1 2.107761
H  2 1.080347 1 112.928237
C  2 1.329272 1 126.516747 3 -180.000000 0
Br 4 1.892353 2 125.673392 1 -0.000000 0
Br 4 1.913141 2 119.088080 1 -180.000000 0
$end


 --------------------------------------------------------------
             Orbital Energies (a.u.) and Symmetries
 --------------------------------------------------------------

 Alpha MOs, Restricted
 -- Occupied --                  
******* -482.86 -482.86 -176.32 -165.72 -165.72 -165.72  -62.51
  1 A'    2 A'    3 A'    4 A'    5 A'    1 A"    6 A'    7 A'                 
-62.510 -56.333 -56.331 -56.329 -56.328 -56.327 -56.327 -35.815
  8 A'    9 A'   10 A'    2 A"   11 A'    3 A"   12 A'   13 A'                 
-31.308 -31.302 -31.302 -22.958 -22.957 -22.957 -22.953 -22.953
 14 A'    4 A"   15 A'   16 A'    5 A"   17 A'   18 A'    6 A"                 
-10.300 -10.248  -8.721  -8.719  -6.553  -6.551  -6.539  -6.538
 19 A'   20 A'   21 A'   22 A'   23 A'   24 A'    7 A"   25 A'                 
 -6.537  -6.537  -6.364  -4.777  -4.762  -4.761  -2.664  -2.662
  8 A"   26 A'   27 A'   28 A'    9 A"   29 A'   30 A'   31 A'                 
 -2.660  -2.659  -2.658  -2.658  -2.648  -2.648  -2.647  -2.647
 10 A"   32 A'   33 A'   11 A"   12 A"   34 A'   13 A"   35 A'                 
 -2.042  -2.038  -2.037  -2.025  -2.024  -0.888  -0.803  -0.775
 36 A'   14 A"   37 A'   38 A'   15 A"   39 A'   40 A'   41 A'                 
 -0.666  -0.563  -0.490  -0.455  -0.402  -0.379  -0.333  -0.318
 42 A'   43 A'   44 A'   45 A'   16 A"   46 A'   47 A'   17 A"                 
 -0.312  -0.305  -0.280  -0.257
 18 A"   48 A'   49 A'   19 A"                                                 
 -- Virtual --                   
 -0.071  -0.058  -0.048  -0.014   0.014   0.025   0.032   0.048
 50 A'   51 A'   20 A"   52 A'   53 A'   54 A'   55 A'   21 A"                 
  0.063   0.068   0.072   0.084   0.086   0.096   0.112   0.121
 56 A'   57 A'   22 A"   58 A'   23 A"   59 A'   60 A'   61 A'                 
  0.132   0.134   0.143   0.167   0.182   0.199   0.224   0.232
 62 A'   24 A"   63 A'   64 A'   65 A'   66 A'   67 A'   25 A"                 
  0.276   0.309   0.345   0.374   0.381   0.390   0.396   0.410
 68 A'   69 A'   70 A'   71 A'   72 A'   26 A"   27 A"   28 A"                 
  0.420   0.435   0.436   0.453   0.464   0.489   0.497   0.509
 73 A'   29 A"   74 A'   75 A'   76 A'   77 A'   30 A"   31 A"                 
  0.531   0.555   0.560   0.566   0.589   0.594   0.610   0.635
 32 A"   78 A'   33 A"   79 A'   34 A"   80 A'   81 A'   82 A'                 
  0.658   0.687   0.717   0.751   0.759   0.769   0.850   0.866
 83 A'   84 A'   85 A'   35 A"   86 A'   87 A'   88 A'   89 A'                 
  0.915   1.008   1.045   1.103   1.197   1.318   1.348   1.364
 90 A'   91 A'   92 A'   36 A"   37 A"   38 A"   93 A'   94 A'                 
  1.434   1.485   1.527   1.628   1.782   1.797   1.844   1.955
 39 A"   95 A'   96 A'   97 A'   98 A'   40 A"   99 A'   41 A"                 
  1.998   2.005   2.019   2.077   2.099   2.187   2.226   2.253
 42 A"  100 A'   43 A"  101 A'  102 A'  103 A'  104 A'  105 A'                 
  2.554   2.632   2.647   2.825   2.873   3.055   3.211   3.703
106 A'  107 A'   44 A"   45 A"  108 A'  109 A'  110 A'  111 A'                 
  3.952   3.966   3.981   3.983   4.001   4.011   4.020   4.028
 46 A"  112 A'   47 A"   48 A"   49 A"  113 A'  114 A'   50 A"                 
  4.084   4.090   4.099   4.200   4.243   4.366   4.377   4.422
115 A'   51 A"  116 A'  117 A'  118 A'  119 A'  120 A'  121 A'                 
  5.992   6.039   6.077   6.571   6.678   7.534   7.541   7.569
 52 A"  122 A'  123 A'  124 A'  125 A'   53 A"   54 A"  126 A'                 
  7.593   7.680   7.688  23.393  24.139  27.842  28.333  28.369
127 A'  128 A'  129 A'  130 A'  131 A'  132 A'   55 A"  133 A'                 
 28.384  28.526  28.536  28.547  28.586  28.680  47.850  47.942
134 A'   56 A"  135 A'   57 A"  136 A'  137 A'  138 A'  139 A'                 
127.877 127.905 127.931 151.640 289.729 289.737 289.761 289.797
 58 A"  140 A'  141 A'  142 A'   59 A"   60 A"  143 A'  144 A'                 
289.899 289.9061020.6291020.7441901.802
145 A'  146 A'  147 A'  148 A'  149 A'                                         

 Beta MOs, Restricted
 -- Occupied --                  
******* -482.86 -482.86 -176.32 -165.72 -165.72 -165.72  -62.51
  1 A'    2 A'    3 A'    4 A'    5 A'    1 A"    6 A'    7 A'                 
-62.510 -56.333 -56.331 -56.329 -56.328 -56.327 -56.327 -35.815
  8 A'    9 A'   10 A'    2 A"   11 A'    3 A"   12 A'   13 A'                 
-31.308 -31.302 -31.302 -22.958 -22.957 -22.957 -22.953 -22.953
 14 A'    4 A"   15 A'   16 A'    5 A"   17 A'   18 A'    6 A"                 
-10.300 -10.248  -8.721  -8.719  -6.553  -6.551  -6.539  -6.538
 19 A'   20 A'   21 A'   22 A'   23 A'   24 A'    7 A"   25 A'                 
 -6.537  -6.537  -6.364  -4.777  -4.762  -4.761  -2.664  -2.662
  8 A"   26 A'   27 A'   28 A'    9 A"   29 A'   30 A'   31 A'                 
 -2.660  -2.659  -2.658  -2.658  -2.648  -2.648  -2.647  -2.647
 10 A"   32 A'   33 A'   11 A"   12 A"   34 A'   13 A"   35 A'                 
 -2.042  -2.038  -2.037  -2.025  -2.024  -0.888  -0.803  -0.775
 36 A'   14 A"   37 A'   38 A'   15 A"   39 A'   40 A'   41 A'                 
 -0.666  -0.563  -0.490  -0.455  -0.402  -0.379  -0.333  -0.318
 42 A'   43 A'   44 A'   45 A'   16 A"   46 A'   47 A'   17 A"                 
 -0.312  -0.305  -0.280  -0.257
 18 A"   48 A'   49 A'   19 A"                                                 
 -- Virtual --                   
 -0.071  -0.058  -0.048  -0.014   0.014   0.025   0.032   0.048
 50 A'   51 A'   20 A"   52 A'   53 A'   54 A'   55 A'   21 A"                 
  0.063   0.068   0.072   0.084   0.086   0.096   0.112   0.121
 56 A'   57 A'   22 A"   58 A'   23 A"   59 A'   60 A'   61 A'                 
  0.132   0.134   0.143   0.167   0.182   0.199   0.224   0.232
 62 A'   24 A"   63 A'   64 A'   65 A'   66 A'   67 A'   25 A"                 
  0.276   0.309   0.345   0.374   0.381   0.390   0.396   0.410
 68 A'   69 A'   70 A'   71 A'   72 A'   26 A"   27 A"   28 A"                 
  0.420   0.435   0.436   0.453   0.464   0.489   0.497   0.509
 73 A'   29 A"   74 A'   75 A'   76 A'   77 A'   30 A"   31 A"                 
  0.531   0.555   0.560   0.566   0.589   0.594   0.610   0.635
 32 A"   78 A'   33 A"   79 A'   34 A"   80 A'   81 A'   82 A'                 
  0.658   0.687   0.717   0.751   0.759   0.769   0.850   0.866
 83 A'   84 A'   85 A'   35 A"   86 A'   87 A'   88 A'   89 A'                 
  0.915   1.008   1.045   1.103   1.197   1.318   1.348   1.364
 90 A'   91 A'   92 A'   36 A"   37 A"   38 A"   93 A'   94 A'                 
  1.434   1.485   1.527   1.628   1.782   1.797   1.844   1.955
 39 A"   95 A'   96 A'   97 A'   98 A'   40 A"   99 A'   41 A"                 
  1.998   2.005   2.019   2.077   2.099   2.187   2.226   2.253
 42 A"  100 A'   43 A"  101 A'  102 A'  103 A'  104 A'  105 A'                 
  2.554   2.632   2.647   2.825   2.873   3.055   3.211   3.703
106 A'  107 A'   44 A"   45 A"  108 A'  109 A'  110 A'  111 A'                 
  3.952   3.966   3.981   3.983   4.001   4.011   4.020   4.028
 46 A"  112 A'   47 A"   48 A"   49 A"  113 A'  114 A'   50 A"                 
  4.084   4.090   4.099   4.200   4.243   4.366   4.377   4.422
115 A'   51 A"  116 A'  117 A'  118 A'  119 A'  120 A'  121 A'                 
  5.992   6.039   6.077   6.571   6.678   7.534   7.541   7.569
 52 A"  122 A'  123 A'  124 A'  125 A'   53 A"   54 A"  126 A'                 
  7.593   7.680   7.688  23.393  24.139  27.842  28.333  28.369
127 A'  128 A'  129 A'  130 A'  131 A'  132 A'   55 A"  133 A'                 
 28.384  28.526  28.536  28.547  28.586  28.680  47.850  47.942
134 A'   56 A"  135 A'   57 A"  136 A'  137 A'  138 A'  139 A'                 
127.877 127.905 127.931 151.640 289.729 289.737 289.761 289.797
 58 A"  140 A'  141 A'  142 A'   59 A"   60 A"  143 A'  144 A'                 
289.899 289.9061020.6291020.7441901.802
145 A'  146 A'  147 A'  148 A'  149 A'                                         
 --------------------------------------------------------------

          Ground-State Mulliken Net Atomic Charges

     Atom                 Charge (a.u.)
  ----------------------------------------
      1 H                     0.211683
      2 Br                   -0.074290
      3 I                     0.103059
      4 Br                   -0.086372
      5 C                    -0.281957
      6 C                     0.127877
  ----------------------------------------
  Sum of atomic charges =     0.000000

 -----------------------------------------------------------------
                    Cartesian Multipole Moments
 -----------------------------------------------------------------
    Charge (ESU x 10^10)
                 0.0000
    Dipole Moment (Debye)
         X       0.4245      Y      -0.4485      Z       0.0000
       Tot       0.6176
    Quadrupole Moments (Debye-Ang)
        XX     -75.0334     XY       0.5276     YY     -72.8381
        XZ       0.0000     YZ       0.0000     ZZ     -78.7196
    Octopole Moments (Debye-Ang^2)
       XXX     -49.0803    XXY       0.9774    XYY     -21.3269
       YYY      -6.8131    XXZ       0.0000    XYZ      -0.0000
       YYZ      -0.0000    XZZ     -19.6362    YZZ      -2.4721
       ZZZ       0.0000
    Hexadecapole Moments (Debye-Ang^3)
      XXXX   -1645.8204   XXXY    -104.2725   XXYY    -367.1443
      XYYY    -163.2551   YYYY    -639.2416   XXXZ      -0.0000
      XXYZ       0.0000   XYYZ       0.0000   YYYZ       0.0000
      XXZZ    -311.3563   XYZZ     -54.5608   YYZZ    -133.8478
      XZZZ       0.0000   YZZZ       0.0000   ZZZZ    -102.0741
 -----------------------------------------------------------------
Archival summary:
1\1\TWL01\OPT\ProcedureUnspecified\BasisUnspecified\1r221\taweetha\TueAug2805:31:462018TueAug2805:31:462018\0\\#,OPT,ProcedureUnspecified,BasisUnspecified,\\0,1\I\C,1,2.10776\H,2,1.08035,1,112.928\C,2,1.32927,1,126.517,3,-180,0\Br,4,1.89235,2,125.673,1,-0,0\Br,4,1.91314,2,119.088,1,-180,0\\\@

 Total job time:  444.41s(wall), 1688.45s(cpu) 
 Tue Aug 28 05:31:46 2018

        *************************************************************
        *                                                           *
        *  Thank you very much for using Q-Chem.  Have a nice day.  *
        *                                                           *
        *************************************************************


 
User input: 2 of 2 
 
Q-Chem Developer Version!
                  Welcome to Q-Chem
     A Quantum Leap Into The Future Of Chemistry


 Q-Chem 5.1, Q-Chem, Inc., Pleasanton, CA (2018)

 Yihan Shao,  Zhengting Gan,  E. Epifanovsky,  A. T. B. Gilbert,  M. Wormit,  
 J. Kussmann,  A. W. Lange,  A. Behn,  Jia Deng,  Xintian Feng,  D. Ghosh,  
 M. Goldey,  P. R. Horn,  L. D. Jacobson,  I. Kaliman,  T. Kus,  A. Landau,  
 Jie Liu,  E. I. Proynov,  R. M. Richard,  R. P. Steele,  E. J. Sundstrom,  
 H. L. Woodcock III,  P. M. Zimmerman,  D. Zuev,  B. Albrecht,  E. Alguire,  
 S. A. Baeppler,  D. Barton,  Z. Benda,  Y. A. Bernard,  E. J. Berquist,  
 K. B. Bravaya,  H. Burton,  D. Casanova,  Chun-Min Chang,  Yunqing Chen,  
 A. Chien,  K. D. Closser,  M. P. Coons,  S. Coriani,  S. Dasgupta,  
 A. L. Dempwolff,  M. Diedenhofen,  Hainam Do,  R. G. Edgar,  Po-Tung Fang,  
 S. Faraji,  S. Fatehi,  Qingguo Feng,  K. D. Fenk,  J. Fosso-Tande,  
 Qinghui Ge,  A. Ghysels,  G. Gidofalvi,  J. Gomes,  J. Gonthier,  A. Gunina,  
 D. Hait,  M. W. D. Hanson-Heine,  P. H. P. Harbach,  A. W. Hauser,  
 J. E. Herr,  E. G. Hohenstein,  Z. C. Holden,  Kerwin Hui,  B. C. Huynh,  
 T.-C. Jagau,  Hyunjun Ji,  B. Kaduk,  K. Khistyaev,  Jaehoon Kim,  
 P. Klunzinger,  K. Koh,  D. Kosenkov,  L. Koulias,  T. Kowalczyk,  
 C. M. Krauter,  A. Kunitsa,  Ka Un Lao,  A. Laurent,  K. V. Lawler,  
 Joonho Lee,  D. Lefrancois,  S. Lehtola,  D. S. Levine,  Yi-Pei Li,  
 You-Sheng Lin,  Fenglai Liu,  E. Livshits,  A. Luenser,  P. Manohar,  
 E. Mansoor,  S. F. Manzer,  Shan-Ping Mao,  Yuezhi Mao,  N. Mardirossian,  
 A. V. Marenich,  T. Markovich,  L. A. Martinez-Martinez,  S. A. Maurer,  
 N. J. Mayhall,  S. C. McKenzie,  J.-M. Mewes,  A. F. Morrison,  
 J. W. Mullinax,  K. Nanda,  T. S. Nguyen-Beck,  R. Olivares-Amaya,  
 J. A. Parkhill,  T. M. Perrine,  F. Plasser,  P. Pokhilko,  S. Prager,  
 A. Prociuk,  E. Ramos,  D. R. Rehn,  F. Rob,  M. Schneider,  N. Sergueev,  
 S. M. Sharada,  S. Sharma,  D. W. Small,  T. Stauch,  T. Stein,  
 Yu-Chuan Su,  A. J. W. Thom,  A. Tkatchenko,  T. Tsuchimochi,  N. M. Tubman,  
 L. Vogt,  M. L. Vidal,  O. Vydrov,  M. A. Watson,  J. Wenzel,  
 M. de Wergifosse,  T. A. Wesolowski,  A. White,  J. Witte,  A. Yamada,  
 Jun Yang,  K. Yao,  S. Yeganeh,  S. R. Yost,  Zhi-Qiang You,  A. Zech,  
 Igor Ying Zhang,  Xing Zhang,  Yan Zhao,  Ying Zhu,  B. R. Brooks,  
 G. K. L. Chan,  C. J. Cramer,  M. S. Gordon,  W. J. Hehre,  A. Klamt,  
 M. W. Schmidt,  C. D. Sherrill,  D. G. Truhlar,  A. Aspuru-Guzik,  R. Baer,  
 A. T. Bell,  N. A. Besley,  Jeng-Da Chai,  A. E. DePrince, III,  
 R. A. DiStasio Jr.,  A. Dreuw,  B. D. Dunietz,  T. R. Furlani,  
 Chao-Ping Hsu,  Yousung Jung,  Jing Kong,  D. S. Lambrecht,  WanZhen Liang,  
 C. Ochsenfeld,  V. A. Rassolov,  L. V. Slipchenko,  J. E. Subotnik,  
 T. Van Voorhis,  J. M. Herbert,  A. I. Krylov,  P. M. W. Gill,  M. Head-Gordon

 Contributors to earlier versions of Q-Chem not listed above: 
 R. D. Adamson,  B. Austin,  J. Baker,  G. J. O. Beran,  K. Brandhorst,  
 S. T. Brown,  E. F. C. Byrd,  A. K. Chakraborty,  C.-L. Cheng,  
 Siu Hung Chien,  D. M. Chipman,  D. L. Crittenden,  H. Dachsel,  
 R. J. Doerksen,  A. D. Dutoi,  L. Fusti-Molnar,  W. A. Goddard III,  
 A. Golubeva-Zadorozhnaya,  S. R. Gwaltney,  G. Hawkins,  A. Heyden,  
 S. Hirata,  G. Kedziora,  F. J. Keil,  C. Kelley,  Jihan Kim,  R. A. King,  
 R. Z. Khaliullin,  P. P. Korambath,  W. Kurlancheek,  A. M. Lee,  M. S. Lee,  
 S. V. Levchenko,  Ching Yeh Lin,  D. Liotard,  R. C. Lochan,  I. Lotan,  
 P. E. Maslen,  N. Nair,  D. P. O'Neill,  D. Neuhauser,  E. Neuscamman,  
 C. M. Oana,  R. Olson,  B. Peters,  R. Peverati,  P. A. Pieniazek,  
 Y. M. Rhee,  J. Ritchie,  M. A. Rohrdanz,  E. Rosta,  N. J. Russ,  
 H. F. Schaefer III,  N. E. Schultz,  N. Shenvi,  A. C. Simmonett,  A. Sodt,  
 D. Stuck,  K. S. Thanthiriwatte,  V. Vanovschi,  Tao Wang,  A. Warshel,  
 C. F. Williams,  Q. Wu,  X. Xu,  W. Zhang

 Please cite Q-Chem as follows:
 Y. Shao et al., Mol. Phys. 113, 184-215 (2015)
 DOI: 10.1080/00268976.2014.952696

 Q-Chem 5.1.1 for Intel X86 EM64T Linux

 Parts of Q-Chem use Armadillo 8.300.2 (Tropical Shenanigans).
 http://arma.sourceforge.net/

 Q-Chem begins on Tue Aug 28 05:31:46 2018  

Host: 
0

     Scratch files written to /scratch/taweetham/qchem12791//
The previous job contains 0 fragments, simply inherited here
Input Ideriv = 2
Curr. Ideriv = -1
Max.  Ideriv = 2

Checking the input file for inconsistencies... 	...done.

--------------------------------------------------------------
User input:
--------------------------------------------------------------

$molecule
read
$end

$rem
   SCF_GUESS 	READ
   JOB_TYPE 	FREQUENCY
   BASIS 	6-311++G**
   EXCHANGE 	B3LYP
   MEM_TOTAL	7500	
$end


--------------------------------------------------------------
 ----------------------------------------------------------------
             Standard Nuclear Orientation (Angstroms)
    I     Atom           X                Y                Z
 ----------------------------------------------------------------
    1      H       0.1629463279    -2.0302917930     0.0000000000
    2      Br     -2.5468567060    -0.9839454319     0.0000000000
    3      I       2.2729539699    -0.3180125628    -0.0000000000
    4      Br     -0.8055089561     1.7171941043     0.0000000000
    5      C       0.2636376030    -0.9546470527    -0.0000000000
    6      C      -0.8130890295    -0.1751439327     0.0000000000
 ----------------------------------------------------------------
 Molecular Point Group                 Cs    NOp =  2
 Largest Abelian Subgroup              Cs    NOp =  2
 Nuclear Repulsion Energy =  1038.9876743776 hartrees
 There are       68 alpha and       68 beta electrons
 Requested basis set is 6-311++G(d,p)
 There are 79 shells and 209 basis functions

 Total QAlloc Memory Limit   7500 MB
 Mega-Array Size       188 MB
 MEM_STATIC part       192 MB

                       Distance Matrix (Angstroms)
             H (  1)   Br(  2)   I (  3)   Br(  4)   C (  5)
   Br(  2)  2.904802
   I (  3)  2.717358  4.865598
   Br(  4)  3.870602  3.213790  3.690393
   C (  5)  1.080347  2.810647  2.107761  2.877813
   C (  6)  2.096239  1.913141  3.089348  1.892353  1.329272

 A cutoff of  1.0D-11 yielded   2376 shell pairs
 There are     17658 function pairs (     19857 Cartesian)

 -------------------------------------------------------
 OpenMP Integral Computing Module                       
 Release: version 1.0, May 2013, Q-Chem Inc. Pittsburgh 
 -------------------------------------------------------
 Integral Job Info:
 Integral job number is                      11
 Integral operator is                         1
 short-range coefficients                     0
 long-range coefficients              100000000
 Omega coefficients                           0
 if combine SR and LR in K                    0
 Integral screening is                        0
 Integral computing path is                   2
 max size of driver memory is            800000
 size of driver memory is                593474
 size of scratch memory is             29623520
 max col of scratch BK array               1296
 max len of scratch array in speh3          155
 max len of scratch index in speh4           18
 max int batch size is                      520
 min int batch size is                       52
 fixed nKL is                                45
 max L of basis functions is                  2
 order of int derivative is                   0
 number of shells is                         79
 number of basis is                         222
 number of cartesian basis is               222
 number of contracted shell pairs          2376
 number of primitive shell pairs           5448
 maxK2 (contraction) of shell pair           36
 max number of K2 of shell pair               1
 max number of CS2 of shell pair            313
 max number of PS2 of shell pair            330
 mem total for path MDJ                  534684
 -------------------------------------------------------
 Smallest overlap matrix eigenvalue = 4.86E-05
 Guess MOs from SCF MO coefficient file

 -----------------------------------------------------------------------
  General SCF calculation program by
  Eric Jon Sundstrom, Paul Horn, Yuezhi Mao, Dmitri Zuev, Alec White,
  David Stuck, Shaama M.S., Shane Yost, Joonho Lee, David Small,
  Daniel Levine, Susi Lehtola, Hugh Burton, Evgeny Epifanovsky
 -----------------------------------------------------------------------
 Exchange:     0.2000 Hartree-Fock + 0.0800 Slater + 0.7200 B88
 Correlation:  0.1900 VWN1RPA + 0.8100 LYP
 Using SG-1 standard quadrature grid
 using 4 threads for integral computing
 -------------------------------------------------------
 OpenMP Integral computing Module                
 Release: version 2.0, May 2017, Q-Chem Inc. Pleasanton 
 -------------------------------------------------------
 -------------------------------------------------------
 OpenMP BLAS3 based DFT computing Module                
 Release: version 1.0, May 2013, Q-Chem Inc. Pittsburgh 
 -------------------------------------------------------
 A restricted SCF calculation will be
 performed using DIIS
 SCF converges when DIIS error is below 1.0e-08
 ---------------------------------------
  Cycle       Energy         DIIS error
 ---------------------------------------
    1  -12144.5020709286      4.08e-03  
    2  -12144.6032761848      4.82e-04  
    3  -12144.6029064248      6.16e-04  
    4  -12144.6049137285      2.06e-04  
    5  -12144.6051474303      5.53e-05  
    6  -12144.6051579248      2.21e-05  
    7  -12144.6051600788      7.99e-06  
    8  -12144.6051604037      1.03e-06  
    9  -12144.6051604090      3.31e-07  
   10  -12144.6051604095      9.47e-08  
   11  -12144.6051604097      2.89e-08  
   12  -12144.6051604096      8.10e-09  Convergence criterion met
 ---------------------------------------
 SCF time:   CPU 63.87s  wall 17.00s 
 SCF   energy in the final basis set =   -12144.6051604096
 Total energy in the final basis set =   -12144.6051604096

 --------------------------------------------------------------
             Orbital Energies (a.u.) and Symmetries
 --------------------------------------------------------------

 Alpha MOs, Restricted
 -- Occupied --                  
******* -482.86 -482.86 -176.32 -165.72 -165.72 -165.72  -62.51
  1 A'    2 A'    3 A'    4 A'    5 A'    1 A"    6 A'    7 A'                 
-62.510 -56.333 -56.331 -56.329 -56.328 -56.327 -56.327 -35.815
  8 A'    9 A'   10 A'    2 A"   11 A'    3 A"   12 A'   13 A'                 
-31.308 -31.302 -31.302 -22.959 -22.957 -22.957 -22.953 -22.953
 14 A'    4 A"   15 A'   16 A'    5 A"   17 A'    6 A"   18 A'                 
-10.300 -10.248  -8.721  -8.719  -6.553  -6.551  -6.539  -6.538
 19 A'   20 A'   21 A'   22 A'   23 A'   24 A'    7 A"   25 A'                 
 -6.537  -6.537  -6.364  -4.777  -4.762  -4.761  -2.664  -2.662
  8 A"   26 A'   27 A'   28 A'    9 A"   29 A'   30 A'   31 A'                 
 -2.660  -2.659  -2.658  -2.658  -2.648  -2.648  -2.647  -2.646
 10 A"   32 A'   33 A'   11 A"   12 A"   34 A'   13 A"   35 A'                 
 -2.043  -2.038  -2.037  -2.025  -2.025  -0.888  -0.803  -0.775
 36 A'   14 A"   37 A'   15 A"   38 A'   39 A'   40 A'   41 A'                 
 -0.666  -0.563  -0.490  -0.455  -0.402  -0.379  -0.333  -0.318
 42 A'   43 A'   44 A'   45 A'   16 A"   46 A'   47 A'   17 A"                 
 -0.312  -0.305  -0.280  -0.257
 18 A"   48 A'   49 A'   19 A"                                                 
 -- Virtual --                   
 -0.071  -0.058  -0.048  -0.014   0.014   0.025   0.032   0.048
 50 A'   51 A'   20 A"   52 A'   53 A'   54 A'   55 A'   21 A"                 
  0.063   0.068   0.072   0.084   0.086   0.096   0.112   0.121
 56 A'   57 A'   22 A"   58 A'   23 A"   59 A'   60 A'   61 A'                 
  0.131   0.134   0.143   0.167   0.182   0.199   0.224   0.232
 62 A'   24 A"   63 A'   64 A'   65 A'   66 A'   67 A'   25 A"                 
  0.276   0.309   0.345   0.374   0.381   0.390   0.396   0.410
 68 A'   69 A'   70 A'   71 A'   72 A'   26 A"   27 A"   28 A"                 
  0.420   0.435   0.436   0.453   0.464   0.489   0.497   0.509
 73 A'   29 A"   74 A'   75 A'   76 A'   77 A'   30 A"   31 A"                 
  0.531   0.555   0.559   0.566   0.589   0.594   0.610   0.635
 32 A"   78 A'   33 A"   79 A'   34 A"   80 A'   81 A'   82 A'                 
  0.658   0.687   0.717   0.751   0.759   0.769   0.850   0.866
 83 A'   84 A'   85 A'   35 A"   86 A'   87 A'   88 A'   89 A'                 
  0.915   1.008   1.045   1.103   1.197   1.319   1.348   1.364
 90 A'   91 A'   92 A'   36 A"   37 A"   38 A"   93 A'   94 A'                 
  1.434   1.485   1.527   1.628   1.781   1.797   1.844   1.955
 39 A"   95 A'   96 A'   97 A'   98 A'   40 A"   99 A'   41 A"                 
  1.998   2.005   2.019   2.077   2.099   2.186   2.226   2.253
 42 A"  100 A'   43 A"  101 A'  102 A'  103 A'  104 A'  105 A'                 
  2.554   2.632   2.647   2.825   2.873   3.055   3.211   3.703
106 A'  107 A'   44 A"   45 A"  108 A'  109 A'  110 A'  111 A'                 
  3.952   3.965   3.981   3.983   4.001   4.011   4.019   4.028
 46 A"  112 A'   47 A"   48 A"   49 A"  113 A'  114 A'   50 A"                 
  4.084   4.090   4.099   4.200   4.243   4.366   4.376   4.422
115 A'   51 A"  116 A'  117 A'  118 A'  119 A'  120 A'  121 A'                 
  5.990   6.038   6.077   6.571   6.678   7.535   7.541   7.569
 52 A"  122 A'  123 A'  124 A'  125 A'   53 A"   54 A"  126 A'                 
  7.593   7.681   7.688  23.393  24.138  27.842  28.333  28.369
127 A'  128 A'  129 A'  130 A'  131 A'  132 A'   55 A"  133 A'                 
 28.383  28.525  28.536  28.547  28.586  28.680  47.850  47.942
134 A'   56 A"  135 A'   57 A"  136 A'  137 A'  138 A'  139 A'                 
127.877 127.905 127.931 151.640 289.729 289.737 289.761 289.797
 58 A"  140 A'  141 A'  142 A'   59 A"   60 A"  143 A'  144 A'                 
289.899 289.9061020.6291020.7441901.802
145 A'  146 A'  147 A'  148 A'  149 A'                                         

 Beta MOs, Restricted
 -- Occupied --                  
******* -482.86 -482.86 -176.32 -165.72 -165.72 -165.72  -62.51
  1 A'    2 A'    3 A'    4 A'    5 A'    1 A"    6 A'    7 A'                 
-62.510 -56.333 -56.331 -56.329 -56.328 -56.327 -56.327 -35.815
  8 A'    9 A'   10 A'    2 A"   11 A'    3 A"   12 A'   13 A'                 
-31.308 -31.302 -31.302 -22.959 -22.957 -22.957 -22.953 -22.953
 14 A'    4 A"   15 A'   16 A'    5 A"   17 A'    6 A"   18 A'                 
-10.300 -10.248  -8.721  -8.719  -6.553  -6.551  -6.539  -6.538
 19 A'   20 A'   21 A'   22 A'   23 A'   24 A'    7 A"   25 A'                 
 -6.537  -6.537  -6.364  -4.777  -4.762  -4.761  -2.664  -2.662
  8 A"   26 A'   27 A'   28 A'    9 A"   29 A'   30 A'   31 A'                 
 -2.660  -2.659  -2.658  -2.658  -2.648  -2.648  -2.647  -2.646
 10 A"   32 A'   33 A'   11 A"   12 A"   34 A'   13 A"   35 A'                 
 -2.043  -2.038  -2.037  -2.025  -2.025  -0.888  -0.803  -0.775
 36 A'   14 A"   37 A'   15 A"   38 A'   39 A'   40 A'   41 A'                 
 -0.666  -0.563  -0.490  -0.455  -0.402  -0.379  -0.333  -0.318
 42 A'   43 A'   44 A'   45 A'   16 A"   46 A'   47 A'   17 A"                 
 -0.312  -0.305  -0.280  -0.257
 18 A"   48 A'   49 A'   19 A"                                                 
 -- Virtual --                   
 -0.071  -0.058  -0.048  -0.014   0.014   0.025   0.032   0.048
 50 A'   51 A'   20 A"   52 A'   53 A'   54 A'   55 A'   21 A"                 
  0.063   0.068   0.072   0.084   0.086   0.096   0.112   0.121
 56 A'   57 A'   22 A"   58 A'   23 A"   59 A'   60 A'   61 A'                 
  0.131   0.134   0.143   0.167   0.182   0.199   0.224   0.232
 62 A'   24 A"   63 A'   64 A'   65 A'   66 A'   67 A'   25 A"                 
  0.276   0.309   0.345   0.374   0.381   0.390   0.396   0.410
 68 A'   69 A'   70 A'   71 A'   72 A'   26 A"   27 A"   28 A"                 
  0.420   0.435   0.436   0.453   0.464   0.489   0.497   0.509
 73 A'   29 A"   74 A'   75 A'   76 A'   77 A'   30 A"   31 A"                 
  0.531   0.555   0.559   0.566   0.589   0.594   0.610   0.635
 32 A"   78 A'   33 A"   79 A'   34 A"   80 A'   81 A'   82 A'                 
  0.658   0.687   0.717   0.751   0.759   0.769   0.850   0.866
 83 A'   84 A'   85 A'   35 A"   86 A'   87 A'   88 A'   89 A'                 
  0.915   1.008   1.045   1.103   1.197   1.319   1.348   1.364
 90 A'   91 A'   92 A'   36 A"   37 A"   38 A"   93 A'   94 A'                 
  1.434   1.485   1.527   1.628   1.781   1.797   1.844   1.955
 39 A"   95 A'   96 A'   97 A'   98 A'   40 A"   99 A'   41 A"                 
  1.998   2.005   2.019   2.077   2.099   2.186   2.226   2.253
 42 A"  100 A'   43 A"  101 A'  102 A'  103 A'  104 A'  105 A'                 
  2.554   2.632   2.647   2.825   2.873   3.055   3.211   3.703
106 A'  107 A'   44 A"   45 A"  108 A'  109 A'  110 A'  111 A'                 
  3.952   3.965   3.981   3.983   4.001   4.011   4.019   4.028
 46 A"  112 A'   47 A"   48 A"   49 A"  113 A'  114 A'   50 A"                 
  4.084   4.090   4.099   4.200   4.243   4.366   4.376   4.422
115 A'   51 A"  116 A'  117 A'  118 A'  119 A'  120 A'  121 A'                 
  5.990   6.038   6.077   6.571   6.678   7.535   7.541   7.569
 52 A"  122 A'  123 A'  124 A'  125 A'   53 A"   54 A"  126 A'                 
  7.593   7.681   7.688  23.393  24.138  27.842  28.333  28.369
127 A'  128 A'  129 A'  130 A'  131 A'  132 A'   55 A"  133 A'                 
 28.383  28.525  28.536  28.547  28.586  28.680  47.850  47.942
134 A'   56 A"  135 A'   57 A"  136 A'  137 A'  138 A'  139 A'                 
127.877 127.905 127.931 151.640 289.729 289.737 289.761 289.797
 58 A"  140 A'  141 A'  142 A'   59 A"   60 A"  143 A'  144 A'                 
289.899 289.9061020.6291020.7441901.802
145 A'  146 A'  147 A'  148 A'  149 A'                                         
 --------------------------------------------------------------

          Ground-State Mulliken Net Atomic Charges

     Atom                 Charge (a.u.)
  ----------------------------------------
      1 H                     0.211296
      2 Br                   -0.073961
      3 I                     0.102118
      4 Br                   -0.086018
      5 C                    -0.280438
      6 C                     0.127003
  ----------------------------------------
  Sum of atomic charges =     0.000000

 -----------------------------------------------------------------
                    Cartesian Multipole Moments
 -----------------------------------------------------------------
    Charge (ESU x 10^10)
                 0.0000
    Dipole Moment (Debye)
         X       0.2787      Y      -0.5493      Z       0.0000
       Tot       0.6160
    Quadrupole Moments (Debye-Ang)
        XX     -74.7242     XY       1.1758     YY     -73.2868
        XZ      -0.0000     YZ       0.0000     ZZ     -78.7217
    Octopole Moments (Debye-Ang^2)
       XXX       7.2779    XXY       2.4347    XYY      -3.6455
       YYY      13.6686    XXZ       0.0000    XYZ       0.0000
       YYZ       0.0000    XZZ      -0.2310    YZZ       3.8000
       ZZZ       0.0000
    Hexadecapole Moments (Debye-Ang^3)
      XXXX   -1658.4233   XXXY      42.8451   XXYY    -393.7234
      XYYY      -1.8958   YYYY    -542.1126   XXXZ       0.0000
      XXYZ       0.0000   XYYZ      -0.0000   YYYZ       0.0000
      XXZZ    -321.9442   XYZZ       0.9942   YYZZ    -118.4999
      XZZZ      -0.0000   YZZZ       0.0000   ZZZZ    -102.0813
 -----------------------------------------------------------------
 Calculating MO derivatives via CPSCF
 D1JvT checksum  = 415656 26227.1037373123
 D1KAT checksum  = 1053576 954.2595319834
   1         3          18      0.108923    0.030771
   2         3          18      0.013387    0.003910
   3         3          18      0.002021    0.000770
   4         4          17      0.000216    0.000099
   5        19           2      0.000013    0.000010
   6        21           0      0.000000    0.000000    Roots Converged
 Time for AOints: 21.8 s (CPU) 5.5 s (wall)
 ------------------------------------------------------------------------------
                     AOints        : Timing summary (seconds)
 ------------------------------------------------------------------------------
     job step          cpu (% of tot)      sys (% of tot)     wall (% of tot)
 ------------------------------------------------------------------------------
  cpscf_lag         0.1093E+03 (35.2)   0.1000E-04 (18.5)   0.2796E+02 (34.7)
  iterzp            0.1786E+03 (57.6)   0.4000E-04 (74.1)   0.4681E+02 (58.0)
  make_fx           0.0000E+00 ( 0.0)   0.0000E+00 ( 0.0)   0.0000E+00 ( 0.0)
  AOints            0.2179E+02 ( 7.0)   0.3000E-05 ( 5.6)   0.5519E+01 ( 6.8)
 ------------------------------------------------------------------------------
   Grand Totals     0.3101E+03          0.5400E-04          0.8066E+02
 ------------------------------------------------------------------------------
 Calculating analytic Hessian of the SCF energy
 Polarizability Matrix (a.u.)
            1           2           3
    1-134.2599517  -2.3832859  -0.0000000
    2  -2.3832859 -91.1620902   0.0000000
    3  -0.0000000   0.0000000 -58.3424623

 Direct stationary perturbation theory relativistic correction:

 rels  =     130.556400892193
 relv  =    -436.655125335058
 rel2e =      61.204999659431
 E_rel =    -244.893724783434

 Hessian of the SCF Energy
            1           2           3           4           5           6
    1   0.0540222   0.0228032  -0.0000000  -0.0016924   0.0015413   0.0000000
    2   0.0228032   0.3635555   0.0000000  -0.0011588   0.0008771  -0.0000000
    3  -0.0000000   0.0000000   0.0192831   0.0000000  -0.0000000  -0.0032597
    4  -0.0016924  -0.0011588   0.0000000   0.1663024   0.0611753   0.0000000
    5   0.0015413   0.0008771  -0.0000000   0.0611753   0.0579971   0.0000000
    6   0.0000000  -0.0000000  -0.0032597   0.0000000   0.0000000   0.0078363
    7  -0.0139077  -0.0000534   0.0000000  -0.0016439   0.0021283   0.0000000
    8  -0.0173033   0.0008583   0.0000000   0.0006440   0.0007737  -0.0000000
    9   0.0000000  -0.0000000   0.0019253   0.0000000   0.0000000   0.0031797
   10  -0.0018395   0.0011457  -0.0000000  -0.0063434  -0.0201734   0.0000000
   11   0.0031295   0.0005150  -0.0000000  -0.0133331  -0.0218283   0.0000000
   12  -0.0000000   0.0000000   0.0060324   0.0000000  -0.0000000   0.0028450
   13  -0.0380088  -0.0190911   0.0000000  -0.0377440   0.0008203   0.0000000
   14  -0.0340640  -0.3528056  -0.0000000  -0.0108348   0.0040562  -0.0000000
   15   0.0000000   0.0000000  -0.0280735  -0.0000000  -0.0000000   0.0061265
   16   0.0014263  -0.0036456   0.0000000  -0.1188787  -0.0454918  -0.0000000
   17   0.0238933  -0.0130003   0.0000000  -0.0364927  -0.0418758  -0.0000000
   18   0.0000000   0.0000000   0.0040925  -0.0000000  -0.0000000  -0.0167277
            7           8           9          10          11          12
    1  -0.0139077  -0.0173033   0.0000000  -0.0018395   0.0031295  -0.0000000
    2  -0.0000534   0.0008583  -0.0000000   0.0011457   0.0005150   0.0000000
    3   0.0000000   0.0000000   0.0019253  -0.0000000  -0.0000000   0.0060324
    4  -0.0016439   0.0006440   0.0000000  -0.0063434  -0.0133331   0.0000000
    5   0.0021283   0.0007737   0.0000000  -0.0201734  -0.0218283  -0.0000000
    6   0.0000000  -0.0000000   0.0031797   0.0000000   0.0000000   0.0028450
    7   0.1114094   0.0399079  -0.0000000  -0.0022302   0.0005431  -0.0000000
    8   0.0399079   0.0341667  -0.0000000   0.0050767  -0.0003967   0.0000000
    9  -0.0000000  -0.0000000   0.0045755   0.0000000   0.0000000  -0.0014409
   10  -0.0022302   0.0050767   0.0000000   0.0342438  -0.0017157  -0.0000000
   11   0.0005431  -0.0003967   0.0000000  -0.0017157   0.2073250  -0.0000000
   12  -0.0000000   0.0000000  -0.0014409  -0.0000000  -0.0000000   0.0091119
   13  -0.0628614  -0.0307532   0.0000000   0.0022464   0.0005016   0.0000000
   14  -0.0341677  -0.0375620   0.0000000   0.0184987  -0.0348220  -0.0000000
   15   0.0000000   0.0000000  -0.0114325   0.0000000   0.0000000   0.0033222
   16  -0.0307662   0.0024278  -0.0000000  -0.0260770   0.0108745  -0.0000000
   17  -0.0083583   0.0021602  -0.0000000  -0.0028321  -0.1507930   0.0000000
   18  -0.0000000  -0.0000000   0.0031929  -0.0000000  -0.0000000  -0.0198706
           13          14          15          16          17          18
    1  -0.0380088  -0.0340640   0.0000000   0.0014263   0.0238933   0.0000000
    2  -0.0190911  -0.3528056   0.0000000  -0.0036456  -0.0130003   0.0000000
    3   0.0000000  -0.0000000  -0.0280735   0.0000000   0.0000000   0.0040925
    4  -0.0377440  -0.0108348  -0.0000000  -0.1188787  -0.0364927  -0.0000000
    5   0.0008203   0.0040562  -0.0000000  -0.0454918  -0.0418758  -0.0000000
    6   0.0000000  -0.0000000   0.0061265  -0.0000000  -0.0000000  -0.0167277
    7  -0.0628614  -0.0341677   0.0000000  -0.0307662  -0.0083583  -0.0000000
    8  -0.0307532  -0.0375620   0.0000000   0.0024278   0.0021602  -0.0000000
    9   0.0000000   0.0000000  -0.0114325  -0.0000000  -0.0000000   0.0031929
   10   0.0022464   0.0184987   0.0000000  -0.0260770  -0.0028321  -0.0000000
   11   0.0005016  -0.0348220   0.0000000   0.0108745  -0.1507930  -0.0000000
   12   0.0000000  -0.0000000   0.0033222  -0.0000000   0.0000000  -0.0198706
   13   0.4870644  -0.1659820  -0.0000000  -0.3506966   0.2145044   0.0000000
   14  -0.1659820   0.6527719   0.0000000   0.2265498  -0.2316385  -0.0000000
   15  -0.0000000   0.0000000   0.0690774   0.0000000  -0.0000000  -0.0390201
   16  -0.3506966   0.2265498   0.0000000   0.5249923  -0.1907147  -0.0000000
   17   0.2145044  -0.2316385  -0.0000000  -0.1907147   0.4351474   0.0000000
   18   0.0000000  -0.0000000  -0.0390201  -0.0000000   0.0000000   0.0683330
 Gradient time:  CPU 460.41 s  wall 119.99 s
 **********************************************************************
 **                                                                  **
 **                       VIBRATIONAL ANALYSIS                       **
 **                       --------------------                       **
 **                                                                  **
 **        VIBRATIONAL FREQUENCIES (CM**-1) AND NORMAL MODES         **
 **     FORCE CONSTANTS (mDYN/ANGSTROM) AND REDUCED MASSES (AMU)     **
 **                  INFRARED INTENSITIES (KM/MOL)                   **
 **                                                                  **
 **********************************************************************


 Mode:                 1                      2                      3
 Frequency:        92.63                 144.65                 155.76
 Force Cnst:      0.2966                 0.0753                 0.8525
 Red. Mass:      58.6619                 6.1049                59.6367
 IR Active:          YES                    YES                    YES
 IR Intens:        0.045                  0.014                  0.042
 Raman Active:       YES                    YES                    YES
               X      Y      Z        X      Y      Z        X      Y      Z
 H          0.132 -0.368  0.000    0.000 -0.000  0.769   -0.342  0.228  0.000
 Br        -0.104  0.023 -0.000   -0.000  0.000 -0.074    0.389 -0.363 -0.000
 I         -0.294  0.267 -0.000    0.000  0.000 -0.046   -0.347 -0.103 -0.000
 Br         0.567 -0.343 -0.000   -0.000 -0.000  0.007    0.196  0.440  0.000
 C          0.015 -0.356  0.000    0.000 -0.000  0.557   -0.137  0.206  0.000
 C          0.036 -0.331  0.000   -0.000 -0.000  0.300   -0.013  0.351  0.000
 TransDip  -0.004 -0.005 -0.000   -0.000 -0.000 -0.004    0.003  0.006 -0.000

 Mode:                 4                      5                      6
 Frequency:       208.90                 422.09                 497.29
 Force Cnst:      1.3841                 0.6176                 1.3908
 Red. Mass:      53.8357                 5.8835                 9.5456
 IR Active:          YES                    YES                    YES
 IR Intens:        0.082                  3.262                  4.977
 Raman Active:       YES                    YES                    YES
               X      Y      Z        X      Y      Z        X      Y      Z
 H          0.127 -0.254 -0.000   -0.000 -0.000 -0.752   -0.246  0.562 -0.000
 Br         0.518  0.385  0.000   -0.000  0.000 -0.018    0.055  0.013 -0.000
 I         -0.217 -0.040  0.000    0.000  0.000  0.004    0.006 -0.007  0.000
 Br        -0.271 -0.255 -0.000   -0.000  0.000 -0.033    0.026 -0.146 -0.000
 C          0.272 -0.268 -0.000   -0.000 -0.000 -0.251   -0.251  0.552 -0.000
 C          0.388 -0.141 -0.000    0.000 -0.000  0.609   -0.325  0.352  0.000
 TransDip  -0.008  0.004 -0.000   -0.000 -0.000 -0.058   -0.055  0.045 -0.000

 Mode:                 7                      8                      9
 Frequency:       599.16                 784.63                 811.67
 Force Cnst:      1.5891                 0.4528                 2.5965
 Red. Mass:       7.5132                 1.2482                 6.6894
 IR Active:          YES                    YES                    YES
 IR Intens:       40.938                 27.830                113.603
 Raman Active:       YES                    YES                    YES
               X      Y      Z        X      Y      Z        X      Y      Z
 H          0.557  0.391 -0.000    0.000  0.000  0.989   -0.699 -0.123  0.000
 Br        -0.068 -0.018 -0.000    0.000  0.000 -0.003   -0.035 -0.023 -0.000
 I         -0.040 -0.023  0.000   -0.000 -0.000  0.001    0.002  0.007  0.000
 Br        -0.000 -0.017 -0.000    0.000  0.000  0.003   -0.007 -0.039  0.000
 C          0.544  0.389 -0.000    0.000  0.000 -0.140   -0.110 -0.181 -0.000
 C          0.284  0.049  0.000   -0.000 -0.000  0.045    0.427  0.516  0.000
 TransDip   0.205  0.008 -0.000   -0.000 -0.000  0.169    0.115  0.321  0.000

 Mode:                10                     11                     12
 Frequency:      1223.11                1591.15                3223.36
 Force Cnst:      1.0053                15.0864                 6.6841
 Red. Mass:       1.1406                10.1138                 1.0919
 IR Active:          YES                    YES                    YES
 IR Intens:       21.912                 16.441                 15.231
 Raman Active:       YES                    YES                    YES
               X      Y      Z        X      Y      Z        X      Y      Z
 H          0.987 -0.115 -0.000    0.187  0.370 -0.000    0.075  0.993  0.000
 Br        -0.000 -0.000  0.000   -0.005 -0.001 -0.000    0.000  0.000 -0.000
 I         -0.001 -0.002  0.000    0.000 -0.000 -0.000    0.000  0.000 -0.000
 Br        -0.001 -0.002 -0.000   -0.001  0.008  0.000   -0.000  0.000 -0.000
[truncated: 3,190 more chars]
