# Supplementary material for: Geometric and energetic data from ab initio calculations of haloethene, haloimine, halomethylenephosphine, haloiminophosphine, halodiazene, halodiphosphene and halocyclopropane
Source: Data Brief. 2019 Nov 2;27:104738. doi: 10.1016/j.dib.2019.104738 (PMC6861602; doi:10.1016/j.dib.2019.104738)
Supplement: Multimedia component 2 [file mmc2.zip › CC/B3LYP/HICCBrCl.out]

Q-Chem Developer Version!
                  Welcome to Q-Chem
     A Quantum Leap Into The Future Of Chemistry


 Q-Chem 5.1, Q-Chem, Inc., Pleasanton, CA (2018)

 Yihan Shao,  Zhengting Gan,  E. Epifanovsky,  A. T. B. Gilbert,  M. Wormit,  
 J. Kussmann,  A. W. Lange,  A. Behn,  Jia Deng,  Xintian Feng,  D. Ghosh,  
 M. Goldey,  P. R. Horn,  L. D. Jacobson,  I. Kaliman,  T. Kus,  A. Landau,  
 Jie Liu,  E. I. Proynov,  R. M. Richard,  R. P. Steele,  E. J. Sundstrom,  
 H. L. Woodcock III,  P. M. Zimmerman,  D. Zuev,  B. Albrecht,  E. Alguire,  
 S. A. Baeppler,  D. Barton,  Z. Benda,  Y. A. Bernard,  E. J. Berquist,  
 K. B. Bravaya,  H. Burton,  D. Casanova,  Chun-Min Chang,  Yunqing Chen,  
 A. Chien,  K. D. Closser,  M. P. Coons,  S. Coriani,  S. Dasgupta,  
 A. L. Dempwolff,  M. Diedenhofen,  Hainam Do,  R. G. Edgar,  Po-Tung Fang,  
 S. Faraji,  S. Fatehi,  Qingguo Feng,  K. D. Fenk,  J. Fosso-Tande,  
 Qinghui Ge,  A. Ghysels,  G. Gidofalvi,  J. Gomes,  J. Gonthier,  A. Gunina,  
 D. Hait,  M. W. D. Hanson-Heine,  P. H. P. Harbach,  A. W. Hauser,  
 J. E. Herr,  E. G. Hohenstein,  Z. C. Holden,  Kerwin Hui,  B. C. Huynh,  
 T.-C. Jagau,  Hyunjun Ji,  B. Kaduk,  K. Khistyaev,  Jaehoon Kim,  
 P. Klunzinger,  K. Koh,  D. Kosenkov,  L. Koulias,  T. Kowalczyk,  
 C. M. Krauter,  A. Kunitsa,  Ka Un Lao,  A. Laurent,  K. V. Lawler,  
 Joonho Lee,  D. Lefrancois,  S. Lehtola,  D. S. Levine,  Yi-Pei Li,  
 You-Sheng Lin,  Fenglai Liu,  E. Livshits,  A. Luenser,  P. Manohar,  
 E. Mansoor,  S. F. Manzer,  Shan-Ping Mao,  Yuezhi Mao,  N. Mardirossian,  
 A. V. Marenich,  T. Markovich,  L. A. Martinez-Martinez,  S. A. Maurer,  
 N. J. Mayhall,  S. C. McKenzie,  J.-M. Mewes,  A. F. Morrison,  
 J. W. Mullinax,  K. Nanda,  T. S. Nguyen-Beck,  R. Olivares-Amaya,  
 J. A. Parkhill,  T. M. Perrine,  F. Plasser,  P. Pokhilko,  S. Prager,  
 A. Prociuk,  E. Ramos,  D. R. Rehn,  F. Rob,  M. Schneider,  N. Sergueev,  
 S. M. Sharada,  S. Sharma,  D. W. Small,  T. Stauch,  T. Stein,  
 Yu-Chuan Su,  A. J. W. Thom,  A. Tkatchenko,  T. Tsuchimochi,  N. M. Tubman,  
 L. Vogt,  M. L. Vidal,  O. Vydrov,  M. A. Watson,  J. Wenzel,  
 M. de Wergifosse,  T. A. Wesolowski,  A. White,  J. Witte,  A. Yamada,  
 Jun Yang,  K. Yao,  S. Yeganeh,  S. R. Yost,  Zhi-Qiang You,  A. Zech,  
 Igor Ying Zhang,  Xing Zhang,  Yan Zhao,  Ying Zhu,  B. R. Brooks,  
 G. K. L. Chan,  C. J. Cramer,  M. S. Gordon,  W. J. Hehre,  A. Klamt,  
 M. W. Schmidt,  C. D. Sherrill,  D. G. Truhlar,  A. Aspuru-Guzik,  R. Baer,  
 A. T. Bell,  N. A. Besley,  Jeng-Da Chai,  A. E. DePrince, III,  
 R. A. DiStasio Jr.,  A. Dreuw,  B. D. Dunietz,  T. R. Furlani,  
 Chao-Ping Hsu,  Yousung Jung,  Jing Kong,  D. S. Lambrecht,  WanZhen Liang,  
 C. Ochsenfeld,  V. A. Rassolov,  L. V. Slipchenko,  J. E. Subotnik,  
 T. Van Voorhis,  J. M. Herbert,  A. I. Krylov,  P. M. W. Gill,  M. Head-Gordon

 Contributors to earlier versions of Q-Chem not listed above: 
 R. D. Adamson,  B. Austin,  J. Baker,  G. J. O. Beran,  K. Brandhorst,  
 S. T. Brown,  E. F. C. Byrd,  A. K. Chakraborty,  C.-L. Cheng,  
 Siu Hung Chien,  D. M. Chipman,  D. L. Crittenden,  H. Dachsel,  
 R. J. Doerksen,  A. D. Dutoi,  L. Fusti-Molnar,  W. A. Goddard III,  
 A. Golubeva-Zadorozhnaya,  S. R. Gwaltney,  G. Hawkins,  A. Heyden,  
 S. Hirata,  G. Kedziora,  F. J. Keil,  C. Kelley,  Jihan Kim,  R. A. King,  
 R. Z. Khaliullin,  P. P. Korambath,  W. Kurlancheek,  A. M. Lee,  M. S. Lee,  
 S. V. Levchenko,  Ching Yeh Lin,  D. Liotard,  R. C. Lochan,  I. Lotan,  
 P. E. Maslen,  N. Nair,  D. P. O'Neill,  D. Neuhauser,  E. Neuscamman,  
 C. M. Oana,  R. Olson,  B. Peters,  R. Peverati,  P. A. Pieniazek,  
 Y. M. Rhee,  J. Ritchie,  M. A. Rohrdanz,  E. Rosta,  N. J. Russ,  
 H. F. Schaefer III,  N. E. Schultz,  N. Shenvi,  A. C. Simmonett,  A. Sodt,  
 D. Stuck,  K. S. Thanthiriwatte,  V. Vanovschi,  Tao Wang,  A. Warshel,  
 C. F. Williams,  Q. Wu,  X. Xu,  W. Zhang

 Please cite Q-Chem as follows:
 Y. Shao et al., Mol. Phys. 113, 184-215 (2015)
 DOI: 10.1080/00268976.2014.952696

 Q-Chem 5.1.1 for Intel X86 EM64T Linux

 Parts of Q-Chem use Armadillo 8.300.2 (Tropical Shenanigans).
 http://arma.sourceforge.net/

 Q-Chem begins on Tue Aug 28 21:31:32 2018  

Host: 
0

     Scratch files written to /scratch/taweetham/qchem25511//
Input Ideriv = 2
Curr. Ideriv = -1
Max.  Ideriv = 2

Checking the input file for inconsistencies... 	...done.

--------------------------------------------------------------
User input:
--------------------------------------------------------------
HBrICl.inp
$molecule
0 1
I 
C  1 2.108480
H  2 1.079463 1 113.759987
C  2 1.329702 1 125.287775 3 -180.000000 0
Cl 4 1.729749 2 125.443372 1 -0.000000 0
Br 4 1.909523 2 119.665164 1 -180.000000 0
$end

$rem
   JOB_TYPE		OPTIMIZATION
   BASIS		6-311++G**
   EXCHANGE		B3LYP
$end

--------------------------------------------------------------
 ----------------------------------------------------------------
             Standard Nuclear Orientation (Angstroms)
    I     Atom           X                Y                Z
 ----------------------------------------------------------------
    1      I       2.1353672342     0.1847192430    -0.0000000000
    2      C       0.0918163224     0.7039374837     0.0000000000
    3      H      -0.0864231815     1.7685834566     0.0000000000
    4      C      -0.9199543651    -0.1588646285     0.0000000000
    5      Cl     -0.7688059924    -1.8819971749     0.0000000000
    6      Br     -2.7157002886     0.4904231858    -0.0000000000
 ----------------------------------------------------------------
 Molecular Point Group                 Cs    NOp =  2
 Largest Abelian Subgroup              Cs    NOp =  2
 Nuclear Repulsion Energy =   759.3390952082 hartrees
 There are       59 alpha and       59 beta electrons
 Requested basis set is 6-311++G(d,p)
 There are 73 shells and 191 basis functions

 Total QAlloc Memory Limit   2000 MB
 Mega-Array Size       188 MB
 MEM_STATIC part       192 MB
 A cutoff of  1.0D-11 yielded   2103 shell pairs
 There are     15328 function pairs (     17113 Cartesian)
 Smallest overlap matrix eigenvalue = 4.08E-05

 Scale SEOQF with 1.000000e-01/1.000000e-01/1.000000e-01

 Standard Electronic Orientation quadrupole field applied
 Nucleus-field energy     =     0.0000000239 hartrees
 Guess from superposition of atomic densities
 Warning:  Energy on first SCF cycle will be non-variational
 SAD guess density has 118.000000 electrons

 -----------------------------------------------------------------------
  General SCF calculation program by
  Eric Jon Sundstrom, Paul Horn, Yuezhi Mao, Dmitri Zuev, Alec White,
  David Stuck, Shaama M.S., Shane Yost, Joonho Lee, David Small,
  Daniel Levine, Susi Lehtola, Hugh Burton, Evgeny Epifanovsky
 -----------------------------------------------------------------------
 Exchange:     0.2000 Hartree-Fock + 0.0800 Slater + 0.7200 B88
 Correlation:  0.1900 VWN1RPA + 0.8100 LYP
 Using SG-1 standard quadrature grid
 A restricted SCF calculation will be
 performed using DIIS
 SCF converges when DIIS error is below 1.0e-08
 ---------------------------------------
  Cycle       Energy         DIIS error
 ---------------------------------------
    1  -10031.3360000120      3.79e-02  
    2  -10030.6524828510      3.22e-03  
    3  -10030.5923485661      4.62e-03  
    4  -10030.6819529479      1.04e-03  
    5  -10030.6871107788      2.07e-04  
    6  -10030.6871800060      1.25e-04  
    7  -10030.6872512823      2.80e-05  
    8  -10030.6872544292      5.09e-06  
    9  -10030.6872545382      1.58e-06  
   10  -10030.6872545458      4.39e-07  
   11  -10030.6872545463      8.88e-08  
   12  -10030.6872545463      2.62e-08  
   13  -10030.6872545463      7.23e-09  Convergence criterion met
 ---------------------------------------
 SCF time:   CPU 40.84s  wall 41.00s 
 SCF   energy in the final basis set =   -10030.6872545463
 Total energy in the final basis set =   -10030.6872545463

 --------------------------------------------------------------
             Orbital Energies (a.u.) and Symmetries
 --------------------------------------------------------------

 Alpha MOs, Restricted
 -- Occupied --                  
******* -482.86 -176.32 -165.72 -165.72 -165.72 -101.59  -62.51
  1 A'    2 A'    3 A'    4 A'    1 A"    5 A'    6 A'    7 A'                 
-56.332 -56.328 -56.328 -35.815 -31.308 -31.302 -31.302 -22.958
  8 A'    2 A"    9 A'   10 A'   11 A'    3 A"   12 A'   13 A'                 
-22.957 -22.957 -22.953 -22.953 -10.307 -10.247  -9.501  -8.720
  4 A"   14 A'   15 A'    5 A"   16 A'   17 A'   18 A'   19 A'                 
 -7.266  -7.256  -7.256  -6.553  -6.538  -6.538  -6.364  -4.776
 20 A'    6 A"   21 A'   22 A'    7 A"   23 A'   24 A'   25 A'                 
 -4.762  -4.761  -2.663  -2.659  -2.659  -2.648  -2.648  -2.042
  8 A"   26 A'   27 A'    9 A"   28 A'   10 A"   29 A'   30 A'                 
 -2.037  -2.037  -2.024  -2.024  -0.923  -0.827  -0.779  -0.666
 11 A"   31 A'   12 A"   32 A'   33 A'   34 A'   35 A'   36 A'                 
 -0.572  -0.499  -0.470  -0.419  -0.387  -0.352  -0.333  -0.315
 37 A'   38 A'   39 A'   13 A"   40 A'   41 A'   14 A"   15 A"                 
 -0.313  -0.282  -0.258
 42 A'   43 A'   16 A"                                                         
 -- Virtual --                   
 -0.071  -0.047  -0.041  -0.010   0.021   0.028   0.040   0.051
 44 A'   17 A"   45 A'   46 A'   47 A'   48 A'   49 A'   18 A"                 
  0.062   0.076   0.083   0.086   0.093   0.108   0.119   0.127
 50 A'   51 A'   19 A"   20 A"   52 A'   53 A'   54 A'   55 A'                 
  0.137   0.140   0.144   0.159   0.185   0.209   0.228   0.232
 56 A'   21 A"   57 A'   58 A'   59 A'   60 A'   61 A'   22 A"                 
  0.275   0.314   0.381   0.386   0.392   0.393   0.398   0.415
 62 A'   63 A'   64 A'   65 A'   23 A"   66 A'   24 A"   25 A"                 
  0.427   0.440   0.458   0.459   0.472   0.484   0.497   0.541
 67 A'   68 A'   69 A'   26 A"   70 A'   71 A'   27 A"   28 A"                 
  0.562   0.577   0.584   0.609   0.625   0.647   0.689   0.700
 72 A'   29 A"   73 A'   30 A"   74 A'   75 A'   76 A'   77 A'                 
  0.759   0.788   0.818   0.832   0.851   0.860   0.889   0.941
 78 A'   79 A'   80 A'   31 A"   32 A"   81 A'   82 A'   83 A'                 
  0.959   1.105   1.141   1.162   1.220   1.326   1.346   1.369
 84 A'   33 A"   85 A'   86 A'   34 A"   35 A"   87 A'   88 A'                 
  1.446   1.500   1.563   1.650   1.796   1.808   1.851   1.955
 36 A"   89 A'   90 A'   91 A'   92 A'   37 A"   93 A'   38 A"                 
  2.015   2.035   2.127   2.163   2.242   2.244   2.323   2.481
 39 A"   94 A'   95 A'   96 A'   40 A"   97 A'   98 A'   99 A'                 
  2.584   2.632   2.649   2.824   2.906   3.060   3.276   3.732
100 A'  101 A'   41 A"   42 A"  102 A'  103 A'  104 A'  105 A'                 
  3.953   3.979   3.981   4.005   4.011   4.054   4.088   4.165
 43 A"  106 A'   44 A"   45 A"  107 A'   46 A"  108 A'  109 A'                 
  4.236   4.345   4.406   5.991   6.038   6.085   6.639   7.537
110 A'  111 A'  112 A'   47 A"  113 A'  114 A'  115 A'   48 A"                 
  7.583   7.650   9.730  23.381  24.128  25.789  25.972  26.369
116 A'  117 A'  118 A'  119 A'  120 A'   49 A"  121 A'  122 A'                 
 27.844  28.333  28.369  28.385  28.526  28.538  28.547  28.586
123 A'   50 A"  124 A'  125 A'   51 A"  126 A'   52 A"  127 A'                 
 28.681  47.912 127.877 127.904 127.933 151.640 215.715 289.732
128 A'  129 A'   53 A"  130 A'  131 A'  132 A'  133 A'   54 A"                 
289.780 289.8761020.7061901.802
134 A'  135 A'  136 A'  137 A'                                                 

 Beta MOs, Restricted
 -- Occupied --                  
******* -482.86 -176.32 -165.72 -165.72 -165.72 -101.59  -62.51
  1 A'    2 A'    3 A'    4 A'    1 A"    5 A'    6 A'    7 A'                 
-56.332 -56.328 -56.328 -35.815 -31.308 -31.302 -31.302 -22.958
  8 A'    2 A"    9 A'   10 A'   11 A'    3 A"   12 A'   13 A'                 
-22.957 -22.957 -22.953 -22.953 -10.307 -10.247  -9.501  -8.720
  4 A"   14 A'   15 A'    5 A"   16 A'   17 A'   18 A'   19 A'                 
 -7.266  -7.256  -7.256  -6.553  -6.538  -6.538  -6.364  -4.776
 20 A'    6 A"   21 A'   22 A'    7 A"   23 A'   24 A'   25 A'                 
 -4.762  -4.761  -2.663  -2.659  -2.659  -2.648  -2.648  -2.042
  8 A"   26 A'   27 A'    9 A"   28 A'   10 A"   29 A'   30 A'                 
 -2.037  -2.037  -2.024  -2.024  -0.923  -0.827  -0.779  -0.666
 11 A"   31 A'   12 A"   32 A'   33 A'   34 A'   35 A'   36 A'                 
 -0.572  -0.499  -0.470  -0.419  -0.387  -0.352  -0.333  -0.315
 37 A'   38 A'   39 A'   13 A"   40 A'   41 A'   14 A"   15 A"                 
 -0.313  -0.282  -0.258
 42 A'   43 A'   16 A"                                                         
 -- Virtual --                   
 -0.071  -0.047  -0.041  -0.010   0.021   0.028   0.040   0.051
 44 A'   17 A"   45 A'   46 A'   47 A'   48 A'   49 A'   18 A"                 
  0.062   0.076   0.083   0.086   0.093   0.108   0.119   0.127
 50 A'   51 A'   19 A"   20 A"   52 A'   53 A'   54 A'   55 A'                 
  0.137   0.140   0.144   0.159   0.185   0.209   0.228   0.232
 56 A'   21 A"   57 A'   58 A'   59 A'   60 A'   61 A'   22 A"                 
  0.275   0.314   0.381   0.386   0.392   0.393   0.398   0.415
 62 A'   63 A'   64 A'   65 A'   23 A"   66 A'   24 A"   25 A"                 
  0.427   0.440   0.458   0.459   0.472   0.484   0.497   0.541
 67 A'   68 A'   69 A'   26 A"   70 A'   71 A'   27 A"   28 A"                 
  0.562   0.577   0.584   0.609   0.625   0.647   0.689   0.700
 72 A'   29 A"   73 A'   30 A"   74 A'   75 A'   76 A'   77 A'                 
  0.759   0.788   0.818   0.832   0.851   0.860   0.889   0.941
 78 A'   79 A'   80 A'   31 A"   32 A"   81 A'   82 A'   83 A'                 
  0.959   1.105   1.141   1.162   1.220   1.326   1.346   1.369
 84 A'   33 A"   85 A'   86 A'   34 A"   35 A"   87 A'   88 A'                 
  1.446   1.500   1.563   1.650   1.796   1.808   1.851   1.955
 36 A"   89 A'   90 A'   91 A'   92 A'   37 A"   93 A'   38 A"                 
  2.015   2.035   2.127   2.163   2.242   2.244   2.323   2.481
 39 A"   94 A'   95 A'   96 A'   40 A"   97 A'   98 A'   99 A'                 
  2.584   2.632   2.649   2.824   2.906   3.060   3.276   3.732
100 A'  101 A'   41 A"   42 A"  102 A'  103 A'  104 A'  105 A'                 
  3.953   3.979   3.981   4.005   4.011   4.054   4.088   4.165
 43 A"  106 A'   44 A"   45 A"  107 A'   46 A"  108 A'  109 A'                 
  4.236   4.345   4.406   5.991   6.038   6.085   6.639   7.537
110 A'  111 A'  112 A'   47 A"  113 A'  114 A'  115 A'   48 A"                 
  7.583   7.650   9.730  23.381  24.128  25.789  25.972  26.369
116 A'  117 A'  118 A'  119 A'  120 A'   49 A"  121 A'  122 A'                 
 27.844  28.333  28.369  28.385  28.526  28.538  28.547  28.586
123 A'   50 A"  124 A'  125 A'   51 A"  126 A'   52 A"  127 A'                 
 28.681  47.912 127.877 127.904 127.933 151.640 215.715 289.732
128 A'  129 A'   53 A"  130 A'  131 A'  132 A'  133 A'   54 A"                 
289.780 289.8761020.7061901.802
134 A'  135 A'  136 A'  137 A'                                                 
 --------------------------------------------------------------

          Ground-State Mulliken Net Atomic Charges

     Atom                 Charge (a.u.)
  ----------------------------------------
      1 I                     0.104695
      2 C                    -0.595593
      3 H                     0.221097
      4 C                     0.055391
      5 Cl                    0.353441
      6 Br                   -0.139030
  ----------------------------------------
  Sum of atomic charges =     0.000000

 -----------------------------------------------------------------
                    Cartesian Multipole Moments
 -----------------------------------------------------------------
    Charge (ESU x 10^10)
                 0.0000
    Dipole Moment (Debye)
         X       0.1665      Y       0.7499      Z       0.0000
       Tot       0.7681
    Quadrupole Moments (Debye-Ang)
        XX     -68.6438     XY      -1.5169     YY     -69.1147
        XZ      -0.0000     YZ      -0.0000     ZZ     -72.8429
    Octopole Moments (Debye-Ang^2)
       XXX      16.0617    XXY       6.0922    XYY       1.6531
       YYY      14.2528    XXZ      -0.0000    XYZ       0.0000
       YYZ      -0.0000    XZZ       3.4573    YZZ       4.8723
       ZZZ      -0.0000
    Hexadecapole Moments (Debye-Ang^3)
      XXXX   -1612.7206   XXXY     -51.3162   XXYY    -364.6733
      XYYY     -18.1888   YYYY    -386.0148   XXXZ       0.0000
      XXYZ      -0.0000   XYYZ       0.0000   YYYZ      -0.0000
      XXZZ    -314.3452   XYZZ      -6.3551   YYZZ     -87.5252
      XZZZ       0.0000   YZZZ      -0.0000   ZZZZ     -93.9516
 -----------------------------------------------------------------
 Calculating analytic gradient of the SCF energy
 Gradient of SCF Energy
            1           2           3           4           5           6
    1   0.0010068  -0.0012418   0.0001832  -0.0012709   0.0001044   0.0012183
    2  -0.0017085   0.0017565   0.0000484   0.0003926   0.0000047  -0.0004938
    3   0.0000000  -0.0000000  -0.0000000  -0.0000000   0.0000000   0.0000000
 Max gradient component =       1.757E-03
 RMS gradient           =       8.200E-04
 Gradient time:  CPU 11.20 s  wall 11.20 s
 Geometry Optimization Parameters
   NAtoms,    NIC,     NZ,  NCons,   NDum,   NFix, NCnnct, MaxDiis
        6      27       6       0       0       0       0       0


** GEOMETRY OPTIMIZATION IN DELOCALIZED INTERNAL COORDINATES **
   Searching for a Minimum

   Optimization Cycle:   1

                       Coordinates (Angstroms)
     ATOM                X               Y               Z
      1  I         2.1353672342    0.1847192430    0.0000000000
      2  C         0.0918163224    0.7039374837    0.0000000000
      3  H        -0.0864231815    1.7685834566    0.0000000000
      4  C        -0.9199543651   -0.1588646285    0.0000000000
      5  Cl       -0.7688059924   -1.8819971749    0.0000000000
      6  Br       -2.7157002886    0.4904231858    0.0000000000
   Point Group: cs    Number of degrees of freedom:     9


   Energy is -10030.687254546


 Attempting to Generate Delocalized Internal Coordinates

  9 Hessian modes will be used to form the next step
  Hessian Eigenvalues:
     0.116131    0.160000    0.190901    0.220000    0.250000    0.250000
     0.325353    0.360593    0.595761

 Minimum Search - Taking Simple RFO Step
 Searching for Lamda that Minimizes Along All modes
 Value Taken    Lamda =  -0.00009282
 Step Taken.  Stepsize is  0.021932

                             Maximum     Tolerance    Cnvgd?
         Gradient           0.003599      0.000300      NO
         Displacement       0.015436      0.001200      NO
         Energy change     *********      0.000001      NO


 New Cartesian Coordinates Obtained by Inverse Iteration

 Displacement from previous Coordinates is:  0.049220
 ----------------------------------------------------------------
             Standard Nuclear Orientation (Angstroms)
    I     Atom           X                Y                Z
 ----------------------------------------------------------------
    1      I       2.1385675004     0.2016382829     0.0000000000
    2      C       0.0952310193     0.6969553202     0.0000000000
    3      H      -0.0877047907     1.7606647111     0.0000000000
    4      C      -0.9180632587    -0.1639253874     0.0000000000
    5      Cl     -0.7789720695    -1.8879363189     0.0000000000
    6      Br     -2.7127586719     0.4994049578     0.0000000000
 ----------------------------------------------------------------
 Molecular Point Group                 Cs    NOp =  2
 Largest Abelian Subgroup              Cs    NOp =  2
 Nuclear Repulsion Energy =   758.4373426383 hartrees
 There are       59 alpha and       59 beta electrons
 Applying Cartesian multipole field
    Component          Value
    ---------          -----
     (2,0,0)        1.00000E-11
     (0,2,0)        2.00000E-11
     (0,0,2)       -3.00000E-11
 Nucleus-field energy     =     0.0000000240 hartrees
 Requested basis set is 6-311++G(d,p)
 There are 73 shells and 191 basis functions
 A cutoff of  1.0D-11 yielded   2104 shell pairs
 There are     15301 function pairs (     17075 Cartesian)
 Smallest overlap matrix eigenvalue = 4.06E-05
 Guess MOs from SCF MO coefficient file

 -----------------------------------------------------------------------
  General SCF calculation program by
  Eric Jon Sundstrom, Paul Horn, Yuezhi Mao, Dmitri Zuev, Alec White,
  David Stuck, Shaama M.S., Shane Yost, Joonho Lee, David Small,
  Daniel Levine, Susi Lehtola, Hugh Burton, Evgeny Epifanovsky
 -----------------------------------------------------------------------
 Exchange:     0.2000 Hartree-Fock + 0.0800 Slater + 0.7200 B88
 Correlation:  0.1900 VWN1RPA + 0.8100 LYP
 Using SG-1 standard quadrature grid
 A restricted SCF calculation will be
 performed using DIIS
 SCF converges when DIIS error is below 1.0e-08
 ---------------------------------------
  Cycle       Energy         DIIS error
 ---------------------------------------
    1  -10030.6872195439      1.08e-04  
    2  -10030.6872936017      3.87e-05  
    3  -10030.6872837905      6.12e-05  
    4  -10030.6873010395      7.11e-06  
    5  -10030.6873012937      1.83e-06  
    6  -10030.6873013069      8.53e-07  
    7  -10030.6873013090      2.12e-07  
    8  -10030.6873013092      8.31e-08  
    9  -10030.6873013091      1.64e-08  
   10  -10030.6873013092      3.00e-09  Convergence criterion met
 ---------------------------------------
 SCF time:   CPU 31.64s  wall 31.00s 
 SCF   energy in the final basis set =   -10030.6873013092
 Total energy in the final basis set =   -10030.6873013092

 --------------------------------------------------------------
             Orbital Energies (a.u.) and Symmetries
 --------------------------------------------------------------

 Alpha MOs, Restricted
 -- Occupied --                  
******* -482.86 -176.32 -165.72 -165.72 -165.72 -101.59  -62.51
  1 A'    2 A'    3 A'    4 A'    1 A"    5 A'    6 A'    7 A'                 
-56.332 -56.328 -56.328 -35.815 -31.308 -31.302 -31.302 -22.959
  8 A'    2 A"    9 A'   10 A'   11 A'    3 A"   12 A'   13 A'                 
-22.957 -22.957 -22.953 -22.953 -10.307 -10.247  -9.502  -8.720
  4 A"   14 A'   15 A'    5 A"   16 A'   17 A'   18 A'   19 A'                 
 -7.267  -7.257  -7.256  -6.552  -6.538  -6.538  -6.364  -4.777
 20 A'    6 A"   21 A'   22 A'    7 A"   23 A'   24 A'   25 A'                 
 -4.762  -4.761  -2.663  -2.659  -2.659  -2.647  -2.647  -2.043
  8 A"   26 A'   27 A'    9 A"   28 A'   10 A"   29 A'   30 A'                 
 -2.038  -2.038  -2.025  -2.025  -0.923  -0.826  -0.779  -0.667
 11 A"   31 A'   32 A'   12 A"   33 A'   34 A'   35 A'   36 A'                 
 -0.571  -0.499  -0.470  -0.419  -0.387  -0.352  -0.333  -0.315
 37 A'   38 A'   39 A'   13 A"   40 A'   41 A'   14 A"   15 A"                 
 -0.313  -0.282  -0.258
 42 A'   43 A'   16 A"                                                         
 -- Virtual --                   
 -0.071  -0.047  -0.041  -0.010   0.021   0.028   0.040   0.051
 44 A'   17 A"   45 A'   46 A'   47 A'   48 A'   49 A'   18 A"                 
  0.062   0.076   0.083   0.087   0.092   0.108   0.119   0.127
 50 A'   51 A'   19 A"   20 A"   52 A'   53 A'   54 A'   55 A'                 
  0.137   0.140   0.144   0.159   0.186   0.209   0.227   0.232
 56 A'   21 A"   57 A'   58 A'   59 A'   60 A'   61 A'   22 A"                 
  0.275   0.315   0.381   0.385   0.392   0.394   0.399   0.415
 62 A'   63 A'   64 A'   65 A'   23 A"   66 A'   24 A"   25 A"                 
  0.428   0.441   0.458   0.459   0.473   0.482   0.497   0.541
 67 A'   68 A'   69 A'   26 A"   70 A'   71 A'   27 A"   28 A"                 
  0.562   0.578   0.584   0.609   0.625   0.648   0.689   0.699
 72 A'   29 A"   73 A'   30 A"   74 A'   75 A'   76 A'   77 A'                 
  0.759   0.788   0.817   0.832   0.851   0.860   0.888   0.940
 78 A'   79 A'   80 A'   31 A"   32 A"   81 A'   82 A'   83 A'                 
  0.958   1.104   1.141   1.162   1.220   1.326   1.348   1.369
 84 A'   33 A"   85 A'   86 A'   34 A"   35 A"   87 A'   88 A'                 
  1.446   1.499   1.562   1.652   1.796   1.810   1.848   1.955
 36 A"   89 A'   90 A'   91 A'   92 A'   37 A"   93 A'   38 A"                 
  2.014   2.036   2.129   2.164   2.242   2.245   2.321   2.482
 39 A"   94 A'   95 A'   96 A'   40 A"   97 A'   98 A'   99 A'                 
  2.582   2.632   2.649   2.824   2.906   3.060   3.276   3.732
100 A'  101 A'   41 A"   42 A"  102 A'  103 A'  104 A'  105 A'                 
  3.952   3.978   3.982   4.006   4.011   4.053   4.088   4.164
 43 A"  106 A'   44 A"   45 A"  107 A'   46 A"  108 A'  109 A'                 
  4.236   4.345   4.407   5.991   6.038   6.087   6.638   7.537
110 A'  111 A'  112 A'   47 A"  113 A'  114 A'  115 A'   48 A"                 
  7.584   7.650   9.731  23.381  24.128  25.789  25.969  26.369
116 A'  117 A'  118 A'  119 A'  120 A'   49 A"  121 A'  122 A'                 
 27.845  28.333  28.369  28.385  28.525  28.538  28.547  28.586
123 A'   50 A"  124 A'  125 A'   51 A"  126 A'   52 A"  127 A'                 
 28.681  47.911 127.877 127.904 127.933 151.641 215.715 289.733
128 A'  129 A'   53 A"  130 A'  131 A'  132 A'  133 A'   54 A"                 
289.780 289.8761020.7051901.803
134 A'  135 A'  136 A'  137 A'                                                 

 Beta MOs, Restricted
 -- Occupied --                  
******* -482.86 -176.32 -165.72 -165.72 -165.72 -101.59  -62.51
  1 A'    2 A'    3 A'    4 A'    1 A"    5 A'    6 A'    7 A'                 
-56.332 -56.328 -56.328 -35.815 -31.308 -31.302 -31.302 -22.959
  8 A'    2 A"    9 A'   10 A'   11 A'    3 A"   12 A'   13 A'                 
-22.957 -22.957 -22.953 -22.953 -10.307 -10.247  -9.502  -8.720
  4 A"   14 A'   15 A'    5 A"   16 A'   17 A'   18 A'   19 A'                 
 -7.267  -7.257  -7.256  -6.552  -6.538  -6.538  -6.364  -4.777
 20 A'    6 A"   21 A'   22 A'    7 A"   23 A'   24 A'   25 A'                 
 -4.762  -4.761  -2.663  -2.659  -2.659  -2.647  -2.647  -2.043
  8 A"   26 A'   27 A'    9 A"   28 A'   10 A"   29 A'   30 A'                 
 -2.038  -2.038  -2.025  -2.025  -0.923  -0.826  -0.779  -0.667
 11 A"   31 A'   32 A'   12 A"   33 A'   34 A'   35 A'   36 A'                 
 -0.571  -0.499  -0.470  -0.419  -0.387  -0.352  -0.333  -0.315
 37 A'   38 A'   39 A'   13 A"   40 A'   41 A'   14 A"   15 A"                 
 -0.313  -0.282  -0.258
 42 A'   43 A'   16 A"                                                         
 -- Virtual --                   
 -0.071  -0.047  -0.041  -0.010   0.021   0.028   0.040   0.051
 44 A'   17 A"   45 A'   46 A'   47 A'   48 A'   49 A'   18 A"                 
  0.062   0.076   0.083   0.087   0.092   0.108   0.119   0.127
 50 A'   51 A'   19 A"   20 A"   52 A'   53 A'   54 A'   55 A'                 
  0.137   0.140   0.144   0.159   0.186   0.209   0.227   0.232
 56 A'   21 A"   57 A'   58 A'   59 A'   60 A'   61 A'   22 A"                 
  0.275   0.315   0.381   0.385   0.392   0.394   0.399   0.415
 62 A'   63 A'   64 A'   65 A'   23 A"   66 A'   24 A"   25 A"                 
  0.428   0.441   0.458   0.459   0.473   0.482   0.497   0.541
 67 A'   68 A'   69 A'   26 A"   70 A'   71 A'   27 A"   28 A"                 
  0.562   0.578   0.584   0.609   0.625   0.648   0.689   0.699
 72 A'   29 A"   73 A'   30 A"   74 A'   75 A'   76 A'   77 A'                 
  0.759   0.788   0.817   0.832   0.851   0.860   0.888   0.940
 78 A'   79 A'   80 A'   31 A"   32 A"   81 A'   82 A'   83 A'                 
  0.958   1.104   1.141   1.162   1.220   1.326   1.348   1.369
 84 A'   33 A"   85 A'   86 A'   34 A"   35 A"   87 A'   88 A'                 
  1.446   1.499   1.562   1.652   1.796   1.810   1.848   1.955
 36 A"   89 A'   90 A'   91 A'   92 A'   37 A"   93 A'   38 A"                 
  2.014   2.036   2.129   2.164   2.242   2.245   2.321   2.482
 39 A"   94 A'   95 A'   96 A'   40 A"   97 A'   98 A'   99 A'                 
  2.582   2.632   2.649   2.824   2.906   3.060   3.276   3.732
100 A'  101 A'   41 A"   42 A"  102 A'  103 A'  104 A'  105 A'                 
  3.952   3.978   3.982   4.006   4.011   4.053   4.088   4.164
 43 A"  106 A'   44 A"   45 A"  107 A'   46 A"  108 A'  109 A'                 
  4.236   4.345   4.407   5.991   6.038   6.087   6.638   7.537
110 A'  111 A'  112 A'   47 A"  113 A'  114 A'  115 A'   48 A"                 
  7.584   7.650   9.731  23.381  24.128  25.789  25.969  26.369
116 A'  117 A'  118 A'  119 A'  120 A'   49 A"  121 A'  122 A'                 
 27.845  28.333  28.369  28.385  28.525  28.538  28.547  28.586
123 A'   50 A"  124 A'  125 A'   51 A"  126 A'   52 A"  127 A'                 
 28.681  47.911 127.877 127.904 127.933 151.641 215.715 289.733
128 A'  129 A'   53 A"  130 A'  131 A'  132 A'  133 A'   54 A"                 
289.780 289.8761020.7051901.803
134 A'  135 A'  136 A'  137 A'                                                 
 --------------------------------------------------------------

          Ground-State Mulliken Net Atomic Charges

     Atom                 Charge (a.u.)
  ----------------------------------------
      1 I                     0.107103
      2 C                    -0.604574
      3 H                     0.221386
      4 C                     0.061133
      5 Cl                    0.355405
      6 Br                   -0.140452
  ----------------------------------------
  Sum of atomic charges =     0.000000

 -----------------------------------------------------------------
                    Cartesian Multipole Moments
 -----------------------------------------------------------------
    Charge (ESU x 10^10)
                 0.0000
    Dipole Moment (Debye)
         X       0.2018      Y       0.7442      Z      -0.0000
       Tot       0.7711
    Quadrupole Moments (Debye-Ang)
        XX     -68.6548     XY      -1.4454     YY     -69.1303
        XZ       0.0000     YZ      -0.0000     ZZ     -72.8349
    Octopole Moments (Debye-Ang^2)
       XXX      16.5172    XXY       5.8841    XYY       1.4764
       YYY      12.6206    XXZ      -0.0000    XYZ       0.0000
       YYZ      -0.0000    XZZ       3.4742    YZZ       4.3654
       ZZZ      -0.0000
    Hexadecapole Moments (Debye-Ang^3)
      XXXX   -1614.5858   XXXY     -53.3665   XXYY    -365.3628
      XYYY     -20.8215   YYYY    -389.3662   XXXZ       0.0000
      XXYZ      -0.0000   XYYZ       0.0000   YYYZ      -0.0000
      XXZZ    -314.6289   XYZZ      -7.2836   YYZZ     -88.0883
      XZZZ       0.0000   YZZZ      -0.0000   ZZZZ     -93.9200
 -----------------------------------------------------------------
 Calculating analytic gradient of the SCF energy
 Gradient of SCF Energy
            1           2           3           4           5           6
    1  -0.0002663   0.0002318   0.0003634  -0.0001567  -0.0003916   0.0002193
    2  -0.0003016   0.0005436  -0.0001322   0.0001648  -0.0004491   0.0001746
    3  -0.0000000   0.0000000   0.0000000  -0.0000000  -0.0000000  -0.0000000
 Max gradient component =       5.436E-04
 RMS gradient           =       2.523E-04
 Gradient time:  CPU 11.19 s  wall 11.20 s
 Geometry Optimization Parameters
   NAtoms,    NIC,     NZ,  NCons,   NDum,   NFix, NCnnct, MaxDiis
        6      27       6       0       0       0       0       0

 Cartesian Hessian Update
 Hessian Updated using BFGS Update


** GEOMETRY OPTIMIZATION IN DELOCALIZED INTERNAL COORDINATES **
   Searching for a Minimum

   Optimization Cycle:   2

                       Coordinates (Angstroms)
     ATOM                X               Y               Z
      1  I         2.1385675004    0.2016382829    0.0000000000
      2  C         0.0952310193    0.6969553202    0.0000000000
      3  H        -0.0877047907    1.7606647111    0.0000000000
      4  C        -0.9180632587   -0.1639253874    0.0000000000
      5  Cl       -0.7789720695   -1.8879363189    0.0000000000
      6  Br       -2.7127586719    0.4994049578    0.0000000000
   Point Group: cs    Number of degrees of freedom:     9


   Energy is -10030.687301309

 Hessian Updated using BFGS Update

  9 Hessian modes will be used to form the next step
  Hessian Eigenvalues:
     0.122948    0.158304    0.178976    0.204624    0.248728    0.265010
     0.331920    0.361402    0.597470

 Minimum Search - Taking Simple RFO Step
 Searching for Lamda that Minimizes Along All modes
 Value Taken    Lamda =  -0.00000325
 Step Taken.  Stepsize is  0.003986

                             Maximum     Tolerance    Cnvgd?
         Gradient           0.000494      0.000300      NO
         Displacement       0.002275      0.001200      NO
         Energy change     -0.000047      0.000001      NO


 New Cartesian Coordinates Obtained by Inverse Iteration

 Displacement from previous Coordinates is:  0.005377
 ----------------------------------------------------------------
             Standard Nuclear Orientation (Angstroms)
    I     Atom           X                Y                Z
 ----------------------------------------------------------------
    1      I       2.1400188550     0.2020712643     0.0000000000
    2      C       0.0952815531     0.6958954955     0.0000000000
    3      H      -0.0887818471     1.7595906192     0.0000000000
    4      C      -0.9183284707    -0.1640714715     0.0000000000
    5      Cl     -0.7785681991    -1.8872184092     0.0000000000
    6      Br     -2.7133221622     0.5005340674     0.0000000000
 ----------------------------------------------------------------
 Molecular Point Group                 Cs    NOp =  2
 Largest Abelian Subgroup              Cs    NOp =  2
 Nuclear Repulsion Energy =   758.2290112898 hartrees
 There are       59 alpha and       59 beta electrons
 Applying Cartesian multipole field
    Component          Value
    ---------          -----
     (2,0,0)        1.00000E-11
     (0,2,0)        2.00000E-11
     (0,0,2)       -3.00000E-11
 Nucleus-field energy     =     0.0000000240 hartrees
 Requested basis set is 6-311++G(d,p)
 There are 73 shells and 191 basis functions
 A cutoff of  1.0D-11 yielded   2104 shell pairs
 There are     15301 function pairs (     17075 Cartesian)
 Smallest overlap matrix eigenvalue = 4.06E-05
 Guess MOs from SCF MO coefficient file

 -----------------------------------------------------------------------
  General SCF calculation program by
  Eric Jon Sundstrom, Paul Horn, Yuezhi Mao, Dmitri Zuev, Alec White,
  David Stuck, Shaama M.S., Shane Yost, Joonho Lee, David Small,
  Daniel Levine, Susi Lehtola, Hugh Burton, Evgeny Epifanovsky
 -----------------------------------------------------------------------
 Exchange:     0.2000 Hartree-Fock + 0.0800 Slater + 0.7200 B88
 Correlation:  0.1900 VWN1RPA + 0.8100 LYP
 Using SG-1 standard quadrature grid
 A restricted SCF calculation will be
 performed using DIIS
 SCF converges when DIIS error is below 1.0e-08
 ---------------------------------------
  Cycle       Energy         DIIS error
 ---------------------------------------
    1  -10030.6873018375      1.46e-05  
    2  -10030.6873028529      4.72e-06  
    3  -10030.6873027530      6.67e-06  
    4  -10030.6873029477      1.17e-06  
    5  -10030.6873029545      2.91e-07  
    6  -10030.6873029549      1.16e-07  
    7  -10030.6873029550      4.65e-08  
    8  -10030.6873029548      8.80e-09  Convergence criterion met
 ---------------------------------------
 SCF time:   CPU 25.60s  wall 25.00s 
 SCF   energy in the final basis set =   -10030.6873029548
 Total energy in the final basis set =   -10030.6873029548

 --------------------------------------------------------------
             Orbital Energies (a.u.) and Symmetries
 --------------------------------------------------------------

 Alpha MOs, Restricted
 -- Occupied --                  
******* -482.86 -176.32 -165.72 -165.72 -165.72 -101.59  -62.51
  1 A'    2 A'    3 A'    4 A'    1 A"    5 A'    6 A'    7 A'                 
-56.332 -56.328 -56.328 -35.815 -31.308 -31.302 -31.302 -22.959
  8 A'    2 A"    9 A'   10 A'   11 A'    3 A"   12 A'   13 A'                 
-22.957 -22.957 -22.953 -22.953 -10.307 -10.247  -9.502  -8.720
  4 A"   14 A'   15 A'    5 A"   16 A'   17 A'   18 A'   19 A'                 
 -7.267  -7.257  -7.256  -6.552  -6.538  -6.538  -6.364  -4.777
 20 A'    6 A"   21 A'   22 A'    7 A"   23 A'   24 A'   25 A'                 
 -4.762  -4.761  -2.663  -2.659  -2.659  -2.647  -2.647  -2.043
  8 A"   26 A'   27 A'    9 A"   28 A'   10 A"   29 A'   30 A'                 
 -2.038  -2.038  -2.025  -2.025  -0.923  -0.826  -0.779  -0.667
 11 A"   31 A'   32 A'   12 A"   33 A'   34 A'   35 A'   36 A'                 
 -0.571  -0.498  -0.470  -0.419  -0.387  -0.352  -0.333  -0.315
 37 A'   38 A'   39 A'   13 A"   40 A'   41 A'   14 A"   15 A"                 
 -0.313  -0.283  -0.258
 42 A'   43 A'   16 A"                                                         
 -- Virtual --                   
 -0.071  -0.047  -0.041  -0.010   0.021   0.028   0.040   0.051
 44 A'   17 A"   45 A'   46 A'   47 A'   48 A'   49 A'   18 A"                 
  0.062   0.076   0.083   0.087   0.093   0.108   0.119   0.127
 50 A'   51 A'   19 A"   20 A"   52 A'   53 A'   54 A'   55 A'                 
  0.137   0.140   0.144   0.159   0.186   0.209   0.227   0.232
 56 A'   21 A"   57 A'   58 A'   59 A'   60 A'   61 A'   22 A"                 
  0.275   0.315   0.381   0.386   0.392   0.394   0.398   0.415
 62 A'   63 A'   64 A'   65 A'   23 A"   66 A'   24 A"   25 A"                 
  0.428   0.441   0.458   0.459   0.473   0.482   0.497   0.541
 67 A'   68 A'   69 A'   26 A"   70 A'   71 A'   27 A"   28 A"                 
  0.562   0.578   0.584   0.609   0.625   0.648   0.689   0.699
 72 A'   29 A"   73 A'   30 A"   74 A'   75 A'   76 A'   77 A'                 
  0.759   0.788   0.817   0.832   0.851   0.860   0.888   0.940
 78 A'   79 A'   80 A'   31 A"   32 A"   81 A'   82 A'   83 A'                 
  0.958   1.104   1.141   1.162   1.220   1.326   1.348   1.369
 84 A'   33 A"   85 A'   86 A'   34 A"   35 A"   87 A'   88 A'                 
  1.446   1.499   1.562   1.653   1.796   1.810   1.848   1.955
 36 A"   89 A'   90 A'   91 A'   92 A'   37 A"   93 A'   38 A"                 
  2.014   2.036   2.130   2.164   2.242   2.245   2.321   2.482
 39 A"   94 A'   95 A'   96 A'   40 A"   97 A'   98 A'   99 A'                 
  2.582   2.632   2.649   2.824   2.906   3.061   3.277   3.732
100 A'  101 A'   41 A"   42 A"  102 A'  103 A'  104 A'  105 A'                 
  3.952   3.978   3.982   4.006   4.011   4.053   4.088   4.164
 43 A"  106 A'   44 A"   45 A"  107 A'   46 A"  108 A'  109 A'                 
  4.237   4.345   4.407   5.991   6.038   6.087   6.637   7.537
110 A'  111 A'  112 A'   47 A"  113 A'  114 A'  115 A'   48 A"                 
  7.583   7.650   9.731  23.381  24.129  25.789  25.969  26.369
116 A'  117 A'  118 A'  119 A'  120 A'   49 A"  121 A'  122 A'                 
 27.845  28.333  28.369  28.385  28.525  28.537  28.547  28.586
123 A'   50 A"  124 A'  125 A'   51 A"  126 A'   52 A"  127 A'                 
 28.681  47.911 127.877 127.904 127.933 151.641 215.716 289.732
128 A'  129 A'   53 A"  130 A'  131 A'  132 A'  133 A'   54 A"                 
289.780 289.8761020.7051901.803
134 A'  135 A'  136 A'  137 A'                                                 

 Beta MOs, Restricted
 -- Occupied --                  
******* -482.86 -176.32 -165.72 -165.72 -165.72 -101.59  -62.51
  1 A'    2 A'    3 A'    4 A'    1 A"    5 A'    6 A'    7 A'                 
-56.332 -56.328 -56.328 -35.815 -31.308 -31.302 -31.302 -22.959
  8 A'    2 A"    9 A'   10 A'   11 A'    3 A"   12 A'   13 A'                 
-22.957 -22.957 -22.953 -22.953 -10.307 -10.247  -9.502  -8.720
  4 A"   14 A'   15 A'    5 A"   16 A'   17 A'   18 A'   19 A'                 
 -7.267  -7.257  -7.256  -6.552  -6.538  -6.538  -6.364  -4.777
 20 A'    6 A"   21 A'   22 A'    7 A"   23 A'   24 A'   25 A'                 
 -4.762  -4.761  -2.663  -2.659  -2.659  -2.647  -2.647  -2.043
  8 A"   26 A'   27 A'    9 A"   28 A'   10 A"   29 A'   30 A'                 
 -2.038  -2.038  -2.025  -2.025  -0.923  -0.826  -0.779  -0.667
 11 A"   31 A'   32 A'   12 A"   33 A'   34 A'   35 A'   36 A'                 
 -0.571  -0.498  -0.470  -0.419  -0.387  -0.352  -0.333  -0.315
 37 A'   38 A'   39 A'   13 A"   40 A'   41 A'   14 A"   15 A"                 
 -0.313  -0.283  -0.258
 42 A'   43 A'   16 A"                                                         
 -- Virtual --                   
 -0.071  -0.047  -0.041  -0.010   0.021   0.028   0.040   0.051
 44 A'   17 A"   45 A'   46 A'   47 A'   48 A'   49 A'   18 A"                 
  0.062   0.076   0.083   0.087   0.093   0.108   0.119   0.127
 50 A'   51 A'   19 A"   20 A"   52 A'   53 A'   54 A'   55 A'                 
  0.137   0.140   0.144   0.159   0.186   0.209   0.227   0.232
 56 A'   21 A"   57 A'   58 A'   59 A'   60 A'   61 A'   22 A"                 
  0.275   0.315   0.381   0.386   0.392   0.394   0.398   0.415
 62 A'   63 A'   64 A'   65 A'   23 A"   66 A'   24 A"   25 A"                 
  0.428   0.441   0.458   0.459   0.473   0.482   0.497   0.541
 67 A'   68 A'   69 A'   26 A"   70 A'   71 A'   27 A"   28 A"                 
  0.562   0.578   0.584   0.609   0.625   0.648   0.689   0.699
 72 A'   29 A"   73 A'   30 A"   74 A'   75 A'   76 A'   77 A'                 
  0.759   0.788   0.817   0.832   0.851   0.860   0.888   0.940
 78 A'   79 A'   80 A'   31 A"   32 A"   81 A'   82 A'   83 A'                 
  0.958   1.104   1.141   1.162   1.220   1.326   1.348   1.369
 84 A'   33 A"   85 A'   86 A'   34 A"   35 A"   87 A'   88 A'                 
  1.446   1.499   1.562   1.653   1.796   1.810   1.848   1.955
 36 A"   89 A'   90 A'   91 A'   92 A'   37 A"   93 A'   38 A"                 
  2.014   2.036   2.130   2.164   2.242   2.245   2.321   2.482
 39 A"   94 A'   95 A'   96 A'   40 A"   97 A'   98 A'   99 A'                 
  2.582   2.632   2.649   2.824   2.906   3.061   3.277   3.732
100 A'  101 A'   41 A"   42 A"  102 A'  103 A'  104 A'  105 A'                 
  3.952   3.978   3.982   4.006   4.011   4.053   4.088   4.164
 43 A"  106 A'   44 A"   45 A"  107 A'   46 A"  108 A'  109 A'                 
  4.237   4.345   4.407   5.991   6.038   6.087   6.637   7.537
110 A'  111 A'  112 A'   47 A"  113 A'  114 A'  115 A'   48 A"                 
  7.583   7.650   9.731  23.381  24.129  25.789  25.969  26.369
116 A'  117 A'  118 A'  119 A'  120 A'   49 A"  121 A'  122 A'                 
 27.845  28.333  28.369  28.385  28.525  28.537  28.547  28.586
123 A'   50 A"  124 A'  125 A'   51 A"  126 A'   52 A"  127 A'                 
 28.681  47.911 127.877 127.904 127.933 151.641 215.716 289.732
128 A'  129 A'   53 A"  130 A'  131 A'  132 A'  133 A'   54 A"                 
289.780 289.8761020.7051901.803
134 A'  135 A'  136 A'  137 A'                                                 
 --------------------------------------------------------------

          Ground-State Mulliken Net Atomic Charges

     Atom                 Charge (a.u.)
  ----------------------------------------
      1 I                     0.107076
      2 C                    -0.604078
      3 H                     0.220979
      4 C                     0.060724
      5 Cl                    0.355647
      6 Br                   -0.140347
  ----------------------------------------
  Sum of atomic charges =     0.000000

 -----------------------------------------------------------------
                    Cartesian Multipole Moments
 -----------------------------------------------------------------
    Charge (ESU x 10^10)
                 0.0000
    Dipole Moment (Debye)
         X       0.2032      Y       0.7418      Z      -0.0000
       Tot       0.7691
    Quadrupole Moments (Debye-Ang)
        XX     -68.6454     XY      -1.4463     YY     -69.1358
        XZ       0.0000     YZ       0.0000     ZZ     -72.8356
    Octopole Moments (Debye-Ang^2)
       XXX      16.4623    XXY       5.8738    XYY       1.4367
       YYY      12.5006    XXZ      -0.0000    XYZ       0.0000
       YYZ      -0.0000    XZZ       3.4406    YZZ       4.3269
       ZZZ      -0.0000
    Hexadecapole Moments (Debye-Ang^3)
      XXXX   -1615.7134   XXXY     -53.2283   XXYY    -365.5581
      XYYY     -20.7278   YYYY    -389.3207   XXXZ       0.0000
      XXYZ       0.0000   XYYZ       0.0000   YYYZ       0.0000
      XXZZ    -314.8631   XYZZ      -7.2360   YYZZ     -88.0693
      XZZZ       0.0000   YZZZ       0.0000   ZZZZ     -93.9231
 -----------------------------------------------------------------
 Calculating analytic gradient of the SCF energy
 Gradient of SCF Energy
            1           2           3           4           5           6
    1   0.0000065   0.0000674   0.0001832   0.0000382  -0.0002587  -0.0000366
    2  -0.0003285  -0.0000599  -0.0000688   0.0002206  -0.0000679   0.0003044
    3  -0.0000000   0.0000000   0.0000000   0.0000000  -0.0000000  -0.0000000
 Max gradient component =       3.285E-04
 RMS gradient           =       1.434E-04
 Gradient time:  CPU 11.26 s  wall 11.26 s
 Geometry Optimization Parameters
   NAtoms,    NIC,     NZ,  NCons,   NDum,   NFix, NCnnct, MaxDiis
        6      27       6       0       0       0       0       0

 Cartesian Hessian Update
 Hessian Updated using BFGS Update


** GEOMETRY OPTIMIZATION IN DELOCALIZED INTERNAL COORDINATES **
   Searching for a Minimum

   Optimization Cycle:   3

                       Coordinates (Angstroms)
     ATOM                X               Y               Z
      1  I         2.1400188550    0.2020712643    0.0000000000
      2  C         0.0952815531    0.6958954955    0.0000000000
      3  H        -0.0887818471    1.7595906192    0.0000000000
      4  C        -0.9183284707   -0.1640714715    0.0000000000
      5  Cl       -0.7785681991   -1.8872184092    0.0000000000
      6  Br       -2.7133221622    0.5005340674    0.0000000000
   Point Group: cs    Number of degrees of freedom:     9


   Energy is -10030.687302955

 Hessian Updated using BFGS Update

  9 Hessian modes will be used to form the next step
  Hessian Eigenvalues:
     0.123089    0.163214    0.184027    0.199522    0.245905    0.274325
     0.305719    0.359933    0.607626

 Minimum Search - Taking Simple RFO Step
 Searching for Lamda that Minimizes Along All modes
 Value Taken    Lamda =   0.00000000
 Step Taken.  Stepsize is  0.000623

                             Maximum     Tolerance    Cnvgd?
         Gradient           0.000127      0.000300     YES
         Displacement       0.000522      0.001200     YES
         Energy change     -0.000002      0.000001      NO


                       Distance Matrix (Angstroms)
             I (  1)   C (  2)   H (  3)   C (  4)   Cl(  5)
   C (  2)  2.103524
   H (  3)  2.719084  1.079503
   C (  4)  3.080186  1.329266  2.094904
   Cl(  5)  3.589329  2.726920  3.711472  1.728805
   Br(  6)  4.862510  2.815390  2.910917  1.914080  3.073212

 Final energy is   -10030.687302954804     


 ******************************
 **  OPTIMIZATION CONVERGED  **
 ******************************

                       Coordinates (Angstroms)
     ATOM                X               Y               Z
      1  I         2.1400188550    0.2020712643    0.0000000000
      2  C         0.0952815531    0.6958954955    0.0000000000
      3  H        -0.0887818471    1.7595906192    0.0000000000
      4  C        -0.9183284707   -0.1640714715    0.0000000000
      5  Cl       -0.7785681991   -1.8872184092    0.0000000000
      6  Br       -2.7133221622    0.5005340674    0.0000000000

Z-matrix Print:
$molecule
0 1
I 
C  1 2.103524
H  2 1.079503 1 113.394833
C  2 1.329266 1 126.110559 3 -180.000000 0
Cl 4 1.728805 2 125.674967 1 -0.000000 0
Br 4 1.914080 2 119.370734 1 -180.000000 0
$end


 --------------------------------------------------------------
             Orbital Energies (a.u.) and Symmetries
 --------------------------------------------------------------

 Alpha MOs, Restricted
 -- Occupied --                  
******* -482.86 -176.32 -165.72 -165.72 -165.72 -101.59  -62.51
  1 A'    2 A'    3 A'    4 A'    1 A"    5 A'    6 A'    7 A'                 
-56.332 -56.328 -56.328 -35.815 -31.308 -31.302 -31.302 -22.959
  8 A'    2 A"    9 A'   10 A'   11 A'    3 A"   12 A'   13 A'                 
-22.957 -22.957 -22.953 -22.953 -10.307 -10.247  -9.502  -8.720
  4 A"   14 A'   15 A'    5 A"   16 A'   17 A'   18 A'   19 A'                 
 -7.267  -7.257  -7.256  -6.552  -6.538  -6.538  -6.364  -4.777
 20 A'    6 A"   21 A'   22 A'    7 A"   23 A'   24 A'   25 A'                 
 -4.762  -4.761  -2.663  -2.659  -2.659  -2.647  -2.647  -2.043
  8 A"   26 A'   27 A'    9 A"   28 A'   10 A"   29 A'   30 A'                 
 -2.038  -2.038  -2.025  -2.025  -0.923  -0.826  -0.779  -0.667
 11 A"   31 A'   32 A'   12 A"   33 A'   34 A'   35 A'   36 A'                 
 -0.571  -0.498  -0.470  -0.419  -0.387  -0.352  -0.333  -0.315
 37 A'   38 A'   39 A'   13 A"   40 A'   41 A'   14 A"   15 A"                 
 -0.313  -0.283  -0.258
 42 A'   43 A'   16 A"                                                         
 -- Virtual --                   
 -0.071  -0.047  -0.041  -0.010   0.021   0.028   0.040   0.051
 44 A'   17 A"   45 A'   46 A'   47 A'   48 A'   49 A'   18 A"                 
  0.062   0.076   0.083   0.087   0.093   0.108   0.119   0.127
 50 A'   51 A'   19 A"   20 A"   52 A'   53 A'   54 A'   55 A'                 
  0.137   0.140   0.144   0.159   0.186   0.209   0.227   0.232
 56 A'   21 A"   57 A'   58 A'   59 A'   60 A'   61 A'   22 A"                 
  0.275   0.315   0.381   0.386   0.392   0.394   0.398   0.415
 62 A'   63 A'   64 A'   65 A'   23 A"   66 A'   24 A"   25 A"                 
  0.428   0.441   0.458   0.459   0.473   0.482   0.497   0.541
 67 A'   68 A'   69 A'   26 A"   70 A'   71 A'   27 A"   28 A"                 
  0.562   0.578   0.584   0.609   0.625   0.648   0.689   0.699
 72 A'   29 A"   73 A'   30 A"   74 A'   75 A'   76 A'   77 A'                 
  0.759   0.788   0.817   0.832   0.851   0.860   0.888   0.940
 78 A'   79 A'   80 A'   31 A"   32 A"   81 A'   82 A'   83 A'                 
  0.958   1.104   1.141   1.162   1.220   1.326   1.348   1.369
 84 A'   33 A"   85 A'   86 A'   34 A"   35 A"   87 A'   88 A'                 
  1.446   1.499   1.562   1.653   1.796   1.810   1.848   1.955
 36 A"   89 A'   90 A'   91 A'   92 A'   37 A"   93 A'   38 A"                 
  2.014   2.036   2.130   2.164   2.242   2.245   2.321   2.482
 39 A"   94 A'   95 A'   96 A'   40 A"   97 A'   98 A'   99 A'                 
  2.582   2.632   2.649   2.824   2.906   3.061   3.277   3.732
100 A'  101 A'   41 A"   42 A"  102 A'  103 A'  104 A'  105 A'                 
  3.952   3.978   3.982   4.006   4.011   4.053   4.088   4.164
 43 A"  106 A'   44 A"   45 A"  107 A'   46 A"  108 A'  109 A'                 
  4.237   4.345   4.407   5.991   6.038   6.087   6.637   7.537
110 A'  111 A'  112 A'   47 A"  113 A'  114 A'  115 A'   48 A"                 
  7.583   7.650   9.731  23.381  24.129  25.789  25.969  26.369
116 A'  117 A'  118 A'  119 A'  120 A'   49 A"  121 A'  122 A'                 
 27.845  28.333  28.369  28.385  28.525  28.537  28.547  28.586
123 A'   50 A"  124 A'  125 A'   51 A"  126 A'   52 A"  127 A'                 
 28.681  47.911 127.877 127.904 127.933 151.641 215.716 289.732
128 A'  129 A'   53 A"  130 A'  131 A'  132 A'  133 A'   54 A"                 
289.780 289.8761020.7051901.803
134 A'  135 A'  136 A'  137 A'                                                 

 Beta MOs, Restricted
 -- Occupied --                  
******* -482.86 -176.32 -165.72 -165.72 -165.72 -101.59  -62.51
  1 A'    2 A'    3 A'    4 A'    1 A"    5 A'    6 A'    7 A'                 
-56.332 -56.328 -56.328 -35.815 -31.308 -31.302 -31.302 -22.959
  8 A'    2 A"    9 A'   10 A'   11 A'    3 A"   12 A'   13 A'                 
-22.957 -22.957 -22.953 -22.953 -10.307 -10.247  -9.502  -8.720
  4 A"   14 A'   15 A'    5 A"   16 A'   17 A'   18 A'   19 A'                 
 -7.267  -7.257  -7.256  -6.552  -6.538  -6.538  -6.364  -4.777
 20 A'    6 A"   21 A'   22 A'    7 A"   23 A'   24 A'   25 A'                 
 -4.762  -4.761  -2.663  -2.659  -2.659  -2.647  -2.647  -2.043
  8 A"   26 A'   27 A'    9 A"   28 A'   10 A"   29 A'   30 A'                 
 -2.038  -2.038  -2.025  -2.025  -0.923  -0.826  -0.779  -0.667
 11 A"   31 A'   32 A'   12 A"   33 A'   34 A'   35 A'   36 A'                 
 -0.571  -0.498  -0.470  -0.419  -0.387  -0.352  -0.333  -0.315
 37 A'   38 A'   39 A'   13 A"   40 A'   41 A'   14 A"   15 A"                 
 -0.313  -0.283  -0.258
 42 A'   43 A'   16 A"                                                         
 -- Virtual --                   
 -0.071  -0.047  -0.041  -0.010   0.021   0.028   0.040   0.051
 44 A'   17 A"   45 A'   46 A'   47 A'   48 A'   49 A'   18 A"                 
  0.062   0.076   0.083   0.087   0.093   0.108   0.119   0.127
 50 A'   51 A'   19 A"   20 A"   52 A'   53 A'   54 A'   55 A'                 
  0.137   0.140   0.144   0.159   0.186   0.209   0.227   0.232
 56 A'   21 A"   57 A'   58 A'   59 A'   60 A'   61 A'   22 A"                 
  0.275   0.315   0.381   0.386   0.392   0.394   0.398   0.415
 62 A'   63 A'   64 A'   65 A'   23 A"   66 A'   24 A"   25 A"                 
  0.428   0.441   0.458   0.459   0.473   0.482   0.497   0.541
 67 A'   68 A'   69 A'   26 A"   70 A'   71 A'   27 A"   28 A"                 
  0.562   0.578   0.584   0.609   0.625   0.648   0.689   0.699
 72 A'   29 A"   73 A'   30 A"   74 A'   75 A'   76 A'   77 A'                 
  0.759   0.788   0.817   0.832   0.851   0.860   0.888   0.940
 78 A'   79 A'   80 A'   31 A"   32 A"   81 A'   82 A'   83 A'                 
  0.958   1.104   1.141   1.162   1.220   1.326   1.348   1.369
 84 A'   33 A"   85 A'   86 A'   34 A"   35 A"   87 A'   88 A'                 
  1.446   1.499   1.562   1.653   1.796   1.810   1.848   1.955
 36 A"   89 A'   90 A'   91 A'   92 A'   37 A"   93 A'   38 A"                 
  2.014   2.036   2.130   2.164   2.242   2.245   2.321   2.482
 39 A"   94 A'   95 A'   96 A'   40 A"   97 A'   98 A'   99 A'                 
  2.582   2.632   2.649   2.824   2.906   3.061   3.277   3.732
100 A'  101 A'   41 A"   42 A"  102 A'  103 A'  104 A'  105 A'                 
  3.952   3.978   3.982   4.006   4.011   4.053   4.088   4.164
 43 A"  106 A'   44 A"   45 A"  107 A'   46 A"  108 A'  109 A'                 
  4.237   4.345   4.407   5.991   6.038   6.087   6.637   7.537
110 A'  111 A'  112 A'   47 A"  113 A'  114 A'  115 A'   48 A"                 
  7.583   7.650   9.731  23.381  24.129  25.789  25.969  26.369
116 A'  117 A'  118 A'  119 A'  120 A'   49 A"  121 A'  122 A'                 
 27.845  28.333  28.369  28.385  28.525  28.537  28.547  28.586
123 A'   50 A"  124 A'  125 A'   51 A"  126 A'   52 A"  127 A'                 
 28.681  47.911 127.877 127.904 127.933 151.641 215.716 289.732
128 A'  129 A'   53 A"  130 A'  131 A'  132 A'  133 A'   54 A"                 
289.780 289.8761020.7051901.803
134 A'  135 A'  136 A'  137 A'                                                 
 --------------------------------------------------------------

          Ground-State Mulliken Net Atomic Charges

     Atom                 Charge (a.u.)
  ----------------------------------------
      1 I                     0.107076
      2 C                    -0.604078
      3 H                     0.220979
      4 C                     0.060724
      5 Cl                    0.355647
      6 Br                   -0.140347
  ----------------------------------------
  Sum of atomic charges =     0.000000

 -----------------------------------------------------------------
                    Cartesian Multipole Moments
 -----------------------------------------------------------------
    Charge (ESU x 10^10)
                 0.0000
    Dipole Moment (Debye)
         X       0.2032      Y       0.7418      Z      -0.0000
       Tot       0.7691
    Quadrupole Moments (Debye-Ang)
        XX     -68.6454     XY      -1.4463     YY     -69.1358
        XZ       0.0000     YZ       0.0000     ZZ     -72.8356
    Octopole Moments (Debye-Ang^2)
       XXX      16.4623    XXY       5.8738    XYY       1.4367
       YYY      12.5006    XXZ      -0.0000    XYZ       0.0000
       YYZ      -0.0000    XZZ       3.4406    YZZ       4.3269
       ZZZ      -0.0000
    Hexadecapole Moments (Debye-Ang^3)
      XXXX   -1615.7134   XXXY     -53.2283   XXYY    -365.5581
      XYYY     -20.7278   YYYY    -389.3207   XXXZ       0.0000
      XXYZ       0.0000   XYYZ       0.0000   YYYZ       0.0000
      XXZZ    -314.8631   XYZZ      -7.2360   YYZZ     -88.0693
      XZZZ       0.0000   YZZZ       0.0000   ZZZZ     -93.9231
 -----------------------------------------------------------------
Archival summary:
1\1\TWL01\OPT\ProcedureUnspecified\BasisUnspecified\1r1l121\taweetha\TueAug2821:33:442018TueAug2821:33:442018\0\\#,OPT,ProcedureUnspecified,BasisUnspecified,\\0,1\I\C,1,2.10352\H,2,1.0795,1,113.395\C,2,1.32927,1,126.111,3,-180,0\Cl,4,1.72881,2,125.675,1,-0,0\Br,4,1.91408,2,119.371,1,-180,0\\\@

 Total job time:  132.19s(wall), 132.13s(cpu) 
 Tue Aug 28 21:33:44 2018

        *************************************************************
        *                                                           *
        *  Thank you very much for using Q-Chem.  Have a nice day.  *
        *                                                           *
        *************************************************************


 
User input: 2 of 2 
 
Q-Chem Developer Version!
                  Welcome to Q-Chem
     A Quantum Leap Into The Future Of Chemistry


 Q-Chem 5.1, Q-Chem, Inc., Pleasanton, CA (2018)

 Yihan Shao,  Zhengting Gan,  E. Epifanovsky,  A. T. B. Gilbert,  M. Wormit,  
 J. Kussmann,  A. W. Lange,  A. Behn,  Jia Deng,  Xintian Feng,  D. Ghosh,  
 M. Goldey,  P. R. Horn,  L. D. Jacobson,  I. Kaliman,  T. Kus,  A. Landau,  
 Jie Liu,  E. I. Proynov,  R. M. Richard,  R. P. Steele,  E. J. Sundstrom,  
 H. L. Woodcock III,  P. M. Zimmerman,  D. Zuev,  B. Albrecht,  E. Alguire,  
 S. A. Baeppler,  D. Barton,  Z. Benda,  Y. A. Bernard,  E. J. Berquist,  
 K. B. Bravaya,  H. Burton,  D. Casanova,  Chun-Min Chang,  Yunqing Chen,  
 A. Chien,  K. D. Closser,  M. P. Coons,  S. Coriani,  S. Dasgupta,  
 A. L. Dempwolff,  M. Diedenhofen,  Hainam Do,  R. G. Edgar,  Po-Tung Fang,  
 S. Faraji,  S. Fatehi,  Qingguo Feng,  K. D. Fenk,  J. Fosso-Tande,  
 Qinghui Ge,  A. Ghysels,  G. Gidofalvi,  J. Gomes,  J. Gonthier,  A. Gunina,  
 D. Hait,  M. W. D. Hanson-Heine,  P. H. P. Harbach,  A. W. Hauser,  
 J. E. Herr,  E. G. Hohenstein,  Z. C. Holden,  Kerwin Hui,  B. C. Huynh,  
 T.-C. Jagau,  Hyunjun Ji,  B. Kaduk,  K. Khistyaev,  Jaehoon Kim,  
 P. Klunzinger,  K. Koh,  D. Kosenkov,  L. Koulias,  T. Kowalczyk,  
 C. M. Krauter,  A. Kunitsa,  Ka Un Lao,  A. Laurent,  K. V. Lawler,  
 Joonho Lee,  D. Lefrancois,  S. Lehtola,  D. S. Levine,  Yi-Pei Li,  
 You-Sheng Lin,  Fenglai Liu,  E. Livshits,  A. Luenser,  P. Manohar,  
 E. Mansoor,  S. F. Manzer,  Shan-Ping Mao,  Yuezhi Mao,  N. Mardirossian,  
 A. V. Marenich,  T. Markovich,  L. A. Martinez-Martinez,  S. A. Maurer,  
 N. J. Mayhall,  S. C. McKenzie,  J.-M. Mewes,  A. F. Morrison,  
 J. W. Mullinax,  K. Nanda,  T. S. Nguyen-Beck,  R. Olivares-Amaya,  
 J. A. Parkhill,  T. M. Perrine,  F. Plasser,  P. Pokhilko,  S. Prager,  
 A. Prociuk,  E. Ramos,  D. R. Rehn,  F. Rob,  M. Schneider,  N. Sergueev,  
 S. M. Sharada,  S. Sharma,  D. W. Small,  T. Stauch,  T. Stein,  
 Yu-Chuan Su,  A. J. W. Thom,  A. Tkatchenko,  T. Tsuchimochi,  N. M. Tubman,  
 L. Vogt,  M. L. Vidal,  O. Vydrov,  M. A. Watson,  J. Wenzel,  
 M. de Wergifosse,  T. A. Wesolowski,  A. White,  J. Witte,  A. Yamada,  
 Jun Yang,  K. Yao,  S. Yeganeh,  S. R. Yost,  Zhi-Qiang You,  A. Zech,  
 Igor Ying Zhang,  Xing Zhang,  Yan Zhao,  Ying Zhu,  B. R. Brooks,  
 G. K. L. Chan,  C. J. Cramer,  M. S. Gordon,  W. J. Hehre,  A. Klamt,  
 M. W. Schmidt,  C. D. Sherrill,  D. G. Truhlar,  A. Aspuru-Guzik,  R. Baer,  
 A. T. Bell,  N. A. Besley,  Jeng-Da Chai,  A. E. DePrince, III,  
 R. A. DiStasio Jr.,  A. Dreuw,  B. D. Dunietz,  T. R. Furlani,  
 Chao-Ping Hsu,  Yousung Jung,  Jing Kong,  D. S. Lambrecht,  WanZhen Liang,  
 C. Ochsenfeld,  V. A. Rassolov,  L. V. Slipchenko,  J. E. Subotnik,  
 T. Van Voorhis,  J. M. Herbert,  A. I. Krylov,  P. M. W. Gill,  M. Head-Gordon

 Contributors to earlier versions of Q-Chem not listed above: 
 R. D. Adamson,  B. Austin,  J. Baker,  G. J. O. Beran,  K. Brandhorst,  
 S. T. Brown,  E. F. C. Byrd,  A. K. Chakraborty,  C.-L. Cheng,  
 Siu Hung Chien,  D. M. Chipman,  D. L. Crittenden,  H. Dachsel,  
 R. J. Doerksen,  A. D. Dutoi,  L. Fusti-Molnar,  W. A. Goddard III,  
 A. Golubeva-Zadorozhnaya,  S. R. Gwaltney,  G. Hawkins,  A. Heyden,  
 S. Hirata,  G. Kedziora,  F. J. Keil,  C. Kelley,  Jihan Kim,  R. A. King,  
 R. Z. Khaliullin,  P. P. Korambath,  W. Kurlancheek,  A. M. Lee,  M. S. Lee,  
 S. V. Levchenko,  Ching Yeh Lin,  D. Liotard,  R. C. Lochan,  I. Lotan,  
 P. E. Maslen,  N. Nair,  D. P. O'Neill,  D. Neuhauser,  E. Neuscamman,  
 C. M. Oana,  R. Olson,  B. Peters,  R. Peverati,  P. A. Pieniazek,  
 Y. M. Rhee,  J. Ritchie,  M. A. Rohrdanz,  E. Rosta,  N. J. Russ,  
 H. F. Schaefer III,  N. E. Schultz,  N. Shenvi,  A. C. Simmonett,  A. Sodt,  
 D. Stuck,  K. S. Thanthiriwatte,  V. Vanovschi,  Tao Wang,  A. Warshel,  
 C. F. Williams,  Q. Wu,  X. Xu,  W. Zhang

 Please cite Q-Chem as follows:
 Y. Shao et al., Mol. Phys. 113, 184-215 (2015)
 DOI: 10.1080/00268976.2014.952696

 Q-Chem 5.1.1 for Intel X86 EM64T Linux

 Parts of Q-Chem use Armadillo 8.300.2 (Tropical Shenanigans).
 http://arma.sourceforge.net/

 Q-Chem begins on Tue Aug 28 21:33:45 2018  

Host: 
0

     Scratch files written to /scratch/taweetham/qchem25511//
The previous job contains 0 fragments, simply inherited here
Input Ideriv = 2
Curr. Ideriv = -1
Max.  Ideriv = 2

Checking the input file for inconsistencies... 	...done.

--------------------------------------------------------------
User input:
--------------------------------------------------------------

$molecule
read
$end

$rem
   SCF_GUESS 	READ
   JOB_TYPE 	FREQUENCY
   BASIS 	6-311++G**
   EXCHANGE 	B3LYP	
   SET_ITER 100

   SET_CONV 5
$end


--------------------------------------------------------------
 ----------------------------------------------------------------
             Standard Nuclear Orientation (Angstroms)
    I     Atom           X                Y                Z
 ----------------------------------------------------------------
    1      I       2.1390423713     0.1854219580     0.0000000000
    2      C       0.0960162731     0.6862785915     0.0000000000
    3      H      -0.0843861829     1.7506007256     0.0000000000
    4      C      -0.9205466383    -0.1701957584    -0.0000000000
    5      Cl     -0.7867160237    -1.8938133693    -0.0000000000
    6      Br     -2.7132429972     0.5005818795     0.0000000000
 ----------------------------------------------------------------
 Molecular Point Group                 Cs    NOp =  2
 Largest Abelian Subgroup              Cs    NOp =  2
 Nuclear Repulsion Energy =   758.2290112898 hartrees
 There are       59 alpha and       59 beta electrons
 Requested basis set is 6-311++G(d,p)
 There are 73 shells and 191 basis functions

 Total QAlloc Memory Limit   2000 MB
 Mega-Array Size       188 MB
 MEM_STATIC part       192 MB

                       Distance Matrix (Angstroms)
             I (  1)   C (  2)   H (  3)   C (  4)   Cl(  5)
   C (  2)  2.103524
   H (  3)  2.719084  1.079503
   C (  4)  3.080186  1.329266  2.094904
   Cl(  5)  3.589329  2.726920  3.711472  1.728805
   Br(  6)  4.862510  2.815390  2.910917  1.914080  3.073212

 A cutoff of  1.0D-11 yielded   2104 shell pairs
 There are     15301 function pairs (     17075 Cartesian)
 Smallest overlap matrix eigenvalue = 4.06E-05
 Guess MOs from SCF MO coefficient file

 -----------------------------------------------------------------------
  General SCF calculation program by
  Eric Jon Sundstrom, Paul Horn, Yuezhi Mao, Dmitri Zuev, Alec White,
  David Stuck, Shaama M.S., Shane Yost, Joonho Lee, David Small,
  Daniel Levine, Susi Lehtola, Hugh Burton, Evgeny Epifanovsky
 -----------------------------------------------------------------------
 Exchange:     0.2000 Hartree-Fock + 0.0800 Slater + 0.7200 B88
 Correlation:  0.1900 VWN1RPA + 0.8100 LYP
 Using SG-1 standard quadrature grid
 A restricted SCF calculation will be
 performed using DIIS
 SCF converges when DIIS error is below 1.0e-08
 ---------------------------------------
  Cycle       Energy         DIIS error
 ---------------------------------------
    1  -10030.6872687865      5.84e-05  
    2  -10030.6872862126      5.07e-06  
    3  -10030.6872863782      2.71e-06  
    4  -10030.6872864035      1.57e-06  
    5  -10030.6872864117      7.55e-07  
    6  -10030.6872864145      1.30e-07  
    7  -10030.6872864147      3.83e-08  
    8  -10030.6872864145      1.63e-08  
    9  -10030.6872864147      5.33e-09  Convergence criterion met
 ---------------------------------------
 SCF time:   CPU 30.14s  wall 30.00s 
 SCF   energy in the final basis set =   -10030.6872864147
 Total energy in the final basis set =   -10030.6872864147

 --------------------------------------------------------------
             Orbital Energies (a.u.) and Symmetries
 --------------------------------------------------------------

 Alpha MOs, Restricted
 -- Occupied --                  
******* -482.86 -176.32 -165.72 -165.72 -165.72 -101.59  -62.51
  1 A'    2 A'    3 A'    4 A'    1 A"    5 A'    6 A'    7 A'                 
-56.332 -56.328 -56.328 -35.815 -31.308 -31.302 -31.302 -22.959
  8 A'    2 A"    9 A'   10 A'   11 A'    3 A"   12 A'   13 A'                 
-22.957 -22.957 -22.953 -22.953 -10.307 -10.247  -9.502  -8.720
  4 A"   14 A'   15 A'    5 A"   16 A'   17 A'   18 A'   19 A'                 
 -7.267  -7.257  -7.256  -6.552  -6.538  -6.538  -6.364  -4.777
 20 A'    6 A"   21 A'   22 A'    7 A"   23 A'   24 A'   25 A'                 
 -4.762  -4.761  -2.663  -2.659  -2.659  -2.647  -2.647  -2.043
  8 A"   26 A'   27 A'    9 A"   28 A'   10 A"   29 A'   30 A'                 
 -2.038  -2.038  -2.025  -2.025  -0.923  -0.826  -0.779  -0.667
 11 A"   31 A'   32 A'   12 A"   33 A'   34 A'   35 A'   36 A'                 
 -0.571  -0.498  -0.470  -0.419  -0.387  -0.352  -0.333  -0.315
 37 A'   38 A'   39 A'   13 A"   40 A'   41 A'   14 A"   15 A"                 
 -0.313  -0.283  -0.258
 42 A'   43 A'   16 A"                                                         
 -- Virtual --                   
 -0.071  -0.047  -0.041  -0.010   0.021   0.028   0.040   0.051
 44 A'   17 A"   45 A'   46 A'   47 A'   48 A'   49 A'   18 A"                 
  0.062   0.076   0.083   0.087   0.093   0.108   0.119   0.127
 50 A'   51 A'   19 A"   20 A"   52 A'   53 A'   54 A'   55 A'                 
  0.137   0.140   0.144   0.159   0.186   0.209   0.227   0.232
 56 A'   21 A"   57 A'   58 A'   59 A'   60 A'   61 A'   22 A"                 
  0.275   0.315   0.381   0.386   0.392   0.394   0.398   0.415
 62 A'   63 A'   64 A'   65 A'   23 A"   66 A'   24 A"   25 A"                 
  0.428   0.441   0.458   0.459   0.473   0.482   0.497   0.541
 67 A'   68 A'   69 A'   26 A"   70 A'   71 A'   27 A"   28 A"                 
  0.562   0.578   0.584   0.609   0.625   0.648   0.689   0.699
 72 A'   29 A"   73 A'   30 A"   74 A'   75 A'   76 A'   77 A'                 
  0.759   0.788   0.817   0.832   0.851   0.860   0.888   0.940
 78 A'   79 A'   80 A'   31 A"   32 A"   81 A'   82 A'   83 A'                 
  0.958   1.104   1.141   1.162   1.220   1.326   1.348   1.369
 84 A'   33 A"   85 A'   86 A'   34 A"   35 A"   87 A'   88 A'                 
  1.446   1.499   1.562   1.653   1.796   1.810   1.848   1.955
 36 A"   89 A'   90 A'   91 A'   92 A'   37 A"   93 A'   38 A"                 
  2.014   2.036   2.130   2.164   2.242   2.245   2.321   2.482
 39 A"   94 A'   95 A'   96 A'   40 A"   97 A'   98 A'   99 A'                 
  2.582   2.632   2.649   2.824   2.906   3.061   3.277   3.732
100 A'  101 A'   41 A"   42 A"  102 A'  103 A'  104 A'  105 A'                 
  3.952   3.978   3.982   4.006   4.011   4.053   4.088   4.164
 43 A"  106 A'   44 A"   45 A"  107 A'   46 A"  108 A'  109 A'                 
  4.237   4.345   4.407   5.991   6.038   6.087   6.637   7.537
110 A'  111 A'  112 A'   47 A"  113 A'  114 A'  115 A'   48 A"                 
  7.583   7.650   9.731  23.381  24.129  25.789  25.969  26.369
116 A'  117 A'  118 A'  119 A'  120 A'   49 A"  121 A'  122 A'                 
 27.845  28.333  28.369  28.385  28.525  28.537  28.547  28.586
123 A'   50 A"  124 A'  125 A'   51 A"  126 A'   52 A"  127 A'                 
 28.681  47.911 127.877 127.904 127.933 151.641 215.716 289.732
128 A'  129 A'   53 A"  130 A'  131 A'  132 A'  133 A'   54 A"                 
289.780 289.8761020.7051901.803
134 A'  135 A'  136 A'  137 A'                                                 

 Beta MOs, Restricted
 -- Occupied --                  
******* -482.86 -176.32 -165.72 -165.72 -165.72 -101.59  -62.51
  1 A'    2 A'    3 A'    4 A'    1 A"    5 A'    6 A'    7 A'                 
-56.332 -56.328 -56.328 -35.815 -31.308 -31.302 -31.302 -22.959
  8 A'    2 A"    9 A'   10 A'   11 A'    3 A"   12 A'   13 A'                 
-22.957 -22.957 -22.953 -22.953 -10.307 -10.247  -9.502  -8.720
  4 A"   14 A'   15 A'    5 A"   16 A'   17 A'   18 A'   19 A'                 
 -7.267  -7.257  -7.256  -6.552  -6.538  -6.538  -6.364  -4.777
 20 A'    6 A"   21 A'   22 A'    7 A"   23 A'   24 A'   25 A'                 
 -4.762  -4.761  -2.663  -2.659  -2.659  -2.647  -2.647  -2.043
  8 A"   26 A'   27 A'    9 A"   28 A'   10 A"   29 A'   30 A'                 
 -2.038  -2.038  -2.025  -2.025  -0.923  -0.826  -0.779  -0.667
 11 A"   31 A'   32 A'   12 A"   33 A'   34 A'   35 A'   36 A'                 
 -0.571  -0.498  -0.470  -0.419  -0.387  -0.352  -0.333  -0.315
 37 A'   38 A'   39 A'   13 A"   40 A'   41 A'   14 A"   15 A"                 
 -0.313  -0.283  -0.258
 42 A'   43 A'   16 A"                                                         
 -- Virtual --                   
 -0.071  -0.047  -0.041  -0.010   0.021   0.028   0.040   0.051
 44 A'   17 A"   45 A'   46 A'   47 A'   48 A'   49 A'   18 A"                 
  0.062   0.076   0.083   0.087   0.093   0.108   0.119   0.127
 50 A'   51 A'   19 A"   20 A"   52 A'   53 A'   54 A'   55 A'                 
  0.137   0.140   0.144   0.159   0.186   0.209   0.227   0.232
 56 A'   21 A"   57 A'   58 A'   59 A'   60 A'   61 A'   22 A"                 
  0.275   0.315   0.381   0.386   0.392   0.394   0.398   0.415
 62 A'   63 A'   64 A'   65 A'   23 A"   66 A'   24 A"   25 A"                 
  0.428   0.441   0.458   0.459   0.473   0.482   0.497   0.541
 67 A'   68 A'   69 A'   26 A"   70 A'   71 A'   27 A"   28 A"                 
  0.562   0.578   0.584   0.609   0.625   0.648   0.689   0.699
 72 A'   29 A"   73 A'   30 A"   74 A'   75 A'   76 A'   77 A'                 
  0.759   0.788   0.817   0.832   0.851   0.860   0.888   0.940
 78 A'   79 A'   80 A'   31 A"   32 A"   81 A'   82 A'   83 A'                 
  0.958   1.104   1.141   1.162   1.220   1.326   1.348   1.369
 84 A'   33 A"   85 A'   86 A'   34 A"   35 A"   87 A'   88 A'                 
  1.446   1.499   1.562   1.653   1.796   1.810   1.848   1.955
 36 A"   89 A'   90 A'   91 A'   92 A'   37 A"   93 A'   38 A"                 
  2.014   2.036   2.130   2.164   2.242   2.245   2.321   2.482
 39 A"   94 A'   95 A'   96 A'   40 A"   97 A'   98 A'   99 A'                 
  2.582   2.632   2.649   2.824   2.906   3.061   3.277   3.732
100 A'  101 A'   41 A"   42 A"  102 A'  103 A'  104 A'  105 A'                 
  3.952   3.978   3.982   4.006   4.011   4.053   4.088   4.164
 43 A"  106 A'   44 A"   45 A"  107 A'   46 A"  108 A'  109 A'                 
  4.237   4.345   4.407   5.991   6.038   6.087   6.637   7.537
110 A'  111 A'  112 A'   47 A"  113 A'  114 A'  115 A'   48 A"                 
  7.583   7.650   9.731  23.381  24.129  25.789  25.969  26.369
116 A'  117 A'  118 A'  119 A'  120 A'   49 A"  121 A'  122 A'                 
 27.845  28.333  28.369  28.385  28.525  28.537  28.547  28.586
123 A'   50 A"  124 A'  125 A'   51 A"  126 A'   52 A"  127 A'                 
 28.681  47.911 127.877 127.904 127.933 151.641 215.716 289.732
128 A'  129 A'   53 A"  130 A'  131 A'  132 A'  133 A'   54 A"                 
289.780 289.8761020.7051901.803
134 A'  135 A'  136 A'  137 A'                                                 
 --------------------------------------------------------------

          Ground-State Mulliken Net Atomic Charges

     Atom                 Charge (a.u.)
  ----------------------------------------
      1 I                     0.107038
      2 C                    -0.603927
      3 H                     0.220971
      4 C                     0.060633
      5 Cl                    0.355636
      6 Br                   -0.140351
  ----------------------------------------
  Sum of atomic charges =     0.000000

 -----------------------------------------------------------------
                    Cartesian Multipole Moments
 -----------------------------------------------------------------
    Charge (ESU x 10^10)
                 0.0000
    Dipole Moment (Debye)
         X       0.2056      Y       0.7411      Z      -0.0000
       Tot       0.7691
    Quadrupole Moments (Debye-Ang)
        XX     -68.6566     XY      -1.4514     YY     -69.1398
        XZ       0.0000     YZ      -0.0000     ZZ     -72.8357
    Octopole Moments (Debye-Ang^2)
       XXX      16.8621    XXY       6.4694    XYY       1.5802
       YYY      14.4115    XXZ      -0.0000    XYZ       0.0000
       YYZ      -0.0000    XZZ       3.5760    YZZ       4.9913
       ZZZ      -0.0000
    Hexadecapole Moments (Debye-Ang^3)
      XXXX   -1616.5535   XXXY     -51.6281   XXYY    -365.4532
      XYYY     -18.3601   YYYY    -389.5524   XXXZ       0.0000
      XXYZ      -0.0000   XYYZ       0.0000   YYYZ      -0.0000
      XXZZ    -314.9228   XYZZ      -6.4961   YYZZ     -88.1088
      XZZZ       0.0000   YZZZ      -0.0000   ZZZZ     -93.9233
 -----------------------------------------------------------------
 Calculating MO derivatives via CPSCF
   1         3          18      0.121992    0.032390
   2         3          18      0.015991    0.004284
   3         3          18      0.002020    0.000840
   4        19           2      0.000105    0.000082
   5        21           0      0.000000    0.000000    Roots Converged
 Time for AOints: 15.6 s (CPU) 15.6 s (wall)
 ------------------------------------------------------------------------------
                     AOints        : Timing summary (seconds)
 ------------------------------------------------------------------------------
     job step          cpu (% of tot)      sys (% of tot)     wall (% of tot)
 ------------------------------------------------------------------------------
  cpscf_lag         0.9723E+02 (49.4)   0.1300E-03 (19.5)   0.9729E+02 (49.4)
  iterzp            0.8357E+02 (42.5)   0.5380E-03 (80.5)   0.8362E+02 (42.5)
  make_fx           0.0000E+00 ( 0.0)   0.0000E+00 ( 0.0)   0.0000E+00 ( 0.0)
  AOints            0.1561E+02 ( 7.9)   0.0000E+00 ( 0.0)   0.1562E+02 ( 7.9)
 ------------------------------------------------------------------------------
   Grand Totals     0.1967E+03          0.6680E-03          0.1968E+03
 ------------------------------------------------------------------------------
 Calculating analytic Hessian of the SCF energy
 Polarizability Matrix (a.u.)
            1           2           3
    1-129.8825289  -0.2465210   0.0000000
    2  -0.2465210 -79.1236235  -0.0000000
    3   0.0000000  -0.0000000 -53.4795700

 Direct stationary perturbation theory relativistic correction:

 rels  =     114.538918387191
 relv  =    -381.544298039232
 rel2e =      51.799249308314
 E_rel =    -215.206130343727

 Hessian of the SCF Energy
            1           2           3           4           5           6
    1   0.1161911  -0.0319472   0.0000000  -0.0674840   0.0291939   0.0000000
    2  -0.0319472   0.0297332  -0.0000000   0.0265153  -0.0339219  -0.0000000
    3   0.0000000  -0.0000000   0.0051446  -0.0000000  -0.0000000  -0.0118062
    4  -0.0674840   0.0265153  -0.0000000   0.4670382   0.1549543  -0.0000000
    5   0.0291939  -0.0339219  -0.0000000   0.1549543   0.6866880   0.0000000
    6   0.0000000  -0.0000000  -0.0118062  -0.0000000   0.0000000   0.0698199
    7  -0.0147441   0.0159060   0.0000000  -0.0448446   0.0578104   0.0000000
    8  -0.0011064   0.0015362   0.0000000   0.0420922  -0.3495997  -0.0000000
    9  -0.0000000  -0.0000000   0.0017597   0.0000000   0.0000000  -0.0276784
   10  -0.0311423  -0.0045890  -0.0000000  -0.3212835  -0.2296902   0.0000000
   11   0.0068119   0.0021114   0.0000000  -0.2234388  -0.2656729  -0.0000000
   12  -0.0000000   0.0000000   0.0035976   0.0000000  -0.0000000  -0.0410236
   13  -0.0014563  -0.0051051   0.0000000   0.0045097  -0.0197366  -0.0000000
   14  -0.0006757   0.0000253  -0.0000000   0.0037239  -0.0421623  -0.0000000
   15   0.0000000  -0.0000000  -0.0018212  -0.0000000  -0.0000000   0.0042584
   16  -0.0013643  -0.0007801   0.0000000  -0.0379358   0.0074682  -0.0000000
   17  -0.0022766   0.0005158   0.0000000  -0.0038469   0.0046689  -0.0000000
   18   0.0000000  -0.0000000   0.0031255  -0.0000000  -0.0000000   0.0064299
            7           8           9          10          11          12
    1  -0.0147441  -0.0011064  -0.0000000  -0.0311423   0.0068119  -0.0000000
    2   0.0159060   0.0015362  -0.0000000  -0.0045890   0.0021114   0.0000000
    3   0.0000000   0.0000000   0.0017597  -0.0000000   0.0000000   0.0035976
    4  -0.0448446   0.0420922   0.0000000  -0.3212835  -0.2234388   0.0000000
    5   0.0578104  -0.3495997   0.0000000  -0.2296902  -0.2656729  -0.0000000
    6   0.0000000  -0.0000000  -0.0276784   0.0000000  -0.0000000  -0.0410236
    7   0.0595885  -0.0457905  -0.0000000   0.0035530  -0.0224275  -0.0000000
    8  -0.0457905   0.3617864   0.0000000   0.0056027  -0.0142327   0.0000000
    9  -0.0000000   0.0000000   0.0196522  -0.0000000   0.0000000   0.0024376
   10   0.0035530   0.0056027  -0.0000000   0.5136899   0.1966876  -0.0000000
   11  -0.0224275  -0.0142327   0.0000000   0.1966876   0.4807324   0.0000000
   12  -0.0000000   0.0000000   0.0024376  -0.0000000   0.0000000   0.0759501
   13  -0.0017901  -0.0014981   0.0000000  -0.0346469   0.0130407  -0.0000000
   14  -0.0039670   0.0001715   0.0000000  -0.0052916  -0.1686086   0.0000000
   15  -0.0000000   0.0000000   0.0070289  -0.0000000   0.0000000  -0.0237730
   16  -0.0017626   0.0007000  -0.0000000  -0.1301701   0.0293261   0.0000000
   17  -0.0015314   0.0003383  -0.0000000   0.0372805  -0.0343296  -0.0000000
   18   0.0000000  -0.0000000  -0.0031999  -0.0000000   0.0000000  -0.0171887
           13          14          15          16          17          18
    1  -0.0014563  -0.0006757   0.0000000  -0.0013643  -0.0022766   0.0000000
    2  -0.0051051   0.0000253  -0.0000000  -0.0007801   0.0005158  -0.0000000
    3   0.0000000  -0.0000000  -0.0018212   0.0000000   0.0000000   0.0031255
    4   0.0045097   0.0037239  -0.0000000  -0.0379358  -0.0038469  -0.0000000
    5  -0.0197366  -0.0421623  -0.0000000   0.0074682   0.0046689  -0.0000000
    6  -0.0000000  -0.0000000   0.0042584  -0.0000000  -0.0000000   0.0064299
    7  -0.0017901  -0.0039670  -0.0000000  -0.0017626  -0.0015314   0.0000000
    8  -0.0014981   0.0001715   0.0000000   0.0007000   0.0003383  -0.0000000
    9   0.0000000   0.0000000   0.0070289  -0.0000000  -0.0000000  -0.0031999
   10  -0.0346469  -0.0052916  -0.0000000  -0.1301701   0.0372805  -0.0000000
   11   0.0130407  -0.1686086   0.0000000   0.0293261  -0.0343296   0.0000000
   12  -0.0000000   0.0000000  -0.0237730   0.0000000  -0.0000000  -0.0171887
   13   0.0439231  -0.0108792   0.0000000  -0.0105396   0.0241782  -0.0000000
   14  -0.0108792   0.2317822   0.0000000   0.0170897  -0.0212081  -0.0000000
   15   0.0000000   0.0000000   0.0109855  -0.0000000  -0.0000000   0.0033216
   16  -0.0105396   0.0170897  -0.0000000   0.1817724  -0.0538039   0.0000000
   17   0.0241782  -0.0212081  -0.0000000  -0.0538039   0.0500147   0.0000000
   18  -0.0000000  -0.0000000   0.0033216   0.0000000   0.0000000   0.0075116
 Gradient time:  CPU 269.03 s  wall 269.19 s
 **********************************************************************
 **                                                                  **
 **                       VIBRATIONAL ANALYSIS                       **
 **                       --------------------                       **
 **                                                                  **
 **        VIBRATIONAL FREQUENCIES (CM**-1) AND NORMAL MODES         **
 **     FORCE CONSTANTS (mDYN/ANGSTROM) AND REDUCED MASSES (AMU)     **
 **                  INFRARED INTENSITIES (KM/MOL)                   **
 **                                                                  **
 **********************************************************************


 Mode:                 1                      2                      3
 Frequency:       125.88                 145.44                 172.59
 Force Cnst:      0.2497                 0.0772                 0.8153
 Red. Mass:      26.7437                 6.1977                46.4578
 IR Active:          YES                    YES                    YES
 IR Intens:        0.201                  0.009                  0.033
 Raman Active:       YES                    YES                    YES
               X      Y      Z        X      Y      Z        X      Y      Z
 I         -0.178 -0.143  0.000   -0.000 -0.000 -0.047   -0.343  0.077  0.000
 C          0.065  0.401 -0.000    0.000  0.000  0.559   -0.045 -0.243 -0.000
 H          0.134  0.411 -0.000    0.000  0.000  0.765   -0.297 -0.288 -0.000
 C          0.121  0.342 -0.000    0.000  0.000  0.307    0.122 -0.406 -0.000
 Cl         0.562  0.380 -0.000    0.000  0.000  0.019    0.136 -0.430 -0.000
 Br         0.008 -0.056  0.000    0.000  0.000 -0.075    0.483  0.169  0.000
 TransDip  -0.013  0.005  0.000   -0.000  0.000 -0.003    0.002 -0.006  0.000

 Mode:                 4                      5                      6
 Frequency:       252.93                 455.24                 583.79
 Force Cnst:      1.1704                 0.7884                 2.2114
 Red. Mass:      31.0522                 6.4568                11.0132
 IR Active:          YES                    YES                    YES
 IR Intens:        0.017                  2.124                 29.667
 Raman Active:       YES                    YES                    YES
               X      Y      Z        X      Y      Z        X      Y      Z
 I          0.068 -0.010  0.000    0.000 -0.000  0.005   -0.029  0.005 -0.000
 C         -0.216 -0.302 -0.000   -0.000  0.000 -0.269    0.500  0.316  0.000
 H         -0.207 -0.302 -0.000   -0.000  0.000 -0.721    0.444  0.317  0.000
 C         -0.209 -0.322 -0.000    0.000 -0.000  0.633    0.464  0.241 -0.000
 Cl         0.548 -0.349 -0.000   -0.000 -0.000 -0.081   -0.035 -0.263  0.000
 Br        -0.284  0.270  0.000   -0.000  0.000 -0.018   -0.090  0.020 -0.000
 TransDip  -0.001  0.004  0.000   -0.000 -0.000 -0.047    0.164  0.059  0.000

 Mode:                 7                      8                      9
 Frequency:       604.47                 787.21                 844.34
 Force Cnst:      1.5469                 0.4502                 2.8044
 Red. Mass:       7.1858                 1.2331                 6.6767
 IR Active:          YES                    YES                    YES
 IR Intens:       19.578                 27.871                127.313
 Raman Active:       YES                    YES                    YES
               X      Y      Z        X      Y      Z        X      Y      Z
 I          0.034 -0.020 -0.000   -0.000 -0.000  0.001   -0.001  0.006  0.000
 C         -0.428  0.515  0.000   -0.000  0.000 -0.137    0.109 -0.130 -0.000
 H         -0.498  0.509  0.000   -0.000 -0.000  0.990    0.719 -0.023  0.000
 C         -0.100  0.099 -0.000    0.000 -0.000  0.039   -0.456  0.481  0.000
 Cl        -0.012 -0.146  0.000   -0.000  0.000  0.007    0.027 -0.105 -0.000
 Br         0.038 -0.003 -0.000   -0.000  0.000 -0.003    0.034 -0.016 -0.000
 TransDip  -0.139  0.029  0.000    0.000 -0.000  0.169   -0.154  0.327  0.000

 Mode:                10                     11                     12
 Frequency:      1229.99                1603.16                3237.76
 Force Cnst:      1.0253                15.2866                 6.7432
 Red. Mass:       1.1502                10.0951                 1.0918
 IR Active:          YES                    YES                    YES
 IR Intens:       18.597                 26.170                 15.512
 Raman Active:       YES                    YES                    YES
               X      Y      Z        X      Y      Z        X      Y      Z
 I         -0.001  0.002 -0.000    0.001  0.000  0.000   -0.000  0.000  0.000
 C         -0.066  0.033  0.000   -0.490 -0.363 -0.000    0.008 -0.087 -0.000
 H          0.975  0.190 -0.000    0.229 -0.349 -0.000   -0.148  0.985  0.000
 C          0.010 -0.085 -0.000    0.503  0.448  0.000    0.005  0.003  0.000
 Cl        -0.002  0.005  0.000   -0.002 -0.021 -0.000    0.000  0.000 -0.000
 Br        -0.001  0.000  0.000   -0.005  0.000  0.000   -0.000  0.000 -0.000
 TransDip  -0.123 -0.062 -0.000    0.075  0.146  0.000    0.079  0.099  0.000

 STANDARD THERMODYNAMIC QUANTITIES AT   298.15 K  AND     1.00 ATM

   This Molecule has  0 Imaginary Frequencies
   Zero point vibrational energy:       14.357 kcal/mol

   Atom    1 Element I  Has Mass  126.90440
   Atom    2 Element C  Has Mass   12.00000
   Atom    3 Element H  Has Mass    1.00783
   Atom    4 Element C  Has Mass   12.00000
   Atom    5 Element Cl Has Mass   34.96885
   Atom    6 Element Br Has Mass   78.91830
   Molecular Mass:   265.799380 amu
   Principal axes and moments of inertia in amu*Bohr^2:
                             1           2           3
    Eigenvalues --      566.19719  4256.98984  4823.18703
          X               1.00000     0.00250     0.00000
          Y              -0.00250     1.00000     0.00000
          Z               0.00000    -0.00000     1.00000
   Rotational Symmetry Number is   1
   The Molecule is an Asymmetric Top
   Translational Enthalpy:        0.889 kcal/mol
   Rotational Enthalpy:           0.889 kcal/mol
   Vibrational Enthalpy:         16.351 kcal/mol
   gas constant (RT):             0.592 kcal/mol
   Translational Entropy:        42.632  cal/mol.K
   Rotational Entropy:           30.831  cal/mol.K
   Vibrational Entropy:          11.993  cal/mol.K

   Total Enthalpy:               18.721 kcal/mol
   Total Entropy:                85.456  cal/mol.K

 ======================================================================

 STANDARD THERMODYNAMIC QUANTITIES FOR ANHARMONIC VIBRATION -- TOSH

   Zero point vibrational energy: ************ kcal/mol

   Vibrational Enthalpy:       Infinity kcal/mol
   Vibrational Entropy:             NaN  cal/mol.K

   Total Enthalpy:             Infinity kcal/mol
   Total Entropy:                   NaN  cal/mol.K

 ======================================================================

 STANDARD THERMODYNAMIC QUANTITIES FOR ANHARMONIC VIBRATION -- VPT2

   Zero point vibrational energy: ************ kcal/mol

   Vibrational Enthalpy:       Infinity kcal/mol
   Vibrational Entropy:             NaN  cal/mol.K

   Total Enthalpy:             Infinity kcal/mol
   Total Entropy:                   NaN  cal/mol.K

 ======================================================================

Archival summary:
1\1\TWL01\FREQ\ProcedureUnspecified\BasisUnspecified\1r1l121\taweetha\TueAug2821:38:442018TueAug2821:38:442018\0\\#,FREQ,ProcedureUnspecified,BasisUnspecified,\\0,1\I\C,1,2.10352\H,2,1.0795,1,113.395\C,2,1.32927,1,126.111,3,-180,0\Cl,4,1.72881,2,125.675,1,0,0\Br,4,1.91408,2,119.371,1,-180,0\\\@

 Total job time:  299.51s(wall), 299.30s(cpu) 
 Tue Aug 28 21:38:44 2018

        *************************************************************
        *                                                           *
        *  Thank you very much for using Q-Chem.  Have a nice day.  *
        *                                                           *
        *************************************************************
