# Supplementary material for: Geometric and energetic data from ab initio calculations of haloethene, haloimine, halomethylenephosphine, haloiminophosphine, halodiazene, halodiphosphene and halocyclopropane
Source: Data Brief. 2019 Nov 2;27:104738. doi: 10.1016/j.dib.2019.104738 (PMC6861602; doi:10.1016/j.dib.2019.104738)
Supplement: Multimedia component 2 [file mmc2.zip › CC/B3LYP/HICCBrF.out]

Q-Chem Developer Version!
                  Welcome to Q-Chem
     A Quantum Leap Into The Future Of Chemistry


 Q-Chem 5.1, Q-Chem, Inc., Pleasanton, CA (2018)

 Yihan Shao,  Zhengting Gan,  E. Epifanovsky,  A. T. B. Gilbert,  M. Wormit,  
 J. Kussmann,  A. W. Lange,  A. Behn,  Jia Deng,  Xintian Feng,  D. Ghosh,  
 M. Goldey,  P. R. Horn,  L. D. Jacobson,  I. Kaliman,  T. Kus,  A. Landau,  
 Jie Liu,  E. I. Proynov,  R. M. Richard,  R. P. Steele,  E. J. Sundstrom,  
 H. L. Woodcock III,  P. M. Zimmerman,  D. Zuev,  B. Albrecht,  E. Alguire,  
 S. A. Baeppler,  D. Barton,  Z. Benda,  Y. A. Bernard,  E. J. Berquist,  
 K. B. Bravaya,  H. Burton,  D. Casanova,  Chun-Min Chang,  Yunqing Chen,  
 A. Chien,  K. D. Closser,  M. P. Coons,  S. Coriani,  S. Dasgupta,  
 A. L. Dempwolff,  M. Diedenhofen,  Hainam Do,  R. G. Edgar,  Po-Tung Fang,  
 S. Faraji,  S. Fatehi,  Qingguo Feng,  K. D. Fenk,  J. Fosso-Tande,  
 Qinghui Ge,  A. Ghysels,  G. Gidofalvi,  J. Gomes,  J. Gonthier,  A. Gunina,  
 D. Hait,  M. W. D. Hanson-Heine,  P. H. P. Harbach,  A. W. Hauser,  
 J. E. Herr,  E. G. Hohenstein,  Z. C. Holden,  Kerwin Hui,  B. C. Huynh,  
 T.-C. Jagau,  Hyunjun Ji,  B. Kaduk,  K. Khistyaev,  Jaehoon Kim,  
 P. Klunzinger,  K. Koh,  D. Kosenkov,  L. Koulias,  T. Kowalczyk,  
 C. M. Krauter,  A. Kunitsa,  Ka Un Lao,  A. Laurent,  K. V. Lawler,  
 Joonho Lee,  D. Lefrancois,  S. Lehtola,  D. S. Levine,  Yi-Pei Li,  
 You-Sheng Lin,  Fenglai Liu,  E. Livshits,  A. Luenser,  P. Manohar,  
 E. Mansoor,  S. F. Manzer,  Shan-Ping Mao,  Yuezhi Mao,  N. Mardirossian,  
 A. V. Marenich,  T. Markovich,  L. A. Martinez-Martinez,  S. A. Maurer,  
 N. J. Mayhall,  S. C. McKenzie,  J.-M. Mewes,  A. F. Morrison,  
 J. W. Mullinax,  K. Nanda,  T. S. Nguyen-Beck,  R. Olivares-Amaya,  
 J. A. Parkhill,  T. M. Perrine,  F. Plasser,  P. Pokhilko,  S. Prager,  
 A. Prociuk,  E. Ramos,  D. R. Rehn,  F. Rob,  M. Schneider,  N. Sergueev,  
 S. M. Sharada,  S. Sharma,  D. W. Small,  T. Stauch,  T. Stein,  
 Yu-Chuan Su,  A. J. W. Thom,  A. Tkatchenko,  T. Tsuchimochi,  N. M. Tubman,  
 L. Vogt,  M. L. Vidal,  O. Vydrov,  M. A. Watson,  J. Wenzel,  
 M. de Wergifosse,  T. A. Wesolowski,  A. White,  J. Witte,  A. Yamada,  
 Jun Yang,  K. Yao,  S. Yeganeh,  S. R. Yost,  Zhi-Qiang You,  A. Zech,  
 Igor Ying Zhang,  Xing Zhang,  Yan Zhao,  Ying Zhu,  B. R. Brooks,  
 G. K. L. Chan,  C. J. Cramer,  M. S. Gordon,  W. J. Hehre,  A. Klamt,  
 M. W. Schmidt,  C. D. Sherrill,  D. G. Truhlar,  A. Aspuru-Guzik,  R. Baer,  
 A. T. Bell,  N. A. Besley,  Jeng-Da Chai,  A. E. DePrince, III,  
 R. A. DiStasio Jr.,  A. Dreuw,  B. D. Dunietz,  T. R. Furlani,  
 Chao-Ping Hsu,  Yousung Jung,  Jing Kong,  D. S. Lambrecht,  WanZhen Liang,  
 C. Ochsenfeld,  V. A. Rassolov,  L. V. Slipchenko,  J. E. Subotnik,  
 T. Van Voorhis,  J. M. Herbert,  A. I. Krylov,  P. M. W. Gill,  M. Head-Gordon

 Contributors to earlier versions of Q-Chem not listed above: 
 R. D. Adamson,  B. Austin,  J. Baker,  G. J. O. Beran,  K. Brandhorst,  
 S. T. Brown,  E. F. C. Byrd,  A. K. Chakraborty,  C.-L. Cheng,  
 Siu Hung Chien,  D. M. Chipman,  D. L. Crittenden,  H. Dachsel,  
 R. J. Doerksen,  A. D. Dutoi,  L. Fusti-Molnar,  W. A. Goddard III,  
 A. Golubeva-Zadorozhnaya,  S. R. Gwaltney,  G. Hawkins,  A. Heyden,  
 S. Hirata,  G. Kedziora,  F. J. Keil,  C. Kelley,  Jihan Kim,  R. A. King,  
 R. Z. Khaliullin,  P. P. Korambath,  W. Kurlancheek,  A. M. Lee,  M. S. Lee,  
 S. V. Levchenko,  Ching Yeh Lin,  D. Liotard,  R. C. Lochan,  I. Lotan,  
 P. E. Maslen,  N. Nair,  D. P. O'Neill,  D. Neuhauser,  E. Neuscamman,  
 C. M. Oana,  R. Olson,  B. Peters,  R. Peverati,  P. A. Pieniazek,  
 Y. M. Rhee,  J. Ritchie,  M. A. Rohrdanz,  E. Rosta,  N. J. Russ,  
 H. F. Schaefer III,  N. E. Schultz,  N. Shenvi,  A. C. Simmonett,  A. Sodt,  
 D. Stuck,  K. S. Thanthiriwatte,  V. Vanovschi,  Tao Wang,  A. Warshel,  
 C. F. Williams,  Q. Wu,  X. Xu,  W. Zhang

 Please cite Q-Chem as follows:
 Y. Shao et al., Mol. Phys. 113, 184-215 (2015)
 DOI: 10.1080/00268976.2014.952696

 Q-Chem 5.1.1 for Intel X86 EM64T Linux

 Parts of Q-Chem use Armadillo 8.300.2 (Tropical Shenanigans).
 http://arma.sourceforge.net/

 Q-Chem begins on Tue Aug 28 05:41:56 2018  

Host: 
0

     Scratch files written to /scratch/taweetham/qchem12942//
Input Ideriv = 2
Curr. Ideriv = -1
Max.  Ideriv = 2

Checking the input file for inconsistencies... 	...done.

--------------------------------------------------------------
User input:
--------------------------------------------------------------
inp/HBrIF.inp
$molecule
0	1
H	-2.0	1.0	0.0
Br	2.0	1.0	0.0
I	-2.0	-1.0	0.0
F	2.0	-1.0	0.0
C	-1.0	0.0	0.0
C	1.0	0.0	0.0
$end
$rem
   JOB_TYPE		OPTIMIZATION
   BASIS		6-311++G**
   EXCHANGE		B3LYP
$end

--------------------------------------------------------------
 ----------------------------------------------------------------
             Standard Nuclear Orientation (Angstroms)
    I     Atom           X                Y                Z
 ----------------------------------------------------------------
    1      H       1.2155996481    -1.8321292697    -0.0000000000
    2      Br     -2.4873438785    -0.3194464745    -0.0000000000
    3      I       1.9719410457     0.0193424936     0.0000000000
    4      F      -1.7310024809     1.5320252888     0.0000000000
    5      C       0.6680344653    -0.5282226892    -0.0000000000
    6      C      -1.1834372980     0.2281187084    -0.0000000000
 ----------------------------------------------------------------
 Molecular Point Group                 Cs    NOp =  2
 Largest Abelian Subgroup              Cs    NOp =  2
 Nuclear Repulsion Energy =   713.6080551176 hartrees
 There are       55 alpha and       55 beta electrons
 Requested basis set is 6-311++G(d,p)
 There are 66 shells and 183 basis functions

 Total QAlloc Memory Limit   2000 MB
 Mega-Array Size       188 MB
 MEM_STATIC part       192 MB
 A cutoff of  1.0D-11 yielded   1764 shell pairs
 There are     14216 function pairs (     15955 Cartesian)

 -------------------------------------------------------
 OpenMP Integral Computing Module                       
 Release: version 1.0, May 2013, Q-Chem Inc. Pittsburgh 
 -------------------------------------------------------
 Integral Job Info:
 Integral job number is                      11
 Integral operator is                         1
 short-range coefficients                     0
 long-range coefficients              100000000
 Omega coefficients                           0
 if combine SR and LR in K                    0
 Integral screening is                        0
 Integral computing path is                   2
 max size of driver memory is            800000
 size of driver memory is                593474
 size of scratch memory is             29623520
 max col of scratch BK array               1296
 max len of scratch array in speh3          155
 max len of scratch index in speh4           18
 max int batch size is                      520
 min int batch size is                       52
 fixed nKL is                                45
 max L of basis functions is                  2
 order of int derivative is                   0
 number of shells is                         66
 number of basis is                         194
 number of cartesian basis is               194
 number of contracted shell pairs          1764
 number of primitive shell pairs           4113
 maxK2 (contraction) of shell pair           36
 max number of K2 of shell pair               1
 max number of CS2 of shell pair            189
 max number of PS2 of shell pair            246
 mem total for path MDJ                  526332
 -------------------------------------------------------
 Smallest overlap matrix eigenvalue = 2.09E-04

 Scale SEOQF with 1.000000e-01/1.000000e-01/1.000000e-01

 Standard Electronic Orientation quadrupole field applied
 Nucleus-field energy     =     0.0000000187 hartrees
 Guess from superposition of atomic densities
 Warning:  Energy on first SCF cycle will be non-variational
 SAD guess density has 110.000000 electrons

 -----------------------------------------------------------------------
  General SCF calculation program by
  Eric Jon Sundstrom, Paul Horn, Yuezhi Mao, Dmitri Zuev, Alec White,
  David Stuck, Shaama M.S., Shane Yost, Joonho Lee, David Small,
  Daniel Levine, Susi Lehtola, Hugh Burton, Evgeny Epifanovsky
 -----------------------------------------------------------------------
 Exchange:     0.2000 Hartree-Fock + 0.0800 Slater + 0.7200 B88
 Correlation:  0.1900 VWN1RPA + 0.8100 LYP
 Using SG-1 standard quadrature grid
 using 4 threads for integral computing
 -------------------------------------------------------
 OpenMP Integral computing Module                
 Release: version 2.0, May 2017, Q-Chem Inc. Pleasanton 
 -------------------------------------------------------
 -------------------------------------------------------
 OpenMP BLAS3 based DFT computing Module                
 Release: version 1.0, May 2013, Q-Chem Inc. Pittsburgh 
 -------------------------------------------------------
 A restricted SCF calculation will be
 performed using DIIS
 SCF converges when DIIS error is below 1.0e-08
 ---------------------------------------
  Cycle       Energy         DIIS error
 ---------------------------------------
    1   -9672.3660866647      7.80e-02  
    2   -9669.1981366147      7.17e-03  
    3   -9668.3474998573      1.36e-02  
    4   -9669.1793955612      5.93e-03  
    5   -9669.3621596110      2.47e-03  
    6   -9669.3929435635      8.80e-04  
    7   -9669.3962447583      4.04e-04  
    8   -9669.3967847806      1.23e-04  
    9   -9669.3968699001      2.34e-05  
   10   -9669.3968700870      1.94e-05  
   11   -9669.3968717632      7.85e-06  
   12   -9669.3968720814      1.89e-06  
   13   -9669.3968720994      2.10e-07  
   14   -9669.3968720994      1.40e-07  
   15   -9669.3968720996      1.77e-08  
   16   -9669.3968720996      3.12e-09  Convergence criterion met
 ---------------------------------------
 SCF time:   CPU 49.64s  wall 14.00s 
 SCF   energy in the final basis set =    -9669.3968720996
 Total energy in the final basis set =    -9669.3968720996

 --------------------------------------------------------------
             Orbital Energies (a.u.) and Symmetries
 --------------------------------------------------------------

 Alpha MOs, Restricted
 -- Occupied --                  
******* -482.86 -176.33 -165.73 -165.73 -165.73  -62.52  -56.34
  1 A'    2 A'    3 A'    4 A'    1 A"    5 A'    6 A'    7 A'                 
-56.338 -56.337 -35.830 -31.319 -31.319 -31.319 -24.690 -22.970
  2 A"    8 A'    9 A'   10 A'    3 A"   11 A'   12 A'    4 A"                 
-22.970 -22.970 -22.969 -22.969 -10.299 -10.258  -8.739  -6.570
 13 A'   14 A'   15 A'    5 A"   16 A'   17 A'   18 A'   19 A'                 
 -6.560  -6.557  -6.396  -4.812  -4.794  -4.793  -2.686  -2.679
  6 A"   20 A'   21 A'   22 A'   23 A'    7 A"   24 A'    8 A"                 
 -2.677  -2.669  -2.669  -2.101  -2.075  -2.074  -2.059  -2.059
 25 A'    9 A"   26 A'   27 A'   28 A'   10 A"   29 A'   11 A"                 
 -1.255  -0.954  -0.890  -0.620  -0.545  -0.516  -0.506  -0.496
 30 A'   31 A'   32 A'   33 A'   34 A'   35 A'   12 A"   36 A'                 
 -0.472  -0.415  -0.381  -0.371  -0.281  -0.239  -0.164
 37 A'   13 A"   38 A'   14 A"   39 A'   40 A'   15 A"                         
 -- Virtual --                   
 -0.088  -0.088  -0.040   0.012   0.026   0.042   0.049   0.051
 41 A'   16 A"   42 A'   43 A'   44 A'   17 A"   45 A'   46 A'                 
  0.056   0.065   0.080   0.092   0.103   0.119   0.127   0.152
 47 A'   48 A'   18 A"   49 A'   19 A"   50 A'   51 A'   52 A'                 
  0.160   0.163   0.191   0.245   0.269   0.282   0.292   0.328
 53 A'   54 A'   55 A'   20 A"   21 A"   56 A'   57 A'   58 A'                 
  0.346   0.361   0.361   0.391   0.391   0.416   0.442   0.475
 59 A'   22 A"   60 A'   61 A'   23 A"   62 A'   63 A'   64 A'                 
  0.481   0.490   0.509   0.511   0.530   0.548   0.566   0.588
 24 A"   65 A'   25 A"   66 A'   67 A'   26 A"   68 A'   27 A"                 
  0.648   0.659   0.682   0.702   0.738   0.788   0.845   0.967
 28 A"   69 A'   70 A'   71 A'   72 A'   73 A'   74 A'   75 A'                 
  1.019   1.105   1.184   1.234   1.281   1.295   1.298   1.377
 76 A'   29 A"   77 A'   30 A"   78 A'   79 A'   31 A"   80 A'                 
  1.399   1.430   1.443   1.462   1.508   1.539   1.582   1.637
 81 A'   32 A"   82 A'   83 A'   33 A"   34 A"   84 A'   85 A'                 
  1.659   1.725   1.800   1.912   1.950   1.950   2.040   2.071
 35 A"   86 A'   87 A'   88 A'   36 A"   89 A'   90 A'   91 A'                 
  2.187   2.551   2.617   2.666   2.780   2.942   3.024   3.273
 92 A'   93 A'   37 A"   38 A"   94 A'   95 A'   96 A'   97 A'                 
  3.743   3.773   3.871   3.904   3.927   3.973   3.992   4.020
 39 A"   98 A'   99 A'   40 A"   41 A"  100 A'   42 A"   43 A"                 
  4.076   4.076   4.202   4.253   4.456   4.480   4.606   4.685
101 A'   44 A"  102 A'  103 A'  104 A'  105 A'  106 A'  107 A'                 
  5.995   6.096   6.170   6.286   6.375   6.488   6.825   7.502
 45 A"  108 A'  109 A'   46 A"  110 A'  111 A'  112 A'   47 A"                 
  7.599   7.745  23.543  23.579  27.929  28.335  28.395  28.415
113 A'  114 A'  115 A'  116 A'  117 A'   48 A"  118 A'  119 A'                 
 28.507  28.528  28.559  28.643  28.920  48.076  66.775 127.884
 49 A"  120 A'   50 A"  121 A'  122 A'  123 A'  124 A'   51 A"                 
127.942 127.995 151.731 289.721 289.795 289.9811020.9381901.908
125 A'  126 A'  127 A'   52 A"  128 A'  129 A'  130 A'  131 A'                 

 Beta MOs, Restricted
 -- Occupied --                  
******* -482.86 -176.33 -165.73 -165.73 -165.73  -62.52  -56.34
  1 A'    2 A'    3 A'    4 A'    1 A"    5 A'    6 A'    7 A'                 
-56.338 -56.337 -35.830 -31.319 -31.319 -31.319 -24.690 -22.970
  2 A"    8 A'    9 A'   10 A'    3 A"   11 A'   12 A'    4 A"                 
-22.970 -22.970 -22.969 -22.969 -10.299 -10.258  -8.739  -6.570
 13 A'   14 A'   15 A'    5 A"   16 A'   17 A'   18 A'   19 A'                 
 -6.560  -6.557  -6.396  -4.812  -4.794  -4.793  -2.686  -2.679
  6 A"   20 A'   21 A'   22 A'   23 A'    7 A"   24 A'    8 A"                 
 -2.677  -2.669  -2.669  -2.101  -2.075  -2.074  -2.059  -2.059
 25 A'    9 A"   26 A'   27 A'   28 A'   10 A"   29 A'   11 A"                 
 -1.255  -0.954  -0.890  -0.620  -0.545  -0.516  -0.506  -0.496
 30 A'   31 A'   32 A'   33 A'   34 A'   35 A'   12 A"   36 A'                 
 -0.472  -0.415  -0.381  -0.371  -0.281  -0.239  -0.164
 37 A'   13 A"   38 A'   14 A"   39 A'   40 A'   15 A"                         
 -- Virtual --                   
 -0.088  -0.088  -0.040   0.012   0.026   0.042   0.049   0.051
 41 A'   16 A"   42 A'   43 A'   44 A'   17 A"   45 A'   46 A'                 
  0.056   0.065   0.080   0.092   0.103   0.119   0.127   0.152
 47 A'   48 A'   18 A"   49 A'   19 A"   50 A'   51 A'   52 A'                 
  0.160   0.163   0.191   0.245   0.269   0.282   0.292   0.328
 53 A'   54 A'   55 A'   20 A"   21 A"   56 A'   57 A'   58 A'                 
  0.346   0.361   0.361   0.391   0.391   0.416   0.442   0.475
 59 A'   22 A"   60 A'   61 A'   23 A"   62 A'   63 A'   64 A'                 
  0.481   0.490   0.509   0.511   0.530   0.548   0.566   0.588
 24 A"   65 A'   25 A"   66 A'   67 A'   26 A"   68 A'   27 A"                 
  0.648   0.659   0.682   0.702   0.738   0.788   0.845   0.967
 28 A"   69 A'   70 A'   71 A'   72 A'   73 A'   74 A'   75 A'                 
  1.019   1.105   1.184   1.234   1.281   1.295   1.298   1.377
 76 A'   29 A"   77 A'   30 A"   78 A'   79 A'   31 A"   80 A'                 
  1.399   1.430   1.443   1.462   1.508   1.539   1.582   1.637
 81 A'   32 A"   82 A'   83 A'   33 A"   34 A"   84 A'   85 A'                 
  1.659   1.725   1.800   1.912   1.950   1.950   2.040   2.071
 35 A"   86 A'   87 A'   88 A'   36 A"   89 A'   90 A'   91 A'                 
  2.187   2.551   2.617   2.666   2.780   2.942   3.024   3.273
 92 A'   93 A'   37 A"   38 A"   94 A'   95 A'   96 A'   97 A'                 
  3.743   3.773   3.871   3.904   3.927   3.973   3.992   4.020
 39 A"   98 A'   99 A'   40 A"   41 A"  100 A'   42 A"   43 A"                 
  4.076   4.076   4.202   4.253   4.456   4.480   4.606   4.685
101 A'   44 A"  102 A'  103 A'  104 A'  105 A'  106 A'  107 A'                 
  5.995   6.096   6.170   6.286   6.375   6.488   6.825   7.502
 45 A"  108 A'  109 A'   46 A"  110 A'  111 A'  112 A'   47 A"                 
  7.599   7.745  23.543  23.579  27.929  28.335  28.395  28.415
113 A'  114 A'  115 A'  116 A'  117 A'   48 A"  118 A'  119 A'                 
 28.507  28.528  28.559  28.643  28.920  48.076  66.775 127.884
 49 A"  120 A'   50 A"  121 A'  122 A'  123 A'  124 A'   51 A"                 
127.942 127.995 151.731 289.721 289.795 289.9811020.9381901.908
125 A'  126 A'  127 A'   52 A"  128 A'  129 A'  130 A'  131 A'                 
 --------------------------------------------------------------

          Ground-State Mulliken Net Atomic Charges

     Atom                 Charge (a.u.)
  ----------------------------------------
      1 H                     0.133712
      2 Br                    0.281576
      3 I                     0.649808
      4 F                    -0.065755
      5 C                    -0.669348
      6 C                    -0.329993
  ----------------------------------------
  Sum of atomic charges =     0.000000

 -----------------------------------------------------------------
                    Cartesian Multipole Moments
 -----------------------------------------------------------------
    Charge (ESU x 10^10)
                 0.0000
    Dipole Moment (Debye)
         X       0.9906      Y      -1.6311      Z      -0.0000
       Tot       1.9084
    Quadrupole Moments (Debye-Ang)
        XX     -59.0513     XY      -1.1171     YY     -64.3379
        XZ       0.0000     YZ      -0.0000     ZZ     -63.1183
    Octopole Moments (Debye-Ang^2)
       XXX      -5.9208    XXY      -7.0314    XYY       9.1205
       YYY      -5.4160    XXZ      -0.0000    XYZ       0.0000
       YYZ      -0.0000    XZZ      -1.4383    YZZ       1.2148
       ZZZ      -0.0000
    Hexadecapole Moments (Debye-Ang^3)
      XXXX   -1482.6716   XXXY      14.7777   XXYY    -291.9528
      XYYY       0.4467   YYYY    -195.4793   XXXZ       0.0000
      XXYZ      -0.0000   XYYZ       0.0000   YYYZ      -0.0000
      XXZZ    -275.2646   XYZZ       0.9323   YYZZ     -45.5169
      XZZZ       0.0000   YZZZ      -0.0000   ZZZZ     -77.9511
 -----------------------------------------------------------------
 Calculating analytic gradient of the SCF energy
 Gradient of SCF Energy
            1           2           3           4           5           6
    1   0.1068982   0.5558464  -1.0931671  -0.0981496   1.0734109  -0.5448387
    2  -0.0316164   0.3772777  -0.5351702  -0.1406882   0.5100783  -0.1798813
    3  -0.0000000  -0.0000000   0.0000000   0.0000000  -0.0000000   0.0000000
 Max gradient component =       1.093E+00
 RMS gradient           =       4.544E-01
 Gradient time:  CPU 10.94 s  wall 2.84 s
 Geometry Optimization Parameters
   NAtoms,    NIC,     NZ,  NCons,   NDum,   NFix, NCnnct, MaxDiis
        6      37       0       0       0       0       0       0


** GEOMETRY OPTIMIZATION IN DELOCALIZED INTERNAL COORDINATES **
   Searching for a Minimum

   Optimization Cycle:   1

                       Coordinates (Angstroms)
     ATOM                X               Y               Z
      1  H         1.2155996481   -1.8321292697    0.0000000000
      2  Br       -2.4873438785   -0.3194464745    0.0000000000
      3  I         1.9719410457    0.0193424936    0.0000000000
      4  F        -1.7310024809    1.5320252888    0.0000000000
      5  C         0.6680344653   -0.5282226892    0.0000000000
      6  C        -1.1834372980    0.2281187084    0.0000000000
   Point Group: cs    Number of degrees of freedom:     9


   Energy is  -9669.396872100


 Attempting to Generate Delocalized Internal Coordinates

 ** Taking Steepest Descent Step **
 Calculated Step too Large.  Step scaled by  0.250685
 Step Taken.  Stepsize is  0.300000

                             Maximum     Tolerance    Cnvgd?
         Gradient           0.689924      0.000300      NO
         Displacement       0.172954      0.001200      NO
         Energy change     *********      0.000001      NO


 New Cartesian Coordinates Obtained by Inverse Iteration

 Displacement from previous Coordinates is:  0.256815
 ----------------------------------------------------------------
             Standard Nuclear Orientation (Angstroms)
    I     Atom           X                Y                Z
 ----------------------------------------------------------------
    1      H       1.1975715839    -1.8102889114     0.0000000000
    2      Br     -2.5557232655    -0.3295433008     0.0000000000
    3      I       2.0830169671     0.0226360053     0.0000000000
    4      F      -1.7296315234     1.5258257867     0.0000000000
    5      C       0.6472665097    -0.5336780721     0.0000000000
    6      C      -1.1887087700     0.2247365497     0.0000000000
 ----------------------------------------------------------------
 Molecular Point Group                 Cs    NOp =  2
 Largest Abelian Subgroup              Cs    NOp =  2
 Nuclear Repulsion Energy =   686.9509212013 hartrees
 There are       55 alpha and       55 beta electrons
 Applying Cartesian multipole field
    Component          Value
    ---------          -----
     (2,0,0)        1.00000E-11
     (0,2,0)        2.00000E-11
     (0,0,2)       -3.00000E-11
 Nucleus-field energy     =     0.0000000199 hartrees
 Requested basis set is 6-311++G(d,p)
 There are 66 shells and 183 basis functions
 A cutoff of  1.0D-11 yielded   1749 shell pairs
 There are     14069 function pairs (     15766 Cartesian)
 Smallest overlap matrix eigenvalue = 1.96E-04
 Guess MOs from SCF MO coefficient file

 -----------------------------------------------------------------------
  General SCF calculation program by
  Eric Jon Sundstrom, Paul Horn, Yuezhi Mao, Dmitri Zuev, Alec White,
  David Stuck, Shaama M.S., Shane Yost, Joonho Lee, David Small,
  Daniel Levine, Susi Lehtola, Hugh Burton, Evgeny Epifanovsky
 -----------------------------------------------------------------------
 Exchange:     0.2000 Hartree-Fock + 0.0800 Slater + 0.7200 B88
 Correlation:  0.1900 VWN1RPA + 0.8100 LYP
 Using SG-1 standard quadrature grid
 using 4 threads for integral computing
 -------------------------------------------------------
 OpenMP Integral computing Module                
 Release: version 2.0, May 2017, Q-Chem Inc. Pleasanton 
 -------------------------------------------------------
 -------------------------------------------------------
 OpenMP BLAS3 based DFT computing Module                
 Release: version 1.0, May 2013, Q-Chem Inc. Pittsburgh 
 -------------------------------------------------------
 A restricted SCF calculation will be
 performed using DIIS
 SCF converges when DIIS error is below 1.0e-08
 ---------------------------------------
  Cycle       Energy         DIIS error
 ---------------------------------------
    1   -9669.6647929983      2.23e-03  
    2   -9669.6563089023      2.36e-03  
    3   -9669.6565313515      2.14e-03  
    4   -9669.6562853396      2.04e-03  
    5   -9669.6800547170      1.21e-04  
    6   -9669.6800992645      5.73e-05  
    7   -9669.6801063217      2.31e-05  
    8   -9669.6801080880      3.16e-06  
    9   -9669.6801081308      1.44e-06  
   10   -9669.6801081428      4.52e-07  
   11   -9669.6801081437      2.19e-07  
   12   -9669.6801081438      3.49e-08  
   13   -9669.6801081438      1.47e-08  
   14   -9669.6801081438      2.37e-09  Convergence criterion met
 ---------------------------------------
 SCF time:   CPU 41.91s  wall 12.00s 
 SCF   energy in the final basis set =    -9669.6801081438
 Total energy in the final basis set =    -9669.6801081438

 --------------------------------------------------------------
             Orbital Energies (a.u.) and Symmetries
 --------------------------------------------------------------

 Alpha MOs, Restricted
 -- Occupied --                  
******* -482.86 -176.33 -165.73 -165.73 -165.73  -62.52  -56.34
  1 A'    2 A'    3 A'    4 A'    1 A"    5 A'    6 A'    7 A'                 
-56.338 -56.337 -35.827 -31.317 -31.316 -31.316 -24.696 -22.968
  2 A"    8 A'    9 A'   10 A'    3 A"   11 A'   12 A'   13 A'                 
-22.968 -22.968 -22.967 -22.967 -10.313 -10.256  -8.737  -6.568
  4 A"   14 A'    5 A"   15 A'   16 A'   17 A'   18 A'   19 A'                 
 -6.557  -6.555  -6.387  -4.799  -4.786  -4.786  -2.682  -2.676
  6 A"   20 A'   21 A'   22 A'   23 A'    7 A"   24 A'    8 A"                 
 -2.675  -2.667  -2.666  -2.079  -2.063  -2.063  -2.051  -2.051
 25 A'    9 A"   26 A'   27 A'   28 A'   10 A"   11 A"   29 A'                 
 -1.256  -0.938  -0.864  -0.626  -0.547  -0.512  -0.503  -0.498
 30 A'   31 A'   32 A'   33 A'   34 A'   35 A'   12 A"   36 A'                 
 -0.461  -0.390  -0.386  -0.366  -0.285  -0.247  -0.175
 37 A'   13 A"   38 A'   14 A"   39 A'   40 A'   15 A"                         
 -- Virtual --                   
 -0.092  -0.089  -0.032   0.014   0.025   0.045   0.048   0.051
 16 A"   41 A'   42 A'   43 A'   44 A'   17 A"   45 A'   46 A'                 
  0.053   0.060   0.083   0.093   0.104   0.121   0.128   0.149
 47 A'   48 A'   18 A"   49 A'   19 A"   50 A'   51 A'   52 A'                 
  0.157   0.161   0.190   0.239   0.267   0.271   0.285   0.329
 53 A'   54 A'   55 A'   20 A"   21 A"   56 A'   57 A'   58 A'                 
  0.346   0.350   0.366   0.393   0.395   0.417   0.434   0.472
 59 A'   60 A'   22 A"   61 A'   23 A"   62 A'   63 A'   64 A'                 
  0.474   0.483   0.500   0.511   0.520   0.548   0.564   0.577
 65 A'   24 A"   25 A"   66 A'   67 A'   26 A"   68 A'   27 A"                 
  0.643   0.645   0.692   0.697   0.721   0.787   0.832   0.935
 28 A"   69 A'   70 A'   71 A'   72 A'   73 A'   74 A'   75 A'                 
  1.003   1.104   1.134   1.230   1.260   1.299   1.303   1.356
 76 A'   29 A"   77 A'   30 A"   78 A'   79 A'   31 A"   80 A'                 
  1.374   1.416   1.435   1.470   1.499   1.537   1.582   1.646
 81 A'   32 A"   82 A'   83 A'   33 A"   34 A"   84 A'   85 A'                 
  1.665   1.711   1.825   1.898   1.958   1.966   2.039   2.074
 35 A"   86 A'   87 A'   88 A'   36 A"   89 A'   90 A'   91 A'                 
  2.183   2.569   2.620   2.665   2.769   2.915   2.976   3.265
 92 A'   93 A'   37 A"   38 A"   94 A'   95 A'   96 A'   97 A'                 
  3.743   3.770   3.879   3.906   3.933   3.974   3.990   4.007
 39 A"   98 A'   99 A'   40 A"   41 A"  100 A'   42 A"   43 A"                 
  4.070   4.074   4.173   4.224   4.432   4.456   4.477   4.649
101 A'   44 A"  102 A'  103 A'  104 A'  105 A'  106 A'  107 A'                 
  5.990   6.080   6.164   6.282   6.373   6.482   6.810   7.505
 45 A"  108 A'  109 A'   46 A"  110 A'  111 A'  112 A'   47 A"                 
  7.588   7.718  23.420  23.495  27.909  28.332  28.389  28.407
113 A'  114 A'  115 A'  116 A'  117 A'   48 A"  118 A'  119 A'                 
 28.510  28.529  28.551  28.618  28.825  48.055  66.766 127.879
 49 A"  120 A'   50 A"  121 A'  122 A'  123 A'  124 A'   51 A"                 
127.930 127.991 151.708 289.721 289.785 289.9451020.9061901.881
125 A'  126 A'  127 A'   52 A"  128 A'  129 A'  130 A'  131 A'                 

 Beta MOs, Restricted
 -- Occupied --                  
******* -482.86 -176.33 -165.73 -165.73 -165.73  -62.52  -56.34
  1 A'    2 A'    3 A'    4 A'    1 A"    5 A'    6 A'    7 A'                 
-56.338 -56.337 -35.827 -31.317 -31.316 -31.316 -24.696 -22.968
  2 A"    8 A'    9 A'   10 A'    3 A"   11 A'   12 A'   13 A'                 
-22.968 -22.968 -22.967 -22.967 -10.313 -10.256  -8.737  -6.568
  4 A"   14 A'    5 A"   15 A'   16 A'   17 A'   18 A'   19 A'                 
 -6.557  -6.555  -6.387  -4.799  -4.786  -4.786  -2.682  -2.676
  6 A"   20 A'   21 A'   22 A'   23 A'    7 A"   24 A'    8 A"                 
 -2.675  -2.667  -2.666  -2.079  -2.063  -2.063  -2.051  -2.051
 25 A'    9 A"   26 A'   27 A'   28 A'   10 A"   11 A"   29 A'                 
 -1.256  -0.938  -0.864  -0.626  -0.547  -0.512  -0.503  -0.498
 30 A'   31 A'   32 A'   33 A'   34 A'   35 A'   12 A"   36 A'                 
 -0.461  -0.390  -0.386  -0.366  -0.285  -0.247  -0.175
 37 A'   13 A"   38 A'   14 A"   39 A'   40 A'   15 A"                         
 -- Virtual --                   
 -0.092  -0.089  -0.032   0.014   0.025   0.045   0.048   0.051
 16 A"   41 A'   42 A'   43 A'   44 A'   17 A"   45 A'   46 A'                 
  0.053   0.060   0.083   0.093   0.104   0.121   0.128   0.149
 47 A'   48 A'   18 A"   49 A'   19 A"   50 A'   51 A'   52 A'                 
  0.157   0.161   0.190   0.239   0.267   0.271   0.285   0.329
 53 A'   54 A'   55 A'   20 A"   21 A"   56 A'   57 A'   58 A'                 
  0.346   0.350   0.366   0.393   0.395   0.417   0.434   0.472
 59 A'   60 A'   22 A"   61 A'   23 A"   62 A'   63 A'   64 A'                 
  0.474   0.483   0.500   0.511   0.520   0.548   0.564   0.577
 65 A'   24 A"   25 A"   66 A'   67 A'   26 A"   68 A'   27 A"                 
  0.643   0.645   0.692   0.697   0.721   0.787   0.832   0.935
 28 A"   69 A'   70 A'   71 A'   72 A'   73 A'   74 A'   75 A'                 
  1.003   1.104   1.134   1.230   1.260   1.299   1.303   1.356
 76 A'   29 A"   77 A'   30 A"   78 A'   79 A'   31 A"   80 A'                 
  1.374   1.416   1.435   1.470   1.499   1.537   1.582   1.646
 81 A'   32 A"   82 A'   83 A'   33 A"   34 A"   84 A'   85 A'                 
  1.665   1.711   1.825   1.898   1.958   1.966   2.039   2.074
 35 A"   86 A'   87 A'   88 A'   36 A"   89 A'   90 A'   91 A'                 
  2.183   2.569   2.620   2.665   2.769   2.915   2.976   3.265
 92 A'   93 A'   37 A"   38 A"   94 A'   95 A'   96 A'   97 A'                 
  3.743   3.770   3.879   3.906   3.933   3.974   3.990   4.007
 39 A"   98 A'   99 A'   40 A"   41 A"  100 A'   42 A"   43 A"                 
  4.070   4.074   4.173   4.224   4.432   4.456   4.477   4.649
101 A'   44 A"  102 A'  103 A'  104 A'  105 A'  106 A'  107 A'                 
  5.990   6.080   6.164   6.282   6.373   6.482   6.810   7.505
 45 A"  108 A'  109 A'   46 A"  110 A'  111 A'  112 A'   47 A"                 
  7.588   7.718  23.420  23.495  27.909  28.332  28.389  28.407
113 A'  114 A'  115 A'  116 A'  117 A'   48 A"  118 A'  119 A'                 
 28.510  28.529  28.551  28.618  28.825  48.055  66.766 127.879
 49 A"  120 A'   50 A"  121 A'  122 A'  123 A'  124 A'   51 A"                 
127.930 127.991 151.708 289.721 289.785 289.9451020.9061901.881
125 A'  126 A'  127 A'   52 A"  128 A'  129 A'  130 A'  131 A'                 
 --------------------------------------------------------------

          Ground-State Mulliken Net Atomic Charges

     Atom                 Charge (a.u.)
  ----------------------------------------
      1 H                     0.160019
      2 Br                    0.216056
      3 I                     0.497987
      4 F                    -0.056446
      5 C                    -0.535602
      6 C                    -0.282014
  ----------------------------------------
  Sum of atomic charges =     0.000000

 -----------------------------------------------------------------
                    Cartesian Multipole Moments
 -----------------------------------------------------------------
    Charge (ESU x 10^10)
                 0.0000
    Dipole Moment (Debye)
         X       0.9867      Y      -1.4501      Z      -0.0000
       Tot       1.7540
    Quadrupole Moments (Debye-Ang)
        XX     -58.0516     XY      -0.8771     YY     -64.4108
        XZ      -0.0000     YZ       0.0000     ZZ     -63.6715
    Octopole Moments (Debye-Ang^2)
       XXX      -9.4837    XXY      -5.7408    XYY       6.5775
       YYY      -4.6085    XXZ      -0.0000    XYZ      -0.0000
       YYZ       0.0000    XZZ      -3.0406    YZZ       1.6764
       ZZZ      -0.0000
    Hexadecapole Moments (Debye-Ang^3)
      XXXX   -1568.1036   XXXY      14.1616   XXYY    -311.6420
      XYYY      -3.5167   YYYY    -192.7853   XXXZ      -0.0000
      XXYZ      -0.0000   XYYZ      -0.0000   YYYZ       0.0000
      XXZZ    -293.1490   XYZZ       0.0142   YYZZ     -45.5899
      XZZZ      -0.0000   YZZZ       0.0000   ZZZZ     -78.9669
 -----------------------------------------------------------------
 Calculating analytic gradient of the SCF energy
 Gradient of SCF Energy
            1           2           3           4           5           6
    1   0.1018806   0.4043273  -0.6278084  -0.0991129   0.6280523  -0.4073388
    2  -0.0388049   0.2955735  -0.3083040  -0.1226396   0.2892194  -0.1150444
    3   0.0000000   0.0000000  -0.0000000   0.0000000   0.0000000  -0.0000000
 Max gradient component =       6.281E-01
 RMS gradient           =       2.823E-01
 Gradient time:  CPU 10.54 s  wall 2.74 s
 Geometry Optimization Parameters
   NAtoms,    NIC,     NZ,  NCons,   NDum,   NFix, NCnnct, MaxDiis
        6      37       0       0       0       0       0       0


** GEOMETRY OPTIMIZATION IN DELOCALIZED INTERNAL COORDINATES **
   Searching for a Minimum

   Optimization Cycle:   2

                       Coordinates (Angstroms)
     ATOM                X               Y               Z
      1  H         1.1975715839   -1.8102889114    0.0000000000
      2  Br       -2.5557232655   -0.3295433008    0.0000000000
      3  I         2.0830169671    0.0226360053    0.0000000000
      4  F        -1.7296315234    1.5258257867    0.0000000000
      5  C         0.6472665097   -0.5336780721    0.0000000000
      6  C        -1.1887087700    0.2247365497    0.0000000000
   Point Group: cs    Number of degrees of freedom:     9


   Energy is  -9669.680108144

 Hessian Updated using BFGS Update

 ** Taking Steepest Descent Step **
 Calculated Step too Large.  Step scaled by  0.410915
 Step Taken.  Stepsize is  0.300000

                             Maximum     Tolerance    Cnvgd?
         Gradient           0.431399      0.000300      NO
         Displacement       0.177268      0.001200      NO
         Energy change     -0.283236      0.000001      NO


 New Cartesian Coordinates Obtained by Inverse Iteration

 Displacement from previous Coordinates is:  0.246146
 ----------------------------------------------------------------
             Standard Nuclear Orientation (Angstroms)
    I     Atom           X                Y                Z
 ----------------------------------------------------------------
    1      H       1.1698721801    -1.7814353546     0.0000000000
    2      Br     -2.6232060170    -0.3467041525     0.0000000000
    3      I       2.1811760636     0.0277432377     0.0000000000
    4      F      -1.7142421236     1.5166355072     0.0000000000
    5      C       0.6252666428    -0.5353240148     0.0000000000
    6      C      -1.1850752443     0.2187728344     0.0000000000
 ----------------------------------------------------------------
 Molecular Point Group                 Cs    NOp =  2
 Largest Abelian Subgroup              Cs    NOp =  2
 Nuclear Repulsion Energy =   664.1365811221 hartrees
 There are       55 alpha and       55 beta electrons
 Applying Cartesian multipole field
    Component          Value
    ---------          -----
     (2,0,0)        1.00000E-11
     (0,2,0)        2.00000E-11
     (0,0,2)       -3.00000E-11
 Nucleus-field energy     =     0.0000000211 hartrees
 Requested basis set is 6-311++G(d,p)
 There are 66 shells and 183 basis functions
 A cutoff of  1.0D-11 yielded   1738 shell pairs
 There are     13967 function pairs (     15644 Cartesian)
 Smallest overlap matrix eigenvalue = 1.82E-04
 Guess MOs from SCF MO coefficient file

 -----------------------------------------------------------------------
  General SCF calculation program by
  Eric Jon Sundstrom, Paul Horn, Yuezhi Mao, Dmitri Zuev, Alec White,
  David Stuck, Shaama M.S., Shane Yost, Joonho Lee, David Small,
  Daniel Levine, Susi Lehtola, Hugh Burton, Evgeny Epifanovsky
 -----------------------------------------------------------------------
 Exchange:     0.2000 Hartree-Fock + 0.0800 Slater + 0.7200 B88
 Correlation:  0.1900 VWN1RPA + 0.8100 LYP
 Using SG-1 standard quadrature grid
 using 4 threads for integral computing
 -------------------------------------------------------
 OpenMP Integral computing Module                
 Release: version 2.0, May 2017, Q-Chem Inc. Pleasanton 
 -------------------------------------------------------
 -------------------------------------------------------
 OpenMP BLAS3 based DFT computing Module                
 Release: version 1.0, May 2013, Q-Chem Inc. Pittsburgh 
 -------------------------------------------------------
 A restricted SCF calculation will be
 performed using DIIS
 SCF converges when DIIS error is below 1.0e-08
 ---------------------------------------
  Cycle       Energy         DIIS error
 ---------------------------------------
    1   -9669.8440983581      1.69e-03  
    2   -9669.8433491593      1.65e-03  
    3   -9669.8454690148      1.40e-03  
    4   -9669.8447139886      1.37e-03  
    5   -9669.8549540692      9.27e-05  
    6   -9669.8549889978      4.47e-05  
    7   -9669.8549941628      1.32e-05  
    8   -9669.8549947731      1.93e-06  
    9   -9669.8549947876      7.21e-07  
   10   -9669.8549947895      3.70e-07  
   11   -9669.8549947901      8.15e-08  
   12   -9669.8549947901      2.11e-08  
   13   -9669.8549947902      8.35e-09  Convergence criterion met
 ---------------------------------------
 SCF time:   CPU 38.09s  wall 11.00s 
 SCF   energy in the final basis set =    -9669.8549947902
 Total energy in the final basis set =    -9669.8549947902

 --------------------------------------------------------------
             Orbital Energies (a.u.) and Symmetries
 --------------------------------------------------------------

 Alpha MOs, Restricted
 -- Occupied --                  
******* -482.86 -176.33 -165.73 -165.73 -165.73  -62.52  -56.34
  1 A'    2 A'    3 A'    4 A'    1 A"    5 A'    6 A'    7 A'                 
-56.337 -56.336 -35.827 -31.318 -31.316 -31.315 -24.703 -22.969
  2 A"    8 A'    9 A'   10 A'    3 A"   11 A'   12 A'   13 A'                 
-22.968 -22.968 -22.967 -22.967 -10.328 -10.263  -8.734  -6.565
  4 A"   14 A'    5 A"   15 A'   16 A'   17 A'   18 A'   19 A'                 
 -6.554  -6.552  -6.383  -4.794  -4.782  -4.782  -2.679  -2.674
  6 A"   20 A'   21 A'   22 A'    7 A"   23 A'   24 A'    8 A"                 
 -2.672  -2.663  -2.663  -2.068  -2.058  -2.057  -2.047  -2.047
 25 A'    9 A"   26 A'   27 A'   28 A'   10 A"   11 A"   29 A'                 
 -1.258  -0.919  -0.837  -0.634  -0.553  -0.511  -0.501  -0.501
 30 A'   31 A'   32 A'   33 A'   34 A'   35 A'   12 A"   36 A'                 
 -0.448  -0.388  -0.373  -0.359  -0.290  -0.256  -0.186
 37 A'   38 A'   13 A"   14 A"   39 A'   40 A'   15 A"                         
 -- Virtual --                   
 -0.095  -0.090  -0.025   0.015   0.024   0.037   0.047   0.050
 16 A"   41 A'   42 A'   43 A'   44 A'   45 A'   17 A"   46 A'                 
  0.058   0.060   0.084   0.095   0.106   0.122   0.126   0.146
 47 A'   48 A'   18 A"   49 A'   19 A"   50 A'   51 A'   52 A'                 
  0.152   0.162   0.192   0.234   0.260   0.267   0.276   0.324
 53 A'   54 A'   55 A'   20 A"   56 A'   21 A"   57 A'   58 A'                 
  0.337   0.350   0.370   0.396   0.399   0.419   0.425   0.454
 59 A'   60 A'   22 A"   61 A'   23 A"   62 A'   63 A'   64 A'                 
  0.461   0.474   0.504   0.509   0.519   0.546   0.561   0.565
 24 A"   65 A'   66 A'   25 A"   67 A'   26 A"   68 A'   27 A"                 
  0.637   0.645   0.687   0.704   0.709   0.783   0.812   0.900
 69 A'   28 A"   70 A'   71 A'   72 A'   73 A'   74 A'   75 A'                 
  0.987   1.079   1.100   1.224   1.249   1.304   1.306   1.342
 76 A'   77 A'   29 A"   30 A"   78 A'   31 A"   79 A'   80 A'                 
  1.369   1.402   1.429   1.476   1.484   1.531   1.583   1.655
 81 A'   32 A"   82 A'   83 A'   33 A"   34 A"   84 A'   85 A'                 
  1.682   1.695   1.851   1.882   1.967   1.982   2.041   2.074
 35 A"   86 A'   87 A'   88 A'   36 A"   89 A'   90 A'   91 A'                 
  2.194   2.585   2.615   2.668   2.754   2.892   2.955   3.281
 92 A'   93 A'   37 A"   38 A"   94 A'   95 A'   96 A'   97 A'                 
  3.743   3.765   3.891   3.909   3.936   3.974   3.988   4.004
 39 A"   98 A'   99 A'   40 A"   41 A"  100 A'   42 A"   43 A"                 
  4.064   4.074   4.141   4.207   4.348   4.385   4.462   4.629
101 A'   44 A"  102 A'  103 A'  104 A'  105 A'  106 A'  107 A'                 
  5.985   6.063   6.153   6.277   6.371   6.479   6.784   7.510
 45 A"  108 A'  109 A'   46 A"  110 A'  111 A'  112 A'   47 A"                 
  7.578   7.692  23.362  23.431  27.900  28.328  28.381  28.409
113 A'  114 A'  115 A'  116 A'  117 A'   48 A"  118 A'  119 A'                 
 28.511  28.528  28.548  28.602  28.750  48.026  66.757 127.873
 49 A"  120 A'   50 A"  121 A'  122 A'  123 A'  124 A'   51 A"                 
127.918 127.978 151.696 289.722 289.775 289.9121020.8631901.867
125 A'  126 A'  127 A'   52 A"  128 A'  129 A'  130 A'  131 A'                 

 Beta MOs, Restricted
 -- Occupied --                  
******* -482.86 -176.33 -165.73 -165.73 -165.73  -62.52  -56.34
  1 A'    2 A'    3 A'    4 A'    1 A"    5 A'    6 A'    7 A'                 
-56.337 -56.336 -35.827 -31.318 -31.316 -31.315 -24.703 -22.969
  2 A"    8 A'    9 A'   10 A'    3 A"   11 A'   12 A'   13 A'                 
-22.968 -22.968 -22.967 -22.967 -10.328 -10.263  -8.734  -6.565
  4 A"   14 A'    5 A"   15 A'   16 A'   17 A'   18 A'   19 A'                 
 -6.554  -6.552  -6.383  -4.794  -4.782  -4.782  -2.679  -2.674
  6 A"   20 A'   21 A'   22 A'    7 A"   23 A'   24 A'    8 A"                 
 -2.672  -2.663  -2.663  -2.068  -2.058  -2.057  -2.047  -2.047
 25 A'    9 A"   26 A'   27 A'   28 A'   10 A"   11 A"   29 A'                 
 -1.258  -0.919  -0.837  -0.634  -0.553  -0.511  -0.501  -0.501
 30 A'   31 A'   32 A'   33 A'   34 A'   35 A'   12 A"   36 A'                 
 -0.448  -0.388  -0.373  -0.359  -0.290  -0.256  -0.186
 37 A'   38 A'   13 A"   14 A"   39 A'   40 A'   15 A"                         
 -- Virtual --                   
 -0.095  -0.090  -0.025   0.015   0.024   0.037   0.047   0.050
 16 A"   41 A'   42 A'   43 A'   44 A'   45 A'   17 A"   46 A'                 
  0.058   0.060   0.084   0.095   0.106   0.122   0.126   0.146
 47 A'   48 A'   18 A"   49 A'   19 A"   50 A'   51 A'   52 A'                 
  0.152   0.162   0.192   0.234   0.260   0.267   0.276   0.324
 53 A'   54 A'   55 A'   20 A"   56 A'   21 A"   57 A'   58 A'                 
  0.337   0.350   0.370   0.396   0.399   0.419   0.425   0.454
 59 A'   60 A'   22 A"   61 A'   23 A"   62 A'   63 A'   64 A'                 
  0.461   0.474   0.504   0.509   0.519   0.546   0.561   0.565
 24 A"   65 A'   66 A'   25 A"   67 A'   26 A"   68 A'   27 A"                 
  0.637   0.645   0.687   0.704   0.709   0.783   0.812   0.900
 69 A'   28 A"   70 A'   71 A'   72 A'   73 A'   74 A'   75 A'                 
  0.987   1.079   1.100   1.224   1.249   1.304   1.306   1.342
 76 A'   77 A'   29 A"   30 A"   78 A'   31 A"   79 A'   80 A'                 
  1.369   1.402   1.429   1.476   1.484   1.531   1.583   1.655
 81 A'   32 A"   82 A'   83 A'   33 A"   34 A"   84 A'   85 A'                 
  1.682   1.695   1.851   1.882   1.967   1.982   2.041   2.074
 35 A"   86 A'   87 A'   88 A'   36 A"   89 A'   90 A'   91 A'                 
  2.194   2.585   2.615   2.668   2.754   2.892   2.955   3.281
 92 A'   93 A'   37 A"   38 A"   94 A'   95 A'   96 A'   97 A'                 
  3.743   3.765   3.891   3.909   3.936   3.974   3.988   4.004
 39 A"   98 A'   99 A'   40 A"   41 A"  100 A'   42 A"   43 A"                 
  4.064   4.074   4.141   4.207   4.348   4.385   4.462   4.629
101 A'   44 A"  102 A'  103 A'  104 A'  105 A'  106 A'  107 A'                 
  5.985   6.063   6.153   6.277   6.371   6.479   6.784   7.510
 45 A"  108 A'  109 A'   46 A"  110 A'  111 A'  112 A'   47 A"                 
  7.578   7.692  23.362  23.431  27.900  28.328  28.381  28.409
113 A'  114 A'  115 A'  116 A'  117 A'   48 A"  118 A'  119 A'                 
 28.511  28.528  28.548  28.602  28.750  48.026  66.757 127.873
 49 A"  120 A'   50 A"  121 A'  122 A'  123 A'  124 A'   51 A"                 
127.918 127.978 151.696 289.722 289.775 289.9121020.8631901.867
125 A'  126 A'  127 A'   52 A"  128 A'  129 A'  130 A'  131 A'                 
 --------------------------------------------------------------

          Ground-State Mulliken Net Atomic Charges

     Atom                 Charge (a.u.)
  ----------------------------------------
      1 H                     0.181127
      2 Br                    0.150493
      3 I                     0.382137
      4 F                    -0.045085
      5 C                    -0.425883
      6 C                    -0.242789
  ----------------------------------------
  Sum of atomic charges =     0.000000

 -----------------------------------------------------------------
                    Cartesian Multipole Moments
 -----------------------------------------------------------------
    Charge (ESU x 10^10)
                 0.0000
    Dipole Moment (Debye)
         X       0.9765      Y      -1.2869      Z       0.0000
       Tot       1.6154
    Quadrupole Moments (Debye-Ang)
        XX     -57.4204     XY      -0.6902     YY     -64.4929
        XZ      -0.0000     YZ      -0.0000     ZZ     -64.1942
    Octopole Moments (Debye-Ang^2)
       XXX     -12.2579    XXY      -4.5097    XYY       4.1557
       YYY      -3.2323    XXZ       0.0000    XYZ       0.0000
       YYZ       0.0000    XZZ      -4.3669    YZZ       2.1586
       ZZZ       0.0000
    Hexadecapole Moments (Debye-Ang^3)
      XXXX   -1649.5871   XXXY      10.9889   XXYY    -330.3454
      XYYY      -9.2510   YYYY    -191.0368   XXXZ      -0.0000
      XXYZ      -0.0000   XYYZ       0.0000   YYYZ      -0.0000
      XXZZ    -310.8314   XYZZ      -1.7141   YYZZ     -45.6822
      XZZZ      -0.0000   YZZZ      -0.0000   ZZZZ     -80.1231
 -----------------------------------------------------------------
 Calculating analytic gradient of the SCF energy
 Gradient of SCF Energy
            1           2           3           4           5           6
    1   0.0977325   0.2802975  -0.3677330  -0.0980073   0.3849757  -0.2972654
    2  -0.0423492   0.2272139  -0.1916950  -0.1017188   0.1739903  -0.0654411
    3   0.0000000  -0.0000000  -0.0000000  -0.0000000  -0.0000000   0.0000000
 Max gradient component =       3.850E-01
 RMS gradient           =       1.833E-01
 Gradient time:  CPU 10.38 s  wall 2.70 s
 Geometry Optimization Parameters
   NAtoms,    NIC,     NZ,  NCons,   NDum,   NFix, NCnnct, MaxDiis
        6      37       0       0       0       0       0       0


** GEOMETRY OPTIMIZATION IN DELOCALIZED INTERNAL COORDINATES **
   Searching for a Minimum

   Optimization Cycle:   3

                       Coordinates (Angstroms)
     ATOM                X               Y               Z
      1  H         1.1698721801   -1.7814353546    0.0000000000
      2  Br       -2.6232060170   -0.3467041525    0.0000000000
      3  I         2.1811760636    0.0277432377    0.0000000000
      4  F        -1.7142421236    1.5166355072    0.0000000000
      5  C         0.6252666428   -0.5353240148    0.0000000000
      6  C        -1.1850752443    0.2187728344    0.0000000000
   Point Group: cs    Number of degrees of freedom:     9


   Energy is  -9669.854994790

 Hessian Updated using BFGS Update

 ** Taking Steepest Descent Step **
 Calculated Step too Large.  Step scaled by  0.638422
 Step Taken.  Stepsize is  0.300000

                             Maximum     Tolerance    Cnvgd?
         Gradient           0.276376      0.000300      NO
         Displacement       0.176445      0.001200      NO
         Energy change     -0.174887      0.000001      NO


 New Cartesian Coordinates Obtained by Inverse Iteration

 Displacement from previous Coordinates is:  0.237336
 ----------------------------------------------------------------
             Standard Nuclear Orientation (Angstroms)
    I     Atom           X                Y                Z
 ----------------------------------------------------------------
    1      H       1.1255166886    -1.7438952199     0.0000000000
    2      Br     -2.6794918017    -0.3728311914     0.0000000000
    3      I       2.2568739748     0.0396148336     0.0000000000
    4      F      -1.6768767698     1.5028528105     0.0000000000
    5      C       0.5979074349    -0.5340711290     0.0000000000
    6      C      -1.1701380252     0.2080179536     0.0000000000
 ----------------------------------------------------------------
 Molecular Point Group                 Cs    NOp =  2
 Largest Abelian Subgroup              Cs    NOp =  2
 Nuclear Repulsion Energy =   646.4434149657 hartrees
 There are       55 alpha and       55 beta electrons
 Applying Cartesian multipole field
    Component          Value
    ---------          -----
     (2,0,0)        1.00000E-11
     (0,2,0)        2.00000E-11
     (0,0,2)       -3.00000E-11
 Nucleus-field energy     =     0.0000000221 hartrees
 Requested basis set is 6-311++G(d,p)
 There are 66 shells and 183 basis functions
 A cutoff of  1.0D-11 yielded   1730 shell pairs
 There are     13925 function pairs (     15598 Cartesian)
 Smallest overlap matrix eigenvalue = 1.65E-04
 Guess MOs from SCF MO coefficient file

 -----------------------------------------------------------------------
  General SCF calculation program by
  Eric Jon Sundstrom, Paul Horn, Yuezhi Mao, Dmitri Zuev, Alec White,
  David Stuck, Shaama M.S., Shane Yost, Joonho Lee, David Small,
  Daniel Levine, Susi Lehtola, Hugh Burton, Evgeny Epifanovsky
 -----------------------------------------------------------------------
 Exchange:     0.2000 Hartree-Fock + 0.0800 Slater + 0.7200 B88
 Correlation:  0.1900 VWN1RPA + 0.8100 LYP
 Using SG-1 standard quadrature grid
 using 4 threads for integral computing
 -------------------------------------------------------
 OpenMP Integral computing Module                
 Release: version 2.0, May 2017, Q-Chem Inc. Pleasanton 
 -------------------------------------------------------
 -------------------------------------------------------
 OpenMP BLAS3 based DFT computing Module                
 Release: version 1.0, May 2013, Q-Chem Inc. Pittsburgh 
 -------------------------------------------------------
 A restricted SCF calculation will be
 performed using DIIS
 SCF converges when DIIS error is below 1.0e-08
 ---------------------------------------
  Cycle       Energy         DIIS error
 ---------------------------------------
    1   -9669.9643227767      1.32e-03  
    2   -9669.9673622653      1.07e-03  
    3   -9669.9679277522      9.72e-04  
    4   -9669.9696302706      7.10e-04  
    5   -9669.9722394644      8.38e-05  
    6   -9669.9722722824      3.52e-05  
    7   -9669.9722760508      8.69e-06  
    8   -9669.9722763407      1.89e-06  
    9   -9669.9722763511      1.19e-06  
   10   -9669.9722763569      4.20e-07  
   11   -9669.9722763578      8.55e-08  
   12   -9669.9722763578      1.99e-08  
   13   -9669.9722763577      3.49e-09  Convergence criterion met
 ---------------------------------------
 SCF time:   CPU 37.61s  wall 10.00s 
 SCF   energy in the final basis set =    -9669.9722763577
 Total energy in the final basis set =    -9669.9722763577

 --------------------------------------------------------------
             Orbital Energies (a.u.) and Symmetries
 --------------------------------------------------------------

 Alpha MOs, Restricted
 -- Occupied --                  
******* -482.86 -176.33 -165.73 -165.73 -165.73  -62.52  -56.34
  1 A'    2 A'    3 A'    4 A'    1 A"    5 A'    6 A'    7 A'                 
-56.336 -56.335 -35.827 -31.318 -31.315 -31.314 -24.711 -22.969
  2 A"    8 A'    9 A'   10 A'    3 A"   11 A'   12 A'   13 A'                 
-22.968 -22.968 -22.965 -22.965 -10.341 -10.271  -8.732  -6.563
  4 A"   14 A'    5 A"   15 A'   16 A'   17 A'   18 A'   19 A'                 
 -6.552  -6.549  -6.380  -4.791  -4.779  -4.778  -2.676  -2.671
  6 A"   20 A'   21 A'   22 A'    7 A"   23 A'   24 A'    8 A"                 
 -2.670  -2.661  -2.660  -2.062  -2.054  -2.054  -2.043  -2.043
 25 A'    9 A"   26 A'   27 A'   10 A"   28 A'   29 A'   11 A"                 
 -1.261  -0.900  -0.813  -0.643  -0.563  -0.514  -0.501  -0.501
 30 A'   31 A'   32 A'   33 A'   34 A'   35 A'   36 A'   12 A"                 
 -0.438  -0.389  -0.363  -0.349  -0.296  -0.263  -0.197
 37 A'   38 A'   13 A"   14 A"   39 A'   40 A'   15 A"                         
 -- Virtual --                   
 -0.097  -0.087  -0.020   0.014   0.020   0.028   0.049   0.050
 16 A"   41 A'   42 A'   43 A'   44 A'   45 A'   17 A"   46 A'                 
  0.061   0.064   0.086   0.096   0.107   0.118   0.126   0.144
 47 A'   48 A'   18 A"   49 A'   19 A"   50 A'   51 A'   52 A'                 
  0.149   0.164   0.195   0.230   0.250   0.266   0.267   0.317
 53 A'   54 A'   55 A'   20 A"   56 A'   57 A'   21 A"   58 A'                 
  0.334   0.348   0.374   0.398   0.403   0.414   0.425   0.442
 59 A'   60 A'   22 A"   61 A'   23 A"   62 A'   63 A'   64 A'                 
  0.444   0.473   0.494   0.516   0.522   0.535   0.560   0.562
 24 A"   65 A'   66 A'   25 A"   67 A'   26 A"   68 A'   27 A"                 
  0.632   0.649   0.677   0.697   0.719   0.773   0.791   0.876
 69 A'   28 A"   70 A'   71 A'   72 A'   73 A'   74 A'   75 A'                 
  0.973   1.027   1.092   1.219   1.259   1.298   1.302   1.346
 76 A'   77 A'   29 A"   30 A"   78 A'   79 A'   31 A"   80 A'                 
  1.374   1.387   1.424   1.460   1.483   1.532   1.586   1.652
 81 A'   32 A"   82 A'   33 A"   83 A'   34 A"   84 A'   85 A'                 
  1.693   1.710   1.860   1.874   1.974   1.995   2.051   2.082
 86 A'   35 A"   87 A'   88 A'   36 A"   89 A'   90 A'   91 A'                 
  2.226   2.601   2.606   2.674   2.740   2.884   2.943   3.326
 92 A'   93 A'   37 A"   38 A"   94 A'   95 A'   96 A'   97 A'                 
  3.742   3.759   3.907   3.914   3.938   3.973   3.986   4.005
 39 A"   98 A'   99 A'   40 A"   41 A"  100 A'   42 A"   43 A"                 
  4.059   4.073   4.119   4.191   4.275   4.342   4.454   4.626
101 A'   44 A"  102 A'  103 A'  104 A'  105 A'  106 A'  107 A'                 
  5.982   6.050   6.136   6.271   6.371   6.481   6.751   7.515
 45 A"  108 A'  109 A'   46 A"  110 A'  111 A'  112 A'   47 A"                 
  7.570   7.669  23.344  23.391  27.890  28.325  28.374  28.406
113 A'  114 A'  115 A'  116 A'  117 A'   48 A"  118 A'  119 A'                 
 28.512  28.527  28.548  28.592  28.704  47.992  66.746 127.870
 49 A"  120 A'   50 A"  121 A'  122 A'  123 A'  124 A'   51 A"                 
127.909 127.962 151.686 289.723 289.767 289.8871020.8161901.854
125 A'  126 A'  127 A'   52 A"  128 A'  129 A'  130 A'  131 A'                 

 Beta MOs, Restricted
 -- Occupied --                  
******* -482.86 -176.33 -165.73 -165.73 -165.73  -62.52  -56.34
  1 A'    2 A'    3 A'    4 A'    1 A"    5 A'    6 A'    7 A'                 
-56.336 -56.335 -35.827 -31.318 -31.315 -31.314 -24.711 -22.969
  2 A"    8 A'    9 A'   10 A'    3 A"   11 A'   12 A'   13 A'                 
-22.968 -22.968 -22.965 -22.965 -10.341 -10.271  -8.732  -6.563
  4 A"   14 A'    5 A"   15 A'   16 A'   17 A'   18 A'   19 A'                 
 -6.552  -6.549  -6.380  -4.791  -4.779  -4.778  -2.676  -2.671
  6 A"   20 A'   21 A'   22 A'    7 A"   23 A'   24 A'    8 A"                 
 -2.670  -2.661  -2.660  -2.062  -2.054  -2.054  -2.043  -2.043
 25 A'    9 A"   26 A'   27 A'   10 A"   28 A'   29 A'   11 A"                 
 -1.261  -0.900  -0.813  -0.643  -0.563  -0.514  -0.501  -0.501
 30 A'   31 A'   32 A'   33 A'   34 A'   35 A'   36 A'   12 A"                 
 -0.438  -0.389  -0.363  -0.349  -0.296  -0.263  -0.197
 37 A'   38 A'   13 A"   14 A"   39 A'   40 A'   15 A"                         
 -- Virtual --                   
 -0.097  -0.087  -0.020   0.014   0.020   0.028   0.049   0.050
 16 A"   41 A'   42 A'   43 A'   44 A'   45 A'   17 A"   46 A'                 
  0.061   0.064   0.086   0.096   0.107   0.118   0.126   0.144
 47 A'   48 A'   18 A"   49 A'   19 A"   50 A'   51 A'   52 A'                 
  0.149   0.164   0.195   0.230   0.250   0.266   0.267   0.317
 53 A'   54 A'   55 A'   20 A"   56 A'   57 A'   21 A"   58 A'                 
  0.334   0.348   0.374   0.398   0.403   0.414   0.425   0.442
 59 A'   60 A'   22 A"   61 A'   23 A"   62 A'   63 A'   64 A'                 
  0.444   0.473   0.494   0.516   0.522   0.535   0.560   0.562
 24 A"   65 A'   66 A'   25 A"   67 A'   26 A"   68 A'   27 A"                 
  0.632   0.649   0.677   0.697   0.719   0.773   0.791   0.876
 69 A'   28 A"   70 A'   71 A'   72 A'   73 A'   74 A'   75 A'                 
  0.973   1.027   1.092   1.219   1.259   1.298   1.302   1.346
 76 A'   77 A'   29 A"   30 A"   78 A'   79 A'   31 A"   80 A'                 
  1.374   1.387   1.424   1.460   1.483   1.532   1.586   1.652
 81 A'   32 A"   82 A'   33 A"   83 A'   34 A"   84 A'   85 A'                 
  1.693   1.710   1.860   1.874   1.974   1.995   2.051   2.082
 86 A'   35 A"   87 A'   88 A'   36 A"   89 A'   90 A'   91 A'                 
  2.226   2.601   2.606   2.674   2.740   2.884   2.943   3.326
 92 A'   93 A'   37 A"   38 A"   94 A'   95 A'   96 A'   97 A'                 
  3.742   3.759   3.907   3.914   3.938   3.973   3.986   4.005
 39 A"   98 A'   99 A'   40 A"   41 A"  100 A'   42 A"   43 A"                 
  4.059   4.073   4.119   4.191   4.275   4.342   4.454   4.626
101 A'   44 A"  102 A'  103 A'  104 A'  105 A'  106 A'  107 A'                 
  5.982   6.050   6.136   6.271   6.371   6.481   6.751   7.515
 45 A"  108 A'  109 A'   46 A"  110 A'  111 A'  112 A'   47 A"                 
  7.570   7.669  23.344  23.391  27.890  28.325  28.374  28.406
113 A'  114 A'  115 A'  116 A'  117 A'   48 A"  118 A'  119 A'                 
 28.512  28.527  28.548  28.592  28.704  47.992  66.746 127.870
 49 A"  120 A'   50 A"  121 A'  122 A'  123 A'  124 A'   51 A"                 
127.909 127.962 151.686 289.723 289.767 289.8871020.8161901.854
125 A'  126 A'  127 A'   52 A"  128 A'  129 A'  130 A'  131 A'                 
 --------------------------------------------------------------

          Ground-State Mulliken Net Atomic Charges

     Atom                 Charge (a.u.)
  ----------------------------------------
      1 H                     0.199136
      2 Br                    0.095773
      3 I                     0.296201
      4 F                    -0.032380
      5 C                    -0.343262
      6 C                    -0.215468
  ----------------------------------------
  Sum of atomic charges =    -0.000000

 -----------------------------------------------------------------
                    Cartesian Multipole Moments
 -----------------------------------------------------------------
    Charge (ESU x 10^10)
                 0.0000
    Dipole Moment (Debye)
         X       0.9055      Y      -1.1682      Z      -0.0000
       Tot       1.4781
    Quadrupole Moments (Debye-Ang)
        XX     -57.2227     XY      -0.5109     YY     -64.5073
        XZ       0.0000     YZ       0.0000     ZZ     -64.6234
    Octopole Moments (Debye-Ang^2)
       XXX     -14.6354    XXY      -3.3011    XYY       1.9133
       YYY      -1.8125    XXZ      -0.0000    XYZ      -0.0000
       YYZ       0.0000    XZZ      -5.4048    YZZ       2.5536
       ZZZ      -0.0000
    Hexadecapole Moments (Debye-Ang^3)
      XXXX   -1714.5212   XXXY       4.8104   XXYY    -345.0826
      XYYY     -18.3092   YYYY    -189.7285   XXXZ       0.0000
      XXYZ       0.0000   XYYZ       0.0000   YYYZ       0.0000
      XXZZ    -325.5130   XYZZ      -4.7125   YYZZ     -45.7402
      XZZZ       0.0000   YZZZ      -0.0000   ZZZZ     -81.1744
 -----------------------------------------------------------------
 Calculating analytic gradient of the SCF energy
 Gradient of SCF Energy
            1           2           3           4           5           6
    1   0.0935787   0.1843542  -0.2180169  -0.0938803   0.2512954  -0.2173310
    2  -0.0431064   0.1701610  -0.1278552  -0.0801973   0.1076049  -0.0266069
    3   0.0000000  -0.0000000   0.0000000   0.0000000   0.0000000  -0.0000000
 Max gradient component =       2.513E-01
 RMS gradient           =       1.237E-01
 Gradient time:  CPU 10.10 s  wall 2.63 s
 Geometry Optimization Parameters
   NAtoms,    NIC,     NZ,  NCons,   NDum,   NFix, NCnnct, MaxDiis
        6      37       0       0       0       0       0       0

 Cartesian Hessian Update
 Hessian Updated using BFGS Update


** GEOMETRY OPTIMIZATION IN DELOCALIZED INTERNAL COORDINATES **
   Searching for a Minimum

   Optimization Cycle:   4

                       Coordinates (Angstroms)
     ATOM                X               Y               Z
      1  H         1.1255166886   -1.7438952199    0.0000000000
      2  Br       -2.6794918017   -0.3728311914    0.0000000000
      3  I         2.2568739748    0.0396148336    0.0000000000
      4  F        -1.6768767698    1.5028528105    0.0000000000
      5  C         0.5979074349   -0.5340711290    0.0000000000
      6  C        -1.1701380252    0.2080179536    0.0000000000
   Point Group: cs    Number of degrees of freedom:     9


   Energy is  -9669.972276358

 Hessian Updated using BFGS Update

  9 Hessian modes will be used to form the next step
  Hessian Eigenvalues:
     0.083572    0.088355    0.143447    0.186843    0.207524    0.249708
     0.388111    0.698834    1.009056

 Minimum Search - Taking Simple RFO Step
 Searching for Lamda that Minimizes Along All modes
 Value Taken    Lamda =  -0.22785725
 Calculated Step too Large.  Step scaled by  0.394179
 Step Taken.  Stepsize is  0.300000

                             Maximum     Tolerance    Cnvgd?
         Gradient           0.178727      0.000300      NO
         Displacement       0.187885      0.001200      NO
         Energy change     -0.117282      0.000001      NO


 New Cartesian Coordinates Obtained by Inverse Iteration

 Displacement from previous Coordinates is:  0.343261
 ----------------------------------------------------------------
             Standard Nuclear Orientation (Angstroms)
    I     Atom           X                Y                Z
 ----------------------------------------------------------------
    1      H       1.0255619118    -1.6928242383     0.0000000000
    2      Br     -2.6611387032    -0.4192824940     0.0000000000
    3      I       2.2428379617     0.0794034918     0.0000000000
    4      F      -1.5795624493     1.4783613538     0.0000000000
    5      C       0.5462554873    -0.5254876411     0.0000000000
    6      C      -1.1201627066     0.1795175853     0.0000000000
 ----------------------------------------------------------------
 Molecular Point Group                 Cs    NOp =  2
 Largest Abelian Subgroup              Cs    NOp =  2
 Nuclear Repulsion Energy =   646.3960262267 hartrees
 There are       55 alpha and       55 beta electrons
 Applying Cartesian multipole field
    Component          Value
    ---------          -----
     (2,0,0)        1.00000E-11
     (0,2,0)        2.00000E-11
     (0,0,2)       -3.00000E-11
 Nucleus-field energy     =     0.0000000217 hartrees
 Requested basis set is 6-311++G(d,p)
 There are 66 shells and 183 basis functions
 A cutoff of  1.0D-11 yielded   1734 shell pairs
 There are     13965 function pairs (     15643 Cartesian)
 Smallest overlap matrix eigenvalue = 1.33E-04
 Guess MOs from SCF MO coefficient file

 -----------------------------------------------------------------------
  General SCF calculation program by
  Eric Jon Sundstrom, Paul Horn, Yuezhi Mao, Dmitri Zuev, Alec White,
  David Stuck, Shaama M.S., Shane Yost, Joonho Lee, David Small,
  Daniel Levine, Susi Lehtola, Hugh Burton, Evgeny Epifanovsky
 -----------------------------------------------------------------------
 Exchange:     0.2000 Hartree-Fock + 0.0800 Slater + 0.7200 B88
 Correlation:  0.1900 VWN1RPA + 0.8100 LYP
 Using SG-1 standard quadrature grid
 using 4 threads for integral computing
 -------------------------------------------------------
 OpenMP Integral computing Module                
 Release: version 2.0, May 2017, Q-Chem Inc. Pleasanton 
 -------------------------------------------------------
 -------------------------------------------------------
 OpenMP BLAS3 based DFT computing Module                
 Release: version 1.0, May 2013, Q-Chem Inc. Pittsburgh 
 -------------------------------------------------------
 A restricted SCF calculation will be
 performed using DIIS
 SCF converges when DIIS error is below 1.0e-08
 ---------------------------------------
  Cycle       Energy         DIIS error
 ---------------------------------------
    1   -9670.0531652892      9.31e-04  
    2   -9670.0578311890      1.98e-04  
    3   -9670.0576860968      2.72e-04  
    4   -9670.0578709680      1.64e-04  
    5   -9670.0579844633      7.56e-05  
    6   -9670.0580111729      1.25e-05  
    7   -9670.0580118124      5.72e-06  
    8   -9670.0580118994      2.32e-06  
    9   -9670.0580119162      6.77e-07  
   10   -9670.0580119182      2.26e-07  
   11   -9670.0580119185      5.12e-08  
   12   -9670.0580119184      7.57e-09  Convergence criterion met
 ---------------------------------------
 SCF time:   CPU 34.93s  wall 10.00s 
 SCF   energy in the final basis set =    -9670.0580119184
 Total energy in the final basis set =    -9670.0580119184

 --------------------------------------------------------------
             Orbital Energies (a.u.) and Symmetries
 --------------------------------------------------------------

 Alpha MOs, Restricted
 -- Occupied --                  
******* -482.86 -176.32 -165.73 -165.73 -165.73  -62.52  -56.34
  1 A'    2 A'    3 A'    4 A'    1 A"    5 A'    6 A'    7 A'                 
-56.336 -56.335 -35.822 -31.314 -31.311 -31.310 -24.717 -22.965
  2 A"    8 A'    9 A'   10 A'    3 A"   11 A'   12 A'   13 A'                 
-22.964 -22.964 -22.961 -22.961 -10.346 -10.271  -8.731  -6.562
  4 A"   14 A'    5 A"   15 A'   16 A'   17 A'   18 A'   19 A'                 
 -6.550  -6.549  -6.375  -4.786  -4.774  -4.773  -2.675  -2.670
  6 A"   20 A'   21 A'   22 A'    7 A"   23 A'   24 A'    8 A"                 
 -2.669  -2.660  -2.659  -2.056  -2.049  -2.048  -2.038  -2.038
 25 A'    9 A"   26 A'   27 A'   10 A"   28 A'   29 A'   11 A"                 
 -1.264  -0.892  -0.803  -0.651  -0.575  -0.518  -0.505  -0.503
 30 A'   31 A'   32 A'   33 A'   34 A'   35 A'   36 A'   12 A"                 
 -0.436  -0.391  -0.362  -0.343  -0.303  -0.267  -0.207
 37 A'   38 A'   13 A"   14 A"   39 A'   40 A'   15 A"                         
 -- Virtual --                   
 -0.092  -0.063  -0.015   0.014   0.017   0.027   0.049   0.050
 16 A"   41 A'   42 A'   43 A'   44 A'   45 A'   17 A"   46 A'                 
  0.062   0.073   0.086   0.096   0.106   0.121   0.128   0.144
 47 A'   48 A'   18 A"   49 A'   19 A"   50 A'   51 A'   52 A'                 
  0.146   0.168   0.202   0.229   0.250   0.263   0.271   0.315
 53 A'   54 A'   55 A'   20 A"   56 A'   57 A'   21 A"   58 A'                 
  0.336   0.341   0.380   0.401   0.405   0.410   0.433   0.439
 59 A'   60 A'   22 A"   61 A'   23 A"   62 A'   63 A'   24 A"                 
  0.444   0.474   0.490   0.520   0.528   0.529   0.560   0.567
 64 A'   65 A'   66 A'   25 A"   26 A"   67 A'   27 A"   68 A'                 
  0.634   0.652   0.664   0.702   0.724   0.772   0.780   0.879
 69 A'   28 A"   70 A'   71 A'   72 A'   73 A'   74 A'   75 A'                 
  0.975   1.002   1.081   1.217   1.275   1.305   1.322   1.360
 76 A'   77 A'   29 A"   30 A"   78 A'   31 A"   79 A'   80 A'                 
  1.371   1.388   1.427   1.445   1.500   1.555   1.588   1.643
 32 A"   81 A'   82 A'   33 A"   83 A'   34 A"   84 A'   85 A'                 
  1.730   1.764   1.862   1.889   1.979   2.024   2.058   2.100
 86 A'   35 A"   87 A'   88 A'   36 A"   89 A'   90 A'   91 A'                 
  2.303   2.596   2.623   2.692   2.741   2.899   2.951   3.452
 92 A'   37 A"   93 A'   38 A"   94 A'   95 A'   96 A'   97 A'                 
  3.743   3.757   3.922   3.926   3.942   3.975   3.984   4.009
 39 A"   98 A'   40 A"   99 A'   41 A"  100 A'   42 A"   43 A"                 
  4.059   4.074   4.119   4.181   4.256   4.319   4.456   4.648
101 A'   44 A"  102 A'  103 A'  104 A'  105 A'  106 A'  107 A'                 
  5.984   6.052   6.129   6.270   6.376   6.496   6.732   7.517
 45 A"  108 A'  109 A'   46 A"  110 A'  111 A'  112 A'   47 A"                 
  7.567   7.663  23.370  23.392  27.890  28.328  28.376  28.406
113 A'  114 A'  115 A'  116 A'  117 A'   48 A"  118 A'  119 A'                 
 28.517  28.530  28.551  28.594  28.694  47.975  66.738 127.873
 49 A"  120 A'   50 A"  121 A'  122 A'  123 A'  124 A'   51 A"                 
127.911 127.958 151.685 289.723 289.765 289.8821020.7921901.852
125 A'  126 A'  127 A'   52 A"  128 A'  129 A'  130 A'  131 A'                 

 Beta MOs, Restricted
 -- Occupied --                  
******* -482.86 -176.32 -165.73 -165.73 -165.73  -62.52  -56.34
  1 A'    2 A'    3 A'    4 A'    1 A"    5 A'    6 A'    7 A'                 
-56.336 -56.335 -35.822 -31.314 -31.311 -31.310 -24.717 -22.965
  2 A"    8 A'    9 A'   10 A'    3 A"   11 A'   12 A'   13 A'                 
-22.964 -22.964 -22.961 -22.961 -10.346 -10.271  -8.731  -6.562
  4 A"   14 A'    5 A"   15 A'   16 A'   17 A'   18 A'   19 A'                 
 -6.550  -6.549  -6.375  -4.786  -4.774  -4.773  -2.675  -2.670
  6 A"   20 A'   21 A'   22 A'    7 A"   23 A'   24 A'    8 A"                 
 -2.669  -2.660  -2.659  -2.056  -2.049  -2.048  -2.038  -2.038
 25 A'    9 A"   26 A'   27 A'   10 A"   28 A'   29 A'   11 A"                 
 -1.264  -0.892  -0.803  -0.651  -0.575  -0.518  -0.505  -0.503
 30 A'   31 A'   32 A'   33 A'   34 A'   35 A'   36 A'   12 A"                 
 -0.436  -0.391  -0.362  -0.343  -0.303  -0.267  -0.207
 37 A'   38 A'   13 A"   14 A"   39 A'   40 A'   15 A"                         
 -- Virtual --                   
 -0.092  -0.063  -0.015   0.014   0.017   0.027   0.049   0.050
 16 A"   41 A'   42 A'   43 A'   44 A'   45 A'   17 A"   46 A'                 
  0.062   0.073   0.086   0.096   0.106   0.121   0.128   0.144
 47 A'   48 A'   18 A"   49 A'   19 A"   50 A'   51 A'   52 A'                 
  0.146   0.168   0.202   0.229   0.250   0.263   0.271   0.315
 53 A'   54 A'   55 A'   20 A"   56 A'   57 A'   21 A"   58 A'                 
  0.336   0.341   0.380   0.401   0.405   0.410   0.433   0.439
 59 A'   60 A'   22 A"   61 A'   23 A"   62 A'   63 A'   24 A"                 
  0.444   0.474   0.490   0.520   0.528   0.529   0.560   0.567
 64 A'   65 A'   66 A'   25 A"   26 A"   67 A'   27 A"   68 A'                 
  0.634   0.652   0.664   0.702   0.724   0.772   0.780   0.879
 69 A'   28 A"   70 A'   71 A'   72 A'   73 A'   74 A'   75 A'                 
  0.975   1.002   1.081   1.217   1.275   1.305   1.322   1.360
 76 A'   77 A'   29 A"   30 A"   78 A'   31 A"   79 A'   80 A'                 
  1.371   1.388   1.427   1.445   1.500   1.555   1.588   1.643
 32 A"   81 A'   82 A'   33 A"   83 A'   34 A"   84 A'   85 A'                 
  1.730   1.764   1.862   1.889   1.979   2.024   2.058   2.100
 86 A'   35 A"   87 A'   88 A'   36 A"   89 A'   90 A'   91 A'                 
  2.303   2.596   2.623   2.692   2.741   2.899   2.951   3.452
 92 A'   37 A"   93 A'   38 A"   94 A'   95 A'   96 A'   97 A'                 
  3.743   3.757   3.922   3.926   3.942   3.975   3.984   4.009
 39 A"   98 A'   40 A"   99 A'   41 A"  100 A'   42 A"   43 A"                 
  4.059   4.074   4.119   4.181   4.256   4.319   4.456   4.648
101 A'   44 A"  102 A'  103 A'  104 A'  105 A'  106 A'  107 A'                 
  5.984   6.052   6.129   6.270   6.376   6.496   6.732   7.517
 45 A"  108 A'  109 A'   46 A"  110 A'  111 A'  112 A'   47 A"                 
  7.567   7.663  23.370  23.392  27.890  28.328  28.376  28.406
113 A'  114 A'  115 A'  116 A'  117 A'   48 A"  118 A'  119 A'                 
 28.517  28.530  28.551  28.594  28.694  47.975  66.738 127.873
 49 A"  120 A'   50 A"  121 A'  122 A'  123 A'  124 A'   51 A"                 
127.911 127.958 151.685 289.723 289.765 289.8821020.7921901.852
125 A'  126 A'  127 A'   52 A"  128 A'  129 A'  130 A'  131 A'                 
 --------------------------------------------------------------

          Ground-State Mulliken Net Atomic Charges

     Atom                 Charge (a.u.)
  ----------------------------------------
      1 H                     0.213429
      2 Br                    0.072612
      3 I                     0.247059
      4 F                    -0.029791
      5 C                    -0.308799
      6 C                    -0.194510
  ----------------------------------------
  Sum of atomic charges =     0.000000

 -----------------------------------------------------------------
                    Cartesian Multipole Moments
 -----------------------------------------------------------------
    Charge (ESU x 10^10)
                 0.0000
    Dipole Moment (Debye)
         X       0.6400      Y      -1.1777      Z      -0.0000
       Tot       1.3404
    Quadrupole Moments (Debye-Ang)
        XX     -57.8582     XY      -0.1388     YY     -64.3815
        XZ       0.0000     YZ       0.0000     ZZ     -64.6444
    Octopole Moments (Debye-Ang^2)
       XXX     -16.6225    XXY      -2.1701    XYY       0.2736
       YYY      -1.8125    XXZ      -0.0000    XYZ      -0.0000
       YYZ      -0.0000    XZZ      -5.7045    YZZ       2.4176
       ZZZ      -0.0000
    Hexadecapole Moments (Debye-Ang^3)
      XXXX   -1680.8492   XXXY      -7.8039   XXYY    -338.8725
      XYYY     -36.0073   YYYY    -189.5554   XXXZ       0.0000
      XXYZ       0.0000   XYYZ       0.0000   YYYZ       0.0000
      XXZZ    -320.2323   XYZZ     -10.8025   YYZZ     -45.7172
      XZZZ       0.0000   YZZZ       0.0000   ZZZZ     -81.1605
 -----------------------------------------------------------------
 Calculating analytic gradient of the SCF energy
 Gradient of SCF Energy
            1           2           3           4           5           6
    1   0.0868174   0.1425367  -0.1640646  -0.0849839   0.2162752  -0.1965808
    2  -0.0401802   0.1365855  -0.1041814  -0.0614175   0.0741531  -0.0049595
    3   0.0000000  -0.0000000  -0.0000000  -0.0000000  -0.0000000   0.0000000
 Max gradient component =       2.163E-01
 RMS gradient           =       1.022E-01
 Gradient time:  CPU 10.18 s  wall 2.65 s
 Geometry Optimization Parameters
   NAtoms,    NIC,     NZ,  NCons,   NDum,   NFix, NCnnct, MaxDiis
        6      37       0       0       0       0       0       0

 Cartesian Hessian Update
 Hessian Updated using BFGS Update


** GEOMETRY OPTIMIZATION IN DELOCALIZED INTERNAL COORDINATES **
   Searching for a Minimum

   Optimization Cycle:   5

                       Coordinates (Angstroms)
     ATOM                X               Y               Z
      1  H         1.0255619118   -1.6928242383    0.0000000000
      2  Br       -2.6611387032   -0.4192824940    0.0000000000
      3  I         2.2428379617    0.0794034918    0.0000000000
      4  F        -1.5795624493    1.4783613538    0.0000000000
      5  C         0.5462554873   -0.5254876411    0.0000000000
      6  C        -1.1201627066    0.1795175853    0.0000000000
   Point Group: cs    Number of degrees of freedom:     9


   Energy is  -9670.058011918

 Hessian Updated using BFGS Update

  9 Hessian modes will be used to form the next step
  Hessian Eigenvalues:
     0.031532    0.088460    0.144493    0.197737    0.210916    0.248841
     0.383789    0.934019    1.026432

 Minimum Search - Taking Simple RFO Step
 Searching for Lamda that Minimizes Along All modes
 Value Taken    Lamda =  -0.23812602
 Calculated Step too Large.  Step scaled by  0.330077
 Step Taken.  Stepsize is  0.300000

                             Maximum     Tolerance    Cnvgd?
         Gradient           0.140649      0.000300      NO
         Displacement       0.210558      0.001200      NO
         Energy change     -0.085736      0.000001      NO


 New Cartesian Coordinates Obtained by Inverse Iteration

 Displacement from previous Coordinates is:  0.367986
 ----------------------------------------------------------------
             Standard Nuclear Orientation (Angstroms)
    I     Atom           X                Y                Z
 ----------------------------------------------------------------
    1      H       0.9221507463    -1.6401376440     0.0000000000
    2      Br     -2.6318549199    -0.4620409192     0.0000000000
    3      I       2.2152520892     0.1197480806     0.0000000000
    4      F      -1.4766350674     1.4459760025     0.0000000000
    5      C       0.4886626288    -0.5112253245     0.0000000000
    6      C      -1.0637839753     0.1473678621     0.0000000000
 ----------------------------------------------------------------
 Molecular Point Group                 Cs    NOp =  2
 Largest Abelian Subgroup              Cs    NOp =  2
 Nuclear Repulsion Energy =   650.0659304019 hartrees
 There are       55 alpha and       55 beta electrons
 Applying Cartesian multipole field
    Component          Value
    ---------          -----
     (2,0,0)        1.00000E-11
     (0,2,0)        2.00000E-11
     (0,0,2)       -3.00000E-11
 Nucleus-field energy     =     0.0000000212 hartrees
 Requested basis set is 6-311++G(d,p)
 There are 66 shells and 183 basis functions
 A cutoff of  1.0D-11 yielded   1743 shell pairs
 There are     14048 function pairs (     15734 Cartesian)
 Smallest overlap matrix eigenvalue = 9.80E-05
 Guess MOs from SCF MO coefficient file

 -----------------------------------------------------------------------
  General SCF calculation program by
  Eric Jon Sundstrom, Paul Horn, Yuezhi Mao, Dmitri Zuev, Alec White,
  David Stuck, Shaama M.S., Shane Yost, Joonho Lee, David Small,
  Daniel Levine, Susi Lehtola, Hugh Burton, Evgeny Epifanovsky
 -----------------------------------------------------------------------
 Exchange:     0.2000 Hartree-Fock + 0.0800 Slater + 0.7200 B88
 Correlation:  0.1900 VWN1RPA + 0.8100 LYP
 Using SG-1 standard quadrature grid
 using 4 threads for integral computing
 -------------------------------------------------------
 OpenMP Integral computing Module                
 Release: version 2.0, May 2017, Q-Chem Inc. Pleasanton 
 -------------------------------------------------------
 -------------------------------------------------------
 OpenMP BLAS3 based DFT computing Module                
 Release: version 1.0, May 2013, Q-Chem Inc. Pittsburgh 
 -------------------------------------------------------
 A restricted SCF calculation will be
 performed using DIIS
 SCF converges when DIIS error is below 1.0e-08
 ---------------------------------------
  Cycle       Energy         DIIS error
 ---------------------------------------
    1   -9670.1290815655      1.00e-03  
    2   -9670.1338965413      2.08e-04  
    3   -9670.1336764540      3.14e-04  
    4   -9670.1340124463      1.35e-04  
    5   -9670.1340786063      6.48e-05  
    6   -9670.1340982350      9.04e-06  
    7   -9670.1340985056      1.45e-06  
    8   -9670.1340985127      6.94e-07  
    9   -9670.1340985141      3.39e-07  
   10   -9670.1340985146      1.07e-07  
   11   -9670.1340985145      2.66e-08  
   12   -9670.1340985147      6.05e-09  Convergence criterion met
 ---------------------------------------
 SCF time:   CPU 35.34s  wall 10.00s 
 SCF   energy in the final basis set =    -9670.1340985147
 Total energy in the final basis set =    -9670.1340985147

 --------------------------------------------------------------
             Orbital Energies (a.u.) and Symmetries
 --------------------------------------------------------------

 Alpha MOs, Restricted
 -- Occupied --                  
******* -482.86 -176.32 -165.72 -165.72 -165.72  -62.52  -56.34
  1 A'    2 A'    3 A'    4 A'    1 A"    5 A'    6 A'    7 A'                 
-56.335 -56.335 -35.819 -31.311 -31.307 -31.306 -24.720 -22.962
  2 A"    8 A'    9 A'   10 A'    3 A"   11 A'   12 A'   13 A'                 
-22.961 -22.960 -22.957 -22.957 -10.347 -10.266  -8.730  -6.561
  4 A"   14 A'    5 A"   15 A'   16 A'   17 A'   18 A'   19 A'                 
 -6.549  -6.547  -6.371  -4.782  -4.770  -4.768  -2.673  -2.669
  6 A"   20 A'   21 A'   22 A'    7 A"   23 A'   24 A'    8 A"                 
 -2.668  -2.658  -2.658  -2.051  -2.045  -2.044  -2.033  -2.033
 25 A'    9 A"   26 A'   27 A'   10 A"   28 A'   29 A'   11 A"                 
 -1.270  -0.886  -0.798  -0.661  -0.588  -0.525  -0.508  -0.506
 30 A'   31 A'   32 A'   33 A'   34 A'   35 A'   36 A'   12 A"                 
 -0.436  -0.392  -0.362  -0.338  -0.308  -0.270  -0.217
 37 A'   38 A'   13 A"   14 A"   39 A'   40 A'   15 A"                         
 -- Virtual --                   
 -0.083  -0.041  -0.013   0.015   0.022   0.028   0.049   0.051
 16 A"   41 A'   42 A'   43 A'   44 A'   45 A'   17 A"   46 A'                 
  0.062   0.084   0.086   0.098   0.104   0.122   0.132   0.142
 47 A'   48 A'   18 A"   49 A'   19 A"   50 A'   51 A'   52 A'                 
  0.149   0.174   0.211   0.229   0.256   0.260   0.275   0.313
 53 A'   54 A'   55 A'   20 A"   56 A'   57 A'   21 A"   58 A'                 
  0.332   0.343   0.384   0.404   0.406   0.407   0.436   0.438
 59 A'   60 A'   22 A"   61 A'   23 A"   62 A'   24 A"   63 A'                 
  0.451   0.473   0.489   0.514   0.533   0.538   0.560   0.576
 64 A'   65 A'   66 A'   25 A"   26 A"   67 A'   27 A"   68 A'                 
  0.635   0.656   0.658   0.709   0.730   0.764   0.779   0.889
 69 A'   28 A"   70 A'   71 A'   72 A'   73 A'   74 A'   75 A'                 
  0.977   0.990   1.073   1.211   1.289   1.308   1.355   1.359
 76 A'   77 A'   29 A"   30 A"   78 A'   31 A"   79 A'   32 A"                 
  1.367   1.399   1.436   1.441   1.519   1.580   1.589   1.643
 80 A'   81 A'   33 A"   82 A'   83 A'   84 A'   34 A"   85 A'                 
  1.792   1.821   1.866   1.933   1.985   2.041   2.074   2.126
 86 A'   35 A"   87 A'   88 A'   36 A"   89 A'   90 A'   91 A'                 
  2.396   2.590   2.639   2.719   2.772   2.917   2.972   3.581
 92 A'   37 A"   93 A'   38 A"   94 A'   95 A'   96 A'   97 A'                 
  3.743   3.761   3.932   3.947   3.948   3.976   3.984   4.013
 39 A"   98 A'   40 A"   41 A"   99 A'  100 A'   42 A"   43 A"                 
  4.060   4.075   4.120   4.178   4.248   4.314   4.459   4.682
101 A'   44 A"  102 A'  103 A'  104 A'  105 A'  106 A'  107 A'                 
  5.987   6.054   6.124   6.269   6.380   6.519   6.721   7.519
 45 A"  108 A'  109 A'   46 A"  110 A'  111 A'  112 A'   47 A"                 
  7.567   7.666  23.396  23.442  27.891  28.331  28.378  28.406
113 A'  114 A'  115 A'  116 A'  117 A'   48 A"  118 A'  119 A'                 
 28.521  28.533  28.555  28.598  28.691  47.963  66.734 127.876
 49 A"  120 A'   50 A"  121 A'  122 A'  123 A'  124 A'   51 A"                 
127.912 127.955 151.686 289.724 289.766 289.8861020.7771901.852
125 A'  126 A'  127 A'   52 A"  128 A'  129 A'  130 A'  131 A'                 

 Beta MOs, Restricted
 -- Occupied --                  
******* -482.86 -176.32 -165.72 -165.72 -165.72  -62.52  -56.34
  1 A'    2 A'    3 A'    4 A'    1 A"    5 A'    6 A'    7 A'                 
-56.335 -56.335 -35.819 -31.311 -31.307 -31.306 -24.720 -22.962
  2 A"    8 A'    9 A'   10 A'    3 A"   11 A'   12 A'   13 A'                 
-22.961 -22.960 -22.957 -22.957 -10.347 -10.266  -8.730  -6.561
  4 A"   14 A'    5 A"   15 A'   16 A'   17 A'   18 A'   19 A'                 
 -6.549  -6.547  -6.371  -4.782  -4.770  -4.768  -2.673  -2.669
  6 A"   20 A'   21 A'   22 A'    7 A"   23 A'   24 A'    8 A"                 
 -2.668  -2.658  -2.658  -2.051  -2.045  -2.044  -2.033  -2.033
 25 A'    9 A"   26 A'   27 A'   10 A"   28 A'   29 A'   11 A"                 
 -1.270  -0.886  -0.798  -0.661  -0.588  -0.525  -0.508  -0.506
 30 A'   31 A'   32 A'   33 A'   34 A'   35 A'   36 A'   12 A"                 
 -0.436  -0.392  -0.362  -0.338  -0.308  -0.270  -0.217
 37 A'   38 A'   13 A"   14 A"   39 A'   40 A'   15 A"                         
 -- Virtual --                   
 -0.083  -0.041  -0.013   0.015   0.022   0.028   0.049   0.051
 16 A"   41 A'   42 A'   43 A'   44 A'   45 A'   17 A"   46 A'                 
  0.062   0.084   0.086   0.098   0.104   0.122   0.132   0.142
 47 A'   48 A'   18 A"   49 A'   19 A"   50 A'   51 A'   52 A'                 
  0.149   0.174   0.211   0.229   0.256   0.260   0.275   0.313
 53 A'   54 A'   55 A'   20 A"   56 A'   57 A'   21 A"   58 A'                 
  0.332   0.343   0.384   0.404   0.406   0.407   0.436   0.438
 59 A'   60 A'   22 A"   61 A'   23 A"   62 A'   24 A"   63 A'                 
  0.451   0.473   0.489   0.514   0.533   0.538   0.560   0.576
 64 A'   65 A'   66 A'   25 A"   26 A"   67 A'   27 A"   68 A'                 
  0.635   0.656   0.658   0.709   0.730   0.764   0.779   0.889
 69 A'   28 A"   70 A'   71 A'   72 A'   73 A'   74 A'   75 A'                 
  0.977   0.990   1.073   1.211   1.289   1.308   1.355   1.359
 76 A'   77 A'   29 A"   30 A"   78 A'   31 A"   79 A'   32 A"                 
  1.367   1.399   1.436   1.441   1.519   1.580   1.589   1.643
 80 A'   81 A'   33 A"   82 A'   83 A'   84 A'   34 A"   85 A'                 
  1.792   1.821   1.866   1.933   1.985   2.041   2.074   2.126
 86 A'   35 A"   87 A'   88 A'   36 A"   89 A'   90 A'   91 A'                 
  2.396   2.590   2.639   2.719   2.772   2.917   2.972   3.581
 92 A'   37 A"   93 A'   38 A"   94 A'   95 A'   96 A'   97 A'                 
  3.743   3.761   3.932   3.947   3.948   3.976   3.984   4.013
 39 A"   98 A'   40 A"   41 A"   99 A'  100 A'   42 A"   43 A"                 
  4.060   4.075   4.120   4.178   4.248   4.314   4.459   4.682
101 A'   44 A"  102 A'  103 A'  104 A'  105 A'  106 A'  107 A'                 
  5.987   6.054   6.124   6.269   6.380   6.519   6.721   7.519
 45 A"  108 A'  109 A'   46 A"  110 A'  111 A'  112 A'   47 A"                 
  7.567   7.666  23.396  23.442  27.891  28.331  28.378  28.406
113 A'  114 A'  115 A'  116 A'  117 A'   48 A"  118 A'  119 A'                 
 28.521  28.533  28.555  28.598  28.691  47.963  66.734 127.876
 49 A"  120 A'   50 A"  121 A'  122 A'  123 A'  124 A'   51 A"                 
127.912 127.955 151.686 289.724 289.766 289.8861020.7771901.852
125 A'  126 A'  127 A'   52 A"  128 A'  129 A'  130 A'  131 A'                 
 --------------------------------------------------------------

          Ground-State Mulliken Net Atomic Charges

     Atom                 Charge (a.u.)
  ----------------------------------------
      1 H                     0.225390
      2 Br                    0.052162
      3 I                     0.208470
      4 F                    -0.027560
      5 C                    -0.280269
      6 C                    -0.178194
  ----------------------------------------
  Sum of atomic charges =     0.000000

 -----------------------------------------------------------------
                    Cartesian Multipole Moments
 -----------------------------------------------------------------
    Charge (ESU x 10^10)
                 0.0000
    Dipole Moment (Debye)
         X       0.4266      Y      -1.1884      Z       0.0000
       Tot       1.2627
    Quadrupole Moments (Debye-Ang)
        XX     -58.5443     XY       0.1367     YY     -64.2415
        XZ      -0.0000     YZ      -0.0000     ZZ     -64.5754
    Octopole Moments (Debye-Ang^2)
       XXX     -17.7230    XXY      -1.2243    XYY      -0.9145
       YYY      -1.9987    XXZ       0.0000    XYZ       0.0000
       YYZ      -0.0000    XZZ      -5.9485    YZZ       2.1862
       ZZZ      -0.0000
    Hexadecapole Moments (Debye-Ang^3)
      XXXX   -1633.6479   XXXY     -21.3158   XXYY    -329.7550
      XYYY     -53.1554   YYYY    -189.5115   XXXZ      -0.0000
      XXYZ      -0.0000   XYYZ      -0.0000   YYYZ      -0.0000
      XXZZ    -312.2653   XYZZ     -16.7470   YYZZ     -45.6629
      XZZZ      -0.0000   YZZZ      -0.0000   ZZZZ     -80.9605
 -----------------------------------------------------------------
 Calculating analytic gradient of the SCF energy
 Gradient of SCF Energy
            1           2           3           4           5           6
    1   0.0778390   0.1146339  -0.1322736  -0.0756640   0.1988970  -0.1834322
    2  -0.0333735   0.1125854  -0.0881210  -0.0518350   0.0488449   0.0118992
    3  -0.0000000   0.0000000   0.0000000  -0.0000000  -0.0000000   0.0000000
 Max gradient component =       1.989E-01
 RMS gradient           =       8.894E-02
 Gradient time:  CPU 10.26 s  wall 2.67 s
 Geometry Optimization Parameters
   NAtoms,    NIC,     NZ,  NCons,   NDum,   NFix, NCnnct, MaxDiis
        6      37       0       0       0       0       0       0

 Cartesian Hessian Update
 Hessian Updated using BFGS Update


** GEOMETRY OPTIMIZATION IN DELOCALIZED INTERNAL COORDINATES **
   Searching for a Minimum

   Optimization Cycle:   6

                       Coordinates (Angstroms)
     ATOM                X               Y               Z
      1  H         0.9221507463   -1.6401376440    0.0000000000
      2  Br       -2.6318549199   -0.4620409192    0.0000000000
      3  I         2.2152520892    0.1197480806    0.0000000000
      4  F        -1.4766350674    1.4459760025    0.0000000000
      5  C         0.4886626288   -0.5112253245    0.0000000000
      6  C        -1.0637839753    0.1473678621    0.0000000000
   Point Group: cs    Number of degrees of freedom:     9


   Energy is  -9670.134098515

 Hessian Updated using BFGS Update

  9 Hessian modes will be used to form the next step
  Hessian Eigenvalues:
     0.033087    0.088452    0.156177    0.201640    0.215368    0.248731
     0.387135    0.955609    1.023053

 Minimum Search - Taking Simple RFO Step
 Searching for Lamda that Minimizes Along All modes
 Value Taken    Lamda =  -0.21757845
 Calculated Step too Large.  Step scaled by  0.329752
 Step Taken.  Stepsize is  0.300000

                             Maximum     Tolerance    Cnvgd?
         Gradient           0.130716      0.000300      NO
         Displacement       0.216269      0.001200      NO
         Energy change     -0.076087      0.000001      NO


 New Cartesian Coordinates Obtained by Inverse Iteration

 Displacement from previous Coordinates is:  0.371068
 ----------------------------------------------------------------
             Standard Nuclear Orientation (Angstroms)
    I     Atom           X                Y                Z
 ----------------------------------------------------------------
    1      H       0.8216563177    -1.5913287018     0.0000000000
    2      Br     -2.5967798056    -0.5027962536     0.0000000000
    3      I       2.1808796474     0.1601740117     0.0000000000
    4      F      -1.3740330244     1.4130375332     0.0000000000
    5      C       0.4264450926    -0.4941357794     0.0000000000
    6      C      -1.0043767260     0.1147372474     0.0000000000
 ----------------------------------------------------------------
 Molecular Point Group                 Cs    NOp =  2
 Largest Abelian Subgroup              Cs    NOp =  2
 Nuclear Repulsion Energy =   655.7391862805 hartrees
 There are       55 alpha and       55 beta electrons
 Applying Cartesian multipole field
    Component          Value
    ---------          -----
     (2,0,0)        1.00000E-11
     (0,2,0)        2.00000E-11
     (0,0,2)       -3.00000E-11
 Nucleus-field energy     =     0.0000000206 hartrees
 Requested basis set is 6-311++G(d,p)
 There are 66 shells and 183 basis functions
 A cutoff of  1.0D-11 yielded   1750 shell pairs
 There are     14101 function pairs (     15789 Cartesian)
 Smallest overlap matrix eigenvalue = 6.71E-05
 Guess MOs from SCF MO coefficient file

 -----------------------------------------------------------------------
  General SCF calculation program by
  Eric Jon Sundstrom, Paul Horn, Yuezhi Mao, Dmitri Zuev, Alec White,
  David Stuck, Shaama M.S., Shane Yost, Joonho Lee, David Small,
  Daniel Levine, Susi Lehtola, Hugh Burton, Evgeny Epifanovsky
 -----------------------------------------------------------------------
 Exchange:     0.2000 Hartree-Fock + 0.0800 Slater + 0.7200 B88
 Correlation:  0.1900 VWN1RPA + 0.8100 LYP
 Using SG-1 standard quadrature grid
 using 4 threads for integral computing
 -------------------------------------------------------
 OpenMP Integral computing Module                
 Release: version 2.0, May 2017, Q-Chem Inc. Pleasanton 
 -------------------------------------------------------
 -------------------------------------------------------
 OpenMP BLAS3 based DFT computing Module                
 Release: version 1.0, May 2013, Q-Chem Inc. Pittsburgh 
 -------------------------------------------------------
 A restricted SCF calculation will be
 performed using DIIS
 SCF converges when DIIS error is below 1.0e-08
 ---------------------------------------
  Cycle       Energy         DIIS error
 ---------------------------------------
    1   -9670.1963163395      1.15e-03  
    2   -9670.2016002035      3.29e-04  
    3   -9670.2012645756      4.33e-04  
    4   -9670.2020318394      9.21e-05  
    5   -9670.2020514379      5.48e-05  
    6   -9670.2020649079      1.12e-05  
    7   -9670.2020653628      2.96e-06  
    8   -9670.2020653876      1.18e-06  
    9   -9670.2020653910      1.89e-07  
   10   -9670.2020653914      4.94e-08  
   11   -9670.2020653913      1.14e-08  
   12   -9670.2020653913      4.51e-09  Convergence criterion met
 ---------------------------------------
 SCF time:   CPU 35.67s  wall 9.00s 
 SCF   energy in the final basis set =    -9670.2020653913
 Total energy in the final basis set =    -9670.2020653913

 --------------------------------------------------------------
             Orbital Energies (a.u.) and Symmetries
 --------------------------------------------------------------

 Alpha MOs, Restricted
 -- Occupied --                  
******* -482.86 -176.32 -165.72 -165.72 -165.72  -62.52  -56.34
  1 A'    2 A'    3 A'    4 A'    1 A"    5 A'    6 A'    7 A'                 
-56.334 -56.334 -35.816 -31.309 -31.304 -31.303 -24.721 -22.959
  2 A"    8 A'    9 A'   10 A'    3 A"   11 A'   12 A'   13 A'                 
-22.958 -22.958 -22.955 -22.955 -10.344 -10.258  -8.728  -6.560
  4 A"   14 A'    5 A"   15 A'   16 A'   17 A'   18 A'   19 A'                 
 -6.547  -6.546  -6.368  -4.779  -4.766  -4.765  -2.672  -2.667
  6 A"   20 A'   21 A'   22 A'    7 A"   23 A'   24 A'    8 A"                 
 -2.666  -2.656  -2.656  -2.048  -2.042  -2.041  -2.030  -2.030
 25 A'    9 A"   26 A'   27 A'   10 A"   28 A'   11 A"   29 A'                 
 -1.273  -0.882  -0.797  -0.673  -0.600  -0.531  -0.511  -0.509
 30 A'   31 A'   32 A'   33 A'   34 A'   35 A'   36 A'   12 A"                 
 -0.437  -0.393  -0.363  -0.334  -0.311  -0.273  -0.228
 37 A'   38 A'   13 A"   14 A"   39 A'   40 A'   15 A"                         
 -- Virtual --                   
 -0.069  -0.032  -0.015   0.014   0.029   0.035   0.050   0.055
 16 A"   41 A'   42 A'   43 A'   44 A'   45 A'   17 A"   46 A'                 
  0.063   0.086   0.090   0.103   0.107   0.122   0.137   0.141
 47 A'   18 A"   48 A'   19 A"   49 A'   50 A'   51 A'   52 A'                 
  0.153   0.182   0.220   0.228   0.259   0.271   0.280   0.310
 53 A'   54 A'   55 A'   20 A"   56 A'   57 A'   21 A"   58 A'                 
  0.328   0.350   0.387   0.405   0.407   0.413   0.434   0.441
 59 A'   60 A'   22 A"   61 A'   23 A"   62 A'   24 A"   63 A'                 
  0.457   0.473   0.490   0.506   0.540   0.551   0.562   0.584
 64 A'   65 A'   66 A'   25 A"   26 A"   67 A'   27 A"   68 A'                 
  0.633   0.662   0.663   0.717   0.736   0.758   0.782   0.901
 69 A'   28 A"   70 A'   71 A'   72 A'   73 A'   74 A'   75 A'                 
  0.969   0.997   1.073   1.199   1.302   1.310   1.355   1.369
 76 A'   77 A'   29 A"   30 A"   78 A'   31 A"   32 A"   79 A'                 
  1.372   1.409   1.437   1.462   1.532   1.575   1.633   1.668
 80 A'   81 A'   33 A"   82 A'   83 A'   84 A'   34 A"   85 A'                 
  1.859   1.876   1.882   1.996   2.002   2.047   2.103   2.155
 86 A'   35 A"   87 A'   36 A"   88 A'   89 A'   90 A'   91 A'                 
  2.495   2.591   2.646   2.754   2.830   2.938   3.017   3.657
 92 A'   37 A"   93 A'   38 A"   94 A'   95 A'   96 A'   97 A'                 
  3.744   3.781   3.941   3.950   3.970   3.977   3.986   4.016
 39 A"   98 A'   40 A"   41 A"   99 A'  100 A'   42 A"   43 A"                 
  4.061   4.078   4.120   4.183   4.245   4.318   4.463   4.723
101 A'   44 A"  102 A'  103 A'  104 A'  105 A'  106 A'  107 A'                 
  5.990   6.054   6.120   6.270   6.385   6.550   6.715   7.522
 45 A"  108 A'  109 A'   46 A"  110 A'  111 A'  112 A'   47 A"                 
  7.570   7.676  23.419  23.572  27.892  28.334  28.378  28.406
113 A'  114 A'  115 A'  116 A'  117 A'   48 A"  118 A'  119 A'                 
 28.523  28.535  28.557  28.602  28.692  47.955  66.735 127.878
 49 A"  120 A'   50 A"  121 A'  122 A'  123 A'  124 A'   51 A"                 
127.913 127.953 151.685 289.725 289.768 289.8951020.7651901.851
125 A'  126 A'  127 A'   52 A"  128 A'  129 A'  130 A'  131 A'                 

 Beta MOs, Restricted
 -- Occupied --                  
******* -482.86 -176.32 -165.72 -165.72 -165.72  -62.52  -56.34
  1 A'    2 A'    3 A'    4 A'    1 A"    5 A'    6 A'    7 A'                 
-56.334 -56.334 -35.816 -31.309 -31.304 -31.303 -24.721 -22.959
  2 A"    8 A'    9 A'   10 A'    3 A"   11 A'   12 A'   13 A'                 
-22.958 -22.958 -22.955 -22.955 -10.344 -10.258  -8.728  -6.560
  4 A"   14 A'    5 A"   15 A'   16 A'   17 A'   18 A'   19 A'                 
 -6.547  -6.546  -6.368  -4.779  -4.766  -4.765  -2.672  -2.667
  6 A"   20 A'   21 A'   22 A'    7 A"   23 A'   24 A'    8 A"                 
 -2.666  -2.656  -2.656  -2.048  -2.042  -2.041  -2.030  -2.030
 25 A'    9 A"   26 A'   27 A'   10 A"   28 A'   11 A"   29 A'                 
 -1.273  -0.882  -0.797  -0.673  -0.600  -0.531  -0.511  -0.509
 30 A'   31 A'   32 A'   33 A'   34 A'   35 A'   36 A'   12 A"                 
 -0.437  -0.393  -0.363  -0.334  -0.311  -0.273  -0.228
 37 A'   38 A'   13 A"   14 A"   39 A'   40 A'   15 A"                         
 -- Virtual --                   
 -0.069  -0.032  -0.015   0.014   0.029   0.035   0.050   0.055
 16 A"   41 A'   42 A'   43 A'   44 A'   45 A'   17 A"   46 A'                 
  0.063   0.086   0.090   0.103   0.107   0.122   0.137   0.141
 47 A'   18 A"   48 A'   19 A"   49 A'   50 A'   51 A'   52 A'                 
  0.153   0.182   0.220   0.228   0.259   0.271   0.280   0.310
 53 A'   54 A'   55 A'   20 A"   56 A'   57 A'   21 A"   58 A'                 
  0.328   0.350   0.387   0.405   0.407   0.413   0.434   0.441
 59 A'   60 A'   22 A"   61 A'   23 A"   62 A'   24 A"   63 A'                 
  0.457   0.473   0.490   0.506   0.540   0.551   0.562   0.584
 64 A'   65 A'   66 A'   25 A"   26 A"   67 A'   27 A"   68 A'                 
  0.633   0.662   0.663   0.717   0.736   0.758   0.782   0.901
 69 A'   28 A"   70 A'   71 A'   72 A'   73 A'   74 A'   75 A'                 
  0.969   0.997   1.073   1.199   1.302   1.310   1.355   1.369
 76 A'   77 A'   29 A"   30 A"   78 A'   31 A"   32 A"   79 A'                 
  1.372   1.409   1.437   1.462   1.532   1.575   1.633   1.668
 80 A'   81 A'   33 A"   82 A'   83 A'   84 A'   34 A"   85 A'                 
  1.859   1.876   1.882   1.996   2.002   2.047   2.103   2.155
 86 A'   35 A"   87 A'   36 A"   88 A'   89 A'   90 A'   91 A'                 
  2.495   2.591   2.646   2.754   2.830   2.938   3.017   3.657
 92 A'   37 A"   93 A'   38 A"   94 A'   95 A'   96 A'   97 A'                 
  3.744   3.781   3.941   3.950   3.970   3.977   3.986   4.016
 39 A"   98 A'   40 A"   41 A"   99 A'  100 A'   42 A"   43 A"                 
  4.061   4.078   4.120   4.183   4.245   4.318   4.463   4.723
101 A'   44 A"  102 A'  103 A'  104 A'  105 A'  106 A'  107 A'                 
  5.990   6.054   6.120   6.270   6.385   6.550   6.715   7.522
 45 A"  108 A'  109 A'   46 A"  110 A'  111 A'  112 A'   47 A"                 
  7.570   7.676  23.419  23.572  27.892  28.334  28.378  28.406
113 A'  114 A'  115 A'  116 A'  117 A'   48 A"  118 A'  119 A'                 
 28.523  28.535  28.557  28.602  28.692  47.955  66.735 127.878
 49 A"  120 A'   50 A"  121 A'  122 A'  123 A'  124 A'   51 A"                 
127.913 127.953 151.685 289.725 289.768 289.8951020.7651901.851
125 A'  126 A'  127 A'   52 A"  128 A'  129 A'  130 A'  131 A'                 
 --------------------------------------------------------------

          Ground-State Mulliken Net Atomic Charges

     Atom                 Charge (a.u.)
  ----------------------------------------
      1 H                     0.236173
      2 Br                    0.033160
      3 I                     0.177353
      4 F                    -0.030084
      5 C                    -0.245990
      6 C                    -0.170613
  ----------------------------------------
  Sum of atomic charges =     0.000000

 -----------------------------------------------------------------
                    Cartesian Multipole Moments
 -----------------------------------------------------------------
    Charge (ESU x 10^10)
                 0.0000
    Dipole Moment (Debye)
         X       0.3003      Y      -1.2215      Z      -0.0000
       Tot       1.2579
    Quadrupole Moments (Debye-Ang)
        XX     -59.1673     XY       0.3710     YY     -64.1126
        XZ       0.0000     YZ       0.0000     ZZ     -64.4406
    Octopole Moments (Debye-Ang^2)
       XXX     -17.9017    XXY      -0.5418    XYY      -1.6909
       YYY      -2.4255    XXZ       0.0000    XYZ       0.0000
       YYZ       0.0000    XZZ      -6.1298    YZZ       1.8687
       ZZZ       0.0000
    Hexadecapole Moments (Debye-Ang^3)
      XXXX   -1580.0945   XXXY     -34.9098   XXYY    -319.4644
      XYYY     -69.2651   YYYY    -190.6308   XXXZ       0.0000
      XXYZ       0.0000   XYYZ       0.0000   YYYZ       0.0000
      XXZZ    -303.1209   XYZZ     -22.3924   YYZZ     -45.7794
      XZZZ       0.0000   YZZZ       0.0000   ZZZZ     -80.6319
 -----------------------------------------------------------------
 Calculating analytic gradient of the SCF energy
 Gradient of SCF Energy
            1           2           3           4           5           6
    1   0.0674769   0.0943914  -0.1102993  -0.0651000   0.1749172  -0.1613861
    2  -0.0242581   0.0937842  -0.0758222  -0.0465563   0.0340745   0.0187778
    3   0.0000000   0.0000000  -0.0000000   0.0000000  -0.0000000  -0.0000000
 Max gradient component =       1.749E-01
 RMS gradient           =       7.649E-02
 Gradient time:  CPU 10.48 s  wall 2.72 s
 Geometry Optimization Parameters
   NAtoms,    NIC,     NZ,  NCons,   NDum,   NFix, NCnnct, MaxDiis
        6      37       0       0       0       0       0       0

 Cartesian Hessian Update
 Hessian Updated using BFGS Update


** GEOMETRY OPTIMIZATION IN DELOCALIZED INTERNAL COORDINATES **
   Searching for a Minimum

   Optimization Cycle:   7

                       Coordinates (Angstroms)
     ATOM                X               Y               Z
      1  H         0.8216563177   -1.5913287018    0.0000000000
      2  Br       -2.5967798056   -0.5027962536    0.0000000000
      3  I         2.1808796474    0.1601740117    0.0000000000
      4  F        -1.3740330244    1.4130375332    0.0000000000
      5  C         0.4264450926   -0.4941357794    0.0000000000
      6  C        -1.0043767260    0.1147372474    0.0000000000
   Point Group: cs    Number of degrees of freedom:     9


   Energy is  -9670.202065391

 Hessian Updated using BFGS Update

  9 Hessian modes will be used to form the next step
  Hessian Eigenvalues:
     0.076495    0.093310    0.160382    0.196081    0.210542    0.249095
     0.387776    0.865387    1.012650

 Minimum Search - Taking Simple RFO Step
 Searching for Lamda that Minimizes Along All modes
 Value Taken    Lamda =  -0.16768210
 Calculated Step too Large.  Step scaled by  0.375051
 Step Taken.  Stepsize is  0.300000

                             Maximum     Tolerance    Cnvgd?
         Gradient           0.120261      0.000300      NO
         Displacement       0.213974      0.001200      NO
         Energy change     -0.067967      0.000001      NO


 New Cartesian Coordinates Obtained by Inverse Iteration

 Displacement from previous Coordinates is:  0.366082
 ----------------------------------------------------------------
             Standard Nuclear Orientation (Angstroms)
    I     Atom           X                Y                Z
 ----------------------------------------------------------------
    1      H       0.7233205238    -1.5485931270     0.0000000000
    2      Br     -2.5606322982    -0.5436321271     0.0000000000
    3      I       2.1450412999     0.2031973363     0.0000000000
    4      F      -1.2724432123     1.3834245591     0.0000000000
    5      C       0.3635456028    -0.4780130310     0.0000000000
    6      C      -0.9450404142     0.0833044471     0.0000000000
 ----------------------------------------------------------------
 Molecular Point Group                 Cs    NOp =  2
 Largest Abelian Subgroup              Cs    NOp =  2
 Nuclear Repulsion Energy =   662.0792738304 hartrees
 There are       55 alpha and       55 beta electrons
 Applying Cartesian multipole field
    Component          Value
    ---------          -----
     (2,0,0)        1.00000E-11
     (0,2,0)        2.00000E-11
     (0,0,2)       -3.00000E-11
 Nucleus-field energy     =     0.0000000201 hartrees
 Requested basis set is 6-311++G(d,p)
 There are 66 shells and 183 basis functions
 A cutoff of  1.0D-11 yielded   1757 shell pairs
 There are     14160 function pairs (     15860 Cartesian)
 Smallest overlap matrix eigenvalue = 4.41E-05
 Guess MOs from SCF MO coefficient file

 -----------------------------------------------------------------------
  General SCF calculation program by
  Eric Jon Sundstrom, Paul Horn, Yuezhi Mao, Dmitri Zuev, Alec White,
  David Stuck, Shaama M.S., Shane Yost, Joonho Lee, David Small,
  Daniel Levine, Susi Lehtola, Hugh Burton, Evgeny Epifanovsky
 -----------------------------------------------------------------------
 Exchange:     0.2000 Hartree-Fock + 0.0800 Slater + 0.7200 B88
 Correlation:  0.1900 VWN1RPA + 0.8100 LYP
 Using SG-1 standard quadrature grid
 using 4 threads for integral computing
 -------------------------------------------------------
 OpenMP Integral computing Module                
 Release: version 2.0, May 2017, Q-Chem Inc. Pleasanton 
 -------------------------------------------------------
 -------------------------------------------------------
 OpenMP BLAS3 based DFT computing Module                
 Release: version 1.0, May 2013, Q-Chem Inc. Pittsburgh 
 -------------------------------------------------------
 A restricted SCF calculation will be
 performed using DIIS
 SCF converges when DIIS error is below 1.0e-08
 ---------------------------------------
  Cycle       Energy         DIIS error
 ---------------------------------------
    1   -9670.2500249066      1.34e-03  
    2   -9670.2561172460      4.54e-04  
    3   -9670.2557348142      5.35e-04  
    4   -9670.2569492266      9.16e-05  
    5   -9670.2569765732      2.64e-05  
    6   -9670.2569782316      1.45e-05  
    7   -9670.2569789994      3.30e-06  
    8   -9670.2569790354      1.22e-06  
    9   -9670.2569790404      1.45e-07  
   10   -9670.2569790404      3.14e-08  
   11   -9670.2569790405      6.74e-09  Convergence criterion met
 ---------------------------------------
 SCF time:   CPU 33.18s  wall 9.00s 
 SCF   energy in the final basis set =    -9670.2569790405
 Total energy in the final basis set =    -9670.2569790405

 --------------------------------------------------------------
             Orbital Energies (a.u.) and Symmetries
 --------------------------------------------------------------

 Alpha MOs, Restricted
 -- Occupied --                  
******* -482.86 -176.32 -165.72 -165.72 -165.72  -62.52  -56.34
  1 A'    2 A'    3 A'    4 A'    1 A"    5 A'    6 A'    7 A'                 
-56.332 -56.332 -35.815 -31.307 -31.302 -31.302 -24.720 -22.958
  2 A"    8 A'    9 A'   10 A'    3 A"   11 A'   12 A'   13 A'                 
-22.957 -22.956 -22.953 -22.953 -10.336 -10.246  -8.726  -6.558
  4 A"   14 A'    5 A"   15 A'   16 A'   17 A'   18 A'   19 A'                 
 -6.545  -6.544  -6.366  -4.778  -4.764  -4.763  -2.669  -2.665
  6 A"   20 A'   21 A'   22 A'    7 A"   23 A'   24 A'    8 A"                 
 -2.664  -2.654  -2.654  -2.046  -2.040  -2.039  -2.027  -2.027
 25 A'    9 A"   26 A'   27 A'   10 A"   28 A'   11 A"   29 A'                 
 -1.274  -0.879  -0.803  -0.686  -0.609  -0.538  -0.513  -0.510
 30 A'   31 A'   32 A'   33 A'   34 A'   35 A'   36 A'   12 A"                 
 -0.436  -0.393  -0.365  -0.331  -0.313  -0.275  -0.240
 37 A'   38 A'   13 A"   14 A"   39 A'   40 A'   15 A"                         
 -- Virtual --                   
 -0.051  -0.034  -0.017   0.012   0.030   0.040   0.050   0.061
 16 A"   41 A'   42 A'   43 A'   44 A'   45 A'   17 A"   46 A'                 
  0.064   0.085   0.091   0.102   0.112   0.123   0.139   0.149
 47 A'   18 A"   48 A'   19 A"   49 A'   50 A'   51 A'   52 A'                 
  0.162   0.189   0.220   0.228   0.264   0.285   0.295   0.308
 53 A'   54 A'   55 A'   20 A"   56 A'   21 A"   57 A'   58 A'                 
  0.329   0.359   0.389   0.404   0.408   0.426   0.432   0.446
 59 A'   60 A'   22 A"   61 A'   23 A"   62 A'   24 A"   63 A'                 
  0.461   0.472   0.495   0.497   0.545   0.565   0.571   0.587
 64 A'   65 A'   66 A'   25 A"   26 A"   27 A"   67 A'   68 A'                 
  0.628   0.668   0.682   0.724   0.743   0.755   0.789   0.911
 69 A'   28 A"   70 A'   71 A'   72 A'   73 A'   74 A'   75 A'                 
  0.969   1.006   1.086   1.182   1.310   1.312   1.359   1.367
 76 A'   77 A'   29 A"   30 A"   31 A"   78 A'   32 A"   79 A'                 
  1.375   1.410   1.447   1.486   1.544   1.588   1.686   1.712
 80 A'   81 A'   33 A"   82 A'   83 A'   84 A'   34 A"   85 A'                 
  1.881   1.922   1.939   2.019   2.042   2.094   2.142   2.191
 86 A'   35 A"   87 A'   36 A"   88 A'   89 A'   90 A'   91 A'                 
  2.592   2.602   2.646   2.791   2.872   2.971   3.118   3.675
 92 A'   37 A"   93 A'   38 A"   94 A'   95 A'   96 A'   97 A'                 
  3.749   3.800   3.949   3.952   3.978   3.989   3.991   4.018
 39 A"   98 A'   40 A"   41 A"   99 A'   42 A"  100 A'   43 A"                 
  4.062   4.081   4.118   4.193   4.245   4.328   4.465   4.761
101 A'   44 A"  102 A'  103 A'  104 A'  105 A'  106 A'  107 A'                 
  5.991   6.051   6.115   6.274   6.389   6.583   6.713   7.525
 45 A"  108 A'  109 A'   46 A"  110 A'  111 A'  112 A'   47 A"                 
  7.573   7.689  23.428  23.843  27.890  28.335  28.376  28.403
113 A'  114 A'  115 A'  116 A'  117 A'   48 A"  118 A'  119 A'                 
 28.525  28.536  28.558  28.604  28.694  47.948  66.739 127.880
 49 A"  120 A'   50 A"  121 A'  122 A'  123 A'  124 A'   51 A"                 
127.912 127.950 151.684 289.727 289.772 289.9071020.7551901.849
125 A'  126 A'  127 A'   52 A"  128 A'  129 A'  130 A'  131 A'                 

 Beta MOs, Restricted
 -- Occupied --                  
******* -482.86 -176.32 -165.72 -165.72 -165.72  -62.52  -56.34
  1 A'    2 A'    3 A'    4 A'    1 A"    5 A'    6 A'    7 A'                 
-56.332 -56.332 -35.815 -31.307 -31.302 -31.302 -24.720 -22.958
  2 A"    8 A'    9 A'   10 A'    3 A"   11 A'   12 A'   13 A'                 
-22.957 -22.956 -22.953 -22.953 -10.336 -10.246  -8.726  -6.558
  4 A"   14 A'    5 A"   15 A'   16 A'   17 A'   18 A'   19 A'                 
 -6.545  -6.544  -6.366  -4.778  -4.764  -4.763  -2.669  -2.665
  6 A"   20 A'   21 A'   22 A'    7 A"   23 A'   24 A'    8 A"                 
 -2.664  -2.654  -2.654  -2.046  -2.040  -2.039  -2.027  -2.027
 25 A'    9 A"   26 A'   27 A'   10 A"   28 A'   11 A"   29 A'                 
 -1.274  -0.879  -0.803  -0.686  -0.609  -0.538  -0.513  -0.510
 30 A'   31 A'   32 A'   33 A'   34 A'   35 A'   36 A'   12 A"                 
 -0.436  -0.393  -0.365  -0.331  -0.313  -0.275  -0.240
 37 A'   38 A'   13 A"   14 A"   39 A'   40 A'   15 A"                         
 -- Virtual --                   
 -0.051  -0.034  -0.017   0.012   0.030   0.040   0.050   0.061
 16 A"   41 A'   42 A'   43 A'   44 A'   45 A'   17 A"   46 A'                 
  0.064   0.085   0.091   0.102   0.112   0.123   0.139   0.149
 47 A'   18 A"   48 A'   19 A"   49 A'   50 A'   51 A'   52 A'                 
  0.162   0.189   0.220   0.228   0.264   0.285   0.295   0.308
 53 A'   54 A'   55 A'   20 A"   56 A'   21 A"   57 A'   58 A'                 
  0.329   0.359   0.389   0.404   0.408   0.426   0.432   0.446
 59 A'   60 A'   22 A"   61 A'   23 A"   62 A'   24 A"   63 A'                 
  0.461   0.472   0.495   0.497   0.545   0.565   0.571   0.587
 64 A'   65 A'   66 A'   25 A"   26 A"   27 A"   67 A'   68 A'                 
  0.628   0.668   0.682   0.724   0.743   0.755   0.789   0.911
 69 A'   28 A"   70 A'   71 A'   72 A'   73 A'   74 A'   75 A'                 
  0.969   1.006   1.086   1.182   1.310   1.312   1.359   1.367
 76 A'   77 A'   29 A"   30 A"   31 A"   78 A'   32 A"   79 A'                 
  1.375   1.410   1.447   1.486   1.544   1.588   1.686   1.712
 80 A'   81 A'   33 A"   82 A'   83 A'   84 A'   34 A"   85 A'                 
  1.881   1.922   1.939   2.019   2.042   2.094   2.142   2.191
 86 A'   35 A"   87 A'   36 A"   88 A'   89 A'   90 A'   91 A'                 
  2.592   2.602   2.646   2.791   2.872   2.971   3.118   3.675
 92 A'   37 A"   93 A'   38 A"   94 A'   95 A'   96 A'   97 A'                 
  3.749   3.800   3.949   3.952   3.978   3.989   3.991   4.018
 39 A"   98 A'   40 A"   41 A"   99 A'   42 A"  100 A'   43 A"                 
  4.062   4.081   4.118   4.193   4.245   4.328   4.465   4.761
101 A'   44 A"  102 A'  103 A'  104 A'  105 A'  106 A'  107 A'                 
  5.991   6.051   6.115   6.274   6.389   6.583   6.713   7.525
 45 A"  108 A'  109 A'   46 A"  110 A'  111 A'  112 A'   47 A"                 
  7.573   7.689  23.428  23.843  27.890  28.335  28.376  28.403
113 A'  114 A'  115 A'  116 A'  117 A'   48 A"  118 A'  119 A'                 
 28.525  28.536  28.558  28.604  28.694  47.948  66.739 127.880
 49 A"  120 A'   50 A"  121 A'  122 A'  123 A'  124 A'   51 A"                 
127.912 127.950 151.684 289.727 289.772 289.9071020.7551901.849
125 A'  126 A'  127 A'   52 A"  128 A'  129 A'  130 A'  131 A'                 
 --------------------------------------------------------------

          Ground-State Mulliken Net Atomic Charges

     Atom                 Charge (a.u.)
  ----------------------------------------
      1 H                     0.246002
      2 Br                    0.015022
      3 I                     0.153125
      4 F                    -0.038131
      5 C                    -0.200511
      6 C                    -0.175508
  ----------------------------------------
  Sum of atomic charges =     0.000000

 -----------------------------------------------------------------
                    Cartesian Multipole Moments
 -----------------------------------------------------------------
    Charge (ESU x 10^10)
                 0.0000
    Dipole Moment (Debye)
         X       0.2663      Y      -1.2777      Z       0.0000
       Tot       1.3051
    Quadrupole Moments (Debye-Ang)
        XX     -59.6701     XY       0.6127     YY     -63.9767
        XZ       0.0000     YZ       0.0000     ZZ     -64.2588
    Octopole Moments (Debye-Ang^2)
       XXX     -17.3464    XXY      -0.0710    XYY      -2.1699
       YYY      -3.2270    XXZ       0.0000    XYZ      -0.0000
       YYZ       0.0000    XZZ      -6.2523    YZZ       1.4320
       ZZZ       0.0000
    Hexadecapole Moments (Debye-Ang^3)
      XXXX   -1526.4775   XXXY     -48.5711   XXYY    -309.2125
      XYYY     -84.9071   YYYY    -193.5799   XXXZ       0.0000
      XXYZ       0.0000   XYYZ       0.0000   YYYZ       0.0000
      XXZZ    -293.9505   XYZZ     -27.9435   YYZZ     -46.2101
      XZZZ       0.0000   YZZZ       0.0000   ZZZZ     -80.2430
 -----------------------------------------------------------------
 Calculating analytic gradient of the SCF energy
 Gradient of SCF Energy
            1           2           3           4           5           6
    1   0.0552662   0.0783432  -0.0913110  -0.0524926   0.1206357  -0.1104415
    2  -0.0132702   0.0773651  -0.0645900  -0.0428374   0.0353034   0.0080291
    3   0.0000000  -0.0000000  -0.0000000   0.0000000   0.0000000  -0.0000000
 Max gradient component =       1.206E-01
 RMS gradient           =       5.798E-02
 Gradient time:  CPU 10.65 s  wall 2.77 s
 Geometry Optimization Parameters
   NAtoms,    NIC,     NZ,  NCons,   NDum,   NFix, NCnnct, MaxDiis
        6      37       0       0       0       0       0       0

 Cartesian Hessian Update
 Hessian Updated using BFGS Update


** GEOMETRY OPTIMIZATION IN DELOCALIZED INTERNAL COORDINATES **
   Searching for a Minimum

   Optimization Cycle:   8

                       Coordinates (Angstroms)
     ATOM                X               Y               Z
      1  H         0.7233205238   -1.5485931270    0.0000000000
      2  Br       -2.5606322982   -0.5436321271    0.0000000000
      3  I         2.1450412999    0.2031973363    0.0000000000
      4  F        -1.2724432123    1.3834245591    0.0000000000
      5  C         0.3635456028   -0.4780130310    0.0000000000
      6  C        -0.9450404142    0.0833044471    0.0000000000
   Point Group: cs    Number of degrees of freedom:     9


   Energy is  -9670.256979041

 Hessian Updated using BFGS Update

  9 Hessian modes will be used to form the next step
  Hessian Eigenvalues:
     0.084629    0.151999    0.177748    0.205689    0.225194    0.252312
     0.386803    0.815745    1.011532

 Minimum Search - Taking Simple RFO Step
 Searching for Lamda that Minimizes Along All modes
 Value Taken    Lamda =  -0.08757676
 Calculated Step too Large.  Step scaled by  0.523040
 Step Taken.  Stepsize is  0.300000

                             Maximum     Tolerance    Cnvgd?
         Gradient           0.082246      0.000300      NO
         Displacement       0.189137      0.001200      NO
         Energy change     -0.054914      0.000001      NO


 New Cartesian Coordinates Obtained by Inverse Iteration

 Displacement from previous Coordinates is:  0.340113
 ----------------------------------------------------------------
             Standard Nuclear Orientation (Angstroms)
    I     Atom           X                Y                Z
 ----------------------------------------------------------------
    1      H       0.6238355365    -1.5170542271     0.0000000000
    2      Br     -2.5380454832    -0.5887603931     0.0000000000
    3      I       2.1218547815     0.2568374592     0.0000000000
    4      F      -1.1713635655     1.3642435374     0.0000000000
    5      C       0.3166986842    -0.4736265489     0.0000000000
    6      C      -0.8991884518     0.0580482300     0.0000000000
 ----------------------------------------------------------------
 Molecular Point Group                 Cs    NOp =  2
 Largest Abelian Subgroup              Cs    NOp =  2
 Nuclear Repulsion Energy =   665.1401036727 hartrees
 There are       55 alpha and       55 beta electrons
 Applying Cartesian multipole field
    Component          Value
    ---------          -----
     (2,0,0)        1.00000E-11
     (0,2,0)        2.00000E-11
     (0,0,2)       -3.00000E-11
 Nucleus-field energy     =     0.0000000198 hartrees
 Requested basis set is 6-311++G(d,p)
 There are 66 shells and 183 basis functions
 A cutoff of  1.0D-11 yielded   1768 shell pairs
 There are     14222 function pairs (     15926 Cartesian)
 Smallest overlap matrix eigenvalue = 3.38E-05
 Guess MOs from SCF MO coefficient file

 -----------------------------------------------------------------------
  General SCF calculation program by
  Eric Jon Sundstrom, Paul Horn, Yuezhi Mao, Dmitri Zuev, Alec White,
  David Stuck, Shaama M.S., Shane Yost, Joonho Lee, David Small,
  Daniel Levine, Susi Lehtola, Hugh Burton, Evgeny Epifanovsky
 -----------------------------------------------------------------------
 Exchange:     0.2000 Hartree-Fock + 0.0800 Slater + 0.7200 B88
 Correlation:  0.1900 VWN1RPA + 0.8100 LYP
 Using SG-1 standard quadrature grid
 using 4 threads for integral computing
 -------------------------------------------------------
 OpenMP Integral computing Module                
 Release: version 2.0, May 2017, Q-Chem Inc. Pleasanton 
 -------------------------------------------------------
 -------------------------------------------------------
 OpenMP BLAS3 based DFT computing Module                
 Release: version 1.0, May 2013, Q-Chem Inc. Pittsburgh 
 -------------------------------------------------------
 A restricted SCF calculation will be
 performed using DIIS
 SCF converges when DIIS error is below 1.0e-08
 ---------------------------------------
  Cycle       Energy         DIIS error
 ---------------------------------------
    1   -9670.2855067735      1.31e-03  
    2   -9670.2911100370      4.20e-04  
    3   -9670.2909042931      4.58e-04  
    4   -9670.2917995275      9.57e-05  
    5   -9670.2918328981      2.08e-05  
    6   -9670.2918337469      1.05e-05  
    7   -9670.2918340471      1.70e-06  
    8   -9670.2918340525      1.25e-06  
    9   -9670.2918340588      1.57e-07  
   10   -9670.2918340589      3.93e-08  
   11   -9670.2918340587      8.11e-09  Convergence criterion met
 ---------------------------------------
 SCF time:   CPU 33.45s  wall 9.00s 
 SCF   energy in the final basis set =    -9670.2918340587
 Total energy in the final basis set =    -9670.2918340587

 --------------------------------------------------------------
             Orbital Energies (a.u.) and Symmetries
 --------------------------------------------------------------

 Alpha MOs, Restricted
 -- Occupied --                  
******* -482.86 -176.32 -165.72 -165.72 -165.72  -62.51  -56.34
  1 A'    2 A'    3 A'    4 A'    1 A"    5 A'    6 A'    7 A'                 
-56.331 -56.331 -35.814 -31.307 -31.301 -31.301 -24.719 -22.957
  2 A"    8 A'    9 A'   10 A'    3 A"   11 A'   12 A'   13 A'                 
-22.956 -22.956 -22.952 -22.952 -10.327 -10.234  -8.725  -6.557
  4 A"   14 A'    5 A"   15 A'   16 A'   17 A'   18 A'   19 A'                 
 -6.544  -6.543  -6.365  -4.777  -4.763  -4.762  -2.668  -2.664
  6 A"   20 A'   21 A'   22 A'    7 A"   23 A'   24 A'    8 A"                 
 -2.663  -2.653  -2.653  -2.044  -2.039  -2.038  -2.026  -2.026
 25 A'    9 A"   26 A'   27 A'   10 A"   28 A'   11 A"   29 A'                 
 -1.273  -0.878  -0.809  -0.691  -0.613  -0.545  -0.514  -0.511
 30 A'   31 A'   32 A'   33 A'   34 A'   35 A'   36 A'   12 A"                 
 -0.434  -0.392  -0.368  -0.328  -0.317  -0.278  -0.249
 37 A'   38 A'   13 A"   14 A"   39 A'   40 A'   15 A"                         
 -- Virtual --                   
 -0.042  -0.034  -0.015   0.010   0.031   0.040   0.051   0.064
 41 A'   16 A"   42 A'   43 A'   44 A'   45 A'   17 A"   46 A'                 
  0.069   0.085   0.091   0.102   0.112   0.123   0.140   0.153
 47 A'   18 A"   48 A'   19 A"   49 A'   50 A'   51 A'   52 A'                 
  0.174   0.195   0.209   0.227   0.270   0.289   0.301   0.316
 53 A'   54 A'   55 A'   20 A"   56 A'   21 A"   57 A'   58 A'                 
  0.334   0.367   0.390   0.402   0.410   0.429   0.439   0.450
 59 A'   60 A'   22 A"   61 A'   23 A"   24 A"   62 A'   63 A'                 
  0.463   0.474   0.489   0.503   0.546   0.569   0.587   0.591
 64 A'   65 A'   25 A"   66 A'   26 A"   27 A"   67 A'   68 A'                 
  0.624   0.675   0.705   0.732   0.743   0.756   0.806   0.910
 69 A'   28 A"   70 A'   71 A'   72 A'   73 A'   74 A'   75 A'                 
  0.973   1.007   1.104   1.164   1.308   1.317   1.358   1.365
 76 A'   77 A'   29 A"   30 A"   31 A"   78 A'   79 A'   32 A"                 
  1.379   1.408   1.462   1.504   1.566   1.605   1.741   1.755
 80 A'   81 A'   33 A"   82 A'   83 A'   84 A'   34 A"   85 A'                 
  1.897   1.947   1.979   2.041   2.051   2.144   2.177   2.255
 86 A'   35 A"   87 A'   88 A'   36 A"   89 A'   90 A'   91 A'                 
  2.615   2.634   2.667   2.815   2.881   3.005   3.225   3.688
 37 A"   92 A'   93 A'   38 A"   94 A'   95 A'   96 A'   97 A'                 
  3.754   3.803   3.952   3.956   3.978   3.993   4.008   4.019
 39 A"   98 A'   40 A"   41 A"   99 A'   42 A"  100 A'   43 A"                 
  4.061   4.082   4.114   4.204   4.247   4.342   4.462   4.784
101 A'   44 A"  102 A'  103 A'  104 A'  105 A'  106 A'  107 A'                 
  5.992   6.044   6.105   6.277   6.389   6.602   6.711   7.527
 45 A"  108 A'  109 A'   46 A"  110 A'  111 A'  112 A'   47 A"                 
  7.574   7.699  23.432  24.174  27.884  28.335  28.372  28.398
113 A'  114 A'  115 A'  116 A'  117 A'   48 A"  118 A'  119 A'                 
 28.526  28.537  28.558  28.605  28.695  47.937  66.743 127.880
 49 A"  120 A'   50 A"  121 A'  122 A'  123 A'  124 A'   51 A"                 
127.909 127.945 151.678 289.728 289.774 289.9151020.7411901.842
125 A'  126 A'  127 A'   52 A"  128 A'  129 A'  130 A'  131 A'                 

 Beta MOs, Restricted
 -- Occupied --                  
******* -482.86 -176.32 -165.72 -165.72 -165.72  -62.51  -56.34
  1 A'    2 A'    3 A'    4 A'    1 A"    5 A'    6 A'    7 A'                 
-56.331 -56.331 -35.814 -31.307 -31.301 -31.301 -24.719 -22.957
  2 A"    8 A'    9 A'   10 A'    3 A"   11 A'   12 A'   13 A'                 
-22.956 -22.956 -22.952 -22.952 -10.327 -10.234  -8.725  -6.557
  4 A"   14 A'    5 A"   15 A'   16 A'   17 A'   18 A'   19 A'                 
 -6.544  -6.543  -6.365  -4.777  -4.763  -4.762  -2.668  -2.664
  6 A"   20 A'   21 A'   22 A'    7 A"   23 A'   24 A'    8 A"                 
 -2.663  -2.653  -2.653  -2.044  -2.039  -2.038  -2.026  -2.026
 25 A'    9 A"   26 A'   27 A'   10 A"   28 A'   11 A"   29 A'                 
 -1.273  -0.878  -0.809  -0.691  -0.613  -0.545  -0.514  -0.511
 30 A'   31 A'   32 A'   33 A'   34 A'   35 A'   36 A'   12 A"                 
 -0.434  -0.392  -0.368  -0.328  -0.317  -0.278  -0.249
 37 A'   38 A'   13 A"   14 A"   39 A'   40 A'   15 A"                         
 -- Virtual --                   
 -0.042  -0.034  -0.015   0.010   0.031   0.040   0.051   0.064
 41 A'   16 A"   42 A'   43 A'   44 A'   45 A'   17 A"   46 A'                 
  0.069   0.085   0.091   0.102   0.112   0.123   0.140   0.153
 47 A'   18 A"   48 A'   19 A"   49 A'   50 A'   51 A'   52 A'                 
  0.174   0.195   0.209   0.227   0.270   0.289   0.301   0.316
 53 A'   54 A'   55 A'   20 A"   56 A'   21 A"   57 A'   58 A'                 
  0.334   0.367   0.390   0.402   0.410   0.429   0.439   0.450
 59 A'   60 A'   22 A"   61 A'   23 A"   24 A"   62 A'   63 A'                 
  0.463   0.474   0.489   0.503   0.546   0.569   0.587   0.591
 64 A'   65 A'   25 A"   66 A'   26 A"   27 A"   67 A'   68 A'                 
  0.624   0.675   0.705   0.732   0.743   0.756   0.806   0.910
 69 A'   28 A"   70 A'   71 A'   72 A'   73 A'   74 A'   75 A'                 
  0.973   1.007   1.104   1.164   1.308   1.317   1.358   1.365
 76 A'   77 A'   29 A"   30 A"   31 A"   78 A'   79 A'   32 A"                 
  1.379   1.408   1.462   1.504   1.566   1.605   1.741   1.755
 80 A'   81 A'   33 A"   82 A'   83 A'   84 A'   34 A"   85 A'                 
  1.897   1.947   1.979   2.041   2.051   2.144   2.177   2.255
 86 A'   35 A"   87 A'   88 A'   36 A"   89 A'   90 A'   91 A'                 
  2.615   2.634   2.667   2.815   2.881   3.005   3.225   3.688
 37 A"   92 A'   93 A'   38 A"   94 A'   95 A'   96 A'   97 A'                 
  3.754   3.803   3.952   3.956   3.978   3.993   4.008   4.019
 39 A"   98 A'   40 A"   41 A"   99 A'   42 A"  100 A'   43 A"                 
  4.061   4.082   4.114   4.204   4.247   4.342   4.462   4.784
101 A'   44 A"  102 A'  103 A'  104 A'  105 A'  106 A'  107 A'                 
  5.992   6.044   6.105   6.277   6.389   6.602   6.711   7.527
 45 A"  108 A'  109 A'   46 A"  110 A'  111 A'  112 A'   47 A"                 
  7.574   7.699  23.432  24.174  27.884  28.335  28.372  28.398
113 A'  114 A'  115 A'  116 A'  117 A'   48 A"  118 A'  119 A'                 
 28.526  28.537  28.558  28.605  28.695  47.937  66.743 127.880
 49 A"  120 A'   50 A"  121 A'  122 A'  123 A'  124 A'   51 A"                 
127.909 127.945 151.678 289.728 289.774 289.9151020.7411901.842
125 A'  126 A'  127 A'   52 A"  128 A'  129 A'  130 A'  131 A'                 
 --------------------------------------------------------------

          Ground-State Mulliken Net Atomic Charges

     Atom                 Charge (a.u.)
  ----------------------------------------
      1 H                     0.249126
      2 Br                    0.002322
      3 I                     0.136049
      4 F                    -0.047614
      5 C                    -0.162684
      6 C                    -0.177199
  ----------------------------------------
  Sum of atomic charges =     0.000000

 -----------------------------------------------------------------
                    Cartesian Multipole Moments
 -----------------------------------------------------------------
    Charge (ESU x 10^10)
                 0.0000
    Dipole Moment (Debye)
         X       0.2424      Y      -1.3328      Z       0.0000
       Tot       1.3547
    Quadrupole Moments (Debye-Ang)
        XX     -59.8900     XY       0.9751     YY     -63.7836
        XZ      -0.0000     YZ       0.0000     ZZ     -64.1262
    Octopole Moments (Debye-Ang^2)
       XXX     -17.1478    XXY       0.0531    XYY      -2.6466
       YYY      -4.8421    XXZ      -0.0000    XYZ      -0.0000
       YYZ       0.0000    XZZ      -6.4476    YZZ       0.7590
       ZZZ       0.0000
    Hexadecapole Moments (Debye-Ang^3)
      XXXX   -1489.9788   XXXY     -62.9503   XXYY    -301.8512
      XYYY    -102.0842   YYYY    -200.1522   XXXZ      -0.0000
      XXYZ      -0.0000   XYYZ      -0.0000   YYYZ       0.0000
      XXZZ    -287.8643   XYZZ     -34.1649   YYZZ     -47.3313
      XZZZ      -0.0000   YZZZ      -0.0000   ZZZZ     -80.0442
 -----------------------------------------------------------------
 Calculating analytic gradient of the SCF energy
 Gradient of SCF Energy
            1           2           3           4           5           6
    1   0.0381711   0.0612911  -0.0684621  -0.0361839   0.0396056  -0.0344218
    2   0.0042877   0.0594004  -0.0514137  -0.0367907   0.0432154  -0.0186992
    3   0.0000000  -0.0000000   0.0000000   0.0000000  -0.0000000  -0.0000000
 Max gradient component =       6.846E-02
 RMS gradient           =       3.630E-02
 Gradient time:  CPU 10.74 s  wall 2.79 s
 Geometry Optimization Parameters
   NAtoms,    NIC,     NZ,  NCons,   NDum,   NFix, NCnnct, MaxDiis
        6      37       0       0       0       0       0       0

 Cartesian Hessian Update
 Hessian Updated using BFGS Update


** GEOMETRY OPTIMIZATION IN DELOCALIZED INTERNAL COORDINATES **
   Searching for a Minimum

   Optimization Cycle:   9

                       Coordinates (Angstroms)
     ATOM                X               Y               Z
      1  H         0.6238355365   -1.5170542271    0.0000000000
      2  Br       -2.5380454832   -0.5887603931    0.0000000000
      3  I         2.1218547815    0.2568374592    0.0000000000
      4  F        -1.1713635655    1.3642435374    0.0000000000
      5  C         0.3166986842   -0.4736265489    0.0000000000
      6  C        -0.8991884518    0.0580482300    0.0000000000
   Point Group: cs    Number of degrees of freedom:     9


   Energy is  -9670.291834059

 Hessian Updated using BFGS Update

  9 Hessian modes will be used to form the next step
  Hessian Eigenvalues:
     0.076725    0.144066    0.165669    0.207245    0.247449    0.381324
     0.424980    0.808728    1.011066

 Minimum Search - Taking Simple RFO Step
 Searching for Lamda that Minimizes Along All modes
 Value Taken    Lamda =  -0.04040993
 Calculated Step too Large.  Step scaled by  0.591935
 Step Taken.  Stepsize is  0.300000

                             Maximum     Tolerance    Cnvgd?
         Gradient           0.064117      0.000300      NO
         Displacement       0.265068      0.001200      NO
         Energy change     -0.034855      0.000001      NO


 New Cartesian Coordinates Obtained by Inverse Iteration

 Displacement from previous Coordinates is:  0.244135
 ----------------------------------------------------------------
             Standard Nuclear Orientation (Angstroms)
    I     Atom           X                Y                Z
 ----------------------------------------------------------------
    1      H       0.5486058003    -1.5181040400     0.0000000000
    2      Br     -2.5430918724    -0.6284418493     0.0000000000
    3      I       2.1238284570     0.3157818147     0.0000000000
    4      F      -1.0969068849     1.3660739243     0.0000000000
    5      C       0.3099084896    -0.4883345181     0.0000000000
    6      C      -0.8885524878     0.0527127259     0.0000000000
 ----------------------------------------------------------------
 Molecular Point Group                 Cs    NOp =  2
 Largest Abelian Subgroup              Cs    NOp =  2
 Nuclear Repulsion Energy =   661.3440272700 hartrees
 There are       55 alpha and       55 beta electrons
 Applying Cartesian multipole field
    Component          Value
    ---------          -----
     (2,0,0)        1.00000E-11
     (0,2,0)        2.00000E-11
     (0,0,2)       -3.00000E-11
 Nucleus-field energy     =     0.0000000200 hartrees
 Requested basis set is 6-311++G(d,p)
 There are 66 shells and 183 basis functions
 A cutoff of  1.0D-11 yielded   1771 shell pairs
 There are     14238 function pairs (     15941 Cartesian)
 Smallest overlap matrix eigenvalue = 3.88E-05
 Guess MOs from SCF MO coefficient file

 -----------------------------------------------------------------------
  General SCF calculation program by
  Eric Jon Sundstrom, Paul Horn, Yuezhi Mao, Dmitri Zuev, Alec White,
  David Stuck, Shaama M.S., Shane Yost, Joonho Lee, David Small,
  Daniel Levine, Susi Lehtola, Hugh Burton, Evgeny Epifanovsky
 -----------------------------------------------------------------------
 Exchange:     0.2000 Hartree-Fock + 0.0800 Slater + 0.7200 B88
 Correlation:  0.1900 VWN1RPA + 0.8100 LYP
 Using SG-1 standard quadrature grid
 using 4 threads for integral computing
 -------------------------------------------------------
 OpenMP Integral computing Module                
 Release: version 2.0, May 2017, Q-Chem Inc. Pleasanton 
 -------------------------------------------------------
 -------------------------------------------------------
 OpenMP BLAS3 based DFT computing Module                
 Release: version 1.0, May 2013, Q-Chem Inc. Pittsburgh 
 -------------------------------------------------------
 A restricted SCF calculation will be
 performed using DIIS
 SCF converges when DIIS error is below 1.0e-08
 ---------------------------------------
  Cycle       Energy         DIIS error
 ---------------------------------------
    1   -9670.3085646123      7.37e-04  
    2   -9670.3112347359      1.98e-04  
    3   -9670.3112403807      2.04e-04  
    4   -9670.3113468609      6.25e-05  
    5   -9670.3113588116      1.41e-05  
    6   -9670.3113594157      6.09e-06  
    7   -9670.3113595570      1.30e-06  
    8   -9670.3113595623      5.60e-07  
    9   -9670.3113595635      1.35e-07  
   10   -9670.3113595635      2.87e-08  
   11   -9670.3113595633      6.45e-09  Convergence criterion met
 ---------------------------------------
 SCF time:   CPU 33.29s  wall 8.00s 
 SCF   energy in the final basis set =    -9670.3113595633
 Total energy in the final basis set =    -9670.3113595633

 --------------------------------------------------------------
             Orbital Energies (a.u.) and Symmetries
 --------------------------------------------------------------

 Alpha MOs, Restricted
 -- Occupied --                  
******* -482.86 -176.32 -165.72 -165.72 -165.72  -62.52  -56.34
  1 A'    2 A'    3 A'    4 A'    1 A"    5 A'    6 A'    7 A'                 
-56.333 -56.333 -35.813 -31.306 -31.300 -31.300 -24.721 -22.956
  2 A"    8 A'    9 A'   10 A'    3 A"   11 A'   12 A'   13 A'                 
-22.955 -22.955 -22.951 -22.951 -10.327 -10.231  -8.726  -6.558
  4 A"   14 A'   15 A'    5 A"   16 A'   17 A'   18 A'   19 A'                 
 -6.545  -6.544  -6.363  -4.776  -4.761  -4.760  -2.670  -2.665
  6 A"   20 A'   21 A'   22 A'    7 A"   23 A'   24 A'    8 A"                 
 -2.665  -2.654  -2.654  -2.043  -2.037  -2.037  -2.024  -2.024
 25 A'    9 A"   26 A'   27 A'   10 A"   28 A'   11 A"   29 A'                 
 -1.274  -0.875  -0.806  -0.686  -0.615  -0.548  -0.514  -0.511
 30 A'   31 A'   32 A'   33 A'   34 A'   35 A'   36 A'   12 A"                 
 -0.431  -0.394  -0.367  -0.325  -0.322  -0.280  -0.252
 37 A'   38 A'   13 A"   14 A"   39 A'   40 A'   15 A"                         
 -- Virtual --                   
 -0.048  -0.032  -0.013   0.006   0.030   0.040   0.051   0.064
 41 A'   16 A"   42 A'   43 A'   44 A'   45 A'   17 A"   46 A'                 
  0.074   0.085   0.089   0.101   0.113   0.122   0.140   0.153
 47 A'   18 A"   48 A'   19 A"   49 A'   50 A'   51 A'   52 A'                 
  0.180   0.196   0.200   0.226   0.272   0.291   0.301   0.316
 53 A'   54 A'   55 A'   20 A"   56 A'   21 A"   57 A'   58 A'                 
  0.331   0.372   0.392   0.399   0.410   0.425   0.442   0.452
 59 A'   60 A'   22 A"   61 A'   23 A"   24 A"   62 A'   63 A'                 
  0.461   0.475   0.485   0.504   0.544   0.570   0.588   0.594
 64 A'   65 A'   25 A"   66 A'   26 A"   27 A"   67 A'   68 A'                 
  0.623   0.677   0.710   0.728   0.742   0.751   0.814   0.901
 69 A'   28 A"   70 A'   71 A'   72 A'   73 A'   74 A'   75 A'                 
  0.972   0.997   1.108   1.159   1.305   1.317   1.353   1.365
 76 A'   77 A'   29 A"   30 A"   31 A"   78 A'   79 A'   32 A"                 
  1.388   1.413   1.464   1.513   1.571   1.610   1.770   1.774
 80 A'   81 A'   33 A"   82 A'   83 A'   84 A'   34 A"   85 A'                 
  1.900   1.949   1.977   2.033   2.054   2.132   2.186   2.288
 86 A'   35 A"   87 A'   88 A'   36 A"   89 A'   90 A'   91 A'                 
  2.617   2.618   2.691   2.816   2.890   3.020   3.243   3.711
 92 A'   37 A"   93 A'   38 A"   94 A'   95 A'   96 A'   97 A'                 
  3.754   3.816   3.951   3.957   3.979   3.994   4.009   4.018
 39 A"   98 A'   40 A"   41 A"   99 A'   42 A"  100 A'   43 A"                 
  4.051   4.077   4.109   4.208   4.249   4.350   4.451   4.790
101 A'   44 A"  102 A'  103 A'  104 A'  105 A'  106 A'  107 A'                 
  5.991   6.037   6.095   6.277   6.382   6.594   6.709   7.526
 45 A"  108 A'  109 A'   46 A"  110 A'  111 A'  112 A'   47 A"                 
  7.571   7.695  23.451  24.224  27.873  28.335  28.368  28.392
113 A'  114 A'  115 A'  116 A'  117 A'   48 A"  118 A'  119 A'                 
 28.527  28.538  28.557  28.604  28.694  47.921  66.742 127.879
 49 A"  120 A'   50 A"  121 A'  122 A'  123 A'  124 A'   51 A"                 
127.906 127.940 151.668 289.726 289.770 289.9111020.7201901.832
125 A'  126 A'  127 A'   52 A"  128 A'  129 A'  130 A'  131 A'                 

 Beta MOs, Restricted
 -- Occupied --                  
******* -482.86 -176.32 -165.72 -165.72 -165.72  -62.52  -56.34
  1 A'    2 A'    3 A'    4 A'    1 A"    5 A'    6 A'    7 A'                 
-56.333 -56.333 -35.813 -31.306 -31.300 -31.300 -24.721 -22.956
  2 A"    8 A'    9 A'   10 A'    3 A"   11 A'   12 A'   13 A'                 
-22.955 -22.955 -22.951 -22.951 -10.327 -10.231  -8.726  -6.558
  4 A"   14 A'   15 A'    5 A"   16 A'   17 A'   18 A'   19 A'                 
 -6.545  -6.544  -6.363  -4.776  -4.761  -4.760  -2.670  -2.665
  6 A"   20 A'   21 A'   22 A'    7 A"   23 A'   24 A'    8 A"                 
 -2.665  -2.654  -2.654  -2.043  -2.037  -2.037  -2.024  -2.024
 25 A'    9 A"   26 A'   27 A'   10 A"   28 A'   11 A"   29 A'                 
 -1.274  -0.875  -0.806  -0.686  -0.615  -0.548  -0.514  -0.511
 30 A'   31 A'   32 A'   33 A'   34 A'   35 A'   36 A'   12 A"                 
 -0.431  -0.394  -0.367  -0.325  -0.322  -0.280  -0.252
 37 A'   38 A'   13 A"   14 A"   39 A'   40 A'   15 A"                         
 -- Virtual --                   
 -0.048  -0.032  -0.013   0.006   0.030   0.040   0.051   0.064
 41 A'   16 A"   42 A'   43 A'   44 A'   45 A'   17 A"   46 A'                 
  0.074   0.085   0.089   0.101   0.113   0.122   0.140   0.153
 47 A'   18 A"   48 A'   19 A"   49 A'   50 A'   51 A'   52 A'                 
  0.180   0.196   0.200   0.226   0.272   0.291   0.301   0.316
 53 A'   54 A'   55 A'   20 A"   56 A'   21 A"   57 A'   58 A'                 
  0.331   0.372   0.392   0.399   0.410   0.425   0.442   0.452
 59 A'   60 A'   22 A"   61 A'   23 A"   24 A"   62 A'   63 A'                 
  0.461   0.475   0.485   0.504   0.544   0.570   0.588   0.594
 64 A'   65 A'   25 A"   66 A'   26 A"   27 A"   67 A'   68 A'                 
  0.623   0.677   0.710   0.728   0.742   0.751   0.814   0.901
 69 A'   28 A"   70 A'   71 A'   72 A'   73 A'   74 A'   75 A'                 
  0.972   0.997   1.108   1.159   1.305   1.317   1.353   1.365
 76 A'   77 A'   29 A"   30 A"   31 A"   78 A'   79 A'   32 A"                 
  1.388   1.413   1.464   1.513   1.571   1.610   1.770   1.774
 80 A'   81 A'   33 A"   82 A'   83 A'   84 A'   34 A"   85 A'                 
  1.900   1.949   1.977   2.033   2.054   2.132   2.186   2.288
 86 A'   35 A"   87 A'   88 A'   36 A"   89 A'   90 A'   91 A'                 
  2.617   2.618   2.691   2.816   2.890   3.020   3.243   3.711
 92 A'   37 A"   93 A'   38 A"   94 A'   95 A'   96 A'   97 A'                 
  3.754   3.816   3.951   3.957   3.979   3.994   4.009   4.018
 39 A"   98 A'   40 A"   41 A"   99 A'   42 A"  100 A'   43 A"                 
  4.051   4.077   4.109   4.208   4.249   4.350   4.451   4.790
101 A'   44 A"  102 A'  103 A'  104 A'  105 A'  106 A'  107 A'                 
  5.991   6.037   6.095   6.277   6.382   6.594   6.709   7.526
 45 A"  108 A'  109 A'   46 A"  110 A'  111 A'  112 A'   47 A"                 
  7.571   7.695  23.451  24.224  27.873  28.335  28.368  28.392
113 A'  114 A'  115 A'  116 A'  117 A'   48 A"  118 A'  119 A'                 
 28.527  28.538  28.557  28.604  28.694  47.921  66.742 127.879
 49 A"  120 A'   50 A"  121 A'  122 A'  123 A'  124 A'   51 A"                 
127.906 127.940 151.668 289.726 289.770 289.9111020.7201901.832
125 A'  126 A'  127 A'   52 A"  128 A'  129 A'  130 A'  131 A'                 
 --------------------------------------------------------------

          Ground-State Mulliken Net Atomic Charges

     Atom                 Charge (a.u.)
  ----------------------------------------
      1 H                     0.238163
      2 Br                    0.002398
      3 I                     0.126138
      4 F                    -0.048623
      5 C                    -0.171247
      6 C                    -0.146829
  ----------------------------------------
  Sum of atomic charges =     0.000000

 -----------------------------------------------------------------
                    Cartesian Multipole Moments
 -----------------------------------------------------------------
    Charge (ESU x 10^10)
                 0.0000
    Dipole Moment (Debye)
         X       0.1204      Y      -1.3394      Z       0.0000
       Tot       1.3448
    Quadrupole Moments (Debye-Ang)
        XX     -59.7946     XY       1.4090     YY     -63.5441
        XZ      -0.0000     YZ      -0.0000     ZZ     -64.2008
    Octopole Moments (Debye-Ang^2)
       XXX     -18.3504    XXY      -0.4415    XYY      -3.1893
       YYY      -7.4956    XXZ      -0.0000    XYZ      -0.0000
       YYZ       0.0000    XZZ      -6.7634    YZZ      -0.1453
       ZZZ       0.0000
    Hexadecapole Moments (Debye-Ang^3)
      XXXX   -1489.1563   XXXY     -75.3650   XXYY    -300.4044
      XYYY    -118.4447   YYYY    -210.3089   XXXZ      -0.0000
      XXYZ      -0.0000   XYYZ      -0.0000   YYYZ      -0.0000
      XXZZ    -287.9738   XYZZ     -40.2333   YYZZ     -49.2169
      XZZZ      -0.0000   YZZZ      -0.0000   ZZZZ     -80.3250
 -----------------------------------------------------------------
 Calculating analytic gradient of the SCF energy
 Gradient of SCF Energy
            1           2           3           4           5           6
    1   0.0221628   0.0441103  -0.0444628  -0.0214071   0.0177400  -0.0181433
    2   0.0211668   0.0427194  -0.0363692  -0.0280604   0.0232280  -0.0226846
    3  -0.0000000  -0.0000000  -0.0000000  -0.0000000  -0.0000000   0.0000000
 Max gradient component =       4.446E-02
 RMS gradient           =       2.467E-02
 Gradient time:  CPU 10.68 s  wall 2.77 s
 Geometry Optimization Parameters
   NAtoms,    NIC,     NZ,  NCons,   NDum,   NFix, NCnnct, MaxDiis
        6      37       0       0       0       0       0       0

 Cartesian Hessian Update
 Hessian Updated using BFGS Update


** GEOMETRY OPTIMIZATION IN DELOCALIZED INTERNAL COORDINATES **
   Searching for a Minimum

   Optimization Cycle:  10

                       Coordinates (Angstroms)
     ATOM                X               Y               Z
      1  H         0.5486058003   -1.5181040400    0.0000000000
      2  Br       -2.5430918724   -0.6284418493    0.0000000000
      3  I         2.1238284570    0.3157818147    0.0000000000
      4  F        -1.0969068849    1.3660739243    0.0000000000
      5  C         0.3099084896   -0.4883345181    0.0000000000
      6  C        -0.8885524878    0.0527127259    0.0000000000
   Point Group: cs    Number of degrees of freedom:     9


   Energy is  -9670.311359563

 Hessian Updated using BFGS Update

  9 Hessian modes will be used to form the next step
  Hessian Eigenvalues:
     0.053348    0.150102    0.175551    0.208188    0.250205    0.381517
     0.482288    0.766296    1.013775

 Minimum Search - Taking Simple RFO Step
 Searching for Lamda that Minimizes Along All modes
 Value Taken    Lamda =  -0.02849386
 Calculated Step too Large.  Step scaled by  0.542659
 Step Taken.  Stepsize is  0.300000

                             Maximum     Tolerance    Cnvgd?
         Gradient           0.050011      0.000300      NO
         Displacement       0.282878      0.001200      NO
         Energy change     -0.019526      0.000001      NO


 New Cartesian Coordinates Obtained by Inverse Iteration

 Displacement from previous Coordinates is:  0.210091
 ----------------------------------------------------------------
             Standard Nuclear Orientation (Angstroms)
    I     Atom           X                Y                Z
 ----------------------------------------------------------------
    1      H       0.4892472911    -1.5538543888     0.0000000000
    2      Br     -2.5402644580    -0.6712528012     0.0000000000
    3      I       2.1285291081     0.3663256366     0.0000000000
    4      F      -1.0479703119     1.3860875548     0.0000000000
    5      C       0.3048127675    -0.4949096963     0.0000000000
    6      C      -0.8805628951     0.0672917523     0.0000000000
 ----------------------------------------------------------------
 Molecular Point Group                 Cs    NOp =  2
 Largest Abelian Subgroup              Cs    NOp =  2
 Nuclear Repulsion Energy =   656.9476117421 hartrees
 There are       55 alpha and       55 beta electrons
 Applying Cartesian multipole field
    Component          Value
    ---------          -----
     (2,0,0)        1.00000E-11
     (0,2,0)        2.00000E-11
     (0,0,2)       -3.00000E-11
 Nucleus-field energy     =     0.0000000203 hartrees
 Requested basis set is 6-311++G(d,p)
 There are 66 shells and 183 basis functions
 A cutoff of  1.0D-11 yielded   1768 shell pairs
 There are     14248 function pairs (     15960 Cartesian)
 Smallest overlap matrix eigenvalue = 4.64E-05
 Guess MOs from SCF MO coefficient file

 -----------------------------------------------------------------------
  General SCF calculation program by
  Eric Jon Sundstrom, Paul Horn, Yuezhi Mao, Dmitri Zuev, Alec White,
  David Stuck, Shaama M.S., Shane Yost, Joonho Lee, David Small,
  Daniel Levine, Susi Lehtola, Hugh Burton, Evgeny Epifanovsky
 -----------------------------------------------------------------------
 Exchange:     0.2000 Hartree-Fock + 0.0800 Slater + 0.7200 B88
 Correlation:  0.1900 VWN1RPA + 0.8100 LYP
 Using SG-1 standard quadrature grid
 using 4 threads for integral computing
 -------------------------------------------------------
 OpenMP Integral computing Module                
 Release: version 2.0, May 2017, Q-Chem Inc. Pleasanton 
 -------------------------------------------------------
 -------------------------------------------------------
 OpenMP BLAS3 based DFT computing Module                
 Release: version 1.0, May 2013, Q-Chem Inc. Pittsburgh 
 -------------------------------------------------------
 A restricted SCF calculation will be
 performed using DIIS
 SCF converges when DIIS error is below 1.0e-08
 ---------------------------------------
  Cycle       Energy         DIIS error
 ---------------------------------------
    1   -9670.3218238810      6.18e-04  
    2   -9670.3234833613      2.81e-04  
    3   -9670.3233718887      3.32e-04  
    4   -9670.3237619733      4.49e-05  
    5   -9670.3237687889      1.85e-05  
    6   -9670.3237700025      4.79e-06  
    7   -9670.3237701019      1.07e-06  
    8   -9670.3237701049      3.91e-07  
    9   -9670.3237701052      6.82e-08  
   10   -9670.3237701052      3.32e-08  
   11   -9670.3237701051      6.88e-09  Convergence criterion met
 ---------------------------------------
 SCF time:   CPU 33.25s  wall 9.00s 
 SCF   energy in the final basis set =    -9670.3237701051
 Total energy in the final basis set =    -9670.3237701051

 --------------------------------------------------------------
             Orbital Energies (a.u.) and Symmetries
 --------------------------------------------------------------

 Alpha MOs, Restricted
 -- Occupied --                  
******* -482.86 -176.32 -165.72 -165.72 -165.72  -62.52  -56.34
  1 A'    2 A'    3 A'    4 A'    1 A"    5 A'    6 A'    7 A'                 
-56.334 -56.334 -35.813 -31.306 -31.300 -31.300 -24.724 -22.956
  2 A"    8 A'    9 A'   10 A'    3 A"   11 A'   12 A'   13 A'                 
-22.955 -22.955 -22.951 -22.951 -10.328 -10.234  -8.727  -6.559
  4 A"   14 A'   15 A'    5 A"   16 A'   17 A'   18 A'   19 A'                 
 -6.545  -6.545  -6.363  -4.775  -4.761  -4.760  -2.670  -2.666
  6 A"   20 A'   21 A'   22 A'    7 A"   23 A'   24 A'    8 A"                 
 -2.665  -2.655  -2.655  -2.042  -2.037  -2.036  -2.023  -2.023
 25 A'    9 A"   26 A'   27 A'   10 A"   28 A'   11 A"   29 A'                 
 -1.275  -0.872  -0.801  -0.682  -0.616  -0.545  -0.513  -0.511
 30 A'   31 A'   32 A'   33 A'   34 A'   35 A'   36 A'   12 A"                 
 -0.429  -0.393  -0.366  -0.324  -0.323  -0.281  -0.253
 37 A'   38 A'   13 A"   39 A'   14 A"   40 A'   15 A"                         
 -- Virtual --                   
 -0.053  -0.031  -0.013   0.002   0.029   0.039   0.052   0.064
 41 A'   16 A"   42 A'   43 A'   44 A'   45 A'   17 A"   46 A'                 
  0.074   0.085   0.088   0.100   0.112   0.122   0.140   0.151
 47 A'   18 A"   48 A'   19 A"   49 A'   50 A'   51 A'   52 A'                 
  0.178   0.186   0.204   0.226   0.271   0.292   0.302   0.314
 53 A'   54 A'   55 A'   20 A"   56 A'   21 A"   57 A'   58 A'                 
  0.327   0.375   0.394   0.396   0.411   0.422   0.439   0.456
 59 A'   60 A'   22 A"   61 A'   23 A"   24 A"   62 A'   63 A'                 
  0.458   0.474   0.481   0.499   0.542   0.571   0.585   0.592
 64 A'   65 A'   25 A"   66 A'   26 A"   27 A"   67 A'   68 A'                 
  0.624   0.675   0.696   0.722   0.740   0.746   0.818   0.893
 69 A'   28 A"   70 A'   71 A'   72 A'   73 A'   74 A'   75 A'                 
  0.968   0.982   1.105   1.156   1.302   1.318   1.349   1.364
 76 A'   77 A'   29 A"   30 A"   31 A"   78 A'   79 A'   32 A"                 
  1.391   1.421   1.460   1.515   1.566   1.612   1.779   1.783
 80 A'   81 A'   33 A"   82 A'   83 A'   84 A'   34 A"   85 A'                 
  1.892   1.945   1.949   2.034   2.040   2.126   2.185   2.285
 86 A'   35 A"   87 A'   88 A'   36 A"   89 A'   90 A'   91 A'                 
  2.617   2.621   2.644   2.814   2.889   3.028   3.245   3.701
 37 A"   92 A'   93 A'   38 A"   94 A'   95 A'   96 A'   97 A'                 
  3.752   3.809   3.950   3.957   3.979   3.993   4.007   4.016
 39 A"   98 A'   40 A"   41 A"   99 A'   42 A"  100 A'   43 A"                 
  4.041   4.072   4.107   4.210   4.249   4.353   4.438   4.787
101 A'   44 A"  102 A'  103 A'  104 A'  105 A'  106 A'  107 A'                 
  5.991   6.033   6.085   6.276   6.377   6.580   6.706   7.526
 45 A"  108 A'  109 A'   46 A"  110 A'  111 A'  112 A'   47 A"                 
  7.570   7.686  23.434  24.221  27.863  28.334  28.365  28.387
113 A'  114 A'  115 A'  116 A'  117 A'   48 A"  118 A'  119 A'                 
 28.528  28.539  28.555  28.601  28.693  47.905  66.739 127.879
 49 A"  120 A'   50 A"  121 A'  122 A'  123 A'  124 A'   51 A"                 
127.903 127.936 151.659 289.724 289.768 289.9031020.6991901.822
125 A'  126 A'  127 A'   52 A"  128 A'  129 A'  130 A'  131 A'                 

 Beta MOs, Restricted
 -- Occupied --                  
******* -482.86 -176.32 -165.72 -165.72 -165.72  -62.52  -56.34
  1 A'    2 A'    3 A'    4 A'    1 A"    5 A'    6 A'    7 A'                 
-56.334 -56.334 -35.813 -31.306 -31.300 -31.300 -24.724 -22.956
  2 A"    8 A'    9 A'   10 A'    3 A"   11 A'   12 A'   13 A'                 
-22.955 -22.955 -22.951 -22.951 -10.328 -10.234  -8.727  -6.559
  4 A"   14 A'   15 A'    5 A"   16 A'   17 A'   18 A'   19 A'                 
 -6.545  -6.545  -6.363  -4.775  -4.761  -4.760  -2.670  -2.666
  6 A"   20 A'   21 A'   22 A'    7 A"   23 A'   24 A'    8 A"                 
 -2.665  -2.655  -2.655  -2.042  -2.037  -2.036  -2.023  -2.023
 25 A'    9 A"   26 A'   27 A'   10 A"   28 A'   11 A"   29 A'                 
 -1.275  -0.872  -0.801  -0.682  -0.616  -0.545  -0.513  -0.511
 30 A'   31 A'   32 A'   33 A'   34 A'   35 A'   36 A'   12 A"                 
 -0.429  -0.393  -0.366  -0.324  -0.323  -0.281  -0.253
 37 A'   38 A'   13 A"   39 A'   14 A"   40 A'   15 A"                         
 -- Virtual --                   
 -0.053  -0.031  -0.013   0.002   0.029   0.039   0.052   0.064
 41 A'   16 A"   42 A'   43 A'   44 A'   45 A'   17 A"   46 A'                 
  0.074   0.085   0.088   0.100   0.112   0.122   0.140   0.151
 47 A'   18 A"   48 A'   19 A"   49 A'   50 A'   51 A'   52 A'                 
  0.178   0.186   0.204   0.226   0.271   0.292   0.302   0.314
 53 A'   54 A'   55 A'   20 A"   56 A'   21 A"   57 A'   58 A'                 
  0.327   0.375   0.394   0.396   0.411   0.422   0.439   0.456
 59 A'   60 A'   22 A"   61 A'   23 A"   24 A"   62 A'   63 A'                 
  0.458   0.474   0.481   0.499   0.542   0.571   0.585   0.592
 64 A'   65 A'   25 A"   66 A'   26 A"   27 A"   67 A'   68 A'                 
  0.624   0.675   0.696   0.722   0.740   0.746   0.818   0.893
 69 A'   28 A"   70 A'   71 A'   72 A'   73 A'   74 A'   75 A'                 
  0.968   0.982   1.105   1.156   1.302   1.318   1.349   1.364
 76 A'   77 A'   29 A"   30 A"   31 A"   78 A'   79 A'   32 A"                 
  1.391   1.421   1.460   1.515   1.566   1.612   1.779   1.783
 80 A'   81 A'   33 A"   82 A'   83 A'   84 A'   34 A"   85 A'                 
  1.892   1.945   1.949   2.034   2.040   2.126   2.185   2.285
 86 A'   35 A"   87 A'   88 A'   36 A"   89 A'   90 A'   91 A'                 
  2.617   2.621   2.644   2.814   2.889   3.028   3.245   3.701
 37 A"   92 A'   93 A'   38 A"   94 A'   95 A'   96 A'   97 A'                 
  3.752   3.809   3.950   3.957   3.979   3.993   4.007   4.016
 39 A"   98 A'   40 A"   41 A"   99 A'   42 A"  100 A'   43 A"                 
  4.041   4.072   4.107   4.210   4.249   4.353   4.438   4.787
101 A'   44 A"  102 A'  103 A'  104 A'  105 A'  106 A'  107 A'                 
  5.991   6.033   6.085   6.276   6.377   6.580   6.706   7.526
 45 A"  108 A'  109 A'   46 A"  110 A'  111 A'  112 A'   47 A"                 
  7.570   7.686  23.434  24.221  27.863  28.334  28.365  28.387
113 A'  114 A'  115 A'  116 A'  117 A'   48 A"  118 A'  119 A'                 
 28.528  28.539  28.555  28.601  28.693  47.905  66.739 127.879
 49 A"  120 A'   50 A"  121 A'  122 A'  123 A'  124 A'   51 A"                 
127.903 127.936 151.659 289.724 289.768 289.9031020.6991901.822
125 A'  126 A'  127 A'   52 A"  128 A'  129 A'  130 A'  131 A'                 
 --------------------------------------------------------------

          Ground-State Mulliken Net Atomic Charges

     Atom                 Charge (a.u.)
  ----------------------------------------
      1 H                     0.225469
      2 Br                   -0.000390
      3 I                     0.118013
      4 F                    -0.050061
      5 C                    -0.167273
      6 C                    -0.125758
  ----------------------------------------
  Sum of atomic charges =     0.000000

 -----------------------------------------------------------------
                    Cartesian Multipole Moments
 -----------------------------------------------------------------
    Charge (ESU x 10^10)
                 0.0000
    Dipole Moment (Debye)
         X       0.0764      Y      -1.3408      Z       0.0000
       Tot       1.3430
    Quadrupole Moments (Debye-Ang)
        XX     -59.9218     XY       1.7372     YY     -63.2963
        XZ      -0.0000     YZ      -0.0000     ZZ     -64.3397
    Octopole Moments (Debye-Ang^2)
       XXX     -19.1278    XXY      -1.0504    XYY      -3.7655
       YYY     -10.0325    XXZ       0.0000    XYZ       0.0000
       YYZ      -0.0000    XZZ      -7.1289    YZZ      -0.8832
       ZZZ      -0.0000
    Hexadecapole Moments (Debye-Ang^3)
      XXXX   -1491.5243   XXXY     -86.0937   XXYY    -299.3429
      XYYY    -132.4372   YYYY    -223.2772   XXXZ      -0.0000
      XXYZ      -0.0000   XYYZ       0.0000   YYYZ      -0.0000
      XXZZ    -288.1375   XYZZ     -45.5387   YYZZ     -51.6742
      XZZZ      -0.0000   YZZZ      -0.0000   ZZZZ     -80.6964
 -----------------------------------------------------------------
 Calculating analytic gradient of the SCF energy
 Gradient of SCF Energy
            1           2           3           4           5           6
    1   0.0160236   0.0294979  -0.0261618  -0.0111567   0.0004139  -0.0086169
    2   0.0053362   0.0284166  -0.0225239  -0.0187596   0.0281486  -0.0206180
    3  -0.0000000   0.0000000  -0.0000000   0.0000000  -0.0000000   0.0000000
 Max gradient component =       2.950E-02
 RMS gradient           =       1.654E-02
 Gradient time:  CPU 10.55 s  wall 2.74 s
 Geometry Optimization Parameters
   NAtoms,    NIC,     NZ,  NCons,   NDum,   NFix, NCnnct, MaxDiis
        6      37       0       0       0       0       0       0

 Cartesian Hessian Update
 Hessian Updated using BFGS Update


** GEOMETRY OPTIMIZATION IN DELOCALIZED INTERNAL COORDINATES **
   Searching for a Minimum

   Optimization Cycle:  11

                       Coordinates (Angstroms)
     ATOM                X               Y               Z
      1  H         0.4892472911   -1.5538543888    0.0000000000
      2  Br       -2.5402644580   -0.6712528012    0.0000000000
      3  I         2.1285291081    0.3663256366    0.0000000000
      4  F        -1.0479703119    1.3860875548    0.0000000000
      5  C         0.3048127675   -0.4949096963    0.0000000000
      6  C        -0.8805628951    0.0672917523    0.0000000000
   Point Group: cs    Number of degrees of freedom:     9


   Energy is  -9670.323770105

 Hessian Updated using BFGS Update

  9 Hessian modes will be used to form the next step
  Hessian Eigenvalues:
     0.055815    0.140565    0.193448    0.208056    0.249941    0.381481
     0.485860    0.727050    1.014207

 Minimum Search - Taking Simple RFO Step
 Searching for Lamda that Minimizes Along All modes
 Value Taken    Lamda =  -0.01593313
 Calculated Step too Large.  Step scaled by  0.673516
 Step Taken.  Stepsize is  0.300000

                             Maximum     Tolerance    Cnvgd?
         Gradient           0.032604      0.000300      NO
         Displacement       0.279652      0.001200      NO
         Energy change     -0.012411      0.000001      NO


 New Cartesian Coordinates Obtained by Inverse Iteration

 Displacement from previous Coordinates is:  0.217180
 ----------------------------------------------------------------
             Standard Nuclear Orientation (Angstroms)
    I     Atom           X                Y                Z
 ----------------------------------------------------------------
    1      H       0.4131492645    -1.5620081813     0.0000000000
    2      Br     -2.5293572425    -0.7282179474     0.0000000000
    3      I       2.1494649615     0.3988429780     0.0000000000
    4      F      -1.0178202120     1.4129884636     0.0000000000
    5      C       0.3121943592    -0.5113265802     0.0000000000
    6      C      -0.8738396289     0.0894093246     0.0000000000
 ----------------------------------------------------------------
 Molecular Point Group                 Cs    NOp =  2
 Largest Abelian Subgroup              Cs    NOp =  2
 Nuclear Repulsion Energy =   650.8284418242 hartrees
 There are       55 alpha and       55 beta electrons
 Applying Cartesian multipole field
    Component          Value
    ---------          -----
     (2,0,0)        1.00000E-11
     (0,2,0)        2.00000E-11
     (0,0,2)       -3.00000E-11
 Nucleus-field energy     =     0.0000000208 hartrees
 Requested basis set is 6-311++G(d,p)
 There are 66 shells and 183 basis functions
 A cutoff of  1.0D-11 yielded   1763 shell pairs
 There are     14179 function pairs (     15866 Cartesian)
 Smallest overlap matrix eigenvalue = 6.23E-05
 Guess MOs from SCF MO coefficient file

 -----------------------------------------------------------------------
  General SCF calculation program by
  Eric Jon Sundstrom, Paul Horn, Yuezhi Mao, Dmitri Zuev, Alec White,
  David Stuck, Shaama M.S., Shane Yost, Joonho Lee, David Small,
  Daniel Levine, Susi Lehtola, Hugh Burton, Evgeny Epifanovsky
 -----------------------------------------------------------------------
 Exchange:     0.2000 Hartree-Fock + 0.0800 Slater + 0.7200 B88
 Correlation:  0.1900 VWN1RPA + 0.8100 LYP
 Using SG-1 standard quadrature grid
 using 4 threads for integral computing
 -------------------------------------------------------
 OpenMP Integral computing Module                
 Release: version 2.0, May 2017, Q-Chem Inc. Pleasanton 
 -------------------------------------------------------
 -------------------------------------------------------
 OpenMP BLAS3 based DFT computing Module                
 Release: version 1.0, May 2013, Q-Chem Inc. Pittsburgh 
 -------------------------------------------------------
 A restricted SCF calculation will be
 performed using DIIS
 SCF converges when DIIS error is below 1.0e-08
 ---------------------------------------
  Cycle       Energy         DIIS error
 ---------------------------------------
    1   -9670.3289098407      6.69e-04  
    2   -9670.3308327938      3.02e-04  
    3   -9670.3307406191      3.44e-04  
    4   -9670.3311381399      3.84e-05  
    5   -9670.3311432528      1.85e-05  
    6   -9670.3311444299      5.74e-06  
    7   -9670.3311445689      1.66e-06  
    8   -9670.3311445758      3.51e-07  
    9   -9670.3311445761      1.28e-07  
   10   -9670.3311445761      3.56e-08  
   11   -9670.3311445762      9.10e-09  Convergence criterion met
 ---------------------------------------
 SCF time:   CPU 32.88s  wall 9.00s 
 SCF   energy in the final basis set =    -9670.3311445762
 Total energy in the final basis set =    -9670.3311445762

 --------------------------------------------------------------
             Orbital Energies (a.u.) and Symmetries
 --------------------------------------------------------------

 Alpha MOs, Restricted
 -- Occupied --                  
******* -482.86 -176.32 -165.72 -165.72 -165.72  -62.52  -56.34
  1 A'    2 A'    3 A'    4 A'    1 A"    5 A'    6 A'    7 A'                 
-56.334 -56.334 -35.813 -31.306 -31.300 -31.300 -24.729 -22.957
  2 A"    8 A'    9 A'   10 A'    3 A"   11 A'   12 A'   13 A'                 
-22.955 -22.955 -22.951 -22.951 -10.332 -10.236  -8.727  -6.559
  4 A"   14 A'   15 A'    5 A"   16 A'   17 A'   18 A'   19 A'                 
 -6.545  -6.545  -6.363  -4.775  -4.760  -4.760  -2.670  -2.666
  6 A"   20 A'   21 A'   22 A'    7 A"   23 A'   24 A'    8 A"                 
 -2.666  -2.655  -2.655  -2.042  -2.036  -2.036  -2.023  -2.023
 25 A'    9 A"   26 A'   27 A'   10 A"   28 A'   11 A"   29 A'                 
 -1.276  -0.868  -0.794  -0.677  -0.620  -0.544  -0.512  -0.511
 30 A'   31 A'   32 A'   33 A'   34 A'   35 A'   36 A'   12 A"                 
 -0.430  -0.393  -0.364  -0.326  -0.320  -0.282  -0.254
 37 A'   38 A'   13 A"   39 A'   14 A"   40 A'   15 A"                         
 -- Virtual --                   
 -0.058  -0.035  -0.014  -0.004   0.028   0.038   0.052   0.064
 41 A'   16 A"   42 A'   43 A'   44 A'   45 A'   17 A"   46 A'                 
  0.074   0.085   0.088   0.099   0.111   0.123   0.139   0.147
 47 A'   18 A"   48 A'   19 A"   49 A'   50 A'   51 A'   52 A'                 
  0.169   0.186   0.208   0.225   0.270   0.293   0.304   0.312
 53 A'   54 A'   55 A'   20 A"   56 A'   21 A"   57 A'   58 A'                 
  0.320   0.376   0.392   0.395   0.411   0.417   0.434   0.454
 59 A'   60 A'   61 A'   22 A"   23 A"   24 A"   62 A'   63 A'                 
  0.457   0.469   0.477   0.493   0.541   0.574   0.585   0.588
 64 A'   65 A'   25 A"   66 A'   26 A"   27 A"   67 A'   68 A'                 
  0.625   0.671   0.678   0.717   0.733   0.745   0.820   0.883
 69 A'   28 A"   70 A'   71 A'   72 A'   73 A'   74 A'   75 A'                 
  0.959   0.972   1.099   1.153   1.298   1.320   1.342   1.359
 76 A'   77 A'   29 A"   30 A"   31 A"   78 A'   79 A'   32 A"                 
  1.395   1.435   1.453   1.514   1.558   1.614   1.782   1.795
 80 A'   81 A'   33 A"   82 A'   83 A'   84 A'   85 A'   34 A"                 
  1.873   1.920   1.942   2.026   2.040   2.114   2.180   2.280
 86 A'   87 A'   35 A"   36 A"   88 A'   89 A'   90 A'   91 A'                 
  2.593   2.613   2.653   2.809   2.894   3.032   3.235   3.706
 92 A'   37 A"   93 A'   38 A"   94 A'   95 A'   96 A'   97 A'                 
  3.748   3.818   3.947   3.956   3.980   3.990   4.004   4.013
 39 A"   98 A'   40 A"   41 A"   99 A'   42 A"  100 A'   43 A"                 
  4.028   4.064   4.103   4.206   4.248   4.351   4.424   4.782
101 A'   44 A"  102 A'  103 A'  104 A'  105 A'  106 A'  107 A'                 
  5.989   6.029   6.079   6.273   6.372   6.564   6.696   7.526
 45 A"  108 A'  109 A'   46 A"  110 A'  111 A'  112 A'   47 A"                 
  7.568   7.673  23.450  24.150  27.853  28.332  28.362  28.384
113 A'  114 A'  115 A'  116 A'  117 A'   48 A"  118 A'  119 A'                 
 28.527  28.539  28.553  28.596  28.690  47.888  66.734 127.877
 49 A"  120 A'   50 A"  121 A'  122 A'  123 A'  124 A'   51 A"                 
127.901 127.932 151.650 289.723 289.765 289.8921020.6781901.813
125 A'  126 A'  127 A'   52 A"  128 A'  129 A'  130 A'  131 A'                 

 Beta MOs, Restricted
 -- Occupied --                  
******* -482.86 -176.32 -165.72 -165.72 -165.72  -62.52  -56.34
  1 A'    2 A'    3 A'    4 A'    1 A"    5 A'    6 A'    7 A'                 
-56.334 -56.334 -35.813 -31.306 -31.300 -31.300 -24.729 -22.957
  2 A"    8 A'    9 A'   10 A'    3 A"   11 A'   12 A'   13 A'                 
-22.955 -22.955 -22.951 -22.951 -10.332 -10.236  -8.727  -6.559
  4 A"   14 A'   15 A'    5 A"   16 A'   17 A'   18 A'   19 A'                 
 -6.545  -6.545  -6.363  -4.775  -4.760  -4.760  -2.670  -2.666
  6 A"   20 A'   21 A'   22 A'    7 A"   23 A'   24 A'    8 A"                 
 -2.666  -2.655  -2.655  -2.042  -2.036  -2.036  -2.023  -2.023
 25 A'    9 A"   26 A'   27 A'   10 A"   28 A'   11 A"   29 A'                 
 -1.276  -0.868  -0.794  -0.677  -0.620  -0.544  -0.512  -0.511
 30 A'   31 A'   32 A'   33 A'   34 A'   35 A'   36 A'   12 A"                 
 -0.430  -0.393  -0.364  -0.326  -0.320  -0.282  -0.254
 37 A'   38 A'   13 A"   39 A'   14 A"   40 A'   15 A"                         
 -- Virtual --                   
 -0.058  -0.035  -0.014  -0.004   0.028   0.038   0.052   0.064
 41 A'   16 A"   42 A'   43 A'   44 A'   45 A'   17 A"   46 A'                 
  0.074   0.085   0.088   0.099   0.111   0.123   0.139   0.147
 47 A'   18 A"   48 A'   19 A"   49 A'   50 A'   51 A'   52 A'                 
  0.169   0.186   0.208   0.225   0.270   0.293   0.304   0.312
 53 A'   54 A'   55 A'   20 A"   56 A'   21 A"   57 A'   58 A'                 
  0.320   0.376   0.392   0.395   0.411   0.417   0.434   0.454
 59 A'   60 A'   61 A'   22 A"   23 A"   24 A"   62 A'   63 A'                 
  0.457   0.469   0.477   0.493   0.541   0.574   0.585   0.588
 64 A'   65 A'   25 A"   66 A'   26 A"   27 A"   67 A'   68 A'                 
  0.625   0.671   0.678   0.717   0.733   0.745   0.820   0.883
 69 A'   28 A"   70 A'   71 A'   72 A'   73 A'   74 A'   75 A'                 
  0.959   0.972   1.099   1.153   1.298   1.320   1.342   1.359
 76 A'   77 A'   29 A"   30 A"   31 A"   78 A'   79 A'   32 A"                 
  1.395   1.435   1.453   1.514   1.558   1.614   1.782   1.795
 80 A'   81 A'   33 A"   82 A'   83 A'   84 A'   85 A'   34 A"                 
  1.873   1.920   1.942   2.026   2.040   2.114   2.180   2.280
 86 A'   87 A'   35 A"   36 A"   88 A'   89 A'   90 A'   91 A'                 
  2.593   2.613   2.653   2.809   2.894   3.032   3.235   3.706
 92 A'   37 A"   93 A'   38 A"   94 A'   95 A'   96 A'   97 A'                 
  3.748   3.818   3.947   3.956   3.980   3.990   4.004   4.013
 39 A"   98 A'   40 A"   41 A"   99 A'   42 A"  100 A'   43 A"                 
  4.028   4.064   4.103   4.206   4.248   4.351   4.424   4.782
101 A'   44 A"  102 A'  103 A'  104 A'  105 A'  106 A'  107 A'                 
  5.989   6.029   6.079   6.273   6.372   6.564   6.696   7.526
 45 A"  108 A'  109 A'   46 A"  110 A'  111 A'  112 A'   47 A"                 
  7.568   7.673  23.450  24.150  27.853  28.332  28.362  28.384
113 A'  114 A'  115 A'  116 A'  117 A'   48 A"  118 A'  119 A'                 
 28.527  28.539  28.553  28.596  28.690  47.888  66.734 127.877
 49 A"  120 A'   50 A"  121 A'  122 A'  123 A'  124 A'   51 A"                 
127.901 127.932 151.650 289.723 289.765 289.8921020.6781901.813
125 A'  126 A'  127 A'   52 A"  128 A'  129 A'  130 A'  131 A'                 
 --------------------------------------------------------------

          Ground-State Mulliken Net Atomic Charges

     Atom                 Charge (a.u.)
  ----------------------------------------
      1 H                     0.211979
      2 Br                   -0.001297
      3 I                     0.109250
      4 F                    -0.051662
      5 C                    -0.179331
      6 C                    -0.088940
  ----------------------------------------
  Sum of atomic charges =     0.000000

 -----------------------------------------------------------------
                    Cartesian Multipole Moments
 -----------------------------------------------------------------
    Charge (ESU x 10^10)
                 0.0000
    Dipole Moment (Debye)
         X       0.0438      Y      -1.2988      Z       0.0000
       Tot       1.2995
    Quadrupole Moments (Debye-Ang)
        XX     -60.1431     XY       2.0847     YY     -63.0527
        XZ      -0.0000     YZ       0.0000     ZZ     -64.5018
    Octopole Moments (Debye-Ang^2)
       XXX     -20.9002    XXY      -0.9544    XYY      -5.1273
       YYY     -10.3321    XXZ       0.0000    XYZ       0.0000
       YYZ      -0.0000    XZZ      -8.0192    YZZ      -0.8937
       ZZZ      -0.0000
    Hexadecapole Moments (Debye-Ang^3)
      XXXX   -1504.4210   XXXY     -95.5218   XXYY    -299.8500
      XYYY    -144.2487   YYYY    -237.6418   XXXZ      -0.0000
      XXYZ      -0.0000   XYYZ      -0.0000   YYYZ       0.0000
      XXZZ    -289.8438   XYZZ     -50.3245   YYZZ     -54.3287
      XZZZ       0.0000   YZZZ      -0.0000   ZZZZ     -81.1562
 -----------------------------------------------------------------
 Calculating analytic gradient of the SCF energy
 Gradient of SCF Energy
            1           2           3           4           5           6
    1   0.0054696   0.0160213  -0.0121438  -0.0049837   0.0129702  -0.0173336
    2   0.0176068   0.0142195  -0.0110456  -0.0071707  -0.0059617  -0.0076483
    3   0.0000000  -0.0000000  -0.0000000  -0.0000000   0.0000000   0.0000000
 Max gradient component =       1.761E-02
 RMS gradient           =       9.739E-03
 Gradient time:  CPU 10.52 s  wall 2.74 s
 Geometry Optimization Parameters
   NAtoms,    NIC,     NZ,  NCons,   NDum,   NFix, NCnnct, MaxDiis
        6      37       0       0       0       0       0       0

 Cartesian Hessian Update
 Hessian Updated using BFGS Update


** GEOMETRY OPTIMIZATION IN DELOCALIZED INTERNAL COORDINATES **
   Searching for a Minimum

   Optimization Cycle:  12

                       Coordinates (Angstroms)
     ATOM                X               Y               Z
      1  H         0.4131492645   -1.5620081813    0.0000000000
      2  Br       -2.5293572425   -0.7282179474    0.0000000000
      3  I         2.1494649615    0.3988429780    0.0000000000
      4  F        -1.0178202120    1.4129884636    0.0000000000
      5  C         0.3121943592   -0.5113265802    0.0000000000
      6  C        -0.8738396289    0.0894093246    0.0000000000
   Point Group: cs    Number of degrees of freedom:     9


   Energy is  -9670.331144576

 Hessian Updated using BFGS Update

  9 Hessian modes will be used to form the next step
  Hessian Eigenvalues:
     0.046940    0.142148    0.207056    0.247627    0.261531    0.381798
     0.480531    0.734973    1.016273

 Minimum Search - Taking Simple RFO Step
 Searching for Lamda that Minimizes Along All modes
 Value Taken    Lamda =  -0.00598735
 Calculated Step too Large.  Step scaled by  0.943785
 Step Taken.  Stepsize is  0.300000

                             Maximum     Tolerance    Cnvgd?
         Gradient           0.014922      0.000300      NO
         Displacement       0.270328      0.001200      NO
         Energy change     -0.007374      0.000001      NO


 New Cartesian Coordinates Obtained by Inverse Iteration

 Displacement from previous Coordinates is:  0.217414
 ----------------------------------------------------------------
             Standard Nuclear Orientation (Angstroms)
    I     Atom           X                Y                Z
 ----------------------------------------------------------------
    1      H       0.3500113942    -1.6043313062     0.0000000000
    2      Br     -2.5139249150    -0.7749572023     0.0000000000
    3      I       2.1512688674     0.4433221639     0.0000000000
    4      F      -0.9784462842     1.4378377539     0.0000000000
    5      C       0.3023172705    -0.5142146423     0.0000000000
    6      C      -0.8574348311     0.1120312906     0.0000000000
 ----------------------------------------------------------------
 Molecular Point Group                 Cs    NOp =  2
 Largest Abelian Subgroup              Cs    NOp =  2
 Nuclear Repulsion Energy =   647.6969441573 hartrees
 There are       55 alpha and       55 beta electrons
 Applying Cartesian multipole field
    Component          Value
    ---------          -----
     (2,0,0)        1.00000E-11
     (0,2,0)        2.00000E-11
     (0,0,2)       -3.00000E-11
 Nucleus-field energy     =     0.0000000210 hartrees
 Requested basis set is 6-311++G(d,p)
 There are 66 shells and 183 basis functions
 A cutoff of  1.0D-11 yielded   1750 shell pairs
 There are     14141 function pairs (     15828 Cartesian)
 Smallest overlap matrix eigenvalue = 6.99E-05
 Guess MOs from SCF MO coefficient file

 -----------------------------------------------------------------------
  General SCF calculation program by
  Eric Jon Sundstrom, Paul Horn, Yuezhi Mao, Dmitri Zuev, Alec White,
  David Stuck, Shaama M.S., Shane Yost, Joonho Lee, David Small,
  Daniel Levine, Susi Lehtola, Hugh Burton, Evgeny Epifanovsky
 -----------------------------------------------------------------------
 Exchange:     0.2000 Hartree-Fock + 0.0800 Slater + 0.7200 B88
 Correlation:  0.1900 VWN1RPA + 0.8100 LYP
 Using SG-1 standard quadrature grid
 using 4 threads for integral computing
 -------------------------------------------------------
 OpenMP Integral computing Module                
 Release: version 2.0, May 2017, Q-Chem Inc. Pleasanton 
 -------------------------------------------------------
 -------------------------------------------------------
 OpenMP BLAS3 based DFT computing Module                
 Release: version 1.0, May 2013, Q-Chem Inc. Pittsburgh 
 -------------------------------------------------------
 A restricted SCF calculation will be
 performed using DIIS
 SCF converges when DIIS error is below 1.0e-08
 ---------------------------------------
  Cycle       Energy         DIIS error
 ---------------------------------------
    1   -9670.3320124152      6.13e-04  
    2   -9670.3335876016      2.79e-04  
    3   -9670.3334404423      3.46e-04  
    4   -9670.3338722362      4.27e-05  
    5   -9670.3338784070      1.97e-05  
    6   -9670.3338797935      4.55e-06  
    7   -9670.3338798803      1.13e-06  
    8   -9670.3338798839      4.71e-07  
    9   -9670.3338798844      1.01e-07  
   10   -9670.3338798843      3.45e-08  
   11   -9670.3338798845      6.31e-09  Convergence criterion met
 ---------------------------------------
 SCF time:   CPU 32.73s  wall 8.00s 
 SCF   energy in the final basis set =    -9670.3338798845
 Total energy in the final basis set =    -9670.3338798845

 --------------------------------------------------------------
             Orbital Energies (a.u.) and Symmetries
 --------------------------------------------------------------

 Alpha MOs, Restricted
 -- Occupied --                  
******* -482.86 -176.32 -165.72 -165.72 -165.72  -62.52  -56.34
  1 A'    2 A'    3 A'    4 A'    1 A"    5 A'    6 A'    7 A'                 
-56.334 -56.333 -35.813 -31.307 -31.301 -31.300 -24.733 -22.957
  2 A"    8 A'    9 A'   10 A'    3 A"   11 A'   12 A'   13 A'                 
-22.956 -22.956 -22.951 -22.951 -10.333 -10.240  -8.726  -6.558
  4 A"   14 A'   15 A'    5 A"   16 A'   17 A'   18 A'   19 A'                 
 -6.544  -6.544  -6.363  -4.775  -4.760  -4.760  -2.669  -2.665
  6 A"   20 A'   21 A'   22 A'    7 A"   23 A'   24 A'    8 A"                 
 -2.665  -2.654  -2.654  -2.041  -2.037  -2.036  -2.023  -2.023
 25 A'   26 A'    9 A"   27 A'   10 A"   28 A'   29 A'   11 A"                 
 -1.278  -0.865  -0.791  -0.674  -0.621  -0.541  -0.513  -0.509
 30 A'   31 A'   32 A'   33 A'   34 A'   35 A'   12 A"   36 A'                 
 -0.430  -0.391  -0.363  -0.325  -0.318  -0.282  -0.257
 37 A'   38 A'   13 A"   39 A'   14 A"   40 A'   15 A"                         
 -- Virtual --                   
 -0.065  -0.033  -0.019  -0.007   0.028   0.036   0.052   0.064
 41 A'   16 A"   42 A'   43 A'   44 A'   45 A'   17 A"   46 A'                 
  0.073   0.085   0.088   0.098   0.110   0.122   0.139   0.144
 47 A'   18 A"   48 A'   19 A"   49 A'   50 A'   51 A'   52 A'                 
  0.158   0.187   0.212   0.225   0.269   0.294   0.305   0.310
 53 A'   54 A'   55 A'   20 A"   56 A'   21 A"   57 A'   58 A'                 
  0.319   0.377   0.390   0.396   0.412   0.414   0.429   0.448
 59 A'   60 A'   61 A'   22 A"   23 A"   24 A"   62 A'   63 A'                 
  0.458   0.468   0.473   0.491   0.540   0.576   0.577   0.591
 64 A'   65 A'   25 A"   66 A'   26 A"   27 A"   67 A'   68 A'                 
  0.622   0.662   0.669   0.717   0.726   0.743   0.826   0.877
 69 A'   70 A'   28 A"   71 A'   72 A'   73 A'   74 A'   75 A'                 
  0.949   0.960   1.096   1.148   1.294   1.315   1.338   1.356
 76 A'   77 A'   29 A"   30 A"   31 A"   78 A'   79 A'   32 A"                 
  1.396   1.442   1.446   1.505   1.552   1.620   1.777   1.797
 80 A'   81 A'   33 A"   82 A'   83 A'   84 A'   85 A'   34 A"                 
  1.839   1.908   1.938   2.012   2.043   2.124   2.176   2.269
 86 A'   87 A'   35 A"   36 A"   88 A'   89 A'   90 A'   91 A'                 
  2.563   2.613   2.628   2.809   2.889   3.037   3.239   3.679
 92 A'   37 A"   93 A'   38 A"   94 A'   95 A'   96 A'   97 A'                 
  3.746   3.799   3.947   3.956   3.981   3.989   4.003   4.011
 39 A"   98 A'   40 A"   41 A"   99 A'   42 A"  100 A'   43 A"                 
  4.027   4.059   4.097   4.200   4.246   4.352   4.413   4.777
101 A'   44 A"  102 A'  103 A'  104 A'  105 A'  106 A'  107 A'                 
  5.988   6.027   6.072   6.270   6.371   6.557   6.687   7.527
 45 A"  108 A'  109 A'   46 A"  110 A'  111 A'  112 A'   47 A"                 
  7.567   7.664  23.416  24.177  27.846  28.331  28.361  28.380
113 A'  114 A'  115 A'  116 A'  117 A'   48 A"  118 A'  119 A'                 
 28.527  28.540  28.550  28.590  28.687  47.876  66.729 127.876
 49 A"  120 A'   50 A"  121 A'  122 A'  123 A'  124 A'   51 A"                 
127.899 127.929 151.644 289.723 289.763 289.8861020.6631901.806
125 A'  126 A'  127 A'   52 A"  128 A'  129 A'  130 A'  131 A'                 

 Beta MOs, Restricted
 -- Occupied --                  
******* -482.86 -176.32 -165.72 -165.72 -165.72  -62.52  -56.34
  1 A'    2 A'    3 A'    4 A'    1 A"    5 A'    6 A'    7 A'                 
-56.334 -56.333 -35.813 -31.307 -31.301 -31.300 -24.733 -22.957
  2 A"    8 A'    9 A'   10 A'    3 A"   11 A'   12 A'   13 A'                 
-22.956 -22.956 -22.951 -22.951 -10.333 -10.240  -8.726  -6.558
  4 A"   14 A'   15 A'    5 A"   16 A'   17 A'   18 A'   19 A'                 
 -6.544  -6.544  -6.363  -4.775  -4.760  -4.760  -2.669  -2.665
  6 A"   20 A'   21 A'   22 A'    7 A"   23 A'   24 A'    8 A"                 
 -2.665  -2.654  -2.654  -2.041  -2.037  -2.036  -2.023  -2.023
 25 A'   26 A'    9 A"   27 A'   10 A"   28 A'   29 A'   11 A"                 
 -1.278  -0.865  -0.791  -0.674  -0.621  -0.541  -0.513  -0.509
 30 A'   31 A'   32 A'   33 A'   34 A'   35 A'   12 A"   36 A'                 
 -0.430  -0.391  -0.363  -0.325  -0.318  -0.282  -0.257
 37 A'   38 A'   13 A"   39 A'   14 A"   40 A'   15 A"                         
 -- Virtual --                   
 -0.065  -0.033  -0.019  -0.007   0.028   0.036   0.052   0.064
 41 A'   16 A"   42 A'   43 A'   44 A'   45 A'   17 A"   46 A'                 
  0.073   0.085   0.088   0.098   0.110   0.122   0.139   0.144
 47 A'   18 A"   48 A'   19 A"   49 A'   50 A'   51 A'   52 A'                 
  0.158   0.187   0.212   0.225   0.269   0.294   0.305   0.310
 53 A'   54 A'   55 A'   20 A"   56 A'   21 A"   57 A'   58 A'                 
  0.319   0.377   0.390   0.396   0.412   0.414   0.429   0.448
 59 A'   60 A'   61 A'   22 A"   23 A"   24 A"   62 A'   63 A'                 
  0.458   0.468   0.473   0.491   0.540   0.576   0.577   0.591
 64 A'   65 A'   25 A"   66 A'   26 A"   27 A"   67 A'   68 A'                 
  0.622   0.662   0.669   0.717   0.726   0.743   0.826   0.877
 69 A'   70 A'   28 A"   71 A'   72 A'   73 A'   74 A'   75 A'                 
  0.949   0.960   1.096   1.148   1.294   1.315   1.338   1.356
 76 A'   77 A'   29 A"   30 A"   31 A"   78 A'   79 A'   32 A"                 
  1.396   1.442   1.446   1.505   1.552   1.620   1.777   1.797
 80 A'   81 A'   33 A"   82 A'   83 A'   84 A'   85 A'   34 A"                 
  1.839   1.908   1.938   2.012   2.043   2.124   2.176   2.269
 86 A'   87 A'   35 A"   36 A"   88 A'   89 A'   90 A'   91 A'                 
  2.563   2.613   2.628   2.809   2.889   3.037   3.239   3.679
 92 A'   37 A"   93 A'   38 A"   94 A'   95 A'   96 A'   97 A'                 
  3.746   3.799   3.947   3.956   3.981   3.989   4.003   4.011
 39 A"   98 A'   40 A"   41 A"   99 A'   42 A"  100 A'   43 A"                 
  4.027   4.059   4.097   4.200   4.246   4.352   4.413   4.777
101 A'   44 A"  102 A'  103 A'  104 A'  105 A'  106 A'  107 A'                 
  5.988   6.027   6.072   6.270   6.371   6.557   6.687   7.527
 45 A"  108 A'  109 A'   46 A"  110 A'  111 A'  112 A'   47 A"                 
  7.567   7.664  23.416  24.177  27.846  28.331  28.361  28.380
113 A'  114 A'  115 A'  116 A'  117 A'   48 A"  118 A'  119 A'                 
 28.527  28.540  28.550  28.590  28.687  47.876  66.729 127.876
 49 A"  120 A'   50 A"  121 A'  122 A'  123 A'  124 A'   51 A"                 
127.899 127.929 151.644 289.723 289.763 289.8861020.6631901.806
125 A'  126 A'  127 A'   52 A"  128 A'  129 A'  130 A'  131 A'                 
 --------------------------------------------------------------

          Ground-State Mulliken Net Atomic Charges

     Atom                 Charge (a.u.)
  ----------------------------------------
      1 H                     0.201832
      2 Br                   -0.010892
      3 I                     0.101038
      4 F                    -0.052401
      5 C                    -0.168361
      6 C                    -0.071216
  ----------------------------------------
  Sum of atomic charges =     0.000000

 -----------------------------------------------------------------
                    Cartesian Multipole Moments
 -----------------------------------------------------------------
    Charge (ESU x 10^10)
                 0.0000
    Dipole Moment (Debye)
         X       0.0784      Y      -1.2697      Z       0.0000
       Tot       1.2722
    Quadrupole Moments (Debye-Ang)
        XX     -60.5976     XY       2.2631     YY     -62.7773
        XZ       0.0000     YZ       0.0000     ZZ     -64.6350
    Octopole Moments (Debye-Ang^2)
       XXX     -21.0738    XXY      -1.1544    XYY      -5.8109
       YYY     -12.3813    XXZ       0.0000    XYZ      -0.0000
       YYZ       0.0000    XZZ      -8.4360    YZZ      -1.4246
       ZZZ       0.0000
    Hexadecapole Moments (Debye-Ang^3)
      XXXX   -1503.1428   XXXY    -107.1002   XXYY    -298.0791
      XYYY    -156.8252   YYYY    -253.0952   XXXZ       0.0000
      XXYZ       0.0000   XYYZ       0.0000   YYYZ       0.0000
      XXZZ    -288.7457   XYZZ     -55.3084   YYZZ     -57.2840
      XZZZ       0.0000   YZZZ       0.0000   ZZZZ     -81.4949
 -----------------------------------------------------------------
 Calculating analytic gradient of the SCF energy
 Gradient of SCF Energy
            1           2           3           4           5           6
    1   0.0011296   0.0061172  -0.0046752   0.0008779  -0.0046022   0.0011527
    2  -0.0086085   0.0020094  -0.0039344  -0.0009287   0.0169652  -0.0055030
    3   0.0000000   0.0000000  -0.0000000  -0.0000000   0.0000000  -0.0000000
 Max gradient component =       1.697E-02
 RMS gradient           =       5.252E-03
 Gradient time:  CPU 10.47 s  wall 2.72 s
 Geometry Optimization Parameters
   NAtoms,    NIC,     NZ,  NCons,   NDum,   NFix, NCnnct, MaxDiis
        6      37       0       0       0       0       0       0

 Cartesian Hessian Update
 Hessian Updated using BFGS Update


** GEOMETRY OPTIMIZATION IN DELOCALIZED INTERNAL COORDINATES **
   Searching for a Minimum

   Optimization Cycle:  13

                       Coordinates (Angstroms)
     ATOM                X               Y               Z
      1  H         0.3500113942   -1.6043313062    0.0000000000
      2  Br       -2.5139249150   -0.7749572023    0.0000000000
      3  I         2.1512688674    0.4433221639    0.0000000000
      4  F        -0.9784462842    1.4378377539    0.0000000000
      5  C         0.3023172705   -0.5142146423    0.0000000000
      6  C        -0.8574348311    0.1120312906    0.0000000000
   Point Group: cs    Number of degrees of freedom:     9


   Energy is  -9670.333879885

 Hessian Updated using BFGS Update

  9 Hessian modes will be used to form the next step
  Hessian Eigenvalues:
     0.045076    0.142485    0.206606    0.247625    0.323229    0.382710
     0.474005    0.740816    1.017052

 Minimum Search - Taking Simple RFO Step
 Searching for Lamda that Minimizes Along All modes
 Value Taken    Lamda =  -0.00068215
 Step Taken.  Stepsize is  0.068643

                             Maximum     Tolerance    Cnvgd?
         Gradient           0.008111      0.000300      NO
         Displacement       0.053492      0.001200      NO
         Energy change     -0.002735      0.000001      NO


 New Cartesian Coordinates Obtained by Inverse Iteration

 Displacement from previous Coordinates is:  0.058982
 ----------------------------------------------------------------
             Standard Nuclear Orientation (Angstroms)
    I     Atom           X                Y                Z
 ----------------------------------------------------------------
    1      H       0.3431206132    -1.6060060944     0.0000000000
    2      Br     -2.5252815190    -0.7737624669     0.0000000000
    3      I       2.1498319345     0.4623777954     0.0000000000
    4      F      -0.9644448455     1.4360068346     0.0000000000
    5      C       0.3068579721    -0.5283664461     0.0000000000
    6      C      -0.8562926536     0.1094384349     0.0000000000
 ----------------------------------------------------------------
 Molecular Point Group                 Cs    NOp =  2
 Largest Abelian Subgroup              Cs    NOp =  2
 Nuclear Repulsion Energy =   646.2845496911 hartrees
 There are       55 alpha and       55 beta electrons
 Applying Cartesian multipole field
    Component          Value
    ---------          -----
     (2,0,0)        1.00000E-11
     (0,2,0)        2.00000E-11
     (0,0,2)       -3.00000E-11
 Nucleus-field energy     =     0.0000000211 hartrees
 Requested basis set is 6-311++G(d,p)
 There are 66 shells and 183 basis functions
 A cutoff of  1.0D-11 yielded   1746 shell pairs
 There are     14112 function pairs (     15795 Cartesian)
 Smallest overlap matrix eigenvalue = 7.38E-05
 Guess MOs from SCF MO coefficient file

 -----------------------------------------------------------------------
  General SCF calculation program by
  Eric Jon Sundstrom, Paul Horn, Yuezhi Mao, Dmitri Zuev, Alec White,
  David Stuck, Shaama M.S., Shane Yost, Joonho Lee, David Small,
  Daniel Levine, Susi Lehtola, Hugh Burton, Evgeny Epifanovsky
 -----------------------------------------------------------------------
 Exchange:     0.2000 Hartree-Fock + 0.0800 Slater + 0.7200 B88
 Correlation:  0.1900 VWN1RPA + 0.8100 LYP
 Using SG-1 standard quadrature grid
 using 4 threads for integral computing
 -------------------------------------------------------
 OpenMP Integral computing Module                
 Release: version 2.0, May 2017, Q-Chem Inc. Pleasanton 
 -------------------------------------------------------
 -------------------------------------------------------
 OpenMP BLAS3 based DFT computing Module                
 Release: version 1.0, May 2013, Q-Chem Inc. Pittsburgh 
 -------------------------------------------------------
 A restricted SCF calculation will be
 performed using DIIS
 SCF converges when DIIS error is below 1.0e-08
 ---------------------------------------
  Cycle       Energy         DIIS error
 ---------------------------------------
    1   -9670.3340191799      2.15e-04  
    2   -9670.3342340775      7.45e-05  
    3   -9670.3342188852      9.77e-05  
    4   -9670.3342554449      9.93e-06  
    5   -9670.3342558255      2.94e-06  
    6   -9670.3342558510      1.11e-06  
    7   -9670.3342558543      5.23e-07  
    8   -9670.3342558554      1.27e-07  
    9   -9670.3342558553      2.97e-08  
   10   -9670.3342558555      9.95e-09  Convergence criterion met
 ---------------------------------------
 SCF time:   CPU 29.66s  wall 8.00s 
 SCF   energy in the final basis set =    -9670.3342558555
 Total energy in the final basis set =    -9670.3342558555

 --------------------------------------------------------------
             Orbital Energies (a.u.) and Symmetries
 --------------------------------------------------------------

 Alpha MOs, Restricted
 -- Occupied --                  
******* -482.86 -176.32 -165.72 -165.72 -165.72  -62.52  -56.34
  1 A'    2 A'    3 A'    4 A'    1 A"    5 A'    6 A'    7 A'                 
-56.334 -56.334 -35.813 -31.307 -31.300 -31.300 -24.734 -22.957
  2 A"    8 A'    9 A'   10 A'    3 A"   11 A'   12 A'   13 A'                 
-22.956 -22.955 -22.951 -22.951 -10.334 -10.241  -8.726  -6.558
  4 A"   14 A'   15 A'    5 A"   16 A'   17 A'   18 A'   19 A'                 
 -6.544  -6.544  -6.363  -4.775  -4.760  -4.760  -2.669  -2.665
  6 A"   20 A'   21 A'   22 A'    7 A"   23 A'   24 A'    8 A"                 
 -2.665  -2.654  -2.654  -2.041  -2.037  -2.036  -2.023  -2.023
 25 A'   26 A'    9 A"   27 A'   10 A"   28 A'   29 A'   11 A"                 
 -1.278  -0.863  -0.790  -0.673  -0.622  -0.541  -0.513  -0.510
 30 A'   31 A'   32 A'   33 A'   34 A'   35 A'   12 A"   36 A'                 
 -0.430  -0.391  -0.362  -0.325  -0.318  -0.283  -0.257
 37 A'   38 A'   13 A"   39 A'   14 A"   40 A'   15 A"                         
 -- Virtual --                   
 -0.067  -0.035  -0.020  -0.007   0.028   0.036   0.052   0.064
 41 A'   16 A"   42 A'   43 A'   44 A'   45 A'   17 A"   46 A'                 
  0.073   0.085   0.087   0.098   0.110   0.122   0.139   0.144
 47 A'   18 A"   48 A'   19 A"   49 A'   50 A'   51 A'   52 A'                 
  0.156   0.187   0.213   0.225   0.268   0.293   0.306   0.309
 53 A'   54 A'   55 A'   20 A"   56 A'   21 A"   57 A'   58 A'                 
  0.316   0.377   0.388   0.396   0.411   0.414   0.427   0.449
 59 A'   60 A'   61 A'   22 A"   23 A"   24 A"   62 A'   63 A'                 
  0.459   0.466   0.473   0.493   0.540   0.575   0.578   0.589
 64 A'   65 A'   25 A"   66 A'   26 A"   27 A"   67 A'   68 A'                 
  0.622   0.658   0.669   0.714   0.725   0.742   0.825   0.874
 69 A'   70 A'   28 A"   71 A'   72 A'   73 A'   74 A'   75 A'                 
  0.945   0.960   1.094   1.147   1.293   1.311   1.336   1.354
 76 A'   77 A'   29 A"   30 A"   31 A"   78 A'   79 A'   32 A"                 
  1.397   1.445   1.445   1.505   1.551   1.618   1.773   1.800
 80 A'   81 A'   33 A"   82 A'   83 A'   84 A'   85 A'   34 A"                 
  1.836   1.906   1.938   2.012   2.043   2.115   2.175   2.269
 86 A'   87 A'   35 A"   36 A"   88 A'   89 A'   90 A'   91 A'                 
  2.572   2.611   2.625   2.807   2.889   3.032   3.235   3.686
 92 A'   37 A"   93 A'   38 A"   94 A'   95 A'   96 A'   97 A'                 
  3.745   3.804   3.947   3.956   3.982   3.988   4.002   4.010
 39 A"   98 A'   40 A"   41 A"   99 A'   42 A"  100 A'   43 A"                 
  4.025   4.057   4.095   4.196   4.244   4.352   4.409   4.776
101 A'   44 A"  102 A'  103 A'  104 A'  105 A'  106 A'  107 A'                 
  5.988   6.027   6.069   6.269   6.371   6.553   6.684   7.527
 45 A"  108 A'  109 A'   46 A"  110 A'  111 A'  112 A'   47 A"                 
  7.566   7.662  23.428  24.146  27.844  28.331  28.360  28.378
113 A'  114 A'  115 A'  116 A'  117 A'   48 A"  118 A'  119 A'                 
 28.527  28.540  28.549  28.589  28.686  47.873  66.728 127.876
 49 A"  120 A'   50 A"  121 A'  122 A'  123 A'  124 A'   51 A"                 
127.899 127.928 151.641 289.723 289.761 289.8841020.6591901.804
125 A'  126 A'  127 A'   52 A"  128 A'  129 A'  130 A'  131 A'                 

 Beta MOs, Restricted
 -- Occupied --                  
******* -482.86 -176.32 -165.72 -165.72 -165.72  -62.52  -56.34
  1 A'    2 A'    3 A'    4 A'    1 A"    5 A'    6 A'    7 A'                 
-56.334 -56.334 -35.813 -31.307 -31.300 -31.300 -24.734 -22.957
  2 A"    8 A'    9 A'   10 A'    3 A"   11 A'   12 A'   13 A'                 
-22.956 -22.955 -22.951 -22.951 -10.334 -10.241  -8.726  -6.558
  4 A"   14 A'   15 A'    5 A"   16 A'   17 A'   18 A'   19 A'                 
 -6.544  -6.544  -6.363  -4.775  -4.760  -4.760  -2.669  -2.665
  6 A"   20 A'   21 A'   22 A'    7 A"   23 A'   24 A'    8 A"                 
 -2.665  -2.654  -2.654  -2.041  -2.037  -2.036  -2.023  -2.023
 25 A'   26 A'    9 A"   27 A'   10 A"   28 A'   29 A'   11 A"                 
 -1.278  -0.863  -0.790  -0.673  -0.622  -0.541  -0.513  -0.510
 30 A'   31 A'   32 A'   33 A'   34 A'   35 A'   12 A"   36 A'                 
 -0.430  -0.391  -0.362  -0.325  -0.318  -0.283  -0.257
 37 A'   38 A'   13 A"   39 A'   14 A"   40 A'   15 A"                         
 -- Virtual --                   
 -0.067  -0.035  -0.020  -0.007   0.028   0.036   0.052   0.064
 41 A'   16 A"   42 A'   43 A'   44 A'   45 A'   17 A"   46 A'                 
  0.073   0.085   0.087   0.098   0.110   0.122   0.139   0.144
 47 A'   18 A"   48 A'   19 A"   49 A'   50 A'   51 A'   52 A'                 
  0.156   0.187   0.213   0.225   0.268   0.293   0.306   0.309
 53 A'   54 A'   55 A'   20 A"   56 A'   21 A"   57 A'   58 A'                 
  0.316   0.377   0.388   0.396   0.411   0.414   0.427   0.449
 59 A'   60 A'   61 A'   22 A"   23 A"   24 A"   62 A'   63 A'                 
  0.459   0.466   0.473   0.493   0.540   0.575   0.578   0.589
 64 A'   65 A'   25 A"   66 A'   26 A"   27 A"   67 A'   68 A'                 
  0.622   0.658   0.669   0.714   0.725   0.742   0.825   0.874
 69 A'   70 A'   28 A"   71 A'   72 A'   73 A'   74 A'   75 A'                 
  0.945   0.960   1.094   1.147   1.293   1.311   1.336   1.354
 76 A'   77 A'   29 A"   30 A"   31 A"   78 A'   79 A'   32 A"                 
  1.397   1.445   1.445   1.505   1.551   1.618   1.773   1.800
 80 A'   81 A'   33 A"   82 A'   83 A'   84 A'   85 A'   34 A"                 
  1.836   1.906   1.938   2.012   2.043   2.115   2.175   2.269
 86 A'   87 A'   35 A"   36 A"   88 A'   89 A'   90 A'   91 A'                 
  2.572   2.611   2.625   2.807   2.889   3.032   3.235   3.686
 92 A'   37 A"   93 A'   38 A"   94 A'   95 A'   96 A'   97 A'                 
  3.745   3.804   3.947   3.956   3.982   3.988   4.002   4.010
 39 A"   98 A'   40 A"   41 A"   99 A'   42 A"  100 A'   43 A"                 
  4.025   4.057   4.095   4.196   4.244   4.352   4.409   4.776
101 A'   44 A"  102 A'  103 A'  104 A'  105 A'  106 A'  107 A'                 
  5.988   6.027   6.069   6.269   6.371   6.553   6.684   7.527
 45 A"  108 A'  109 A'   46 A"  110 A'  111 A'  112 A'   47 A"                 
  7.566   7.662  23.428  24.146  27.844  28.331  28.360  28.378
113 A'  114 A'  115 A'  116 A'  117 A'   48 A"  118 A'  119 A'                 
 28.527  28.540  28.549  28.589  28.686  47.873  66.728 127.876
 49 A"  120 A'   50 A"  121 A'  122 A'  123 A'  124 A'   51 A"                 
127.899 127.928 151.641 289.723 289.761 289.8841020.6591901.804
125 A'  126 A'  127 A'   52 A"  128 A'  129 A'  130 A'  131 A'                 
 --------------------------------------------------------------

          Ground-State Mulliken Net Atomic Charges

     Atom                 Charge (a.u.)
  ----------------------------------------
      1 H                     0.199494
      2 Br                   -0.011003
      3 I                     0.098463
      4 F                    -0.049032
      5 C                    -0.170441
      6 C                    -0.067482
  ----------------------------------------
  Sum of atomic charges =     0.000000

 -----------------------------------------------------------------
                    Cartesian Multipole Moments
 -----------------------------------------------------------------
    Charge (ESU x 10^10)
                 0.0000
    Dipole Moment (Debye)
         X       0.0567      Y      -1.2483      Z      -0.0000
       Tot       1.2496
    Quadrupole Moments (Debye-Ang)
        XX     -60.6262     XY       2.3160     YY     -62.7065
        XZ       0.0000     YZ       0.0000     ZZ     -64.6851
    Octopole Moments (Debye-Ang^2)
       XXX     -21.0769    XXY      -1.3799    XYY      -5.4755
       YYY     -13.6317    XXZ       0.0000    XYZ       0.0000
       YYZ      -0.0000    XZZ      -8.2694    YZZ      -1.8889
       ZZZ      -0.0000
    Hexadecapole Moments (Debye-Ang^3)
      XXXX   -1508.4309   XXXY    -110.1144   XXYY    -298.5464
      XYYY    -160.5102   YYYY    -255.6779   XXXZ       0.0000
      XXYZ       0.0000   XYYZ       0.0000   YYYZ       0.0000
      XXZZ    -289.6323   XYZZ     -56.6821   YYZZ     -57.7940
      XZZZ       0.0000   YZZZ       0.0000   ZZZZ     -81.6463
 -----------------------------------------------------------------
 Calculating analytic gradient of the SCF energy
 Gradient of SCF Energy
            1           2           3           4           5           6
    1  -0.0009085   0.0024493  -0.0029738   0.0018622   0.0042689  -0.0046982
    2   0.0000153  -0.0001791  -0.0018026   0.0001663   0.0016403   0.0001599
    3   0.0000000  -0.0000000  -0.0000000  -0.0000000  -0.0000000   0.0000000
 Max gradient component =       4.698E-03
 RMS gradient           =       1.907E-03
 Gradient time:  CPU 10.42 s  wall 2.71 s
 Geometry Optimization Parameters
   NAtoms,    NIC,     NZ,  NCons,   NDum,   NFix, NCnnct, MaxDiis
        6      37       0       0       0       0       0       0

 Cartesian Hessian Update
 Hessian Updated using BFGS Update


** GEOMETRY OPTIMIZATION IN DELOCALIZED INTERNAL COORDINATES **
   Searching for a Minimum

   Optimization Cycle:  14

                       Coordinates (Angstroms)
     ATOM                X               Y               Z
      1  H         0.3431206132   -1.6060060944    0.0000000000
      2  Br       -2.5252815190   -0.7737624669    0.0000000000
      3  I         2.1498319345    0.4623777954    0.0000000000
      4  F        -0.9644448455    1.4360068346    0.0000000000
      5  C         0.3068579721   -0.5283664461    0.0000000000
      6  C        -0.8562926536    0.1094384349    0.0000000000
   Point Group: cs    Number of degrees of freedom:     9


   Energy is  -9670.334255855

 Hessian Updated using BFGS Update

  9 Hessian modes will be used to form the next step
  Hessian Eigenvalues:
     0.044848    0.143249    0.191296    0.247575    0.325646    0.389873
     0.486248    0.689155    1.016753

 Minimum Search - Taking Simple RFO Step
 Searching for Lamda that Minimizes Along All modes
 Value Taken    Lamda =  -0.00007616
 Step Taken.  Stepsize is  0.018084

                             Maximum     Tolerance    Cnvgd?
         Gradient           0.003039      0.000300      NO
         Displacement       0.009911      0.001200      NO
         Energy change     -0.000376      0.000001      NO


 New Cartesian Coordinates Obtained by Inverse Iteration

 Displacement from previous Coordinates is:  0.025740
 ----------------------------------------------------------------
             Standard Nuclear Orientation (Angstroms)
    I     Atom           X                Y                Z
 ----------------------------------------------------------------
    1      H       0.3464417633    -1.6090311373     0.0000000000
    2      Br     -2.5316258347    -0.7680929015     0.0000000000
    3      I       2.1483381328     0.4692698693     0.0000000000
    4      F      -0.9619962065     1.4338131939     0.0000000000
    5      C       0.3069586375    -0.5329247682     0.0000000000
    6      C      -0.8543249906     0.1066538013     0.0000000000
 ----------------------------------------------------------------
 Molecular Point Group                 Cs    NOp =  2
 Largest Abelian Subgroup              Cs    NOp =  2
 Nuclear Repulsion Energy =   645.9209638170 hartrees
 There are       55 alpha and       55 beta electrons
 Applying Cartesian multipole field
    Component          Value
    ---------          -----
     (2,0,0)        1.00000E-11
     (0,2,0)        2.00000E-11
     (0,0,2)       -3.00000E-11
 Nucleus-field energy     =     0.0000000212 hartrees
 Requested basis set is 6-311++G(d,p)
 There are 66 shells and 183 basis functions
 A cutoff of  1.0D-11 yielded   1747 shell pairs
 There are     14132 function pairs (     15819 Cartesian)
 Smallest overlap matrix eigenvalue = 7.30E-05
 Guess MOs from SCF MO coefficient file

 -----------------------------------------------------------------------
  General SCF calculation program by
  Eric Jon Sundstrom, Paul Horn, Yuezhi Mao, Dmitri Zuev, Alec White,
  David Stuck, Shaama M.S., Shane Yost, Joonho Lee, David Small,
  Daniel Levine, Susi Lehtola, Hugh Burton, Evgeny Epifanovsky
 -----------------------------------------------------------------------
 Exchange:     0.2000 Hartree-Fock + 0.0800 Slater + 0.7200 B88
 Correlation:  0.1900 VWN1RPA + 0.8100 LYP
 Using SG-1 standard quadrature grid
 using 4 threads for integral computing
 -------------------------------------------------------
 OpenMP Integral computing Module                
 Release: version 2.0, May 2017, Q-Chem Inc. Pleasanton 
 -------------------------------------------------------
 -------------------------------------------------------
 OpenMP BLAS3 based DFT computing Module                
 Release: version 1.0, May 2013, Q-Chem Inc. Pittsburgh 
 -------------------------------------------------------
 A restricted SCF calculation will be
 performed using DIIS
 SCF converges when DIIS error is below 1.0e-08
 ---------------------------------------
  Cycle       Energy         DIIS error
 ---------------------------------------
    1   -9670.3342872528      6.33e-05  
    2   -9670.3343134520      1.41e-05  
    3   -9670.3343133492      1.55e-05  
    4   -9670.3343143952      5.32e-06  
    5   -9670.3343145057      1.04e-06  
    6   -9670.3343145080      6.64e-07  
    7   -9670.3343145098      7.52e-08  
    8   -9670.3343145097      5.53e-08  
    9   -9670.3343145098      9.01e-09  Convergence criterion met
 ---------------------------------------
 SCF time:   CPU 26.67s  wall 7.00s 
 SCF   energy in the final basis set =    -9670.3343145098
 Total energy in the final basis set =    -9670.3343145098

 --------------------------------------------------------------
             Orbital Energies (a.u.) and Symmetries
 --------------------------------------------------------------

 Alpha MOs, Restricted
 -- Occupied --                  
******* -482.86 -176.32 -165.72 -165.72 -165.72  -62.52  -56.34
  1 A'    2 A'    3 A'    4 A'    1 A"    5 A'    6 A'    7 A'                 
-56.334 -56.334 -35.813 -31.307 -31.301 -31.300 -24.734 -22.957
  2 A"    8 A'    9 A'   10 A'    3 A"   11 A'   12 A'   13 A'                 
-22.956 -22.956 -22.951 -22.951 -10.334 -10.241  -8.726  -6.558
  4 A"   14 A'   15 A'    5 A"   16 A'   17 A'   18 A'   19 A'                 
 -6.544  -6.544  -6.363  -4.775  -4.760  -4.760  -2.669  -2.665
  6 A"   20 A'   21 A'   22 A'    7 A"   23 A'   24 A'    8 A"                 
 -2.665  -2.654  -2.654  -2.041  -2.037  -2.036  -2.023  -2.023
 25 A'   26 A'    9 A"   27 A'   10 A"   28 A'   29 A'   11 A"                 
 -1.278  -0.862  -0.790  -0.673  -0.622  -0.542  -0.513  -0.510
 30 A'   31 A'   32 A'   33 A'   34 A'   35 A'   12 A"   36 A'                 
 -0.430  -0.391  -0.362  -0.325  -0.317  -0.283  -0.257
 37 A'   38 A'   13 A"   39 A'   14 A"   40 A'   15 A"                         
 -- Virtual --                   
 -0.068  -0.035  -0.020  -0.007   0.028   0.036   0.052   0.064
 41 A'   16 A"   42 A'   43 A'   44 A'   45 A'   17 A"   46 A'                 
  0.073   0.085   0.087   0.098   0.110   0.122   0.139   0.144
 47 A'   18 A"   48 A'   19 A"   49 A'   50 A'   51 A'   52 A'                 
  0.156   0.187   0.213   0.224   0.268   0.293   0.306   0.309
 53 A'   54 A'   55 A'   20 A"   56 A'   21 A"   57 A'   58 A'                 
  0.316   0.377   0.388   0.396   0.411   0.414   0.427   0.448
 59 A'   60 A'   61 A'   22 A"   23 A"   24 A"   62 A'   63 A'                 
  0.459   0.466   0.473   0.494   0.541   0.575   0.578   0.588
 64 A'   65 A'   25 A"   66 A'   26 A"   27 A"   67 A'   68 A'                 
  0.622   0.657   0.669   0.714   0.725   0.742   0.825   0.874
 69 A'   70 A'   28 A"   71 A'   72 A'   73 A'   74 A'   75 A'                 
  0.945   0.959   1.094   1.147   1.293   1.310   1.335   1.354
 76 A'   77 A'   29 A"   30 A"   31 A"   78 A'   79 A'   32 A"                 
  1.397   1.445   1.445   1.504   1.550   1.617   1.772   1.799
 80 A'   33 A"   81 A'   82 A'   83 A'   84 A'   85 A'   34 A"                 
  1.837   1.906   1.939   2.013   2.042   2.115   2.176   2.269
 86 A'   87 A'   35 A"   36 A"   88 A'   89 A'   90 A'   91 A'                 
  2.576   2.612   2.625   2.807   2.887   3.030   3.235   3.687
 92 A'   37 A"   93 A'   38 A"   94 A'   95 A'   96 A'   97 A'                 
  3.745   3.804   3.947   3.956   3.982   3.988   4.002   4.009
 39 A"   98 A'   40 A"   41 A"   99 A'   42 A"  100 A'   43 A"                 
  4.024   4.057   4.095   4.196   4.244   4.352   4.408   4.776
101 A'   44 A"  102 A'  103 A'  104 A'  105 A'  106 A'  107 A'                 
  5.988   6.026   6.068   6.269   6.371   6.553   6.683   7.527
 45 A"  108 A'  109 A'   46 A"  110 A'  111 A'  112 A'   47 A"                 
  7.566   7.662  23.428  24.149  27.843  28.331  28.360  28.378
113 A'  114 A'  115 A'  116 A'  117 A'   48 A"  118 A'  119 A'                 
 28.527  28.540  28.549  28.588  28.685  47.872  66.728 127.876
 49 A"  120 A'   50 A"  121 A'  122 A'  123 A'  124 A'   51 A"                 
127.898 127.927 151.641 289.723 289.761 289.8841020.6581901.803
125 A'  126 A'  127 A'   52 A"  128 A'  129 A'  130 A'  131 A'                 

 Beta MOs, Restricted
 -- Occupied --                  
******* -482.86 -176.32 -165.72 -165.72 -165.72  -62.52  -56.34
  1 A'    2 A'    3 A'    4 A'    1 A"    5 A'    6 A'    7 A'                 
-56.334 -56.334 -35.813 -31.307 -31.301 -31.300 -24.734 -22.957
  2 A"    8 A'    9 A'   10 A'    3 A"   11 A'   12 A'   13 A'                 
-22.956 -22.956 -22.951 -22.951 -10.334 -10.241  -8.726  -6.558
  4 A"   14 A'   15 A'    5 A"   16 A'   17 A'   18 A'   19 A'                 
 -6.544  -6.544  -6.363  -4.775  -4.760  -4.760  -2.669  -2.665
  6 A"   20 A'   21 A'   22 A'    7 A"   23 A'   24 A'    8 A"                 
 -2.665  -2.654  -2.654  -2.041  -2.037  -2.036  -2.023  -2.023
 25 A'   26 A'    9 A"   27 A'   10 A"   28 A'   29 A'   11 A"                 
 -1.278  -0.862  -0.790  -0.673  -0.622  -0.542  -0.513  -0.510
 30 A'   31 A'   32 A'   33 A'   34 A'   35 A'   12 A"   36 A'                 
 -0.430  -0.391  -0.362  -0.325  -0.317  -0.283  -0.257
 37 A'   38 A'   13 A"   39 A'   14 A"   40 A'   15 A"                         
 -- Virtual --                   
 -0.068  -0.035  -0.020  -0.007   0.028   0.036   0.052   0.064
 41 A'   16 A"   42 A'   43 A'   44 A'   45 A'   17 A"   46 A'                 
  0.073   0.085   0.087   0.098   0.110   0.122   0.139   0.144
 47 A'   18 A"   48 A'   19 A"   49 A'   50 A'   51 A'   52 A'                 
  0.156   0.187   0.213   0.224   0.268   0.293   0.306   0.309
 53 A'   54 A'   55 A'   20 A"   56 A'   21 A"   57 A'   58 A'                 
  0.316   0.377   0.388   0.396   0.411   0.414   0.427   0.448
 59 A'   60 A'   61 A'   22 A"   23 A"   24 A"   62 A'   63 A'                 
  0.459   0.466   0.473   0.494   0.541   0.575   0.578   0.588
 64 A'   65 A'   25 A"   66 A'   26 A"   27 A"   67 A'   68 A'                 
  0.622   0.657   0.669   0.714   0.725   0.742   0.825   0.874
 69 A'   70 A'   28 A"   71 A'   72 A'   73 A'   74 A'   75 A'                 
  0.945   0.959   1.094   1.147   1.293   1.310   1.335   1.354
 76 A'   77 A'   29 A"   30 A"   31 A"   78 A'   79 A'   32 A"                 
  1.397   1.445   1.445   1.504   1.550   1.617   1.772   1.799
 80 A'   33 A"   81 A'   82 A'   83 A'   84 A'   85 A'   34 A"                 
  1.837   1.906   1.939   2.013   2.042   2.115   2.176   2.269
 86 A'   87 A'   35 A"   36 A"   88 A'   89 A'   90 A'   91 A'                 
  2.576   2.612   2.625   2.807   2.887   3.030   3.235   3.687
 92 A'   37 A"   93 A'   38 A"   94 A'   95 A'   96 A'   97 A'                 
  3.745   3.804   3.947   3.956   3.982   3.988   4.002   4.009
 39 A"   98 A'   40 A"   41 A"   99 A'   42 A"  100 A'   43 A"                 
  4.024   4.057   4.095   4.196   4.244   4.352   4.408   4.776
101 A'   44 A"  102 A'  103 A'  104 A'  105 A'  106 A'  107 A'                 
  5.988   6.026   6.068   6.269   6.371   6.553   6.683   7.527
 45 A"  108 A'  109 A'   46 A"  110 A'  111 A'  112 A'   47 A"                 
  7.566   7.662  23.428  24.149  27.843  28.331  28.360  28.378
113 A'  114 A'  115 A'  116 A'  117 A'   48 A"  118 A'  119 A'                 
 28.527  28.540  28.549  28.588  28.685  47.872  66.728 127.876
 49 A"  120 A'   50 A"  121 A'  122 A'  123 A'  124 A'   51 A"                 
127.898 127.927 151.641 289.723 289.761 289.8841020.6581901.803
125 A'  126 A'  127 A'   52 A"  128 A'  129 A'  130 A'  131 A'                 
 --------------------------------------------------------------

          Ground-State Mulliken Net Atomic Charges

     Atom                 Charge (a.u.)
  ----------------------------------------
      1 H                     0.199955
      2 Br                   -0.011998
      3 I                     0.097528
      4 F                    -0.048405
      5 C                    -0.168210
      6 C                    -0.068871
  ----------------------------------------
  Sum of atomic charges =     0.000000

 -----------------------------------------------------------------
                    Cartesian Multipole Moments
 -----------------------------------------------------------------
    Charge (ESU x 10^10)
                 0.0000
    Dipole Moment (Debye)
         X       0.0643      Y      -1.2477      Z      -0.0000
       Tot       1.2494
    Quadrupole Moments (Debye-Ang)
        XX     -60.6454     XY       2.3081     YY     -62.6945
        XZ       0.0000     YZ       0.0000     ZZ     -64.6967
    Octopole Moments (Debye-Ang^2)
       XXX     -20.8794    XXY      -1.5086    XYY      -5.1849
       YYY     -14.3147    XXZ      -0.0000    XYZ      -0.0000
       YYZ      -0.0000    XZZ      -8.1289    YZZ      -2.1398
       ZZZ      -0.0000
    Hexadecapole Moments (Debye-Ang^3)
      XXXX   -1510.4565   XXXY    -110.7598   XXYY    -298.9245
      XYYY    -161.3931   YYYY    -255.7344   XXXZ      -0.0000
      XXYZ      -0.0000   XYYZ       0.0000   YYYZ       0.0000
      XXZZ    -290.0619   XYZZ     -56.9536   YYZZ     -57.8267
      XZZZ      -0.0000   YZZZ      -0.0000   ZZZZ     -81.6814
 -----------------------------------------------------------------
 Calculating analytic gradient of the SCF energy
 Gradient of SCF Energy
            1           2           3           4           5           6
    1  -0.0009123   0.0010787  -0.0024843   0.0014244   0.0032912  -0.0023977
    2   0.0009536  -0.0003299  -0.0012243   0.0006109   0.0001617  -0.0001721
    3   0.0000000  -0.0000000   0.0000000  -0.0000000  -0.0000000   0.0000000
 Max gradient component =       3.291E-03
 RMS gradient           =       1.285E-03
 Gradient time:  CPU 10.32 s  wall 2.68 s
 Geometry Optimization Parameters
   NAtoms,    NIC,     NZ,  NCons,   NDum,   NFix, NCnnct, MaxDiis
        6      37       0       0       0       0       0       0

 Cartesian Hessian Update
 Hessian Updated using BFGS Update


** GEOMETRY OPTIMIZATION IN DELOCALIZED INTERNAL COORDINATES **
   Searching for a Minimum

   Optimization Cycle:  15

                       Coordinates (Angstroms)
     ATOM                X               Y               Z
      1  H         0.3464417633   -1.6090311373    0.0000000000
      2  Br       -2.5316258347   -0.7680929015    0.0000000000
      3  I         2.1483381328    0.4692698693    0.0000000000
      4  F        -0.9619962065    1.4338131939    0.0000000000
      5  C         0.3069586375   -0.5329247682    0.0000000000
      6  C        -0.8543249906    0.1066538013    0.0000000000
   Point Group: cs    Number of degrees of freedom:     9


   Energy is  -9670.334314510

 Hessian Updated using BFGS Update

  9 Hessian modes will be used to form the next step
  Hessian Eigenvalues:
     0.046528    0.096018    0.166852    0.247452    0.316955    0.377731
     0.395039    0.676201    1.027423

 Minimum Search - Taking Simple RFO Step
 Searching for Lamda that Minimizes Along All modes
 Value Taken    Lamda =  -0.00008039
 Step Taken.  Stepsize is  0.026148

                             Maximum     Tolerance    Cnvgd?
         Gradient           0.002146      0.000300      NO
         Displacement       0.012254      0.001200      NO
         Energy change     -0.000059      0.000001      NO


 New Cartesian Coordinates Obtained by Inverse Iteration

 Displacement from previous Coordinates is:  0.032991
 ----------------------------------------------------------------
             Standard Nuclear Orientation (Angstroms)
    I     Atom           X                Y                Z
 ----------------------------------------------------------------
    1      H       0.3534832235    -1.6132494103     0.0000000000
    2      Br     -2.5407904175    -0.7595185026     0.0000000000
    3      I       2.1499270233     0.4752509900     0.0000000000
    4      F      -0.9635016422     1.4303967393     0.0000000000
    5      C       0.3071801399    -0.5368062642     0.0000000000
    6      C      -0.8525068253     0.1036145051     0.0000000000
 ----------------------------------------------------------------
 Molecular Point Group                 Cs    NOp =  2
 Largest Abelian Subgroup              Cs    NOp =  2
 Nuclear Repulsion Energy =   645.0810343526 hartrees
 There are       55 alpha and       55 beta electrons
 Applying Cartesian multipole field
    Component          Value
    ---------          -----
     (2,0,0)        1.00000E-11
     (0,2,0)        2.00000E-11
     (0,0,2)       -3.00000E-11
 Nucleus-field energy     =     0.0000000212 hartrees
 Requested basis set is 6-311++G(d,p)
 There are 66 shells and 183 basis functions
 A cutoff of  1.0D-11 yielded   1745 shell pairs
 There are     14128 function pairs (     15815 Cartesian)
 Smallest overlap matrix eigenvalue = 7.15E-05
 Guess MOs from SCF MO coefficient file

 -----------------------------------------------------------------------
  General SCF calculation program by
  Eric Jon Sundstrom, Paul Horn, Yuezhi Mao, Dmitri Zuev, Alec White,
  David Stuck, Shaama M.S., Shane Yost, Joonho Lee, David Small,
  Daniel Levine, Susi Lehtola, Hugh Burton, Evgeny Epifanovsky
 -----------------------------------------------------------------------
 Exchange:     0.2000 Hartree-Fock + 0.0800 Slater + 0.7200 B88
 Correlation:  0.1900 VWN1RPA + 0.8100 LYP
 Using SG-1 standard quadrature grid
 using 4 threads for integral computing
 -------------------------------------------------------
 OpenMP Integral computing Module                
 Release: version 2.0, May 2017, Q-Chem Inc. Pleasanton 
 -------------------------------------------------------
 -------------------------------------------------------
 OpenMP BLAS3 based DFT computing Module                
 Release: version 1.0, May 2013, Q-Chem Inc. Pittsburgh 
 -------------------------------------------------------
 A restricted SCF calculation will be
 performed using DIIS
 SCF converges when DIIS error is below 1.0e-08
 ---------------------------------------
  Cycle       Energy         DIIS error
 ---------------------------------------
    1   -9670.3343187240      7.72e-05  
    2   -9670.3343588700      2.19e-05  
    3   -9670.3343572008      2.94e-05  
    4   -9670.3343611673      6.21e-06  
    5   -9670.3343612954      2.21e-06  
    6   -9670.3343613086      9.14e-07  
    7   -9670.3343613119      1.67e-07  
    8   -9670.3343613121      8.68e-08  
    9   -9670.3343613120      1.60e-08  
   10   -9670.3343613120      4.23e-09  Convergence criterion met
 ---------------------------------------
 SCF time:   CPU 29.62s  wall 8.00s 
 SCF   energy in the final basis set =    -9670.3343613120
 Total energy in the final basis set =    -9670.3343613120

 --------------------------------------------------------------
             Orbital Energies (a.u.) and Symmetries
 --------------------------------------------------------------

 Alpha MOs, Restricted
 -- Occupied --                  
******* -482.86 -176.32 -165.72 -165.72 -165.72  -62.52  -56.34
  1 A'    2 A'    3 A'    4 A'    1 A"    5 A'    6 A'    7 A'                 
-56.333 -56.333 -35.813 -31.307 -31.301 -31.300 -24.734 -22.957
  2 A"    8 A'    9 A'   10 A'    3 A"   11 A'   12 A'   13 A'                 
-22.956 -22.956 -22.951 -22.951 -10.335 -10.242  -8.726  -6.558
  4 A"   14 A'   15 A'    5 A"   16 A'   17 A'   18 A'   19 A'                 
 -6.544  -6.544  -6.363  -4.776  -4.760  -4.760  -2.669  -2.665
  6 A"   20 A'   21 A'   22 A'    7 A"   23 A'   24 A'   25 A'                 
 -2.665  -2.653  -2.653  -2.041  -2.037  -2.036  -2.023  -2.023
  8 A"   26 A'    9 A"   27 A'   10 A"   28 A'   29 A'   11 A"                 
 -1.279  -0.861  -0.790  -0.672  -0.622  -0.542  -0.513  -0.510
 30 A'   31 A'   32 A'   33 A'   34 A'   35 A'   12 A"   36 A'                 
 -0.430  -0.390  -0.362  -0.325  -0.317  -0.283  -0.258
 37 A'   38 A'   13 A"   39 A'   14 A"   40 A'   15 A"                         
 -- Virtual --                   
 -0.070  -0.034  -0.021  -0.007   0.028   0.036   0.052   0.064
 41 A'   16 A"   42 A'   43 A'   44 A'   45 A'   17 A"   46 A'                 
  0.073   0.085   0.086   0.098   0.110   0.122   0.140   0.144
 47 A'   18 A"   48 A'   19 A"   49 A'   50 A'   51 A'   52 A'                 
  0.156   0.186   0.213   0.224   0.268   0.292   0.306   0.309
 53 A'   54 A'   55 A'   20 A"   56 A'   21 A"   57 A'   58 A'                 
  0.316   0.377   0.387   0.396   0.411   0.414   0.426   0.448
 59 A'   60 A'   61 A'   22 A"   23 A"   24 A"   62 A'   63 A'                 
  0.459   0.466   0.472   0.495   0.541   0.574   0.578   0.587
 64 A'   65 A'   25 A"   66 A'   26 A"   27 A"   67 A'   68 A'                 
  0.622   0.655   0.669   0.713   0.725   0.742   0.824   0.873
 69 A'   70 A'   28 A"   71 A'   72 A'   73 A'   74 A'   75 A'                 
  0.945   0.959   1.094   1.146   1.292   1.309   1.335   1.354
 76 A'   77 A'   29 A"   30 A"   31 A"   78 A'   79 A'   32 A"                 
  1.396   1.444   1.445   1.503   1.550   1.617   1.770   1.797
 80 A'   33 A"   81 A'   82 A'   83 A'   84 A'   85 A'   34 A"                 
  1.838   1.907   1.939   2.015   2.041   2.115   2.176   2.268
 86 A'   87 A'   35 A"   36 A"   88 A'   89 A'   90 A'   91 A'                 
  2.580   2.612   2.626   2.806   2.885   3.027   3.234   3.686
 92 A'   37 A"   93 A'   38 A"   94 A'   95 A'   96 A'   97 A'                 
  3.745   3.803   3.947   3.955   3.982   3.988   4.002   4.008
 39 A"   98 A'   40 A"   41 A"   99 A'   42 A"  100 A'   43 A"                 
  4.024   4.056   4.094   4.195   4.243   4.352   4.406   4.775
101 A'   44 A"  102 A'  103 A'  104 A'  105 A'  106 A'  107 A'                 
  5.988   6.026   6.066   6.269   6.371   6.551   6.683   7.527
 45 A"  108 A'  109 A'   46 A"  110 A'  111 A'  112 A'   47 A"                 
  7.566   7.663  23.427  24.152  27.841  28.330  28.359  28.376
113 A'  114 A'  115 A'  116 A'  117 A'   48 A"  118 A'  119 A'                 
 28.527  28.540  28.549  28.588  28.684  47.871  66.727 127.875
 49 A"  120 A'   50 A"  121 A'  122 A'  123 A'  124 A'   51 A"                 
127.898 127.926 151.639 289.723 289.761 289.8841020.6571901.801
125 A'  126 A'  127 A'   52 A"  128 A'  129 A'  130 A'  131 A'                 

 Beta MOs, Restricted
 -- Occupied --                  
******* -482.86 -176.32 -165.72 -165.72 -165.72  -62.52  -56.34
  1 A'    2 A'    3 A'    4 A'    1 A"    5 A'    6 A'    7 A'                 
-56.333 -56.333 -35.813 -31.307 -31.301 -31.300 -24.734 -22.957
  2 A"    8 A'    9 A'   10 A'    3 A"   11 A'   12 A'   13 A'                 
-22.956 -22.956 -22.951 -22.951 -10.335 -10.242  -8.726  -6.558
  4 A"   14 A'   15 A'    5 A"   16 A'   17 A'   18 A'   19 A'                 
 -6.544  -6.544  -6.363  -4.776  -4.760  -4.760  -2.669  -2.665
  6 A"   20 A'   21 A'   22 A'    7 A"   23 A'   24 A'   25 A'                 
 -2.665  -2.653  -2.653  -2.041  -2.037  -2.036  -2.023  -2.023
  8 A"   26 A'    9 A"   27 A'   10 A"   28 A'   29 A'   11 A"                 
 -1.279  -0.861  -0.790  -0.672  -0.622  -0.542  -0.513  -0.510
 30 A'   31 A'   32 A'   33 A'   34 A'   35 A'   12 A"   36 A'                 
 -0.430  -0.390  -0.362  -0.325  -0.317  -0.283  -0.258
 37 A'   38 A'   13 A"   39 A'   14 A"   40 A'   15 A"                         
 -- Virtual --                   
 -0.070  -0.034  -0.021  -0.007   0.028   0.036   0.052   0.064
 41 A'   16 A"   42 A'   43 A'   44 A'   45 A'   17 A"   46 A'                 
  0.073   0.085   0.086   0.098   0.110   0.122   0.140   0.144
 47 A'   18 A"   48 A'   19 A"   49 A'   50 A'   51 A'   52 A'                 
  0.156   0.186   0.213   0.224   0.268   0.292   0.306   0.309
 53 A'   54 A'   55 A'   20 A"   56 A'   21 A"   57 A'   58 A'                 
  0.316   0.377   0.387   0.396   0.411   0.414   0.426   0.448
 59 A'   60 A'   61 A'   22 A"   23 A"   24 A"   62 A'   63 A'                 
  0.459   0.466   0.472   0.495   0.541   0.574   0.578   0.587
 64 A'   65 A'   25 A"   66 A'   26 A"   27 A"   67 A'   68 A'                 
  0.622   0.655   0.669   0.713   0.725   0.742   0.824   0.873
 69 A'   70 A'   28 A"   71 A'   72 A'   73 A'   74 A'   75 A'                 
  0.945   0.959   1.094   1.146   1.292   1.309   1.335   1.354
 76 A'   77 A'   29 A"   30 A"   31 A"   78 A'   79 A'   32 A"                 
  1.396   1.444   1.445   1.503   1.550   1.617   1.770   1.797
 80 A'   33 A"   81 A'   82 A'   83 A'   84 A'   85 A'   34 A"                 
  1.838   1.907   1.939   2.015   2.041   2.115   2.176   2.268
 86 A'   87 A'   35 A"   36 A"   88 A'   89 A'   90 A'   91 A'                 
  2.580   2.612   2.626   2.806   2.885   3.027   3.234   3.686
 92 A'   37 A"   93 A'   38 A"   94 A'   95 A'   96 A'   97 A'                 
  3.745   3.803   3.947   3.955   3.982   3.988   4.002   4.008
 39 A"   98 A'   40 A"   41 A"   99 A'   42 A"  100 A'   43 A"                 
  4.024   4.056   4.094   4.195   4.243   4.352   4.406   4.775
101 A'   44 A"  102 A'  103 A'  104 A'  105 A'  106 A'  107 A'                 
  5.988   6.026   6.066   6.269   6.371   6.551   6.683   7.527
 45 A"  108 A'  109 A'   46 A"  110 A'  111 A'  112 A'   47 A"                 
  7.566   7.663  23.427  24.152  27.841  28.330  28.359  28.376
113 A'  114 A'  115 A'  116 A'  117 A'   48 A"  118 A'  119 A'                 
 28.527  28.540  28.549  28.588  28.684  47.871  66.727 127.875
 49 A"  120 A'   50 A"  121 A'  122 A'  123 A'  124 A'   51 A"                 
127.898 127.926 151.639 289.723 289.761 289.8841020.6571901.801
125 A'  126 A'  127 A'   52 A"  128 A'  129 A'  130 A'  131 A'                 
 --------------------------------------------------------------

          Ground-State Mulliken Net Atomic Charges

     Atom                 Charge (a.u.)
  ----------------------------------------
      1 H                     0.201149
      2 Br                   -0.013711
      3 I                     0.096504
      4 F                    -0.047209
      5 C                    -0.165195
      6 C                    -0.071538
  ----------------------------------------
  Sum of atomic charges =     0.000000

 -----------------------------------------------------------------
                    Cartesian Multipole Moments
 -----------------------------------------------------------------
    Charge (ESU x 10^10)
                 0.0000
    Dipole Moment (Debye)
         X       0.0817      Y      -1.2436      Z       0.0000
       Tot       1.2463
    Quadrupole Moments (Debye-Ang)
        XX     -60.6612     XY       2.2773     YY     -62.6930
        XZ      -0.0000     YZ      -0.0000     ZZ     -64.7154
    Octopole Moments (Debye-Ang^2)
       XXX     -20.6772    XXY      -1.6291    XYY      -4.8775
       YYY     -15.0425    XXZ       0.0000    XYZ      -0.0000
       YYZ      -0.0000    XZZ      -8.0073    YZZ      -2.4067
       ZZZ       0.0000
    Hexadecapole Moments (Debye-Ang^3)
      XXXX   -1515.8447   XXXY    -111.0935   XXYY    -300.0569
      XYYY    -162.0484   YYYY    -255.1431   XXXZ       0.0000
      XXYZ      -0.0000   XYYZ       0.0000   YYYZ      -0.0000
      XXZZ    -291.1978   XYZZ     -57.0970   YYZZ     -57.7514
      XZZZ      -0.0000   YZZZ      -0.0000   ZZZZ     -81.7366
 -----------------------------------------------------------------
 Calculating analytic gradient of the SCF energy
 Gradient of SCF Energy
            1           2           3           4           5           6
    1  -0.0005275  -0.0006761  -0.0014864   0.0004033   0.0016335   0.0006531
    2   0.0004485  -0.0001535  -0.0006175   0.0004627   0.0001096  -0.0002499
    3   0.0000000  -0.0000000   0.0000000  -0.0000000  -0.0000000   0.0000000
 Max gradient component =       1.634E-03
 RMS gradient           =       6.279E-04
 Gradient time:  CPU 10.36 s  wall 2.70 s
 Geometry Optimization Parameters
   NAtoms,    NIC,     NZ,  NCons,   NDum,   NFix, NCnnct, MaxDiis
        6      37       0       0       0       0       0       0

 Cartesian Hessian Update
 Hessian Updated using BFGS Update


** GEOMETRY OPTIMIZATION IN DELOCALIZED INTERNAL COORDINATES **
   Searching for a Minimum

   Optimization Cycle:  16

                       Coordinates (Angstroms)
     ATOM                X               Y               Z
      1  H         0.3534832235   -1.6132494103    0.0000000000
      2  Br       -2.5407904175   -0.7595185026    0.0000000000
      3  I         2.1499270233    0.4752509900    0.0000000000
      4  F        -0.9635016422    1.4303967393    0.0000000000
      5  C         0.3071801399   -0.5368062642    0.0000000000
      6  C        -0.8525068253    0.1036145051    0.0000000000
   Point Group: cs    Number of degrees of freedom:     9


   Energy is  -9670.334361312

 Hessian Updated using BFGS Update

  9 Hessian modes will be used to form the next step
  Hessian Eigenvalues:
     0.046916    0.087843    0.166292    0.250454    0.289167    0.368734
     0.396593    0.670589    1.038579

 Minimum Search - Taking Simple RFO Step
 Searching for Lamda that Minimizes Along All modes
 Value Taken    Lamda =  -0.00001001
 Step Taken.  Stepsize is  0.007353

                             Maximum     Tolerance    Cnvgd?
         Gradient           0.001087      0.000300      NO
         Displacement       0.003693      0.001200      NO
         Energy change     -0.000047      0.000001      NO


 New Cartesian Coordinates Obtained by Inverse Iteration

 Displacement from previous Coordinates is:  0.008671
 ----------------------------------------------------------------
             Standard Nuclear Orientation (Angstroms)
    I     Atom           X                Y                Z
 ----------------------------------------------------------------
    1      H       0.3546886719    -1.6131832915     0.0000000000
    2      Br     -2.5416569413    -0.7590410396     0.0000000000
    3      I       2.1527823683     0.4739738119     0.0000000000
    4      F      -0.9663744251     1.4301676067     0.0000000000
    5      C       0.3069549577    -0.5362822439     0.0000000000
    6      C      -0.8526031298     0.1040532139     0.0000000000
 ----------------------------------------------------------------
 Molecular Point Group                 Cs    NOp =  2
 Largest Abelian Subgroup              Cs    NOp =  2
 Nuclear Repulsion Energy =   644.7001348085 hartrees
 There are       55 alpha and       55 beta electrons
 Applying Cartesian multipole field
    Component          Value
    ---------          -----
     (2,0,0)        1.00000E-11
     (0,2,0)        2.00000E-11
     (0,0,2)       -3.00000E-11
 Nucleus-field energy     =     0.0000000212 hartrees
 Requested basis set is 6-311++G(d,p)
 There are 66 shells and 183 basis functions
 A cutoff of  1.0D-11 yielded   1745 shell pairs
 There are     14128 function pairs (     15815 Cartesian)
 Smallest overlap matrix eigenvalue = 7.13E-05
 Guess MOs from SCF MO coefficient file

 -----------------------------------------------------------------------
  General SCF calculation program by
  Eric Jon Sundstrom, Paul Horn, Yuezhi Mao, Dmitri Zuev, Alec White,
  David Stuck, Shaama M.S., Shane Yost, Joonho Lee, David Small,
  Daniel Levine, Susi Lehtola, Hugh Burton, Evgeny Epifanovsky
 -----------------------------------------------------------------------
 Exchange:     0.2000 Hartree-Fock + 0.0800 Slater + 0.7200 B88
 Correlation:  0.1900 VWN1RPA + 0.8100 LYP
 Using SG-1 standard quadrature grid
 using 4 threads for integral computing
 -------------------------------------------------------
 OpenMP Integral computing Module                
 Release: version 2.0, May 2017, Q-Chem Inc. Pleasanton 
 -------------------------------------------------------
 -------------------------------------------------------
 OpenMP BLAS3 based DFT computing Module                
 Release: version 1.0, May 2013, Q-Chem Inc. Pittsburgh 
 -------------------------------------------------------
 A restricted SCF calculation will be
 performed using DIIS
 SCF converges when DIIS error is below 1.0e-08
 ---------------------------------------
  Cycle       Energy         DIIS error
 ---------------------------------------
    1   -9670.3343647070      2.46e-05  
    2   -9670.3343680815      7.87e-06  
    3   -9670.3343677711      1.14e-05  
    4   -9670.3343683443      1.73e-06  
    5   -9670.3343683531      8.87e-07  
    6   -9670.3343683559      2.12e-07  
    7   -9670.3343683559      5.78e-08  
    8   -9670.3343683561      2.47e-08  
    9   -9670.3343683559      5.62e-09  Convergence criterion met
 ---------------------------------------
 SCF time:   CPU 26.63s  wall 7.00s 
 SCF   energy in the final basis set =    -9670.3343683559
 Total energy in the final basis set =    -9670.3343683559

 --------------------------------------------------------------
             Orbital Energies (a.u.) and Symmetries
 --------------------------------------------------------------

 Alpha MOs, Restricted
 -- Occupied --                  
******* -482.86 -176.32 -165.72 -165.72 -165.72  -62.52  -56.34
  1 A'    2 A'    3 A'    4 A'    1 A"    5 A'    6 A'    7 A'                 
-56.333 -56.333 -35.814 -31.307 -31.301 -31.300 -24.734 -22.957
  2 A"    8 A'    9 A'   10 A'    3 A"   11 A'   12 A'   13 A'                 
-22.956 -22.956 -22.951 -22.951 -10.335 -10.242  -8.726  -6.558
  4 A"   14 A'   15 A'    5 A"   16 A'   17 A'   18 A'   19 A'                 
 -6.544  -6.544  -6.363  -4.776  -4.760  -4.760  -2.668  -2.664
  6 A"   20 A'   21 A'   22 A'    7 A"   23 A'   24 A'   25 A'                 
 -2.664  -2.653  -2.653  -2.041  -2.037  -2.036  -2.023  -2.023
  8 A"   26 A'    9 A"   27 A'   10 A"   28 A'   29 A'   11 A"                 
 -1.279  -0.861  -0.790  -0.672  -0.623  -0.542  -0.513  -0.510
 30 A'   31 A'   32 A'   33 A'   34 A'   35 A'   12 A"   36 A'                 
 -0.430  -0.390  -0.361  -0.325  -0.317  -0.283  -0.258
 37 A'   38 A'   13 A"   39 A'   14 A"   40 A'   15 A"                         
 -- Virtual --                   
 -0.070  -0.034  -0.021  -0.007   0.028   0.036   0.052   0.064
 41 A'   16 A"   42 A'   43 A'   44 A'   45 A'   17 A"   46 A'                 
  0.073   0.085   0.086   0.098   0.110   0.122   0.140   0.144
 47 A'   18 A"   48 A'   19 A"   49 A'   50 A'   51 A'   52 A'                 
  0.156   0.186   0.213   0.224   0.268   0.292   0.306   0.309
 53 A'   54 A'   55 A'   20 A"   56 A'   21 A"   57 A'   58 A'                 
  0.316   0.377   0.387   0.396   0.411   0.414   0.426   0.448
 59 A'   60 A'   61 A'   22 A"   23 A"   24 A"   62 A'   63 A'                 
  0.459   0.466   0.472   0.495   0.541   0.574   0.578   0.587
 64 A'   65 A'   25 A"   66 A'   26 A"   27 A"   67 A'   68 A'                 
  0.622   0.655   0.669   0.713   0.724   0.742   0.823   0.873
 69 A'   70 A'   28 A"   71 A'   72 A'   73 A'   74 A'   75 A'                 
  0.945   0.959   1.094   1.146   1.292   1.309   1.334   1.354
 76 A'   77 A'   29 A"   30 A"   31 A"   78 A'   79 A'   32 A"                 
  1.395   1.443   1.444   1.503   1.551   1.617   1.770   1.796
 80 A'   33 A"   81 A'   82 A'   83 A'   84 A'   85 A'   34 A"                 
  1.839   1.907   1.939   2.015   2.041   2.115   2.176   2.267
 86 A'   87 A'   35 A"   36 A"   88 A'   89 A'   90 A'   91 A'                 
  2.581   2.611   2.626   2.806   2.884   3.027   3.234   3.685
 92 A'   37 A"   93 A'   38 A"   94 A'   95 A'   96 A'   97 A'                 
  3.744   3.802   3.947   3.955   3.982   3.988   4.003   4.008
 39 A"   98 A'   40 A"   41 A"   99 A'   42 A"  100 A'   43 A"                 
  4.024   4.056   4.094   4.195   4.243   4.351   4.406   4.775
101 A'   44 A"  102 A'  103 A'  104 A'  105 A'  106 A'  107 A'                 
  5.988   6.026   6.065   6.269   6.371   6.551   6.683   7.527
 45 A"  108 A'  109 A'   46 A"  110 A'  111 A'  112 A'   47 A"                 
  7.566   7.663  23.427  24.152  27.841  28.330  28.359  28.376
113 A'  114 A'  115 A'  116 A'  117 A'   48 A"  118 A'  119 A'                 
 28.527  28.540  28.548  28.588  28.684  47.871  66.727 127.875
 49 A"  120 A'   50 A"  121 A'  122 A'  123 A'  124 A'   51 A"                 
127.898 127.926 151.639 289.723 289.761 289.8841020.6561901.801
125 A'  126 A'  127 A'   52 A"  128 A'  129 A'  130 A'  131 A'                 

 Beta MOs, Restricted
 -- Occupied --                  
******* -482.86 -176.32 -165.72 -165.72 -165.72  -62.52  -56.34
  1 A'    2 A'    3 A'    4 A'    1 A"    5 A'    6 A'    7 A'                 
-56.333 -56.333 -35.814 -31.307 -31.301 -31.300 -24.734 -22.957
  2 A"    8 A'    9 A'   10 A'    3 A"   11 A'   12 A'   13 A'                 
-22.956 -22.956 -22.951 -22.951 -10.335 -10.242  -8.726  -6.558
  4 A"   14 A'   15 A'    5 A"   16 A'   17 A'   18 A'   19 A'                 
 -6.544  -6.544  -6.363  -4.776  -4.760  -4.760  -2.668  -2.664
  6 A"   20 A'   21 A'   22 A'    7 A"   23 A'   24 A'   25 A'                 
 -2.664  -2.653  -2.653  -2.041  -2.037  -2.036  -2.023  -2.023
  8 A"   26 A'    9 A"   27 A'   10 A"   28 A'   29 A'   11 A"                 
 -1.279  -0.861  -0.790  -0.672  -0.623  -0.542  -0.513  -0.510
 30 A'   31 A'   32 A'   33 A'   34 A'   35 A'   12 A"   36 A'                 
 -0.430  -0.390  -0.361  -0.325  -0.317  -0.283  -0.258
 37 A'   38 A'   13 A"   39 A'   14 A"   40 A'   15 A"                         
 -- Virtual --                   
 -0.070  -0.034  -0.021  -0.007   0.028   0.036   0.052   0.064
 41 A'   16 A"   42 A'   43 A'   44 A'   45 A'   17 A"   46 A'                 
  0.073   0.085   0.086   0.098   0.110   0.122   0.140   0.144
 47 A'   18 A"   48 A'   19 A"   49 A'   50 A'   51 A'   52 A'                 
  0.156   0.186   0.213   0.224   0.268   0.292   0.306   0.309
 53 A'   54 A'   55 A'   20 A"   56 A'   21 A"   57 A'   58 A'                 
  0.316   0.377   0.387   0.396   0.411   0.414   0.426   0.448
 59 A'   60 A'   61 A'   22 A"   23 A"   24 A"   62 A'   63 A'                 
  0.459   0.466   0.472   0.495   0.541   0.574   0.578   0.587
 64 A'   65 A'   25 A"   66 A'   26 A"   27 A"   67 A'   68 A'                 
  0.622   0.655   0.669   0.713   0.724   0.742   0.823   0.873
 69 A'   70 A'   28 A"   71 A'   72 A'   73 A'   74 A'   75 A'                 
  0.945   0.959   1.094   1.146   1.292   1.309   1.334   1.354
 76 A'   77 A'   29 A"   30 A"   31 A"   78 A'   79 A'   32 A"                 
  1.395   1.443   1.444   1.503   1.551   1.617   1.770   1.796
 80 A'   33 A"   81 A'   82 A'   83 A'   84 A'   85 A'   34 A"                 
  1.839   1.907   1.939   2.015   2.041   2.115   2.176   2.267
 86 A'   87 A'   35 A"   36 A"   88 A'   89 A'   90 A'   91 A'                 
  2.581   2.611   2.626   2.806   2.884   3.027   3.234   3.685
 92 A'   37 A"   93 A'   38 A"   94 A'   95 A'   96 A'   97 A'                 
  3.744   3.802   3.947   3.955   3.982   3.988   4.003   4.008
 39 A"   98 A'   40 A"   41 A"   99 A'   42 A"  100 A'   43 A"                 
  4.024   4.056   4.094   4.195   4.243   4.351   4.406   4.775
101 A'   44 A"  102 A'  103 A'  104 A'  105 A'  106 A'  107 A'                 
  5.988   6.026   6.065   6.269   6.371   6.551   6.683   7.527
 45 A"  108 A'  109 A'   46 A"  110 A'  111 A'  112 A'   47 A"                 
  7.566   7.663  23.427  24.152  27.841  28.330  28.359  28.376
113 A'  114 A'  115 A'  116 A'  117 A'   48 A"  118 A'  119 A'                 
 28.527  28.540  28.548  28.588  28.684  47.871  66.727 127.875
 49 A"  120 A'   50 A"  121 A'  122 A'  123 A'  124 A'   51 A"                 
127.898 127.926 151.639 289.723 289.761 289.8841020.6561901.801
125 A'  126 A'  127 A'   52 A"  128 A'  129 A'  130 A'  131 A'                 
 --------------------------------------------------------------

          Ground-State Mulliken Net Atomic Charges

     Atom                 Charge (a.u.)
  ----------------------------------------
      1 H                     0.201564
      2 Br                   -0.014134
      3 I                     0.096228
      4 F                    -0.047008
      5 C                    -0.164749
      6 C                    -0.071900
  ----------------------------------------
  Sum of atomic charges =     0.000000

 -----------------------------------------------------------------
                    Cartesian Multipole Moments
 -----------------------------------------------------------------
    Charge (ESU x 10^10)
                 0.0000
    Dipole Moment (Debye)
         X       0.0873      Y      -1.2408      Z      -0.0000
       Tot       1.2439
    Quadrupole Moments (Debye-Ang)
        XX     -60.6640     XY       2.2650     YY     -62.6994
        XZ       0.0000     YZ      -0.0000     ZZ     -64.7205
    Octopole Moments (Debye-Ang^2)
       XXX     -20.7369    XXY      -1.5949    XYY      -4.9293
       YYY     -14.9657    XXZ      -0.0000    XYZ      -0.0000
       YYZ      -0.0000    XZZ      -8.0594    YZZ      -2.3793
       ZZZ      -0.0000
    Hexadecapole Moments (Debye-Ang^3)
      XXXX   -1518.2295   XXXY    -110.9152   XXYY    -300.5619
      XYYY    -161.9271   YYYY    -254.8647   XXXZ       0.0000
      XXYZ       0.0000   XYYZ       0.0000   YYYZ       0.0000
      XXZZ    -291.6791   XYZZ     -57.0332   YYZZ     -57.7034
      XZZZ      -0.0000   YZZZ      -0.0000   ZZZZ     -81.7526
 -----------------------------------------------------------------
 Calculating analytic gradient of the SCF energy
 Gradient of SCF Energy
            1           2           3           4           5           6
    1  -0.0003502  -0.0008605  -0.0010061   0.0000352   0.0010623   0.0011193
    2   0.0000633  -0.0000524  -0.0005578   0.0001864   0.0003638  -0.0000033
    3   0.0000000   0.0000000  -0.0000000  -0.0000000  -0.0000000   0.0000000
 Max gradient component =       1.119E-03
 RMS gradient           =       5.133E-04
 Gradient time:  CPU 10.37 s  wall 2.70 s
 Geometry Optimization Parameters
   NAtoms,    NIC,     NZ,  NCons,   NDum,   NFix, NCnnct, MaxDiis
        6      37       0       0       0       0       0       0

 Cartesian Hessian Update
 Hessian Updated using BFGS Update


** GEOMETRY OPTIMIZATION IN DELOCALIZED INTERNAL COORDINATES **
   Searching for a Minimum

   Optimization Cycle:  17

                       Coordinates (Angstroms)
     ATOM                X               Y               Z
      1  H         0.3546886719   -1.6131832915    0.0000000000
      2  Br       -2.5416569413   -0.7590410396    0.0000000000
      3  I         2.1527823683    0.4739738119    0.0000000000
      4  F        -0.9663744251    1.4301676067    0.0000000000
      5  C         0.3069549577   -0.5362822439    0.0000000000
      6  C        -0.8526031298    0.1040532139    0.0000000000
   Point Group: cs    Number of degrees of freedom:     9


   Energy is  -9670.334368356

 Hessian Updated using BFGS Update

  9 Hessian modes will be used to form the next step
  Hessian Eigenvalues:
     0.046601    0.092227    0.155671    0.211976    0.260118    0.351785
     0.391272    0.651233    0.906094

 Minimum Search - Taking Simple RFO Step
 Searching for Lamda that Minimizes Along All modes
 Value Taken    Lamda =  -0.00000579
 Step Taken.  Stepsize is  0.005477

                             Maximum     Tolerance    Cnvgd?
         Gradient           0.000823      0.000300      NO
         Displacement       0.002590      0.001200      NO
         Energy change     -0.000007      0.000001      NO


 New Cartesian Coordinates Obtained by Inverse Iteration

 Displacement from previous Coordinates is:  0.007988
 ----------------------------------------------------------------
             Standard Nuclear Orientation (Angstroms)
    I     Atom           X                Y                Z
 ----------------------------------------------------------------
    1      H       0.3550440578    -1.6126927539     0.0000000000
    2      Br     -2.5414008223    -0.7598079021     0.0000000000
    3      I       2.1554782069     0.4722986867     0.0000000000
    4      F      -0.9685242140     1.4304519439     0.0000000000
    5      C       0.3063593161    -0.5355270327     0.0000000000
    6      C      -0.8531650427     0.1049651156     0.0000000000
 ----------------------------------------------------------------
 Molecular Point Group                 Cs    NOp =  2
 Largest Abelian Subgroup              Cs    NOp =  2
 Nuclear Repulsion Energy =   644.3947870177 hartrees
 There are       55 alpha and       55 beta electrons
 Applying Cartesian multipole field
    Component          Value
    ---------          -----
     (2,0,0)        1.00000E-11
     (0,2,0)        2.00000E-11
     (0,0,2)       -3.00000E-11
 Nucleus-field energy     =     0.0000000213 hartrees
 Requested basis set is 6-311++G(d,p)
 There are 66 shells and 183 basis functions
 A cutoff of  1.0D-11 yielded   1745 shell pairs
 There are     14128 function pairs (     15815 Cartesian)
 Smallest overlap matrix eigenvalue = 7.14E-05
 Guess MOs from SCF MO coefficient file

 -----------------------------------------------------------------------
  General SCF calculation program by
  Eric Jon Sundstrom, Paul Horn, Yuezhi Mao, Dmitri Zuev, Alec White,
  David Stuck, Shaama M.S., Shane Yost, Joonho Lee, David Small,
  Daniel Levine, Susi Lehtola, Hugh Burton, Evgeny Epifanovsky
 -----------------------------------------------------------------------
 Exchange:     0.2000 Hartree-Fock + 0.0800 Slater + 0.7200 B88
 Correlation:  0.1900 VWN1RPA + 0.8100 LYP
 Using SG-1 standard quadrature grid
 using 4 threads for integral computing
 -------------------------------------------------------
 OpenMP Integral computing Module                
 Release: version 2.0, May 2017, Q-Chem Inc. Pleasanton 
 -------------------------------------------------------
 -------------------------------------------------------
 OpenMP BLAS3 based DFT computing Module                
 Release: version 1.0, May 2013, Q-Chem Inc. Pittsburgh 
 -------------------------------------------------------
 A restricted SCF calculation will be
 performed using DIIS
 SCF converges when DIIS error is below 1.0e-08
 ---------------------------------------
  Cycle       Energy         DIIS error
 ---------------------------------------
    1   -9670.3343697402      2.03e-05  
    2   -9670.3343719141      8.64e-06  
    3   -9670.3343716988      1.12e-05  
    4   -9670.3343722167      1.71e-06  
    5   -9670.3343722285      6.39e-07  
    6   -9670.3343722302      2.07e-07  
    7   -9670.3343722301      5.77e-08  
    8   -9670.3343722302      1.99e-08  
    9   -9670.3343722302      5.80e-09  Convergence criterion met
 ---------------------------------------
 SCF time:   CPU 26.64s  wall 7.00s 
 SCF   energy in the final basis set =    -9670.3343722302
 Total energy in the final basis set =    -9670.3343722302

 --------------------------------------------------------------
             Orbital Energies (a.u.) and Symmetries
 --------------------------------------------------------------

 Alpha MOs, Restricted
 -- Occupied --                  
******* -482.86 -176.32 -165.72 -165.72 -165.72  -62.52  -56.34
  1 A'    2 A'    3 A'    4 A'    1 A"    5 A'    6 A'    7 A'                 
-56.333 -56.333 -35.814 -31.307 -31.301 -31.300 -24.734 -22.957
  2 A"    8 A'    9 A'   10 A'    3 A"   11 A'   12 A'   13 A'                 
-22.956 -22.956 -22.951 -22.951 -10.335 -10.243  -8.726  -6.558
  4 A"   14 A'   15 A'    5 A"   16 A'   17 A'   18 A'   19 A'                 
 -6.544  -6.544  -6.363  -4.776  -4.760  -4.760  -2.668  -2.664
  6 A"   20 A'   21 A'   22 A'    7 A"   23 A'   24 A'    8 A"                 
 -2.664  -2.653  -2.653  -2.041  -2.037  -2.036  -2.023  -2.023
 25 A'   26 A'    9 A"   27 A'   10 A"   28 A'   29 A'   11 A"                 
 -1.279  -0.861  -0.790  -0.672  -0.623  -0.542  -0.514  -0.510
 30 A'   31 A'   32 A'   33 A'   34 A'   35 A'   12 A"   36 A'                 
 -0.430  -0.389  -0.361  -0.325  -0.317  -0.283  -0.258
 37 A'   38 A'   13 A"   39 A'   14 A"   40 A'   15 A"                         
 -- Virtual --                   
 -0.071  -0.034  -0.021  -0.007   0.028   0.036   0.052   0.064
 41 A'   16 A"   42 A'   43 A'   44 A'   45 A'   17 A"   46 A'                 
  0.073   0.085   0.086   0.098   0.110   0.122   0.139   0.144
 47 A'   18 A"   48 A'   19 A"   49 A'   50 A'   51 A'   52 A'                 
  0.157   0.187   0.213   0.224   0.268   0.292   0.306   0.309
 53 A'   54 A'   55 A'   20 A"   56 A'   21 A"   57 A'   58 A'                 
  0.316   0.377   0.387   0.396   0.411   0.414   0.427   0.448
 59 A'   60 A'   61 A'   22 A"   23 A"   24 A"   62 A'   63 A'                 
  0.459   0.466   0.472   0.494   0.541   0.575   0.578   0.587
 64 A'   65 A'   25 A"   66 A'   26 A"   27 A"   67 A'   68 A'                 
  0.622   0.655   0.669   0.713   0.724   0.742   0.823   0.872
 69 A'   70 A'   28 A"   71 A'   72 A'   73 A'   74 A'   75 A'                 
  0.945   0.960   1.093   1.146   1.292   1.309   1.334   1.354
 76 A'   77 A'   29 A"   30 A"   31 A"   78 A'   79 A'   32 A"                 
  1.395   1.443   1.444   1.503   1.551   1.616   1.770   1.796
 80 A'   33 A"   81 A'   82 A'   83 A'   84 A'   85 A'   34 A"                 
  1.839   1.907   1.939   2.015   2.041   2.116   2.176   2.267
 86 A'   87 A'   35 A"   36 A"   88 A'   89 A'   90 A'   91 A'                 
  2.581   2.611   2.626   2.806   2.884   3.026   3.234   3.685
 92 A'   37 A"   93 A'   38 A"   94 A'   95 A'   96 A'   97 A'                 
  3.744   3.802   3.947   3.955   3.982   3.988   4.003   4.008
 39 A"   98 A'   40 A"   41 A"   99 A'   42 A"  100 A'   43 A"                 
  4.024   4.056   4.093   4.195   4.243   4.351   4.405   4.775
101 A'   44 A"  102 A'  103 A'  104 A'  105 A'  106 A'  107 A'                 
  5.988   6.026   6.065   6.268   6.370   6.551   6.683   7.528
 45 A"  108 A'  109 A'   46 A"  110 A'  111 A'  112 A'   47 A"                 
  7.566   7.662  23.427  24.152  27.840  28.330  28.359  28.376
113 A'  114 A'  115 A'  116 A'  117 A'   48 A"  118 A'  119 A'                 
 28.527  28.540  28.548  28.588  28.684  47.871  66.727 127.875
 49 A"  120 A'   50 A"  121 A'  122 A'  123 A'  124 A'   51 A"                 
127.898 127.926 151.638 289.723 289.761 289.8841020.6561901.800
125 A'  126 A'  127 A'   52 A"  128 A'  129 A'  130 A'  131 A'                 

 Beta MOs, Restricted
 -- Occupied --                  
******* -482.86 -176.32 -165.72 -165.72 -165.72  -62.52  -56.34
  1 A'    2 A'    3 A'    4 A'    1 A"    5 A'    6 A'    7 A'                 
-56.333 -56.333 -35.814 -31.307 -31.301 -31.300 -24.734 -22.957
  2 A"    8 A'    9 A'   10 A'    3 A"   11 A'   12 A'   13 A'                 
-22.956 -22.956 -22.951 -22.951 -10.335 -10.243  -8.726  -6.558
  4 A"   14 A'   15 A'    5 A"   16 A'   17 A'   18 A'   19 A'                 
 -6.544  -6.544  -6.363  -4.776  -4.760  -4.760  -2.668  -2.664
  6 A"   20 A'   21 A'   22 A'    7 A"   23 A'   24 A'    8 A"                 
 -2.664  -2.653  -2.653  -2.041  -2.037  -2.036  -2.023  -2.023
 25 A'   26 A'    9 A"   27 A'   10 A"   28 A'   29 A'   11 A"                 
 -1.279  -0.861  -0.790  -0.672  -0.623  -0.542  -0.514  -0.510
 30 A'   31 A'   32 A'   33 A'   34 A'   35 A'   12 A"   36 A'                 
 -0.430  -0.389  -0.361  -0.325  -0.317  -0.283  -0.258
 37 A'   38 A'   13 A"   39 A'   14 A"   40 A'   15 A"                         
 -- Virtual --                   
 -0.071  -0.034  -0.021  -0.007   0.028   0.036   0.052   0.064
 41 A'   16 A"   42 A'   43 A'   44 A'   45 A'   17 A"   46 A'                 
  0.073   0.085   0.086   0.098   0.110   0.122   0.139   0.144
 47 A'   18 A"   48 A'   19 A"   49 A'   50 A'   51 A'   52 A'                 
  0.157   0.187   0.213   0.224   0.268   0.292   0.306   0.309
 53 A'   54 A'   55 A'   20 A"   56 A'   21 A"   57 A'   58 A'                 
  0.316   0.377   0.387   0.396   0.411   0.414   0.427   0.448
 59 A'   60 A'   61 A'   22 A"   23 A"   24 A"   62 A'   63 A'                 
  0.459   0.466   0.472   0.494   0.541   0.575   0.578   0.587
 64 A'   65 A'   25 A"   66 A'   26 A"   27 A"   67 A'   68 A'                 
  0.622   0.655   0.669   0.713   0.724   0.742   0.823   0.872
 69 A'   70 A'   28 A"   71 A'   72 A'   73 A'   74 A'   75 A'                 
  0.945   0.960   1.093   1.146   1.292   1.309   1.334   1.354
 76 A'   77 A'   29 A"   30 A"   31 A"   78 A'   79 A'   32 A"                 
  1.395   1.443   1.444   1.503   1.551   1.616   1.770   1.796
 80 A'   33 A"   81 A'   82 A'   83 A'   84 A'   85 A'   34 A"                 
  1.839   1.907   1.939   2.015   2.041   2.116   2.176   2.267
 86 A'   87 A'   35 A"   36 A"   88 A'   89 A'   90 A'   91 A'                 
  2.581   2.611   2.626   2.806   2.884   3.026   3.234   3.685
 92 A'   37 A"   93 A'   38 A"   94 A'   95 A'   96 A'   97 A'                 
  3.744   3.802   3.947   3.955   3.982   3.988   4.003   4.008
 39 A"   98 A'   40 A"   41 A"   99 A'   42 A"  100 A'   43 A"                 
  4.024   4.056   4.093   4.195   4.243   4.351   4.405   4.775
101 A'   44 A"  102 A'  103 A'  104 A'  105 A'  106 A'  107 A'                 
  5.988   6.026   6.065   6.268   6.370   6.551   6.683   7.528
 45 A"  108 A'  109 A'   46 A"  110 A'  111 A'  112 A'   47 A"                 
  7.566   7.662  23.427  24.152  27.840  28.330  28.359  28.376
113 A'  114 A'  115 A'  116 A'  117 A'   48 A"  118 A'  119 A'                 
 28.527  28.540  28.548  28.588  28.684  47.871  66.727 127.875
 49 A"  120 A'   50 A"  121 A'  122 A'  123 A'  124 A'   51 A"                 
127.898 127.926 151.638 289.723 289.761 289.8841020.6561901.800
125 A'  126 A'  127 A'   52 A"  128 A'  129 A'  130 A'  131 A'                 
 --------------------------------------------------------------

          Ground-State Mulliken Net Atomic Charges

     Atom                 Charge (a.u.)
  ----------------------------------------
      1 H                     0.201862
      2 Br                   -0.014236
      3 I                     0.095854
      4 F                    -0.046904
      5 C                    -0.164583
      6 C                    -0.071993
  ----------------------------------------
  Sum of atomic charges =     0.000000

 -----------------------------------------------------------------
                    Cartesian Multipole Moments
 -----------------------------------------------------------------
    Charge (ESU x 10^10)
                 0.0000
    Dipole Moment (Debye)
         X       0.0876      Y      -1.2389      Z       0.0000
       Tot       1.2420
    Quadrupole Moments (Debye-Ang)
        XX     -60.6655     XY       2.2574     YY     -62.7034
        XZ      -0.0000     YZ       0.0000     ZZ     -64.7244
    Octopole Moments (Debye-Ang^2)
       XXX     -20.8413    XXY      -1.5550    XYY      -5.0254
       YYY     -14.8203    XXZ       0.0000    XYZ      -0.0000
       YYZ      -0.0000    XZZ      -8.1306    YZZ      -2.3253
       ZZZ      -0.0000
    Hexadecapole Moments (Debye-Ang^3)
      XXXX   -1520.0069   XXXY    -110.7698   XXYY    -300.9207
      XYYY    -161.8103   YYYY    -254.7461   XXXZ      -0.0000
      XXYZ       0.0000   XYYZ       0.0000   YYYZ       0.0000
      XXZZ    -292.0253   XYZZ     -56.9851   YYZZ     -57.6818
      XZZZ      -0.0000   YZZZ       0.0000   ZZZZ     -81.7660
 -----------------------------------------------------------------
 Calculating analytic gradient of the SCF energy
 Gradient of SCF Energy
            1           2           3           4           5           6
    1  -0.0002074  -0.0007911  -0.0005390  -0.0001070   0.0006288   0.0010157
    2  -0.0001728  -0.0000227  -0.0005048  -0.0000895   0.0004111   0.0003786
    3   0.0000000  -0.0000000  -0.0000000  -0.0000000  -0.0000000   0.0000000
 Max gradient component =       1.016E-03
 RMS gradient           =       4.085E-04
 Gradient time:  CPU 10.36 s  wall 2.69 s
 Geometry Optimization Parameters
   NAtoms,    NIC,     NZ,  NCons,   NDum,   NFix, NCnnct, MaxDiis
        6      37       0       0       0       0       0       0

 Cartesian Hessian Update
 Hessian Updated using BFGS Update


** GEOMETRY OPTIMIZATION IN DELOCALIZED INTERNAL COORDINATES **
   Searching for a Minimum

   Optimization Cycle:  18

                       Coordinates (Angstroms)
     ATOM                X               Y               Z
      1  H         0.3550440578   -1.6126927539    0.0000000000
      2  Br       -2.5414008223   -0.7598079021    0.0000000000
      3  I         2.1554782069    0.4722986867    0.0000000000
      4  F        -0.9685242140    1.4304519439    0.0000000000
      5  C         0.3063593161   -0.5355270327    0.0000000000
      6  C        -0.8531650427    0.1049651156    0.0000000000
   Point Group: cs    Number of degrees of freedom:     9


   Energy is  -9670.334372230

 Hessian Updated using BFGS Update

  9 Hessian modes will be used to form the next step
  Hessian Eigenvalues:
     0.046887    0.094788    0.123461    0.219774    0.256740    0.347972
     0.388669    0.613298    0.772945

 Minimum Search - Taking Simple RFO Step
 Searching for Lamda that Minimizes Along All modes
 Value Taken    Lamda =  -0.00000285
 Step Taken.  Stepsize is  0.003764

                             Maximum     Tolerance    Cnvgd?
         Gradient           0.000822      0.000300      NO
         Displacement       0.002802      0.001200      NO
         Energy change     -0.000004      0.000001      NO


 New Cartesian Coordinates Obtained by Inverse Iteration

 Displacement from previous Coordinates is:  0.003683
 ----------------------------------------------------------------
             Standard Nuclear Orientation (Angstroms)
    I     Atom           X                Y                Z
 ----------------------------------------------------------------
    1      H       0.3552510857    -1.6124648867     0.0000000000
    2      Br     -2.5410049836    -0.7603953134     0.0000000000
    3      I       2.1566531643     0.4716849374     0.0000000000
    4      F      -0.9689745127     1.4307804077     0.0000000000
    5      C       0.3056482268    -0.5353461707     0.0000000000
    6      C      -0.8537814788     0.1054290831     0.0000000000
 ----------------------------------------------------------------
 Molecular Point Group                 Cs    NOp =  2
 Largest Abelian Subgroup              Cs    NOp =  2
 Nuclear Repulsion Energy =   644.2655100574 hartrees
 There are       55 alpha and       55 beta electrons
 Applying Cartesian multipole field
    Component          Value
    ---------          -----
     (2,0,0)        1.00000E-11
     (0,2,0)        2.00000E-11
     (0,0,2)       -3.00000E-11
 Nucleus-field energy     =     0.0000000213 hartrees
 Requested basis set is 6-311++G(d,p)
 There are 66 shells and 183 basis functions
 A cutoff of  1.0D-11 yielded   1745 shell pairs
 There are     14128 function pairs (     15815 Cartesian)
 Smallest overlap matrix eigenvalue = 7.15E-05
 Guess MOs from SCF MO coefficient file

 -----------------------------------------------------------------------
  General SCF calculation program by
  Eric Jon Sundstrom, Paul Horn, Yuezhi Mao, Dmitri Zuev, Alec White,
  David Stuck, Shaama M.S., Shane Yost, Joonho Lee, David Small,
  Daniel Levine, Susi Lehtola, Hugh Burton, Evgeny Epifanovsky
 -----------------------------------------------------------------------
 Exchange:     0.2000 Hartree-Fock + 0.0800 Slater + 0.7200 B88
 Correlation:  0.1900 VWN1RPA + 0.8100 LYP
 Using SG-1 standard quadrature grid
 using 4 threads for integral computing
 -------------------------------------------------------
 OpenMP Integral computing Module                
 Release: version 2.0, May 2017, Q-Chem Inc. Pleasanton 
 -------------------------------------------------------
 -------------------------------------------------------
 OpenMP BLAS3 based DFT computing Module                
 Release: version 1.0, May 2013, Q-Chem Inc. Pittsburgh 
 -------------------------------------------------------
 A restricted SCF calculation will be
 performed using DIIS
 SCF converges when DIIS error is below 1.0e-08
 ---------------------------------------
  Cycle       Energy         DIIS error
 ---------------------------------------
    1   -9670.3343736019      1.09e-05  
    2   -9670.3343741461      6.49e-06  
    3   -9670.3343741242      6.82e-06  
    4   -9670.3343743146      9.35e-07  
    5   -9670.3343743186      3.03e-07  
    6   -9670.3343743190      1.09e-07  
    7   -9670.3343743189      3.65e-08  
    8   -9670.3343743191      9.55e-09  Convergence criterion met
 ---------------------------------------
 SCF time:   CPU 23.68s  wall 6.00s 
 SCF   energy in the final basis set =    -9670.3343743191
 Total energy in the final basis set =    -9670.3343743191

 --------------------------------------------------------------
             Orbital Energies (a.u.) and Symmetries
 --------------------------------------------------------------

 Alpha MOs, Restricted
 -- Occupied --                  
******* -482.86 -176.32 -165.72 -165.72 -165.72  -62.52  -56.34
  1 A'    2 A'    3 A'    4 A'    1 A"    5 A'    6 A'    7 A'                 
-56.333 -56.333 -35.813 -31.307 -31.301 -31.300 -24.734 -22.957
  2 A"    8 A'    9 A'   10 A'    3 A"   11 A'   12 A'   13 A'                 
-22.956 -22.956 -22.951 -22.951 -10.335 -10.243  -8.726  -6.558
  4 A"   14 A'   15 A'    5 A"   16 A'   17 A'   18 A'   19 A'                 
 -6.544  -6.544  -6.363  -4.776  -4.760  -4.760  -2.668  -2.664
  6 A"   20 A'   21 A'   22 A'    7 A"   23 A'   24 A'    8 A"                 
 -2.664  -2.653  -2.653  -2.041  -2.037  -2.036  -2.023  -2.023
 25 A'   26 A'    9 A"   27 A'   10 A"   28 A'   29 A'   11 A"                 
 -1.279  -0.861  -0.790  -0.672  -0.623  -0.542  -0.514  -0.511
 30 A'   31 A'   32 A'   33 A'   34 A'   35 A'   12 A"   36 A'                 
 -0.430  -0.389  -0.361  -0.325  -0.317  -0.283  -0.258
 37 A'   38 A'   13 A"   39 A'   14 A"   40 A'   15 A"                         
 -- Virtual --                   
 -0.071  -0.034  -0.021  -0.007   0.028   0.036   0.052   0.064
 41 A'   16 A"   42 A'   43 A'   44 A'   45 A'   17 A"   46 A'                 
  0.073   0.085   0.086   0.098   0.110   0.122   0.139   0.144
 47 A'   18 A"   48 A'   19 A"   49 A'   50 A'   51 A'   52 A'                 
  0.157   0.187   0.213   0.224   0.268   0.292   0.306   0.309
 53 A'   54 A'   55 A'   20 A"   56 A'   21 A"   57 A'   58 A'                 
  0.316   0.377   0.387   0.396   0.411   0.413   0.427   0.447
 59 A'   60 A'   61 A'   22 A"   23 A"   24 A"   62 A'   63 A'                 
  0.459   0.466   0.472   0.494   0.541   0.575   0.578   0.587
 64 A'   65 A'   25 A"   66 A'   26 A"   27 A"   67 A'   68 A'                 
  0.622   0.655   0.669   0.713   0.724   0.742   0.823   0.872
 69 A'   70 A'   28 A"   71 A'   72 A'   73 A'   74 A'   75 A'                 
  0.945   0.960   1.093   1.146   1.292   1.310   1.334   1.354
 76 A'   77 A'   29 A"   30 A"   31 A"   78 A'   79 A'   32 A"                 
  1.394   1.443   1.444   1.503   1.551   1.616   1.770   1.796
 80 A'   33 A"   81 A'   82 A'   83 A'   84 A'   85 A'   34 A"                 
  1.839   1.906   1.939   2.015   2.041   2.116   2.176   2.266
 86 A'   87 A'   35 A"   36 A"   88 A'   89 A'   90 A'   91 A'                 
  2.582   2.611   2.626   2.806   2.884   3.026   3.234   3.685
 92 A'   37 A"   93 A'   38 A"   94 A'   95 A'   96 A'   97 A'                 
  3.744   3.802   3.947   3.955   3.982   3.988   4.003   4.008
 39 A"   98 A'   40 A"   41 A"   99 A'   42 A"  100 A'   43 A"                 
  4.024   4.056   4.093   4.195   4.243   4.351   4.405   4.775
101 A'   44 A"  102 A'  103 A'  104 A'  105 A'  106 A'  107 A'                 
  5.988   6.026   6.064   6.268   6.370   6.551   6.683   7.527
 45 A"  108 A'  109 A'   46 A"  110 A'  111 A'  112 A'   47 A"                 
  7.566   7.662  23.427  24.152  27.840  28.330  28.359  28.376
113 A'  114 A'  115 A'  116 A'  117 A'   48 A"  118 A'  119 A'                 
 28.527  28.540  28.548  28.588  28.684  47.871  66.727 127.875
 49 A"  120 A'   50 A"  121 A'  122 A'  123 A'  124 A'   51 A"                 
127.898 127.925 151.638 289.723 289.761 289.8841020.6561901.800
125 A'  126 A'  127 A'   52 A"  128 A'  129 A'  130 A'  131 A'                 

 Beta MOs, Restricted
 -- Occupied --                  
******* -482.86 -176.32 -165.72 -165.72 -165.72  -62.52  -56.34
  1 A'    2 A'    3 A'    4 A'    1 A"    5 A'    6 A'    7 A'                 
-56.333 -56.333 -35.813 -31.307 -31.301 -31.300 -24.734 -22.957
  2 A"    8 A'    9 A'   10 A'    3 A"   11 A'   12 A'   13 A'                 
-22.956 -22.956 -22.951 -22.951 -10.335 -10.243  -8.726  -6.558
  4 A"   14 A'   15 A'    5 A"   16 A'   17 A'   18 A'   19 A'                 
 -6.544  -6.544  -6.363  -4.776  -4.760  -4.760  -2.668  -2.664
  6 A"   20 A'   21 A'   22 A'    7 A"   23 A'   24 A'    8 A"                 
 -2.664  -2.653  -2.653  -2.041  -2.037  -2.036  -2.023  -2.023
 25 A'   26 A'    9 A"   27 A'   10 A"   28 A'   29 A'   11 A"                 
 -1.279  -0.861  -0.790  -0.672  -0.623  -0.542  -0.514  -0.511
 30 A'   31 A'   32 A'   33 A'   34 A'   35 A'   12 A"   36 A'                 
 -0.430  -0.389  -0.361  -0.325  -0.317  -0.283  -0.258
 37 A'   38 A'   13 A"   39 A'   14 A"   40 A'   15 A"                         
 -- Virtual --                   
 -0.071  -0.034  -0.021  -0.007   0.028   0.036   0.052   0.064
 41 A'   16 A"   42 A'   43 A'   44 A'   45 A'   17 A"   46 A'                 
  0.073   0.085   0.086   0.098   0.110   0.122   0.139   0.144
 47 A'   18 A"   48 A'   19 A"   49 A'   50 A'   51 A'   52 A'                 
  0.157   0.187   0.213   0.224   0.268   0.292   0.306   0.309
 53 A'   54 A'   55 A'   20 A"   56 A'   21 A"   57 A'   58 A'                 
  0.316   0.377   0.387   0.396   0.411   0.413   0.427   0.447
 59 A'   60 A'   61 A'   22 A"   23 A"   24 A"   62 A'   63 A'                 
  0.459   0.466   0.472   0.494   0.541   0.575   0.578   0.587
 64 A'   65 A'   25 A"   66 A'   26 A"   27 A"   67 A'   68 A'                 
  0.622   0.655   0.669   0.713   0.724   0.742   0.823   0.872
 69 A'   70 A'   28 A"   71 A'   72 A'   73 A'   74 A'   75 A'                 
  0.945   0.960   1.093   1.146   1.292   1.310   1.334   1.354
 76 A'   77 A'   29 A"   30 A"   31 A"   78 A'   79 A'   32 A"                 
  1.394   1.443   1.444   1.503   1.551   1.616   1.770   1.796
 80 A'   33 A"   81 A'   82 A'   83 A'   84 A'   85 A'   34 A"                 
  1.839   1.906   1.939   2.015   2.041   2.116   2.176   2.266
 86 A'   87 A'   35 A"   36 A"   88 A'   89 A'   90 A'   91 A'                 
  2.582   2.611   2.626   2.806   2.884   3.026   3.234   3.685
 92 A'   37 A"   93 A'   38 A"   94 A'   95 A'   96 A'   97 A'                 
  3.744   3.802   3.947   3.955   3.982   3.988   4.003   4.008
 39 A"   98 A'   40 A"   41 A"   99 A'   42 A"  100 A'   43 A"                 
  4.024   4.056   4.093   4.195   4.243   4.351   4.405   4.775
101 A'   44 A"  102 A'  103 A'  104 A'  105 A'  106 A'  107 A'                 
  5.988   6.026   6.064   6.268   6.370   6.551   6.683   7.527
 45 A"  108 A'  109 A'   46 A"  110 A'  111 A'  112 A'   47 A"                 
  7.566   7.662  23.427  24.152  27.840  28.330  28.359  28.376
113 A'  114 A'  115 A'  116 A'  117 A'   48 A"  118 A'  119 A'                 
 28.527  28.540  28.548  28.588  28.684  47.871  66.727 127.875
 49 A"  120 A'   50 A"  121 A'  122 A'  123 A'  124 A'   51 A"                 
127.898 127.925 151.638 289.723 289.761 289.8841020.6561901.800
125 A'  126 A'  127 A'   52 A"  128 A'  129 A'  130 A'  131 A'                 
 --------------------------------------------------------------

          Ground-State Mulliken Net Atomic Charges

     Atom                 Charge (a.u.)
  ----------------------------------------
      1 H                     0.202040
      2 Br                   -0.014040
      3 I                     0.095488
      4 F                    -0.046959
      5 C                    -0.164378
      6 C                    -0.072150
  ----------------------------------------
  Sum of atomic charges =     0.000000

 -----------------------------------------------------------------
                    Cartesian Multipole Moments
 -----------------------------------------------------------------
    Charge (ESU x 10^10)
                 0.0000
    Dipole Moment (Debye)
         X       0.0835      Y      -1.2398      Z       0.0000
       Tot       1.2426
    Quadrupole Moments (Debye-Ang)
        XX     -60.6641     XY       2.2564     YY     -62.7037
        XZ       0.0000     YZ       0.0000     ZZ     -64.7263
    Octopole Moments (Debye-Ang^2)
       XXX     -20.9197    XXY      -1.5461    XYY      -5.0810
       YYY     -14.7642    XXZ      -0.0000    XYZ      -0.0000
       YYZ       0.0000    XZZ      -8.1702    YZZ      -2.3026
       ZZZ      -0.0000
    Hexadecapole Moments (Debye-Ang^3)
      XXXX   -1520.6411   XXXY    -110.7372   XXYY    -301.0386
      XYYY    -161.7923   YYYY    -254.7662   XXXZ       0.0000
      XXYZ       0.0000   XYYZ       0.0000   YYYZ       0.0000
      XXZZ    -292.1452   XYZZ     -56.9800   YYZZ     -57.6857
      XZZZ       0.0000   YZZZ       0.0000   ZZZZ     -81.7732
 -----------------------------------------------------------------
 Calculating analytic gradient of the SCF energy
 Gradient of SCF Energy
            1           2           3           4           5           6
    1  -0.0001171  -0.0006044  -0.0002387  -0.0000637   0.0003168   0.0007071
    2  -0.0001873  -0.0000163  -0.0004351  -0.0001529   0.0002666   0.0005250
    3   0.0000000  -0.0000000   0.0000000  -0.0000000   0.0000000   0.0000000
 Max gradient component =       7.071E-04
 RMS gradient           =       3.014E-04
 Gradient time:  CPU 10.28 s  wall 2.67 s
 Geometry Optimization Parameters
   NAtoms,    NIC,     NZ,  NCons,   NDum,   NFix, NCnnct, MaxDiis
        6      37       0       0       0       0       0       0

 Cartesian Hessian Update
 Hessian Updated using BFGS Update


** GEOMETRY OPTIMIZATION IN DELOCALIZED INTERNAL COORDINATES **
   Searching for a Minimum

   Optimization Cycle:  19

                       Coordinates (Angstroms)
     ATOM                X               Y               Z
      1  H         0.3552510857   -1.6124648867    0.0000000000
      2  Br       -2.5410049836   -0.7603953134    0.0000000000
      3  I         2.1566531643    0.4716849374    0.0000000000
      4  F        -0.9689745127    1.4307804077    0.0000000000
      5  C         0.3056482268   -0.5353461707    0.0000000000
      6  C        -0.8537814788    0.1054290831    0.0000000000
   Point Group: cs    Number of degrees of freedom:     9


   Energy is  -9670.334374319

 Hessian Updated using BFGS Update

  9 Hessian modes will be used to form the next step
  Hessian Eigenvalues:
     0.047175    0.088511    0.102483    0.234618    0.259555    0.338047
     0.383629    0.458646    0.686184

 Minimum Search - Taking Simple RFO Step
 Searching for Lamda that Minimizes Along All modes
 Value Taken    Lamda =  -0.00000244
 Step Taken.  Stepsize is  0.004018

                             Maximum     Tolerance    Cnvgd?
         Gradient           0.000668      0.000300      NO
         Displacement       0.002690      0.001200      NO
         Energy change     -0.000002      0.000001      NO


 New Cartesian Coordinates Obtained by Inverse Iteration

 Displacement from previous Coordinates is:  0.002747
 ----------------------------------------------------------------
             Standard Nuclear Orientation (Angstroms)
    I     Atom           X                Y                Z
 ----------------------------------------------------------------
    1      H       0.3556430259    -1.6125778194     0.0000000000
    2      Br     -2.5407613796    -0.7604748854     0.0000000000
    3      I       2.1568861823     0.4720111579     0.0000000000
    4      F      -0.9683300586     1.4309967866     0.0000000000
    5      C       0.3048280902    -0.5356688214     0.0000000000
    6      C      -0.8544743584     0.1054016392     0.0000000000
 ----------------------------------------------------------------
 Molecular Point Group                 Cs    NOp =  2
 Largest Abelian Subgroup              Cs    NOp =  2
 Nuclear Repulsion Energy =   644.2342603809 hartrees
 There are       55 alpha and       55 beta electrons
 Applying Cartesian multipole field
    Component          Value
    ---------          -----
     (2,0,0)        1.00000E-11
     (0,2,0)        2.00000E-11
     (0,0,2)       -3.00000E-11
 Nucleus-field energy     =     0.0000000213 hartrees
 Requested basis set is 6-311++G(d,p)
 There are 66 shells and 183 basis functions
 A cutoff of  1.0D-11 yielded   1744 shell pairs
 There are     14127 function pairs (     15814 Cartesian)
 Smallest overlap matrix eigenvalue = 7.16E-05
 Guess MOs from SCF MO coefficient file

 -----------------------------------------------------------------------
  General SCF calculation program by
  Eric Jon Sundstrom, Paul Horn, Yuezhi Mao, Dmitri Zuev, Alec White,
  David Stuck, Shaama M.S., Shane Yost, Joonho Lee, David Small,
  Daniel Levine, Susi Lehtola, Hugh Burton, Evgeny Epifanovsky
 -----------------------------------------------------------------------
 Exchange:     0.2000 Hartree-Fock + 0.0800 Slater + 0.7200 B88
 Correlation:  0.1900 VWN1RPA + 0.8100 LYP
 Using SG-1 standard quadrature grid
 using 4 threads for integral computing
 -------------------------------------------------------
 OpenMP Integral computing Module                
 Release: version 2.0, May 2017, Q-Chem Inc. Pleasanton 
 -------------------------------------------------------
 -------------------------------------------------------
 OpenMP BLAS3 based DFT computing Module                
 Release: version 1.0, May 2013, Q-Chem Inc. Pittsburgh 
 -------------------------------------------------------
 A restricted SCF calculation will be
 performed using DIIS
 SCF converges when DIIS error is below 1.0e-08
 ---------------------------------------
  Cycle       Energy         DIIS error
 ---------------------------------------
    1   -9670.3343748575      1.34e-05  
    2   -9670.3343757304      6.62e-06  
    3   -9670.3343755760      8.95e-06  
    4   -9670.3343759088      7.49e-07  
    5   -9670.3343759107      3.63e-07  
    6   -9670.3343759111      7.66e-08  
    7   -9670.3343759110      2.65e-08  
    8   -9670.3343759109      6.54e-09  Convergence criterion met
 ---------------------------------------
 SCF time:   CPU 23.69s  wall 6.00s 
 SCF   energy in the final basis set =    -9670.3343759109
 Total energy in the final basis set =    -9670.3343759109

 --------------------------------------------------------------
             Orbital Energies (a.u.) and Symmetries
 --------------------------------------------------------------

 Alpha MOs, Restricted
 -- Occupied --                  
******* -482.86 -176.32 -165.72 -165.72 -165.72  -62.52  -56.34
  1 A'    2 A'    3 A'    4 A'    1 A"    5 A'    6 A'    7 A'                 
-56.333 -56.333 -35.813 -31.307 -31.301 -31.300 -24.734 -22.957
  2 A"    8 A'    9 A'   10 A'    3 A"   11 A'   12 A'   13 A'                 
-22.956 -22.956 -22.951 -22.951 -10.335 -10.243  -8.726  -6.558
  4 A"   14 A'   15 A'    5 A"   16 A'   17 A'   18 A'   19 A'                 
 -6.544  -6.544  -6.363  -4.776  -4.760  -4.760  -2.669  -2.665
  6 A"   20 A'   21 A'   22 A'    7 A"   23 A'   24 A'    8 A"                 
 -2.665  -2.653  -2.653  -2.041  -2.037  -2.036  -2.023  -2.023
 25 A'   26 A'    9 A"   27 A'   10 A"   28 A'   29 A'   11 A"                 
 -1.279  -0.862  -0.790  -0.672  -0.623  -0.542  -0.514  -0.511
 30 A'   31 A'   32 A'   33 A'   34 A'   35 A'   12 A"   36 A'                 
 -0.430  -0.389  -0.362  -0.325  -0.317  -0.283  -0.258
 37 A'   38 A'   13 A"   39 A'   14 A"   40 A'   15 A"                         
 -- Virtual --                   
 -0.071  -0.034  -0.021  -0.008   0.028   0.036   0.052   0.064
 41 A'   16 A"   42 A'   43 A'   44 A'   45 A'   17 A"   46 A'                 
  0.073   0.085   0.086   0.098   0.110   0.122   0.139   0.144
 47 A'   18 A"   48 A'   19 A"   49 A'   50 A'   51 A'   52 A'                 
  0.157   0.187   0.213   0.224   0.267   0.292   0.306   0.309
 53 A'   54 A'   55 A'   20 A"   56 A'   21 A"   57 A'   58 A'                 
  0.316   0.377   0.387   0.396   0.411   0.413   0.427   0.447
 59 A'   60 A'   61 A'   22 A"   23 A"   24 A"   62 A'   63 A'                 
  0.459   0.466   0.472   0.494   0.541   0.575   0.578   0.587
 64 A'   65 A'   25 A"   66 A'   26 A"   27 A"   67 A'   68 A'                 
  0.622   0.654   0.669   0.713   0.724   0.742   0.823   0.873
 69 A'   70 A'   28 A"   71 A'   72 A'   73 A'   74 A'   75 A'                 
  0.945   0.960   1.093   1.146   1.292   1.309   1.334   1.354
 76 A'   77 A'   29 A"   30 A"   31 A"   78 A'   79 A'   32 A"                 
  1.394   1.443   1.444   1.503   1.551   1.616   1.770   1.795
 80 A'   33 A"   81 A'   82 A'   83 A'   84 A'   85 A'   34 A"                 
  1.839   1.906   1.940   2.015   2.041   2.115   2.176   2.266
 86 A'   87 A'   35 A"   36 A"   88 A'   89 A'   90 A'   91 A'                 
  2.582   2.612   2.626   2.806   2.884   3.026   3.234   3.685
 92 A'   37 A"   93 A'   38 A"   94 A'   95 A'   96 A'   97 A'                 
  3.744   3.802   3.947   3.955   3.982   3.988   4.003   4.008
 39 A"   98 A'   40 A"   41 A"   99 A'   42 A"  100 A'   43 A"                 
  4.024   4.056   4.093   4.195   4.243   4.351   4.405   4.775
101 A'   44 A"  102 A'  103 A'  104 A'  105 A'  106 A'  107 A'                 
  5.988   6.026   6.064   6.268   6.370   6.551   6.683   7.527
 45 A"  108 A'  109 A'   46 A"  110 A'  111 A'  112 A'   47 A"                 
  7.566   7.662  23.427  24.152  27.840  28.330  28.359  28.375
113 A'  114 A'  115 A'  116 A'  117 A'   48 A"  118 A'  119 A'                 
 28.527  28.540  28.548  28.588  28.684  47.871  66.727 127.875
 49 A"  120 A'   50 A"  121 A'  122 A'  123 A'  124 A'   51 A"                 
127.898 127.925 151.638 289.723 289.761 289.8841020.6561901.800
125 A'  126 A'  127 A'   52 A"  128 A'  129 A'  130 A'  131 A'                 

 Beta MOs, Restricted
 -- Occupied --                  
******* -482.86 -176.32 -165.72 -165.72 -165.72  -62.52  -56.34
  1 A'    2 A'    3 A'    4 A'    1 A"    5 A'    6 A'    7 A'                 
-56.333 -56.333 -35.813 -31.307 -31.301 -31.300 -24.734 -22.957
  2 A"    8 A'    9 A'   10 A'    3 A"   11 A'   12 A'   13 A'                 
-22.956 -22.956 -22.951 -22.951 -10.335 -10.243  -8.726  -6.558
  4 A"   14 A'   15 A'    5 A"   16 A'   17 A'   18 A'   19 A'                 
 -6.544  -6.544  -6.363  -4.776  -4.760  -4.760  -2.669  -2.665
  6 A"   20 A'   21 A'   22 A'    7 A"   23 A'   24 A'    8 A"                 
 -2.665  -2.653  -2.653  -2.041  -2.037  -2.036  -2.023  -2.023
 25 A'   26 A'    9 A"   27 A'   10 A"   28 A'   29 A'   11 A"                 
 -1.279  -0.862  -0.790  -0.672  -0.623  -0.542  -0.514  -0.511
 30 A'   31 A'   32 A'   33 A'   34 A'   35 A'   12 A"   36 A'                 
 -0.430  -0.389  -0.362  -0.325  -0.317  -0.283  -0.258
 37 A'   38 A'   13 A"   39 A'   14 A"   40 A'   15 A"                         
 -- Virtual --                   
 -0.071  -0.034  -0.021  -0.008   0.028   0.036   0.052   0.064
 41 A'   16 A"   42 A'   43 A'   44 A'   45 A'   17 A"   46 A'                 
  0.073   0.085   0.086   0.098   0.110   0.122   0.139   0.144
 47 A'   18 A"   48 A'   19 A"   49 A'   50 A'   51 A'   52 A'                 
  0.157   0.187   0.213   0.224   0.267   0.292   0.306   0.309
 53 A'   54 A'   55 A'   20 A"   56 A'   21 A"   57 A'   58 A'                 
  0.316   0.377   0.387   0.396   0.411   0.413   0.427   0.447
 59 A'   60 A'   61 A'   22 A"   23 A"   24 A"   62 A'   63 A'                 
  0.459   0.466   0.472   0.494   0.541   0.575   0.578   0.587
 64 A'   65 A'   25 A"   66 A'   26 A"   27 A"   67 A'   68 A'                 
  0.622   0.654   0.669   0.713   0.724   0.742   0.823   0.873
 69 A'   70 A'   28 A"   71 A'   72 A'   73 A'   74 A'   75 A'                 
  0.945   0.960   1.093   1.146   1.292   1.309   1.334   1.354
 76 A'   77 A'   29 A"   30 A"   31 A"   78 A'   79 A'   32 A"                 
  1.394   1.443   1.444   1.503   1.551   1.616   1.770   1.795
 80 A'   33 A"   81 A'   82 A'   83 A'   84 A'   85 A'   34 A"                 
  1.839   1.906   1.940   2.015   2.041   2.115   2.176   2.266
 86 A'   87 A'   35 A"   36 A"   88 A'   89 A'   90 A'   91 A'                 
  2.582   2.612   2.626   2.806   2.884   3.026   3.234   3.685
 92 A'   37 A"   93 A'   38 A"   94 A'   95 A'   96 A'   97 A'                 
  3.744   3.802   3.947   3.955   3.982   3.988   4.003   4.008
 39 A"   98 A'   40 A"   41 A"   99 A'   42 A"  100 A'   43 A"                 
  4.024   4.056   4.093   4.195   4.243   4.351   4.405   4.775
101 A'   44 A"  102 A'  103 A'  104 A'  105 A'  106 A'  107 A'                 
  5.988   6.026   6.064   6.268   6.370   6.551   6.683   7.527
 45 A"  108 A'  109 A'   46 A"  110 A'  111 A'  112 A'   47 A"                 
  7.566   7.662  23.427  24.152  27.840  28.330  28.359  28.375
113 A'  114 A'  115 A'  116 A'  117 A'   48 A"  118 A'  119 A'                 
 28.527  28.540  28.548  28.588  28.684  47.871  66.727 127.875
 49 A"  120 A'   50 A"  121 A'  122 A'  123 A'  124 A'   51 A"                 
127.898 127.925 151.638 289.723 289.761 289.8841020.6561901.800
125 A'  126 A'  127 A'   52 A"  128 A'  129 A'  130 A'  131 A'                 
 --------------------------------------------------------------

          Ground-State Mulliken Net Atomic Charges

     Atom                 Charge (a.u.)
  ----------------------------------------
      1 H                     0.202174
      2 Br                   -0.013616
      3 I                     0.095092
      4 F                    -0.047132
      5 C                    -0.163967
      6 C                    -0.072551
  ----------------------------------------
  Sum of atomic charges =     0.000000

 -----------------------------------------------------------------
                    Cartesian Multipole Moments
 -----------------------------------------------------------------
    Charge (ESU x 10^10)
                 0.0000
    Dipole Moment (Debye)
         X       0.0762      Y      -1.2431      Z       0.0000
       Tot       1.2454
    Quadrupole Moments (Debye-Ang)
        XX     -60.6583     XY       2.2599     YY     -62.7020
        XZ       0.0000     YZ      -0.0000     ZZ     -64.7272
    Octopole Moments (Debye-Ang^2)
       XXX     -20.9861    XXY      -1.5655    XYY      -5.1007
       YYY     -14.8006    XXZ       0.0000    XYZ       0.0000
       YYZ       0.0000    XZZ      -8.1872    YZZ      -2.3126
       ZZZ       0.0000
    Hexadecapole Moments (Debye-Ang^3)
      XXXX   -1520.6435   XXXY    -110.7793   XXYY    -301.0280
      XYYY    -161.8516   YYYY    -254.8462   XXXZ      -0.0000
      XXYZ      -0.0000   XYYZ      -0.0000   YYYZ      -0.0000
      XXZZ    -292.1458   XYZZ     -57.0045   YYZZ     -57.7015
      XZZZ      -0.0000   YZZZ      -0.0000   ZZZZ     -81.7769
 -----------------------------------------------------------------
 Calculating analytic gradient of the SCF energy
 Gradient of SCF Energy
            1           2           3           4           5           6
    1  -0.0000471  -0.0003290   0.0000020   0.0000758   0.0000189   0.0002794
    2  -0.0000973   0.0000199  -0.0003290  -0.0000648   0.0000314   0.0004398
    3   0.0000000  -0.0000000   0.0000000   0.0000000   0.0000000  -0.0000000
 Max gradient component =       4.398E-04
 RMS gradient           =       1.685E-04
 Gradient time:  CPU 10.33 s  wall 2.69 s
 Geometry Optimization Parameters
   NAtoms,    NIC,     NZ,  NCons,   NDum,   NFix, NCnnct, MaxDiis
        6      37       0       0       0       0       0       0

 Cartesian Hessian Update
 Hessian Updated using BFGS Update


** GEOMETRY OPTIMIZATION IN DELOCALIZED INTERNAL COORDINATES **
   Searching for a Minimum

   Optimization Cycle:  20

                       Coordinates (Angstroms)
     ATOM                X               Y               Z
      1  H         0.3556430259   -1.6125778194    0.0000000000
      2  Br       -2.5407613796   -0.7604748854    0.0000000000
      3  I         2.1568861823    0.4720111579    0.0000000000
      4  F        -0.9683300586    1.4309967866    0.0000000000
      5  C         0.3048280902   -0.5356688214    0.0000000000
      6  C        -0.8544743584    0.1054016392    0.0000000000
   Point Group: cs    Number of degrees of freedom:     9


   Energy is  -9670.334375911

 Hessian Updated using BFGS Update

  9 Hessian modes will be used to form the next step
  Hessian Eigenvalues:
     0.046736    0.088603    0.106334    0.222803    0.255775    0.304306
     0.366250    0.397527    0.666066

 Minimum Search - Taking Simple RFO Step
 Searching for Lamda that Minimizes Along All modes
 Value Taken    Lamda =   0.00000000
 Step Taken.  Stepsize is  0.002063

                             Maximum     Tolerance    Cnvgd?
         Gradient           0.000323      0.000300      NO
         Displacement       0.001448      0.001200      NO
         Energy change     -0.000002      0.000001      NO


 New Cartesian Coordinates Obtained by Inverse Iteration

 Displacement from previous Coordinates is:  0.002965
 ----------------------------------------------------------------
             Standard Nuclear Orientation (Angstroms)
    I     Atom           X                Y                Z
 ----------------------------------------------------------------
    1      H       0.3558712611    -1.6128984034     0.0000000000
    2      Br     -2.5408144931    -0.7600179593     0.0000000000
    3      I       2.1563978007     0.4728175491     0.0000000000
    4      F      -0.9674971192     1.4309132872     0.0000000000
    5      C       0.3045480336    -0.5361181188     0.0000000000
    6      C      -0.8547139813     0.1049917026     0.0000000000
 ----------------------------------------------------------------
 Molecular Point Group                 Cs    NOp =  2
 Largest Abelian Subgroup              Cs    NOp =  2
 Nuclear Repulsion Energy =   644.2854801650 hartrees
 There are       55 alpha and       55 beta electrons
 Applying Cartesian multipole field
    Component          Value
    ---------          -----
     (2,0,0)        1.00000E-11
     (0,2,0)        2.00000E-11
     (0,0,2)       -3.00000E-11
 Nucleus-field energy     =     0.0000000213 hartrees
 Requested basis set is 6-311++G(d,p)
 There are 66 shells and 183 basis functions
 A cutoff of  1.0D-11 yielded   1744 shell pairs
 There are     14127 function pairs (     15814 Cartesian)
 Smallest overlap matrix eigenvalue = 7.16E-05
 Guess MOs from SCF MO coefficient file

 -----------------------------------------------------------------------
  General SCF calculation program by
  Eric Jon Sundstrom, Paul Horn, Yuezhi Mao, Dmitri Zuev, Alec White,
  David Stuck, Shaama M.S., Shane Yost, Joonho Lee, David Small,
  Daniel Levine, Susi Lehtola, Hugh Burton, Evgeny Epifanovsky
 -----------------------------------------------------------------------
 Exchange:     0.2000 Hartree-Fock + 0.0800 Slater + 0.7200 B88
 Correlation:  0.1900 VWN1RPA + 0.8100 LYP
 Using SG-1 standard quadrature grid
 using 4 threads for integral computing
 -------------------------------------------------------
 OpenMP Integral computing Module                
 Release: version 2.0, May 2017, Q-Chem Inc. Pleasanton 
 -------------------------------------------------------
 -------------------------------------------------------
 OpenMP BLAS3 based DFT computing Module                
 Release: version 1.0, May 2013, Q-Chem Inc. Pittsburgh 
 -------------------------------------------------------
 A restricted SCF calculation will be
 performed using DIIS
 SCF converges when DIIS error is below 1.0e-08
 ---------------------------------------
  Cycle       Energy         DIIS error
 ---------------------------------------
    1   -9670.3343758227      9.93e-06  
    2   -9670.3343763783      3.27e-06  
    3   -9670.3343763076      5.24e-06  
    4   -9670.3343764210      5.77e-07  
    5   -9670.3343764218      3.06e-07  
    6   -9670.3343764222      6.11e-08  
    7   -9670.3343764222      1.82e-08  
    8   -9670.3343764221      6.22e-09  Convergence criterion met
 ---------------------------------------
 SCF time:   CPU 23.69s  wall 6.00s 
 SCF   energy in the final basis set =    -9670.3343764221
 Total energy in the final basis set =    -9670.3343764221

 --------------------------------------------------------------
             Orbital Energies (a.u.) and Symmetries
 --------------------------------------------------------------

 Alpha MOs, Restricted
 -- Occupied --                  
******* -482.86 -176.32 -165.72 -165.72 -165.72  -62.52  -56.34
  1 A'    2 A'    3 A'    4 A'    1 A"    5 A'    6 A'    7 A'                 
-56.333 -56.333 -35.813 -31.307 -31.301 -31.300 -24.734 -22.957
  2 A"    8 A'    9 A'   10 A'    3 A"   11 A'   12 A'   13 A'                 
-22.956 -22.956 -22.951 -22.951 -10.335 -10.243  -8.726  -6.558
  4 A"   14 A'   15 A'    5 A"   16 A'   17 A'   18 A'   19 A'                 
 -6.544  -6.544  -6.363  -4.775  -4.760  -4.760  -2.669  -2.665
  6 A"   20 A'   21 A'   22 A'    7 A"   23 A'   24 A'   25 A'                 
 -2.665  -2.653  -2.653  -2.041  -2.037  -2.036  -2.023  -2.023
  8 A"   26 A'    9 A"   27 A'   10 A"   28 A'   29 A'   11 A"                 
 -1.279  -0.862  -0.790  -0.672  -0.623  -0.542  -0.514  -0.511
 30 A'   31 A'   32 A'   33 A'   34 A'   35 A'   12 A"   36 A'                 
 -0.430  -0.389  -0.362  -0.325  -0.317  -0.283  -0.258
 37 A'   38 A'   13 A"   39 A'   14 A"   40 A'   15 A"                         
 -- Virtual --                   
 -0.071  -0.034  -0.021  -0.008   0.028   0.036   0.052   0.064
 41 A'   16 A"   42 A'   43 A'   44 A'   45 A'   17 A"   46 A'                 
  0.073   0.085   0.086   0.098   0.110   0.122   0.139   0.144
 47 A'   18 A"   48 A'   19 A"   49 A'   50 A'   51 A'   52 A'                 
  0.157   0.187   0.213   0.224   0.267   0.292   0.306   0.309
 53 A'   54 A'   55 A'   20 A"   56 A'   21 A"   57 A'   58 A'                 
  0.316   0.377   0.387   0.396   0.411   0.413   0.427   0.447
 59 A'   60 A'   61 A'   22 A"   23 A"   24 A"   62 A'   63 A'                 
  0.459   0.466   0.472   0.494   0.541   0.575   0.578   0.587
 64 A'   65 A'   25 A"   66 A'   26 A"   27 A"   67 A'   68 A'                 
  0.622   0.654   0.669   0.713   0.724   0.742   0.823   0.873
 69 A'   70 A'   28 A"   71 A'   72 A'   73 A'   74 A'   75 A'                 
  0.945   0.960   1.093   1.146   1.292   1.309   1.334   1.354
 76 A'   77 A'   29 A"   30 A"   31 A"   78 A'   79 A'   32 A"                 
  1.394   1.443   1.444   1.503   1.551   1.616   1.770   1.795
 80 A'   33 A"   81 A'   82 A'   83 A'   84 A'   85 A'   34 A"                 
  1.840   1.907   1.940   2.015   2.041   2.115   2.176   2.266
 86 A'   87 A'   35 A"   36 A"   88 A'   89 A'   90 A'   91 A'                 
  2.583   2.612   2.626   2.806   2.884   3.026   3.234   3.685
 92 A'   37 A"   93 A'   38 A"   94 A'   95 A'   96 A'   97 A'                 
  3.744   3.802   3.947   3.955   3.982   3.988   4.002   4.008
 39 A"   98 A'   40 A"   41 A"   99 A'   42 A"  100 A'   43 A"                 
  4.024   4.056   4.093   4.195   4.243   4.351   4.405   4.775
101 A'   44 A"  102 A'  103 A'  104 A'  105 A'  106 A'  107 A'                 
  5.988   6.026   6.064   6.269   6.370   6.552   6.683   7.527
 45 A"  108 A'  109 A'   46 A"  110 A'  111 A'  112 A'   47 A"                 
  7.566   7.662  23.427  24.152  27.840  28.330  28.359  28.375
113 A'  114 A'  115 A'  116 A'  117 A'   48 A"  118 A'  119 A'                 
 28.527  28.540  28.548  28.588  28.684  47.871  66.727 127.875
 49 A"  120 A'   50 A"  121 A'  122 A'  123 A'  124 A'   51 A"                 
127.898 127.925 151.638 289.723 289.761 289.8841020.6571901.800
125 A'  126 A'  127 A'   52 A"  128 A'  129 A'  130 A'  131 A'                 

 Beta MOs, Restricted
 -- Occupied --                  
******* -482.86 -176.32 -165.72 -165.72 -165.72  -62.52  -56.34
  1 A'    2 A'    3 A'    4 A'    1 A"    5 A'    6 A'    7 A'                 
-56.333 -56.333 -35.813 -31.307 -31.301 -31.300 -24.734 -22.957
  2 A"    8 A'    9 A'   10 A'    3 A"   11 A'   12 A'   13 A'                 
-22.956 -22.956 -22.951 -22.951 -10.335 -10.243  -8.726  -6.558
  4 A"   14 A'   15 A'    5 A"   16 A'   17 A'   18 A'   19 A'                 
 -6.544  -6.544  -6.363  -4.775  -4.760  -4.760  -2.669  -2.665
  6 A"   20 A'   21 A'   22 A'    7 A"   23 A'   24 A'   25 A'                 
 -2.665  -2.653  -2.653  -2.041  -2.037  -2.036  -2.023  -2.023
  8 A"   26 A'    9 A"   27 A'   10 A"   28 A'   29 A'   11 A"                 
 -1.279  -0.862  -0.790  -0.672  -0.623  -0.542  -0.514  -0.511
 30 A'   31 A'   32 A'   33 A'   34 A'   35 A'   12 A"   36 A'                 
 -0.430  -0.389  -0.362  -0.325  -0.317  -0.283  -0.258
 37 A'   38 A'   13 A"   39 A'   14 A"   40 A'   15 A"                         
 -- Virtual --                   
 -0.071  -0.034  -0.021  -0.008   0.028   0.036   0.052   0.064
 41 A'   16 A"   42 A'   43 A'   44 A'   45 A'   17 A"   46 A'                 
  0.073   0.085   0.086   0.098   0.110   0.122   0.139   0.144
 47 A'   18 A"   48 A'   19 A"   49 A'   50 A'   51 A'   52 A'                 
  0.157   0.187   0.213   0.224   0.267   0.292   0.306   0.309
 53 A'   54 A'   55 A'   20 A"   56 A'   21 A"   57 A'   58 A'                 
  0.316   0.377   0.387   0.396   0.411   0.413   0.427   0.447
 59 A'   60 A'   61 A'   22 A"   23 A"   24 A"   62 A'   63 A'                 
  0.459   0.466   0.472   0.494   0.541   0.575   0.578   0.587
 64 A'   65 A'   25 A"   66 A'   26 A"   27 A"   67 A'   68 A'                 
  0.622   0.654   0.669   0.713   0.724   0.742   0.823   0.873
 69 A'   70 A'   28 A"   71 A'   72 A'   73 A'   74 A'   75 A'                 
  0.945   0.960   1.093   1.146   1.292   1.309   1.334   1.354
 76 A'   77 A'   29 A"   30 A"   31 A"   78 A'   79 A'   32 A"                 
  1.394   1.443   1.444   1.503   1.551   1.616   1.770   1.795
 80 A'   33 A"   81 A'   82 A'   83 A'   84 A'   85 A'   34 A"                 
  1.840   1.907   1.940   2.015   2.041   2.115   2.176   2.266
 86 A'   87 A'   35 A"   36 A"   88 A'   89 A'   90 A'   91 A'                 
  2.583   2.612   2.626   2.806   2.884   3.026   3.234   3.685
 92 A'   37 A"   93 A'   38 A"   94 A'   95 A'   96 A'   97 A'                 
  3.744   3.802   3.947   3.955   3.982   3.988   4.002   4.008
 39 A"   98 A'   40 A"   41 A"   99 A'   42 A"  100 A'   43 A"                 
  4.024   4.056   4.093   4.195   4.243   4.351   4.405   4.775
101 A'   44 A"  102 A'  103 A'  104 A'  105 A'  106 A'  107 A'                 
  5.988   6.026   6.064   6.269   6.370   6.552   6.683   7.527
 45 A"  108 A'  109 A'   46 A"  110 A'  111 A'  112 A'   47 A"                 
  7.566   7.662  23.427  24.152  27.840  28.330  28.359  28.375
113 A'  114 A'  115 A'  116 A'  117 A'   48 A"  118 A'  119 A'                 
 28.527  28.540  28.548  28.588  28.684  47.871  66.727 127.875
 49 A"  120 A'   50 A"  121 A'  122 A'  123 A'  124 A'   51 A"                 
127.898 127.925 151.638 289.723 289.761 289.8841020.6571901.800
125 A'  126 A'  127 A'   52 A"  128 A'  129 A'  130 A'  131 A'                 
 --------------------------------------------------------------

          Ground-State Mulliken Net Atomic Charges

     Atom                 Charge (a.u.)
  ----------------------------------------
      1 H                     0.202171
      2 Br                   -0.013331
      3 I                     0.094957
      4 F                    -0.047263
      5 C                    -0.163624
      6 C                    -0.072910
  ----------------------------------------
  Sum of atomic charges =     0.000000

 -----------------------------------------------------------------
                    Cartesian Multipole Moments
 -----------------------------------------------------------------
    Charge (ESU x 10^10)
                 0.0000
    Dipole Moment (Debye)
         X       0.0720      Y      -1.2457      Z      -0.0000
       Tot       1.2478
    Quadrupole Moments (Debye-Ang)
        XX     -60.6528     XY       2.2642     YY     -62.7004
        XZ      -0.0000     YZ      -0.0000     ZZ     -64.7268
    Octopole Moments (Debye-Ang^2)
       XXX     -21.0043    XXY      -1.5917    XYY      -5.0818
       YYY     -14.8843    XXZ      -0.0000    XYZ       0.0000
       YYZ      -0.0000    XZZ      -8.1791    YZZ      -2.3414
       ZZZ       0.0000
    Hexadecapole Moments (Debye-Ang^3)
      XXXX   -1520.2665   XXXY    -110.8398   XXYY    -300.9513
      XYYY    -161.9221   YYYY    -254.8960   XXXZ      -0.0000
      XXYZ      -0.0000   XYYZ      -0.0000   YYYZ      -0.0000
      XXZZ    -292.0774   XYZZ     -57.0309   YYZZ     -57.7119
      XZZZ      -0.0000   YZZZ      -0.0000   ZZZZ     -81.7758
 -----------------------------------------------------------------
 Calculating analytic gradient of the SCF energy
 Gradient of SCF Energy
            1           2           3           4           5           6
    1  -0.0000486  -0.0001720   0.0000543   0.0001604  -0.0000730   0.0000790
    2  -0.0000275   0.0000792  -0.0002604   0.0000550  -0.0000716   0.0002254
    3  -0.0000000   0.0000000  -0.0000000  -0.0000000   0.0000000  -0.0000000
 Max gradient component =       2.604E-04
 RMS gradient           =       1.070E-04
 Gradient time:  CPU 10.31 s  wall 2.68 s
 Geometry Optimization Parameters
   NAtoms,    NIC,     NZ,  NCons,   NDum,   NFix, NCnnct, MaxDiis
        6      37       0       0       0       0       0       0

 Cartesian Hessian Update
 Hessian Updated using BFGS Update


** GEOMETRY OPTIMIZATION IN DELOCALIZED INTERNAL COORDINATES **
   Searching for a Minimum

   Optimization Cycle:  21

                       Coordinates (Angstroms)
     ATOM                X               Y               Z
      1  H         0.3558712611   -1.6128984034    0.0000000000
      2  Br       -2.5408144931   -0.7600179593    0.0000000000
      3  I         2.1563978007    0.4728175491    0.0000000000
      4  F        -0.9674971192    1.4309132872    0.0000000000
      5  C         0.3045480336   -0.5361181188    0.0000000000
      6  C        -0.8547139813    0.1049917026    0.0000000000
   Point Group: cs    Number of degrees of freedom:     9


   Energy is  -9670.334376422

 Hessian Updated using BFGS Update

  9 Hessian modes will be used to form the next step
  Hessian Eigenvalues:
     0.045222    0.090133    0.125624    0.158354    0.244742    0.286022
     0.363024    0.389646    0.649968

 Minimum Search - Taking Simple RFO Step
 Searching for Lamda that Minimizes Along All modes
 Value Taken    Lamda =   0.00000000
 Step Taken.  Stepsize is  0.001336

                             Maximum     Tolerance    Cnvgd?
         Gradient           0.000088      0.000300     YES
         Displacement       0.000696      0.001200     YES
         Energy change     -0.000001      0.000001     YES


                       Distance Matrix (Angstroms)
             H (  1)   Br(  2)   I (  3)   F (  4)   C (  5)
   Br(  2)  3.019635
   I (  3)  2.755378  4.856304
   F (  4)  3.319050  2.697315  3.267517
   C (  5)  1.078003  2.854158  2.108862  2.342501
   C (  6)  2.101586  1.895040  3.033495  1.330710  1.324730

 Final energy is   -9670.3343764220699     


 ******************************
 **  OPTIMIZATION CONVERGED  **
 ******************************

                       Coordinates (Angstroms)
     ATOM                X               Y               Z
      1  H         0.3558712611   -1.6128984034    0.0000000000
      2  Br       -2.5408144931   -0.7600179593    0.0000000000
      3  I         2.1563978007    0.4728175491    0.0000000000
      4  F        -0.9674971192    1.4309132872    0.0000000000
      5  C         0.3045480336   -0.5361181188    0.0000000000
      6  C        -0.8547139813    0.1049917026    0.0000000000

Z-matrix Print:
$molecule
0 1
I 
C  1 2.108862
H  2 1.078003 1 115.853834
C  2 1.324730 1 122.473279 3 -180.000000 0
F  4 1.330710 2 123.805916 1 -0.000000 0
Br 4 1.895040 2 123.897068 1 -180.000000 0
$end


 --------------------------------------------------------------
             Orbital Energies (a.u.) and Symmetries
 --------------------------------------------------------------

 Alpha MOs, Restricted
 -- Occupied --                  
******* -482.86 -176.32 -165.72 -165.72 -165.72  -62.52  -56.34
  1 A'    2 A'    3 A'    4 A'    1 A"    5 A'    6 A'    7 A'                 
-56.333 -56.333 -35.813 -31.307 -31.301 -31.300 -24.734 -22.957
  2 A"    8 A'    9 A'   10 A'    3 A"   11 A'   12 A'   13 A'                 
-22.956 -22.956 -22.951 -22.951 -10.335 -10.243  -8.726  -6.558
  4 A"   14 A'   15 A'    5 A"   16 A'   17 A'   18 A'   19 A'                 
 -6.544  -6.544  -6.363  -4.775  -4.760  -4.760  -2.669  -2.665
  6 A"   20 A'   21 A'   22 A'    7 A"   23 A'   24 A'   25 A'                 
 -2.665  -2.653  -2.653  -2.041  -2.037  -2.036  -2.023  -2.023
  8 A"   26 A'    9 A"   27 A'   10 A"   28 A'   29 A'   11 A"                 
 -1.279  -0.862  -0.790  -0.672  -0.623  -0.542  -0.514  -0.511
 30 A'   31 A'   32 A'   33 A'   34 A'   35 A'   12 A"   36 A'                 
 -0.430  -0.389  -0.362  -0.325  -0.317  -0.283  -0.258
 37 A'   38 A'   13 A"   39 A'   14 A"   40 A'   15 A"                         
 -- Virtual --                   
 -0.071  -0.034  -0.021  -0.008   0.028   0.036   0.052   0.064
 41 A'   16 A"   42 A'   43 A'   44 A'   45 A'   17 A"   46 A'                 
  0.073   0.085   0.086   0.098   0.110   0.122   0.139   0.144
 47 A'   18 A"   48 A'   19 A"   49 A'   50 A'   51 A'   52 A'                 
  0.157   0.187   0.213   0.224   0.267   0.292   0.306   0.309
 53 A'   54 A'   55 A'   20 A"   56 A'   21 A"   57 A'   58 A'                 
  0.316   0.377   0.387   0.396   0.411   0.413   0.427   0.447
 59 A'   60 A'   61 A'   22 A"   23 A"   24 A"   62 A'   63 A'                 
  0.459   0.466   0.472   0.494   0.541   0.575   0.578   0.587
 64 A'   65 A'   25 A"   66 A'   26 A"   27 A"   67 A'   68 A'                 
  0.622   0.654   0.669   0.713   0.724   0.742   0.823   0.873
 69 A'   70 A'   28 A"   71 A'   72 A'   73 A'   74 A'   75 A'                 
  0.945   0.960   1.093   1.146   1.292   1.309   1.334   1.354
 76 A'   77 A'   29 A"   30 A"   31 A"   78 A'   79 A'   32 A"                 
  1.394   1.443   1.444   1.503   1.551   1.616   1.770   1.795
 80 A'   33 A"   81 A'   82 A'   83 A'   84 A'   85 A'   34 A"                 
  1.840   1.907   1.940   2.015   2.041   2.115   2.176   2.266
 86 A'   87 A'   35 A"   36 A"   88 A'   89 A'   90 A'   91 A'                 
  2.583   2.612   2.626   2.806   2.884   3.026   3.234   3.685
 92 A'   37 A"   93 A'   38 A"   94 A'   95 A'   96 A'   97 A'                 
  3.744   3.802   3.947   3.955   3.982   3.988   4.002   4.008
 39 A"   98 A'   40 A"   41 A"   99 A'   42 A"  100 A'   43 A"                 
  4.024   4.056   4.093   4.195   4.243   4.351   4.405   4.775
101 A'   44 A"  102 A'  103 A'  104 A'  105 A'  106 A'  107 A'                 
  5.988   6.026   6.064   6.269   6.370   6.552   6.683   7.527
 45 A"  108 A'  109 A'   46 A"  110 A'  111 A'  112 A'   47 A"                 
  7.566   7.662  23.427  24.152  27.840  28.330  28.359  28.375
113 A'  114 A'  115 A'  116 A'  117 A'   48 A"  118 A'  119 A'                 
 28.527  28.540  28.548  28.588  28.684  47.871  66.727 127.875
 49 A"  120 A'   50 A"  121 A'  122 A'  123 A'  124 A'   51 A"                 
127.898 127.925 151.638 289.723 289.761 289.8841020.6571901.800
125 A'  126 A'  127 A'   52 A"  128 A'  129 A'  130 A'  131 A'                 

 Beta MOs, Restricted
 -- Occupied --                  
******* -482.86 -176.32 -165.72 -165.72 -165.72  -62.52  -56.34
  1 A'    2 A'    3 A'    4 A'    1 A"    5 A'    6 A'    7 A'                 
-56.333 -56.333 -35.813 -31.307 -31.301 -31.300 -24.734 -22.957
  2 A"    8 A'    9 A'   10 A'    3 A"   11 A'   12 A'   13 A'                 
-22.956 -22.956 -22.951 -22.951 -10.335 -10.243  -8.726  -6.558
  4 A"   14 A'   15 A'    5 A"   16 A'   17 A'   18 A'   19 A'                 
 -6.544  -6.544  -6.363  -4.775  -4.760  -4.760  -2.669  -2.665
  6 A"   20 A'   21 A'   22 A'    7 A"   23 A'   24 A'   25 A'                 
 -2.665  -2.653  -2.653  -2.041  -2.037  -2.036  -2.023  -2.023
  8 A"   26 A'    9 A"   27 A'   10 A"   28 A'   29 A'   11 A"                 
 -1.279  -0.862  -0.790  -0.672  -0.623  -0.542  -0.514  -0.511
 30 A'   31 A'   32 A'   33 A'   34 A'   35 A'   12 A"   36 A'                 
 -0.430  -0.389  -0.362  -0.325  -0.317  -0.283  -0.258
 37 A'   38 A'   13 A"   39 A'   14 A"   40 A'   15 A"                         
 -- Virtual --                   
 -0.071  -0.034  -0.021  -0.008   0.028   0.036   0.052   0.064
 41 A'   16 A"   42 A'   43 A'   44 A'   45 A'   17 A"   46 A'                 
  0.073   0.085   0.086   0.098   0.110   0.122   0.139   0.144
 47 A'   18 A"   48 A'   19 A"   49 A'   50 A'   51 A'   52 A'                 
  0.157   0.187   0.213   0.224   0.267   0.292   0.306   0.309
 53 A'   54 A'   55 A'   20 A"   56 A'   21 A"   57 A'   58 A'                 
  0.316   0.377   0.387   0.396   0.411   0.413   0.427   0.447
 59 A'   60 A'   61 A'   22 A"   23 A"   24 A"   62 A'   63 A'                 
  0.459   0.466   0.472   0.494   0.541   0.575   0.578   0.587
 64 A'   65 A'   25 A"   66 A'   26 A"   27 A"   67 A'   68 A'                 
  0.622   0.654   0.669   0.713   0.724   0.742   0.823   0.873
 69 A'   70 A'   28 A"   71 A'   72 A'   73 A'   74 A'   75 A'                 
  0.945   0.960   1.093   1.146   1.292   1.309   1.334   1.354
 76 A'   77 A'   29 A"   30 A"   31 A"   78 A'   79 A'   32 A"                 
  1.394   1.443   1.444   1.503   1.551   1.616   1.770   1.795
 80 A'   33 A"   81 A'   82 A'   83 A'   84 A'   85 A'   34 A"                 
  1.840   1.907   1.940   2.015   2.041   2.115   2.176   2.266
 86 A'   87 A'   35 A"   36 A"   88 A'   89 A'   90 A'   91 A'                 
  2.583   2.612   2.626   2.806   2.884   3.026   3.234   3.685
 92 A'   37 A"   93 A'   38 A"   94 A'   95 A'   96 A'   97 A'                 
  3.744   3.802   3.947   3.955   3.982   3.988   4.002   4.008
 39 A"   98 A'   40 A"   41 A"   99 A'   42 A"  100 A'   43 A"                 
  4.024   4.056   4.093   4.195   4.243   4.351   4.405   4.775
101 A'   44 A"  102 A'  103 A'  104 A'  105 A'  106 A'  107 A'                 
  5.988   6.026   6.064   6.269   6.370   6.552   6.683   7.527
 45 A"  108 A'  109 A'   46 A"  110 A'  111 A'  112 A'   47 A"                 
  7.566   7.662  23.427  24.152  27.840  28.330  28.359  28.375
113 A'  114 A'  115 A'  116 A'  117 A'   48 A"  118 A'  119 A'                 
 28.527  28.540  28.548  28.588  28.684  47.871  66.727 127.875
 49 A"  120 A'   50 A"  121 A'  122 A'  123 A'  124 A'   51 A"                 
127.898 127.925 151.638 289.723 289.761 289.8841020.6571901.800
125 A'  126 A'  127 A'   52 A"  128 A'  129 A'  130 A'  131 A'                 
 --------------------------------------------------------------

          Ground-State Mulliken Net Atomic Charges

     Atom                 Charge (a.u.)
  ----------------------------------------
      1 H                     0.202171
      2 Br                   -0.013331
      3 I                     0.094957
      4 F                    -0.047263
      5 C                    -0.163624
      6 C                    -0.072910
  ----------------------------------------
  Sum of atomic charges =     0.000000

 -----------------------------------------------------------------
                    Cartesian Multipole Moments
 -----------------------------------------------------------------
    Charge (ESU x 10^10)
                 0.0000
    Dipole Moment (Debye)
         X       0.0720      Y      -1.2457      Z      -0.0000
       Tot       1.2478
    Quadrupole Moments (Debye-Ang)
        XX     -60.6528     XY       2.2642     YY     -62.7004
        XZ      -0.0000     YZ      -0.0000     ZZ     -64.7268
    Octopole Moments (Debye-Ang^2)
       XXX     -21.0043    XXY      -1.5917    XYY      -5.0818
       YYY     -14.8843    XXZ      -0.0000    XYZ       0.0000
       YYZ      -0.0000    XZZ      -8.1791    YZZ      -2.3414
       ZZZ       0.0000
    Hexadecapole Moments (Debye-Ang^3)
      XXXX   -1520.2665   XXXY    -110.8398   XXYY    -300.9513
      XYYY    -161.9221   YYYY    -254.8960   XXXZ      -0.0000
      XXYZ      -0.0000   XYYZ      -0.0000   YYYZ      -0.0000
      XXZZ    -292.0774   XYZZ     -57.0309   YYZZ     -57.7119
      XZZZ      -0.0000   YZZZ      -0.0000   ZZZZ     -81.7758
 -----------------------------------------------------------------
Archival summary:
1\1\TWL01\OPT\ProcedureUnspecified\BasisUnspecified\1r1121\taweetha\TueAug2805:45:582018TueAug2805:45:582018\0\\#,OPT,ProcedureUnspecified,BasisUnspecified,\\0,1\I\C,1,2.10886\H,2,1.078,1,115.854\C,2,1.32473,1,122.473,3,-180,0\F,4,1.33071,2,123.806,1,-0,0\Br,4,1.89504,2,123.897,1,-180,0\\\@

 Total job time:  241.74s(wall), 904.34s(cpu) 
 Tue Aug 28 05:45:58 2018

        *************************************************************
        *                                                           *
        *  Thank you very much for using Q-Chem.  Have a nice day.  *
        *                                                           *
        *************************************************************


 
User input: 2 of 2 
 
Q-Chem Developer Version!
                  Welcome to Q-Chem
     A Quantum Leap Into The Future Of Chemistry


 Q-Chem 5.1, Q-Chem, Inc., Pleasanton, CA (2018)

 Yihan Shao,  Zhengting Gan,  E. Epifanovsky,  A. T. B. Gilbert,  M. Wormit,  
 J. Kussmann,  A. W. Lange,  A. Behn,  Jia Deng,  Xintian Feng,  D. Ghosh,  
 M. Goldey,  P. R. Horn,  L. D. Jacobson,  I. Kaliman,  T. Kus,  A. Landau,  
 Jie Liu,  E. I. Proynov,  R. M. Richard,  R. P. Steele,  E. J. Sundstrom,  
 H. L. Woodcock III,  P. M. Zimmerman,  D. Zuev,  B. Albrecht,  E. Alguire,  
 S. A. Baeppler,  D. Barton,  Z. Benda,  Y. A. Bernard,  E. J. Berquist,  
 K. B. Bravaya,  H. Burton,  D. Casanova,  Chun-Min Chang,  Yunqing Chen,  
 A. Chien,  K. D. Closser,  M. P. Coons,  S. Coriani,  S. Dasgupta,  
 A. L. Dempwolff,  M. Diedenhofen,  Hainam Do,  R. G. Edgar,  Po-Tung Fang,  
 S. Faraji,  S. Fatehi,  Qingguo Feng,  K. D. Fenk,  J. Fosso-Tande,  
 Qinghui Ge,  A. Ghysels,  G. Gidofalvi,  J. Gomes,  J. Gonthier,  A. Gunina,  
 D. Hait,  M. W. D. Hanson-Heine,  P. H. P. Harbach,  A. W. Hauser,  
 J. E. Herr,  E. G. Hohenstein,  Z. C. Holden,  Kerwin Hui,  B. C. Huynh,  
 T.-C. Jagau,  Hyunjun Ji,  B. Kaduk,  K. Khistyaev,  Jaehoon Kim,  
 P. Klunzinger,  K. Koh,  D. Kosenkov,  L. Koulias,  T. Kowalczyk,  
 C. M. Krauter,  A. Kunitsa,  Ka Un Lao,  A. Laurent,  K. V. Lawler,  
 Joonho Lee,  D. Lefrancois,  S. Lehtola,  D. S. Levine,  Yi-Pei Li,  
 You-Sheng Lin,  Fenglai Liu,  E. Livshits,  A. Luenser,  P. Manohar,  
 E. Mansoor,  S. F. Manzer,  Shan-Ping Mao,  Yuezhi Mao,  N. Mardirossian,  
 A. V. Marenich,  T. Markovich,  L. A. Martinez-Martinez,  S. A. Maurer,  
 N. J. Mayhall,  S. C. McKenzie,  J.-M. Mewes,  A. F. Morrison,  
 J. W. Mullinax,  K. Nanda,  T. S. Nguyen-Beck,  R. Olivares-Amaya,  
 J. A. Parkhill,  T. M. Perrine,  F. Plasser,  P. Pokhilko,  S. Prager,  
 A. Prociuk,  E. Ramos,  D. R. Rehn,  F. Rob,  M. Schneider,  N. Sergueev,  
 S. M. Sharada,  S. Sharma,  D. W. Small,  T. Stauch,  T. Stein,  
 Yu-Chuan Su,  A. J. W. Thom,  A. Tkatchenko,  T. Tsuchimochi,  N. M. Tubman,  
 L. Vogt,  M. L. Vidal,  O. Vydrov,  M. A. Watson,  J. Wenzel,  
 M. de Wergifosse,  T. A. Wesolowski,  A. White,  J. Witte,  A. Yamada,  
 Jun Yang,  K. Yao,  S. Yeganeh,  S. R. Yost,  Zhi-Qiang You,  A. Zech,  
 Igor Ying Zhang,  Xing Zhang,  Yan Zhao,  Ying Zhu,  B. R. Brooks,  
 G. K. L. Chan,  C. J. Cramer,  M. S. Gordon,  W. J. Hehre,  A. Klamt,  
 M. W. Schmidt,  C. D. Sherrill,  D. G. Truhlar,  A. Aspuru-Guzik,  R. Baer,  
 A. T. Bell,  N. A. Besley,  Jeng-Da Chai,  A. E. DePrince, III,  
 R. A. DiStasio Jr.,  A. Dreuw,  B. D. Dunietz,  T. R. Furlani,  
 Chao-Ping Hsu,  Yousung Jung,  Jing Kong,  D. S. Lambrecht,  WanZhen Liang,  
 C. Ochsenfeld,  V. A. Rassolov,  L. V. Slipchenko,  J. E. Subotnik,  
 T. Van Voorhis,  J. M. Herbert,  A. I. Krylov,  P. M. W. Gill,  M. Head-Gordon

 Contributors to earlier versions of Q-Chem not listed above: 
 R. D. Adamson,  B. Austin,  J. Baker,  G. J. O. Beran,  K. Brandhorst,  
 S. T. Brown,  E. F. C. Byrd,  A. K. Chakraborty,  C.-L. Cheng,  
 Siu Hung Chien,  D. M. Chipman,  D. L. Crittenden,  H. Dachsel,  
 R. J. Doerksen,  A. D. Dutoi,  L. Fusti-Molnar,  W. A. Goddard III,  
 A. Golubeva-Zadorozhnaya,  S. R. Gwaltney,  G. Hawkins,  A. Heyden,  
 S. Hirata,  G. Kedziora,  F. J. Keil,  C. Kelley,  Jihan Kim,  R. A. King,  
 R. Z. Khaliullin,  P. P. Korambath,  W. Kurlancheek,  A. M. Lee,  M. S. Lee,  
 S. V. Levchenko,  Ching Yeh Lin,  D. Liotard,  R. C. Lochan,  I. Lotan,  
 P. E. Maslen,  N. Nair,  D. P. O'Neill,  D. Neuhauser,  E. Neuscamman,  
 C. M. Oana,  R. Olson,  B. Peters,  R. Peverati,  P. A. Pieniazek,  
 Y. M. Rhee,  J. Ritchie,  M. A. Rohrdanz,  E. Rosta,  N. J. Russ,  
 H. F. Schaefer III,  N. E. Schultz,  N. Shenvi,  A. C. Simmonett,  A. Sodt,  
 D. Stuck,  K. S. Thanthiriwatte,  V. Vanovschi,  Tao Wang,  A. Warshel,  
 C. F. Williams,  Q. Wu,  X. Xu,  W. Zhang

 Please cite Q-Chem as follows:
 Y. Shao et al., Mol. Phys. 113, 184-215 (2015)
 DOI: 10.1080/00268976.2014.952696

 Q-Chem 5.1.1 for Intel X86 EM64T Linux

 Parts of Q-Chem use Armadillo 8.300.2 (Tropical Shenanigans).
 http://arma.sourceforge.net/

 Q-Chem begins on Tue Aug 28 05:45:58 2018  

Host: 
0

     Scratch files written to /scratch/taweetham/qchem12942//
The previous job contains 0 fragments, simply inherited here
Input Ideriv = 2
Curr. Ideriv = -1
Max.  Ideriv = 2

Checking the input file for inconsistencies... 	...done.

--------------------------------------------------------------
User input:
--------------------------------------------------------------

$molecule
read
$end

$rem
   SCF_GUESS 	READ
   JOB_TYPE 	FREQUENCY
   BASIS 	6-311++G**
   EXCHANGE 	B3LYP
   MEM_TOTAL	7500	
$end


--------------------------------------------------------------
 ----------------------------------------------------------------
             Standard Nuclear Orientation (Angstroms)
    I     Atom           X                Y                Z
 ----------------------------------------------------------------
    1      H      -0.1564536847    -1.6864029343    -0.0000000000
    2      Br     -2.7831988331    -0.1969723934    -0.0000000000
    3      I       2.0713095089    -0.0649289112     0.0000000000
    4      F      -0.7527552626     1.5786419208    -0.0000000000
    5      C       0.0385033994    -0.6261757934    -0.0000000000
    6      C      -0.9445356932     0.2618244122    -0.0000000000
 ----------------------------------------------------------------
 Molecular Point Group                 Cs    NOp =  2
 Largest Abelian Subgroup              Cs    NOp =  2
 Nuclear Repulsion Energy =   644.2854801650 hartrees
 There are       55 alpha and       55 beta electrons
 Requested basis set is 6-311++G(d,p)
 There are 66 shells and 183 basis functions

 Total QAlloc Memory Limit   7500 MB
 Mega-Array Size       188 MB
 MEM_STATIC part       192 MB

                       Distance Matrix (Angstroms)
             H (  1)   Br(  2)   I (  3)   F (  4)   C (  5)
   Br(  2)  3.019635
   I (  3)  2.755378  4.856304
   F (  4)  3.319050  2.697315  3.267517
   C (  5)  1.078003  2.854158  2.108862  2.342501
   C (  6)  2.101586  1.895040  3.033495  1.330710  1.324730

 A cutoff of  1.0D-11 yielded   1744 shell pairs
 There are     14127 function pairs (     15814 Cartesian)

 -------------------------------------------------------
 OpenMP Integral Computing Module                       
 Release: version 1.0, May 2013, Q-Chem Inc. Pittsburgh 
 -------------------------------------------------------
 Integral Job Info:
 Integral job number is                      11
 Integral operator is                         1
 short-range coefficients                     0
 long-range coefficients              100000000
 Omega coefficients                           0
 if combine SR and LR in K                    0
 Integral screening is                        0
 Integral computing path is                   2
 max size of driver memory is            800000
 size of driver memory is                593474
 size of scratch memory is             29623520
 max col of scratch BK array               1296
 max len of scratch array in speh3          155
 max len of scratch index in speh4           18
 max int batch size is                      520
 min int batch size is                       52
 fixed nKL is                                45
 max L of basis functions is                  2
 order of int derivative is                   0
 number of shells is                         66
 number of basis is                         194
 number of cartesian basis is               194
 number of contracted shell pairs          1744
 number of primitive shell pairs           4047
 maxK2 (contraction) of shell pair           36
 max number of K2 of shell pair               1
 max number of CS2 of shell pair            188
 max number of PS2 of shell pair            240
 mem total for path MDJ                  525612
 -------------------------------------------------------
 Smallest overlap matrix eigenvalue = 7.16E-05
 Guess MOs from SCF MO coefficient file

 -----------------------------------------------------------------------
  General SCF calculation program by
  Eric Jon Sundstrom, Paul Horn, Yuezhi Mao, Dmitri Zuev, Alec White,
  David Stuck, Shaama M.S., Shane Yost, Joonho Lee, David Small,
  Daniel Levine, Susi Lehtola, Hugh Burton, Evgeny Epifanovsky
 -----------------------------------------------------------------------
 Exchange:     0.2000 Hartree-Fock + 0.0800 Slater + 0.7200 B88
 Correlation:  0.1900 VWN1RPA + 0.8100 LYP
 Using SG-1 standard quadrature grid
 using 4 threads for integral computing
 -------------------------------------------------------
 OpenMP Integral computing Module                
 Release: version 2.0, May 2017, Q-Chem Inc. Pleasanton 
 -------------------------------------------------------
 -------------------------------------------------------
 OpenMP BLAS3 based DFT computing Module                
 Release: version 1.0, May 2013, Q-Chem Inc. Pittsburgh 
 -------------------------------------------------------
 A restricted SCF calculation will be
 performed using DIIS
 SCF converges when DIIS error is below 1.0e-08
 ---------------------------------------
  Cycle       Energy         DIIS error
 ---------------------------------------
    1   -9670.2523957654      3.70e-03  
    2   -9670.3325566174      6.02e-04  
    3   -9670.3316267712      8.04e-04  
    4   -9670.3341243044      1.85e-04  
    5   -9670.3342487479      7.26e-05  
    6   -9670.3342678059      2.31e-05  
    7   -9670.3342700751      5.99e-06  
    8   -9670.3342701844      2.21e-06  
    9   -9670.3342701961      6.40e-07  
   10   -9670.3342701971      1.39e-07  
   11   -9670.3342701972      2.97e-08  
   12   -9670.3342701971      6.13e-09  Convergence criterion met
 ---------------------------------------
 SCF time:   CPU 36.55s  wall 10.00s 
 SCF   energy in the final basis set =    -9670.3342701971
 Total energy in the final basis set =    -9670.3342701971

 --------------------------------------------------------------
             Orbital Energies (a.u.) and Symmetries
 --------------------------------------------------------------

 Alpha MOs, Restricted
 -- Occupied --                  
******* -482.86 -176.32 -165.72 -165.72 -165.72  -62.52  -56.34
  1 A'    2 A'    3 A'    4 A'    1 A"    5 A'    6 A'    7 A'                 
-56.333 -56.333 -35.814 -31.307 -31.301 -31.301 -24.734 -22.957
  2 A"    8 A'    9 A'   10 A'    3 A"   11 A'   12 A'   13 A'                 
-22.956 -22.956 -22.951 -22.951 -10.335 -10.243  -8.726  -6.558
  4 A"   14 A'   15 A'    5 A"   16 A'   17 A'   18 A'   19 A'                 
 -6.544  -6.544  -6.363  -4.776  -4.760  -4.760  -2.669  -2.665
  6 A"   20 A'   21 A'   22 A'    7 A"   23 A'   24 A'   25 A'                 
 -2.665  -2.653  -2.653  -2.041  -2.036  -2.036  -2.023  -2.023
  8 A"   26 A'    9 A"   27 A'   10 A"   28 A'   11 A"   29 A'                 
 -1.279  -0.862  -0.790  -0.672  -0.623  -0.542  -0.514  -0.511
 30 A'   31 A'   32 A'   33 A'   34 A'   35 A'   12 A"   36 A'                 
 -0.430  -0.389  -0.362  -0.325  -0.317  -0.283  -0.258
 37 A'   38 A'   13 A"   39 A'   14 A"   40 A'   15 A"                         
 -- Virtual --                   
 -0.071  -0.034  -0.021  -0.007   0.028   0.036   0.052   0.064
 41 A'   16 A"   42 A'   43 A'   44 A'   45 A'   17 A"   46 A'                 
  0.073   0.085   0.086   0.098   0.110   0.122   0.139   0.144
 47 A'   18 A"   48 A'   19 A"   49 A'   50 A'   51 A'   52 A'                 
  0.157   0.186   0.214   0.224   0.267   0.292   0.306   0.309
 53 A'   54 A'   55 A'   20 A"   56 A'   21 A"   57 A'   58 A'                 
  0.316   0.377   0.387   0.397   0.411   0.413   0.426   0.447
 59 A'   60 A'   61 A'   22 A"   23 A"   24 A"   62 A'   63 A'                 
  0.459   0.465   0.472   0.494   0.541   0.575   0.578   0.587
 64 A'   65 A'   25 A"   66 A'   26 A"   27 A"   67 A'   68 A'                 
  0.622   0.654   0.669   0.713   0.724   0.742   0.823   0.873
 69 A'   70 A'   28 A"   71 A'   72 A'   73 A'   74 A'   75 A'                 
  0.945   0.960   1.093   1.146   1.292   1.309   1.333   1.354
 76 A'   77 A'   29 A"   30 A"   31 A"   78 A'   79 A'   32 A"                 
  1.394   1.443   1.444   1.503   1.551   1.615   1.770   1.795
 80 A'   33 A"   81 A'   82 A'   83 A'   84 A'   85 A'   34 A"                 
  1.840   1.907   1.940   2.015   2.040   2.115   2.176   2.266
 86 A'   87 A'   35 A"   36 A"   88 A'   89 A'   90 A'   91 A'                 
  2.583   2.612   2.626   2.806   2.884   3.026   3.234   3.685
 92 A'   37 A"   93 A'   38 A"   94 A'   95 A'   96 A'   97 A'                 
  3.744   3.802   3.947   3.956   3.982   3.988   4.002   4.008
 39 A"   98 A'   40 A"   41 A"   99 A'   42 A"  100 A'   43 A"                 
  4.024   4.056   4.093   4.195   4.243   4.351   4.404   4.775
101 A'   44 A"  102 A'  103 A'  104 A'  105 A'  106 A'  107 A'                 
  5.987   6.025   6.064   6.269   6.370   6.552   6.683   7.528
 45 A"  108 A'  109 A'   46 A"  110 A'  111 A'  112 A'   47 A"                 
  7.566   7.662  23.427  24.152  27.840  28.330  28.359  28.375
113 A'  114 A'  115 A'  116 A'  117 A'   48 A"  118 A'  119 A'                 
 28.527  28.540  28.548  28.587  28.683  47.871  66.727 127.875
 49 A"  120 A'   50 A"  121 A'  122 A'  123 A'  124 A'   51 A"                 
127.898 127.925 151.638 289.723 289.761 289.8841020.6571901.800
125 A'  126 A'  127 A'   52 A"  128 A'  129 A'  130 A'  131 A'                 

 Beta MOs, Restricted
 -- Occupied --                  
******* -482.86 -176.32 -165.72 -165.72 -165.72  -62.52  -56.34
  1 A'    2 A'    3 A'    4 A'    1 A"    5 A'    6 A'    7 A'                 
-56.333 -56.333 -35.814 -31.307 -31.301 -31.301 -24.734 -22.957
  2 A"    8 A'    9 A'   10 A'    3 A"   11 A'   12 A'   13 A'                 
-22.956 -22.956 -22.951 -22.951 -10.335 -10.243  -8.726  -6.558
  4 A"   14 A'   15 A'    5 A"   16 A'   17 A'   18 A'   19 A'                 
 -6.544  -6.544  -6.363  -4.776  -4.760  -4.760  -2.669  -2.665
  6 A"   20 A'   21 A'   22 A'    7 A"   23 A'   24 A'   25 A'                 
 -2.665  -2.653  -2.653  -2.041  -2.036  -2.036  -2.023  -2.023
  8 A"   26 A'    9 A"   27 A'   10 A"   28 A'   11 A"   29 A'                 
 -1.279  -0.862  -0.790  -0.672  -0.623  -0.542  -0.514  -0.511
 30 A'   31 A'   32 A'   33 A'   34 A'   35 A'   12 A"   36 A'                 
 -0.430  -0.389  -0.362  -0.325  -0.317  -0.283  -0.258
 37 A'   38 A'   13 A"   39 A'   14 A"   40 A'   15 A"                         
 -- Virtual --                   
 -0.071  -0.034  -0.021  -0.007   0.028   0.036   0.052   0.064
 41 A'   16 A"   42 A'   43 A'   44 A'   45 A'   17 A"   46 A'                 
  0.073   0.085   0.086   0.098   0.110   0.122   0.139   0.144
 47 A'   18 A"   48 A'   19 A"   49 A'   50 A'   51 A'   52 A'                 
  0.157   0.186   0.214   0.224   0.267   0.292   0.306   0.309
 53 A'   54 A'   55 A'   20 A"   56 A'   21 A"   57 A'   58 A'                 
  0.316   0.377   0.387   0.397   0.411   0.413   0.426   0.447
 59 A'   60 A'   61 A'   22 A"   23 A"   24 A"   62 A'   63 A'                 
  0.459   0.465   0.472   0.494   0.541   0.575   0.578   0.587
 64 A'   65 A'   25 A"   66 A'   26 A"   27 A"   67 A'   68 A'                 
  0.622   0.654   0.669   0.713   0.724   0.742   0.823   0.873
 69 A'   70 A'   28 A"   71 A'   72 A'   73 A'   74 A'   75 A'                 
  0.945   0.960   1.093   1.146   1.292   1.309   1.333   1.354
 76 A'   77 A'   29 A"   30 A"   31 A"   78 A'   79 A'   32 A"                 
  1.394   1.443   1.444   1.503   1.551   1.615   1.770   1.795
 80 A'   33 A"   81 A'   82 A'   83 A'   84 A'   85 A'   34 A"                 
  1.840   1.907   1.940   2.015   2.040   2.115   2.176   2.266
 86 A'   87 A'   35 A"   36 A"   88 A'   89 A'   90 A'   91 A'                 
  2.583   2.612   2.626   2.806   2.884   3.026   3.234   3.685
 92 A'   37 A"   93 A'   38 A"   94 A'   95 A'   96 A'   97 A'                 
  3.744   3.802   3.947   3.956   3.982   3.988   4.002   4.008
 39 A"   98 A'   40 A"   41 A"   99 A'   42 A"  100 A'   43 A"                 
  4.024   4.056   4.093   4.195   4.243   4.351   4.404   4.775
101 A'   44 A"  102 A'  103 A'  104 A'  105 A'  106 A'  107 A'                 
  5.987   6.025   6.064   6.269   6.370   6.552   6.683   7.528
 45 A"  108 A'  109 A'   46 A"  110 A'  111 A'  112 A'   47 A"                 
  7.566   7.662  23.427  24.152  27.840  28.330  28.359  28.375
113 A'  114 A'  115 A'  116 A'  117 A'   48 A"  118 A'  119 A'                 
 28.527  28.540  28.548  28.587  28.683  47.871  66.727 127.875
 49 A"  120 A'   50 A"  121 A'  122 A'  123 A'  124 A'   51 A"                 
127.898 127.925 151.638 289.723 289.761 289.8841020.6571901.800
125 A'  126 A'  127 A'   52 A"  128 A'  129 A'  130 A'  131 A'                 
 --------------------------------------------------------------

          Ground-State Mulliken Net Atomic Charges

     Atom                 Charge (a.u.)
  ----------------------------------------
      1 H                     0.202200
      2 Br                   -0.012488
      3 I                     0.093400
      4 F                    -0.047333
      5 C                    -0.161277
      6 C                    -0.074502
  ----------------------------------------
  Sum of atomic charges =     0.000000

 -----------------------------------------------------------------
                    Cartesian Multipole Moments
 -----------------------------------------------------------------
    Charge (ESU x 10^10)
                 0.0000
    Dipole Moment (Debye)
         X      -0.2196      Y      -1.2268      Z       0.0000
       Tot       1.2463
    Quadrupole Moments (Debye-Ang)
        XX     -59.7042     XY       1.7434     YY     -63.5109
        XZ      -0.0000     YZ      -0.0000     ZZ     -64.7307
    Octopole Moments (Debye-Ang^2)
       XXX       2.9397    XXY       1.9872    XYY       0.7473
       YYY      -3.8064    XXZ       0.0000    XYZ      -0.0000
       YYZ       0.0000    XZZ       0.3038    YZZ       1.8338
       ZZZ       0.0000
    Hexadecapole Moments (Debye-Ang^3)
      XXXX   -1551.8569   XXXY      30.1302   XXYY    -318.8709
      XYYY       6.7167   YYYY    -179.7106   XXXZ      -0.0000
      XXYZ       0.0000   XYYZ       0.0000   YYYZ       0.0000
      XXZZ    -304.1312   XYZZ       0.8284   YYZZ     -44.6190
      XZZZ      -0.0000   YZZZ      -0.0000   ZZZZ     -81.7956
 -----------------------------------------------------------------
 Calculating MO derivatives via CPSCF
 D1JvT checksum  = 320760 22114.9306055851
 D1KAT checksum  = 775368 990.2490931150
   1         3          18      0.113872    0.031065
   2         3          18      0.013674    0.004052
   3         3          18      0.001764    0.000810
   4         5          16      0.000201    0.000098
   5        19           2      0.000010    0.000007
   6        21           0      0.000000    0.000000    Roots Converged
 Time for AOints: 13.4 s (CPU) 3.4 s (wall)
 ------------------------------------------------------------------------------
                     AOints        : Timing summary (seconds)
 ------------------------------------------------------------------------------
     job step          cpu (% of tot)      sys (% of tot)     wall (% of tot)
 ------------------------------------------------------------------------------
  cpscf_lag         0.7027E+02 (34.8)   0.8000E-05 (19.0)   0.1803E+02 (34.2)
  iterzp            0.1181E+03 (58.5)   0.3000E-04 (71.4)   0.3098E+02 (58.8)
  make_fx           0.0000E+00 ( 0.0)   0.0000E+00 ( 0.0)   0.0000E+00 ( 0.0)
  AOints            0.1343E+02 ( 6.6)   0.3000E-05 ( 7.1)   0.3408E+01 ( 6.5)
 ------------------------------------------------------------------------------
   Grand Totals     0.2020E+03          0.4200E-04          0.5266E+02
 ------------------------------------------------------------------------------
 Calculating analytic Hessian of the SCF energy
 Polarizability Matrix (a.u.)
            1           2           3
    1-120.6840787  -0.1642576  -0.0000000
    2  -0.1642576 -57.5541509   0.0000000
    3  -0.0000000   0.0000000 -48.2979668

 Direct stationary perturbation theory relativistic correction:

 rels  =     113.812433189257
 relv  =    -378.592492039607
 rel2e =      50.884079078778
 E_rel =    -213.895979771572

 Hessian of the SCF Energy
            1           2           3           4           5           6
    1   0.0582215   0.0509660   0.0000000  -0.0011863   0.0005620  -0.0000000
    2   0.0509660   0.3638498  -0.0000000  -0.0005720   0.0007705  -0.0000000
    3   0.0000000  -0.0000000   0.0195093  -0.0000000   0.0000000  -0.0024427
    4  -0.0011863  -0.0005720  -0.0000000   0.2013688   0.0413661   0.0000000
    5   0.0005620   0.0007705   0.0000000   0.0413661   0.0395842   0.0000000
    6  -0.0000000  -0.0000000  -0.0024427   0.0000000   0.0000000   0.0079947
    7  -0.0130827   0.0010417   0.0000000  -0.0012077   0.0019913  -0.0000000
    8  -0.0153428   0.0019027   0.0000000   0.0009787   0.0001874  -0.0000000
    9  -0.0000000  -0.0000000   0.0010600  -0.0000000  -0.0000000   0.0029070
   10  -0.0028126   0.0023671   0.0000000  -0.0198228  -0.0326610  -0.0000000
   11   0.0047969   0.0005465  -0.0000000  -0.0257083  -0.0196616   0.0000000
   12  -0.0000000  -0.0000000   0.0106471   0.0000000   0.0000000   0.0043584
   13  -0.0476684  -0.0456017   0.0000000  -0.0325272   0.0069743  -0.0000000
   14  -0.0626136  -0.3535853  -0.0000000  -0.0054652   0.0053487   0.0000000
   15   0.0000000   0.0000000  -0.0254560  -0.0000000  -0.0000000   0.0065095
   16   0.0065284  -0.0082011  -0.0000000  -0.1466249  -0.0182327   0.0000000
   17   0.0216315  -0.0134842   0.0000000  -0.0105994  -0.0262292  -0.0000000
   18   0.0000000   0.0000000  -0.0033176  -0.0000000  -0.0000000  -0.0193268
            7           8           9          10          11          12
    1  -0.0130827  -0.0153428  -0.0000000  -0.0028126   0.0047969  -0.0000000
    2   0.0010417   0.0019027  -0.0000000   0.0023671   0.0005465  -0.0000000
    3   0.0000000   0.0000000   0.0010600   0.0000000  -0.0000000   0.0106471
    4  -0.0012077   0.0009787  -0.0000000  -0.0198228  -0.0257083   0.0000000
    5   0.0019913   0.0001874  -0.0000000  -0.0326610  -0.0196616   0.0000000
    6  -0.0000000  -0.0000000   0.0029070  -0.0000000   0.0000000   0.0043584
    7   0.1136920   0.0377979   0.0000000   0.0009811   0.0009070  -0.0000000
    8   0.0377979   0.0292306  -0.0000000   0.0034282   0.0019717   0.0000000
    9   0.0000000  -0.0000000   0.0046923  -0.0000000  -0.0000000  -0.0033342
   10   0.0009811   0.0034282  -0.0000000   0.0782842   0.0386097   0.0000000
   11   0.0009070   0.0019717  -0.0000000   0.0386097   0.3991439   0.0000000
   12  -0.0000000   0.0000000  -0.0033342   0.0000000   0.0000000   0.0205135
   13  -0.0674856  -0.0304338  -0.0000000   0.0085047  -0.0090790  -0.0000000
   14  -0.0311552  -0.0356368   0.0000000   0.0298301  -0.0596493   0.0000000
   15  -0.0000000   0.0000000  -0.0104057   0.0000000  -0.0000000   0.0058761
   16  -0.0328970   0.0035717   0.0000000  -0.0651346  -0.0095263  -0.0000000
   17  -0.0105827   0.0023443   0.0000000  -0.0415741  -0.3223512  -0.0000000
   18   0.0000000  -0.0000000   0.0050808   0.0000000  -0.0000000  -0.0380608
           13          14          15          16          17          18
    1  -0.0476684  -0.0626136   0.0000000   0.0065284   0.0216315   0.0000000
    2  -0.0456017  -0.3535853   0.0000000  -0.0082011  -0.0134842   0.0000000
    3   0.0000000  -0.0000000  -0.0254560  -0.0000000   0.0000000  -0.0033176
    4  -0.0325272  -0.0054652  -0.0000000  -0.1466249  -0.0105994  -0.0000000
    5   0.0069743   0.0053487  -0.0000000  -0.0182327  -0.0262292  -0.0000000
    6  -0.0000000   0.0000000   0.0065095   0.0000000  -0.0000000  -0.0193268
    7  -0.0674856  -0.0311552  -0.0000000  -0.0328970  -0.0105827   0.0000000
    8  -0.0304338  -0.0356368   0.0000000   0.0035717   0.0023443  -0.0000000
    9  -0.0000000   0.0000000  -0.0104057   0.0000000   0.0000000   0.0050808
   10   0.0085047   0.0298301   0.0000000  -0.0651346  -0.0415741   0.0000000
   11  -0.0090790  -0.0596493  -0.0000000  -0.0095263  -0.3223512  -0.0000000
   12  -0.0000000   0.0000000   0.0058761  -0.0000000  -0.0000000  -0.0380608
   13   0.4605116  -0.1587649   0.0000000  -0.3213352   0.2369051  -0.0000000
   14  -0.1587649   0.7305055  -0.0000000   0.2281688  -0.2869827   0.0000000
   15   0.0000000  -0.0000000   0.0652511  -0.0000000   0.0000000  -0.0417749
   16  -0.3213352   0.2281688  -0.0000000   0.5594632  -0.1957804   0.0000000
   17   0.2369051  -0.2869827   0.0000000  -0.1957804   0.6467032  -0.0000000
   18  -0.0000000   0.0000000  -0.0417749   0.0000000  -0.0000000   0.0973994
 Gradient time:  CPU 305.09 s  wall 79.66 s
 **********************************************************************
 **                                                                  **
 **                       VIBRATIONAL ANALYSIS                       **
 **                       --------------------                       **
 **                                                                  **
 **        VIBRATIONAL FREQUENCIES (CM**-1) AND NORMAL MODES         **
 **     FORCE CONSTANTS (mDYN/ANGSTROM) AND REDUCED MASSES (AMU)     **
 **                  INFRARED INTENSITIES (KM/MOL)                   **
 **                                                                  **
 **********************************************************************


 Mode:                 1                      2                      3
 Frequency:       130.09                 135.73                 187.12
 Force Cnst:      0.1729                 0.0713                 0.6128
 Red. Mass:      17.3424                 6.5723                29.7059
 IR Active:          YES                    YES                    YES
 IR Intens:        0.703                  0.000                  0.001
 Raman Active:       YES                    YES                    YES
               X      Y      Z        X      Y      Z        X      Y      Z
 H          0.168 -0.443 -0.000   -0.000  0.000  0.754   -0.306  0.371 -0.000
 Br         0.112  0.087  0.000    0.000 -0.000 -0.083    0.388 -0.125  0.000
 I         -0.165  0.084  0.000   -0.000  0.000 -0.051   -0.248 -0.068  0.000
 F          0.452 -0.398 -0.000    0.000  0.000  0.093    0.021  0.464 -0.000
 C          0.104 -0.432 -0.000   -0.000 -0.000  0.560   -0.047  0.321 -0.000
 C          0.170 -0.364 -0.000    0.000  0.000  0.315    0.106  0.451 -0.000
 TransDip  -0.027 -0.003 -0.000   -0.000  0.000 -0.000    0.001 -0.000 -0.000

 Mode:                 4                      5                      6
 Frequency:       347.97                 531.68                 597.64
 Force Cnst:      1.4443                 1.6410                 1.4735
 Red. Mass:      20.2454                 9.8530                 7.0020
 IR Active:          YES                    YES                    YES
 IR Intens:        1.444                  0.233                 38.707
 Raman Active:       YES                    YES                    YES
               X      Y      Z        X      Y      Z        X      Y      Z
 H         -0.218  0.164  0.000    0.000  0.000 -0.474    0.673  0.232  0.000
 Br        -0.194 -0.149  0.000   -0.000 -0.000 -0.020   -0.070 -0.004  0.000
 I          0.011  0.012  0.000   -0.000 -0.000  0.006   -0.041 -0.020 -0.000
 F          0.816  0.233  0.000    0.000  0.000 -0.205   -0.018  0.013  0.000
 C         -0.142  0.147  0.000    0.000  0.000 -0.347    0.590  0.246  0.000
 C          0.022  0.321 -0.000    0.000 -0.000  0.782    0.273 -0.052 -0.000
 TransDip  -0.038 -0.001 -0.000    0.000 -0.000  0.015    0.199  0.000 -0.000

 Mode:                 7                      8                      9
 Frequency:       758.99                 774.66                1050.10
 Force Cnst:      2.9628                 0.4188                 1.9245
 Red. Mass:       8.7293                 1.1846                 2.9621
 IR Active:          YES                    YES                    YES
 IR Intens:       40.514                 29.902                147.059
 Raman Active:       YES                    YES                    YES
               X      Y      Z        X      Y      Z        X      Y      Z
 H          0.374  0.492  0.000   -0.000 -0.000  0.992    0.893 -0.232 -0.000
 Br         0.046  0.011 -0.000   -0.000 -0.000 -0.002    0.009  0.002 -0.000
 I         -0.002 -0.009 -0.000    0.000  0.000  0.001   -0.000 -0.003 -0.000
 F          0.102 -0.317  0.000   -0.000  0.000  0.024    0.037  0.204  0.000
 C         -0.030  0.547 -0.000    0.000 -0.000 -0.123    0.042 -0.073  0.000
 C         -0.448 -0.058 -0.000    0.000  0.000  0.006   -0.231 -0.214 -0.000
 TransDip  -0.203  0.021  0.000    0.000 -0.000  0.175   -0.197 -0.335 -0.000

 Mode:                10                     11                     12
 Frequency:      1237.48                1667.43                3255.61
 Force Cnst:      1.3815                16.8462                 6.8316
 Red. Mass:       1.5311                10.2839                 1.0940
 IR Active:          YES                    YES                    YES
 IR Intens:       15.355                103.876                 17.134
 Raman Active:       YES                    YES                    YES
               X      Y      Z        X      Y      Z        X      Y      Z
 H          0.960 -0.184 -0.000   -0.191 -0.354 -0.000    0.162  0.983 -0.000
 Br        -0.002 -0.001 -0.000    0.007 -0.001 -0.000    0.000  0.000 -0.000
 I         -0.001 -0.002  0.000   -0.001  0.000 -0.000    0.000  0.000 -0.000
 F         -0.018 -0.062 -0.000   -0.002 -0.095  0.000   -0.000  0.001  0.000
 C         -0.106 -0.015 -0.000    0.447 -0.353  0.000   -0.008 -0.088  0.000
 C          0.081  0.150  0.000   -0.466  0.536 -0.000   -0.006  0.003 -0.000
 TransDip  -0.035  0.120  0.000   -0.211  0.249 -0.000   -0.084  0.102 -0.000

 STANDARD THERMODYNAMIC QUANTITIES AT   298.15 K  AND     1.00 ATM

   This Molecule has  0 Imaginary Frequencies
   Zero point vibrational energy:       15.260 kcal/mol

   Atom    1 Element H  Has Mass    1.00783
   Atom    2 Element Br Has Mass   78.91830
   Atom    3 Element I  Has Mass  126.90440
   Atom    4 Element F  Has Mass   18.99840
   Atom    5 Element C  Has Mass   12.00000
   Atom    6 Element C  Has Mass   12.00000
   Molecular Mass:   249.828930 amu
   Principal axes and moments of inertia in amu*Bohr^2:
                             1           2           3
    Eigenvalues --      211.89475  4199.61298  4411.50773
          X               1.00000    -0.00056    -0.00000
          Y               0.00056     1.00000    -0.00000
          Z               0.00000     0.00000     1.00000
   Rotational Symmetry Number is   1
   The Molecule is an Asymmetric Top
   Translational Enthalpy:        0.889 kcal/mol
   Rotational Enthalpy:           0.889 kcal/mol
   Vibrational Enthalpy:         17.067 kcal/mol
   gas constant (RT):             0.592 kcal/mol
   Translational Entropy:        42.447  cal/mol.K
   Rotational Entropy:           29.752  cal/mol.K
   Vibrational Entropy:          10.866  cal/mol.K

   Total Enthalpy:               19.437 kcal/mol
   Total Entropy:                83.066  cal/mol.K

 ======================================================================

 STANDARD THERMODYNAMIC QUANTITIES FOR ANHARMONIC VIBRATION -- TOSH

   Zero point vibrational energy: ************ kcal/mol

   Vibrational Enthalpy:       Infinity kcal/mol
   Vibrational Entropy:             NaN  cal/mol.K

   Total Enthalpy:             Infinity kcal/mol
   Total Entropy:                   NaN  cal/mol.K

 ======================================================================

 STANDARD THERMODYNAMIC QUANTITIES FOR ANHARMONIC VIBRATION -- VPT2

   Zero point vibrational energy: ************ kcal/mol

   Vibrational Enthalpy:       Infinity kcal/mol
   Vibrational Entropy:             NaN  cal/mol.K

   Total Enthalpy:             Infinity kcal/mol
   Total Entropy:                   NaN  cal/mol.K

 ======================================================================

Archival summary:
1\1\TWL01\FREQ\ProcedureUnspecified\BasisUnspecified\1r1121\taweetha\TueAug2805:47:282018TueAug2805:47:282018\0\\#,FREQ,ProcedureUnspecified,BasisUnspecified,\\0,1\I\C,1,2.10886\H,2,1.078,1,115.854\C,2,1.32473,1,122.473,3,-180,0\F,4,1.33071,2,123.806,1,-0,0\Br,4,1.89504,2,123.897,1,-180,0\\\@

 Total job time:  89.56s(wall), 341.81s(cpu) 
 Tue Aug 28 05:47:28 2018

        *************************************************************
        *                                                           *
        *  Thank you very much for using Q-Chem.  Have a nice day.  *
        *                                                           *
        *************************************************************
