# Supplementary material for: Geometric and energetic data from ab initio calculations of haloethene, haloimine, halomethylenephosphine, haloiminophosphine, halodiazene, halodiphosphene and halocyclopropane
Source: Data Brief. 2019 Nov 2;27:104738. doi: 10.1016/j.dib.2019.104738 (PMC6861602; doi:10.1016/j.dib.2019.104738)
Supplement: Multimedia component 2 [file mmc2.zip › CC/B3LYP/HICCBrH.out]

Q-Chem Developer Version!
                  Welcome to Q-Chem
     A Quantum Leap Into The Future Of Chemistry


 Q-Chem 5.1, Q-Chem, Inc., Pleasanton, CA (2018)

 Yihan Shao,  Zhengting Gan,  E. Epifanovsky,  A. T. B. Gilbert,  M. Wormit,  
 J. Kussmann,  A. W. Lange,  A. Behn,  Jia Deng,  Xintian Feng,  D. Ghosh,  
 M. Goldey,  P. R. Horn,  L. D. Jacobson,  I. Kaliman,  T. Kus,  A. Landau,  
 Jie Liu,  E. I. Proynov,  R. M. Richard,  R. P. Steele,  E. J. Sundstrom,  
 H. L. Woodcock III,  P. M. Zimmerman,  D. Zuev,  B. Albrecht,  E. Alguire,  
 S. A. Baeppler,  D. Barton,  Z. Benda,  Y. A. Bernard,  E. J. Berquist,  
 K. B. Bravaya,  H. Burton,  D. Casanova,  Chun-Min Chang,  Yunqing Chen,  
 A. Chien,  K. D. Closser,  M. P. Coons,  S. Coriani,  S. Dasgupta,  
 A. L. Dempwolff,  M. Diedenhofen,  Hainam Do,  R. G. Edgar,  Po-Tung Fang,  
 S. Faraji,  S. Fatehi,  Qingguo Feng,  K. D. Fenk,  J. Fosso-Tande,  
 Qinghui Ge,  A. Ghysels,  G. Gidofalvi,  J. Gomes,  J. Gonthier,  A. Gunina,  
 D. Hait,  M. W. D. Hanson-Heine,  P. H. P. Harbach,  A. W. Hauser,  
 J. E. Herr,  E. G. Hohenstein,  Z. C. Holden,  Kerwin Hui,  B. C. Huynh,  
 T.-C. Jagau,  Hyunjun Ji,  B. Kaduk,  K. Khistyaev,  Jaehoon Kim,  
 P. Klunzinger,  K. Koh,  D. Kosenkov,  L. Koulias,  T. Kowalczyk,  
 C. M. Krauter,  A. Kunitsa,  Ka Un Lao,  A. Laurent,  K. V. Lawler,  
 Joonho Lee,  D. Lefrancois,  S. Lehtola,  D. S. Levine,  Yi-Pei Li,  
 You-Sheng Lin,  Fenglai Liu,  E. Livshits,  A. Luenser,  P. Manohar,  
 E. Mansoor,  S. F. Manzer,  Shan-Ping Mao,  Yuezhi Mao,  N. Mardirossian,  
 A. V. Marenich,  T. Markovich,  L. A. Martinez-Martinez,  S. A. Maurer,  
 N. J. Mayhall,  S. C. McKenzie,  J.-M. Mewes,  A. F. Morrison,  
 J. W. Mullinax,  K. Nanda,  T. S. Nguyen-Beck,  R. Olivares-Amaya,  
 J. A. Parkhill,  T. M. Perrine,  F. Plasser,  P. Pokhilko,  S. Prager,  
 A. Prociuk,  E. Ramos,  D. R. Rehn,  F. Rob,  M. Schneider,  N. Sergueev,  
 S. M. Sharada,  S. Sharma,  D. W. Small,  T. Stauch,  T. Stein,  
 Yu-Chuan Su,  A. J. W. Thom,  A. Tkatchenko,  T. Tsuchimochi,  N. M. Tubman,  
 L. Vogt,  M. L. Vidal,  O. Vydrov,  M. A. Watson,  J. Wenzel,  
 M. de Wergifosse,  T. A. Wesolowski,  A. White,  J. Witte,  A. Yamada,  
 Jun Yang,  K. Yao,  S. Yeganeh,  S. R. Yost,  Zhi-Qiang You,  A. Zech,  
 Igor Ying Zhang,  Xing Zhang,  Yan Zhao,  Ying Zhu,  B. R. Brooks,  
 G. K. L. Chan,  C. J. Cramer,  M. S. Gordon,  W. J. Hehre,  A. Klamt,  
 M. W. Schmidt,  C. D. Sherrill,  D. G. Truhlar,  A. Aspuru-Guzik,  R. Baer,  
 A. T. Bell,  N. A. Besley,  Jeng-Da Chai,  A. E. DePrince, III,  
 R. A. DiStasio Jr.,  A. Dreuw,  B. D. Dunietz,  T. R. Furlani,  
 Chao-Ping Hsu,  Yousung Jung,  Jing Kong,  D. S. Lambrecht,  WanZhen Liang,  
 C. Ochsenfeld,  V. A. Rassolov,  L. V. Slipchenko,  J. E. Subotnik,  
 T. Van Voorhis,  J. M. Herbert,  A. I. Krylov,  P. M. W. Gill,  M. Head-Gordon

 Contributors to earlier versions of Q-Chem not listed above: 
 R. D. Adamson,  B. Austin,  J. Baker,  G. J. O. Beran,  K. Brandhorst,  
 S. T. Brown,  E. F. C. Byrd,  A. K. Chakraborty,  C.-L. Cheng,  
 Siu Hung Chien,  D. M. Chipman,  D. L. Crittenden,  H. Dachsel,  
 R. J. Doerksen,  A. D. Dutoi,  L. Fusti-Molnar,  W. A. Goddard III,  
 A. Golubeva-Zadorozhnaya,  S. R. Gwaltney,  G. Hawkins,  A. Heyden,  
 S. Hirata,  G. Kedziora,  F. J. Keil,  C. Kelley,  Jihan Kim,  R. A. King,  
 R. Z. Khaliullin,  P. P. Korambath,  W. Kurlancheek,  A. M. Lee,  M. S. Lee,  
 S. V. Levchenko,  Ching Yeh Lin,  D. Liotard,  R. C. Lochan,  I. Lotan,  
 P. E. Maslen,  N. Nair,  D. P. O'Neill,  D. Neuhauser,  E. Neuscamman,  
 C. M. Oana,  R. Olson,  B. Peters,  R. Peverati,  P. A. Pieniazek,  
 Y. M. Rhee,  J. Ritchie,  M. A. Rohrdanz,  E. Rosta,  N. J. Russ,  
 H. F. Schaefer III,  N. E. Schultz,  N. Shenvi,  A. C. Simmonett,  A. Sodt,  
 D. Stuck,  K. S. Thanthiriwatte,  V. Vanovschi,  Tao Wang,  A. Warshel,  
 C. F. Williams,  Q. Wu,  X. Xu,  W. Zhang

 Please cite Q-Chem as follows:
 Y. Shao et al., Mol. Phys. 113, 184-215 (2015)
 DOI: 10.1080/00268976.2014.952696

 Q-Chem 5.1.1 for Intel X86 EM64T Linux

 Parts of Q-Chem use Armadillo 8.300.2 (Tropical Shenanigans).
 http://arma.sourceforge.net/

 Q-Chem begins on Tue Aug 28 05:47:28 2018  

Host: 
0

     Scratch files written to /scratch/taweetham/qchem12997//
Input Ideriv = 2
Curr. Ideriv = -1
Max.  Ideriv = 2

Checking the input file for inconsistencies... 	...done.

--------------------------------------------------------------
User input:
--------------------------------------------------------------
inp/HBrIH.inp
$molecule
0	1
H	-2.0	1.0	0.0
Br	2.0	1.0	0.0
I	-2.0	-1.0	0.0
H	2.0	-1.0	0.0
C	-1.0	0.0	0.0
C	1.0	0.0	0.0
$end
$rem
   JOB_TYPE		OPTIMIZATION
   BASIS		6-311++G**
   EXCHANGE		B3LYP
$end

--------------------------------------------------------------
 ----------------------------------------------------------------
             Standard Nuclear Orientation (Angstroms)
    I     Atom           X                Y                Z
 ----------------------------------------------------------------
    1      H       0.9868484659    -1.7672056809     0.0000000000
    2      Br     -2.6300089708    -0.0588900535     0.0000000000
    3      I       1.8410062796     0.0412230375    -0.0000000000
    4      H      -1.7758511571     1.7495386648    -0.0000000000
    5      C       0.5097130135    -0.4359124149     0.0000000000
    6      C      -1.2987157048     0.4182453988    -0.0000000000
 ----------------------------------------------------------------
 Molecular Point Group                 Cs    NOp =  2
 Largest Abelian Subgroup              Cs    NOp =  2
 Nuclear Repulsion Energy =   556.4906248610 hartrees
 There are       51 alpha and       51 beta electrons
 Requested basis set is 6-311++G(d,p)
 There are 65 shells and 168 basis functions

 Total QAlloc Memory Limit   2000 MB
 Mega-Array Size       188 MB
 MEM_STATIC part       192 MB
 A cutoff of  1.0D-11 yielded   1762 shell pairs
 There are     12179 function pairs (     13672 Cartesian)

 -------------------------------------------------------
 OpenMP Integral Computing Module                       
 Release: version 1.0, May 2013, Q-Chem Inc. Pittsburgh 
 -------------------------------------------------------
 Integral Job Info:
 Integral job number is                      11
 Integral operator is                         1
 short-range coefficients                     0
 long-range coefficients              100000000
 Omega coefficients                           0
 if combine SR and LR in K                    0
 Integral screening is                        0
 Integral computing path is                   2
 max size of driver memory is            800000
 size of driver memory is                593474
 size of scratch memory is             29623520
 max col of scratch BK array               1296
 max len of scratch array in speh3          155
 max len of scratch index in speh4           18
 max int batch size is                      520
 min int batch size is                       52
 fixed nKL is                                45
 max L of basis functions is                  2
 order of int derivative is                   0
 number of shells is                         65
 number of basis is                         178
 number of cartesian basis is               178
 number of contracted shell pairs          1762
 number of primitive shell pairs           3935
 maxK2 (contraction) of shell pair           36
 max number of K2 of shell pair               1
 max number of CS2 of shell pair            243
 max number of PS2 of shell pair            243
 mem total for path MDJ                  524484
 -------------------------------------------------------
 Smallest overlap matrix eigenvalue = 2.65E-04

 Scale SEOQF with 1.000000e-01/1.000000e-01/1.000000e-01

 Standard Electronic Orientation quadrupole field applied
 Nucleus-field energy     =     0.0000000162 hartrees
 Guess from superposition of atomic densities
 Warning:  Energy on first SCF cycle will be non-variational
 SAD guess density has 102.000000 electrons

 -----------------------------------------------------------------------
  General SCF calculation program by
  Eric Jon Sundstrom, Paul Horn, Yuezhi Mao, Dmitri Zuev, Alec White,
  David Stuck, Shaama M.S., Shane Yost, Joonho Lee, David Small,
  Daniel Levine, Susi Lehtola, Hugh Burton, Evgeny Epifanovsky
 -----------------------------------------------------------------------
 Exchange:     0.2000 Hartree-Fock + 0.0800 Slater + 0.7200 B88
 Correlation:  0.1900 VWN1RPA + 0.8100 LYP
 Using SG-1 standard quadrature grid
 using 4 threads for integral computing
 -------------------------------------------------------
 OpenMP Integral computing Module                
 Release: version 2.0, May 2017, Q-Chem Inc. Pleasanton 
 -------------------------------------------------------
 -------------------------------------------------------
 OpenMP BLAS3 based DFT computing Module                
 Release: version 1.0, May 2013, Q-Chem Inc. Pittsburgh 
 -------------------------------------------------------
 A restricted SCF calculation will be
 performed using DIIS
 SCF converges when DIIS error is below 1.0e-08
 ---------------------------------------
  Cycle       Energy         DIIS error
 ---------------------------------------
    1   -9572.8063307613      8.32e-02  
    2   -9569.8897283755      8.56e-03  
    3   -9568.9076277972      1.60e-02  
    4   -9569.9254178410      6.26e-03  
    5   -9570.0265207990      4.56e-03  
    6   -9570.1316802764      1.01e-03  
    7   -9570.1363825136      4.42e-04  
    8   -9570.1373897262      1.14e-04  
    9   -9570.1374258842      3.81e-05  
   10   -9570.1374316530      1.64e-05  
   11   -9570.1374323344      9.74e-06  
   12   -9570.1374328246      2.38e-06  
   13   -9570.1374328502      4.38e-07  
   14   -9570.1374328512      4.84e-08  
   15   -9570.1374328513      2.75e-08  
   16   -9570.1374328514      1.08e-08  
   17   -9570.1374328513      3.16e-09  Convergence criterion met
 ---------------------------------------
 SCF time:   CPU 43.17s  wall 11.00s 
 SCF   energy in the final basis set =    -9570.1374328513
 Total energy in the final basis set =    -9570.1374328513

 --------------------------------------------------------------
             Orbital Energies (a.u.) and Symmetries
 --------------------------------------------------------------

 Alpha MOs, Restricted
 -- Occupied --                  
******* -482.86 -176.32 -165.72 -165.72 -165.72  -62.52  -56.34
  1 A'    2 A'    3 A'    1 A"    4 A'    5 A'    6 A'    7 A'                 
-56.338 -56.337 -35.820 -31.309 -31.309 -31.309 -22.960 -22.960
  2 A"    8 A'    9 A'    3 A"   10 A'   11 A'   12 A'    4 A"                 
-22.960 -22.959 -22.959 -10.246 -10.241  -8.739  -6.569  -6.560
  5 A"   13 A'   14 A'   15 A'   16 A'   17 A'   18 A'    6 A"                 
 -6.557  -6.386  -4.802  -4.784  -4.783  -2.685  -2.678  -2.676
 19 A'   20 A'   21 A'    7 A"   22 A'   23 A'    8 A"   24 A'                 
 -2.669  -2.669  -2.091  -2.065  -2.064  -2.049  -2.049  -0.972
  9 A"   25 A'   26 A'   10 A"   27 A'   28 A'   11 A"   29 A'                 
 -0.878  -0.578  -0.511  -0.484  -0.466  -0.424  -0.399  -0.383
 30 A'   31 A'   32 A'   33 A'   34 A'   12 A"   13 A"   35 A'                 
 -0.267  -0.214  -0.153
 36 A'   37 A'   14 A"                                                         
 -- Virtual --                   
 -0.080  -0.069  -0.030  -0.017   0.022   0.038   0.044   0.046
 15 A"   38 A'   39 A'   40 A'   41 A'   42 A'   16 A"   43 A'                 
  0.063   0.073   0.078   0.078   0.096   0.103   0.122   0.145
 44 A'   45 A'   46 A'   17 A"   47 A'   18 A"   48 A'   49 A'                 
  0.159   0.168   0.184   0.216   0.261   0.292   0.353   0.361
 50 A'   51 A'   52 A'   53 A'   19 A"   54 A'   55 A'   20 A"                 
  0.374   0.389   0.411   0.427   0.456   0.484   0.486   0.498
 56 A'   21 A"   57 A'   58 A'   59 A'   22 A"   60 A'   61 A'                 
  0.506   0.509   0.527   0.531   0.561   0.592   0.593   0.656
 62 A'   23 A"   24 A"   63 A'   64 A'   25 A"   65 A'   26 A"                 
  0.667   0.702   0.731   0.749   0.820   0.965   1.011   1.070
 66 A'   67 A'   68 A'   69 A'   70 A'   71 A'   72 A'   27 A"                 
  1.180   1.225   1.300   1.303   1.323   1.339   1.404   1.448
 73 A'   28 A"   74 A'   29 A"   75 A'   76 A'   77 A'   78 A'                 
  1.487   1.553   1.559   1.609   1.645   1.712   1.751   1.811
 30 A"   79 A'   31 A"   32 A"   80 A'   33 A"   81 A'   82 A'                 
  1.900   1.953   2.020   2.041   2.144   2.242   2.559   2.638
 83 A'   34 A"   84 A'   85 A'   86 A'   87 A'   88 A'   35 A"                 
  2.645   2.716   2.884   3.038   3.119   3.307   3.935   3.966
 89 A'   36 A"   90 A'   91 A'   92 A'   93 A'   37 A"   38 A"                 
  3.981   4.009   4.024   4.068   4.170   4.252   4.397   4.466
 94 A'   95 A'   39 A"   40 A"   96 A'   97 A'   98 A'   99 A'                 
  4.623   6.003   6.103   6.184   6.792   7.502   7.590   7.708
100 A'   41 A"  101 A'  102 A'  103 A'   42 A"  104 A'  105 A'                 
 23.560  23.599  27.928  28.343  28.401  28.428  28.516  28.536
106 A'  107 A'  108 A'   43 A"  109 A'  110 A'   44 A"  111 A'                 
 28.567  28.652  28.927  48.055 127.893 127.949 128.006 151.731
 45 A"  112 A'  113 A'  114 A'   46 A"  115 A'  116 A'  117 A'                 
289.720 289.799 289.9581020.9091901.907
 47 A"  118 A'  119 A'  120 A'  121 A'                                         

 Beta MOs, Restricted
 -- Occupied --                  
******* -482.86 -176.32 -165.72 -165.72 -165.72  -62.52  -56.34
  1 A'    2 A'    3 A'    1 A"    4 A'    5 A'    6 A'    7 A'                 
-56.338 -56.337 -35.820 -31.309 -31.309 -31.309 -22.960 -22.960
  2 A"    8 A'    9 A'    3 A"   10 A'   11 A'   12 A'    4 A"                 
-22.960 -22.959 -22.959 -10.246 -10.241  -8.739  -6.569  -6.560
  5 A"   13 A'   14 A'   15 A'   16 A'   17 A'   18 A'    6 A"                 
 -6.557  -6.386  -4.802  -4.784  -4.783  -2.685  -2.678  -2.676
 19 A'   20 A'   21 A'    7 A"   22 A'   23 A'    8 A"   24 A'                 
 -2.669  -2.669  -2.091  -2.065  -2.064  -2.049  -2.049  -0.972
  9 A"   25 A'   26 A'   10 A"   27 A'   28 A'   11 A"   29 A'                 
 -0.878  -0.578  -0.511  -0.484  -0.466  -0.424  -0.399  -0.383
 30 A'   31 A'   32 A'   33 A'   34 A'   12 A"   13 A"   35 A'                 
 -0.267  -0.214  -0.153
 36 A'   37 A'   14 A"                                                         
 -- Virtual --                   
 -0.080  -0.069  -0.030  -0.017   0.022   0.038   0.044   0.046
 15 A"   38 A'   39 A'   40 A'   41 A'   42 A'   16 A"   43 A'                 
  0.063   0.073   0.078   0.078   0.096   0.103   0.122   0.145
 44 A'   45 A'   46 A'   17 A"   47 A'   18 A"   48 A'   49 A'                 
  0.159   0.168   0.184   0.216   0.261   0.292   0.353   0.361
 50 A'   51 A'   52 A'   53 A'   19 A"   54 A'   55 A'   20 A"                 
  0.374   0.389   0.411   0.427   0.456   0.484   0.486   0.498
 56 A'   21 A"   57 A'   58 A'   59 A'   22 A"   60 A'   61 A'                 
  0.506   0.509   0.527   0.531   0.561   0.592   0.593   0.656
 62 A'   23 A"   24 A"   63 A'   64 A'   25 A"   65 A'   26 A"                 
  0.667   0.702   0.731   0.749   0.820   0.965   1.011   1.070
 66 A'   67 A'   68 A'   69 A'   70 A'   71 A'   72 A'   27 A"                 
  1.180   1.225   1.300   1.303   1.323   1.339   1.404   1.448
 73 A'   28 A"   74 A'   29 A"   75 A'   76 A'   77 A'   78 A'                 
  1.487   1.553   1.559   1.609   1.645   1.712   1.751   1.811
 30 A"   79 A'   31 A"   32 A"   80 A'   33 A"   81 A'   82 A'                 
  1.900   1.953   2.020   2.041   2.144   2.242   2.559   2.638
 83 A'   34 A"   84 A'   85 A'   86 A'   87 A'   88 A'   35 A"                 
  2.645   2.716   2.884   3.038   3.119   3.307   3.935   3.966
 89 A'   36 A"   90 A'   91 A'   92 A'   93 A'   37 A"   38 A"                 
  3.981   4.009   4.024   4.068   4.170   4.252   4.397   4.466
 94 A'   95 A'   39 A"   40 A"   96 A'   97 A'   98 A'   99 A'                 
  4.623   6.003   6.103   6.184   6.792   7.502   7.590   7.708
100 A'   41 A"  101 A'  102 A'  103 A'   42 A"  104 A'  105 A'                 
 23.560  23.599  27.928  28.343  28.401  28.428  28.516  28.536
106 A'  107 A'  108 A'   43 A"  109 A'  110 A'   44 A"  111 A'                 
 28.567  28.652  28.927  48.055 127.893 127.949 128.006 151.731
 45 A"  112 A'  113 A'  114 A'   46 A"  115 A'  116 A'  117 A'                 
289.720 289.799 289.9581020.9091901.907
 47 A"  118 A'  119 A'  120 A'  121 A'                                         
 --------------------------------------------------------------

          Ground-State Mulliken Net Atomic Charges

     Atom                 Charge (a.u.)
  ----------------------------------------
      1 H                     0.089607
      2 Br                    0.277607
      3 I                     0.655166
      4 H                     0.083456
      5 C                    -0.788184
      6 C                    -0.317652
  ----------------------------------------
  Sum of atomic charges =     0.000000

 -----------------------------------------------------------------
                    Cartesian Multipole Moments
 -----------------------------------------------------------------
    Charge (ESU x 10^10)
                 0.0000
    Dipole Moment (Debye)
         X      -0.2716      Y      -0.3270      Z      -0.0000
       Tot       0.4251
    Quadrupole Moments (Debye-Ang)
        XX     -54.5775     XY      -4.2130     YY     -58.1601
        XZ      -0.0000     YZ      -0.0000     ZZ     -59.8082
    Octopole Moments (Debye-Ang^2)
       XXX      -6.9702    XXY       2.2510    XYY       1.1087
       YYY      -2.4293    XXZ       0.0000    XYZ       0.0000
       YYZ      -0.0000    XZZ       1.6386    YZZ      -0.4484
       ZZZ       0.0000
    Hexadecapole Moments (Debye-Ang^3)
      XXXX   -1424.2238   XXXY      -0.2167   XXYY    -260.1978
      XYYY      -8.0366   YYYY    -127.1035   XXXZ      -0.0000
      XXYZ      -0.0000   XYYZ       0.0000   YYYZ      -0.0000
      XXZZ    -264.5385   XYZZ       1.9044   YYZZ     -35.5124
      XZZZ       0.0000   YZZZ      -0.0000   ZZZZ     -77.7227
 -----------------------------------------------------------------
 Calculating analytic gradient of the SCF energy
 Gradient of SCF Energy
            1           2           3           4           5           6
    1   0.1017847   0.5645703  -1.1176433  -0.0879842   1.1038789  -0.5646065
    2  -0.0339310   0.2695591  -0.4795536   0.0405511   0.4591403  -0.2557658
    3  -0.0000000   0.0000000  -0.0000000   0.0000000   0.0000000  -0.0000000
 Max gradient component =       1.118E+00
 RMS gradient           =       4.537E-01
 Gradient time:  CPU 8.64 s  wall 2.26 s
 Geometry Optimization Parameters
   NAtoms,    NIC,     NZ,  NCons,   NDum,   NFix, NCnnct, MaxDiis
        6      32       0       0       0       0       0       0


** GEOMETRY OPTIMIZATION IN DELOCALIZED INTERNAL COORDINATES **
   Searching for a Minimum

   Optimization Cycle:   1

                       Coordinates (Angstroms)
     ATOM                X               Y               Z
      1  H         0.9868484659   -1.7672056809    0.0000000000
      2  Br       -2.6300089708   -0.0588900535    0.0000000000
      3  I         1.8410062796    0.0412230375    0.0000000000
      4  H        -1.7758511571    1.7495386648    0.0000000000
      5  C         0.5097130135   -0.4359124149    0.0000000000
      6  C        -1.2987157048    0.4182453988    0.0000000000
   Point Group: cs    Number of degrees of freedom:     9


   Energy is  -9570.137432851


 Attempting to Generate Delocalized Internal Coordinates

 ** Taking Steepest Descent Step **
 Calculated Step too Large.  Step scaled by  0.240718
 Step Taken.  Stepsize is  0.300000

                             Maximum     Tolerance    Cnvgd?
         Gradient           0.783312      0.000300      NO
         Displacement       0.188557      0.001200      NO
         Energy change     *********      0.000001      NO


 New Cartesian Coordinates Obtained by Inverse Iteration

 Displacement from previous Coordinates is:  0.267532
 ----------------------------------------------------------------
             Standard Nuclear Orientation (Angstroms)
    I     Atom           X                Y                Z
 ----------------------------------------------------------------
    1      H       0.9672170023    -1.7428451852     0.0000000000
    2      Br     -2.7081643150    -0.0913064694     0.0000000000
    3      I       1.9440948462     0.0415845928     0.0000000000
    4      H      -1.7507275903     1.7549543901     0.0000000000
    5      C       0.4861279255    -0.4371302742     0.0000000000
    6      C      -1.3055559425     0.4217418977     0.0000000000
 ----------------------------------------------------------------
 Molecular Point Group                 Cs    NOp =  2
 Largest Abelian Subgroup              Cs    NOp =  2
 Nuclear Repulsion Energy =   531.4490983836 hartrees
 There are       51 alpha and       51 beta electrons
 Applying Cartesian multipole field
    Component          Value
    ---------          -----
     (2,0,0)        1.00000E-11
     (0,2,0)        2.00000E-11
     (0,0,2)       -3.00000E-11
 Nucleus-field energy     =     0.0000000175 hartrees
 Requested basis set is 6-311++G(d,p)
 There are 65 shells and 168 basis functions
 A cutoff of  1.0D-11 yielded   1747 shell pairs
 There are     12029 function pairs (     13477 Cartesian)
 Smallest overlap matrix eigenvalue = 3.07E-04
 Guess MOs from SCF MO coefficient file

 -----------------------------------------------------------------------
  General SCF calculation program by
  Eric Jon Sundstrom, Paul Horn, Yuezhi Mao, Dmitri Zuev, Alec White,
  David Stuck, Shaama M.S., Shane Yost, Joonho Lee, David Small,
  Daniel Levine, Susi Lehtola, Hugh Burton, Evgeny Epifanovsky
 -----------------------------------------------------------------------
 Exchange:     0.2000 Hartree-Fock + 0.0800 Slater + 0.7200 B88
 Correlation:  0.1900 VWN1RPA + 0.8100 LYP
 Using SG-1 standard quadrature grid
 using 4 threads for integral computing
 -------------------------------------------------------
 OpenMP Integral computing Module                
 Release: version 2.0, May 2017, Q-Chem Inc. Pleasanton 
 -------------------------------------------------------
 -------------------------------------------------------
 OpenMP BLAS3 based DFT computing Module                
 Release: version 1.0, May 2013, Q-Chem Inc. Pittsburgh 
 -------------------------------------------------------
 A restricted SCF calculation will be
 performed using DIIS
 SCF converges when DIIS error is below 1.0e-08
 ---------------------------------------
  Cycle       Energy         DIIS error
 ---------------------------------------
    1   -9570.4176435861      2.44e-03  
    2   -9570.4116521339      2.46e-03  
    3   -9570.4092347675      2.35e-03  
    4   -9570.4063079767      2.32e-03  
    5   -9570.4333576371      1.55e-04  
    6   -9570.4334211792      5.43e-05  
    7   -9570.4334318791      1.73e-05  
    8   -9570.4334330769      2.45e-06  
    9   -9570.4334330910      5.83e-07  
   10   -9570.4334330913      5.18e-07  
   11   -9570.4334330926      8.20e-08  
   12   -9570.4334330927      2.27e-08  
   13   -9570.4334330927      7.71e-09  Convergence criterion met
 ---------------------------------------
 SCF time:   CPU 31.92s  wall 8.00s 
 SCF   energy in the final basis set =    -9570.4334330927
 Total energy in the final basis set =    -9570.4334330927

 --------------------------------------------------------------
             Orbital Energies (a.u.) and Symmetries
 --------------------------------------------------------------

 Alpha MOs, Restricted
 -- Occupied --                  
******* -482.86 -176.32 -165.72 -165.72 -165.72  -62.52  -56.34
  1 A'    2 A'    3 A'    1 A"    4 A'    5 A'    6 A'    7 A'                 
-56.336 -56.335 -35.818 -31.308 -31.307 -31.306 -22.959 -22.959
  2 A"    8 A'    9 A'   10 A'    3 A"   11 A'   12 A'    4 A"                 
-22.958 -22.958 -22.958 -10.258 -10.240  -8.734  -6.564  -6.555
 13 A'    5 A"   14 A'   15 A'   16 A'   17 A'   18 A'    6 A"                 
 -6.552  -6.378  -4.790  -4.778  -4.776  -2.678  -2.673  -2.671
 19 A'   20 A'   21 A'    7 A"   22 A'   23 A'    8 A"   24 A'                 
 -2.664  -2.664  -2.070  -2.054  -2.053  -2.042  -2.042  -0.943
  9 A"   25 A'   26 A'   10 A"   27 A'   11 A"   28 A'   29 A'                 
 -0.855  -0.584  -0.518  -0.465  -0.453  -0.405  -0.387  -0.376
 30 A'   31 A'   32 A'   33 A'   34 A'   12 A"   35 A'   13 A"                 
 -0.276  -0.225  -0.165
 36 A'   37 A'   14 A"                                                         
 -- Virtual --                   
 -0.085  -0.069  -0.025  -0.014   0.022   0.044   0.045   0.047
 15 A"   38 A'   39 A'   40 A'   41 A'   42 A'   43 A'   16 A"                 
  0.064   0.070   0.075   0.082   0.098   0.104   0.125   0.142
 44 A'   45 A'   46 A'   17 A"   47 A'   18 A"   48 A'   49 A'                 
  0.157   0.163   0.182   0.211   0.252   0.280   0.339   0.366
 50 A'   51 A'   52 A'   53 A'   19 A"   54 A'   55 A'   20 A"                 
  0.377   0.396   0.410   0.423   0.451   0.478   0.488   0.494
 56 A'   21 A"   57 A'   58 A'   59 A'   60 A'   22 A"   61 A'                 
  0.509   0.509   0.518   0.524   0.563   0.580   0.581   0.644
 62 A'   23 A"   63 A'   24 A"   64 A'   65 A'   25 A"   26 A"                 
  0.653   0.706   0.708   0.755   0.817   0.923   0.996   1.064
 66 A'   67 A'   68 A'   69 A'   70 A'   71 A'   72 A'   27 A"                 
  1.124   1.223   1.274   1.306   1.311   1.352   1.361   1.442
 73 A'   28 A"   74 A'   29 A"   75 A'   76 A'   77 A'   78 A'                 
  1.471   1.558   1.564   1.613   1.654   1.712   1.742   1.824
 30 A"   31 A"   79 A'   32 A"   80 A'   33 A"   81 A'   82 A'                 
  1.913   1.965   2.032   2.038   2.136   2.231   2.571   2.644
 83 A'   34 A"   84 A'   85 A'   86 A'   87 A'   88 A'   35 A"                 
  2.645   2.711   2.859   2.985   3.107   3.302   3.940   3.969
 89 A'   36 A"   90 A'   91 A'   92 A'   93 A'   37 A"   38 A"                 
  3.981   4.003   4.012   4.071   4.142   4.208   4.348   4.455
 94 A'   95 A'   39 A"   40 A"   96 A'   97 A'   98 A'   99 A'                 
  4.491   5.998   6.088   6.178   6.768   7.509   7.582   7.673
100 A'   41 A"  101 A'  102 A'  103 A'   42 A"  104 A'  105 A'                 
 23.437  23.494  27.911  28.340  28.395  28.420  28.519  28.537
106 A'  107 A'  108 A'   43 A"  109 A'  110 A'   44 A"  111 A'                 
 28.559  28.627  28.835  48.025 127.887 127.937 128.001 151.711
 45 A"  112 A'  113 A'  114 A'   46 A"  115 A'  116 A'  117 A'                 
289.722 289.787 289.9121020.8631901.883
 47 A"  118 A'  119 A'  120 A'  121 A'                                         

 Beta MOs, Restricted
 -- Occupied --                  
******* -482.86 -176.32 -165.72 -165.72 -165.72  -62.52  -56.34
  1 A'    2 A'    3 A'    1 A"    4 A'    5 A'    6 A'    7 A'                 
-56.336 -56.335 -35.818 -31.308 -31.307 -31.306 -22.959 -22.959
  2 A"    8 A'    9 A'   10 A'    3 A"   11 A'   12 A'    4 A"                 
-22.958 -22.958 -22.958 -10.258 -10.240  -8.734  -6.564  -6.555
 13 A'    5 A"   14 A'   15 A'   16 A'   17 A'   18 A'    6 A"                 
 -6.552  -6.378  -4.790  -4.778  -4.776  -2.678  -2.673  -2.671
 19 A'   20 A'   21 A'    7 A"   22 A'   23 A'    8 A"   24 A'                 
 -2.664  -2.664  -2.070  -2.054  -2.053  -2.042  -2.042  -0.943
  9 A"   25 A'   26 A'   10 A"   27 A'   11 A"   28 A'   29 A'                 
 -0.855  -0.584  -0.518  -0.465  -0.453  -0.405  -0.387  -0.376
 30 A'   31 A'   32 A'   33 A'   34 A'   12 A"   35 A'   13 A"                 
 -0.276  -0.225  -0.165
 36 A'   37 A'   14 A"                                                         
 -- Virtual --                   
 -0.085  -0.069  -0.025  -0.014   0.022   0.044   0.045   0.047
 15 A"   38 A'   39 A'   40 A'   41 A'   42 A'   43 A'   16 A"                 
  0.064   0.070   0.075   0.082   0.098   0.104   0.125   0.142
 44 A'   45 A'   46 A'   17 A"   47 A'   18 A"   48 A'   49 A'                 
  0.157   0.163   0.182   0.211   0.252   0.280   0.339   0.366
 50 A'   51 A'   52 A'   53 A'   19 A"   54 A'   55 A'   20 A"                 
  0.377   0.396   0.410   0.423   0.451   0.478   0.488   0.494
 56 A'   21 A"   57 A'   58 A'   59 A'   60 A'   22 A"   61 A'                 
  0.509   0.509   0.518   0.524   0.563   0.580   0.581   0.644
 62 A'   23 A"   63 A'   24 A"   64 A'   65 A'   25 A"   26 A"                 
  0.653   0.706   0.708   0.755   0.817   0.923   0.996   1.064
 66 A'   67 A'   68 A'   69 A'   70 A'   71 A'   72 A'   27 A"                 
  1.124   1.223   1.274   1.306   1.311   1.352   1.361   1.442
 73 A'   28 A"   74 A'   29 A"   75 A'   76 A'   77 A'   78 A'                 
  1.471   1.558   1.564   1.613   1.654   1.712   1.742   1.824
 30 A"   31 A"   79 A'   32 A"   80 A'   33 A"   81 A'   82 A'                 
  1.913   1.965   2.032   2.038   2.136   2.231   2.571   2.644
 83 A'   34 A"   84 A'   85 A'   86 A'   87 A'   88 A'   35 A"                 
  2.645   2.711   2.859   2.985   3.107   3.302   3.940   3.969
 89 A'   36 A"   90 A'   91 A'   92 A'   93 A'   37 A"   38 A"                 
  3.981   4.003   4.012   4.071   4.142   4.208   4.348   4.455
 94 A'   95 A'   39 A"   40 A"   96 A'   97 A'   98 A'   99 A'                 
  4.491   5.998   6.088   6.178   6.768   7.509   7.582   7.673
100 A'   41 A"  101 A'  102 A'  103 A'   42 A"  104 A'  105 A'                 
 23.437  23.494  27.911  28.340  28.395  28.420  28.519  28.537
106 A'  107 A'  108 A'   43 A"  109 A'  110 A'   44 A"  111 A'                 
 28.559  28.627  28.835  48.025 127.887 127.937 128.001 151.711
 45 A"  112 A'  113 A'  114 A'   46 A"  115 A'  116 A'  117 A'                 
289.722 289.787 289.9121020.8631901.883
 47 A"  118 A'  119 A'  120 A'  121 A'                                         
 --------------------------------------------------------------

          Ground-State Mulliken Net Atomic Charges

     Atom                 Charge (a.u.)
  ----------------------------------------
      1 H                     0.118375
      2 Br                    0.217786
      3 I                     0.502069
      4 H                     0.103795
      5 C                    -0.640013
      6 C                    -0.302012
  ----------------------------------------
  Sum of atomic charges =     0.000000

 -----------------------------------------------------------------
                    Cartesian Multipole Moments
 -----------------------------------------------------------------
    Charge (ESU x 10^10)
                -0.0000
    Dipole Moment (Debye)
         X      -0.1606      Y      -0.2393      Z       0.0000
       Tot       0.2882
    Quadrupole Moments (Debye-Ang)
        XX     -53.7510     XY      -3.7487     YY     -57.9333
        XZ       0.0000     YZ      -0.0000     ZZ     -60.4111
    Octopole Moments (Debye-Ang^2)
       XXX      -9.6019    XXY       2.4951    XYY      -0.8188
       YYY      -0.3992    XXZ      -0.0000    XYZ       0.0000
       YYZ       0.0000    XZZ       0.4751    YZZ       0.1673
       ZZZ       0.0000
    Hexadecapole Moments (Debye-Ang^3)
      XXXX   -1507.4388   XXXY      -0.3530   XXYY    -279.4752
      XYYY     -13.4182   YYYY    -121.7735   XXXZ       0.0000
      XXYZ      -0.0000   XYYZ       0.0000   YYYZ       0.0000
      XXZZ    -282.0159   XYZZ       0.5849   YYZZ     -35.4374
      XZZZ       0.0000   YZZZ      -0.0000   ZZZZ     -78.8044
 -----------------------------------------------------------------
 Calculating analytic gradient of the SCF energy
 Gradient of SCF Energy
            1           2           3           4           5           6
    1   0.0970364   0.3611567  -0.6578749  -0.0792733   0.6622212  -0.3832661
    2  -0.0416992   0.1869418  -0.2864811   0.0523896   0.2718309  -0.1829819
    3   0.0000000  -0.0000000   0.0000000  -0.0000000  -0.0000000   0.0000000
 Max gradient component =       6.622E-01
 RMS gradient           =       2.782E-01
 Gradient time:  CPU 8.32 s  wall 2.18 s
 Geometry Optimization Parameters
   NAtoms,    NIC,     NZ,  NCons,   NDum,   NFix, NCnnct, MaxDiis
        6      32       0       0       0       0       0       0


** GEOMETRY OPTIMIZATION IN DELOCALIZED INTERNAL COORDINATES **
   Searching for a Minimum

   Optimization Cycle:   2

                       Coordinates (Angstroms)
     ATOM                X               Y               Z
      1  H         0.9672170023   -1.7428451852    0.0000000000
      2  Br       -2.7081643150   -0.0913064694    0.0000000000
      3  I         1.9440948462    0.0415845928    0.0000000000
      4  H        -1.7507275903    1.7549543901    0.0000000000
      5  C         0.4861279255   -0.4371302742    0.0000000000
      6  C        -1.3055559425    0.4217418977    0.0000000000
   Point Group: cs    Number of degrees of freedom:     9


   Energy is  -9570.433433093

 Hessian Updated using BFGS Update

 ** Taking Steepest Descent Step **
 Calculated Step too Large.  Step scaled by  0.393554
 Step Taken.  Stepsize is  0.300000

                             Maximum     Tolerance    Cnvgd?
         Gradient           0.494160      0.000300      NO
         Displacement       0.194479      0.001200      NO
         Energy change     -0.296000      0.000001      NO


 New Cartesian Coordinates Obtained by Inverse Iteration

 Displacement from previous Coordinates is:  0.266135
 ----------------------------------------------------------------
             Standard Nuclear Orientation (Angstroms)
    I     Atom           X                Y                Z
 ----------------------------------------------------------------
    1      H       0.9365550883    -1.7105688668     0.0000000000
    2      Br     -2.7815227747    -0.1334448823     0.0000000000
    3      I       2.0343277646     0.0454489921     0.0000000000
    4      H      -1.7087737088     1.7552598406     0.0000000000
    5      C       0.4585415794    -0.4345229554     0.0000000000
    6      C      -1.3061360226     0.4248268237     0.0000000000
 ----------------------------------------------------------------
 Molecular Point Group                 Cs    NOp =  2
 Largest Abelian Subgroup              Cs    NOp =  2
 Nuclear Repulsion Energy =   510.4669590895 hartrees
 There are       51 alpha and       51 beta electrons
 Applying Cartesian multipole field
    Component          Value
    ---------          -----
     (2,0,0)        1.00000E-11
     (0,2,0)        2.00000E-11
     (0,0,2)       -3.00000E-11
 Nucleus-field energy     =     0.0000000187 hartrees
 Requested basis set is 6-311++G(d,p)
 There are 65 shells and 168 basis functions
 A cutoff of  1.0D-11 yielded   1737 shell pairs
 There are     11947 function pairs (     13379 Cartesian)
 Smallest overlap matrix eigenvalue = 3.12E-04
 Guess MOs from SCF MO coefficient file

 -----------------------------------------------------------------------
  General SCF calculation program by
  Eric Jon Sundstrom, Paul Horn, Yuezhi Mao, Dmitri Zuev, Alec White,
  David Stuck, Shaama M.S., Shane Yost, Joonho Lee, David Small,
  Daniel Levine, Susi Lehtola, Hugh Burton, Evgeny Epifanovsky
 -----------------------------------------------------------------------
 Exchange:     0.2000 Hartree-Fock + 0.0800 Slater + 0.7200 B88
 Correlation:  0.1900 VWN1RPA + 0.8100 LYP
 Using SG-1 standard quadrature grid
 using 4 threads for integral computing
 -------------------------------------------------------
 OpenMP Integral computing Module                
 Release: version 2.0, May 2017, Q-Chem Inc. Pleasanton 
 -------------------------------------------------------
 -------------------------------------------------------
 OpenMP BLAS3 based DFT computing Module                
 Release: version 1.0, May 2013, Q-Chem Inc. Pittsburgh 
 -------------------------------------------------------
 A restricted SCF calculation will be
 performed using DIIS
 SCF converges when DIIS error is below 1.0e-08
 ---------------------------------------
  Cycle       Energy         DIIS error
 ---------------------------------------
    1   -9570.6038779740      1.87e-03  
    2   -9570.6040846644      1.76e-03  
    3   -9570.6040285024      1.64e-03  
    4   -9570.6035141795      1.57e-03  
    5   -9570.6153531659      1.07e-04  
    6   -9570.6153915548      3.34e-05  
    7   -9570.6153950241      9.94e-06  
    8   -9570.6153954128      2.30e-06  
    9   -9570.6153954255      5.11e-07  
   10   -9570.6153954259      3.63e-07  
   11   -9570.6153954265      7.57e-08  
   12   -9570.6153954264      1.55e-08  
   13   -9570.6153954264      5.26e-09  Convergence criterion met
 ---------------------------------------
 SCF time:   CPU 31.16s  wall 9.00s 
 SCF   energy in the final basis set =    -9570.6153954264
 Total energy in the final basis set =    -9570.6153954264

 --------------------------------------------------------------
             Orbital Energies (a.u.) and Symmetries
 --------------------------------------------------------------

 Alpha MOs, Restricted
 -- Occupied --                  
******* -482.86 -176.32 -165.72 -165.72 -165.72  -62.52  -56.34
  1 A'    2 A'    3 A'    4 A'    1 A"    5 A'    6 A'    7 A'                 
-56.334 -56.333 -35.819 -31.309 -31.308 -31.307 -22.960 -22.960
  2 A"    8 A'    9 A'   10 A'    3 A"   11 A'   12 A'    4 A"                 
-22.959 -22.958 -22.958 -10.270 -10.248  -8.730  -6.560  -6.550
 13 A'    5 A"   14 A'   15 A'   16 A'   17 A'   18 A'    6 A"                 
 -6.548  -6.375  -4.786  -4.775  -4.773  -2.673  -2.668  -2.667
 19 A'   20 A'   21 A'    7 A"   22 A'   23 A'    8 A"   24 A'                 
 -2.659  -2.659  -2.060  -2.050  -2.049  -2.039  -2.039  -0.914
  9 A"   25 A'   26 A'   10 A"   27 A'   28 A'   11 A"   29 A'                 
 -0.829  -0.591  -0.527  -0.451  -0.441  -0.389  -0.388  -0.358
 30 A'   31 A'   32 A'   33 A'   34 A'   12 A"   35 A'   13 A"                 
 -0.286  -0.237  -0.177
 36 A'   37 A'   14 A"                                                         
 -- Virtual --                   
 -0.089  -0.070  -0.021  -0.010   0.021   0.042   0.049   0.049
 15 A"   38 A'   39 A'   40 A'   41 A'   42 A'   16 A"   43 A'                 
  0.060   0.071   0.075   0.085   0.102   0.104   0.126   0.137
 44 A'   45 A'   46 A'   17 A"   47 A'   18 A"   48 A'   49 A'                 
  0.152   0.161   0.179   0.208   0.244   0.268   0.317   0.371
 50 A'   51 A'   52 A'   53 A'   19 A"   54 A'   55 A'   20 A"                 
  0.383   0.402   0.411   0.417   0.445   0.460   0.468   0.499
 56 A'   21 A"   57 A'   58 A'   59 A'   60 A'   22 A"   61 A'                 
  0.503   0.518   0.518   0.532   0.554   0.565   0.575   0.641
 62 A'   23 A"   63 A'   24 A"   64 A'   25 A"   65 A'   26 A"                 
  0.644   0.686   0.713   0.767   0.813   0.874   0.974   1.054
 66 A'   67 A'   68 A'   69 A'   70 A'   71 A'   72 A'   27 A"                 
  1.065   1.219   1.256   1.306   1.309   1.328   1.371   1.443
 73 A'   28 A"   74 A'   29 A"   75 A'   76 A'   77 A'   78 A'                 
  1.457   1.536   1.581   1.629   1.665   1.722   1.734   1.834
 30 A"   31 A"   79 A'   32 A"   80 A'   33 A"   81 A'   82 A'                 
  1.935   1.977   2.029   2.047   2.142   2.235   2.580   2.645
 83 A'   34 A"   84 A'   85 A'   86 A'   87 A'   88 A'   35 A"                 
  2.649   2.708   2.827   2.966   3.097   3.323   3.943   3.972
 89 A'   36 A"   90 A'   91 A'   92 A'   93 A'   37 A"   38 A"                 
  3.980   3.997   4.008   4.075   4.120   4.177   4.307   4.356
 94 A'   95 A'   39 A"   40 A"   96 A'   97 A'   98 A'   99 A'                 
  4.467   5.992   6.070   6.166   6.729   7.516   7.575   7.647
100 A'   41 A"  101 A'  102 A'  103 A'   42 A"  104 A'  105 A'                 
 23.375  23.424  27.903  28.335  28.387  28.420  28.519  28.535
106 A'  107 A'  108 A'   43 A"  109 A'  110 A'   44 A"  111 A'                 
 28.555  28.609  28.758  47.983 127.881 127.924 127.988 151.701
 45 A"  112 A'  113 A'  114 A'   46 A"  115 A'  116 A'  117 A'                 
289.724 289.779 289.8771020.8051901.871
 47 A"  118 A'  119 A'  120 A'  121 A'                                         

 Beta MOs, Restricted
 -- Occupied --                  
******* -482.86 -176.32 -165.72 -165.72 -165.72  -62.52  -56.34
  1 A'    2 A'    3 A'    4 A'    1 A"    5 A'    6 A'    7 A'                 
-56.334 -56.333 -35.819 -31.309 -31.308 -31.307 -22.960 -22.960
  2 A"    8 A'    9 A'   10 A'    3 A"   11 A'   12 A'    4 A"                 
-22.959 -22.958 -22.958 -10.270 -10.248  -8.730  -6.560  -6.550
 13 A'    5 A"   14 A'   15 A'   16 A'   17 A'   18 A'    6 A"                 
 -6.548  -6.375  -4.786  -4.775  -4.773  -2.673  -2.668  -2.667
 19 A'   20 A'   21 A'    7 A"   22 A'   23 A'    8 A"   24 A'                 
 -2.659  -2.659  -2.060  -2.050  -2.049  -2.039  -2.039  -0.914
  9 A"   25 A'   26 A'   10 A"   27 A'   28 A'   11 A"   29 A'                 
 -0.829  -0.591  -0.527  -0.451  -0.441  -0.389  -0.388  -0.358
 30 A'   31 A'   32 A'   33 A'   34 A'   12 A"   35 A'   13 A"                 
 -0.286  -0.237  -0.177
 36 A'   37 A'   14 A"                                                         
 -- Virtual --                   
 -0.089  -0.070  -0.021  -0.010   0.021   0.042   0.049   0.049
 15 A"   38 A'   39 A'   40 A'   41 A'   42 A'   16 A"   43 A'                 
  0.060   0.071   0.075   0.085   0.102   0.104   0.126   0.137
 44 A'   45 A'   46 A'   17 A"   47 A'   18 A"   48 A'   49 A'                 
  0.152   0.161   0.179   0.208   0.244   0.268   0.317   0.371
 50 A'   51 A'   52 A'   53 A'   19 A"   54 A'   55 A'   20 A"                 
  0.383   0.402   0.411   0.417   0.445   0.460   0.468   0.499
 56 A'   21 A"   57 A'   58 A'   59 A'   60 A'   22 A"   61 A'                 
  0.503   0.518   0.518   0.532   0.554   0.565   0.575   0.641
 62 A'   23 A"   63 A'   24 A"   64 A'   25 A"   65 A'   26 A"                 
  0.644   0.686   0.713   0.767   0.813   0.874   0.974   1.054
 66 A'   67 A'   68 A'   69 A'   70 A'   71 A'   72 A'   27 A"                 
  1.065   1.219   1.256   1.306   1.309   1.328   1.371   1.443
 73 A'   28 A"   74 A'   29 A"   75 A'   76 A'   77 A'   78 A'                 
  1.457   1.536   1.581   1.629   1.665   1.722   1.734   1.834
 30 A"   31 A"   79 A'   32 A"   80 A'   33 A"   81 A'   82 A'                 
  1.935   1.977   2.029   2.047   2.142   2.235   2.580   2.645
 83 A'   34 A"   84 A'   85 A'   86 A'   87 A'   88 A'   35 A"                 
  2.649   2.708   2.827   2.966   3.097   3.323   3.943   3.972
 89 A'   36 A"   90 A'   91 A'   92 A'   93 A'   37 A"   38 A"                 
  3.980   3.997   4.008   4.075   4.120   4.177   4.307   4.356
 94 A'   95 A'   39 A"   40 A"   96 A'   97 A'   98 A'   99 A'                 
  4.467   5.992   6.070   6.166   6.729   7.516   7.575   7.647
100 A'   41 A"  101 A'  102 A'  103 A'   42 A"  104 A'  105 A'                 
 23.375  23.424  27.903  28.335  28.387  28.420  28.519  28.535
106 A'  107 A'  108 A'   43 A"  109 A'  110 A'   44 A"  111 A'                 
 28.555  28.609  28.758  47.983 127.881 127.924 127.988 151.701
 45 A"  112 A'  113 A'  114 A'   46 A"  115 A'  116 A'  117 A'                 
289.724 289.779 289.8771020.8051901.871
 47 A"  118 A'  119 A'  120 A'  121 A'                                         
 --------------------------------------------------------------

          Ground-State Mulliken Net Atomic Charges

     Atom                 Charge (a.u.)
  ----------------------------------------
      1 H                     0.141009
      2 Br                    0.153471
      3 I                     0.382127
      4 H                     0.124562
      5 C                    -0.515880
      6 C                    -0.285290
  ----------------------------------------
  Sum of atomic charges =     0.000000

 -----------------------------------------------------------------
                    Cartesian Multipole Moments
 -----------------------------------------------------------------
    Charge (ESU x 10^10)
                 0.0000
    Dipole Moment (Debye)
         X      -0.0192      Y      -0.1383      Z       0.0000
       Tot       0.1396
    Quadrupole Moments (Debye-Ang)
        XX     -53.4080     XY      -3.3138     YY     -57.7610
        XZ      -0.0000     YZ       0.0000     ZZ     -60.9755
    Octopole Moments (Debye-Ang^2)
       XXX     -10.6344    XXY       2.5097    XYY      -2.4811
       YYY       2.1413    XXZ       0.0000    XYZ      -0.0000
       YYZ       0.0000    XZZ      -0.3678    YZZ       0.8314
       ZZZ       0.0000
    Hexadecapole Moments (Debye-Ang^3)
      XXXX   -1588.2743   XXXY      -2.7722   XXYY    -297.8501
      XYYY     -20.9807   YYYY    -118.1461   XXXZ      -0.0000
      XXYZ       0.0000   XYYZ      -0.0000   YYYZ       0.0000
      XXZZ    -299.3236   XYZZ      -1.7266   YYZZ     -35.4648
      XZZZ      -0.0000   YZZZ       0.0000   ZZZZ     -80.0449
 -----------------------------------------------------------------
 Calculating analytic gradient of the SCF energy
 Gradient of SCF Energy
            1           2           3           4           5           6
    1   0.0929000   0.2209447  -0.3922317  -0.0696295   0.4120892  -0.2640728
    2  -0.0458398   0.1270473  -0.1790230   0.0628775   0.1654547  -0.1305167
    3   0.0000000   0.0000000  -0.0000000   0.0000000   0.0000000  -0.0000000
 Max gradient component =       4.121E-01
 RMS gradient           =       1.755E-01
 Gradient time:  CPU 8.08 s  wall 2.12 s
 Geometry Optimization Parameters
   NAtoms,    NIC,     NZ,  NCons,   NDum,   NFix, NCnnct, MaxDiis
        6      32       0       0       0       0       0       0


** GEOMETRY OPTIMIZATION IN DELOCALIZED INTERNAL COORDINATES **
   Searching for a Minimum

   Optimization Cycle:   3

                       Coordinates (Angstroms)
     ATOM                X               Y               Z
      1  H         0.9365550883   -1.7105688668    0.0000000000
      2  Br       -2.7815227747   -0.1334448823    0.0000000000
      3  I         2.0343277646    0.0454489921    0.0000000000
      4  H        -1.7087737088    1.7552598406    0.0000000000
      5  C         0.4585415794   -0.4345229554    0.0000000000
      6  C        -1.3061360226    0.4248268237    0.0000000000
   Point Group: cs    Number of degrees of freedom:     9


   Energy is  -9570.615395426

 Hessian Updated using BFGS Update

 ** Taking Steepest Descent Step **
 Calculated Step too Large.  Step scaled by  0.619727
 Step Taken.  Stepsize is  0.300000

                             Maximum     Tolerance    Cnvgd?
         Gradient           0.320783      0.000300      NO
         Displacement       0.198798      0.001200      NO
         Energy change     -0.181962      0.000001      NO


 New Cartesian Coordinates Obtained by Inverse Iteration

 Displacement from previous Coordinates is:  0.274368
 ----------------------------------------------------------------
             Standard Nuclear Orientation (Angstroms)
    I     Atom           X                Y                Z
 ----------------------------------------------------------------
    1      H       0.8865175302    -1.6672766095     0.0000000000
    2      Br     -2.8398386681    -0.1860061973     0.0000000000
    3      I       2.1056258008     0.0552556937     0.0000000000
    4      H      -1.6462280651     1.7449505381     0.0000000000
    5      C       0.4240019749    -0.4266325541     0.0000000000
    6      C      -1.2970866463     0.4267080809     0.0000000000
 ----------------------------------------------------------------
 Molecular Point Group                 Cs    NOp =  2
 Largest Abelian Subgroup              Cs    NOp =  2
 Nuclear Repulsion Energy =   494.2734882425 hartrees
 There are       51 alpha and       51 beta electrons
 Applying Cartesian multipole field
    Component          Value
    ---------          -----
     (2,0,0)        1.00000E-11
     (0,2,0)        2.00000E-11
     (0,0,2)       -3.00000E-11
 Nucleus-field energy     =     0.0000000197 hartrees
 Requested basis set is 6-311++G(d,p)
 There are 65 shells and 168 basis functions
 A cutoff of  1.0D-11 yielded   1730 shell pairs
 There are     11903 function pairs (     13327 Cartesian)
 Smallest overlap matrix eigenvalue = 3.10E-04
 Guess MOs from SCF MO coefficient file

 -----------------------------------------------------------------------
  General SCF calculation program by
  Eric Jon Sundstrom, Paul Horn, Yuezhi Mao, Dmitri Zuev, Alec White,
  David Stuck, Shaama M.S., Shane Yost, Joonho Lee, David Small,
  Daniel Levine, Susi Lehtola, Hugh Burton, Evgeny Epifanovsky
 -----------------------------------------------------------------------
 Exchange:     0.2000 Hartree-Fock + 0.0800 Slater + 0.7200 B88
 Correlation:  0.1900 VWN1RPA + 0.8100 LYP
 Using SG-1 standard quadrature grid
 using 4 threads for integral computing
 -------------------------------------------------------
 OpenMP Integral computing Module                
 Release: version 2.0, May 2017, Q-Chem Inc. Pleasanton 
 -------------------------------------------------------
 -------------------------------------------------------
 OpenMP BLAS3 based DFT computing Module                
 Release: version 1.0, May 2013, Q-Chem Inc. Pittsburgh 
 -------------------------------------------------------
 A restricted SCF calculation will be
 performed using DIIS
 SCF converges when DIIS error is below 1.0e-08
 ---------------------------------------
  Cycle       Energy         DIIS error
 ---------------------------------------
    1   -9570.7254868156      1.45e-03  
    2   -9570.7289048464      1.17e-03  
    3   -9570.7274124240      1.26e-03  
    4   -9570.7295044239      9.76e-04  
    5   -9570.7339006277      8.17e-05  
    6   -9570.7339262444      2.05e-05  
    7   -9570.7339273900      5.91e-06  
    8   -9570.7339275124      1.95e-06  
    9   -9570.7339275216      4.64e-07  
   10   -9570.7339275224      2.41e-07  
   11   -9570.7339275227      5.14e-08  
   12   -9570.7339275225      9.96e-09  Convergence criterion met
 ---------------------------------------
 SCF time:   CPU 28.38s  wall 8.00s 
 SCF   energy in the final basis set =    -9570.7339275225
 Total energy in the final basis set =    -9570.7339275225

 --------------------------------------------------------------
             Orbital Energies (a.u.) and Symmetries
 --------------------------------------------------------------

 Alpha MOs, Restricted
 -- Occupied --                  
******* -482.86 -176.32 -165.72 -165.72 -165.72  -62.51  -56.33
  1 A'    2 A'    3 A'    4 A'    1 A"    5 A'    6 A'    7 A'                 
-56.332 -56.331 -35.819 -31.310 -31.308 -31.307 -22.961 -22.961
  2 A"    8 A'    9 A'   10 A'    3 A"   11 A'   12 A'    4 A"                 
-22.960 -22.958 -22.958 -10.280 -10.258  -8.726  -6.556  -6.546
 13 A'    5 A"   14 A'   15 A'   16 A'   17 A'   18 A'    6 A"                 
 -6.544  -6.373  -4.783  -4.772  -4.771  -2.668  -2.664  -2.663
 19 A'   20 A'   21 A'    7 A"   22 A'   23 A'    8 A"   24 A'                 
 -2.655  -2.655  -2.055  -2.047  -2.046  -2.036  -2.036  -0.887
  9 A"   25 A'   26 A'   10 A"   27 A'   28 A'   11 A"   29 A'                 
 -0.806  -0.600  -0.536  -0.444  -0.432  -0.386  -0.375  -0.345
 30 A'   31 A'   32 A'   33 A'   34 A'   35 A'   12 A"   13 A"                 
 -0.294  -0.248  -0.189
 36 A'   37 A'   14 A"                                                         
 -- Virtual --                   
 -0.093  -0.068  -0.020  -0.006   0.020   0.037   0.052   0.054
 15 A"   38 A'   39 A'   40 A'   41 A'   42 A'   16 A"   43 A'                 
  0.057   0.074   0.077   0.087   0.104   0.106   0.127   0.130
 44 A'   45 A'   46 A'   17 A"   18 A"   47 A'   48 A'   49 A'                 
  0.145   0.161   0.174   0.208   0.238   0.258   0.296   0.375
 50 A'   51 A'   52 A'   53 A'   19 A"   54 A'   55 A'   20 A"                 
  0.386   0.407   0.408   0.415   0.441   0.448   0.448   0.495
 56 A'   57 A'   21 A"   58 A'   59 A'   22 A"   60 A'   61 A'                 
  0.500   0.527   0.527   0.537   0.539   0.549   0.579   0.634
 62 A'   63 A'   23 A"   64 A'   24 A"   25 A"   65 A'   66 A'                 
  0.641   0.678   0.718   0.779   0.806   0.831   0.947   1.014
 26 A"   67 A'   68 A'   69 A'   70 A'   71 A'   72 A'   73 A'                 
  1.041   1.215   1.258   1.283   1.301   1.343   1.385   1.440
 27 A"   28 A"   74 A'   75 A'   29 A"   76 A'   77 A'   30 A"                 
  1.453   1.513   1.601   1.650   1.682   1.728   1.744   1.833
 78 A'   31 A"   79 A'   32 A"   80 A'   81 A'   33 A"   82 A'                 
  1.949   1.985   2.037   2.071   2.159   2.260   2.589   2.643
 83 A'   34 A"   84 A'   85 A'   86 A'   87 A'   88 A'   35 A"                 
  2.662   2.709   2.800   2.959   3.091   3.374   3.943   3.976
 89 A'   36 A"   90 A'   91 A'   92 A'   93 A'   37 A"   38 A"                 
  3.978   3.993   4.009   4.076   4.102   4.161   4.276   4.293
 94 A'   95 A'   39 A"   40 A"   96 A'   97 A'   98 A'   99 A'                 
  4.459   5.987   6.056   6.149   6.683   7.523   7.572   7.633
100 A'   41 A"  101 A'  102 A'  103 A'   42 A"  104 A'  105 A'                 
 23.352  23.386  27.895  28.331  28.378  28.416  28.519  28.534
106 A'  107 A'  108 A'   43 A"  109 A'  110 A'   44 A"  111 A'                 
 28.554  28.597  28.708  47.940 127.877 127.914 127.971 151.691
 45 A"  112 A'  113 A'  114 A'   46 A"  115 A'  116 A'  117 A'                 
289.727 289.774 289.8601020.7451901.859
 47 A"  118 A'  119 A'  120 A'  121 A'                                         

 Beta MOs, Restricted
 -- Occupied --                  
******* -482.86 -176.32 -165.72 -165.72 -165.72  -62.51  -56.33
  1 A'    2 A'    3 A'    4 A'    1 A"    5 A'    6 A'    7 A'                 
-56.332 -56.331 -35.819 -31.310 -31.308 -31.307 -22.961 -22.961
  2 A"    8 A'    9 A'   10 A'    3 A"   11 A'   12 A'    4 A"                 
-22.960 -22.958 -22.958 -10.280 -10.258  -8.726  -6.556  -6.546
 13 A'    5 A"   14 A'   15 A'   16 A'   17 A'   18 A'    6 A"                 
 -6.544  -6.373  -4.783  -4.772  -4.771  -2.668  -2.664  -2.663
 19 A'   20 A'   21 A'    7 A"   22 A'   23 A'    8 A"   24 A'                 
 -2.655  -2.655  -2.055  -2.047  -2.046  -2.036  -2.036  -0.887
  9 A"   25 A'   26 A'   10 A"   27 A'   28 A'   11 A"   29 A'                 
 -0.806  -0.600  -0.536  -0.444  -0.432  -0.386  -0.375  -0.345
 30 A'   31 A'   32 A'   33 A'   34 A'   35 A'   12 A"   13 A"                 
 -0.294  -0.248  -0.189
 36 A'   37 A'   14 A"                                                         
 -- Virtual --                   
 -0.093  -0.068  -0.020  -0.006   0.020   0.037   0.052   0.054
 15 A"   38 A'   39 A'   40 A'   41 A'   42 A'   16 A"   43 A'                 
  0.057   0.074   0.077   0.087   0.104   0.106   0.127   0.130
 44 A'   45 A'   46 A'   17 A"   18 A"   47 A'   48 A'   49 A'                 
  0.145   0.161   0.174   0.208   0.238   0.258   0.296   0.375
 50 A'   51 A'   52 A'   53 A'   19 A"   54 A'   55 A'   20 A"                 
  0.386   0.407   0.408   0.415   0.441   0.448   0.448   0.495
 56 A'   57 A'   21 A"   58 A'   59 A'   22 A"   60 A'   61 A'                 
  0.500   0.527   0.527   0.537   0.539   0.549   0.579   0.634
 62 A'   63 A'   23 A"   64 A'   24 A"   25 A"   65 A'   66 A'                 
  0.641   0.678   0.718   0.779   0.806   0.831   0.947   1.014
 26 A"   67 A'   68 A'   69 A'   70 A'   71 A'   72 A'   73 A'                 
  1.041   1.215   1.258   1.283   1.301   1.343   1.385   1.440
 27 A"   28 A"   74 A'   75 A'   29 A"   76 A'   77 A'   30 A"                 
  1.453   1.513   1.601   1.650   1.682   1.728   1.744   1.833
 78 A'   31 A"   79 A'   32 A"   80 A'   81 A'   33 A"   82 A'                 
  1.949   1.985   2.037   2.071   2.159   2.260   2.589   2.643
 83 A'   34 A"   84 A'   85 A'   86 A'   87 A'   88 A'   35 A"                 
  2.662   2.709   2.800   2.959   3.091   3.374   3.943   3.976
 89 A'   36 A"   90 A'   91 A'   92 A'   93 A'   37 A"   38 A"                 
  3.978   3.993   4.009   4.076   4.102   4.161   4.276   4.293
 94 A'   95 A'   39 A"   40 A"   96 A'   97 A'   98 A'   99 A'                 
  4.459   5.987   6.056   6.149   6.683   7.523   7.572   7.633
100 A'   41 A"  101 A'  102 A'  103 A'   42 A"  104 A'  105 A'                 
 23.352  23.386  27.895  28.331  28.378  28.416  28.519  28.534
106 A'  107 A'  108 A'   43 A"  109 A'  110 A'   44 A"  111 A'                 
 28.554  28.597  28.708  47.940 127.877 127.914 127.971 151.691
 45 A"  112 A'  113 A'  114 A'   46 A"  115 A'  116 A'  117 A'                 
289.727 289.774 289.8601020.7451901.859
 47 A"  118 A'  119 A'  120 A'  121 A'                                         
 --------------------------------------------------------------

          Ground-State Mulliken Net Atomic Charges

     Atom                 Charge (a.u.)
  ----------------------------------------
      1 H                     0.160814
      2 Br                    0.093717
      3 I                     0.290792
      4 H                     0.145324
      5 C                    -0.420800
      6 C                    -0.269847
  ----------------------------------------
  Sum of atomic charges =    -0.000000

 -----------------------------------------------------------------
                    Cartesian Multipole Moments
 -----------------------------------------------------------------
    Charge (ESU x 10^10)
                -0.0000
    Dipole Moment (Debye)
         X       0.1203      Y      -0.0473      Z      -0.0000
       Tot       0.1293
    Quadrupole Moments (Debye-Ang)
        XX     -53.6303     XY      -2.8950     YY     -57.5901
        XZ       0.0000     YZ       0.0000     ZZ     -61.4371
    Octopole Moments (Debye-Ang^2)
       XXX     -10.3024    XXY       2.4033    XYY      -3.8564
       YYY       4.7375    XXZ       0.0000    XYZ       0.0000
       YYZ       0.0000    XZZ      -0.9827    YZZ       1.4839
       ZZZ      -0.0000
    Hexadecapole Moments (Debye-Ang^3)
      XXXX   -1657.1172   XXXY      -7.8723   XXYY    -313.0825
      XYYY     -31.5635   YYYY    -115.8869   XXXZ       0.0000
      XXYZ       0.0000   XYYZ       0.0000   YYYZ       0.0000
      XXZZ    -314.1272   XYZZ      -5.3219   YYZZ     -35.5149
      XZZZ       0.0000   YZZZ       0.0000   ZZZZ     -81.1767
 -----------------------------------------------------------------
 Calculating analytic gradient of the SCF energy
 Gradient of SCF Energy
            1           2           3           4           5           6
    1   0.0884750   0.1199778  -0.2311769  -0.0593794   0.2660032  -0.1838997
    2  -0.0468757   0.0809340  -0.1200342   0.0706472   0.1032513  -0.0879225
    3  -0.0000000  -0.0000000   0.0000000  -0.0000000  -0.0000000   0.0000000
 Max gradient component =       2.660E-01
 RMS gradient           =       1.131E-01
 Gradient time:  CPU 7.92 s  wall 2.08 s
 Geometry Optimization Parameters
   NAtoms,    NIC,     NZ,  NCons,   NDum,   NFix, NCnnct, MaxDiis
        6      32       0       0       0       0       0       0

 Cartesian Hessian Update
 Hessian Updated using BFGS Update


** GEOMETRY OPTIMIZATION IN DELOCALIZED INTERNAL COORDINATES **
   Searching for a Minimum

   Optimization Cycle:   4

                       Coordinates (Angstroms)
     ATOM                X               Y               Z
      1  H         0.8865175302   -1.6672766095    0.0000000000
      2  Br       -2.8398386681   -0.1860061973    0.0000000000
      3  I         2.1056258008    0.0552556937    0.0000000000
      4  H        -1.6462280651    1.7449505381    0.0000000000
      5  C         0.4240019749   -0.4266325541    0.0000000000
      6  C        -1.2970866463    0.4267080809    0.0000000000
   Point Group: cs    Number of degrees of freedom:     9


   Energy is  -9570.733927522

 Hessian Updated using BFGS Update

  9 Hessian modes will be used to form the next step
  Hessian Eigenvalues:
     0.084621    0.088332    0.136771    0.144171    0.162066    0.207164
     0.220887    0.743463    1.095689

 Minimum Search - Taking Simple RFO Step
 Searching for Lamda that Minimizes Along All modes
 Value Taken    Lamda =  -0.22141210
 Calculated Step too Large.  Step scaled by  0.396274
 Step Taken.  Stepsize is  0.300000

                             Maximum     Tolerance    Cnvgd?
         Gradient           0.211456      0.000300      NO
         Displacement       0.198802      0.001200      NO
         Energy change     -0.118532      0.000001      NO


 New Cartesian Coordinates Obtained by Inverse Iteration

 Displacement from previous Coordinates is:  0.391771
 ----------------------------------------------------------------
             Standard Nuclear Orientation (Angstroms)
    I     Atom           X                Y                Z
 ----------------------------------------------------------------
    1      H       0.7808926673    -1.6061997768     0.0000000000
    2      Br     -2.8186152874    -0.2388093605     0.0000000000
    3      I       2.0865946653     0.1005619460     0.0000000000
    4      H      -1.5303508882     1.6898272298     0.0000000000
    5      C       0.3660167823    -0.4094902341     0.0000000000
    6      C      -1.2515460131     0.4111091474     0.0000000000
 ----------------------------------------------------------------
 Molecular Point Group                 Cs    NOp =  2
 Largest Abelian Subgroup              Cs    NOp =  2
 Nuclear Repulsion Energy =   494.6986181563 hartrees
 There are       51 alpha and       51 beta electrons
 Applying Cartesian multipole field
    Component          Value
    ---------          -----
     (2,0,0)        1.00000E-11
     (0,2,0)        2.00000E-11
     (0,0,2)       -3.00000E-11
 Nucleus-field energy     =     0.0000000194 hartrees
 Requested basis set is 6-311++G(d,p)
 There are 65 shells and 168 basis functions
 A cutoff of  1.0D-11 yielded   1736 shell pairs
 There are     11971 function pairs (     13408 Cartesian)
 Smallest overlap matrix eigenvalue = 2.56E-04
 Guess MOs from SCF MO coefficient file

 -----------------------------------------------------------------------
  General SCF calculation program by
  Eric Jon Sundstrom, Paul Horn, Yuezhi Mao, Dmitri Zuev, Alec White,
  David Stuck, Shaama M.S., Shane Yost, Joonho Lee, David Small,
  Daniel Levine, Susi Lehtola, Hugh Burton, Evgeny Epifanovsky
 -----------------------------------------------------------------------
 Exchange:     0.2000 Hartree-Fock + 0.0800 Slater + 0.7200 B88
 Correlation:  0.1900 VWN1RPA + 0.8100 LYP
 Using SG-1 standard quadrature grid
 using 4 threads for integral computing
 -------------------------------------------------------
 OpenMP Integral computing Module                
 Release: version 2.0, May 2017, Q-Chem Inc. Pleasanton 
 -------------------------------------------------------
 -------------------------------------------------------
 OpenMP BLAS3 based DFT computing Module                
 Release: version 1.0, May 2013, Q-Chem Inc. Pittsburgh 
 -------------------------------------------------------
 A restricted SCF calculation will be
 performed using DIIS
 SCF converges when DIIS error is below 1.0e-08
 ---------------------------------------
  Cycle       Energy         DIIS error
 ---------------------------------------
    1   -9570.8138459234      8.97e-04  
    2   -9570.8177201625      2.57e-04  
    3   -9570.8159995396      6.81e-04  
    4   -9570.8178763584      1.54e-04  
    5   -9570.8179790796      2.02e-05  
    6   -9570.8179798145      9.00e-06  
    7   -9570.8179800632      3.67e-06  
    8   -9570.8179801131      1.21e-06  
    9   -9570.8179801170      2.50e-07  
   10   -9570.8179801174      6.49e-08  
   11   -9570.8179801173      1.36e-08  
   12   -9570.8179801174      4.93e-09  Convergence criterion met
 ---------------------------------------
 SCF time:   CPU 28.67s  wall 7.00s 
 SCF   energy in the final basis set =    -9570.8179801174
 Total energy in the final basis set =    -9570.8179801174

 --------------------------------------------------------------
             Orbital Energies (a.u.) and Symmetries
 --------------------------------------------------------------

 Alpha MOs, Restricted
 -- Occupied --                  
******* -482.86 -176.32 -165.72 -165.72 -165.72  -62.51  -56.33
  1 A'    2 A'    3 A'    4 A'    1 A"    5 A'    6 A'    7 A'                 
-56.328 -56.328 -35.816 -31.308 -31.305 -31.304 -22.959 -22.958
  2 A"    8 A'    9 A'   10 A'    3 A"   11 A'   12 A'    4 A"                 
-22.958 -22.955 -22.955 -10.281 -10.259  -8.722  -6.553  -6.542
 13 A'    5 A"   14 A'   15 A'   16 A'   17 A'   18 A'    6 A"                 
 -6.540  -6.369  -4.780  -4.769  -4.767  -2.665  -2.661  -2.660
 19 A'   20 A'   21 A'    7 A"   22 A'   23 A'    8 A"   24 A'                 
 -2.651  -2.651  -2.050  -2.043  -2.042  -2.032  -2.032  -0.876
  9 A"   25 A'   26 A'   10 A"   27 A'   28 A'   11 A"   29 A'                 
 -0.796  -0.612  -0.543  -0.451  -0.434  -0.385  -0.371  -0.338
 30 A'   31 A'   32 A'   33 A'   34 A'   35 A'   12 A"   13 A"                 
 -0.299  -0.256  -0.199
 36 A'   37 A'   14 A"                                                         
 -- Virtual --                   
 -0.089  -0.047  -0.017  -0.001   0.020   0.036   0.052   0.057
 15 A"   38 A'   39 A'   40 A'   41 A'   42 A'   16 A"   43 A'                 
  0.061   0.075   0.086   0.088   0.102   0.116   0.128   0.129
 44 A'   45 A'   46 A'   17 A"   18 A"   47 A'   48 A'   49 A'                 
  0.144   0.161   0.172   0.214   0.237   0.258   0.289   0.380
 50 A'   51 A'   52 A'   53 A'   19 A"   54 A'   55 A'   20 A"                 
  0.388   0.406   0.411   0.416   0.439   0.441   0.448   0.489
 56 A'   57 A'   21 A"   58 A'   59 A'   22 A"   60 A'   61 A'                 
  0.508   0.527   0.533   0.539   0.540   0.549   0.586   0.637
 62 A'   63 A'   23 A"   24 A"   64 A'   25 A"   65 A'   66 A'                 
  0.639   0.680   0.723   0.789   0.796   0.825   0.930   0.995
 26 A"   67 A'   68 A'   69 A'   70 A'   71 A'   72 A'   73 A'                 
  1.023   1.218   1.268   1.302   1.303   1.364   1.403   1.423
 27 A"   28 A"   74 A'   29 A"   75 A'   76 A'   77 A'   30 A"                 
  1.486   1.513   1.625   1.690   1.715   1.759   1.799   1.847
 78 A'   31 A"   79 A'   32 A"   80 A'   81 A'   33 A"   82 A'                 
  1.972   1.990   2.064   2.091   2.191   2.340   2.602   2.637
 83 A'   34 A"   84 A'   85 A'   86 A'   87 A'   88 A'   35 A"                 
  2.687   2.723   2.803   2.970   3.113   3.521   3.947   3.978
 89 A'   36 A"   90 A'   91 A'   92 A'   93 A'   37 A"   94 A'                 
  3.979   3.994   4.013   4.077   4.100   4.170   4.253   4.299
 38 A"   95 A'   39 A"   40 A"   96 A'   97 A'   98 A'   99 A'                 
  4.461   5.989   6.056   6.142   6.668   7.528   7.575   7.637
100 A'   41 A"  101 A'  102 A'  103 A'   42 A"  104 A'  105 A'                 
 23.378  23.402  27.895  28.333  28.379  28.415  28.522  28.535
106 A'  107 A'  108 A'   43 A"  109 A'  110 A'   44 A"  111 A'                 
 28.556  28.597  28.696  47.927 127.878 127.915 127.965 151.690
 45 A"  112 A'  113 A'  114 A'   46 A"  115 A'  116 A'  117 A'                 
289.730 289.776 289.8621020.7271901.857
 47 A"  118 A'  119 A'  120 A'  121 A'                                         

 Beta MOs, Restricted
 -- Occupied --                  
******* -482.86 -176.32 -165.72 -165.72 -165.72  -62.51  -56.33
  1 A'    2 A'    3 A'    4 A'    1 A"    5 A'    6 A'    7 A'                 
-56.328 -56.328 -35.816 -31.308 -31.305 -31.304 -22.959 -22.958
  2 A"    8 A'    9 A'   10 A'    3 A"   11 A'   12 A'    4 A"                 
-22.958 -22.955 -22.955 -10.281 -10.259  -8.722  -6.553  -6.542
 13 A'    5 A"   14 A'   15 A'   16 A'   17 A'   18 A'    6 A"                 
 -6.540  -6.369  -4.780  -4.769  -4.767  -2.665  -2.661  -2.660
 19 A'   20 A'   21 A'    7 A"   22 A'   23 A'    8 A"   24 A'                 
 -2.651  -2.651  -2.050  -2.043  -2.042  -2.032  -2.032  -0.876
  9 A"   25 A'   26 A'   10 A"   27 A'   28 A'   11 A"   29 A'                 
 -0.796  -0.612  -0.543  -0.451  -0.434  -0.385  -0.371  -0.338
 30 A'   31 A'   32 A'   33 A'   34 A'   35 A'   12 A"   13 A"                 
 -0.299  -0.256  -0.199
 36 A'   37 A'   14 A"                                                         
 -- Virtual --                   
 -0.089  -0.047  -0.017  -0.001   0.020   0.036   0.052   0.057
 15 A"   38 A'   39 A'   40 A'   41 A'   42 A'   16 A"   43 A'                 
  0.061   0.075   0.086   0.088   0.102   0.116   0.128   0.129
 44 A'   45 A'   46 A'   17 A"   18 A"   47 A'   48 A'   49 A'                 
  0.144   0.161   0.172   0.214   0.237   0.258   0.289   0.380
 50 A'   51 A'   52 A'   53 A'   19 A"   54 A'   55 A'   20 A"                 
  0.388   0.406   0.411   0.416   0.439   0.441   0.448   0.489
 56 A'   57 A'   21 A"   58 A'   59 A'   22 A"   60 A'   61 A'                 
  0.508   0.527   0.533   0.539   0.540   0.549   0.586   0.637
 62 A'   63 A'   23 A"   24 A"   64 A'   25 A"   65 A'   66 A'                 
  0.639   0.680   0.723   0.789   0.796   0.825   0.930   0.995
 26 A"   67 A'   68 A'   69 A'   70 A'   71 A'   72 A'   73 A'                 
  1.023   1.218   1.268   1.302   1.303   1.364   1.403   1.423
 27 A"   28 A"   74 A'   29 A"   75 A'   76 A'   77 A'   30 A"                 
  1.486   1.513   1.625   1.690   1.715   1.759   1.799   1.847
 78 A'   31 A"   79 A'   32 A"   80 A'   81 A'   33 A"   82 A'                 
  1.972   1.990   2.064   2.091   2.191   2.340   2.602   2.637
 83 A'   34 A"   84 A'   85 A'   86 A'   87 A'   88 A'   35 A"                 
  2.687   2.723   2.803   2.970   3.113   3.521   3.947   3.978
 89 A'   36 A"   90 A'   91 A'   92 A'   93 A'   37 A"   94 A'                 
  3.979   3.994   4.013   4.077   4.100   4.170   4.253   4.299
 38 A"   95 A'   39 A"   40 A"   96 A'   97 A'   98 A'   99 A'                 
  4.461   5.989   6.056   6.142   6.668   7.528   7.575   7.637
100 A'   41 A"  101 A'  102 A'  103 A'   42 A"  104 A'  105 A'                 
 23.378  23.402  27.895  28.333  28.379  28.415  28.522  28.535
106 A'  107 A'  108 A'   43 A"  109 A'  110 A'   44 A"  111 A'                 
 28.556  28.597  28.696  47.927 127.878 127.915 127.965 151.690
 45 A"  112 A'  113 A'  114 A'   46 A"  115 A'  116 A'  117 A'                 
289.730 289.776 289.8621020.7271901.857
 47 A"  118 A'  119 A'  120 A'  121 A'                                         
 --------------------------------------------------------------

          Ground-State Mulliken Net Atomic Charges

     Atom                 Charge (a.u.)
  ----------------------------------------
      1 H                     0.179181
      2 Br                    0.054066
      3 I                     0.241896
      4 H                     0.161305
      5 C                    -0.383674
      6 C                    -0.252774
  ----------------------------------------
  Sum of atomic charges =     0.000000

 -----------------------------------------------------------------
                    Cartesian Multipole Moments
 -----------------------------------------------------------------
    Charge (ESU x 10^10)
                 0.0000
    Dipole Moment (Debye)
         X       0.1254      Y      -0.0076      Z      -0.0000
       Tot       0.1257
    Quadrupole Moments (Debye-Ang)
        XX     -54.8228     XY      -2.3825     YY     -57.4301
        XZ      -0.0000     YZ      -0.0000     ZZ     -61.4349
    Octopole Moments (Debye-Ang^2)
       XXX      -7.5824    XXY       1.9244    XYY      -3.9936
       YYY       4.0190    XXZ      -0.0000    XYZ      -0.0000
       YYZ      -0.0000    XZZ      -0.9132    YZZ       1.2202
       ZZZ      -0.0000
    Hexadecapole Moments (Debye-Ang^3)
      XXXX   -1631.2816   XXXY     -18.9112   XXYY    -308.8586
      XYYY     -48.3595   YYYY    -115.1874   XXXZ      -0.0000
      XXYZ      -0.0000   XYYZ      -0.0000   YYYZ      -0.0000
      XXZZ    -309.3488   XYZZ     -11.5261   YYZZ     -35.2196
      XZZZ      -0.0000   YZZZ      -0.0000   ZZZZ     -81.1024
 -----------------------------------------------------------------
 Calculating analytic gradient of the SCF energy
 Gradient of SCF Energy
            1           2           3           4           5           6
    1   0.0819165   0.0881802  -0.1768741  -0.0499986   0.2284332  -0.1716572
    2  -0.0439164   0.0628095  -0.0996524   0.0710315   0.0720431  -0.0623154
    3   0.0000000  -0.0000000  -0.0000000  -0.0000000   0.0000000  -0.0000000
 Max gradient component =       2.284E-01
 RMS gradient           =       9.423E-02
 Gradient time:  CPU 7.97 s  wall 2.09 s
 Geometry Optimization Parameters
   NAtoms,    NIC,     NZ,  NCons,   NDum,   NFix, NCnnct, MaxDiis
        6      32       0       0       0       0       0       0

 Cartesian Hessian Update
 Hessian Updated using BFGS Update


** GEOMETRY OPTIMIZATION IN DELOCALIZED INTERNAL COORDINATES **
   Searching for a Minimum

   Optimization Cycle:   5

                       Coordinates (Angstroms)
     ATOM                X               Y               Z
      1  H         0.7808926673   -1.6061997768    0.0000000000
      2  Br       -2.8186152874   -0.2388093605    0.0000000000
      3  I         2.0865946653    0.1005619460    0.0000000000
      4  H        -1.5303508882    1.6898272298    0.0000000000
      5  C         0.3660167823   -0.4094902341    0.0000000000
      6  C        -1.2515460131    0.4111091474    0.0000000000
   Point Group: cs    Number of degrees of freedom:     9


   Energy is  -9570.817980117

 Hessian Updated using BFGS Update

  9 Hessian modes will be used to form the next step
  Hessian Eigenvalues:
     0.029974    0.088463    0.137278    0.144268    0.166947    0.208998
     0.224949    0.987936    1.095825

 Minimum Search - Taking Simple RFO Step
 Searching for Lamda that Minimizes Along All modes
 Value Taken    Lamda =  -0.23551660
 Calculated Step too Large.  Step scaled by  0.328987
 Step Taken.  Stepsize is  0.300000

                             Maximum     Tolerance    Cnvgd?
         Gradient           0.169632      0.000300      NO
         Displacement       0.203747      0.001200      NO
         Energy change     -0.084053      0.000001      NO


 New Cartesian Coordinates Obtained by Inverse Iteration

 Displacement from previous Coordinates is:  0.396741
 ----------------------------------------------------------------
             Standard Nuclear Orientation (Angstroms)
    I     Atom           X                Y                Z
 ----------------------------------------------------------------
    1      H       0.6744284025    -1.5445106125     0.0000000000
    2      Br     -2.7875382097    -0.2834739418     0.0000000000
    3      I       2.0588957799     0.1441704906     0.0000000000
    4      H      -1.4205847386     1.6281314193     0.0000000000
    5      C       0.3055542818    -0.3877011261     0.0000000000
    6      C      -1.1977635896     0.3903827223     0.0000000000
 ----------------------------------------------------------------
 Molecular Point Group                 Cs    NOp =  2
 Largest Abelian Subgroup              Cs    NOp =  2
 Nuclear Repulsion Energy =   497.4699401219 hartrees
 There are       51 alpha and       51 beta electrons
 Applying Cartesian multipole field
    Component          Value
    ---------          -----
     (2,0,0)        1.00000E-11
     (0,2,0)        2.00000E-11
     (0,0,2)       -3.00000E-11
 Nucleus-field energy     =     0.0000000189 hartrees
 Requested basis set is 6-311++G(d,p)
 There are 65 shells and 168 basis functions
 A cutoff of  1.0D-11 yielded   1749 shell pairs
 There are     12057 function pairs (     13499 Cartesian)
 Smallest overlap matrix eigenvalue = 1.93E-04
 Guess MOs from SCF MO coefficient file

 -----------------------------------------------------------------------
  General SCF calculation program by
  Eric Jon Sundstrom, Paul Horn, Yuezhi Mao, Dmitri Zuev, Alec White,
  David Stuck, Shaama M.S., Shane Yost, Joonho Lee, David Small,
  Daniel Levine, Susi Lehtola, Hugh Burton, Evgeny Epifanovsky
 -----------------------------------------------------------------------
 Exchange:     0.2000 Hartree-Fock + 0.0800 Slater + 0.7200 B88
 Correlation:  0.1900 VWN1RPA + 0.8100 LYP
 Using SG-1 standard quadrature grid
 using 4 threads for integral computing
 -------------------------------------------------------
 OpenMP Integral computing Module                
 Release: version 2.0, May 2017, Q-Chem Inc. Pleasanton 
 -------------------------------------------------------
 -------------------------------------------------------
 OpenMP BLAS3 based DFT computing Module                
 Release: version 1.0, May 2013, Q-Chem Inc. Pittsburgh 
 -------------------------------------------------------
 A restricted SCF calculation will be
 performed using DIIS
 SCF converges when DIIS error is below 1.0e-08
 ---------------------------------------
  Cycle       Energy         DIIS error
 ---------------------------------------
    1   -9570.8888116728      9.28e-04  
    2   -9570.8926428230      2.71e-04  
    3   -9570.8920305609      4.67e-04  
    4   -9570.8928034552      1.75e-04  
    5   -9570.8929166029      6.21e-05  
    6   -9570.8929315214      9.24e-06  
    7   -9570.8929317372      1.99e-06  
    8   -9570.8929317444      7.41e-07  
    9   -9570.8929317457      1.57e-07  
   10   -9570.8929317458      2.94e-08  
   11   -9570.8929317458      6.94e-09  Convergence criterion met
 ---------------------------------------
 SCF time:   CPU 26.59s  wall 7.00s 
 SCF   energy in the final basis set =    -9570.8929317458
 Total energy in the final basis set =    -9570.8929317458

 --------------------------------------------------------------
             Orbital Energies (a.u.) and Symmetries
 --------------------------------------------------------------

 Alpha MOs, Restricted
 -- Occupied --                  
******* -482.85 -176.32 -165.72 -165.72 -165.72  -62.51  -56.33
  1 A'    2 A'    3 A'    4 A'    1 A"    5 A'    6 A'    7 A'                 
-56.326 -56.325 -35.814 -31.306 -31.302 -31.301 -22.957 -22.956
  2 A"    8 A'    9 A'   10 A'    3 A"   11 A'   12 A'    4 A"                 
-22.955 -22.953 -22.953 -10.278 -10.256  -8.719  -6.550  -6.538
 13 A'    5 A"   14 A'   15 A'   16 A'   17 A'   18 A'    6 A"                 
 -6.537  -6.366  -4.777  -4.765  -4.764  -2.661  -2.658  -2.656
 19 A'   20 A'   21 A'    7 A"   22 A'   23 A'    8 A"   24 A'                 
 -2.648  -2.647  -2.046  -2.040  -2.039  -2.029  -2.029  -0.869
  9 A"   25 A'   26 A'   10 A"   27 A'   28 A'   11 A"   29 A'                 
 -0.790  -0.628  -0.550  -0.461  -0.439  -0.384  -0.369  -0.332
 30 A'   31 A'   32 A'   33 A'   34 A'   35 A'   12 A"   13 A"                 
 -0.301  -0.262  -0.210
 36 A'   37 A'   14 A"                                                         
 -- Virtual --                   
 -0.081  -0.029  -0.015   0.001   0.020   0.037   0.052   0.061
 15 A"   38 A'   39 A'   40 A'   41 A'   42 A'   16 A"   43 A'                 
  0.066   0.079   0.088   0.093   0.101   0.125   0.129   0.132
 44 A'   45 A'   17 A"   46 A'   18 A"   47 A'   48 A'   49 A'                 
  0.147   0.162   0.172   0.221   0.235   0.259   0.287   0.384
 50 A'   51 A'   52 A'   53 A'   19 A"   54 A'   55 A'   20 A"                 
  0.391   0.401   0.413   0.418   0.433   0.437   0.456   0.484
 56 A'   57 A'   21 A"   58 A'   59 A'   22 A"   60 A'   61 A'                 
  0.512   0.531   0.532   0.537   0.554   0.557   0.596   0.638
 62 A'   63 A'   23 A"   24 A"   64 A'   25 A"   65 A'   26 A"                 
  0.639   0.684   0.730   0.786   0.787   0.836   0.920   0.979
 66 A'   67 A'   68 A'   69 A'   70 A'   71 A'   72 A'   73 A'                 
  1.010   1.216   1.285   1.304   1.334   1.376   1.409   1.420
 27 A"   28 A"   74 A'   29 A"   75 A'   76 A'   30 A"   77 A'                 
  1.511   1.523   1.639   1.735   1.760   1.808   1.858   1.870
 78 A'   31 A"   79 A'   32 A"   80 A'   81 A'   33 A"   82 A'                 
  1.996   1.998   2.101   2.118   2.229   2.432   2.609   2.634
 34 A"   83 A'   84 A'   85 A'   86 A'   87 A'   88 A'   35 A"                 
  2.704   2.746   2.835   2.991   3.138   3.681   3.949   3.978
 89 A'   36 A"   90 A'   91 A'   92 A'   93 A'   37 A"   94 A'                 
  3.983   3.998   4.016   4.079   4.100   4.180   4.242   4.308
 38 A"   95 A'   39 A"   40 A"   96 A'   97 A'   98 A'   99 A'                 
  4.464   5.991   6.056   6.139   6.661   7.531   7.577   7.644
100 A'   41 A"  101 A'  102 A'  103 A'   42 A"  104 A'  105 A'                 
 23.431  23.442  27.895  28.335  28.380  28.415  28.525  28.536
106 A'  107 A'  108 A'   43 A"  109 A'  110 A'   44 A"  111 A'                 
 28.558  28.599  28.690  47.920 127.880 127.916 127.962 151.690
 45 A"  112 A'  113 A'  114 A'   46 A"  115 A'  116 A'  117 A'                 
289.733 289.778 289.8681020.7171901.856
 47 A"  118 A'  119 A'  120 A'  121 A'                                         

 Beta MOs, Restricted
 -- Occupied --                  
******* -482.85 -176.32 -165.72 -165.72 -165.72  -62.51  -56.33
  1 A'    2 A'    3 A'    4 A'    1 A"    5 A'    6 A'    7 A'                 
-56.326 -56.325 -35.814 -31.306 -31.302 -31.301 -22.957 -22.956
  2 A"    8 A'    9 A'   10 A'    3 A"   11 A'   12 A'    4 A"                 
-22.955 -22.953 -22.953 -10.278 -10.256  -8.719  -6.550  -6.538
 13 A'    5 A"   14 A'   15 A'   16 A'   17 A'   18 A'    6 A"                 
 -6.537  -6.366  -4.777  -4.765  -4.764  -2.661  -2.658  -2.656
 19 A'   20 A'   21 A'    7 A"   22 A'   23 A'    8 A"   24 A'                 
 -2.648  -2.647  -2.046  -2.040  -2.039  -2.029  -2.029  -0.869
  9 A"   25 A'   26 A'   10 A"   27 A'   28 A'   11 A"   29 A'                 
 -0.790  -0.628  -0.550  -0.461  -0.439  -0.384  -0.369  -0.332
 30 A'   31 A'   32 A'   33 A'   34 A'   35 A'   12 A"   13 A"                 
 -0.301  -0.262  -0.210
 36 A'   37 A'   14 A"                                                         
 -- Virtual --                   
 -0.081  -0.029  -0.015   0.001   0.020   0.037   0.052   0.061
 15 A"   38 A'   39 A'   40 A'   41 A'   42 A'   16 A"   43 A'                 
  0.066   0.079   0.088   0.093   0.101   0.125   0.129   0.132
 44 A'   45 A'   17 A"   46 A'   18 A"   47 A'   48 A'   49 A'                 
  0.147   0.162   0.172   0.221   0.235   0.259   0.287   0.384
 50 A'   51 A'   52 A'   53 A'   19 A"   54 A'   55 A'   20 A"                 
  0.391   0.401   0.413   0.418   0.433   0.437   0.456   0.484
 56 A'   57 A'   21 A"   58 A'   59 A'   22 A"   60 A'   61 A'                 
  0.512   0.531   0.532   0.537   0.554   0.557   0.596   0.638
 62 A'   63 A'   23 A"   24 A"   64 A'   25 A"   65 A'   26 A"                 
  0.639   0.684   0.730   0.786   0.787   0.836   0.920   0.979
 66 A'   67 A'   68 A'   69 A'   70 A'   71 A'   72 A'   73 A'                 
  1.010   1.216   1.285   1.304   1.334   1.376   1.409   1.420
 27 A"   28 A"   74 A'   29 A"   75 A'   76 A'   30 A"   77 A'                 
  1.511   1.523   1.639   1.735   1.760   1.808   1.858   1.870
 78 A'   31 A"   79 A'   32 A"   80 A'   81 A'   33 A"   82 A'                 
  1.996   1.998   2.101   2.118   2.229   2.432   2.609   2.634
 34 A"   83 A'   84 A'   85 A'   86 A'   87 A'   88 A'   35 A"                 
  2.704   2.746   2.835   2.991   3.138   3.681   3.949   3.978
 89 A'   36 A"   90 A'   91 A'   92 A'   93 A'   37 A"   94 A'                 
  3.983   3.998   4.016   4.079   4.100   4.180   4.242   4.308
 38 A"   95 A'   39 A"   40 A"   96 A'   97 A'   98 A'   99 A'                 
  4.464   5.991   6.056   6.139   6.661   7.531   7.577   7.644
100 A'   41 A"  101 A'  102 A'  103 A'   42 A"  104 A'  105 A'                 
 23.431  23.442  27.895  28.335  28.380  28.415  28.525  28.536
106 A'  107 A'  108 A'   43 A"  109 A'  110 A'   44 A"  111 A'                 
 28.558  28.599  28.690  47.920 127.880 127.916 127.962 151.690
 45 A"  112 A'  113 A'  114 A'   46 A"  115 A'  116 A'  117 A'                 
289.733 289.778 289.8681020.7171901.856
 47 A"  118 A'  119 A'  120 A'  121 A'                                         
 --------------------------------------------------------------

          Ground-State Mulliken Net Atomic Charges

     Atom                 Charge (a.u.)
  ----------------------------------------
      1 H                     0.194387
      2 Br                    0.018826
      3 I                     0.202221
      4 H                     0.171552
      5 C                    -0.353353
      6 C                    -0.233635
  ----------------------------------------
  Sum of atomic charges =     0.000000

 -----------------------------------------------------------------
                    Cartesian Multipole Moments
 -----------------------------------------------------------------
    Charge (ESU x 10^10)
                 0.0000
    Dipole Moment (Debye)
         X       0.1223      Y       0.0113      Z       0.0000
       Tot       0.1228
    Quadrupole Moments (Debye-Ang)
        XX     -55.9509     XY      -1.9497     YY     -57.3692
        XZ      -0.0000     YZ       0.0000     ZZ     -61.3410
    Octopole Moments (Debye-Ang^2)
       XXX      -5.0403    XXY       1.4616    XYY      -3.8939
       YYY       2.8083    XXZ       0.0000    XYZ      -0.0000
       YYZ       0.0000    XZZ      -0.8985    YZZ       0.8531
       ZZZ       0.0000
    Hexadecapole Moments (Debye-Ang^3)
      XXXX   -1594.5982   XXXY     -30.0747   XXYY    -302.5077
      XYYY     -63.1048   YYYY    -116.0792   XXXZ      -0.0000
      XXYZ       0.0000   XYYZ      -0.0000   YYYZ       0.0000
      XXZZ    -302.6066   XYZZ     -17.1662   YYZZ     -35.0367
      XZZZ      -0.0000   YZZZ       0.0000   ZZZZ     -80.8090
 -----------------------------------------------------------------
 Calculating analytic gradient of the SCF energy
 Gradient of SCF Energy
            1           2           3           4           5           6
    1   0.0738589   0.0689500  -0.1433872  -0.0410226   0.2069140  -0.1653131
    2  -0.0370496   0.0505647  -0.0837551   0.0660290   0.0454808  -0.0412698
    3   0.0000000   0.0000000   0.0000000  -0.0000000  -0.0000000  -0.0000000
 Max gradient component =       2.069E-01
 RMS gradient           =       8.222E-02
 Gradient time:  CPU 8.09 s  wall 2.12 s
 Geometry Optimization Parameters
   NAtoms,    NIC,     NZ,  NCons,   NDum,   NFix, NCnnct, MaxDiis
        6      32       0       0       0       0       0       0

 Cartesian Hessian Update
 Hessian Updated using BFGS Update


** GEOMETRY OPTIMIZATION IN DELOCALIZED INTERNAL COORDINATES **
   Searching for a Minimum

   Optimization Cycle:   6

                       Coordinates (Angstroms)
     ATOM                X               Y               Z
      1  H         0.6744284025   -1.5445106125    0.0000000000
      2  Br       -2.7875382097   -0.2834739418    0.0000000000
      3  I         2.0588957799    0.1441704906    0.0000000000
      4  H        -1.4205847386    1.6281314193    0.0000000000
      5  C         0.3055542818   -0.3877011261    0.0000000000
      6  C        -1.1977635896    0.3903827223    0.0000000000
   Point Group: cs    Number of degrees of freedom:     9


   Energy is  -9570.892931746

 Hessian Updated using BFGS Update

  9 Hessian modes will be used to form the next step
  Hessian Eigenvalues:
     0.033744    0.088448    0.140404    0.151374    0.177943    0.215191
     0.227508    0.948659    1.095833

 Minimum Search - Taking Simple RFO Step
 Searching for Lamda that Minimizes Along All modes
 Value Taken    Lamda =  -0.21352319
 Calculated Step too Large.  Step scaled by  0.331144
 Step Taken.  Stepsize is  0.300000

                             Maximum     Tolerance    Cnvgd?
         Gradient           0.138862      0.000300      NO
         Displacement       0.203590      0.001200      NO
         Energy change     -0.074952      0.000001      NO


 New Cartesian Coordinates Obtained by Inverse Iteration

 Displacement from previous Coordinates is:  0.392274
 ----------------------------------------------------------------
             Standard Nuclear Orientation (Angstroms)
    I     Atom           X                Y                Z
 ----------------------------------------------------------------
    1      H       0.5673708689    -1.4844984187     0.0000000000
    2      Br     -2.7489596978    -0.3285947101     0.0000000000
    3      I       2.0303969456     0.1817962170     0.0000000000
    4      H      -1.3198080072     1.5687137228     0.0000000000
    5      C       0.2429817566    -0.3597995671     0.0000000000
    6      C      -1.1389899398     0.3693817080     0.0000000000
 ----------------------------------------------------------------
 Molecular Point Group                 Cs    NOp =  2
 Largest Abelian Subgroup              Cs    NOp =  2
 Nuclear Repulsion Energy =   501.4621688938 hartrees
 There are       51 alpha and       51 beta electrons
 Applying Cartesian multipole field
    Component          Value
    ---------          -----
     (2,0,0)        1.00000E-11
     (0,2,0)        2.00000E-11
     (0,0,2)       -3.00000E-11
 Nucleus-field energy     =     0.0000000185 hartrees
 Requested basis set is 6-311++G(d,p)
 There are 65 shells and 168 basis functions
 A cutoff of  1.0D-11 yielded   1753 shell pairs
 There are     12069 function pairs (     13511 Cartesian)
 Smallest overlap matrix eigenvalue = 1.34E-04
 Guess MOs from SCF MO coefficient file

 -----------------------------------------------------------------------
  General SCF calculation program by
  Eric Jon Sundstrom, Paul Horn, Yuezhi Mao, Dmitri Zuev, Alec White,
  David Stuck, Shaama M.S., Shane Yost, Joonho Lee, David Small,
  Daniel Levine, Susi Lehtola, Hugh Burton, Evgeny Epifanovsky
 -----------------------------------------------------------------------
 Exchange:     0.2000 Hartree-Fock + 0.0800 Slater + 0.7200 B88
 Correlation:  0.1900 VWN1RPA + 0.8100 LYP
 Using SG-1 standard quadrature grid
 using 4 threads for integral computing
 -------------------------------------------------------
 OpenMP Integral computing Module                
 Release: version 2.0, May 2017, Q-Chem Inc. Pleasanton 
 -------------------------------------------------------
 -------------------------------------------------------
 OpenMP BLAS3 based DFT computing Module                
 Release: version 1.0, May 2013, Q-Chem Inc. Pittsburgh 
 -------------------------------------------------------
 A restricted SCF calculation will be
 performed using DIIS
 SCF converges when DIIS error is below 1.0e-08
 ---------------------------------------
  Cycle       Energy         DIIS error
 ---------------------------------------
    1   -9570.9550956800      1.05e-03  
    2   -9570.9593144434      3.72e-04  
    3   -9570.9589247061      4.78e-04  
    4   -9570.9597690404      1.26e-04  
    5   -9570.9598117623      7.14e-05  
    6   -9570.9598314624      9.08e-06  
    7   -9570.9598316914      1.58e-06  
    8   -9570.9598316960      5.53e-07  
    9   -9570.9598316968      1.42e-07  
   10   -9570.9598316967      2.87e-08  
   11   -9570.9598316967      7.66e-09  Convergence criterion met
 ---------------------------------------
 SCF time:   CPU 26.91s  wall 7.00s 
 SCF   energy in the final basis set =    -9570.9598316967
 Total energy in the final basis set =    -9570.9598316967

 --------------------------------------------------------------
             Orbital Energies (a.u.) and Symmetries
 --------------------------------------------------------------

 Alpha MOs, Restricted
 -- Occupied --                  
******* -482.85 -176.31 -165.72 -165.72 -165.72  -62.51  -56.33
  1 A'    2 A'    3 A'    4 A'    1 A"    5 A'    6 A'    7 A'                 
-56.323 -56.322 -35.812 -31.304 -31.300 -31.299 -22.955 -22.954
  2 A"    8 A'    9 A'   10 A'    3 A"   11 A'   12 A'    4 A"                 
-22.953 -22.950 -22.950 -10.271 -10.250  -8.716  -6.547  -6.535
 13 A'    5 A"   14 A'   15 A'   16 A'   17 A'   18 A'    6 A"                 
 -6.534  -6.363  -4.775  -4.763  -4.761  -2.658  -2.655  -2.654
 19 A'   20 A'   21 A'    7 A"   22 A'   23 A'    8 A"   24 A'                 
 -2.644  -2.644  -2.043  -2.038  -2.037  -2.026  -2.026  -0.864
  9 A"   25 A'   26 A'   10 A"   27 A'   11 A"   28 A'   29 A'                 
 -0.787  -0.647  -0.557  -0.472  -0.446  -0.380  -0.371  -0.327
 30 A'   31 A'   32 A'   33 A'   34 A'   35 A'   12 A"   13 A"                 
 -0.303  -0.267  -0.222
 36 A'   37 A'   14 A"                                                         
 -- Virtual --                   
 -0.070  -0.024  -0.011   0.002   0.020   0.038   0.052   0.065
 15 A"   38 A'   39 A'   40 A'   41 A'   42 A'   16 A"   43 A'                 
  0.069   0.085   0.088   0.099   0.100   0.127   0.130   0.134
 44 A'   45 A'   17 A"   46 A'   18 A"   47 A'   48 A'   49 A'                 
  0.155   0.167   0.180   0.230   0.234   0.265   0.291   0.387
 50 A'   51 A'   52 A'   53 A'   19 A"   54 A'   55 A'   20 A"                 
  0.394   0.396   0.414   0.422   0.430   0.434   0.462   0.481
 56 A'   57 A'   21 A"   58 A'   59 A'   22 A"   60 A'   61 A'                 
  0.512   0.525   0.541   0.543   0.565   0.568   0.605   0.637
 62 A'   23 A"   24 A"   63 A'   25 A"   64 A'   65 A'   26 A"                 
  0.644   0.692   0.739   0.779   0.781   0.853   0.916   0.966
 66 A'   67 A'   68 A'   69 A'   70 A'   71 A'   72 A'   73 A'                 
  1.008   1.208   1.306   1.307   1.358   1.392   1.405   1.432
 27 A"   28 A"   29 A"   74 A'   75 A'   76 A'   30 A"   77 A'                 
  1.522   1.543   1.652   1.786   1.807   1.870   1.905   1.914
 78 A'   31 A"   79 A'   32 A"   80 A'   81 A'   82 A'   33 A"                 
  2.008   2.026   2.125   2.173   2.278   2.529   2.613   2.637
 34 A"   83 A'   84 A'   85 A'   86 A'   87 A'   88 A'   35 A"                 
  2.714   2.778   2.889   3.031   3.177   3.810   3.952   3.978
 89 A'   36 A"   90 A'   91 A'   92 A'   93 A'   37 A"   94 A'                 
  3.986   4.004   4.020   4.079   4.103   4.188   4.237   4.319
 38 A"   95 A'   39 A"   40 A"   96 A'   97 A'   98 A'   99 A'                 
  4.468   5.993   6.055   6.136   6.657   7.535   7.580   7.652
100 A'   41 A"  101 A'  102 A'  103 A'   42 A"  104 A'  105 A'                 
 23.472  23.572  27.896  28.337  28.380  28.415  28.527  28.537
106 A'  107 A'  108 A'   43 A"  109 A'  110 A'   44 A"  111 A'                 
 28.560  28.601  28.689  47.917 127.882 127.916 127.960 151.690
 45 A"  112 A'  113 A'  114 A'   46 A"  115 A'  116 A'  117 A'                 
289.736 289.780 289.8761020.7111901.856
 47 A"  118 A'  119 A'  120 A'  121 A'                                         

 Beta MOs, Restricted
 -- Occupied --                  
******* -482.85 -176.31 -165.72 -165.72 -165.72  -62.51  -56.33
  1 A'    2 A'    3 A'    4 A'    1 A"    5 A'    6 A'    7 A'                 
-56.323 -56.322 -35.812 -31.304 -31.300 -31.299 -22.955 -22.954
  2 A"    8 A'    9 A'   10 A'    3 A"   11 A'   12 A'    4 A"                 
-22.953 -22.950 -22.950 -10.271 -10.250  -8.716  -6.547  -6.535
 13 A'    5 A"   14 A'   15 A'   16 A'   17 A'   18 A'    6 A"                 
 -6.534  -6.363  -4.775  -4.763  -4.761  -2.658  -2.655  -2.654
 19 A'   20 A'   21 A'    7 A"   22 A'   23 A'    8 A"   24 A'                 
 -2.644  -2.644  -2.043  -2.038  -2.037  -2.026  -2.026  -0.864
  9 A"   25 A'   26 A'   10 A"   27 A'   11 A"   28 A'   29 A'                 
 -0.787  -0.647  -0.557  -0.472  -0.446  -0.380  -0.371  -0.327
 30 A'   31 A'   32 A'   33 A'   34 A'   35 A'   12 A"   13 A"                 
 -0.303  -0.267  -0.222
 36 A'   37 A'   14 A"                                                         
 -- Virtual --                   
 -0.070  -0.024  -0.011   0.002   0.020   0.038   0.052   0.065
 15 A"   38 A'   39 A'   40 A'   41 A'   42 A'   16 A"   43 A'                 
  0.069   0.085   0.088   0.099   0.100   0.127   0.130   0.134
 44 A'   45 A'   17 A"   46 A'   18 A"   47 A'   48 A'   49 A'                 
  0.155   0.167   0.180   0.230   0.234   0.265   0.291   0.387
 50 A'   51 A'   52 A'   53 A'   19 A"   54 A'   55 A'   20 A"                 
  0.394   0.396   0.414   0.422   0.430   0.434   0.462   0.481
 56 A'   57 A'   21 A"   58 A'   59 A'   22 A"   60 A'   61 A'                 
  0.512   0.525   0.541   0.543   0.565   0.568   0.605   0.637
 62 A'   23 A"   24 A"   63 A'   25 A"   64 A'   65 A'   26 A"                 
  0.644   0.692   0.739   0.779   0.781   0.853   0.916   0.966
 66 A'   67 A'   68 A'   69 A'   70 A'   71 A'   72 A'   73 A'                 
  1.008   1.208   1.306   1.307   1.358   1.392   1.405   1.432
 27 A"   28 A"   29 A"   74 A'   75 A'   76 A'   30 A"   77 A'                 
  1.522   1.543   1.652   1.786   1.807   1.870   1.905   1.914
 78 A'   31 A"   79 A'   32 A"   80 A'   81 A'   82 A'   33 A"                 
  2.008   2.026   2.125   2.173   2.278   2.529   2.613   2.637
 34 A"   83 A'   84 A'   85 A'   86 A'   87 A'   88 A'   35 A"                 
  2.714   2.778   2.889   3.031   3.177   3.810   3.952   3.978
 89 A'   36 A"   90 A'   91 A'   92 A'   93 A'   37 A"   94 A'                 
  3.986   4.004   4.020   4.079   4.103   4.188   4.237   4.319
 38 A"   95 A'   39 A"   40 A"   96 A'   97 A'   98 A'   99 A'                 
  4.468   5.993   6.055   6.136   6.657   7.535   7.580   7.652
100 A'   41 A"  101 A'  102 A'  103 A'   42 A"  104 A'  105 A'                 
 23.472  23.572  27.896  28.337  28.380  28.415  28.527  28.537
106 A'  107 A'  108 A'   43 A"  109 A'  110 A'   44 A"  111 A'                 
 28.560  28.601  28.689  47.917 127.882 127.916 127.960 151.690
 45 A"  112 A'  113 A'  114 A'   46 A"  115 A'  116 A'  117 A'                 
289.736 289.780 289.8761020.7111901.856
 47 A"  118 A'  119 A'  120 A'  121 A'                                         
 --------------------------------------------------------------

          Ground-State Mulliken Net Atomic Charges

     Atom                 Charge (a.u.)
  ----------------------------------------
      1 H                     0.205569
      2 Br                   -0.014079
      3 I                     0.167514
      4 H                     0.178079
      5 C                    -0.323393
      6 C                    -0.213691
  ----------------------------------------
  Sum of atomic charges =     0.000000

 -----------------------------------------------------------------
                    Cartesian Multipole Moments
 -----------------------------------------------------------------
    Charge (ESU x 10^10)
                 0.0000
    Dipole Moment (Debye)
         X       0.1266      Y       0.0216      Z       0.0000
       Tot       0.1285
    Quadrupole Moments (Debye-Ang)
        XX     -56.9771     XY      -1.5972     YY     -57.3605
        XZ      -0.0000     YZ      -0.0000     ZZ     -61.1856
    Octopole Moments (Debye-Ang^2)
       XXX      -2.8858    XXY       1.1218    XYY      -3.8792
       YYY       1.9659    XXZ       0.0000    XYZ       0.0000
       YYZ      -0.0000    XZZ      -1.0433    YZZ       0.6172
       ZZZ       0.0000
    Hexadecapole Moments (Debye-Ang^3)
      XXXX   -1553.6977   XXXY     -41.3169   XXYY    -295.2569
      XYYY     -76.3468   YYYY    -118.4054   XXXZ      -0.0000
      XXYZ      -0.0000   XYYZ      -0.0000   YYYZ      -0.0000
      XXZZ    -295.2102   XYZZ     -22.3423   YYZZ     -35.0563
      XZZZ      -0.0000   YZZZ      -0.0000   ZZZZ     -80.3952
 -----------------------------------------------------------------
 Calculating analytic gradient of the SCF energy
 Gradient of SCF Energy
            1           2           3           4           5           6
    1   0.0643347   0.0558067  -0.1201182  -0.0320197   0.1810536  -0.1490571
    2  -0.0278429   0.0412938  -0.0700061   0.0570933   0.0281225  -0.0286607
    3  -0.0000000   0.0000000   0.0000000   0.0000000   0.0000000  -0.0000000
 Max gradient component =       1.811E-01
 RMS gradient           =       7.069E-02
 Gradient time:  CPU 8.19 s  wall 2.15 s
 Geometry Optimization Parameters
   NAtoms,    NIC,     NZ,  NCons,   NDum,   NFix, NCnnct, MaxDiis
        6      32       0       0       0       0       0       0

 Cartesian Hessian Update
 Hessian Updated using BFGS Update


** GEOMETRY OPTIMIZATION IN DELOCALIZED INTERNAL COORDINATES **
   Searching for a Minimum

   Optimization Cycle:   7

                       Coordinates (Angstroms)
     ATOM                X               Y               Z
      1  H         0.5673708689   -1.4844984187    0.0000000000
      2  Br       -2.7489596978   -0.3285947101    0.0000000000
      3  I         2.0303969456    0.1817962170    0.0000000000
      4  H        -1.3198080072    1.5687137228    0.0000000000
      5  C         0.2429817566   -0.3597995671    0.0000000000
      6  C        -1.1389899398    0.3693817080    0.0000000000
   Point Group: cs    Number of degrees of freedom:     9


   Energy is  -9570.959831697

 Hessian Updated using BFGS Update

  9 Hessian modes will be used to form the next step
  Hessian Eigenvalues:
     0.075330    0.091647    0.140231    0.150937    0.181636    0.218436
     0.227134    0.829552    1.095782

 Minimum Search - Taking Simple RFO Step
 Searching for Lamda that Minimizes Along All modes
 Value Taken    Lamda =  -0.16421579
 Calculated Step too Large.  Step scaled by  0.376184
 Step Taken.  Stepsize is  0.300000

                             Maximum     Tolerance    Cnvgd?
         Gradient           0.121603      0.000300      NO
         Displacement       0.197834      0.001200      NO
         Energy change     -0.066900      0.000001      NO


 New Cartesian Coordinates Obtained by Inverse Iteration

 Displacement from previous Coordinates is:  0.382635
 ----------------------------------------------------------------
             Standard Nuclear Orientation (Angstroms)
    I     Atom           X                Y                Z
 ----------------------------------------------------------------
    1      H       0.4587707165    -1.4268326952     0.0000000000
    2      Br     -2.7075985301    -0.3753198702     0.0000000000
    3      I       2.0072979554     0.2145435574     0.0000000000
    4      H      -1.2285058457     1.5118520893     0.0000000000
    5      C       0.1813985101    -0.3281486129     0.0000000000
    6      C      -1.0783708798     0.3509044833     0.0000000000
 ----------------------------------------------------------------
 Molecular Point Group                 Cs    NOp =  2
 Largest Abelian Subgroup              Cs    NOp =  2
 Nuclear Repulsion Energy =   505.6227781454 hartrees
 There are       51 alpha and       51 beta electrons
 Applying Cartesian multipole field
    Component          Value
    ---------          -----
     (2,0,0)        1.00000E-11
     (0,2,0)        2.00000E-11
     (0,0,2)       -3.00000E-11
 Nucleus-field energy     =     0.0000000180 hartrees
 Requested basis set is 6-311++G(d,p)
 There are 65 shells and 168 basis functions
 A cutoff of  1.0D-11 yielded   1770 shell pairs
 There are     12205 function pairs (     13670 Cartesian)
 Smallest overlap matrix eigenvalue = 8.93E-05
 Guess MOs from SCF MO coefficient file

 -----------------------------------------------------------------------
  General SCF calculation program by
  Eric Jon Sundstrom, Paul Horn, Yuezhi Mao, Dmitri Zuev, Alec White,
  David Stuck, Shaama M.S., Shane Yost, Joonho Lee, David Small,
  Daniel Levine, Susi Lehtola, Hugh Burton, Evgeny Epifanovsky
 -----------------------------------------------------------------------
 Exchange:     0.2000 Hartree-Fock + 0.0800 Slater + 0.7200 B88
 Correlation:  0.1900 VWN1RPA + 0.8100 LYP
 Using SG-1 standard quadrature grid
 using 4 threads for integral computing
 -------------------------------------------------------
 OpenMP Integral computing Module                
 Release: version 2.0, May 2017, Q-Chem Inc. Pleasanton 
 -------------------------------------------------------
 -------------------------------------------------------
 OpenMP BLAS3 based DFT computing Module                
 Release: version 1.0, May 2013, Q-Chem Inc. Pittsburgh 
 -------------------------------------------------------
 A restricted SCF calculation will be
 performed using DIIS
 SCF converges when DIIS error is below 1.0e-08
 ---------------------------------------
  Cycle       Energy         DIIS error
 ---------------------------------------
    1   -9571.0078924860      1.23e-03  
    2   -9571.0128057393      4.92e-04  
    3   -9571.0125159702      5.45e-04  
    4   -9571.0136354590      1.02e-04  
    5   -9571.0136658388      4.43e-05  
    6   -9571.0136724730      1.35e-05  
    7   -9571.0136731019      1.38e-06  
    8   -9571.0136731063      3.58e-07  
    9   -9571.0136731066      1.09e-07  
   10   -9571.0136731065      2.73e-08  
   11   -9571.0136731065      6.40e-09  Convergence criterion met
 ---------------------------------------
 SCF time:   CPU 27.38s  wall 8.00s 
 SCF   energy in the final basis set =    -9571.0136731065
 Total energy in the final basis set =    -9571.0136731065

 --------------------------------------------------------------
             Orbital Energies (a.u.) and Symmetries
 --------------------------------------------------------------

 Alpha MOs, Restricted
 -- Occupied --                  
******* -482.85 -176.31 -165.72 -165.71 -165.71  -62.50  -56.32
  1 A'    2 A'    3 A'    4 A'    1 A"    5 A'    6 A'    7 A'                 
-56.320 -56.319 -35.810 -31.303 -31.298 -31.297 -22.953 -22.952
  2 A"    8 A'    9 A'   10 A'    3 A"   11 A'   12 A'    4 A"                 
-22.952 -22.949 -22.949 -10.261 -10.241  -8.712  -6.544  -6.532
 13 A'    5 A"   14 A'   15 A'   16 A'   17 A'   18 A'    6 A"                 
 -6.530  -6.361  -4.773  -4.760  -4.759  -2.655  -2.651  -2.651
 19 A'   20 A'   21 A'    7 A"   22 A'   23 A'    8 A"   24 A'                 
 -2.641  -2.641  -2.041  -2.035  -2.035  -2.023  -2.023  -0.863
  9 A"   25 A'   26 A'   10 A"   27 A'   11 A"   28 A'   29 A'                 
 -0.787  -0.666  -0.564  -0.482  -0.454  -0.375  -0.374  -0.323
 30 A'   31 A'   32 A'   33 A'   34 A'   12 A"   35 A'   13 A"                 
 -0.304  -0.270  -0.235
 36 A'   37 A'   14 A"                                                         
 -- Virtual --                   
 -0.055  -0.026  -0.012   0.005   0.019   0.038   0.052   0.068
 15 A"   38 A'   39 A'   40 A'   41 A'   42 A'   16 A"   43 A'                 
  0.072   0.088   0.088   0.100   0.106   0.126   0.130   0.137
 44 A'   45 A'   17 A"   18 A"   46 A'   47 A'   48 A'   49 A'                 
  0.158   0.173   0.197   0.232   0.234   0.286   0.299   0.385
 50 A'   51 A'   52 A'   53 A'   19 A"   54 A'   55 A'   56 A'                 
  0.390   0.402   0.416   0.423   0.431   0.434   0.464   0.482
 20 A"   57 A'   21 A"   58 A'   22 A"   59 A'   60 A'   61 A'                 
  0.516   0.516   0.544   0.557   0.574   0.585   0.610   0.637
 62 A'   23 A"   24 A"   63 A'   25 A"   64 A'   65 A'   26 A"                 
  0.656   0.701   0.752   0.771   0.783   0.869   0.917   0.954
 66 A'   67 A'   68 A'   69 A'   70 A'   71 A'   72 A'   73 A'                 
  1.020   1.192   1.306   1.329   1.366   1.412   1.422   1.440
 27 A"   28 A"   29 A"   74 A'   75 A'   30 A"   76 A'   77 A'                 
  1.535   1.571   1.673   1.845   1.852   1.915   1.953   1.959
 78 A'   31 A"   79 A'   32 A"   80 A'   81 A'   82 A'   33 A"                 
  2.032   2.052   2.151   2.237   2.340   2.600   2.628   2.648
 34 A"   83 A'   84 A'   85 A'   86 A'   87 A'   88 A'   35 A"                 
  2.743   2.813   2.930   3.087   3.277   3.860   3.954   3.979
 89 A'   36 A"   90 A'   91 A'   92 A'   93 A'   37 A"   94 A'                 
  3.989   4.010   4.022   4.079   4.106   4.192   4.238   4.331
 38 A"   95 A'   39 A"   40 A"   96 A'   97 A'   98 A'   99 A'                 
  4.469   5.994   6.053   6.134   6.653   7.539   7.581   7.661
100 A'   41 A"  101 A'  102 A'  103 A'   42 A"  104 A'  105 A'                 
 23.501  23.845  27.895  28.338  28.380  28.413  28.529  28.539
106 A'  107 A'  108 A'   43 A"  109 A'  110 A'   44 A"  111 A'                 
 28.561  28.603  28.689  47.914 127.883 127.915 127.958 151.688
 45 A"  112 A'  113 A'  114 A'   46 A"  115 A'  116 A'  117 A'                 
289.739 289.781 289.8841020.7071901.854
 47 A"  118 A'  119 A'  120 A'  121 A'                                         

 Beta MOs, Restricted
 -- Occupied --                  
******* -482.85 -176.31 -165.72 -165.71 -165.71  -62.50  -56.32
  1 A'    2 A'    3 A'    4 A'    1 A"    5 A'    6 A'    7 A'                 
-56.320 -56.319 -35.810 -31.303 -31.298 -31.297 -22.953 -22.952
  2 A"    8 A'    9 A'   10 A'    3 A"   11 A'   12 A'    4 A"                 
-22.952 -22.949 -22.949 -10.261 -10.241  -8.712  -6.544  -6.532
 13 A'    5 A"   14 A'   15 A'   16 A'   17 A'   18 A'    6 A"                 
 -6.530  -6.361  -4.773  -4.760  -4.759  -2.655  -2.651  -2.651
 19 A'   20 A'   21 A'    7 A"   22 A'   23 A'    8 A"   24 A'                 
 -2.641  -2.641  -2.041  -2.035  -2.035  -2.023  -2.023  -0.863
  9 A"   25 A'   26 A'   10 A"   27 A'   11 A"   28 A'   29 A'                 
 -0.787  -0.666  -0.564  -0.482  -0.454  -0.375  -0.374  -0.323
 30 A'   31 A'   32 A'   33 A'   34 A'   12 A"   35 A'   13 A"                 
 -0.304  -0.270  -0.235
 36 A'   37 A'   14 A"                                                         
 -- Virtual --                   
 -0.055  -0.026  -0.012   0.005   0.019   0.038   0.052   0.068
 15 A"   38 A'   39 A'   40 A'   41 A'   42 A'   16 A"   43 A'                 
  0.072   0.088   0.088   0.100   0.106   0.126   0.130   0.137
 44 A'   45 A'   17 A"   18 A"   46 A'   47 A'   48 A'   49 A'                 
  0.158   0.173   0.197   0.232   0.234   0.286   0.299   0.385
 50 A'   51 A'   52 A'   53 A'   19 A"   54 A'   55 A'   56 A'                 
  0.390   0.402   0.416   0.423   0.431   0.434   0.464   0.482
 20 A"   57 A'   21 A"   58 A'   22 A"   59 A'   60 A'   61 A'                 
  0.516   0.516   0.544   0.557   0.574   0.585   0.610   0.637
 62 A'   23 A"   24 A"   63 A'   25 A"   64 A'   65 A'   26 A"                 
  0.656   0.701   0.752   0.771   0.783   0.869   0.917   0.954
 66 A'   67 A'   68 A'   69 A'   70 A'   71 A'   72 A'   73 A'                 
  1.020   1.192   1.306   1.329   1.366   1.412   1.422   1.440
 27 A"   28 A"   29 A"   74 A'   75 A'   30 A"   76 A'   77 A'                 
  1.535   1.571   1.673   1.845   1.852   1.915   1.953   1.959
 78 A'   31 A"   79 A'   32 A"   80 A'   81 A'   82 A'   33 A"                 
  2.032   2.052   2.151   2.237   2.340   2.600   2.628   2.648
 34 A"   83 A'   84 A'   85 A'   86 A'   87 A'   88 A'   35 A"                 
  2.743   2.813   2.930   3.087   3.277   3.860   3.954   3.979
 89 A'   36 A"   90 A'   91 A'   92 A'   93 A'   37 A"   94 A'                 
  3.989   4.010   4.022   4.079   4.106   4.192   4.238   4.331
 38 A"   95 A'   39 A"   40 A"   96 A'   97 A'   98 A'   99 A'                 
  4.469   5.994   6.053   6.134   6.653   7.539   7.581   7.661
100 A'   41 A"  101 A'  102 A'  103 A'   42 A"  104 A'  105 A'                 
 23.501  23.845  27.895  28.338  28.380  28.413  28.529  28.539
106 A'  107 A'  108 A'   43 A"  109 A'  110 A'   44 A"  111 A'                 
 28.561  28.603  28.689  47.914 127.883 127.915 127.958 151.688
 45 A"  112 A'  113 A'  114 A'   46 A"  115 A'  116 A'  117 A'                 
289.739 289.781 289.8841020.7071901.854
 47 A"  118 A'  119 A'  120 A'  121 A'                                         
 --------------------------------------------------------------

          Ground-State Mulliken Net Atomic Charges

     Atom                 Charge (a.u.)
  ----------------------------------------
      1 H                     0.213315
      2 Br                   -0.045781
      3 I                     0.136769
      4 H                     0.182496
      5 C                    -0.293282
      6 C                    -0.193516
  ----------------------------------------
  Sum of atomic charges =     0.000000

 -----------------------------------------------------------------
                    Cartesian Multipole Moments
 -----------------------------------------------------------------
    Charge (ESU x 10^10)
                 0.0000
    Dipole Moment (Debye)
         X       0.1518      Y       0.0372      Z      -0.0000
       Tot       0.1563
    Quadrupole Moments (Debye-Ang)
        XX     -57.8796     XY      -1.3105     YY     -57.3641
        XZ       0.0000     YZ       0.0000     ZZ     -60.9876
    Octopole Moments (Debye-Ang^2)
       XXX      -1.2162    XXY       0.9355    XYY      -4.0819
       YYY       1.5288    XXZ      -0.0000    XYZ      -0.0000
       YYZ       0.0000    XZZ      -1.3950    YZZ       0.5157
       ZZZ      -0.0000
    Hexadecapole Moments (Debye-Ang^3)
      XXXX   -1515.5670   XXXY     -52.6106   XXYY    -288.3762
      XYYY     -88.5531   YYYY    -121.8978   XXXZ       0.0000
      XXYZ       0.0000   XYYZ       0.0000   YYYZ       0.0000
      XXZZ    -288.3985   XYZZ     -27.1841   YYZZ     -35.2920
      XZZZ       0.0000   YZZZ       0.0000   ZZZZ     -79.9510
 -----------------------------------------------------------------
 Calculating analytic gradient of the SCF energy
 Gradient of SCF Energy
            1           2           3           4           5           6
    1   0.0527902   0.0453423  -0.0997513  -0.0228133   0.1279465  -0.1035145
    2  -0.0167183   0.0329900  -0.0569052   0.0438781   0.0282575  -0.0315020
    3  -0.0000000   0.0000000  -0.0000000  -0.0000000   0.0000000  -0.0000000
 Max gradient component =       1.279E-01
 RMS gradient           =       5.308E-02
 Gradient time:  CPU 8.28 s  wall 2.17 s
 Geometry Optimization Parameters
   NAtoms,    NIC,     NZ,  NCons,   NDum,   NFix, NCnnct, MaxDiis
        6      32       0       0       0       0       0       0

 Cartesian Hessian Update
 Hessian Updated using BFGS Update


** GEOMETRY OPTIMIZATION IN DELOCALIZED INTERNAL COORDINATES **
   Searching for a Minimum

   Optimization Cycle:   8

                       Coordinates (Angstroms)
     ATOM                X               Y               Z
      1  H         0.4587707165   -1.4268326952    0.0000000000
      2  Br       -2.7075985301   -0.3753198702    0.0000000000
      3  I         2.0072979554    0.2145435574    0.0000000000
      4  H        -1.2285058457    1.5118520893    0.0000000000
      5  C         0.1813985101   -0.3281486129    0.0000000000
      6  C        -1.0783708798    0.3509044833    0.0000000000
   Point Group: cs    Number of degrees of freedom:     9


   Energy is  -9571.013673107

 Hessian Updated using BFGS Update

  9 Hessian modes will be used to form the next step
  Hessian Eigenvalues:
     0.085056    0.138575    0.146362    0.169718    0.205430    0.223388
     0.225183    0.769242    1.095780

 Minimum Search - Taking Simple RFO Step
 Searching for Lamda that Minimizes Along All modes
 Value Taken    Lamda =  -0.08293800
 Calculated Step too Large.  Step scaled by  0.540412
 Step Taken.  Stepsize is  0.300000

                             Maximum     Tolerance    Cnvgd?
         Gradient           0.088910      0.000300      NO
         Displacement       0.175380      0.001200      NO
         Energy change     -0.053841      0.000001      NO


 New Cartesian Coordinates Obtained by Inverse Iteration

 Displacement from previous Coordinates is:  0.357420
 ----------------------------------------------------------------
             Standard Nuclear Orientation (Angstroms)
    I     Atom           X                Y                Z
 ----------------------------------------------------------------
    1      H       0.3435090886    -1.3732101247     0.0000000000
    2      Br     -2.6769690777    -0.4208321600     0.0000000000
    3      I       2.0069881650     0.2493233600     0.0000000000
    4      H      -1.1496870248     1.4506525950     0.0000000000
    5      C       0.1359634691    -0.3024786238     0.0000000000
    6      C      -1.0268126940     0.3435439052     0.0000000000
 ----------------------------------------------------------------
 Molecular Point Group                 Cs    NOp =  2
 Largest Abelian Subgroup              Cs    NOp =  2
 Nuclear Repulsion Energy =   506.7860879784 hartrees
 There are       51 alpha and       51 beta electrons
 Applying Cartesian multipole field
    Component          Value
    ---------          -----
     (2,0,0)        1.00000E-11
     (0,2,0)        2.00000E-11
     (0,0,2)       -3.00000E-11
 Nucleus-field energy     =     0.0000000179 hartrees
 Requested basis set is 6-311++G(d,p)
 There are 65 shells and 168 basis functions
 A cutoff of  1.0D-11 yielded   1784 shell pairs
 There are     12279 function pairs (     13749 Cartesian)
 Smallest overlap matrix eigenvalue = 6.68E-05
 Guess MOs from SCF MO coefficient file

 -----------------------------------------------------------------------
  General SCF calculation program by
  Eric Jon Sundstrom, Paul Horn, Yuezhi Mao, Dmitri Zuev, Alec White,
  David Stuck, Shaama M.S., Shane Yost, Joonho Lee, David Small,
  Daniel Levine, Susi Lehtola, Hugh Burton, Evgeny Epifanovsky
 -----------------------------------------------------------------------
 Exchange:     0.2000 Hartree-Fock + 0.0800 Slater + 0.7200 B88
 Correlation:  0.1900 VWN1RPA + 0.8100 LYP
 Using SG-1 standard quadrature grid
 using 4 threads for integral computing
 -------------------------------------------------------
 OpenMP Integral computing Module                
 Release: version 2.0, May 2017, Q-Chem Inc. Pleasanton 
 -------------------------------------------------------
 -------------------------------------------------------
 OpenMP BLAS3 based DFT computing Module                
 Release: version 1.0, May 2013, Q-Chem Inc. Pittsburgh 
 -------------------------------------------------------
 A restricted SCF calculation will be
 performed using DIIS
 SCF converges when DIIS error is below 1.0e-08
 ---------------------------------------
  Cycle       Energy         DIIS error
 ---------------------------------------
    1   -9571.0408465999      1.27e-03  
    2   -9571.0455676221      4.92e-04  
    3   -9571.0453682496      5.23e-04  
    4   -9571.0463864936      9.58e-05  
    5   -9571.0464167277      2.24e-05  
    6   -9571.0464176722      1.40e-05  
    7   -9571.0464183719      1.31e-06  
    8   -9571.0464183764      2.84e-07  
    9   -9571.0464183767      6.93e-08  
   10   -9571.0464183766      1.86e-08  
   11   -9571.0464183767      4.94e-09  Convergence criterion met
 ---------------------------------------
 SCF time:   CPU 27.59s  wall 7.00s 
 SCF   energy in the final basis set =    -9571.0464183767
 Total energy in the final basis set =    -9571.0464183767

 --------------------------------------------------------------
             Orbital Energies (a.u.) and Symmetries
 --------------------------------------------------------------

 Alpha MOs, Restricted
 -- Occupied --                  
******* -482.85 -176.31 -165.72 -165.71 -165.71  -62.50  -56.32
  1 A'    2 A'    3 A'    4 A'    1 A"    5 A'    6 A'    7 A'                 
-56.317 -56.317 -35.809 -31.302 -31.297 -31.297 -22.953 -22.951
  2 A"    8 A'    9 A'   10 A'    3 A"   11 A'   12 A'    4 A"                 
-22.951 -22.948 -22.948 -10.248 -10.231  -8.710  -6.541  -6.529
 13 A'    5 A"   14 A'   15 A'   16 A'   17 A'   18 A'    6 A"                 
 -6.528  -6.360  -4.772  -4.759  -4.758  -2.652  -2.649  -2.648
 19 A'   20 A'   21 A'    7 A"   22 A'   23 A'    8 A"   24 A'                 
 -2.638  -2.638  -2.040  -2.034  -2.034  -2.022  -2.022  -0.865
  9 A"   25 A'   26 A'   10 A"   27 A'   11 A"   28 A'   29 A'                 
 -0.787  -0.677  -0.576  -0.490  -0.461  -0.380  -0.369  -0.318
 30 A'   31 A'   32 A'   33 A'   34 A'   12 A"   35 A'   13 A"                 
 -0.305  -0.274  -0.246
 36 A'   37 A'   14 A"                                                         
 -- Virtual --                   
 -0.040  -0.035  -0.014   0.009   0.018   0.037   0.052   0.070
 15 A"   38 A'   39 A'   40 A'   41 A'   42 A'   16 A"   43 A'                 
  0.074   0.088   0.090   0.100   0.113   0.126   0.129   0.138
 44 A'   17 A"   45 A'   18 A"   46 A'   47 A'   48 A'   49 A'                 
  0.160   0.181   0.206   0.226   0.232   0.302   0.314   0.378
 50 A'   51 A'   52 A'   53 A'   19 A"   54 A'   55 A'   56 A'                 
  0.392   0.409   0.417   0.422   0.426   0.440   0.462   0.480
 20 A"   57 A'   21 A"   58 A'   22 A"   59 A'   60 A'   61 A'                 
  0.507   0.529   0.547   0.571   0.581   0.598   0.611   0.638
 23 A"   62 A'   24 A"   63 A'   25 A"   64 A'   65 A'   26 A"                 
  0.679   0.708   0.756   0.770   0.799   0.884   0.919   0.940
 66 A'   67 A'   68 A'   69 A'   70 A'   71 A'   72 A'   73 A'                 
  1.041   1.171   1.305   1.349   1.364   1.423   1.429   1.481
 27 A"   28 A"   29 A"   74 A'   75 A'   30 A"   76 A'   77 A'                 
  1.554   1.608   1.695   1.882   1.913   1.940   1.988   2.014
 78 A'   31 A"   79 A'   80 A'   32 A"   81 A'   33 A"   82 A'                 
  2.064   2.068   2.173   2.299   2.411   2.624   2.644   2.662
 34 A"   83 A'   84 A'   85 A'   86 A'   87 A'   88 A'   35 A"                 
  2.816   2.838   2.955   3.118   3.436   3.868   3.956   3.977
 89 A'   36 A"   90 A'   91 A'   92 A'   93 A'   37 A"   94 A'                 
  3.991   4.014   4.023   4.077   4.108   4.193   4.238   4.343
 38 A"   95 A'   39 A"   40 A"   96 A'   97 A'   98 A'   99 A'                 
  4.465   5.995   6.047   6.125   6.642   7.542   7.582   7.666
100 A'   41 A"  101 A'  102 A'  103 A'   42 A"  104 A'  105 A'                 
 23.539  24.191  27.889  28.339  28.376  28.407  28.530  28.539
106 A'  107 A'  108 A'   43 A"  109 A'  110 A'   44 A"  111 A'                 
 28.561  28.603  28.689  47.907 127.884 127.913 127.953 151.682
 45 A"  112 A'  113 A'  114 A'   46 A"  115 A'  116 A'  117 A'                 
289.741 289.781 289.8891020.6981901.847
 47 A"  118 A'  119 A'  120 A'  121 A'                                         

 Beta MOs, Restricted
 -- Occupied --                  
******* -482.85 -176.31 -165.72 -165.71 -165.71  -62.50  -56.32
  1 A'    2 A'    3 A'    4 A'    1 A"    5 A'    6 A'    7 A'                 
-56.317 -56.317 -35.809 -31.302 -31.297 -31.297 -22.953 -22.951
  2 A"    8 A'    9 A'   10 A'    3 A"   11 A'   12 A'    4 A"                 
-22.951 -22.948 -22.948 -10.248 -10.231  -8.710  -6.541  -6.529
 13 A'    5 A"   14 A'   15 A'   16 A'   17 A'   18 A'    6 A"                 
 -6.528  -6.360  -4.772  -4.759  -4.758  -2.652  -2.649  -2.648
 19 A'   20 A'   21 A'    7 A"   22 A'   23 A'    8 A"   24 A'                 
 -2.638  -2.638  -2.040  -2.034  -2.034  -2.022  -2.022  -0.865
  9 A"   25 A'   26 A'   10 A"   27 A'   11 A"   28 A'   29 A'                 
 -0.787  -0.677  -0.576  -0.490  -0.461  -0.380  -0.369  -0.318
 30 A'   31 A'   32 A'   33 A'   34 A'   12 A"   35 A'   13 A"                 
 -0.305  -0.274  -0.246
 36 A'   37 A'   14 A"                                                         
 -- Virtual --                   
 -0.040  -0.035  -0.014   0.009   0.018   0.037   0.052   0.070
 15 A"   38 A'   39 A'   40 A'   41 A'   42 A'   16 A"   43 A'                 
  0.074   0.088   0.090   0.100   0.113   0.126   0.129   0.138
 44 A'   17 A"   45 A'   18 A"   46 A'   47 A'   48 A'   49 A'                 
  0.160   0.181   0.206   0.226   0.232   0.302   0.314   0.378
 50 A'   51 A'   52 A'   53 A'   19 A"   54 A'   55 A'   56 A'                 
  0.392   0.409   0.417   0.422   0.426   0.440   0.462   0.480
 20 A"   57 A'   21 A"   58 A'   22 A"   59 A'   60 A'   61 A'                 
  0.507   0.529   0.547   0.571   0.581   0.598   0.611   0.638
 23 A"   62 A'   24 A"   63 A'   25 A"   64 A'   65 A'   26 A"                 
  0.679   0.708   0.756   0.770   0.799   0.884   0.919   0.940
 66 A'   67 A'   68 A'   69 A'   70 A'   71 A'   72 A'   73 A'                 
  1.041   1.171   1.305   1.349   1.364   1.423   1.429   1.481
 27 A"   28 A"   29 A"   74 A'   75 A'   30 A"   76 A'   77 A'                 
  1.554   1.608   1.695   1.882   1.913   1.940   1.988   2.014
 78 A'   31 A"   79 A'   80 A'   32 A"   81 A'   33 A"   82 A'                 
  2.064   2.068   2.173   2.299   2.411   2.624   2.644   2.662
 34 A"   83 A'   84 A'   85 A'   86 A'   87 A'   88 A'   35 A"                 
  2.816   2.838   2.955   3.118   3.436   3.868   3.956   3.977
 89 A'   36 A"   90 A'   91 A'   92 A'   93 A'   37 A"   94 A'                 
  3.991   4.014   4.023   4.077   4.108   4.193   4.238   4.343
 38 A"   95 A'   39 A"   40 A"   96 A'   97 A'   98 A'   99 A'                 
  4.465   5.995   6.047   6.125   6.642   7.542   7.582   7.666
100 A'   41 A"  101 A'  102 A'  103 A'   42 A"  104 A'  105 A'                 
 23.539  24.191  27.889  28.339  28.376  28.407  28.530  28.539
106 A'  107 A'  108 A'   43 A"  109 A'  110 A'   44 A"  111 A'                 
 28.561  28.603  28.689  47.907 127.884 127.913 127.953 151.682
 45 A"  112 A'  113 A'  114 A'   46 A"  115 A'  116 A'  117 A'                 
289.741 289.781 289.8891020.6981901.847
 47 A"  118 A'  119 A'  120 A'  121 A'                                         
 --------------------------------------------------------------

          Ground-State Mulliken Net Atomic Charges

     Atom                 Charge (a.u.)
  ----------------------------------------
      1 H                     0.216034
      2 Br                   -0.072907
      3 I                     0.111550
      4 H                     0.187334
      5 C                    -0.274742
      6 C                    -0.167270
  ----------------------------------------
  Sum of atomic charges =     0.000000

 -----------------------------------------------------------------
                    Cartesian Multipole Moments
 -----------------------------------------------------------------
    Charge (ESU x 10^10)
                 0.0000
    Dipole Moment (Debye)
         X       0.1996      Y       0.0723      Z       0.0000
       Tot       0.2123
    Quadrupole Moments (Debye-Ang)
        XX     -58.5375     XY      -1.0125     YY     -57.3225
        XZ      -0.0000     YZ      -0.0000     ZZ     -60.8238
    Octopole Moments (Debye-Ang^2)
       XXX      -0.8024    XXY       0.7972    XYY      -4.7556
       YYY       0.8319    XXZ       0.0000    XYZ      -0.0000
       YYZ       0.0000    XZZ      -2.1544    YZZ       0.3304
       ZZZ       0.0000
    Hexadecapole Moments (Debye-Ang^3)
      XXXX   -1498.6529   XXXY     -63.9646   XXYY    -285.0419
      XYYY    -100.8081   YYYY    -126.4478   XXXZ      -0.0000
      XXYZ      -0.0000   XYYZ      -0.0000   YYYZ      -0.0000
      XXZZ    -285.4950   XYZZ     -32.0580   YYZZ     -35.7912
      XZZZ      -0.0000   YZZZ      -0.0000   ZZZZ     -79.7151
 -----------------------------------------------------------------
 Calculating analytic gradient of the SCF energy
 Gradient of SCF Energy
            1           2           3           4           5           6
    1   0.0362015   0.0331878  -0.0728451  -0.0122410   0.0452899  -0.0295932
    2   0.0010746   0.0234254  -0.0423140   0.0179848   0.0390504  -0.0392212
    3  -0.0000000   0.0000000   0.0000000   0.0000000  -0.0000000  -0.0000000
 Max gradient component =       7.285E-02
 RMS gradient           =       3.030E-02
 Gradient time:  CPU 8.36 s  wall 2.19 s
 Geometry Optimization Parameters
   NAtoms,    NIC,     NZ,  NCons,   NDum,   NFix, NCnnct, MaxDiis
        6      32       0       0       0       0       0       0

 Cartesian Hessian Update
 Hessian Updated using BFGS Update


** GEOMETRY OPTIMIZATION IN DELOCALIZED INTERNAL COORDINATES **
   Searching for a Minimum

   Optimization Cycle:   9

                       Coordinates (Angstroms)
     ATOM                X               Y               Z
      1  H         0.3435090886   -1.3732101247    0.0000000000
      2  Br       -2.6769690777   -0.4208321600    0.0000000000
      3  I         2.0069881650    0.2493233600    0.0000000000
      4  H        -1.1496870248    1.4506525950    0.0000000000
      5  C         0.1359634691   -0.3024786238    0.0000000000
      6  C        -1.0268126940    0.3435439052    0.0000000000
   Point Group: cs    Number of degrees of freedom:     9


   Energy is  -9571.046418377

 Hessian Updated using BFGS Update

  9 Hessian modes will be used to form the next step
  Hessian Eigenvalues:
     0.079055    0.136992    0.143044    0.171434    0.214047    0.221028
     0.383756    0.750098    1.095926

 Minimum Search - Taking Simple RFO Step
 Searching for Lamda that Minimizes Along All modes
 Value Taken    Lamda =  -0.02833772
 Calculated Step too Large.  Step scaled by  0.701756
 Step Taken.  Stepsize is  0.300000

                             Maximum     Tolerance    Cnvgd?
         Gradient           0.055220      0.000300      NO
         Displacement       0.204966      0.001200      NO
         Energy change     -0.032745      0.000001      NO


 New Cartesian Coordinates Obtained by Inverse Iteration

 Displacement from previous Coordinates is:  0.242657
 ----------------------------------------------------------------
             Standard Nuclear Orientation (Angstroms)
    I     Atom           X                Y                Z
 ----------------------------------------------------------------
    1      H       0.2522528128    -1.3601649062     0.0000000000
    2      Br     -2.6772910185    -0.4482166817     0.0000000000
    3      I       2.0357497261     0.2979404766     0.0000000000
    4      H      -1.1025965580     1.4132486717     0.0000000000
    5      C       0.1346001170    -0.3091205015     0.0000000000
    6      C      -1.0097231532     0.3533118929     0.0000000000
 ----------------------------------------------------------------
 Molecular Point Group                 Cs    NOp =  2
 Largest Abelian Subgroup              Cs    NOp =  2
 Nuclear Repulsion Energy =   501.9417073093 hartrees
 There are       51 alpha and       51 beta electrons
 Applying Cartesian multipole field
    Component          Value
    ---------          -----
     (2,0,0)        1.00000E-11
     (0,2,0)        2.00000E-11
     (0,0,2)       -3.00000E-11
 Nucleus-field energy     =     0.0000000183 hartrees
 Requested basis set is 6-311++G(d,p)
 There are 65 shells and 168 basis functions
 A cutoff of  1.0D-11 yielded   1785 shell pairs
 There are     12286 function pairs (     13755 Cartesian)
 Smallest overlap matrix eigenvalue = 7.64E-05
 Guess MOs from SCF MO coefficient file

 -----------------------------------------------------------------------
  General SCF calculation program by
  Eric Jon Sundstrom, Paul Horn, Yuezhi Mao, Dmitri Zuev, Alec White,
  David Stuck, Shaama M.S., Shane Yost, Joonho Lee, David Small,
  Daniel Levine, Susi Lehtola, Hugh Burton, Evgeny Epifanovsky
 -----------------------------------------------------------------------
 Exchange:     0.2000 Hartree-Fock + 0.0800 Slater + 0.7200 B88
 Correlation:  0.1900 VWN1RPA + 0.8100 LYP
 Using SG-1 standard quadrature grid
 using 4 threads for integral computing
 -------------------------------------------------------
 OpenMP Integral computing Module                
 Release: version 2.0, May 2017, Q-Chem Inc. Pleasanton 
 -------------------------------------------------------
 -------------------------------------------------------
 OpenMP BLAS3 based DFT computing Module                
 Release: version 1.0, May 2013, Q-Chem Inc. Pittsburgh 
 -------------------------------------------------------
 A restricted SCF calculation will be
 performed using DIIS
 SCF converges when DIIS error is below 1.0e-08
 ---------------------------------------
  Cycle       Energy         DIIS error
 ---------------------------------------
    1   -9571.0586338594      7.50e-04  
    2   -9571.0607648603      1.79e-04  
    3   -9571.0606919164      2.28e-04  
    4   -9571.0608661791      6.09e-05  
    5   -9571.0608789490      8.29e-06  
    6   -9571.0608791560      1.44e-06  
    7   -9571.0608791599      7.80e-07  
    8   -9571.0608791609      1.56e-07  
    9   -9571.0608791610      5.74e-08  
   10   -9571.0608791609      1.59e-08  
   11   -9571.0608791610      2.62e-09  Convergence criterion met
 ---------------------------------------
 SCF time:   CPU 27.50s  wall 7.00s 
 SCF   energy in the final basis set =    -9571.0608791610
 Total energy in the final basis set =    -9571.0608791610

 --------------------------------------------------------------
             Orbital Energies (a.u.) and Symmetries
 --------------------------------------------------------------

 Alpha MOs, Restricted
 -- Occupied --                  
******* -482.85 -176.31 -165.72 -165.71 -165.71  -62.50  -56.32
  1 A'    2 A'    3 A'    4 A'    1 A"    5 A'    6 A'    7 A'                 
-56.317 -56.316 -35.810 -31.303 -31.297 -31.297 -22.953 -22.952
  2 A"    8 A'    9 A'   10 A'    3 A"   11 A'   12 A'    4 A"                 
-22.952 -22.948 -22.948 -10.245 -10.230  -8.709  -6.541  -6.528
 13 A'    5 A"   14 A'   15 A'   16 A'   17 A'   18 A'    6 A"                 
 -6.527  -6.360  -4.772  -4.758  -4.758  -2.652  -2.648  -2.648
 19 A'   20 A'   21 A'    7 A"   22 A'   23 A'    8 A"   24 A'                 
 -2.637  -2.637  -2.039  -2.034  -2.033  -2.022  -2.021  -0.863
  9 A"   25 A'   26 A'   10 A"   27 A'   11 A"   28 A'   29 A'                 
 -0.782  -0.676  -0.588  -0.489  -0.462  -0.378  -0.371  -0.315
 30 A'   31 A'   32 A'   33 A'   34 A'   12 A"   35 A'   13 A"                 
 -0.307  -0.278  -0.249
 36 A'   37 A'   14 A"                                                         
 -- Virtual --                   
 -0.043  -0.040  -0.015   0.013   0.016   0.036   0.053   0.071
 38 A'   15 A"   39 A'   40 A'   41 A'   42 A'   16 A"   43 A'                 
  0.076   0.088   0.088   0.101   0.117   0.126   0.129   0.137
 44 A'   45 A'   17 A"   18 A"   46 A'   47 A'   48 A'   49 A'                 
  0.160   0.191   0.207   0.215   0.230   0.304   0.318   0.380
 50 A'   51 A'   52 A'   53 A'   19 A"   54 A'   55 A'   56 A'                 
  0.394   0.408   0.416   0.419   0.422   0.440   0.456   0.474
 20 A"   57 A'   21 A"   58 A'   22 A"   59 A'   60 A'   61 A'                 
  0.503   0.538   0.548   0.579   0.583   0.602   0.615   0.637
 23 A"   62 A'   24 A"   63 A'   25 A"   64 A'   65 A'   26 A"                 
  0.686   0.704   0.736   0.779   0.805   0.888   0.913   0.925
 66 A'   67 A'   68 A'   69 A'   70 A'   71 A'   72 A'   73 A'                 
  1.048   1.160   1.300   1.355   1.359   1.417   1.446   1.504
 27 A"   28 A"   29 A"   74 A'   75 A'   30 A"   76 A'   77 A'                 
  1.556   1.640   1.700   1.867   1.943   1.947   2.005   2.034
 78 A'   31 A"   79 A'   80 A'   32 A"   81 A'   33 A"   82 A'                 
  2.060   2.098   2.175   2.292   2.429   2.644   2.661   2.667
 34 A"   83 A'   84 A'   85 A'   86 A'   87 A'   88 A'   35 A"                 
  2.834   2.839   2.987   3.116   3.484   3.931   3.956   3.976
 89 A'   36 A"   90 A'   91 A'   92 A'   93 A'   37 A"   94 A'                 
  3.991   4.015   4.020   4.072   4.104   4.187   4.237   4.349
 38 A"   95 A'   39 A"   40 A"   96 A'   97 A'   98 A'   99 A'                 
  4.451   5.993   6.038   6.111   6.626   7.542   7.580   7.665
100 A'   41 A"  101 A'  102 A'  103 A'   42 A"  104 A'  105 A'                 
 23.599  24.231  27.875  28.337  28.370  28.399  28.530  28.538
106 A'  107 A'  108 A'   43 A"  109 A'  110 A'   44 A"  111 A'                 
 28.558  28.600  28.687  47.896 127.882 127.908 127.945 151.670
 45 A"  112 A'  113 A'  114 A'   46 A"  115 A'  116 A'  117 A'                 
289.740 289.778 289.8891020.6831901.834
 47 A"  118 A'  119 A'  120 A'  121 A'                                         

 Beta MOs, Restricted
 -- Occupied --                  
******* -482.85 -176.31 -165.72 -165.71 -165.71  -62.50  -56.32
  1 A'    2 A'    3 A'    4 A'    1 A"    5 A'    6 A'    7 A'                 
-56.317 -56.316 -35.810 -31.303 -31.297 -31.297 -22.953 -22.952
  2 A"    8 A'    9 A'   10 A'    3 A"   11 A'   12 A'    4 A"                 
-22.952 -22.948 -22.948 -10.245 -10.230  -8.709  -6.541  -6.528
 13 A'    5 A"   14 A'   15 A'   16 A'   17 A'   18 A'    6 A"                 
 -6.527  -6.360  -4.772  -4.758  -4.758  -2.652  -2.648  -2.648
 19 A'   20 A'   21 A'    7 A"   22 A'   23 A'    8 A"   24 A'                 
 -2.637  -2.637  -2.039  -2.034  -2.033  -2.022  -2.021  -0.863
  9 A"   25 A'   26 A'   10 A"   27 A'   11 A"   28 A'   29 A'                 
 -0.782  -0.676  -0.588  -0.489  -0.462  -0.378  -0.371  -0.315
 30 A'   31 A'   32 A'   33 A'   34 A'   12 A"   35 A'   13 A"                 
 -0.307  -0.278  -0.249
 36 A'   37 A'   14 A"                                                         
 -- Virtual --                   
 -0.043  -0.040  -0.015   0.013   0.016   0.036   0.053   0.071
 38 A'   15 A"   39 A'   40 A'   41 A'   42 A'   16 A"   43 A'                 
  0.076   0.088   0.088   0.101   0.117   0.126   0.129   0.137
 44 A'   45 A'   17 A"   18 A"   46 A'   47 A'   48 A'   49 A'                 
  0.160   0.191   0.207   0.215   0.230   0.304   0.318   0.380
 50 A'   51 A'   52 A'   53 A'   19 A"   54 A'   55 A'   56 A'                 
  0.394   0.408   0.416   0.419   0.422   0.440   0.456   0.474
 20 A"   57 A'   21 A"   58 A'   22 A"   59 A'   60 A'   61 A'                 
  0.503   0.538   0.548   0.579   0.583   0.602   0.615   0.637
 23 A"   62 A'   24 A"   63 A'   25 A"   64 A'   65 A'   26 A"                 
  0.686   0.704   0.736   0.779   0.805   0.888   0.913   0.925
 66 A'   67 A'   68 A'   69 A'   70 A'   71 A'   72 A'   73 A'                 
  1.048   1.160   1.300   1.355   1.359   1.417   1.446   1.504
 27 A"   28 A"   29 A"   74 A'   75 A'   30 A"   76 A'   77 A'                 
  1.556   1.640   1.700   1.867   1.943   1.947   2.005   2.034
 78 A'   31 A"   79 A'   80 A'   32 A"   81 A'   33 A"   82 A'                 
  2.060   2.098   2.175   2.292   2.429   2.644   2.661   2.667
 34 A"   83 A'   84 A'   85 A'   86 A'   87 A'   88 A'   35 A"                 
  2.834   2.839   2.987   3.116   3.484   3.931   3.956   3.976
 89 A'   36 A"   90 A'   91 A'   92 A'   93 A'   37 A"   94 A'                 
  3.991   4.015   4.020   4.072   4.104   4.187   4.237   4.349
 38 A"   95 A'   39 A"   40 A"   96 A'   97 A'   98 A'   99 A'                 
  4.451   5.993   6.038   6.111   6.626   7.542   7.580   7.665
100 A'   41 A"  101 A'  102 A'  103 A'   42 A"  104 A'  105 A'                 
 23.599  24.231  27.875  28.337  28.370  28.399  28.530  28.538
106 A'  107 A'  108 A'   43 A"  109 A'  110 A'   44 A"  111 A'                 
 28.558  28.600  28.687  47.896 127.882 127.908 127.945 151.670
 45 A"  112 A'  113 A'  114 A'   46 A"  115 A'  116 A'  117 A'                 
289.740 289.778 289.8891020.6831901.834
 47 A"  118 A'  119 A'  120 A'  121 A'                                         
 --------------------------------------------------------------

          Ground-State Mulliken Net Atomic Charges

     Atom                 Charge (a.u.)
  ----------------------------------------
      1 H                     0.209587
      2 Br                   -0.082631
      3 I                     0.099529
      4 H                     0.191335
      5 C                    -0.279631
      6 C                    -0.138190
  ----------------------------------------
  Sum of atomic charges =     0.000000

 -----------------------------------------------------------------
                    Cartesian Multipole Moments
 -----------------------------------------------------------------
    Charge (ESU x 10^10)
                 0.0000
    Dipole Moment (Debye)
         X       0.2324      Y       0.1081      Z      -0.0000
       Tot       0.2563
    Quadrupole Moments (Debye-Ang)
        XX     -58.6902     XY      -0.6466     YY     -57.1924
        XZ       0.0000     YZ      -0.0000     ZZ     -60.8873
    Octopole Moments (Debye-Ang^2)
       XXX      -2.1116    XXY       0.4017    XYY      -5.5529
       YYY      -1.8005    XXZ      -0.0000    XYZ       0.0000
       YYZ      -0.0000    XZZ      -3.0575    YZZ      -0.5127
       ZZZ      -0.0000
    Hexadecapole Moments (Debye-Ang^3)
      XXXX   -1517.4631   XXXY     -73.4232   XXYY    -287.6898
      XYYY    -113.1266   YYYY    -132.4868   XXXZ      -0.0000
      XXYZ      -0.0000   XYYZ       0.0000   YYYZ      -0.0000
      XXZZ    -289.1297   XYZZ     -36.7512   YYZZ     -36.8077
      XZZZ      -0.0000   YZZZ      -0.0000   ZZZZ     -80.0304
 -----------------------------------------------------------------
 Calculating analytic gradient of the SCF energy
 Gradient of SCF Energy
            1           2           3           4           5           6
    1   0.0195213   0.0198271  -0.0442422  -0.0037832   0.0259215  -0.0172446
    2   0.0197085   0.0139174  -0.0287035  -0.0133792   0.0146200  -0.0061633
    3   0.0000000  -0.0000000  -0.0000000  -0.0000000  -0.0000000   0.0000000
 Max gradient component =       4.424E-02
 RMS gradient           =       1.756E-02
 Gradient time:  CPU 8.34 s  wall 2.19 s
 Geometry Optimization Parameters
   NAtoms,    NIC,     NZ,  NCons,   NDum,   NFix, NCnnct, MaxDiis
        6      32       0       0       0       0       0       0

 Cartesian Hessian Update
 Hessian Updated using BFGS Update


** GEOMETRY OPTIMIZATION IN DELOCALIZED INTERNAL COORDINATES **
   Searching for a Minimum

   Optimization Cycle:  10

                       Coordinates (Angstroms)
     ATOM                X               Y               Z
      1  H         0.2522528128   -1.3601649062    0.0000000000
      2  Br       -2.6772910185   -0.4482166817    0.0000000000
      3  I         2.0357497261    0.2979404766    0.0000000000
      4  H        -1.1025965580    1.4132486717    0.0000000000
      5  C         0.1346001170   -0.3091205015    0.0000000000
      6  C        -1.0097231532    0.3533118929    0.0000000000
   Point Group: cs    Number of degrees of freedom:     9


   Energy is  -9571.060879161

 Hessian Updated using BFGS Update

  9 Hessian modes will be used to form the next step
  Hessian Eigenvalues:
     0.050200    0.140013    0.166365    0.203952    0.217102    0.229771
     0.421538    0.695384    1.096178

 Minimum Search - Taking Simple RFO Step
 Searching for Lamda that Minimizes Along All modes
 Value Taken    Lamda =  -0.01833916
 Calculated Step too Large.  Step scaled by  0.619802
 Step Taken.  Stepsize is  0.300000

                             Maximum     Tolerance    Cnvgd?
         Gradient           0.024431      0.000300      NO
         Displacement       0.211632      0.001200      NO
         Energy change     -0.014461      0.000001      NO


 New Cartesian Coordinates Obtained by Inverse Iteration

 Displacement from previous Coordinates is:  0.238822
 ----------------------------------------------------------------
             Standard Nuclear Orientation (Angstroms)
    I     Atom           X                Y                Z
 ----------------------------------------------------------------
    1      H       0.1810562965    -1.3971615656     0.0000000000
    2      Br     -2.6740747309    -0.4781689425     0.0000000000
    3      I       2.0400889922     0.3643314721     0.0000000000
    4      H      -1.0504223128     1.4364297870     0.0000000000
    5      C       0.1246976404    -0.3284873229     0.0000000000
    6      C      -0.9883539591     0.3500555237     0.0000000000
 ----------------------------------------------------------------
 Molecular Point Group                 Cs    NOp =  2
 Largest Abelian Subgroup              Cs    NOp =  2
 Nuclear Repulsion Energy =   498.7351027204 hartrees
 There are       51 alpha and       51 beta electrons
 Applying Cartesian multipole field
    Component          Value
    ---------          -----
     (2,0,0)        1.00000E-11
     (0,2,0)        2.00000E-11
     (0,0,2)       -3.00000E-11
 Nucleus-field energy     =     0.0000000185 hartrees
 Requested basis set is 6-311++G(d,p)
 There are 65 shells and 168 basis functions
 A cutoff of  1.0D-11 yielded   1787 shell pairs
 There are     12292 function pairs (     13761 Cartesian)
 Smallest overlap matrix eigenvalue = 8.10E-05
 Guess MOs from SCF MO coefficient file

 -----------------------------------------------------------------------
  General SCF calculation program by
  Eric Jon Sundstrom, Paul Horn, Yuezhi Mao, Dmitri Zuev, Alec White,
  David Stuck, Shaama M.S., Shane Yost, Joonho Lee, David Small,
  Daniel Levine, Susi Lehtola, Hugh Burton, Evgeny Epifanovsky
 -----------------------------------------------------------------------
 Exchange:     0.2000 Hartree-Fock + 0.0800 Slater + 0.7200 B88
 Correlation:  0.1900 VWN1RPA + 0.8100 LYP
 Using SG-1 standard quadrature grid
 using 4 threads for integral computing
 -------------------------------------------------------
 OpenMP Integral computing Module                
 Release: version 2.0, May 2017, Q-Chem Inc. Pleasanton 
 -------------------------------------------------------
 -------------------------------------------------------
 OpenMP BLAS3 based DFT computing Module                
 Release: version 1.0, May 2013, Q-Chem Inc. Pittsburgh 
 -------------------------------------------------------
 A restricted SCF calculation will be
 performed using DIIS
 SCF converges when DIIS error is below 1.0e-08
 ---------------------------------------
  Cycle       Energy         DIIS error
 ---------------------------------------
    1   -9571.0669334561      6.65e-04  
    2   -9571.0685993669      1.85e-04  
    3   -9571.0685801711      1.97e-04  
    4   -9571.0687233489      5.99e-05  
    5   -9571.0687360711      1.14e-05  
    6   -9571.0687364336      5.64e-06  
    7   -9571.0687365488      1.04e-06  
    8   -9571.0687365530      2.05e-07  
    9   -9571.0687365531      4.11e-08  
   10   -9571.0687365531      1.86e-08  
   11   -9571.0687365531      1.59e-09  Convergence criterion met
 ---------------------------------------
 SCF time:   CPU 27.31s  wall 8.00s 
 SCF   energy in the final basis set =    -9571.0687365531
 Total energy in the final basis set =    -9571.0687365531

 --------------------------------------------------------------
             Orbital Energies (a.u.) and Symmetries
 --------------------------------------------------------------

 Alpha MOs, Restricted
 -- Occupied --                  
******* -482.85 -176.31 -165.72 -165.72 -165.72  -62.50  -56.32
  1 A'    2 A'    3 A'    4 A'    1 A"    5 A'    6 A'    7 A'                 
-56.316 -56.316 -35.810 -31.303 -31.297 -31.297 -22.954 -22.952
  2 A"    8 A'    9 A'   10 A'    3 A"   11 A'   12 A'    4 A"                 
-22.952 -22.948 -22.948 -10.247 -10.232  -8.709  -6.540  -6.527
 13 A'   14 A'    5 A"   15 A'   16 A'   17 A'   18 A'    6 A"                 
 -6.527  -6.360  -4.772  -4.758  -4.757  -2.651  -2.647  -2.647
 19 A'   20 A'   21 A'    7 A"   22 A'   23 A'    8 A"   24 A'                 
 -2.637  -2.637  -2.039  -2.033  -2.033  -2.021  -2.021  -0.861
  9 A"   25 A'   26 A'   10 A"   27 A'   11 A"   28 A'   29 A'                 
 -0.778  -0.671  -0.587  -0.483  -0.462  -0.377  -0.369  -0.312
 30 A'   31 A'   32 A'   33 A'   34 A'   12 A"   35 A'   13 A"                 
 -0.307  -0.280  -0.253
 36 A'   37 A'   14 A"                                                         
 -- Virtual --                   
 -0.051  -0.037  -0.017   0.012   0.013   0.035   0.053   0.072
 38 A'   15 A"   39 A'   40 A'   41 A'   42 A'   16 A"   43 A'                 
  0.075   0.086   0.088   0.101   0.116   0.124   0.129   0.137
 44 A'   45 A'   17 A"   18 A"   46 A'   47 A'   48 A'   49 A'                 
  0.159   0.188   0.199   0.214   0.229   0.303   0.318   0.379
 50 A'   51 A'   52 A'   53 A'   19 A"   54 A'   55 A'   56 A'                 
  0.395   0.405   0.411   0.418   0.422   0.442   0.448   0.469
 20 A"   57 A'   21 A"   58 A'   22 A"   59 A'   60 A'   61 A'                 
  0.499   0.536   0.549   0.576   0.585   0.600   0.618   0.634
 23 A"   62 A'   24 A"   63 A'   25 A"   64 A'   65 A'   26 A"                 
  0.682   0.703   0.723   0.779   0.808   0.882   0.907   0.913
 66 A'   67 A'   68 A'   69 A'   70 A'   71 A'   72 A'   73 A'                 
  1.054   1.149   1.295   1.346   1.351   1.410   1.458   1.501
 27 A"   28 A"   29 A"   74 A'   75 A'   30 A"   76 A'   77 A'                 
  1.563   1.645   1.699   1.834   1.938   1.940   2.006   2.032
 78 A'   31 A"   79 A'   80 A'   32 A"   81 A'   33 A"   82 A'                 
  2.051   2.105   2.173   2.289   2.435   2.626   2.653   2.666
 34 A"   83 A'   84 A'   85 A'   86 A'   87 A'   88 A'   35 A"                 
  2.811   2.840   2.985   3.112   3.505   3.893   3.957   3.977
 89 A'   36 A"   90 A'   91 A'   92 A'   93 A'   37 A"   94 A'                 
  3.992   4.016   4.017   4.067   4.100   4.177   4.236   4.352
 38 A"   95 A'   39 A"   40 A"   96 A'   97 A'   98 A'   99 A'                 
  4.434   5.992   6.032   6.099   6.617   7.543   7.579   7.663
100 A'   41 A"  101 A'  102 A'  103 A'   42 A"  104 A'  105 A'                 
 23.555  24.288  27.863  28.336  28.366  28.393  28.530  28.538
106 A'  107 A'  108 A'   43 A"  109 A'  110 A'   44 A"  111 A'                 
 28.555  28.597  28.684  47.890 127.881 127.905 127.939 151.659
 45 A"  112 A'  113 A'  114 A'   46 A"  115 A'  116 A'  117 A'                 
289.740 289.775 289.8871020.6751901.822
 47 A"  118 A'  119 A'  120 A'  121 A'                                         

 Beta MOs, Restricted
 -- Occupied --                  
******* -482.85 -176.31 -165.72 -165.72 -165.72  -62.50  -56.32
  1 A'    2 A'    3 A'    4 A'    1 A"    5 A'    6 A'    7 A'                 
-56.316 -56.316 -35.810 -31.303 -31.297 -31.297 -22.954 -22.952
  2 A"    8 A'    9 A'   10 A'    3 A"   11 A'   12 A'    4 A"                 
-22.952 -22.948 -22.948 -10.247 -10.232  -8.709  -6.540  -6.527
 13 A'   14 A'    5 A"   15 A'   16 A'   17 A'   18 A'    6 A"                 
 -6.527  -6.360  -4.772  -4.758  -4.757  -2.651  -2.647  -2.647
 19 A'   20 A'   21 A'    7 A"   22 A'   23 A'    8 A"   24 A'                 
 -2.637  -2.637  -2.039  -2.033  -2.033  -2.021  -2.021  -0.861
  9 A"   25 A'   26 A'   10 A"   27 A'   11 A"   28 A'   29 A'                 
 -0.778  -0.671  -0.587  -0.483  -0.462  -0.377  -0.369  -0.312
 30 A'   31 A'   32 A'   33 A'   34 A'   12 A"   35 A'   13 A"                 
 -0.307  -0.280  -0.253
 36 A'   37 A'   14 A"                                                         
 -- Virtual --                   
 -0.051  -0.037  -0.017   0.012   0.013   0.035   0.053   0.072
 38 A'   15 A"   39 A'   40 A'   41 A'   42 A'   16 A"   43 A'                 
  0.075   0.086   0.088   0.101   0.116   0.124   0.129   0.137
 44 A'   45 A'   17 A"   18 A"   46 A'   47 A'   48 A'   49 A'                 
  0.159   0.188   0.199   0.214   0.229   0.303   0.318   0.379
 50 A'   51 A'   52 A'   53 A'   19 A"   54 A'   55 A'   56 A'                 
  0.395   0.405   0.411   0.418   0.422   0.442   0.448   0.469
 20 A"   57 A'   21 A"   58 A'   22 A"   59 A'   60 A'   61 A'                 
  0.499   0.536   0.549   0.576   0.585   0.600   0.618   0.634
 23 A"   62 A'   24 A"   63 A'   25 A"   64 A'   65 A'   26 A"                 
  0.682   0.703   0.723   0.779   0.808   0.882   0.907   0.913
 66 A'   67 A'   68 A'   69 A'   70 A'   71 A'   72 A'   73 A'                 
  1.054   1.149   1.295   1.346   1.351   1.410   1.458   1.501
 27 A"   28 A"   29 A"   74 A'   75 A'   30 A"   76 A'   77 A'                 
  1.563   1.645   1.699   1.834   1.938   1.940   2.006   2.032
 78 A'   31 A"   79 A'   80 A'   32 A"   81 A'   33 A"   82 A'                 
  2.051   2.105   2.173   2.289   2.435   2.626   2.653   2.666
 34 A"   83 A'   84 A'   85 A'   86 A'   87 A'   88 A'   35 A"                 
  2.811   2.840   2.985   3.112   3.505   3.893   3.957   3.977
 89 A'   36 A"   90 A'   91 A'   92 A'   93 A'   37 A"   94 A'                 
  3.992   4.016   4.017   4.067   4.100   4.177   4.236   4.352
 38 A"   95 A'   39 A"   40 A"   96 A'   97 A'   98 A'   99 A'                 
  4.434   5.992   6.032   6.099   6.617   7.543   7.579   7.663
100 A'   41 A"  101 A'  102 A'  103 A'   42 A"  104 A'  105 A'                 
 23.555  24.288  27.863  28.336  28.366  28.393  28.530  28.538
106 A'  107 A'  108 A'   43 A"  109 A'  110 A'   44 A"  111 A'                 
 28.555  28.597  28.684  47.890 127.881 127.905 127.939 151.659
 45 A"  112 A'  113 A'  114 A'   46 A"  115 A'  116 A'  117 A'                 
289.740 289.775 289.8871020.6751901.822
 47 A"  118 A'  119 A'  120 A'  121 A'                                         
 --------------------------------------------------------------

          Ground-State Mulliken Net Atomic Charges

     Atom                 Charge (a.u.)
  ----------------------------------------
      1 H                     0.202942
      2 Br                   -0.097376
      3 I                     0.087783
      4 H                     0.193224
      5 C                    -0.270438
      6 C                    -0.116135
  ----------------------------------------
  Sum of atomic charges =     0.000000

 -----------------------------------------------------------------
                    Cartesian Multipole Moments
 -----------------------------------------------------------------
    Charge (ESU x 10^10)
                 0.0000
    Dipole Moment (Debye)
         X       0.2535      Y       0.1274      Z       0.0000
       Tot       0.2837
    Quadrupole Moments (Debye-Ang)
        XX     -58.9987     XY      -0.3285     YY     -56.9841
        XZ      -0.0000     YZ      -0.0000     ZZ     -61.0245
    Octopole Moments (Debye-Ang^2)
       XXX      -2.1618    XXY      -0.1458    XYY      -5.5048
       YYY      -5.4785    XXZ       0.0000    XYZ       0.0000
       YYZ      -0.0000    XZZ      -3.2946    YZZ      -1.7454
       ZZZ       0.0000
    Hexadecapole Moments (Debye-Ang^3)
      XXXX   -1521.0647   XXXY     -85.3323   XXYY    -287.4229
      XYYY    -128.4839   YYYY    -143.3795   XXXZ      -0.0000
      XXYZ      -0.0000   XYYZ       0.0000   YYYZ      -0.0000
      XXZZ    -289.6922   XYZZ     -42.3723   YYZZ     -38.8876
      XZZZ      -0.0000   YZZZ      -0.0000   ZZZZ     -80.3881
 -----------------------------------------------------------------
 Calculating analytic gradient of the SCF energy
 Gradient of SCF Energy
            1           2           3           4           5           6
    1   0.0092519   0.0101535  -0.0223867  -0.0004753  -0.0061569   0.0096134
    2   0.0086719   0.0054187  -0.0163467   0.0041164   0.0248047  -0.0266650
    3  -0.0000000  -0.0000000  -0.0000000   0.0000000   0.0000000   0.0000000
 Max gradient component =       2.666E-02
 RMS gradient           =       1.187E-02
 Gradient time:  CPU 8.20 s  wall 2.15 s
 Geometry Optimization Parameters
   NAtoms,    NIC,     NZ,  NCons,   NDum,   NFix, NCnnct, MaxDiis
        6      32       0       0       0       0       0       0

 Cartesian Hessian Update
 Hessian Updated using BFGS Update


** GEOMETRY OPTIMIZATION IN DELOCALIZED INTERNAL COORDINATES **
   Searching for a Minimum

   Optimization Cycle:  11

                       Coordinates (Angstroms)
     ATOM                X               Y               Z
      1  H         0.1810562965   -1.3971615656    0.0000000000
      2  Br       -2.6740747309   -0.4781689425    0.0000000000
      3  I         2.0400889922    0.3643314721    0.0000000000
      4  H        -1.0504223128    1.4364297870    0.0000000000
      5  C         0.1246976404   -0.3284873229    0.0000000000
      6  C        -0.9883539591    0.3500555237    0.0000000000
   Point Group: cs    Number of degrees of freedom:     9


   Energy is  -9571.068736553

 Hessian Updated using BFGS Update

  9 Hessian modes will be used to form the next step
  Hessian Eigenvalues:
     0.044278    0.143669    0.169792    0.201401    0.221994    0.310584
     0.464330    0.647897    1.096378

 Minimum Search - Taking Simple RFO Step
 Searching for Lamda that Minimizes Along All modes
 Value Taken    Lamda =  -0.00848133
 Calculated Step too Large.  Step scaled by  0.824410
 Step Taken.  Stepsize is  0.300000

                             Maximum     Tolerance    Cnvgd?
         Gradient           0.018357      0.000300      NO
         Displacement       0.242361      0.001200      NO
         Energy change     -0.007857      0.000001      NO


 New Cartesian Coordinates Obtained by Inverse Iteration

 Displacement from previous Coordinates is:  0.224362
 ----------------------------------------------------------------
             Standard Nuclear Orientation (Angstroms)
    I     Atom           X                Y                Z
 ----------------------------------------------------------------
    1      H       0.1393555432    -1.4446352643     0.0000000000
    2      Br     -2.6965609261    -0.4660346963     0.0000000000
    3      I       2.0483844321     0.4432548301     0.0000000000
    4      H      -1.0146601261     1.4241519416     0.0000000000
    5      C       0.1378670567    -0.3666264172     0.0000000000
    6      C      -0.9813940535     0.3568885579     0.0000000000
 ----------------------------------------------------------------
 Molecular Point Group                 Cs    NOp =  2
 Largest Abelian Subgroup              Cs    NOp =  2
 Nuclear Repulsion Energy =   493.4231674877 hartrees
 There are       51 alpha and       51 beta electrons
 Applying Cartesian multipole field
    Component          Value
    ---------          -----
     (2,0,0)        1.00000E-11
     (0,2,0)        2.00000E-11
     (0,0,2)       -3.00000E-11
 Nucleus-field energy     =     0.0000000190 hartrees
 Requested basis set is 6-311++G(d,p)
 There are 65 shells and 168 basis functions
 A cutoff of  1.0D-11 yielded   1778 shell pairs
 There are     12259 function pairs (     13717 Cartesian)
 Smallest overlap matrix eigenvalue = 1.02E-04
 Guess MOs from SCF MO coefficient file

 -----------------------------------------------------------------------
  General SCF calculation program by
  Eric Jon Sundstrom, Paul Horn, Yuezhi Mao, Dmitri Zuev, Alec White,
  David Stuck, Shaama M.S., Shane Yost, Joonho Lee, David Small,
  Daniel Levine, Susi Lehtola, Hugh Burton, Evgeny Epifanovsky
 -----------------------------------------------------------------------
 Exchange:     0.2000 Hartree-Fock + 0.0800 Slater + 0.7200 B88
 Correlation:  0.1900 VWN1RPA + 0.8100 LYP
 Using SG-1 standard quadrature grid
 using 4 threads for integral computing
 -------------------------------------------------------
 OpenMP Integral computing Module                
 Release: version 2.0, May 2017, Q-Chem Inc. Pleasanton 
 -------------------------------------------------------
 -------------------------------------------------------
 OpenMP BLAS3 based DFT computing Module                
 Release: version 1.0, May 2013, Q-Chem Inc. Pittsburgh 
 -------------------------------------------------------
 A restricted SCF calculation will be
 performed using DIIS
 SCF converges when DIIS error is below 1.0e-08
 ---------------------------------------
  Cycle       Energy         DIIS error
 ---------------------------------------
    1   -9571.0702194972      7.20e-04  
    2   -9571.0719084965      3.10e-04  
    3   -9571.0716915718      3.93e-04  
    4   -9571.0722809523      5.22e-05  
    5   -9571.0722890667      2.25e-05  
    6   -9571.0722908607      6.84e-06  
    7   -9571.0722910338      1.06e-06  
    8   -9571.0722910367      3.33e-07  
    9   -9571.0722910368      8.27e-08  
   10   -9571.0722910368      1.24e-08  
   11   -9571.0722910369      3.10e-09  Convergence criterion met
 ---------------------------------------
 SCF time:   CPU 27.00s  wall 7.00s 
 SCF   energy in the final basis set =    -9571.0722910369
 Total energy in the final basis set =    -9571.0722910369

 --------------------------------------------------------------
             Orbital Energies (a.u.) and Symmetries
 --------------------------------------------------------------

 Alpha MOs, Restricted
 -- Occupied --                  
******* -482.85 -176.31 -165.72 -165.72 -165.72  -62.50  -56.32
  1 A'    2 A'    3 A'    4 A'    1 A"    5 A'    6 A'    7 A'                 
-56.316 -56.316 -35.811 -31.304 -31.298 -31.298 -22.954 -22.953
  2 A"    8 A'    9 A'   10 A'    3 A"   11 A'   12 A'    4 A"                 
-22.953 -22.949 -22.949 -10.250 -10.240  -8.709  -6.540  -6.527
 13 A'   14 A'    5 A"   15 A'   16 A'   17 A'   18 A'    6 A"                 
 -6.527  -6.360  -4.773  -4.758  -4.758  -2.651  -2.647  -2.647
 19 A'   20 A'   21 A'    7 A"   22 A'   23 A'    8 A"   24 A'                 
 -2.637  -2.637  -2.039  -2.034  -2.034  -2.021  -2.021  -0.854
  9 A"   25 A'   26 A'   10 A"   27 A'   11 A"   28 A'   29 A'                 
 -0.773  -0.666  -0.591  -0.478  -0.460  -0.371  -0.371  -0.310
 30 A'   31 A'   32 A'   33 A'   34 A'   12 A"   35 A'   13 A"                 
 -0.307  -0.282  -0.253
 36 A'   37 A'   14 A"                                                         
 -- Virtual --                   
 -0.057  -0.043  -0.019   0.009   0.013   0.033   0.053   0.071
 38 A'   15 A"   39 A'   40 A'   41 A'   42 A'   16 A"   43 A'                 
  0.075   0.084   0.088   0.101   0.116   0.121   0.131   0.137
 44 A'   45 A'   17 A"   18 A"   46 A'   47 A'   48 A'   49 A'                 
  0.158   0.185   0.194   0.217   0.227   0.301   0.311   0.381
 50 A'   51 A'   52 A'   53 A'   19 A"   54 A'   55 A'   56 A'                 
  0.396   0.399   0.406   0.415   0.422   0.438   0.442   0.466
 20 A"   57 A'   21 A"   58 A'   22 A"   59 A'   60 A'   61 A'                 
  0.498   0.538   0.550   0.572   0.583   0.600   0.621   0.632
 23 A"   62 A'   24 A"   63 A'   25 A"   64 A'   65 A'   26 A"                 
  0.657   0.700   0.716   0.775   0.803   0.870   0.897   0.904
 66 A'   67 A'   68 A'   69 A'   70 A'   71 A'   72 A'   73 A'                 
  1.048   1.145   1.290   1.335   1.340   1.396   1.472   1.490
 27 A"   28 A"   29 A"   74 A'   75 A'   30 A"   76 A'   77 A'                 
  1.562   1.649   1.690   1.809   1.923   1.933   2.006   2.024
 78 A'   31 A"   79 A'   80 A'   81 A'   32 A"   33 A"   82 A'                 
  2.033   2.111   2.165   2.264   2.426   2.626   2.647   2.663
 34 A"   83 A'   84 A'   85 A'   86 A'   87 A'   88 A'   35 A"                 
  2.787   2.831   2.998   3.092   3.469   3.926   3.956   3.979
 89 A'   36 A"   90 A'   91 A'   92 A'   93 A'   37 A"   94 A'                 
  3.991   4.011   4.015   4.062   4.091   4.169   4.231   4.351
 38 A"   39 A"   95 A'   40 A"   96 A'   97 A'   98 A'   99 A'                 
  4.418   5.990   6.028   6.087   6.606   7.543   7.577   7.660
100 A'   41 A"  101 A'  102 A'  103 A'   42 A"  104 A'  105 A'                 
 23.577  24.170  27.851  28.333  28.362  28.387  28.529  28.539
106 A'  107 A'  108 A'   43 A"  109 A'  110 A'   44 A"  111 A'                 
 28.552  28.590  28.679  47.882 127.878 127.901 127.934 151.648
 45 A"  112 A'  113 A'  114 A'   46 A"  115 A'  116 A'  117 A'                 
289.739 289.773 289.8841020.6661901.811
 47 A"  118 A'  119 A'  120 A'  121 A'                                         

 Beta MOs, Restricted
 -- Occupied --                  
******* -482.85 -176.31 -165.72 -165.72 -165.72  -62.50  -56.32
  1 A'    2 A'    3 A'    4 A'    1 A"    5 A'    6 A'    7 A'                 
-56.316 -56.316 -35.811 -31.304 -31.298 -31.298 -22.954 -22.953
  2 A"    8 A'    9 A'   10 A'    3 A"   11 A'   12 A'    4 A"                 
-22.953 -22.949 -22.949 -10.250 -10.240  -8.709  -6.540  -6.527
 13 A'   14 A'    5 A"   15 A'   16 A'   17 A'   18 A'    6 A"                 
 -6.527  -6.360  -4.773  -4.758  -4.758  -2.651  -2.647  -2.647
 19 A'   20 A'   21 A'    7 A"   22 A'   23 A'    8 A"   24 A'                 
 -2.637  -2.637  -2.039  -2.034  -2.034  -2.021  -2.021  -0.854
  9 A"   25 A'   26 A'   10 A"   27 A'   11 A"   28 A'   29 A'                 
 -0.773  -0.666  -0.591  -0.478  -0.460  -0.371  -0.371  -0.310
 30 A'   31 A'   32 A'   33 A'   34 A'   12 A"   35 A'   13 A"                 
 -0.307  -0.282  -0.253
 36 A'   37 A'   14 A"                                                         
 -- Virtual --                   
 -0.057  -0.043  -0.019   0.009   0.013   0.033   0.053   0.071
 38 A'   15 A"   39 A'   40 A'   41 A'   42 A'   16 A"   43 A'                 
  0.075   0.084   0.088   0.101   0.116   0.121   0.131   0.137
 44 A'   45 A'   17 A"   18 A"   46 A'   47 A'   48 A'   49 A'                 
  0.158   0.185   0.194   0.217   0.227   0.301   0.311   0.381
 50 A'   51 A'   52 A'   53 A'   19 A"   54 A'   55 A'   56 A'                 
  0.396   0.399   0.406   0.415   0.422   0.438   0.442   0.466
 20 A"   57 A'   21 A"   58 A'   22 A"   59 A'   60 A'   61 A'                 
  0.498   0.538   0.550   0.572   0.583   0.600   0.621   0.632
 23 A"   62 A'   24 A"   63 A'   25 A"   64 A'   65 A'   26 A"                 
  0.657   0.700   0.716   0.775   0.803   0.870   0.897   0.904
 66 A'   67 A'   68 A'   69 A'   70 A'   71 A'   72 A'   73 A'                 
  1.048   1.145   1.290   1.335   1.340   1.396   1.472   1.490
 27 A"   28 A"   29 A"   74 A'   75 A'   30 A"   76 A'   77 A'                 
  1.562   1.649   1.690   1.809   1.923   1.933   2.006   2.024
 78 A'   31 A"   79 A'   80 A'   81 A'   32 A"   33 A"   82 A'                 
  2.033   2.111   2.165   2.264   2.426   2.626   2.647   2.663
 34 A"   83 A'   84 A'   85 A'   86 A'   87 A'   88 A'   35 A"                 
  2.787   2.831   2.998   3.092   3.469   3.926   3.956   3.979
 89 A'   36 A"   90 A'   91 A'   92 A'   93 A'   37 A"   94 A'                 
  3.991   4.011   4.015   4.062   4.091   4.169   4.231   4.351
 38 A"   39 A"   95 A'   40 A"   96 A'   97 A'   98 A'   99 A'                 
  4.418   5.990   6.028   6.087   6.606   7.543   7.577   7.660
100 A'   41 A"  101 A'  102 A'  103 A'   42 A"  104 A'  105 A'                 
 23.577  24.170  27.851  28.333  28.362  28.387  28.529  28.539
106 A'  107 A'  108 A'   43 A"  109 A'  110 A'   44 A"  111 A'                 
 28.552  28.590  28.679  47.882 127.878 127.901 127.934 151.648
 45 A"  112 A'  113 A'  114 A'   46 A"  115 A'  116 A'  117 A'                 
289.739 289.773 289.8841020.6661901.811
 47 A"  118 A'  119 A'  120 A'  121 A'                                         
 --------------------------------------------------------------

          Ground-State Mulliken Net Atomic Charges

     Atom                 Charge (a.u.)
  ----------------------------------------
      1 H                     0.195069
      2 Br                   -0.100589
      3 I                     0.080159
      4 H                     0.196245
      5 C                    -0.259780
      6 C                    -0.111105
  ----------------------------------------
  Sum of atomic charges =     0.000000

 -----------------------------------------------------------------
                    Cartesian Multipole Moments
 -----------------------------------------------------------------
    Charge (ESU x 10^10)
                 0.0000
    Dipole Moment (Debye)
         X       0.2805      Y       0.1302      Z      -0.0000
       Tot       0.3092
    Quadrupole Moments (Debye-Ang)
        XX     -59.1869     XY      -0.0125     YY     -56.7533
        XZ       0.0000     YZ      -0.0000     ZZ     -61.2243
    Octopole Moments (Debye-Ang^2)
       XXX      -2.2225    XXY      -1.4560    XYY      -4.6984
       YYY     -12.2579    XXZ      -0.0000    XYZ       0.0000
       YYZ      -0.0000    XZZ      -3.1992    YZZ      -3.9999
       ZZZ      -0.0000
    Hexadecapole Moments (Debye-Ang^3)
      XXXX   -1542.0103   XXXY     -93.8990   XXYY    -290.1746
      XYYY    -140.1266   YYYY    -153.1731   XXXZ       0.0000
      XXYZ       0.0000   XYYZ       0.0000   YYYZ      -0.0000
      XXZZ    -293.2666   XYZZ     -46.7393   YYZZ     -40.7826
      XZZZ       0.0000   YZZZ      -0.0000   ZZZZ     -80.9411
 -----------------------------------------------------------------
 Calculating analytic gradient of the SCF energy
 Gradient of SCF Energy
            1           2           3           4           5           6
    1   0.0013596   0.0009902  -0.0064189   0.0015390   0.0138585  -0.0113284
    2   0.0023790  -0.0000829  -0.0043055  -0.0094392  -0.0008996   0.0123483
    3   0.0000000   0.0000000  -0.0000000   0.0000000   0.0000000  -0.0000000
 Max gradient component =       1.386E-02
 RMS gradient           =       5.932E-03
 Gradient time:  CPU 8.12 s  wall 2.13 s
 Geometry Optimization Parameters
   NAtoms,    NIC,     NZ,  NCons,   NDum,   NFix, NCnnct, MaxDiis
        6      32       0       0       0       0       0       0

 Cartesian Hessian Update
 Hessian Updated using BFGS Update


** GEOMETRY OPTIMIZATION IN DELOCALIZED INTERNAL COORDINATES **
   Searching for a Minimum

   Optimization Cycle:  12

                       Coordinates (Angstroms)
     ATOM                X               Y               Z
      1  H         0.1393555432   -1.4446352643    0.0000000000
      2  Br       -2.6965609261   -0.4660346963    0.0000000000
      3  I         2.0483844321    0.4432548301    0.0000000000
      4  H        -1.0146601261    1.4241519416    0.0000000000
      5  C         0.1378670567   -0.3666264172    0.0000000000
      6  C        -0.9813940535    0.3568885579    0.0000000000
   Point Group: cs    Number of degrees of freedom:     9


   Energy is  -9571.072291037

 Hessian Updated using BFGS Update

  9 Hessian modes will be used to form the next step
  Hessian Eigenvalues:
     0.047263    0.144099    0.170099    0.197764    0.222537    0.353804
     0.476315    0.697802    1.097373

 Minimum Search - Taking Simple RFO Step
 Searching for Lamda that Minimizes Along All modes
 Value Taken    Lamda =  -0.00086664
 Step Taken.  Stepsize is  0.092720

                             Maximum     Tolerance    Cnvgd?
         Gradient           0.011396      0.000300      NO
         Displacement       0.065103      0.001200      NO
         Energy change     -0.003554      0.000001      NO


 New Cartesian Coordinates Obtained by Inverse Iteration

 Displacement from previous Coordinates is:  0.079230
 ----------------------------------------------------------------
             Standard Nuclear Orientation (Angstroms)
    I     Atom           X                Y                Z
 ----------------------------------------------------------------
    1      H       0.1256681172    -1.4583748778     0.0000000000
    2      Br     -2.6984431807    -0.4633714959     0.0000000000
    3      I       2.0432860907     0.4689532003     0.0000000000
    4      H      -1.0033617867     1.4335407421     0.0000000000
    5      C       0.1353170942    -0.3826344732     0.0000000000
    6      C      -0.9694744083     0.3488858564     0.0000000000
 ----------------------------------------------------------------
 Molecular Point Group                 Cs    NOp =  2
 Largest Abelian Subgroup              Cs    NOp =  2
 Nuclear Repulsion Energy =   492.8195416120 hartrees
 There are       51 alpha and       51 beta electrons
 Applying Cartesian multipole field
    Component          Value
    ---------          -----
     (2,0,0)        1.00000E-11
     (0,2,0)        2.00000E-11
     (0,0,2)       -3.00000E-11
 Nucleus-field energy     =     0.0000000190 hartrees
 Requested basis set is 6-311++G(d,p)
 There are 65 shells and 168 basis functions
 A cutoff of  1.0D-11 yielded   1778 shell pairs
 There are     12259 function pairs (     13717 Cartesian)
 Smallest overlap matrix eigenvalue = 1.01E-04
 Guess MOs from SCF MO coefficient file

 -----------------------------------------------------------------------
  General SCF calculation program by
  Eric Jon Sundstrom, Paul Horn, Yuezhi Mao, Dmitri Zuev, Alec White,
  David Stuck, Shaama M.S., Shane Yost, Joonho Lee, David Small,
  Daniel Levine, Susi Lehtola, Hugh Burton, Evgeny Epifanovsky
 -----------------------------------------------------------------------
 Exchange:     0.2000 Hartree-Fock + 0.0800 Slater + 0.7200 B88
 Correlation:  0.1900 VWN1RPA + 0.8100 LYP
 Using SG-1 standard quadrature grid
 using 4 threads for integral computing
 -------------------------------------------------------
 OpenMP Integral computing Module                
 Release: version 2.0, May 2017, Q-Chem Inc. Pleasanton 
 -------------------------------------------------------
 -------------------------------------------------------
 OpenMP BLAS3 based DFT computing Module                
 Release: version 1.0, May 2013, Q-Chem Inc. Pittsburgh 
 -------------------------------------------------------
 A restricted SCF calculation will be
 performed using DIIS
 SCF converges when DIIS error is below 1.0e-08
 ---------------------------------------
  Cycle       Energy         DIIS error
 ---------------------------------------
    1   -9571.0724278788      2.57e-04  
    2   -9571.0727037010      6.36e-05  
    3   -9571.0727020553      6.80e-05  
    4   -9571.0727186063      2.17e-05  
    5   -9571.0727202740      4.38e-06  
    6   -9571.0727203304      2.56e-06  
    7   -9571.0727203540      4.08e-07  
    8   -9571.0727203546      7.23e-08  
    9   -9571.0727203547      2.71e-08  
   10   -9571.0727203547      7.73e-09  Convergence criterion met
 ---------------------------------------
 SCF time:   CPU 24.56s  wall 7.00s 
 SCF   energy in the final basis set =    -9571.0727203547
 Total energy in the final basis set =    -9571.0727203547

 --------------------------------------------------------------
             Orbital Energies (a.u.) and Symmetries
 --------------------------------------------------------------

 Alpha MOs, Restricted
 -- Occupied --                  
******* -482.85 -176.31 -165.72 -165.72 -165.72  -62.50  -56.32
  1 A'    2 A'    3 A'    4 A'    1 A"    5 A'    6 A'    7 A'                 
-56.316 -56.316 -35.811 -31.304 -31.298 -31.298 -22.954 -22.953
  2 A"    8 A'    9 A'   10 A'    3 A"   11 A'   12 A'    4 A"                 
-22.953 -22.949 -22.949 -10.252 -10.240  -8.708  -6.540  -6.527
 13 A'   14 A'    5 A"   15 A'   16 A'   17 A'   18 A'    6 A"                 
 -6.526  -6.360  -4.772  -4.758  -4.758  -2.651  -2.647  -2.647
 19 A'   20 A'   21 A'    7 A"   22 A'   23 A'    8 A"   24 A'                 
 -2.636  -2.636  -2.039  -2.034  -2.034  -2.021  -2.021  -0.854
  9 A"   25 A'   26 A'   27 A'   10 A"   11 A"   28 A'   29 A'                 
 -0.773  -0.664  -0.591  -0.478  -0.459  -0.372  -0.370  -0.309
 30 A'   31 A'   32 A'   33 A'   34 A'   12 A"   35 A'   13 A"                 
 -0.307  -0.282  -0.254
 36 A'   37 A'   14 A"                                                         
 -- Virtual --                   
 -0.060  -0.042  -0.020   0.009   0.012   0.033   0.053   0.071
 38 A'   15 A"   39 A'   40 A'   41 A'   42 A'   16 A"   43 A'                 
  0.075   0.083   0.088   0.101   0.115   0.120   0.131   0.137
 44 A'   45 A'   17 A"   18 A"   46 A'   47 A'   48 A'   49 A'                 
  0.158   0.182   0.192   0.219   0.226   0.301   0.312   0.380
 50 A'   51 A'   52 A'   53 A'   19 A"   54 A'   55 A'   56 A'                 
  0.397   0.397   0.404   0.415   0.423   0.437   0.442   0.466
 20 A"   57 A'   21 A"   58 A'   22 A"   59 A'   60 A'   61 A'                 
  0.497   0.538   0.550   0.570   0.584   0.598   0.621   0.632
 23 A"   62 A'   24 A"   63 A'   25 A"   64 A'   65 A'   26 A"                 
  0.652   0.701   0.717   0.774   0.803   0.865   0.895   0.904
 66 A'   67 A'   68 A'   69 A'   70 A'   71 A'   72 A'   73 A'                 
  1.048   1.142   1.290   1.329   1.338   1.395   1.470   1.488
 27 A"   28 A"   29 A"   74 A'   75 A'   30 A"   76 A'   77 A'                 
  1.565   1.644   1.687   1.806   1.918   1.931   2.004   2.023
 78 A'   31 A"   79 A'   80 A'   81 A'   32 A"   33 A"   82 A'                 
  2.036   2.103   2.168   2.269   2.423   2.617   2.645   2.663
 34 A"   83 A'   84 A'   85 A'   86 A'   87 A'   88 A'   35 A"                 
  2.790   2.831   2.992   3.088   3.473   3.907   3.957   3.981
 89 A'   36 A"   90 A'   91 A'   92 A'   93 A'   37 A"   94 A'                 
  3.991   4.010   4.015   4.061   4.089   4.167   4.230   4.352
 38 A"   39 A"   95 A'   40 A"   96 A'   97 A'   98 A'   99 A'                 
  4.414   5.989   6.027   6.082   6.604   7.543   7.577   7.659
100 A'   41 A"  101 A'  102 A'  103 A'   42 A"  104 A'  105 A'                 
 23.560  24.194  27.848  28.333  28.362  28.386  28.529  28.540
106 A'  107 A'  108 A'   43 A"  109 A'  110 A'   44 A"  111 A'                 
 28.551  28.588  28.677  47.881 127.878 127.900 127.932 151.646
 45 A"  112 A'  113 A'  114 A'   46 A"  115 A'  116 A'  117 A'                 
289.739 289.773 289.8841020.6641901.808
 47 A"  118 A'  119 A'  120 A'  121 A'                                         

 Beta MOs, Restricted
 -- Occupied --                  
******* -482.85 -176.31 -165.72 -165.72 -165.72  -62.50  -56.32
  1 A'    2 A'    3 A'    4 A'    1 A"    5 A'    6 A'    7 A'                 
-56.316 -56.316 -35.811 -31.304 -31.298 -31.298 -22.954 -22.953
  2 A"    8 A'    9 A'   10 A'    3 A"   11 A'   12 A'    4 A"                 
-22.953 -22.949 -22.949 -10.252 -10.240  -8.708  -6.540  -6.527
 13 A'   14 A'    5 A"   15 A'   16 A'   17 A'   18 A'    6 A"                 
 -6.526  -6.360  -4.772  -4.758  -4.758  -2.651  -2.647  -2.647
 19 A'   20 A'   21 A'    7 A"   22 A'   23 A'    8 A"   24 A'                 
 -2.636  -2.636  -2.039  -2.034  -2.034  -2.021  -2.021  -0.854
  9 A"   25 A'   26 A'   27 A'   10 A"   11 A"   28 A'   29 A'                 
 -0.773  -0.664  -0.591  -0.478  -0.459  -0.372  -0.370  -0.309
 30 A'   31 A'   32 A'   33 A'   34 A'   12 A"   35 A'   13 A"                 
 -0.307  -0.282  -0.254
 36 A'   37 A'   14 A"                                                         
 -- Virtual --                   
 -0.060  -0.042  -0.020   0.009   0.012   0.033   0.053   0.071
 38 A'   15 A"   39 A'   40 A'   41 A'   42 A'   16 A"   43 A'                 
  0.075   0.083   0.088   0.101   0.115   0.120   0.131   0.137
 44 A'   45 A'   17 A"   18 A"   46 A'   47 A'   48 A'   49 A'                 
  0.158   0.182   0.192   0.219   0.226   0.301   0.312   0.380
 50 A'   51 A'   52 A'   53 A'   19 A"   54 A'   55 A'   56 A'                 
  0.397   0.397   0.404   0.415   0.423   0.437   0.442   0.466
 20 A"   57 A'   21 A"   58 A'   22 A"   59 A'   60 A'   61 A'                 
  0.497   0.538   0.550   0.570   0.584   0.598   0.621   0.632
 23 A"   62 A'   24 A"   63 A'   25 A"   64 A'   65 A'   26 A"                 
  0.652   0.701   0.717   0.774   0.803   0.865   0.895   0.904
 66 A'   67 A'   68 A'   69 A'   70 A'   71 A'   72 A'   73 A'                 
  1.048   1.142   1.290   1.329   1.338   1.395   1.470   1.488
 27 A"   28 A"   29 A"   74 A'   75 A'   30 A"   76 A'   77 A'                 
  1.565   1.644   1.687   1.806   1.918   1.931   2.004   2.023
 78 A'   31 A"   79 A'   80 A'   81 A'   32 A"   33 A"   82 A'                 
  2.036   2.103   2.168   2.269   2.423   2.617   2.645   2.663
 34 A"   83 A'   84 A'   85 A'   86 A'   87 A'   88 A'   35 A"                 
  2.790   2.831   2.992   3.088   3.473   3.907   3.957   3.981
 89 A'   36 A"   90 A'   91 A'   92 A'   93 A'   37 A"   94 A'                 
  3.991   4.010   4.015   4.061   4.089   4.167   4.230   4.352
 38 A"   39 A"   95 A'   40 A"   96 A'   97 A'   98 A'   99 A'                 
  4.414   5.989   6.027   6.082   6.604   7.543   7.577   7.659
100 A'   41 A"  101 A'  102 A'  103 A'   42 A"  104 A'  105 A'                 
 23.560  24.194  27.848  28.333  28.362  28.386  28.529  28.540
106 A'  107 A'  108 A'   43 A"  109 A'  110 A'   44 A"  111 A'                 
 28.551  28.588  28.677  47.881 127.878 127.900 127.932 151.646
 45 A"  112 A'  113 A'  114 A'   46 A"  115 A'  116 A'  117 A'                 
289.739 289.773 289.8841020.6641901.808
 47 A"  118 A'  119 A'  120 A'  121 A'                                         
 --------------------------------------------------------------

          Ground-State Mulliken Net Atomic Charges

     Atom                 Charge (a.u.)
  ----------------------------------------
      1 H                     0.194386
      2 Br                   -0.104727
      3 I                     0.075010
      4 H                     0.197047
      5 C                    -0.254561
      6 C                    -0.107155
  ----------------------------------------
  Sum of atomic charges =     0.000000

 -----------------------------------------------------------------
                    Cartesian Multipole Moments
 -----------------------------------------------------------------
    Charge (ESU x 10^10)
                 0.0000
    Dipole Moment (Debye)
         X       0.2845      Y       0.1327      Z       0.0000
       Tot       0.3139
    Quadrupole Moments (Debye-Ang)
        XX     -59.3807     XY       0.0365     YY     -56.6603
        XZ       0.0000     YZ       0.0000     ZZ     -61.2652
    Octopole Moments (Debye-Ang^2)
       XXX      -1.9815    XXY      -1.7225    XYY      -4.2651
       YYY     -14.1755    XXZ      -0.0000    XYZ      -0.0000
       YYZ      -0.0000    XZZ      -3.0771    YZZ      -4.6834
       ZZZ       0.0000
    Hexadecapole Moments (Debye-Ang^3)
      XXXX   -1541.5157   XXXY     -97.3696   XXYY    -289.8237
      XYYY    -143.9711   YYYY    -156.9944   XXXZ      -0.0000
      XXYZ       0.0000   XYYZ       0.0000   YYYZ       0.0000
      XXZZ    -293.0004   XYZZ     -48.1753   YYZZ     -41.5348
      XZZZ       0.0000   YZZZ       0.0000   ZZZZ     -81.0463
 -----------------------------------------------------------------
 Calculating analytic gradient of the SCF energy
 Gradient of SCF Energy
            1           2           3           4           5           6
    1  -0.0007445  -0.0007627  -0.0040958   0.0005292   0.0058401  -0.0007663
    2   0.0038665  -0.0009060  -0.0017062   0.0030207  -0.0020720  -0.0022030
    3   0.0000000   0.0000000  -0.0000000  -0.0000000  -0.0000000   0.0000000
 Max gradient component =       5.840E-03
 RMS gradient           =       2.234E-03
 Gradient time:  CPU 8.10 s  wall 2.13 s
 Geometry Optimization Parameters
   NAtoms,    NIC,     NZ,  NCons,   NDum,   NFix, NCnnct, MaxDiis
        6      32       0       0       0       0       0       0

 Cartesian Hessian Update
 Hessian Updated using BFGS Update


** GEOMETRY OPTIMIZATION IN DELOCALIZED INTERNAL COORDINATES **
   Searching for a Minimum

   Optimization Cycle:  13

                       Coordinates (Angstroms)
     ATOM                X               Y               Z
      1  H         0.1256681172   -1.4583748778    0.0000000000
      2  Br       -2.6984431807   -0.4633714959    0.0000000000
      3  I         2.0432860907    0.4689532003    0.0000000000
      4  H        -1.0033617867    1.4335407421    0.0000000000
      5  C         0.1353170942   -0.3826344732    0.0000000000
      6  C        -0.9694744083    0.3488858564    0.0000000000
   Point Group: cs    Number of degrees of freedom:     9


   Energy is  -9571.072720355

 Hessian Updated using BFGS Update

  9 Hessian modes will be used to form the next step
  Hessian Eigenvalues:
     0.037985    0.160464    0.175816    0.200750    0.220376    0.389923
     0.455894    0.711967    1.095569

 Minimum Search - Taking Simple RFO Step
 Searching for Lamda that Minimizes Along All modes
 Value Taken    Lamda =  -0.00019634
 Step Taken.  Stepsize is  0.047579

                             Maximum     Tolerance    Cnvgd?
         Gradient           0.003427      0.000300      NO
         Displacement       0.034782      0.001200      NO
         Energy change     -0.000429      0.000001      NO


 New Cartesian Coordinates Obtained by Inverse Iteration

 Displacement from previous Coordinates is:  0.043116
 ----------------------------------------------------------------
             Standard Nuclear Orientation (Angstroms)
    I     Atom           X                Y                Z
 ----------------------------------------------------------------
    1      H       0.1260224598    -1.4723699302     0.0000000000
    2      Br     -2.7013606607    -0.4548132722     0.0000000000
    3      I       2.0411678967     0.4818992600     0.0000000000
    4      H      -1.0003902633     1.4280354575     0.0000000000
    5      C       0.1326043991    -0.3847931774     0.0000000000
    6      C      -0.9650519054     0.3490406141     0.0000000000
 ----------------------------------------------------------------
 Molecular Point Group                 Cs    NOp =  2
 Largest Abelian Subgroup              Cs    NOp =  2
 Nuclear Repulsion Energy =   492.5000930696 hartrees
 There are       51 alpha and       51 beta electrons
 Applying Cartesian multipole field
    Component          Value
    ---------          -----
     (2,0,0)        1.00000E-11
     (0,2,0)        2.00000E-11
     (0,0,2)       -3.00000E-11
 Nucleus-field energy     =     0.0000000191 hartrees
 Requested basis set is 6-311++G(d,p)
 There are 65 shells and 168 basis functions
 A cutoff of  1.0D-11 yielded   1776 shell pairs
 There are     12253 function pairs (     13711 Cartesian)
 Smallest overlap matrix eigenvalue = 9.98E-05
 Guess MOs from SCF MO coefficient file

 -----------------------------------------------------------------------
  General SCF calculation program by
  Eric Jon Sundstrom, Paul Horn, Yuezhi Mao, Dmitri Zuev, Alec White,
  David Stuck, Shaama M.S., Shane Yost, Joonho Lee, David Small,
  Daniel Levine, Susi Lehtola, Hugh Burton, Evgeny Epifanovsky
 -----------------------------------------------------------------------
 Exchange:     0.2000 Hartree-Fock + 0.0800 Slater + 0.7200 B88
 Correlation:  0.1900 VWN1RPA + 0.8100 LYP
 Using SG-1 standard quadrature grid
 using 4 threads for integral computing
 -------------------------------------------------------
 OpenMP Integral computing Module                
 Release: version 2.0, May 2017, Q-Chem Inc. Pleasanton 
 -------------------------------------------------------
 -------------------------------------------------------
 OpenMP BLAS3 based DFT computing Module                
 Release: version 1.0, May 2013, Q-Chem Inc. Pittsburgh 
 -------------------------------------------------------
 A restricted SCF calculation will be
 performed using DIIS
 SCF converges when DIIS error is below 1.0e-08
 ---------------------------------------
  Cycle       Energy         DIIS error
 ---------------------------------------
    1   -9571.0726915444      1.37e-04  
    2   -9571.0727483112      6.48e-05  
    3   -9571.0727376989      8.57e-05  
    4   -9571.0727642014      7.12e-06  
    5   -9571.0727643827      1.90e-06  
    6   -9571.0727643927      6.44e-07  
    7   -9571.0727643937      2.27e-07  
    8   -9571.0727643938      1.06e-07  
    9   -9571.0727643938      1.29e-08  
   10   -9571.0727643938      2.92e-09  Convergence criterion met
 ---------------------------------------
 SCF time:   CPU 24.56s  wall 7.00s 
 SCF   energy in the final basis set =    -9571.0727643938
 Total energy in the final basis set =    -9571.0727643938

 --------------------------------------------------------------
             Orbital Energies (a.u.) and Symmetries
 --------------------------------------------------------------

 Alpha MOs, Restricted
 -- Occupied --                  
******* -482.85 -176.31 -165.72 -165.72 -165.72  -62.50  -56.32
  1 A'    2 A'    3 A'    4 A'    1 A"    5 A'    6 A'    7 A'                 
-56.316 -56.316 -35.811 -31.304 -31.298 -31.298 -22.954 -22.953
  2 A"    8 A'    9 A'   10 A'    3 A"   11 A'   12 A'    4 A"                 
-22.953 -22.949 -22.949 -10.251 -10.241  -8.708  -6.539  -6.526
 13 A'   14 A'    5 A"   15 A'   16 A'   17 A'   18 A'    6 A"                 
 -6.526  -6.360  -4.772  -4.758  -4.758  -2.650  -2.646  -2.646
 19 A'   20 A'   21 A'    7 A"   22 A'   23 A'    8 A"   24 A'                 
 -2.636  -2.636  -2.038  -2.033  -2.033  -2.021  -2.021  -0.854
  9 A"   25 A'   26 A'   27 A'   10 A"   11 A"   28 A'   29 A'                 
 -0.773  -0.664  -0.591  -0.479  -0.459  -0.372  -0.369  -0.309
 30 A'   31 A'   32 A'   33 A'   34 A'   12 A"   35 A'   13 A"                 
 -0.307  -0.282  -0.255
 36 A'   37 A'   14 A"                                                         
 -- Virtual --                   
 -0.061  -0.042  -0.020   0.009   0.012   0.033   0.053   0.071
 38 A'   15 A"   39 A'   40 A'   41 A'   42 A'   16 A"   43 A'                 
  0.075   0.083   0.088   0.101   0.115   0.120   0.131   0.137
 44 A'   45 A'   17 A"   18 A"   46 A'   47 A'   48 A'   49 A'                 
  0.158   0.180   0.192   0.219   0.226   0.301   0.312   0.379
 50 A'   51 A'   52 A'   53 A'   19 A"   54 A'   55 A'   56 A'                 
  0.397   0.397   0.403   0.414   0.423   0.436   0.443   0.466
 20 A"   57 A'   21 A"   58 A'   22 A"   59 A'   60 A'   61 A'                 
  0.497   0.540   0.551   0.567   0.583   0.599   0.621   0.632
 23 A"   62 A'   24 A"   63 A'   25 A"   64 A'   65 A'   26 A"                 
  0.649   0.701   0.718   0.773   0.803   0.862   0.895   0.905
 66 A'   67 A'   68 A'   69 A'   70 A'   71 A'   72 A'   73 A'                 
  1.048   1.141   1.290   1.327   1.337   1.395   1.471   1.484
 27 A"   28 A"   29 A"   74 A'   75 A'   30 A"   76 A'   77 A'                 
  1.566   1.640   1.687   1.809   1.915   1.929   2.007   2.021
 78 A'   31 A"   79 A'   80 A'   81 A'   32 A"   33 A"   82 A'                 
  2.037   2.098   2.170   2.275   2.423   2.619   2.641   2.663
 34 A"   83 A'   84 A'   85 A'   86 A'   87 A'   88 A'   35 A"                 
  2.792   2.832   2.990   3.086   3.477   3.895   3.957   3.982
 89 A'   36 A"   90 A'   91 A'   92 A'   93 A'   37 A"   94 A'                 
  3.991   4.009   4.015   4.061   4.088   4.167   4.229   4.352
 38 A"   39 A"   95 A'   40 A"   96 A'   97 A'   98 A'   99 A'                 
  4.412   5.989   6.027   6.080   6.603   7.543   7.577   7.659
100 A'   41 A"  101 A'  102 A'  103 A'   42 A"  104 A'  105 A'                 
 23.553  24.211  27.847  28.333  28.361  28.385  28.530  28.540
106 A'  107 A'  108 A'   43 A"  109 A'  110 A'   44 A"  111 A'                 
 28.551  28.587  28.676  47.880 127.878 127.900 127.931 151.645
 45 A"  112 A'  113 A'  114 A'   46 A"  115 A'  116 A'  117 A'                 
289.740 289.773 289.8841020.6641901.807
 47 A"  118 A'  119 A'  120 A'  121 A'                                         

 Beta MOs, Restricted
 -- Occupied --                  
******* -482.85 -176.31 -165.72 -165.72 -165.72  -62.50  -56.32
  1 A'    2 A'    3 A'    4 A'    1 A"    5 A'    6 A'    7 A'                 
-56.316 -56.316 -35.811 -31.304 -31.298 -31.298 -22.954 -22.953
  2 A"    8 A'    9 A'   10 A'    3 A"   11 A'   12 A'    4 A"                 
-22.953 -22.949 -22.949 -10.251 -10.241  -8.708  -6.539  -6.526
 13 A'   14 A'    5 A"   15 A'   16 A'   17 A'   18 A'    6 A"                 
 -6.526  -6.360  -4.772  -4.758  -4.758  -2.650  -2.646  -2.646
 19 A'   20 A'   21 A'    7 A"   22 A'   23 A'    8 A"   24 A'                 
 -2.636  -2.636  -2.038  -2.033  -2.033  -2.021  -2.021  -0.854
  9 A"   25 A'   26 A'   27 A'   10 A"   11 A"   28 A'   29 A'                 
 -0.773  -0.664  -0.591  -0.479  -0.459  -0.372  -0.369  -0.309
 30 A'   31 A'   32 A'   33 A'   34 A'   12 A"   35 A'   13 A"                 
 -0.307  -0.282  -0.255
 36 A'   37 A'   14 A"                                                         
 -- Virtual --                   
 -0.061  -0.042  -0.020   0.009   0.012   0.033   0.053   0.071
 38 A'   15 A"   39 A'   40 A'   41 A'   42 A'   16 A"   43 A'                 
  0.075   0.083   0.088   0.101   0.115   0.120   0.131   0.137
 44 A'   45 A'   17 A"   18 A"   46 A'   47 A'   48 A'   49 A'                 
  0.158   0.180   0.192   0.219   0.226   0.301   0.312   0.379
 50 A'   51 A'   52 A'   53 A'   19 A"   54 A'   55 A'   56 A'                 
  0.397   0.397   0.403   0.414   0.423   0.436   0.443   0.466
 20 A"   57 A'   21 A"   58 A'   22 A"   59 A'   60 A'   61 A'                 
  0.497   0.540   0.551   0.567   0.583   0.599   0.621   0.632
 23 A"   62 A'   24 A"   63 A'   25 A"   64 A'   65 A'   26 A"                 
  0.649   0.701   0.718   0.773   0.803   0.862   0.895   0.905
 66 A'   67 A'   68 A'   69 A'   70 A'   71 A'   72 A'   73 A'                 
  1.048   1.141   1.290   1.327   1.337   1.395   1.471   1.484
 27 A"   28 A"   29 A"   74 A'   75 A'   30 A"   76 A'   77 A'                 
  1.566   1.640   1.687   1.809   1.915   1.929   2.007   2.021
 78 A'   31 A"   79 A'   80 A'   81 A'   32 A"   33 A"   82 A'                 
  2.037   2.098   2.170   2.275   2.423   2.619   2.641   2.663
 34 A"   83 A'   84 A'   85 A'   86 A'   87 A'   88 A'   35 A"                 
  2.792   2.832   2.990   3.086   3.477   3.895   3.957   3.982
 89 A'   36 A"   90 A'   91 A'   92 A'   93 A'   37 A"   94 A'                 
  3.991   4.009   4.015   4.061   4.088   4.167   4.229   4.352
 38 A"   39 A"   95 A'   40 A"   96 A'   97 A'   98 A'   99 A'                 
  4.412   5.989   6.027   6.080   6.603   7.543   7.577   7.659
100 A'   41 A"  101 A'  102 A'  103 A'   42 A"  104 A'  105 A'                 
 23.553  24.211  27.847  28.333  28.361  28.385  28.530  28.540
106 A'  107 A'  108 A'   43 A"  109 A'  110 A'   44 A"  111 A'                 
 28.551  28.587  28.676  47.880 127.878 127.900 127.931 151.645
 45 A"  112 A'  113 A'  114 A'   46 A"  115 A'  116 A'  117 A'                 
289.740 289.773 289.8841020.6641901.807
 47 A"  118 A'  119 A'  120 A'  121 A'                                         
 --------------------------------------------------------------

          Ground-State Mulliken Net Atomic Charges

     Atom                 Charge (a.u.)
  ----------------------------------------
      1 H                     0.194370
      2 Br                   -0.106459
      3 I                     0.072684
      4 H                     0.198003
      5 C                    -0.249175
      6 C                    -0.109423
  ----------------------------------------
  Sum of atomic charges =     0.000000

 -----------------------------------------------------------------
                    Cartesian Multipole Moments
 -----------------------------------------------------------------
    Charge (ESU x 10^10)
                 0.0000
    Dipole Moment (Debye)
         X       0.2898      Y       0.1243      Z      -0.0000
       Tot       0.3153
    Quadrupole Moments (Debye-Ang)
        XX     -59.4748     XY       0.0325     YY     -56.6271
        XZ       0.0000     YZ       0.0000     ZZ     -61.2791
    Octopole Moments (Debye-Ang^2)
       XXX      -1.7539    XXY      -2.0634    XYY      -4.0122
       YYY     -15.6984    XXZ      -0.0000    XYZ      -0.0000
       YYZ      -0.0000    XZZ      -2.9929    YZZ      -5.1737
       ZZZ       0.0000
    Hexadecapole Moments (Debye-Ang^3)
      XXXX   -1542.4459   XXXY     -98.3384   XXYY    -290.0156
      XYYY    -144.9700   YYYY    -158.2530   XXXZ       0.0000
      XXYZ       0.0000   XYYZ       0.0000   YYYZ       0.0000
      XXZZ    -293.1143   XYZZ     -48.5507   YYZZ     -41.7891
      XZZZ       0.0000   YZZZ       0.0000   ZZZZ     -81.0859
 -----------------------------------------------------------------
 Calculating analytic gradient of the SCF energy
 Gradient of SCF Energy
            1           2           3           4           5           6
    1  -0.0007927  -0.0013213  -0.0033088   0.0002133   0.0006378   0.0045716
    2  -0.0043147  -0.0009147  -0.0010995  -0.0006856   0.0073913  -0.0003768
    3  -0.0000000   0.0000000   0.0000000  -0.0000000  -0.0000000   0.0000000
 Max gradient component =       7.391E-03
 RMS gradient           =       2.479E-03
 Gradient time:  CPU 8.09 s  wall 2.12 s
 Geometry Optimization Parameters
   NAtoms,    NIC,     NZ,  NCons,   NDum,   NFix, NCnnct, MaxDiis
        6      32       0       0       0       0       0       0

 Cartesian Hessian Update
 Hessian Updated using BFGS Update


** GEOMETRY OPTIMIZATION IN DELOCALIZED INTERNAL COORDINATES **
   Searching for a Minimum

   Optimization Cycle:  14

                       Coordinates (Angstroms)
     ATOM                X               Y               Z
      1  H         0.1260224598   -1.4723699302    0.0000000000
      2  Br       -2.7013606607   -0.4548132722    0.0000000000
      3  I         2.0411678967    0.4818992600    0.0000000000
      4  H        -1.0003902633    1.4280354575    0.0000000000
      5  C         0.1326043991   -0.3847931774    0.0000000000
      6  C        -0.9650519054    0.3490406141    0.0000000000
   Point Group: cs    Number of degrees of freedom:     9


   Energy is  -9571.072764394

 Hessian Updated using BFGS Update

  9 Hessian modes will be used to form the next step
  Hessian Eigenvalues:
     0.038292    0.148792    0.190199    0.216955    0.314504    0.375723
     0.453708    0.753611    1.067792

 Minimum Search - Taking Simple RFO Step
 Searching for Lamda that Minimizes Along All modes
 Value Taken    Lamda =  -0.00008100
 Step Taken.  Stepsize is  0.013374

                             Maximum     Tolerance    Cnvgd?
         Gradient           0.004657      0.000300      NO
         Displacement       0.007272      0.001200      NO
         Energy change     -0.000044      0.000001      NO


 New Cartesian Coordinates Obtained by Inverse Iteration

 Displacement from previous Coordinates is:  0.012364
 ----------------------------------------------------------------
             Standard Nuclear Orientation (Angstroms)
    I     Atom           X                Y                Z
 ----------------------------------------------------------------
    1      H       0.1278211843    -1.4695524481     0.0000000000
    2      Br     -2.7037522177    -0.4526076877     0.0000000000
    3      I       2.0434185174     0.4818244857     0.0000000000
    4      H      -1.0023046675     1.4272296447     0.0000000000
    5      C       0.1337640709    -0.3875441022     0.0000000000
    6      C      -0.9659549611     0.3476490594     0.0000000000
 ----------------------------------------------------------------
 Molecular Point Group                 Cs    NOp =  2
 Largest Abelian Subgroup              Cs    NOp =  2
 Nuclear Repulsion Energy =   492.1246859897 hartrees
 There are       51 alpha and       51 beta electrons
 Applying Cartesian multipole field
    Component          Value
    ---------          -----
     (2,0,0)        1.00000E-11
     (0,2,0)        2.00000E-11
     (0,0,2)       -3.00000E-11
 Nucleus-field energy     =     0.0000000191 hartrees
 Requested basis set is 6-311++G(d,p)
 There are 65 shells and 168 basis functions
 A cutoff of  1.0D-11 yielded   1775 shell pairs
 There are     12252 function pairs (     13710 Cartesian)
 Smallest overlap matrix eigenvalue = 1.01E-04
 Guess MOs from SCF MO coefficient file

 -----------------------------------------------------------------------
  General SCF calculation program by
  Eric Jon Sundstrom, Paul Horn, Yuezhi Mao, Dmitri Zuev, Alec White,
  David Stuck, Shaama M.S., Shane Yost, Joonho Lee, David Small,
  Daniel Levine, Susi Lehtola, Hugh Burton, Evgeny Epifanovsky
 -----------------------------------------------------------------------
 Exchange:     0.2000 Hartree-Fock + 0.0800 Slater + 0.7200 B88
 Correlation:  0.1900 VWN1RPA + 0.8100 LYP
 Using SG-1 standard quadrature grid
 using 4 threads for integral computing
 -------------------------------------------------------
 OpenMP Integral computing Module                
 Release: version 2.0, May 2017, Q-Chem Inc. Pleasanton 
 -------------------------------------------------------
 -------------------------------------------------------
 OpenMP BLAS3 based DFT computing Module                
 Release: version 1.0, May 2013, Q-Chem Inc. Pittsburgh 
 -------------------------------------------------------
 A restricted SCF calculation will be
 performed using DIIS
 SCF converges when DIIS error is below 1.0e-08
 ---------------------------------------
  Cycle       Energy         DIIS error
 ---------------------------------------
    1   -9571.0728066495      5.25e-05  
    2   -9571.0728155748      1.49e-05  
    3   -9571.0728150732      1.85e-05  
    4   -9571.0728162974      3.86e-06  
    5   -9571.0728163459      1.19e-06  
    6   -9571.0728163508      4.27e-07  
    7   -9571.0728163516      6.01e-08  
    8   -9571.0728163517      2.07e-08  
    9   -9571.0728163515      6.18e-09  Convergence criterion met
 ---------------------------------------
 SCF time:   CPU 22.10s  wall 6.00s 
 SCF   energy in the final basis set =    -9571.0728163515
 Total energy in the final basis set =    -9571.0728163515

 --------------------------------------------------------------
             Orbital Energies (a.u.) and Symmetries
 --------------------------------------------------------------

 Alpha MOs, Restricted
 -- Occupied --                  
******* -482.85 -176.31 -165.72 -165.72 -165.72  -62.50  -56.32
  1 A'    2 A'    3 A'    4 A'    1 A"    5 A'    6 A'    7 A'                 
-56.316 -56.316 -35.811 -31.304 -31.298 -31.298 -22.954 -22.953
  2 A"    8 A'    9 A'   10 A'    3 A"   11 A'   12 A'    4 A"                 
-22.953 -22.949 -22.949 -10.252 -10.241  -8.708  -6.539  -6.526
 13 A'   14 A'    5 A"   15 A'   16 A'   17 A'   18 A'    6 A"                 
 -6.526  -6.360  -4.772  -4.758  -4.758  -2.650  -2.647  -2.646
 19 A'   20 A'   21 A'    7 A"   22 A'   23 A'    8 A"   24 A'                 
 -2.636  -2.636  -2.038  -2.033  -2.033  -2.021  -2.021  -0.853
  9 A"   25 A'   26 A'   27 A'   10 A"   11 A"   28 A'   29 A'                 
 -0.772  -0.664  -0.591  -0.479  -0.459  -0.372  -0.369  -0.309
 30 A'   31 A'   32 A'   33 A'   34 A'   12 A"   35 A'   13 A"                 
 -0.307  -0.282  -0.255
 36 A'   37 A'   14 A"                                                         
 -- Virtual --                   
 -0.062  -0.042  -0.020   0.009   0.012   0.033   0.053   0.071
 38 A'   15 A"   39 A'   40 A'   41 A'   42 A'   16 A"   43 A'                 
  0.075   0.083   0.088   0.101   0.115   0.120   0.131   0.137
 44 A'   45 A'   17 A"   18 A"   46 A'   47 A'   48 A'   49 A'                 
  0.158   0.181   0.192   0.219   0.226   0.301   0.311   0.379
 50 A'   51 A'   52 A'   53 A'   19 A"   54 A'   55 A'   56 A'                 
  0.397   0.397   0.403   0.414   0.423   0.436   0.442   0.466
 57 A'   20 A"   21 A"   58 A'   22 A"   59 A'   60 A'   61 A'                 
  0.497   0.539   0.551   0.568   0.583   0.599   0.621   0.632
 23 A"   62 A'   24 A"   63 A'   25 A"   64 A'   65 A'   26 A"                 
  0.649   0.701   0.718   0.773   0.803   0.863   0.895   0.905
 66 A'   67 A'   68 A'   69 A'   70 A'   71 A'   72 A'   73 A'                 
  1.047   1.141   1.290   1.326   1.337   1.395   1.470   1.485
 27 A"   28 A"   29 A"   74 A'   75 A'   30 A"   76 A'   77 A'                 
  1.565   1.641   1.687   1.810   1.915   1.930   2.005   2.021
 78 A'   31 A"   79 A'   80 A'   81 A'   32 A"   33 A"   82 A'                 
  2.038   2.099   2.170   2.274   2.422   2.619   2.643   2.663
 34 A"   83 A'   84 A'   85 A'   86 A'   87 A'   88 A'   35 A"                 
  2.793   2.831   2.990   3.085   3.474   3.901   3.957   3.982
 89 A'   36 A"   90 A'   91 A'   92 A'   93 A'   37 A"   94 A'                 
  3.991   4.009   4.015   4.061   4.087   4.167   4.229   4.352
 38 A"   39 A"   95 A'   40 A"   96 A'   97 A'   98 A'   99 A'                 
  4.411   5.989   6.027   6.079   6.603   7.543   7.577   7.659
100 A'   41 A"  101 A'  102 A'  103 A'   42 A"  104 A'  105 A'                 
 23.558  24.202  27.846  28.333  28.361  28.384  28.530  28.540
106 A'  107 A'  108 A'   43 A"  109 A'  110 A'   44 A"  111 A'                 
 28.550  28.587  28.676  47.880 127.878 127.900 127.931 151.644
 45 A"  112 A'  113 A'  114 A'   46 A"  115 A'  116 A'  117 A'                 
289.740 289.773 289.8841020.6631901.806
 47 A"  118 A'  119 A'  120 A'  121 A'                                         

 Beta MOs, Restricted
 -- Occupied --                  
******* -482.85 -176.31 -165.72 -165.72 -165.72  -62.50  -56.32
  1 A'    2 A'    3 A'    4 A'    1 A"    5 A'    6 A'    7 A'                 
-56.316 -56.316 -35.811 -31.304 -31.298 -31.298 -22.954 -22.953
  2 A"    8 A'    9 A'   10 A'    3 A"   11 A'   12 A'    4 A"                 
-22.953 -22.949 -22.949 -10.252 -10.241  -8.708  -6.539  -6.526
 13 A'   14 A'    5 A"   15 A'   16 A'   17 A'   18 A'    6 A"                 
 -6.526  -6.360  -4.772  -4.758  -4.758  -2.650  -2.647  -2.646
 19 A'   20 A'   21 A'    7 A"   22 A'   23 A'    8 A"   24 A'                 
 -2.636  -2.636  -2.038  -2.033  -2.033  -2.021  -2.021  -0.853
  9 A"   25 A'   26 A'   27 A'   10 A"   11 A"   28 A'   29 A'                 
 -0.772  -0.664  -0.591  -0.479  -0.459  -0.372  -0.369  -0.309
 30 A'   31 A'   32 A'   33 A'   34 A'   12 A"   35 A'   13 A"                 
 -0.307  -0.282  -0.255
 36 A'   37 A'   14 A"                                                         
 -- Virtual --                   
 -0.062  -0.042  -0.020   0.009   0.012   0.033   0.053   0.071
 38 A'   15 A"   39 A'   40 A'   41 A'   42 A'   16 A"   43 A'                 
  0.075   0.083   0.088   0.101   0.115   0.120   0.131   0.137
 44 A'   45 A'   17 A"   18 A"   46 A'   47 A'   48 A'   49 A'                 
  0.158   0.181   0.192   0.219   0.226   0.301   0.311   0.379
 50 A'   51 A'   52 A'   53 A'   19 A"   54 A'   55 A'   56 A'                 
  0.397   0.397   0.403   0.414   0.423   0.436   0.442   0.466
 57 A'   20 A"   21 A"   58 A'   22 A"   59 A'   60 A'   61 A'                 
  0.497   0.539   0.551   0.568   0.583   0.599   0.621   0.632
 23 A"   62 A'   24 A"   63 A'   25 A"   64 A'   65 A'   26 A"                 
  0.649   0.701   0.718   0.773   0.803   0.863   0.895   0.905
 66 A'   67 A'   68 A'   69 A'   70 A'   71 A'   72 A'   73 A'                 
  1.047   1.141   1.290   1.326   1.337   1.395   1.470   1.485
 27 A"   28 A"   29 A"   74 A'   75 A'   30 A"   76 A'   77 A'                 
  1.565   1.641   1.687   1.810   1.915   1.930   2.005   2.021
 78 A'   31 A"   79 A'   80 A'   81 A'   32 A"   33 A"   82 A'                 
  2.038   2.099   2.170   2.274   2.422   2.619   2.643   2.663
 34 A"   83 A'   84 A'   85 A'   86 A'   87 A'   88 A'   35 A"                 
  2.793   2.831   2.990   3.085   3.474   3.901   3.957   3.982
 89 A'   36 A"   90 A'   91 A'   92 A'   93 A'   37 A"   94 A'                 
  3.991   4.009   4.015   4.061   4.087   4.167   4.229   4.352
 38 A"   39 A"   95 A'   40 A"   96 A'   97 A'   98 A'   99 A'                 
  4.411   5.989   6.027   6.079   6.603   7.543   7.577   7.659
100 A'   41 A"  101 A'  102 A'  103 A'   42 A"  104 A'  105 A'                 
 23.558  24.202  27.846  28.333  28.361  28.384  28.530  28.540
106 A'  107 A'  108 A'   43 A"  109 A'  110 A'   44 A"  111 A'                 
 28.550  28.587  28.676  47.880 127.878 127.900 127.931 151.644
 45 A"  112 A'  113 A'  114 A'   46 A"  115 A'  116 A'  117 A'                 
289.740 289.773 289.8841020.6631901.806
 47 A"  118 A'  119 A'  120 A'  121 A'                                         
 --------------------------------------------------------------

          Ground-State Mulliken Net Atomic Charges

     Atom                 Charge (a.u.)
  ----------------------------------------
      1 H                     0.194588
      2 Br                   -0.105491
      3 I                     0.072214
      4 H                     0.197864
      5 C                    -0.249311
      6 C                    -0.109865
  ----------------------------------------
  Sum of atomic charges =     0.000000

 -----------------------------------------------------------------
                    Cartesian Multipole Moments
 -----------------------------------------------------------------
    Charge (ESU x 10^10)
                 0.0000
    Dipole Moment (Debye)
         X       0.2844      Y       0.1240      Z      -0.0000
       Tot       0.3103
    Quadrupole Moments (Debye-Ang)
        XX     -59.4548     XY       0.0321     YY     -56.6326
        XZ       0.0000     YZ      -0.0000     ZZ     -61.2848
    Octopole Moments (Debye-Ang^2)
       XXX      -1.8993    XXY      -2.0474    XYY      -4.0097
       YYY     -15.7491    XXZ      -0.0000    XYZ       0.0000
       YYZ       0.0000    XZZ      -3.0212    YZZ      -5.1996
       ZZZ      -0.0000
    Hexadecapole Moments (Debye-Ang^3)
      XXXX   -1544.9974   XXXY     -98.1226   XXYY    -290.5170
      XYYY    -144.7908   YYYY    -158.0028   XXXZ      -0.0000
      XXYZ      -0.0000   XYYZ      -0.0000   YYYZ      -0.0000
      XXZZ    -293.6273   XYZZ     -48.4786   YYZZ     -41.7416
      XZZZ       0.0000   YZZZ      -0.0000   ZZZZ     -81.1086
 -----------------------------------------------------------------
 Calculating analytic gradient of the SCF energy
 Gradient of SCF Energy
            1           2           3           4           5           6
    1  -0.0008109  -0.0014532  -0.0027506  -0.0000895   0.0027205   0.0023836
    2  -0.0006013  -0.0006931  -0.0009278  -0.0002412   0.0019523   0.0005111
    3   0.0000000  -0.0000000   0.0000000   0.0000000  -0.0000000   0.0000000
 Max gradient component =       2.751E-03
 RMS gradient           =       1.275E-03
 Gradient time:  CPU 8.13 s  wall 2.14 s
 Geometry Optimization Parameters
   NAtoms,    NIC,     NZ,  NCons,   NDum,   NFix, NCnnct, MaxDiis
        6      32       0       0       0       0       0       0

 Cartesian Hessian Update
 Hessian Updated using BFGS Update


** GEOMETRY OPTIMIZATION IN DELOCALIZED INTERNAL COORDINATES **
   Searching for a Minimum

   Optimization Cycle:  15

                       Coordinates (Angstroms)
     ATOM                X               Y               Z
      1  H         0.1278211843   -1.4695524481    0.0000000000
      2  Br       -2.7037522177   -0.4526076877    0.0000000000
      3  I         2.0434185174    0.4818244857    0.0000000000
      4  H        -1.0023046675    1.4272296447    0.0000000000
      5  C         0.1337640709   -0.3875441022    0.0000000000
      6  C        -0.9659549611    0.3476490594    0.0000000000
   Point Group: cs    Number of degrees of freedom:     9


   Energy is  -9571.072816351

 Hessian Updated using BFGS Update

  9 Hessian modes will be used to form the next step
  Hessian Eigenvalues:
     0.038496    0.139263    0.188347    0.214980    0.334962    0.373297
     0.445555    0.618641    0.975003

 Minimum Search - Taking Simple RFO Step
 Searching for Lamda that Minimizes Along All modes
 Value Taken    Lamda =  -0.00002804
 Step Taken.  Stepsize is  0.009906

                             Maximum     Tolerance    Cnvgd?
         Gradient           0.002541      0.000300      NO
         Displacement       0.006093      0.001200      NO
         Energy change     -0.000052      0.000001      NO


 New Cartesian Coordinates Obtained by Inverse Iteration

 Displacement from previous Coordinates is:  0.012489
 ----------------------------------------------------------------
             Standard Nuclear Orientation (Angstroms)
    I     Atom           X                Y                Z
 ----------------------------------------------------------------
    1      H       0.1308050552    -1.4701253858     0.0000000000
    2      Br     -2.7064782821    -0.4492737516     0.0000000000
    3      I       2.0448126215     0.4838706288     0.0000000000
    4      H      -1.0025225749     1.4261389978     0.0000000000
    5      C       0.1331702608    -0.3899349445     0.0000000000
    6      C      -0.9667951542     0.3463234072     0.0000000000
 ----------------------------------------------------------------
 Molecular Point Group                 Cs    NOp =  2
 Largest Abelian Subgroup              Cs    NOp =  2
 Nuclear Repulsion Energy =   491.7420792663 hartrees
 There are       51 alpha and       51 beta electrons
 Applying Cartesian multipole field
    Component          Value
    ---------          -----
     (2,0,0)        1.00000E-11
     (0,2,0)        2.00000E-11
     (0,0,2)       -3.00000E-11
 Nucleus-field energy     =     0.0000000191 hartrees
 Requested basis set is 6-311++G(d,p)
 There are 65 shells and 168 basis functions
 A cutoff of  1.0D-11 yielded   1775 shell pairs
 There are     12252 function pairs (     13710 Cartesian)
 Smallest overlap matrix eigenvalue = 1.01E-04
 Guess MOs from SCF MO coefficient file

 -----------------------------------------------------------------------
  General SCF calculation program by
  Eric Jon Sundstrom, Paul Horn, Yuezhi Mao, Dmitri Zuev, Alec White,
  David Stuck, Shaama M.S., Shane Yost, Joonho Lee, David Small,
  Daniel Levine, Susi Lehtola, Hugh Burton, Evgeny Epifanovsky
 -----------------------------------------------------------------------
 Exchange:     0.2000 Hartree-Fock + 0.0800 Slater + 0.7200 B88
 Correlation:  0.1900 VWN1RPA + 0.8100 LYP
 Using SG-1 standard quadrature grid
 using 4 threads for integral computing
 -------------------------------------------------------
 OpenMP Integral computing Module                
 Release: version 2.0, May 2017, Q-Chem Inc. Pleasanton 
 -------------------------------------------------------
 -------------------------------------------------------
 OpenMP BLAS3 based DFT computing Module                
 Release: version 1.0, May 2013, Q-Chem Inc. Pittsburgh 
 -------------------------------------------------------
 A restricted SCF calculation will be
 performed using DIIS
 SCF converges when DIIS error is below 1.0e-08
 ---------------------------------------
  Cycle       Energy         DIIS error
 ---------------------------------------
    1   -9571.0728314127      3.59e-05  
    2   -9571.0728369960      1.36e-05  
    3   -9571.0728363291      1.91e-05  
    4   -9571.0728376972      2.19e-06  
    5   -9571.0728377110      1.17e-06  
    6   -9571.0728377155      2.91e-07  
    7   -9571.0728377159      9.76e-08  
    8   -9571.0728377158      1.27e-08  
    9   -9571.0728377159      2.40e-09  Convergence criterion met
 ---------------------------------------
 SCF time:   CPU 22.11s  wall 6.00s 
 SCF   energy in the final basis set =    -9571.0728377159
 Total energy in the final basis set =    -9571.0728377159

 --------------------------------------------------------------
             Orbital Energies (a.u.) and Symmetries
 --------------------------------------------------------------

 Alpha MOs, Restricted
 -- Occupied --                  
******* -482.85 -176.31 -165.72 -165.72 -165.72  -62.50  -56.32
  1 A'    2 A'    3 A'    4 A'    1 A"    5 A'    6 A'    7 A'                 
-56.316 -56.316 -35.811 -31.304 -31.298 -31.298 -22.954 -22.953
  2 A"    8 A'    9 A'   10 A'    3 A"   11 A'   12 A'    4 A"                 
-22.953 -22.949 -22.949 -10.252 -10.241  -8.708  -6.540  -6.526
 13 A'   14 A'    5 A"   15 A'   16 A'   17 A'   18 A'    6 A"                 
 -6.526  -6.360  -4.772  -4.758  -4.758  -2.651  -2.647  -2.646
 19 A'   20 A'   21 A'    7 A"   22 A'   23 A'    8 A"   24 A'                 
 -2.636  -2.636  -2.038  -2.033  -2.033  -2.021  -2.021  -0.853
  9 A"   25 A'   26 A'   27 A'   10 A"   11 A"   28 A'   29 A'                 
 -0.772  -0.663  -0.592  -0.480  -0.459  -0.372  -0.369  -0.309
 30 A'   31 A'   32 A'   33 A'   34 A'   12 A"   35 A'   13 A"                 
 -0.307  -0.282  -0.255
 36 A'   37 A'   14 A"                                                         
 -- Virtual --                   
 -0.062  -0.042  -0.020   0.009   0.012   0.033   0.053   0.071
 38 A'   15 A"   39 A'   40 A'   41 A'   42 A'   16 A"   43 A'                 
  0.075   0.083   0.088   0.101   0.115   0.120   0.131   0.137
 44 A'   45 A'   17 A"   18 A"   46 A'   47 A'   48 A'   49 A'                 
  0.158   0.181   0.192   0.219   0.226   0.301   0.311   0.379
 50 A'   51 A'   52 A'   53 A'   19 A"   54 A'   55 A'   56 A'                 
  0.397   0.397   0.403   0.414   0.423   0.436   0.442   0.466
 57 A'   20 A"   21 A"   58 A'   22 A"   59 A'   60 A'   61 A'                 
  0.497   0.539   0.551   0.568   0.583   0.599   0.620   0.632
 23 A"   62 A'   24 A"   63 A'   25 A"   64 A'   65 A'   26 A"                 
  0.648   0.701   0.717   0.773   0.803   0.863   0.895   0.905
 66 A'   67 A'   68 A'   69 A'   70 A'   71 A'   72 A'   73 A'                 
  1.047   1.141   1.290   1.326   1.336   1.395   1.470   1.485
 27 A"   28 A"   29 A"   74 A'   75 A'   30 A"   76 A'   77 A'                 
  1.564   1.640   1.687   1.810   1.915   1.930   2.005   2.021
 78 A'   31 A"   79 A'   80 A'   81 A'   32 A"   33 A"   82 A'                 
  2.039   2.098   2.170   2.275   2.421   2.619   2.644   2.663
 34 A"   83 A'   84 A'   85 A'   86 A'   87 A'   88 A'   35 A"                 
  2.795   2.831   2.989   3.085   3.473   3.902   3.957   3.982
 89 A'   36 A"   90 A'   91 A'   92 A'   93 A'   37 A"   94 A'                 
  3.991   4.009   4.014   4.061   4.087   4.167   4.228   4.351
 38 A"   39 A"   95 A'   40 A"   96 A'   97 A'   98 A'   99 A'                 
  4.410   5.989   6.026   6.078   6.603   7.543   7.577   7.659
100 A'   41 A"  101 A'  102 A'  103 A'   42 A"  104 A'  105 A'                 
 23.560  24.199  27.845  28.333  28.361  28.384  28.530  28.540
106 A'  107 A'  108 A'   43 A"  109 A'  110 A'   44 A"  111 A'                 
 28.550  28.587  28.676  47.880 127.878 127.900 127.930 151.643
 45 A"  112 A'  113 A'  114 A'   46 A"  115 A'  116 A'  117 A'                 
289.739 289.773 289.8831020.6631901.805
 47 A"  118 A'  119 A'  120 A'  121 A'                                         

 Beta MOs, Restricted
 -- Occupied --                  
******* -482.85 -176.31 -165.72 -165.72 -165.72  -62.50  -56.32
  1 A'    2 A'    3 A'    4 A'    1 A"    5 A'    6 A'    7 A'                 
-56.316 -56.316 -35.811 -31.304 -31.298 -31.298 -22.954 -22.953
  2 A"    8 A'    9 A'   10 A'    3 A"   11 A'   12 A'    4 A"                 
-22.953 -22.949 -22.949 -10.252 -10.241  -8.708  -6.540  -6.526
 13 A'   14 A'    5 A"   15 A'   16 A'   17 A'   18 A'    6 A"                 
 -6.526  -6.360  -4.772  -4.758  -4.758  -2.651  -2.647  -2.646
 19 A'   20 A'   21 A'    7 A"   22 A'   23 A'    8 A"   24 A'                 
 -2.636  -2.636  -2.038  -2.033  -2.033  -2.021  -2.021  -0.853
  9 A"   25 A'   26 A'   27 A'   10 A"   11 A"   28 A'   29 A'                 
 -0.772  -0.663  -0.592  -0.480  -0.459  -0.372  -0.369  -0.309
 30 A'   31 A'   32 A'   33 A'   34 A'   12 A"   35 A'   13 A"                 
 -0.307  -0.282  -0.255
 36 A'   37 A'   14 A"                                                         
 -- Virtual --                   
 -0.062  -0.042  -0.020   0.009   0.012   0.033   0.053   0.071
 38 A'   15 A"   39 A'   40 A'   41 A'   42 A'   16 A"   43 A'                 
  0.075   0.083   0.088   0.101   0.115   0.120   0.131   0.137
 44 A'   45 A'   17 A"   18 A"   46 A'   47 A'   48 A'   49 A'                 
  0.158   0.181   0.192   0.219   0.226   0.301   0.311   0.379
 50 A'   51 A'   52 A'   53 A'   19 A"   54 A'   55 A'   56 A'                 
  0.397   0.397   0.403   0.414   0.423   0.436   0.442   0.466
 57 A'   20 A"   21 A"   58 A'   22 A"   59 A'   60 A'   61 A'                 
  0.497   0.539   0.551   0.568   0.583   0.599   0.620   0.632
 23 A"   62 A'   24 A"   63 A'   25 A"   64 A'   65 A'   26 A"                 
  0.648   0.701   0.717   0.773   0.803   0.863   0.895   0.905
 66 A'   67 A'   68 A'   69 A'   70 A'   71 A'   72 A'   73 A'                 
  1.047   1.141   1.290   1.326   1.336   1.395   1.470   1.485
 27 A"   28 A"   29 A"   74 A'   75 A'   30 A"   76 A'   77 A'                 
  1.564   1.640   1.687   1.810   1.915   1.930   2.005   2.021
 78 A'   31 A"   79 A'   80 A'   81 A'   32 A"   33 A"   82 A'                 
  2.039   2.098   2.170   2.275   2.421   2.619   2.644   2.663
 34 A"   83 A'   84 A'   85 A'   86 A'   87 A'   88 A'   35 A"                 
  2.795   2.831   2.989   3.085   3.473   3.902   3.957   3.982
 89 A'   36 A"   90 A'   91 A'   92 A'   93 A'   37 A"   94 A'                 
  3.991   4.009   4.014   4.061   4.087   4.167   4.228   4.351
 38 A"   39 A"   95 A'   40 A"   96 A'   97 A'   98 A'   99 A'                 
  4.410   5.989   6.026   6.078   6.603   7.543   7.577   7.659
100 A'   41 A"  101 A'  102 A'  103 A'   42 A"  104 A'  105 A'                 
 23.560  24.199  27.845  28.333  28.361  28.384  28.530  28.540
106 A'  107 A'  108 A'   43 A"  109 A'  110 A'   44 A"  111 A'                 
 28.550  28.587  28.676  47.880 127.878 127.900 127.930 151.643
 45 A"  112 A'  113 A'  114 A'   46 A"  115 A'  116 A'  117 A'                 
289.739 289.773 289.8831020.6631901.805
 47 A"  118 A'  119 A'  120 A'  121 A'                                         
 --------------------------------------------------------------

          Ground-State Mulliken Net Atomic Charges

     Atom                 Charge (a.u.)
  ----------------------------------------
      1 H                     0.195066
      2 Br                   -0.104852
      3 I                     0.071029
      4 H                     0.197817
      5 C                    -0.247592
      6 C                    -0.111468
  ----------------------------------------
  Sum of atomic charges =     0.000000

 -----------------------------------------------------------------
                    Cartesian Multipole Moments
 -----------------------------------------------------------------
    Charge (ESU x 10^10)
                 0.0000
    Dipole Moment (Debye)
         X       0.2755      Y       0.1196      Z      -0.0000
       Tot       0.3003
    Quadrupole Moments (Debye-Ang)
        XX     -59.4504     XY       0.0294     YY     -56.6324
        XZ      -0.0000     YZ       0.0000     ZZ     -61.2926
    Octopole Moments (Debye-Ang^2)
       XXX      -1.9842    XXY      -2.1140    XYY      -3.9579
       YYY     -16.0571    XXZ       0.0000    XYZ       0.0000
       YYZ       0.0000    XZZ      -3.0228    YZZ      -5.3050
       ZZZ      -0.0000
    Hexadecapole Moments (Debye-Ang^3)
      XXXX   -1547.2754   XXXY     -98.0870   XXYY    -290.9983
      XYYY    -144.8028   YYYY    -158.0113   XXXZ       0.0000
      XXYZ      -0.0000   XYYZ      -0.0000   YYYZ       0.0000
      XXZZ    -294.0866   XYZZ     -48.4753   YYZZ     -41.7486
      XZZZ      -0.0000   YZZZ       0.0000   ZZZZ     -81.1356
 -----------------------------------------------------------------
 Calculating analytic gradient of the SCF energy
 Gradient of SCF Energy
            1           2           3           4           5           6
    1  -0.0006305  -0.0014754  -0.0020323  -0.0002576   0.0028127   0.0015830
    2   0.0005927  -0.0004778  -0.0007347  -0.0000762  -0.0001087   0.0008047
    3  -0.0000000   0.0000000  -0.0000000  -0.0000000   0.0000000   0.0000000
 Max gradient component =       2.813E-03
 RMS gradient           =       1.027E-03
 Gradient time:  CPU 8.09 s  wall 2.13 s
 Geometry Optimization Parameters
   NAtoms,    NIC,     NZ,  NCons,   NDum,   NFix, NCnnct, MaxDiis
        6      32       0       0       0       0       0       0

 Cartesian Hessian Update
 Hessian Updated using BFGS Update


** GEOMETRY OPTIMIZATION IN DELOCALIZED INTERNAL COORDINATES **
   Searching for a Minimum

   Optimization Cycle:  16

                       Coordinates (Angstroms)
     ATOM                X               Y               Z
      1  H         0.1308050552   -1.4701253858    0.0000000000
      2  Br       -2.7064782821   -0.4492737516    0.0000000000
      3  I         2.0448126215    0.4838706288    0.0000000000
      4  H        -1.0025225749    1.4261389978    0.0000000000
      5  C         0.1331702608   -0.3899349445    0.0000000000
      6  C        -0.9667951542    0.3463234072    0.0000000000
   Point Group: cs    Number of degrees of freedom:     9


   Energy is  -9571.072837716

 Hessian Updated using BFGS Update

  9 Hessian modes will be used to form the next step
  Hessian Eigenvalues:
     0.037908    0.097038    0.166579    0.215729    0.298866    0.376680
     0.420370    0.591299    0.936600

 Minimum Search - Taking Simple RFO Step
 Searching for Lamda that Minimizes Along All modes
 Value Taken    Lamda =  -0.00003459
 Step Taken.  Stepsize is  0.016834

                             Maximum     Tolerance    Cnvgd?
         Gradient           0.001713      0.000300      NO
         Displacement       0.008424      0.001200      NO
         Energy change     -0.000021      0.000001      NO


 New Cartesian Coordinates Obtained by Inverse Iteration

 Displacement from previous Coordinates is:  0.019165
 ----------------------------------------------------------------
             Standard Nuclear Orientation (Angstroms)
    I     Atom           X                Y                Z
 ----------------------------------------------------------------
    1      H       0.1356661864    -1.4723187549     0.0000000000
    2      Br     -2.7100968613    -0.4447114761     0.0000000000
    3      I       2.0465611969     0.4875095469     0.0000000000
    4      H      -1.0012773782     1.4248077001     0.0000000000
    5      C       0.1308115411    -0.3929274023     0.0000000000
    6      C      -0.9686727586     0.3446393382     0.0000000000
 ----------------------------------------------------------------
 Molecular Point Group                 Cs    NOp =  2
 Largest Abelian Subgroup              Cs    NOp =  2
 Nuclear Repulsion Energy =   491.1990321464 hartrees
 There are       51 alpha and       51 beta electrons
 Applying Cartesian multipole field
    Component          Value
    ---------          -----
     (2,0,0)        1.00000E-11
     (0,2,0)        2.00000E-11
     (0,0,2)       -3.00000E-11
 Nucleus-field energy     =     0.0000000192 hartrees
 Requested basis set is 6-311++G(d,p)
 There are 65 shells and 168 basis functions
 A cutoff of  1.0D-11 yielded   1774 shell pairs
 There are     12251 function pairs (     13709 Cartesian)
 Smallest overlap matrix eigenvalue = 1.01E-04
 Guess MOs from SCF MO coefficient file

 -----------------------------------------------------------------------
  General SCF calculation program by
  Eric Jon Sundstrom, Paul Horn, Yuezhi Mao, Dmitri Zuev, Alec White,
  David Stuck, Shaama M.S., Shane Yost, Joonho Lee, David Small,
  Daniel Levine, Susi Lehtola, Hugh Burton, Evgeny Epifanovsky
 -----------------------------------------------------------------------
 Exchange:     0.2000 Hartree-Fock + 0.0800 Slater + 0.7200 B88
 Correlation:  0.1900 VWN1RPA + 0.8100 LYP
 Using SG-1 standard quadrature grid
 using 4 threads for integral computing
 -------------------------------------------------------
 OpenMP Integral computing Module                
 Release: version 2.0, May 2017, Q-Chem Inc. Pleasanton 
 -------------------------------------------------------
 -------------------------------------------------------
 OpenMP BLAS3 based DFT computing Module                
 Release: version 1.0, May 2013, Q-Chem Inc. Pittsburgh 
 -------------------------------------------------------
 A restricted SCF calculation will be
 performed using DIIS
 SCF converges when DIIS error is below 1.0e-08
 ---------------------------------------
  Cycle       Energy         DIIS error
 ---------------------------------------
    1   -9571.0728460053      5.52e-05  
    2   -9571.0728581303      2.77e-05  
    3   -9571.0728562854      3.59e-05  
    4   -9571.0728610084      3.17e-06  
    5   -9571.0728610444      1.53e-06  
    6   -9571.0728610512      4.31e-07  
    7   -9571.0728610520      1.69e-07  
    8   -9571.0728610519      1.22e-08  
    9   -9571.0728610519      3.48e-09  Convergence criterion met
 ---------------------------------------
 SCF time:   CPU 22.08s  wall 6.00s 
 SCF   energy in the final basis set =    -9571.0728610519
 Total energy in the final basis set =    -9571.0728610519

 --------------------------------------------------------------
             Orbital Energies (a.u.) and Symmetries
 --------------------------------------------------------------

 Alpha MOs, Restricted
 -- Occupied --                  
******* -482.85 -176.31 -165.72 -165.72 -165.72  -62.50  -56.32
  1 A'    2 A'    3 A'    4 A'    1 A"    5 A'    6 A'    7 A'                 
-56.316 -56.316 -35.810 -31.304 -31.298 -31.298 -22.954 -22.953
  2 A"    8 A'    9 A'   10 A'    3 A"   11 A'   12 A'    4 A"                 
-22.953 -22.948 -22.948 -10.252 -10.242  -8.708  -6.540  -6.527
 13 A'   14 A'    5 A"   15 A'   16 A'   17 A'   18 A'    6 A"                 
 -6.526  -6.360  -4.772  -4.757  -4.757  -2.651  -2.647  -2.647
 19 A'   20 A'   21 A'    7 A"   22 A'   23 A'    8 A"   24 A'                 
 -2.636  -2.636  -2.038  -2.033  -2.033  -2.021  -2.021  -0.853
  9 A"   25 A'   26 A'   27 A'   10 A"   11 A"   28 A'   29 A'                 
 -0.772  -0.663  -0.592  -0.480  -0.459  -0.371  -0.368  -0.309
 30 A'   31 A'   32 A'   33 A'   34 A'   12 A"   35 A'   13 A"                 
 -0.307  -0.282  -0.255
 36 A'   37 A'   14 A"                                                         
 -- Virtual --                   
 -0.063  -0.042  -0.020   0.008   0.012   0.033   0.053   0.071
 38 A'   15 A"   39 A'   40 A'   41 A'   42 A'   16 A"   43 A'                 
  0.075   0.083   0.088   0.101   0.115   0.120   0.131   0.137
 44 A'   45 A'   17 A"   18 A"   46 A'   47 A'   48 A'   49 A'                 
  0.158   0.182   0.192   0.219   0.226   0.300   0.310   0.379
 50 A'   51 A'   52 A'   53 A'   19 A"   54 A'   55 A'   56 A'                 
  0.397   0.397   0.402   0.414   0.423   0.436   0.442   0.466
 57 A'   20 A"   21 A"   58 A'   22 A"   59 A'   60 A'   61 A'                 
  0.497   0.539   0.551   0.568   0.583   0.599   0.619   0.632
 23 A"   62 A'   24 A"   63 A'   25 A"   64 A'   65 A'   26 A"                 
  0.648   0.701   0.717   0.773   0.802   0.863   0.895   0.905
 66 A'   67 A'   68 A'   69 A'   70 A'   71 A'   72 A'   73 A'                 
  1.046   1.141   1.290   1.325   1.336   1.395   1.471   1.485
 27 A"   28 A"   29 A"   74 A'   75 A'   30 A"   76 A'   77 A'                 
  1.563   1.639   1.687   1.811   1.914   1.930   2.004   2.021
 78 A'   31 A"   79 A'   80 A'   81 A'   32 A"   33 A"   82 A'                 
  2.040   2.097   2.171   2.275   2.420   2.619   2.645   2.663
 34 A"   83 A'   84 A'   85 A'   86 A'   87 A'   88 A'   35 A"                 
  2.798   2.831   2.986   3.085   3.472   3.902   3.957   3.982
 89 A'   36 A"   90 A'   91 A'   92 A'   93 A'   37 A"   94 A'                 
  3.991   4.008   4.014   4.061   4.087   4.167   4.228   4.351
 38 A"   39 A"   95 A'   40 A"   96 A'   97 A'   98 A'   99 A'                 
  4.408   5.989   6.026   6.076   6.603   7.543   7.577   7.659
100 A'   41 A"  101 A'  102 A'  103 A'   42 A"  104 A'  105 A'                 
 23.561  24.198  27.844  28.333  28.361  28.383  28.530  28.540
106 A'  107 A'  108 A'   43 A"  109 A'  110 A'   44 A"  111 A'                 
 28.550  28.587  28.675  47.880 127.878 127.900 127.929 151.642
 45 A"  112 A'  113 A'  114 A'   46 A"  115 A'  116 A'  117 A'                 
289.739 289.773 289.8831020.6631901.804
 47 A"  118 A'  119 A'  120 A'  121 A'                                         

 Beta MOs, Restricted
 -- Occupied --                  
******* -482.85 -176.31 -165.72 -165.72 -165.72  -62.50  -56.32
  1 A'    2 A'    3 A'    4 A'    1 A"    5 A'    6 A'    7 A'                 
-56.316 -56.316 -35.810 -31.304 -31.298 -31.298 -22.954 -22.953
  2 A"    8 A'    9 A'   10 A'    3 A"   11 A'   12 A'    4 A"                 
-22.953 -22.948 -22.948 -10.252 -10.242  -8.708  -6.540  -6.527
 13 A'   14 A'    5 A"   15 A'   16 A'   17 A'   18 A'    6 A"                 
 -6.526  -6.360  -4.772  -4.757  -4.757  -2.651  -2.647  -2.647
 19 A'   20 A'   21 A'    7 A"   22 A'   23 A'    8 A"   24 A'                 
 -2.636  -2.636  -2.038  -2.033  -2.033  -2.021  -2.021  -0.853
  9 A"   25 A'   26 A'   27 A'   10 A"   11 A"   28 A'   29 A'                 
 -0.772  -0.663  -0.592  -0.480  -0.459  -0.371  -0.368  -0.309
 30 A'   31 A'   32 A'   33 A'   34 A'   12 A"   35 A'   13 A"                 
 -0.307  -0.282  -0.255
 36 A'   37 A'   14 A"                                                         
 -- Virtual --                   
 -0.063  -0.042  -0.020   0.008   0.012   0.033   0.053   0.071
 38 A'   15 A"   39 A'   40 A'   41 A'   42 A'   16 A"   43 A'                 
  0.075   0.083   0.088   0.101   0.115   0.120   0.131   0.137
 44 A'   45 A'   17 A"   18 A"   46 A'   47 A'   48 A'   49 A'                 
  0.158   0.182   0.192   0.219   0.226   0.300   0.310   0.379
 50 A'   51 A'   52 A'   53 A'   19 A"   54 A'   55 A'   56 A'                 
  0.397   0.397   0.402   0.414   0.423   0.436   0.442   0.466
 57 A'   20 A"   21 A"   58 A'   22 A"   59 A'   60 A'   61 A'                 
  0.497   0.539   0.551   0.568   0.583   0.599   0.619   0.632
 23 A"   62 A'   24 A"   63 A'   25 A"   64 A'   65 A'   26 A"                 
  0.648   0.701   0.717   0.773   0.802   0.863   0.895   0.905
 66 A'   67 A'   68 A'   69 A'   70 A'   71 A'   72 A'   73 A'                 
  1.046   1.141   1.290   1.325   1.336   1.395   1.471   1.485
 27 A"   28 A"   29 A"   74 A'   75 A'   30 A"   76 A'   77 A'                 
  1.563   1.639   1.687   1.811   1.914   1.930   2.004   2.021
 78 A'   31 A"   79 A'   80 A'   81 A'   32 A"   33 A"   82 A'                 
  2.040   2.097   2.171   2.275   2.420   2.619   2.645   2.663
 34 A"   83 A'   84 A'   85 A'   86 A'   87 A'   88 A'   35 A"                 
  2.798   2.831   2.986   3.085   3.472   3.902   3.957   3.982
 89 A'   36 A"   90 A'   91 A'   92 A'   93 A'   37 A"   94 A'                 
  3.991   4.008   4.014   4.061   4.087   4.167   4.228   4.351
 38 A"   39 A"   95 A'   40 A"   96 A'   97 A'   98 A'   99 A'                 
  4.408   5.989   6.026   6.076   6.603   7.543   7.577   7.659
100 A'   41 A"  101 A'  102 A'  103 A'   42 A"  104 A'  105 A'                 
 23.561  24.198  27.844  28.333  28.361  28.383  28.530  28.540
106 A'  107 A'  108 A'   43 A"  109 A'  110 A'   44 A"  111 A'                 
 28.550  28.587  28.675  47.880 127.878 127.900 127.929 151.642
 45 A"  112 A'  113 A'  114 A'   46 A"  115 A'  116 A'  117 A'                 
289.739 289.773 289.8831020.6631901.804
 47 A"  118 A'  119 A'  120 A'  121 A'                                         
 --------------------------------------------------------------

          Ground-State Mulliken Net Atomic Charges

     Atom                 Charge (a.u.)
  ----------------------------------------
      1 H                     0.195954
      2 Br                   -0.103933
      3 I                     0.068727
      4 H                     0.197719
      5 C                    -0.243732
      6 C                    -0.114734
  ----------------------------------------
  Sum of atomic charges =     0.000000

 -----------------------------------------------------------------
                    Cartesian Multipole Moments
 -----------------------------------------------------------------
    Charge (ESU x 10^10)
                 0.0000
    Dipole Moment (Debye)
         X       0.2563      Y       0.1099      Z      -0.0000
       Tot       0.2788
    Quadrupole Moments (Debye-Ang)
        XX     -59.4467     XY       0.0264     YY     -56.6297
        XZ      -0.0000     YZ      -0.0000     ZZ     -61.3048
    Octopole Moments (Debye-Ang^2)
       XXX      -2.1215    XXY      -2.2517    XYY      -3.8836
       YYY     -16.5679    XXZ      -0.0000    XYZ      -0.0000
       YYZ      -0.0000    XZZ      -3.0251    YZZ      -5.4753
       ZZZ      -0.0000
    Hexadecapole Moments (Debye-Ang^3)
      XXXX   -1550.2491   XXXY     -98.1513   XXYY    -291.6489
      XYYY    -144.9576   YYYY    -158.1828   XXXZ       0.0000
      XXYZ       0.0000   XYYZ       0.0000   YYYZ      -0.0000
      XXZZ    -294.6915   XYZZ     -48.5212   YYZZ     -41.7908
      XZZZ       0.0000   YZZZ      -0.0000   ZZZZ     -81.1767
 -----------------------------------------------------------------
 Calculating analytic gradient of the SCF energy
 Gradient of SCF Energy
            1           2           3           4           5           6
    1  -0.0002286  -0.0012518  -0.0008391  -0.0002784   0.0018221   0.0007757
    2   0.0010314  -0.0001851  -0.0004614   0.0001118  -0.0013237   0.0008269
    3   0.0000000  -0.0000000  -0.0000000  -0.0000000  -0.0000000   0.0000000
 Max gradient component =       1.822E-03
 RMS gradient           =       7.484E-04
 Gradient time:  CPU 8.07 s  wall 2.12 s
 Geometry Optimization Parameters
   NAtoms,    NIC,     NZ,  NCons,   NDum,   NFix, NCnnct, MaxDiis
        6      32       0       0       0       0       0       0

 Cartesian Hessian Update
 Hessian Updated using BFGS Update


** GEOMETRY OPTIMIZATION IN DELOCALIZED INTERNAL COORDINATES **
   Searching for a Minimum

   Optimization Cycle:  17

                       Coordinates (Angstroms)
     ATOM                X               Y               Z
      1  H         0.1356661864   -1.4723187549    0.0000000000
      2  Br       -2.7100968613   -0.4447114761    0.0000000000
      3  I         2.0465611969    0.4875095469    0.0000000000
      4  H        -1.0012773782    1.4248077001    0.0000000000
      5  C         0.1308115411   -0.3929274023    0.0000000000
      6  C        -0.9686727586    0.3446393382    0.0000000000
   Point Group: cs    Number of degrees of freedom:     9


   Energy is  -9571.072861052

 Hessian Updated using BFGS Update

  9 Hessian modes will be used to form the next step
  Hessian Eigenvalues:
     0.036993    0.076473    0.159646    0.217536    0.273630    0.377507
     0.408557    0.600817    0.896894

 Minimum Search - Taking Simple RFO Step
 Searching for Lamda that Minimizes Along All modes
 Value Taken    Lamda =  -0.00001483
 Step Taken.  Stepsize is  0.011592

                             Maximum     Tolerance    Cnvgd?
         Gradient           0.001282      0.000300      NO
         Displacement       0.005689      0.001200      NO
         Energy change     -0.000023      0.000001      NO


 New Cartesian Coordinates Obtained by Inverse Iteration

 Displacement from previous Coordinates is:  0.010420
 ----------------------------------------------------------------
             Standard Nuclear Orientation (Angstroms)
    I     Atom           X                Y                Z
 ----------------------------------------------------------------
    1      H       0.1378033032    -1.4740706623     0.0000000000
    2      Br     -2.7111685216    -0.4430831428     0.0000000000
    3      I       2.0472675633     0.4897994907     0.0000000000
    4      H      -0.9992847789     1.4243674533     0.0000000000
    5      C       0.1285137367    -0.3940532477     0.0000000000
    6      C      -0.9701393764     0.3440390607     0.0000000000
 ----------------------------------------------------------------
 Molecular Point Group                 Cs    NOp =  2
 Largest Abelian Subgroup              Cs    NOp =  2
 Nuclear Repulsion Energy =   490.9676291066 hartrees
 There are       51 alpha and       51 beta electrons
 Applying Cartesian multipole field
    Component          Value
    ---------          -----
     (2,0,0)        1.00000E-11
     (0,2,0)        2.00000E-11
     (0,0,2)       -3.00000E-11
 Nucleus-field energy     =     0.0000000192 hartrees
 Requested basis set is 6-311++G(d,p)
 There are 65 shells and 168 basis functions
 A cutoff of  1.0D-11 yielded   1774 shell pairs
 There are     12251 function pairs (     13709 Cartesian)
 Smallest overlap matrix eigenvalue = 1.01E-04
 Guess MOs from SCF MO coefficient file

 -----------------------------------------------------------------------
  General SCF calculation program by
  Eric Jon Sundstrom, Paul Horn, Yuezhi Mao, Dmitri Zuev, Alec White,
  David Stuck, Shaama M.S., Shane Yost, Joonho Lee, David Small,
  Daniel Levine, Susi Lehtola, Hugh Burton, Evgeny Epifanovsky
 -----------------------------------------------------------------------
 Exchange:     0.2000 Hartree-Fock + 0.0800 Slater + 0.7200 B88
 Correlation:  0.1900 VWN1RPA + 0.8100 LYP
 Using SG-1 standard quadrature grid
 using 4 threads for integral computing
 -------------------------------------------------------
 OpenMP Integral computing Module                
 Release: version 2.0, May 2017, Q-Chem Inc. Pleasanton 
 -------------------------------------------------------
 -------------------------------------------------------
 OpenMP BLAS3 based DFT computing Module                
 Release: version 1.0, May 2013, Q-Chem Inc. Pittsburgh 
 -------------------------------------------------------
 A restricted SCF calculation will be
 performed using DIIS
 SCF converges when DIIS error is below 1.0e-08
 ---------------------------------------
  Cycle       Energy         DIIS error
 ---------------------------------------
    1   -9571.0728650599      3.48e-05  
    2   -9571.0728690328      2.11e-05  
    3   -9571.0728686538      2.35e-05  
    4   -9571.0728706484      1.87e-06  
    5   -9571.0728706630      8.47e-07  
    6   -9571.0728706645      2.17e-07  
    7   -9571.0728706646      1.29e-07  
    8   -9571.0728706648      1.09e-08  
    9   -9571.0728706647      3.56e-09  Convergence criterion met
 ---------------------------------------
 SCF time:   CPU 22.07s  wall 6.00s 
 SCF   energy in the final basis set =    -9571.0728706647
 Total energy in the final basis set =    -9571.0728706647

 --------------------------------------------------------------
             Orbital Energies (a.u.) and Symmetries
 --------------------------------------------------------------

 Alpha MOs, Restricted
 -- Occupied --                  
******* -482.85 -176.31 -165.72 -165.72 -165.72  -62.50  -56.32
  1 A'    2 A'    3 A'    4 A'    1 A"    5 A'    6 A'    7 A'                 
-56.316 -56.316 -35.810 -31.303 -31.297 -31.297 -22.954 -22.952
  2 A"    8 A'    9 A'   10 A'    3 A"   11 A'   12 A'    4 A"                 
-22.952 -22.948 -22.948 -10.252 -10.242  -8.708  -6.540  -6.527
 13 A'   14 A'    5 A"   15 A'   16 A'   17 A'   18 A'    6 A"                 
 -6.527  -6.360  -4.772  -4.757  -4.757  -2.651  -2.647  -2.647
 19 A'   20 A'   21 A'    7 A"   22 A'   23 A'    8 A"   24 A'                 
 -2.636  -2.636  -2.038  -2.033  -2.033  -2.020  -2.020  -0.854
  9 A"   25 A'   26 A'   27 A'   10 A"   11 A"   28 A'   29 A'                 
 -0.772  -0.663  -0.592  -0.480  -0.459  -0.372  -0.368  -0.309
 30 A'   31 A'   32 A'   33 A'   34 A'   12 A"   35 A'   13 A"                 
 -0.307  -0.282  -0.255
 36 A'   37 A'   14 A"                                                         
 -- Virtual --                   
 -0.064  -0.042  -0.020   0.008   0.012   0.033   0.053   0.070
 38 A'   15 A"   39 A'   40 A'   41 A'   42 A'   16 A"   43 A'                 
  0.075   0.084   0.088   0.101   0.115   0.120   0.131   0.137
 44 A'   45 A'   17 A"   18 A"   46 A'   47 A'   48 A'   49 A'                 
  0.158   0.182   0.192   0.219   0.226   0.300   0.310   0.378
 50 A'   51 A'   52 A'   53 A'   19 A"   54 A'   55 A'   56 A'                 
  0.397   0.397   0.402   0.414   0.423   0.436   0.442   0.466
 57 A'   20 A"   21 A"   58 A'   22 A"   59 A'   60 A'   61 A'                 
  0.497   0.539   0.550   0.568   0.583   0.599   0.619   0.632
 23 A"   62 A'   24 A"   63 A'   25 A"   64 A'   65 A'   26 A"                 
  0.647   0.701   0.716   0.773   0.802   0.863   0.895   0.905
 66 A'   67 A'   68 A'   69 A'   70 A'   71 A'   72 A'   73 A'                 
  1.046   1.141   1.290   1.324   1.336   1.395   1.471   1.485
 27 A"   28 A"   29 A"   74 A'   75 A'   30 A"   76 A'   77 A'                 
  1.563   1.639   1.687   1.811   1.914   1.930   2.004   2.020
 78 A'   31 A"   79 A'   80 A'   81 A'   32 A"   33 A"   82 A'                 
  2.041   2.096   2.171   2.276   2.419   2.619   2.645   2.663
 34 A"   83 A'   84 A'   85 A'   86 A'   87 A'   88 A'   35 A"                 
  2.799   2.831   2.984   3.086   3.472   3.901   3.957   3.982
 89 A'   36 A"   90 A'   91 A'   92 A'   93 A'   37 A"   94 A'                 
  3.991   4.008   4.014   4.061   4.086   4.167   4.228   4.350
 38 A"   39 A"   95 A'   40 A"   96 A'   97 A'   98 A'   99 A'                 
  4.407   5.989   6.026   6.075   6.604   7.543   7.577   7.659
100 A'   41 A"  101 A'  102 A'  103 A'   42 A"  104 A'  105 A'                 
 23.560  24.199  27.843  28.333  28.361  28.382  28.530  28.541
106 A'  107 A'  108 A'   43 A"  109 A'  110 A'   44 A"  111 A'                 
 28.550  28.587  28.675  47.880 127.878 127.900 127.929 151.641
 45 A"  112 A'  113 A'  114 A'   46 A"  115 A'  116 A'  117 A'                 
289.739 289.772 289.8831020.6641901.804
 47 A"  118 A'  119 A'  120 A'  121 A'                                         

 Beta MOs, Restricted
 -- Occupied --                  
******* -482.85 -176.31 -165.72 -165.72 -165.72  -62.50  -56.32
  1 A'    2 A'    3 A'    4 A'    1 A"    5 A'    6 A'    7 A'                 
-56.316 -56.316 -35.810 -31.303 -31.297 -31.297 -22.954 -22.952
  2 A"    8 A'    9 A'   10 A'    3 A"   11 A'   12 A'    4 A"                 
-22.952 -22.948 -22.948 -10.252 -10.242  -8.708  -6.540  -6.527
 13 A'   14 A'    5 A"   15 A'   16 A'   17 A'   18 A'    6 A"                 
 -6.527  -6.360  -4.772  -4.757  -4.757  -2.651  -2.647  -2.647
 19 A'   20 A'   21 A'    7 A"   22 A'   23 A'    8 A"   24 A'                 
 -2.636  -2.636  -2.038  -2.033  -2.033  -2.020  -2.020  -0.854
  9 A"   25 A'   26 A'   27 A'   10 A"   11 A"   28 A'   29 A'                 
 -0.772  -0.663  -0.592  -0.480  -0.459  -0.372  -0.368  -0.309
 30 A'   31 A'   32 A'   33 A'   34 A'   12 A"   35 A'   13 A"                 
 -0.307  -0.282  -0.255
 36 A'   37 A'   14 A"                                                         
 -- Virtual --                   
 -0.064  -0.042  -0.020   0.008   0.012   0.033   0.053   0.070
 38 A'   15 A"   39 A'   40 A'   41 A'   42 A'   16 A"   43 A'                 
  0.075   0.084   0.088   0.101   0.115   0.120   0.131   0.137
 44 A'   45 A'   17 A"   18 A"   46 A'   47 A'   48 A'   49 A'                 
  0.158   0.182   0.192   0.219   0.226   0.300   0.310   0.378
 50 A'   51 A'   52 A'   53 A'   19 A"   54 A'   55 A'   56 A'                 
  0.397   0.397   0.402   0.414   0.423   0.436   0.442   0.466
 57 A'   20 A"   21 A"   58 A'   22 A"   59 A'   60 A'   61 A'                 
  0.497   0.539   0.550   0.568   0.583   0.599   0.619   0.632
 23 A"   62 A'   24 A"   63 A'   25 A"   64 A'   65 A'   26 A"                 
  0.647   0.701   0.716   0.773   0.802   0.863   0.895   0.905
 66 A'   67 A'   68 A'   69 A'   70 A'   71 A'   72 A'   73 A'                 
  1.046   1.141   1.290   1.324   1.336   1.395   1.471   1.485
 27 A"   28 A"   29 A"   74 A'   75 A'   30 A"   76 A'   77 A'                 
  1.563   1.639   1.687   1.811   1.914   1.930   2.004   2.020
 78 A'   31 A"   79 A'   80 A'   81 A'   32 A"   33 A"   82 A'                 
  2.041   2.096   2.171   2.276   2.419   2.619   2.645   2.663
 34 A"   83 A'   84 A'   85 A'   86 A'   87 A'   88 A'   35 A"                 
  2.799   2.831   2.984   3.086   3.472   3.901   3.957   3.982
 89 A'   36 A"   90 A'   91 A'   92 A'   93 A'   37 A"   94 A'                 
  3.991   4.008   4.014   4.061   4.086   4.167   4.228   4.350
 38 A"   39 A"   95 A'   40 A"   96 A'   97 A'   98 A'   99 A'                 
  4.407   5.989   6.026   6.075   6.604   7.543   7.577   7.659
100 A'   41 A"  101 A'  102 A'  103 A'   42 A"  104 A'  105 A'                 
 23.560  24.199  27.843  28.333  28.361  28.382  28.530  28.541
106 A'  107 A'  108 A'   43 A"  109 A'  110 A'   44 A"  111 A'                 
 28.550  28.587  28.675  47.880 127.878 127.900 127.929 151.641
 45 A"  112 A'  113 A'  114 A'   46 A"  115 A'  116 A'  117 A'                 
289.739 289.772 289.8831020.6641901.804
 47 A"  118 A'  119 A'  120 A'  121 A'                                         
 --------------------------------------------------------------

          Ground-State Mulliken Net Atomic Charges

     Atom                 Charge (a.u.)
  ----------------------------------------
      1 H                     0.196447
      2 Br                   -0.103415
      3 I                     0.067125
      4 H                     0.197615
      5 C                    -0.240795
      6 C                    -0.116976
  ----------------------------------------
  Sum of atomic charges =     0.000000

 -----------------------------------------------------------------
                    Cartesian Multipole Moments
 -----------------------------------------------------------------
    Charge (ESU x 10^10)
                 0.0000
    Dipole Moment (Debye)
         X       0.2409      Y       0.1029      Z      -0.0000
       Tot       0.2620
    Quadrupole Moments (Debye-Ang)
        XX     -59.4447     XY       0.0280     YY     -56.6264
        XZ       0.0000     YZ      -0.0000     ZZ     -61.3107
    Octopole Moments (Debye-Ang^2)
       XXX      -2.2298    XXY      -2.3461    XYY      -3.8619
       YYY     -16.8451    XXZ      -0.0000    XYZ      -0.0000
       YYZ      -0.0000    XZZ      -3.0375    YZZ      -5.5655
       ZZZ      -0.0000
    Hexadecapole Moments (Debye-Ang^3)
      XXXX   -1551.2458   XXXY     -98.3071   XXYY    -291.8821
      XYYY    -145.1791   YYYY    -158.4212   XXXZ       0.0000
      XXYZ       0.0000   XYYZ      -0.0000   YYYZ      -0.0000
      XXZZ    -294.8992   XYZZ     -48.5998   YYZZ     -41.8404
      XZZZ       0.0000   YZZZ      -0.0000   ZZZZ     -81.1968
 -----------------------------------------------------------------
 Calculating analytic gradient of the SCF energy
 Gradient of SCF Energy
            1           2           3           4           5           6
    1   0.0000197  -0.0008517  -0.0001106  -0.0000852   0.0005434   0.0004844
    2   0.0005191  -0.0000487  -0.0003014   0.0001465  -0.0008658   0.0005502
    3   0.0000000  -0.0000000   0.0000000   0.0000000  -0.0000000   0.0000000
 Max gradient component =       8.658E-04
 RMS gradient           =       3.881E-04
 Gradient time:  CPU 8.11 s  wall 2.13 s
 Geometry Optimization Parameters
   NAtoms,    NIC,     NZ,  NCons,   NDum,   NFix, NCnnct, MaxDiis
        6      32       0       0       0       0       0       0

 Cartesian Hessian Update
 Hessian Updated using BFGS Update


** GEOMETRY OPTIMIZATION IN DELOCALIZED INTERNAL COORDINATES **
   Searching for a Minimum

   Optimization Cycle:  18

                       Coordinates (Angstroms)
     ATOM                X               Y               Z
      1  H         0.1378033032   -1.4740706623    0.0000000000
      2  Br       -2.7111685216   -0.4430831428    0.0000000000
      3  I         2.0472675633    0.4897994907    0.0000000000
      4  H        -0.9992847789    1.4243674533    0.0000000000
      5  C         0.1285137367   -0.3940532477    0.0000000000
      6  C        -0.9701393764    0.3440390607    0.0000000000
   Point Group: cs    Number of degrees of freedom:     9


   Energy is  -9571.072870665

 Hessian Updated using BFGS Update

  9 Hessian modes will be used to form the next step
  Hessian Eigenvalues:
     0.036166    0.077653    0.148871    0.216672    0.260265    0.377751
     0.386361    0.601593    0.756309

 Minimum Search - Taking Simple RFO Step
 Searching for Lamda that Minimizes Along All modes
 Value Taken    Lamda =  -0.00000392
 Step Taken.  Stepsize is  0.004956

                             Maximum     Tolerance    Cnvgd?
         Gradient           0.000646      0.000300      NO
         Displacement       0.003479      0.001200      NO
         Energy change     -0.000010      0.000001      NO


 New Cartesian Coordinates Obtained by Inverse Iteration

 Displacement from previous Coordinates is:  0.004051
 ----------------------------------------------------------------
             Standard Nuclear Orientation (Angstroms)
    I     Atom           X                Y                Z
 ----------------------------------------------------------------
    1      H       0.1375313696    -1.4746891078     0.0000000000
    2      Br     -2.7105145586    -0.4433578406     0.0000000000
    3      I       2.0472482653     0.4905530527     0.0000000000
    4      H      -0.9980112352     1.4244136888     0.0000000000
    5      C       0.1274707193    -0.3940013450     0.0000000000
    6      C      -0.9707326342     0.3440805038     0.0000000000
 ----------------------------------------------------------------
 Molecular Point Group                 Cs    NOp =  2
 Largest Abelian Subgroup              Cs    NOp =  2
 Nuclear Repulsion Energy =   490.9856152151 hartrees
 There are       51 alpha and       51 beta electrons
 Applying Cartesian multipole field
    Component          Value
    ---------          -----
     (2,0,0)        1.00000E-11
     (0,2,0)        2.00000E-11
     (0,0,2)       -3.00000E-11
 Nucleus-field energy     =     0.0000000192 hartrees
 Requested basis set is 6-311++G(d,p)
 There are 65 shells and 168 basis functions
 A cutoff of  1.0D-11 yielded   1774 shell pairs
 There are     12251 function pairs (     13709 Cartesian)
 Smallest overlap matrix eigenvalue = 1.01E-04
 Guess MOs from SCF MO coefficient file

 -----------------------------------------------------------------------
  General SCF calculation program by
  Eric Jon Sundstrom, Paul Horn, Yuezhi Mao, Dmitri Zuev, Alec White,
  David Stuck, Shaama M.S., Shane Yost, Joonho Lee, David Small,
  Daniel Levine, Susi Lehtola, Hugh Burton, Evgeny Epifanovsky
 -----------------------------------------------------------------------
 Exchange:     0.2000 Hartree-Fock + 0.0800 Slater + 0.7200 B88
 Correlation:  0.1900 VWN1RPA + 0.8100 LYP
 Using SG-1 standard quadrature grid
 using 4 threads for integral computing
 -------------------------------------------------------
 OpenMP Integral computing Module                
 Release: version 2.0, May 2017, Q-Chem Inc. Pleasanton 
 -------------------------------------------------------
 -------------------------------------------------------
 OpenMP BLAS3 based DFT computing Module                
 Release: version 1.0, May 2013, Q-Chem Inc. Pittsburgh 
 -------------------------------------------------------
 A restricted SCF calculation will be
 performed using DIIS
 SCF converges when DIIS error is below 1.0e-08
 ---------------------------------------
  Cycle       Energy         DIIS error
 ---------------------------------------
    1   -9571.0728722484      1.40e-05  
    2   -9571.0728728230      9.36e-06  
    3   -9571.0728728294      9.16e-06  
    4   -9571.0728731264      8.82e-07  
    5   -9571.0728731295      3.37e-07  
    6   -9571.0728731297      8.13e-08  
    7   -9571.0728731298      4.21e-08  
    8   -9571.0728731297      1.01e-08  
    9   -9571.0728731299      2.43e-09  Convergence criterion met
 ---------------------------------------
 SCF time:   CPU 22.08s  wall 5.00s 
 SCF   energy in the final basis set =    -9571.0728731299
 Total energy in the final basis set =    -9571.0728731299

 --------------------------------------------------------------
             Orbital Energies (a.u.) and Symmetries
 --------------------------------------------------------------

 Alpha MOs, Restricted
 -- Occupied --                  
******* -482.85 -176.31 -165.72 -165.72 -165.72  -62.50  -56.32
  1 A'    2 A'    3 A'    4 A'    1 A"    5 A'    6 A'    7 A'                 
-56.316 -56.316 -35.810 -31.303 -31.297 -31.297 -22.954 -22.952
  2 A"    8 A'    9 A'   10 A'    3 A"   11 A'   12 A'    4 A"                 
-22.952 -22.948 -22.948 -10.252 -10.242  -8.708  -6.540  -6.527
 13 A'   14 A'    5 A"   15 A'   16 A'   17 A'   18 A'    6 A"                 
 -6.527  -6.359  -4.772  -4.757  -4.757  -2.651  -2.647  -2.647
 19 A'   20 A'   21 A'    7 A"   22 A'   23 A'    8 A"   24 A'                 
 -2.637  -2.636  -2.038  -2.033  -2.033  -2.020  -2.020  -0.854
  9 A"   25 A'   26 A'   27 A'   10 A"   11 A"   28 A'   29 A'                 
 -0.772  -0.663  -0.592  -0.480  -0.459  -0.372  -0.368  -0.309
 30 A'   31 A'   32 A'   33 A'   34 A'   12 A"   35 A'   13 A"                 
 -0.308  -0.282  -0.255
 36 A'   37 A'   14 A"                                                         
 -- Virtual --                   
 -0.064  -0.042  -0.020   0.008   0.012   0.033   0.053   0.070
 38 A'   15 A"   39 A'   40 A'   41 A'   42 A'   16 A"   43 A'                 
  0.075   0.084   0.088   0.101   0.115   0.120   0.131   0.137
 44 A'   45 A'   17 A"   18 A"   46 A'   47 A'   48 A'   49 A'                 
  0.158   0.182   0.192   0.219   0.226   0.300   0.310   0.378
 50 A'   51 A'   52 A'   53 A'   19 A"   54 A'   55 A'   56 A'                 
  0.397   0.397   0.402   0.414   0.422   0.435   0.442   0.465
 57 A'   20 A"   21 A"   58 A'   22 A"   59 A'   60 A'   61 A'                 
  0.497   0.539   0.550   0.568   0.583   0.599   0.619   0.632
 23 A"   62 A'   24 A"   63 A'   25 A"   64 A'   65 A'   26 A"                 
  0.647   0.701   0.716   0.773   0.802   0.863   0.896   0.905
 66 A'   67 A'   68 A'   69 A'   70 A'   71 A'   72 A'   73 A'                 
  1.046   1.141   1.290   1.324   1.336   1.395   1.471   1.485
 27 A"   28 A"   29 A"   74 A'   75 A'   30 A"   76 A'   77 A'                 
  1.563   1.639   1.688   1.811   1.914   1.930   2.004   2.020
 78 A'   31 A"   79 A'   80 A'   81 A'   32 A"   33 A"   82 A'                 
  2.041   2.096   2.171   2.275   2.419   2.618   2.645   2.663
 34 A"   83 A'   84 A'   85 A'   86 A'   87 A'   88 A'   35 A"                 
  2.799   2.831   2.984   3.087   3.473   3.900   3.957   3.982
 89 A'   36 A"   90 A'   91 A'   92 A'   93 A'   37 A"   94 A'                 
  3.991   4.008   4.014   4.061   4.086   4.167   4.228   4.350
 38 A"   39 A"   95 A'   40 A"   96 A'   97 A'   98 A'   99 A'                 
  4.407   5.989   6.026   6.075   6.604   7.543   7.577   7.659
100 A'   41 A"  101 A'  102 A'  103 A'   42 A"  104 A'  105 A'                 
 23.559  24.201  27.843  28.333  28.361  28.382  28.530  28.541
106 A'  107 A'  108 A'   43 A"  109 A'  110 A'   44 A"  111 A'                 
 28.550  28.587  28.675  47.881 127.878 127.900 127.929 151.641
 45 A"  112 A'  113 A'  114 A'   46 A"  115 A'  116 A'  117 A'                 
289.739 289.772 289.8831020.6641901.803
 47 A"  118 A'  119 A'  120 A'  121 A'                                         

 Beta MOs, Restricted
 -- Occupied --                  
******* -482.85 -176.31 -165.72 -165.72 -165.72  -62.50  -56.32
  1 A'    2 A'    3 A'    4 A'    1 A"    5 A'    6 A'    7 A'                 
-56.316 -56.316 -35.810 -31.303 -31.297 -31.297 -22.954 -22.952
  2 A"    8 A'    9 A'   10 A'    3 A"   11 A'   12 A'    4 A"                 
-22.952 -22.948 -22.948 -10.252 -10.242  -8.708  -6.540  -6.527
 13 A'   14 A'    5 A"   15 A'   16 A'   17 A'   18 A'    6 A"                 
 -6.527  -6.359  -4.772  -4.757  -4.757  -2.651  -2.647  -2.647
 19 A'   20 A'   21 A'    7 A"   22 A'   23 A'    8 A"   24 A'                 
 -2.637  -2.636  -2.038  -2.033  -2.033  -2.020  -2.020  -0.854
  9 A"   25 A'   26 A'   27 A'   10 A"   11 A"   28 A'   29 A'                 
 -0.772  -0.663  -0.592  -0.480  -0.459  -0.372  -0.368  -0.309
 30 A'   31 A'   32 A'   33 A'   34 A'   12 A"   35 A'   13 A"                 
 -0.308  -0.282  -0.255
 36 A'   37 A'   14 A"                                                         
 -- Virtual --                   
 -0.064  -0.042  -0.020   0.008   0.012   0.033   0.053   0.070
 38 A'   15 A"   39 A'   40 A'   41 A'   42 A'   16 A"   43 A'                 
  0.075   0.084   0.088   0.101   0.115   0.120   0.131   0.137
 44 A'   45 A'   17 A"   18 A"   46 A'   47 A'   48 A'   49 A'                 
  0.158   0.182   0.192   0.219   0.226   0.300   0.310   0.378
 50 A'   51 A'   52 A'   53 A'   19 A"   54 A'   55 A'   56 A'                 
  0.397   0.397   0.402   0.414   0.422   0.435   0.442   0.465
 57 A'   20 A"   21 A"   58 A'   22 A"   59 A'   60 A'   61 A'                 
  0.497   0.539   0.550   0.568   0.583   0.599   0.619   0.632
 23 A"   62 A'   24 A"   63 A'   25 A"   64 A'   65 A'   26 A"                 
  0.647   0.701   0.716   0.773   0.802   0.863   0.896   0.905
 66 A'   67 A'   68 A'   69 A'   70 A'   71 A'   72 A'   73 A'                 
  1.046   1.141   1.290   1.324   1.336   1.395   1.471   1.485
 27 A"   28 A"   29 A"   74 A'   75 A'   30 A"   76 A'   77 A'                 
  1.563   1.639   1.688   1.811   1.914   1.930   2.004   2.020
 78 A'   31 A"   79 A'   80 A'   81 A'   32 A"   33 A"   82 A'                 
  2.041   2.096   2.171   2.275   2.419   2.618   2.645   2.663
 34 A"   83 A'   84 A'   85 A'   86 A'   87 A'   88 A'   35 A"                 
  2.799   2.831   2.984   3.087   3.473   3.900   3.957   3.982
 89 A'   36 A"   90 A'   91 A'   92 A'   93 A'   37 A"   94 A'                 
  3.991   4.008   4.014   4.061   4.086   4.167   4.228   4.350
 38 A"   39 A"   95 A'   40 A"   96 A'   97 A'   98 A'   99 A'                 
  4.407   5.989   6.026   6.075   6.604   7.543   7.577   7.659
100 A'   41 A"  101 A'  102 A'  103 A'   42 A"  104 A'  105 A'                 
 23.559  24.201  27.843  28.333  28.361  28.382  28.530  28.541
106 A'  107 A'  108 A'   43 A"  109 A'  110 A'   44 A"  111 A'                 
 28.550  28.587  28.675  47.881 127.878 127.900 127.929 151.641
 45 A"  112 A'  113 A'  114 A'   46 A"  115 A'  116 A'  117 A'                 
289.739 289.772 289.8831020.6641901.803
 47 A"  118 A'  119 A'  120 A'  121 A'                                         
 --------------------------------------------------------------

          Ground-State Mulliken Net Atomic Charges

     Atom                 Charge (a.u.)
  ----------------------------------------
      1 H                     0.196475
      2 Br                   -0.103225
      3 I                     0.066590
      4 H                     0.197536
      5 C                    -0.239698
      6 C                    -0.117677
  ----------------------------------------
  Sum of atomic charges =     0.000000

 -----------------------------------------------------------------
                    Cartesian Multipole Moments
 -----------------------------------------------------------------
    Charge (ESU x 10^10)
                 0.0000
    Dipole Moment (Debye)
         X       0.2338      Y       0.1005      Z      -0.0000
       Tot       0.2545
    Quadrupole Moments (Debye-Ang)
        XX     -59.4422     XY       0.0320     YY     -56.6245
        XZ      -0.0000     YZ      -0.0000     ZZ     -61.3110
    Octopole Moments (Debye-Ang^2)
       XXX      -2.2947    XXY      -2.3775    XYY      -3.8757
       YYY     -16.9037    XXZ      -0.0000    XYZ       0.0000
       YYZ      -0.0000    XZZ      -3.0540    YZZ      -5.5836
       ZZZ      -0.0000
    Hexadecapole Moments (Debye-Ang^3)
      XXXX   -1550.8698   XXXY     -98.4285   XXYY    -291.8150
      XYYY    -145.3227   YYYY    -158.5795   XXXZ       0.0000
      XXYZ       0.0000   XYYZ       0.0000   YYYZ      -0.0000
      XXZZ    -294.8286   XYZZ     -48.6558   YYZZ     -41.8697
      XZZZ      -0.0000   YZZZ      -0.0000   ZZZZ     -81.1981
 -----------------------------------------------------------------
 Calculating analytic gradient of the SCF energy
 Gradient of SCF Energy
            1           2           3           4           5           6
    1   0.0000447  -0.0005009   0.0001075   0.0000847  -0.0001229   0.0003868
    2   0.0000439   0.0000013  -0.0002384   0.0001018  -0.0002079   0.0002994
    3   0.0000000   0.0000000  -0.0000000  -0.0000000   0.0000000  -0.0000000
 Max gradient component =       5.009E-04
 RMS gradient           =       1.883E-04
 Gradient time:  CPU 8.09 s  wall 2.13 s
 Geometry Optimization Parameters
   NAtoms,    NIC,     NZ,  NCons,   NDum,   NFix, NCnnct, MaxDiis
        6      32       0       0       0       0       0       0

 Cartesian Hessian Update
 Hessian Updated using BFGS Update


** GEOMETRY OPTIMIZATION IN DELOCALIZED INTERNAL COORDINATES **
   Searching for a Minimum

   Optimization Cycle:  19

                       Coordinates (Angstroms)
     ATOM                X               Y               Z
      1  H         0.1375313696   -1.4746891078    0.0000000000
      2  Br       -2.7105145586   -0.4433578406    0.0000000000
      3  I         2.0472482653    0.4905530527    0.0000000000
      4  H        -0.9980112352    1.4244136888    0.0000000000
      5  C         0.1274707193   -0.3940013450    0.0000000000
      6  C        -0.9707326342    0.3440805038    0.0000000000
   Point Group: cs    Number of degrees of freedom:     9


   Energy is  -9571.072873130

 Hessian Updated using BFGS Update

  9 Hessian modes will be used to form the next step
  Hessian Eigenvalues:
     0.035655    0.088396    0.126178    0.216248    0.258000    0.367840
     0.377923    0.561641    0.670005

 Minimum Search - Taking Simple RFO Step
 Searching for Lamda that Minimizes Along All modes
 Value Taken    Lamda =   0.00000000
 Step Taken.  Stepsize is  0.002240

                             Maximum     Tolerance    Cnvgd?
         Gradient           0.000305      0.000300      NO
         Displacement       0.001552      0.001200      NO
         Energy change     -0.000002      0.000001      NO


 New Cartesian Coordinates Obtained by Inverse Iteration

 Displacement from previous Coordinates is:  0.002433
 ----------------------------------------------------------------
             Standard Nuclear Orientation (Angstroms)
    I     Atom           X                Y                Z
 ----------------------------------------------------------------
    1      H       0.1367793704    -1.4747550786     0.0000000000
    2      Br     -2.7097224505    -0.4437272182     0.0000000000
    3      I       2.0470531738     0.4907248084     0.0000000000
    4      H      -0.9975855811     1.4244405687     0.0000000000
    5      C       0.1273135621    -0.3938154968     0.0000000000
    6      C      -0.9708461484     0.3441313684     0.0000000000
 ----------------------------------------------------------------
 Molecular Point Group                 Cs    NOp =  2
 Largest Abelian Subgroup              Cs    NOp =  2
 Nuclear Repulsion Energy =   491.0612737141 hartrees
 There are       51 alpha and       51 beta electrons
 Applying Cartesian multipole field
    Component          Value
    ---------          -----
     (2,0,0)        1.00000E-11
     (0,2,0)        2.00000E-11
     (0,0,2)       -3.00000E-11
 Nucleus-field energy     =     0.0000000192 hartrees
 Requested basis set is 6-311++G(d,p)
 There are 65 shells and 168 basis functions
 A cutoff of  1.0D-11 yielded   1774 shell pairs
 There are     12251 function pairs (     13709 Cartesian)
 Smallest overlap matrix eigenvalue = 1.01E-04
 Guess MOs from SCF MO coefficient file

 -----------------------------------------------------------------------
  General SCF calculation program by
  Eric Jon Sundstrom, Paul Horn, Yuezhi Mao, Dmitri Zuev, Alec White,
  David Stuck, Shaama M.S., Shane Yost, Joonho Lee, David Small,
  Daniel Levine, Susi Lehtola, Hugh Burton, Evgeny Epifanovsky
 -----------------------------------------------------------------------
 Exchange:     0.2000 Hartree-Fock + 0.0800 Slater + 0.7200 B88
 Correlation:  0.1900 VWN1RPA + 0.8100 LYP
 Using SG-1 standard quadrature grid
 using 4 threads for integral computing
 -------------------------------------------------------
 OpenMP Integral computing Module                
 Release: version 2.0, May 2017, Q-Chem Inc. Pleasanton 
 -------------------------------------------------------
 -------------------------------------------------------
 OpenMP BLAS3 based DFT computing Module                
 Release: version 1.0, May 2013, Q-Chem Inc. Pittsburgh 
 -------------------------------------------------------
 A restricted SCF calculation will be
 performed using DIIS
 SCF converges when DIIS error is below 1.0e-08
 ---------------------------------------
  Cycle       Energy         DIIS error
 ---------------------------------------
    1   -9571.0728736042      6.00e-06  
    2   -9571.0728737453      3.20e-06  
    3   -9571.0728737342      3.65e-06  
    4   -9571.0728737817      4.27e-07  
    5   -9571.0728737821      1.91e-07  
    6   -9571.0728737824      5.53e-08  
    7   -9571.0728737823      1.15e-08  
    8   -9571.0728737823      2.55e-09  Convergence criterion met
 ---------------------------------------
 SCF time:   CPU 19.63s  wall 5.00s 
 SCF   energy in the final basis set =    -9571.0728737823
 Total energy in the final basis set =    -9571.0728737823

 --------------------------------------------------------------
             Orbital Energies (a.u.) and Symmetries
 --------------------------------------------------------------

 Alpha MOs, Restricted
 -- Occupied --                  
******* -482.85 -176.31 -165.72 -165.72 -165.72  -62.50  -56.32
  1 A'    2 A'    3 A'    4 A'    1 A"    5 A'    6 A'    7 A'                 
-56.316 -56.316 -35.810 -31.303 -31.297 -31.297 -22.954 -22.952
  2 A"    8 A'    9 A'   10 A'    3 A"   11 A'   12 A'    4 A"                 
-22.952 -22.948 -22.948 -10.252 -10.242  -8.709  -6.540  -6.527
 13 A'   14 A'    5 A"   15 A'   16 A'   17 A'   18 A'    6 A"                 
 -6.527  -6.359  -4.772  -4.757  -4.757  -2.651  -2.647  -2.647
 19 A'   20 A'   21 A'    7 A"   22 A'   23 A'    8 A"   24 A'                 
 -2.637  -2.637  -2.038  -2.033  -2.033  -2.020  -2.020  -0.854
  9 A"   25 A'   26 A'   27 A'   10 A"   11 A"   28 A'   29 A'                 
 -0.772  -0.663  -0.592  -0.480  -0.459  -0.372  -0.368  -0.309
 30 A'   31 A'   32 A'   33 A'   34 A'   12 A"   35 A'   13 A"                 
 -0.308  -0.282  -0.255
 36 A'   37 A'   14 A"                                                         
 -- Virtual --                   
 -0.064  -0.042  -0.020   0.008   0.012   0.033   0.053   0.070
 38 A'   15 A"   39 A'   40 A'   41 A'   42 A'   16 A"   43 A'                 
  0.075   0.084   0.088   0.101   0.115   0.120   0.131   0.137
 44 A'   45 A'   17 A"   18 A"   46 A'   47 A'   48 A'   49 A'                 
  0.158   0.182   0.192   0.219   0.226   0.300   0.310   0.378
 50 A'   51 A'   52 A'   53 A'   19 A"   54 A'   55 A'   56 A'                 
  0.397   0.397   0.402   0.414   0.422   0.435   0.442   0.465
 57 A'   20 A"   21 A"   58 A'   22 A"   59 A'   60 A'   61 A'                 
  0.497   0.540   0.550   0.568   0.583   0.599   0.619   0.632
 23 A"   62 A'   24 A"   63 A'   25 A"   64 A'   65 A'   26 A"                 
  0.647   0.701   0.716   0.773   0.802   0.863   0.896   0.905
 66 A'   67 A'   68 A'   69 A'   70 A'   71 A'   72 A'   73 A'                 
  1.046   1.141   1.290   1.324   1.336   1.395   1.471   1.485
 27 A"   28 A"   29 A"   74 A'   75 A'   30 A"   76 A'   77 A'                 
  1.563   1.639   1.688   1.811   1.915   1.930   2.004   2.020
 78 A'   31 A"   79 A'   80 A'   81 A'   32 A"   33 A"   82 A'                 
  2.041   2.096   2.171   2.275   2.420   2.618   2.645   2.663
 34 A"   83 A'   84 A'   85 A'   86 A'   87 A'   88 A'   35 A"                 
  2.799   2.831   2.984   3.087   3.473   3.900   3.957   3.982
 89 A'   36 A"   90 A'   91 A'   92 A'   93 A'   37 A"   94 A'                 
  3.991   4.008   4.014   4.061   4.086   4.167   4.228   4.350
 38 A"   39 A"   95 A'   40 A"   96 A'   97 A'   98 A'   99 A'                 
  4.407   5.989   6.026   6.075   6.604   7.542   7.577   7.659
100 A'   41 A"  101 A'  102 A'  103 A'   42 A"  104 A'  105 A'                 
 23.559  24.201  27.843  28.333  28.361  28.382  28.530  28.541
106 A'  107 A'  108 A'   43 A"  109 A'  110 A'   44 A"  111 A'                 
 28.550  28.587  28.675  47.881 127.878 127.900 127.929 151.641
 45 A"  112 A'  113 A'  114 A'   46 A"  115 A'  116 A'  117 A'                 
289.739 289.772 289.8831020.6641901.803
 47 A"  118 A'  119 A'  120 A'  121 A'                                         

 Beta MOs, Restricted
 -- Occupied --                  
******* -482.85 -176.31 -165.72 -165.72 -165.72  -62.50  -56.32
  1 A'    2 A'    3 A'    4 A'    1 A"    5 A'    6 A'    7 A'                 
-56.316 -56.316 -35.810 -31.303 -31.297 -31.297 -22.954 -22.952
  2 A"    8 A'    9 A'   10 A'    3 A"   11 A'   12 A'    4 A"                 
-22.952 -22.948 -22.948 -10.252 -10.242  -8.709  -6.540  -6.527
 13 A'   14 A'    5 A"   15 A'   16 A'   17 A'   18 A'    6 A"                 
 -6.527  -6.359  -4.772  -4.757  -4.757  -2.651  -2.647  -2.647
 19 A'   20 A'   21 A'    7 A"   22 A'   23 A'    8 A"   24 A'                 
 -2.637  -2.637  -2.038  -2.033  -2.033  -2.020  -2.020  -0.854
  9 A"   25 A'   26 A'   27 A'   10 A"   11 A"   28 A'   29 A'                 
 -0.772  -0.663  -0.592  -0.480  -0.459  -0.372  -0.368  -0.309
 30 A'   31 A'   32 A'   33 A'   34 A'   12 A"   35 A'   13 A"                 
 -0.308  -0.282  -0.255
 36 A'   37 A'   14 A"                                                         
 -- Virtual --                   
 -0.064  -0.042  -0.020   0.008   0.012   0.033   0.053   0.070
 38 A'   15 A"   39 A'   40 A'   41 A'   42 A'   16 A"   43 A'                 
  0.075   0.084   0.088   0.101   0.115   0.120   0.131   0.137
 44 A'   45 A'   17 A"   18 A"   46 A'   47 A'   48 A'   49 A'                 
  0.158   0.182   0.192   0.219   0.226   0.300   0.310   0.378
 50 A'   51 A'   52 A'   53 A'   19 A"   54 A'   55 A'   56 A'                 
  0.397   0.397   0.402   0.414   0.422   0.435   0.442   0.465
 57 A'   20 A"   21 A"   58 A'   22 A"   59 A'   60 A'   61 A'                 
  0.497   0.540   0.550   0.568   0.583   0.599   0.619   0.632
 23 A"   62 A'   24 A"   63 A'   25 A"   64 A'   65 A'   26 A"                 
  0.647   0.701   0.716   0.773   0.802   0.863   0.896   0.905
 66 A'   67 A'   68 A'   69 A'   70 A'   71 A'   72 A'   73 A'                 
  1.046   1.141   1.290   1.324   1.336   1.395   1.471   1.485
 27 A"   28 A"   29 A"   74 A'   75 A'   30 A"   76 A'   77 A'                 
  1.563   1.639   1.688   1.811   1.915   1.930   2.004   2.020
 78 A'   31 A"   79 A'   80 A'   81 A'   32 A"   33 A"   82 A'                 
  2.041   2.096   2.171   2.275   2.420   2.618   2.645   2.663
 34 A"   83 A'   84 A'   85 A'   86 A'   87 A'   88 A'   35 A"                 
  2.799   2.831   2.984   3.087   3.473   3.900   3.957   3.982
 89 A'   36 A"   90 A'   91 A'   92 A'   93 A'   37 A"   94 A'                 
  3.991   4.008   4.014   4.061   4.086   4.167   4.228   4.350
 38 A"   39 A"   95 A'   40 A"   96 A'   97 A'   98 A'   99 A'                 
  4.407   5.989   6.026   6.075   6.604   7.542   7.577   7.659
100 A'   41 A"  101 A'  102 A'  103 A'   42 A"  104 A'  105 A'                 
 23.559  24.201  27.843  28.333  28.361  28.382  28.530  28.541
106 A'  107 A'  108 A'   43 A"  109 A'  110 A'   44 A"  111 A'                 
 28.550  28.587  28.675  47.881 127.878 127.900 127.929 151.641
 45 A"  112 A'  113 A'  114 A'   46 A"  115 A'  116 A'  117 A'                 
289.739 289.772 289.8831020.6641901.803
 47 A"  118 A'  119 A'  120 A'  121 A'                                         
 --------------------------------------------------------------

          Ground-State Mulliken Net Atomic Charges

     Atom                 Charge (a.u.)
  ----------------------------------------
      1 H                     0.196347
      2 Br                   -0.103129
      3 I                     0.066569
      4 H                     0.197478
      5 C                    -0.239568
      6 C                    -0.117697
  ----------------------------------------
  Sum of atomic charges =     0.000000

 -----------------------------------------------------------------
                    Cartesian Multipole Moments
 -----------------------------------------------------------------
    Charge (ESU x 10^10)
                 0.0000
    Dipole Moment (Debye)
         X       0.2315      Y       0.1002      Z       0.0000
       Tot       0.2522
    Quadrupole Moments (Debye-Ang)
        XX     -59.4390     XY       0.0353     YY     -56.6240
        XZ      -0.0000     YZ      -0.0000     ZZ     -61.3095
    Octopole Moments (Debye-Ang^2)
       XXX      -2.3299    XXY      -2.3821    XYY      -3.8895
       YYY     -16.9029    XXZ       0.0000    XYZ       0.0000
       YYZ       0.0000    XZZ      -3.0656    YZZ      -5.5831
       ZZZ       0.0000
    Hexadecapole Moments (Debye-Ang^3)
      XXXX   -1550.2967   XXXY     -98.4766   XXYY    -291.7023
      XYYY    -145.3676   YYYY    -158.6439   XXXZ      -0.0000
      XXYZ      -0.0000   XYYZ      -0.0000   YYYZ       0.0000
      XXZZ    -294.7175   XYZZ     -48.6761   YYZZ     -41.8798
      XZZZ      -0.0000   YZZZ       0.0000   ZZZZ     -81.1937
 -----------------------------------------------------------------
 Calculating analytic gradient of the SCF energy
 Gradient of SCF Energy
            1           2           3           4           5           6
    1  -0.0000160  -0.0002730   0.0001070   0.0001465  -0.0002369   0.0002725
    2  -0.0001162   0.0000522  -0.0002186   0.0000655   0.0000528   0.0001642
    3  -0.0000000  -0.0000000   0.0000000   0.0000000  -0.0000000   0.0000000
 Max gradient component =       2.730E-04
 RMS gradient           =       1.367E-04
 Gradient time:  CPU 8.06 s  wall 2.12 s
 Geometry Optimization Parameters
   NAtoms,    NIC,     NZ,  NCons,   NDum,   NFix, NCnnct, MaxDiis
        6      32       0       0       0       0       0       0

 Cartesian Hessian Update
 Hessian Updated using BFGS Update


** GEOMETRY OPTIMIZATION IN DELOCALIZED INTERNAL COORDINATES **
   Searching for a Minimum

   Optimization Cycle:  20

                       Coordinates (Angstroms)
     ATOM                X               Y               Z
      1  H         0.1367793704   -1.4747550786    0.0000000000
      2  Br       -2.7097224505   -0.4437272182    0.0000000000
      3  I         2.0470531738    0.4907248084    0.0000000000
      4  H        -0.9975855811    1.4244405687    0.0000000000
      5  C         0.1273135621   -0.3938154968    0.0000000000
      6  C        -0.9708461484    0.3441313684    0.0000000000
   Point Group: cs    Number of degrees of freedom:     9


   Energy is  -9571.072873782

 Hessian Updated using BFGS Update

  9 Hessian modes will be used to form the next step
  Hessian Eigenvalues:
     0.034775    0.080929    0.116450    0.220914    0.261922    0.324329
     0.377896    0.431854    0.730827

 Minimum Search - Taking Simple RFO Step
 Searching for Lamda that Minimizes Along All modes
 Value Taken    Lamda =   0.00000000
 Step Taken.  Stepsize is  0.001865

                             Maximum     Tolerance    Cnvgd?
         Gradient           0.000198      0.000300     YES
         Displacement       0.000964      0.001200     YES
         Energy change     -0.000001      0.000001     YES


                       Distance Matrix (Angstroms)
             H (  1)   Br(  2)   I (  3)   H (  4)   C (  5)
   Br(  2)  3.027473
   I (  3)  2.740850  4.847692
   H (  4)  3.113217  2.534061  3.184596
   C (  5)  1.080981  2.837475  2.113720  2.138096
   C (  6)  2.129597  1.909034  3.021458  1.080640  1.323072

 Final energy is   -9571.0728737822683     


 ******************************
 **  OPTIMIZATION CONVERGED  **
 ******************************

                       Coordinates (Angstroms)
     ATOM                X               Y               Z
      1  H         0.1367793704   -1.4747550786    0.0000000000
      2  Br       -2.7097224505   -0.4437272182    0.0000000000
      3  I         2.0470531738    0.4907248084    0.0000000000
      4  H        -0.9975855811    1.4244405687    0.0000000000
      5  C         0.1273135621   -0.3938154968    0.0000000000
      6  C        -0.9708461484    0.3441313684    0.0000000000

Z-matrix Print:
$molecule
0 1
I 
C  1 2.113720
H  2 1.080981 1 114.236659
C  2 1.323072 1 121.361104 3 -180.000000 0
H  4 1.080640 2 125.318385 1 -0.000000 0
Br 4 1.909034 2 121.724929 1 -180.000000 0
$end


 --------------------------------------------------------------
             Orbital Energies (a.u.) and Symmetries
 --------------------------------------------------------------

 Alpha MOs, Restricted
 -- Occupied --                  
******* -482.85 -176.31 -165.72 -165.72 -165.72  -62.50  -56.32
  1 A'    2 A'    3 A'    4 A'    1 A"    5 A'    6 A'    7 A'                 
-56.316 -56.316 -35.810 -31.303 -31.297 -31.297 -22.954 -22.952
  2 A"    8 A'    9 A'   10 A'    3 A"   11 A'   12 A'    4 A"                 
-22.952 -22.948 -22.948 -10.252 -10.242  -8.709  -6.540  -6.527
 13 A'   14 A'    5 A"   15 A'   16 A'   17 A'   18 A'    6 A"                 
 -6.527  -6.359  -4.772  -4.757  -4.757  -2.651  -2.647  -2.647
 19 A'   20 A'   21 A'    7 A"   22 A'   23 A'    8 A"   24 A'                 
 -2.637  -2.637  -2.038  -2.033  -2.033  -2.020  -2.020  -0.854
  9 A"   25 A'   26 A'   27 A'   10 A"   11 A"   28 A'   29 A'                 
 -0.772  -0.663  -0.592  -0.480  -0.459  -0.372  -0.368  -0.309
 30 A'   31 A'   32 A'   33 A'   34 A'   12 A"   35 A'   13 A"                 
 -0.308  -0.282  -0.255
 36 A'   37 A'   14 A"                                                         
 -- Virtual --                   
 -0.064  -0.042  -0.020   0.008   0.012   0.033   0.053   0.070
 38 A'   15 A"   39 A'   40 A'   41 A'   42 A'   16 A"   43 A'                 
  0.075   0.084   0.088   0.101   0.115   0.120   0.131   0.137
 44 A'   45 A'   17 A"   18 A"   46 A'   47 A'   48 A'   49 A'                 
  0.158   0.182   0.192   0.219   0.226   0.300   0.310   0.378
 50 A'   51 A'   52 A'   53 A'   19 A"   54 A'   55 A'   56 A'                 
  0.397   0.397   0.402   0.414   0.422   0.435   0.442   0.465
 57 A'   20 A"   21 A"   58 A'   22 A"   59 A'   60 A'   61 A'                 
  0.497   0.540   0.550   0.568   0.583   0.599   0.619   0.632
 23 A"   62 A'   24 A"   63 A'   25 A"   64 A'   65 A'   26 A"                 
  0.647   0.701   0.716   0.773   0.802   0.863   0.896   0.905
 66 A'   67 A'   68 A'   69 A'   70 A'   71 A'   72 A'   73 A'                 
  1.046   1.141   1.290   1.324   1.336   1.395   1.471   1.485
 27 A"   28 A"   29 A"   74 A'   75 A'   30 A"   76 A'   77 A'                 
  1.563   1.639   1.688   1.811   1.915   1.930   2.004   2.020
 78 A'   31 A"   79 A'   80 A'   81 A'   32 A"   33 A"   82 A'                 
  2.041   2.096   2.171   2.275   2.420   2.618   2.645   2.663
 34 A"   83 A'   84 A'   85 A'   86 A'   87 A'   88 A'   35 A"                 
  2.799   2.831   2.984   3.087   3.473   3.900   3.957   3.982
 89 A'   36 A"   90 A'   91 A'   92 A'   93 A'   37 A"   94 A'                 
  3.991   4.008   4.014   4.061   4.086   4.167   4.228   4.350
 38 A"   39 A"   95 A'   40 A"   96 A'   97 A'   98 A'   99 A'                 
  4.407   5.989   6.026   6.075   6.604   7.542   7.577   7.659
100 A'   41 A"  101 A'  102 A'  103 A'   42 A"  104 A'  105 A'                 
 23.559  24.201  27.843  28.333  28.361  28.382  28.530  28.541
106 A'  107 A'  108 A'   43 A"  109 A'  110 A'   44 A"  111 A'                 
 28.550  28.587  28.675  47.881 127.878 127.900 127.929 151.641
 45 A"  112 A'  113 A'  114 A'   46 A"  115 A'  116 A'  117 A'                 
289.739 289.772 289.8831020.6641901.803
 47 A"  118 A'  119 A'  120 A'  121 A'                                         

 Beta MOs, Restricted
 -- Occupied --                  
******* -482.85 -176.31 -165.72 -165.72 -165.72  -62.50  -56.32
  1 A'    2 A'    3 A'    4 A'    1 A"    5 A'    6 A'    7 A'                 
-56.316 -56.316 -35.810 -31.303 -31.297 -31.297 -22.954 -22.952
  2 A"    8 A'    9 A'   10 A'    3 A"   11 A'   12 A'    4 A"                 
-22.952 -22.948 -22.948 -10.252 -10.242  -8.709  -6.540  -6.527
 13 A'   14 A'    5 A"   15 A'   16 A'   17 A'   18 A'    6 A"                 
 -6.527  -6.359  -4.772  -4.757  -4.757  -2.651  -2.647  -2.647
 19 A'   20 A'   21 A'    7 A"   22 A'   23 A'    8 A"   24 A'                 
 -2.637  -2.637  -2.038  -2.033  -2.033  -2.020  -2.020  -0.854
  9 A"   25 A'   26 A'   27 A'   10 A"   11 A"   28 A'   29 A'                 
 -0.772  -0.663  -0.592  -0.480  -0.459  -0.372  -0.368  -0.309
 30 A'   31 A'   32 A'   33 A'   34 A'   12 A"   35 A'   13 A"                 
 -0.308  -0.282  -0.255
 36 A'   37 A'   14 A"                                                         
 -- Virtual --                   
 -0.064  -0.042  -0.020   0.008   0.012   0.033   0.053   0.070
 38 A'   15 A"   39 A'   40 A'   41 A'   42 A'   16 A"   43 A'                 
  0.075   0.084   0.088   0.101   0.115   0.120   0.131   0.137
 44 A'   45 A'   17 A"   18 A"   46 A'   47 A'   48 A'   49 A'                 
  0.158   0.182   0.192   0.219   0.226   0.300   0.310   0.378
 50 A'   51 A'   52 A'   53 A'   19 A"   54 A'   55 A'   56 A'                 
  0.397   0.397   0.402   0.414   0.422   0.435   0.442   0.465
 57 A'   20 A"   21 A"   58 A'   22 A"   59 A'   60 A'   61 A'                 
  0.497   0.540   0.550   0.568   0.583   0.599   0.619   0.632
 23 A"   62 A'   24 A"   63 A'   25 A"   64 A'   65 A'   26 A"                 
  0.647   0.701   0.716   0.773   0.802   0.863   0.896   0.905
 66 A'   67 A'   68 A'   69 A'   70 A'   71 A'   72 A'   73 A'                 
  1.046   1.141   1.290   1.324   1.336   1.395   1.471   1.485
 27 A"   28 A"   29 A"   74 A'   75 A'   30 A"   76 A'   77 A'                 
  1.563   1.639   1.688   1.811   1.915   1.930   2.004   2.020
 78 A'   31 A"   79 A'   80 A'   81 A'   32 A"   33 A"   82 A'                 
  2.041   2.096   2.171   2.275   2.420   2.618   2.645   2.663
 34 A"   83 A'   84 A'   85 A'   86 A'   87 A'   88 A'   35 A"                 
  2.799   2.831   2.984   3.087   3.473   3.900   3.957   3.982
 89 A'   36 A"   90 A'   91 A'   92 A'   93 A'   37 A"   94 A'                 
  3.991   4.008   4.014   4.061   4.086   4.167   4.228   4.350
 38 A"   39 A"   95 A'   40 A"   96 A'   97 A'   98 A'   99 A'                 
  4.407   5.989   6.026   6.075   6.604   7.542   7.577   7.659
100 A'   41 A"  101 A'  102 A'  103 A'   42 A"  104 A'  105 A'                 
 23.559  24.201  27.843  28.333  28.361  28.382  28.530  28.541
106 A'  107 A'  108 A'   43 A"  109 A'  110 A'   44 A"  111 A'                 
 28.550  28.587  28.675  47.881 127.878 127.900 127.929 151.641
 45 A"  112 A'  113 A'  114 A'   46 A"  115 A'  116 A'  117 A'                 
289.739 289.772 289.8831020.6641901.803
 47 A"  118 A'  119 A'  120 A'  121 A'                                         
 --------------------------------------------------------------

          Ground-State Mulliken Net Atomic Charges

     Atom                 Charge (a.u.)
  ----------------------------------------
      1 H                     0.196347
      2 Br                   -0.103129
      3 I                     0.066569
      4 H                     0.197478
      5 C                    -0.239568
      6 C                    -0.117697
  ----------------------------------------
  Sum of atomic charges =     0.000000

 -----------------------------------------------------------------
                    Cartesian Multipole Moments
 -----------------------------------------------------------------
    Charge (ESU x 10^10)
                 0.0000
    Dipole Moment (Debye)
         X       0.2315      Y       0.1002      Z       0.0000
       Tot       0.2522
    Quadrupole Moments (Debye-Ang)
        XX     -59.4390     XY       0.0353     YY     -56.6240
        XZ      -0.0000     YZ      -0.0000     ZZ     -61.3095
    Octopole Moments (Debye-Ang^2)
       XXX      -2.3299    XXY      -2.3821    XYY      -3.8895
       YYY     -16.9029    XXZ       0.0000    XYZ       0.0000
       YYZ       0.0000    XZZ      -3.0656    YZZ      -5.5831
       ZZZ       0.0000
    Hexadecapole Moments (Debye-Ang^3)
      XXXX   -1550.2967   XXXY     -98.4766   XXYY    -291.7023
      XYYY    -145.3676   YYYY    -158.6439   XXXZ      -0.0000
      XXYZ      -0.0000   XYYZ      -0.0000   YYYZ       0.0000
      XXZZ    -294.7175   XYZZ     -48.6761   YYZZ     -41.8798
      XZZZ      -0.0000   YZZZ       0.0000   ZZZZ     -81.1937
 -----------------------------------------------------------------
Archival summary:
1\1\TWL01\OPT\ProcedureUnspecified\BasisUnspecified\1r122\taweetha\TueAug2805:50:352018TueAug2805:50:352018\0\\#,OPT,ProcedureUnspecified,BasisUnspecified,\\0,1\I\C,1,2.11372\H,2,1.08098,1,114.237\C,2,1.32307,1,121.361,3,-180,0\H,4,1.08064,2,125.318,1,-0,0\Br,4,1.90903,2,121.725,1,-180,0\\\@

 Total job time:  187.50s(wall), 698.37s(cpu) 
 Tue Aug 28 05:50:35 2018

        *************************************************************
        *                                                           *
        *  Thank you very much for using Q-Chem.  Have a nice day.  *
        *                                                           *
        *************************************************************


 
User input: 2 of 2 
 
Q-Chem Developer Version!
                  Welcome to Q-Chem
     A Quantum Leap Into The Future Of Chemistry


 Q-Chem 5.1, Q-Chem, Inc., Pleasanton, CA (2018)

 Yihan Shao,  Zhengting Gan,  E. Epifanovsky,  A. T. B. Gilbert,  M. Wormit,  
 J. Kussmann,  A. W. Lange,  A. Behn,  Jia Deng,  Xintian Feng,  D. Ghosh,  
 M. Goldey,  P. R. Horn,  L. D. Jacobson,  I. Kaliman,  T. Kus,  A. Landau,  
 Jie Liu,  E. I. Proynov,  R. M. Richard,  R. P. Steele,  E. J. Sundstrom,  
 H. L. Woodcock III,  P. M. Zimmerman,  D. Zuev,  B. Albrecht,  E. Alguire,  
 S. A. Baeppler,  D. Barton,  Z. Benda,  Y. A. Bernard,  E. J. Berquist,  
 K. B. Bravaya,  H. Burton,  D. Casanova,  Chun-Min Chang,  Yunqing Chen,  
 A. Chien,  K. D. Closser,  M. P. Coons,  S. Coriani,  S. Dasgupta,  
 A. L. Dempwolff,  M. Diedenhofen,  Hainam Do,  R. G. Edgar,  Po-Tung Fang,  
 S. Faraji,  S. Fatehi,  Qingguo Feng,  K. D. Fenk,  J. Fosso-Tande,  
 Qinghui Ge,  A. Ghysels,  G. Gidofalvi,  J. Gomes,  J. Gonthier,  A. Gunina,  
 D. Hait,  M. W. D. Hanson-Heine,  P. H. P. Harbach,  A. W. Hauser,  
 J. E. Herr,  E. G. Hohenstein,  Z. C. Holden,  Kerwin Hui,  B. C. Huynh,  
 T.-C. Jagau,  Hyunjun Ji,  B. Kaduk,  K. Khistyaev,  Jaehoon Kim,  
 P. Klunzinger,  K. Koh,  D. Kosenkov,  L. Koulias,  T. Kowalczyk,  
 C. M. Krauter,  A. Kunitsa,  Ka Un Lao,  A. Laurent,  K. V. Lawler,  
 Joonho Lee,  D. Lefrancois,  S. Lehtola,  D. S. Levine,  Yi-Pei Li,  
 You-Sheng Lin,  Fenglai Liu,  E. Livshits,  A. Luenser,  P. Manohar,  
 E. Mansoor,  S. F. Manzer,  Shan-Ping Mao,  Yuezhi Mao,  N. Mardirossian,  
 A. V. Marenich,  T. Markovich,  L. A. Martinez-Martinez,  S. A. Maurer,  
 N. J. Mayhall,  S. C. McKenzie,  J.-M. Mewes,  A. F. Morrison,  
 J. W. Mullinax,  K. Nanda,  T. S. Nguyen-Beck,  R. Olivares-Amaya,  
 J. A. Parkhill,  T. M. Perrine,  F. Plasser,  P. Pokhilko,  S. Prager,  
 A. Prociuk,  E. Ramos,  D. R. Rehn,  F. Rob,  M. Schneider,  N. Sergueev,  
 S. M. Sharada,  S. Sharma,  D. W. Small,  T. Stauch,  T. Stein,  
 Yu-Chuan Su,  A. J. W. Thom,  A. Tkatchenko,  T. Tsuchimochi,  N. M. Tubman,  
 L. Vogt,  M. L. Vidal,  O. Vydrov,  M. A. Watson,  J. Wenzel,  
 M. de Wergifosse,  T. A. Wesolowski,  A. White,  J. Witte,  A. Yamada,  
 Jun Yang,  K. Yao,  S. Yeganeh,  S. R. Yost,  Zhi-Qiang You,  A. Zech,  
 Igor Ying Zhang,  Xing Zhang,  Yan Zhao,  Ying Zhu,  B. R. Brooks,  
 G. K. L. Chan,  C. J. Cramer,  M. S. Gordon,  W. J. Hehre,  A. Klamt,  
 M. W. Schmidt,  C. D. Sherrill,  D. G. Truhlar,  A. Aspuru-Guzik,  R. Baer,  
 A. T. Bell,  N. A. Besley,  Jeng-Da Chai,  A. E. DePrince, III,  
 R. A. DiStasio Jr.,  A. Dreuw,  B. D. Dunietz,  T. R. Furlani,  
 Chao-Ping Hsu,  Yousung Jung,  Jing Kong,  D. S. Lambrecht,  WanZhen Liang,  
 C. Ochsenfeld,  V. A. Rassolov,  L. V. Slipchenko,  J. E. Subotnik,  
 T. Van Voorhis,  J. M. Herbert,  A. I. Krylov,  P. M. W. Gill,  M. Head-Gordon

 Contributors to earlier versions of Q-Chem not listed above: 
 R. D. Adamson,  B. Austin,  J. Baker,  G. J. O. Beran,  K. Brandhorst,  
 S. T. Brown,  E. F. C. Byrd,  A. K. Chakraborty,  C.-L. Cheng,  
 Siu Hung Chien,  D. M. Chipman,  D. L. Crittenden,  H. Dachsel,  
 R. J. Doerksen,  A. D. Dutoi,  L. Fusti-Molnar,  W. A. Goddard III,  
 A. Golubeva-Zadorozhnaya,  S. R. Gwaltney,  G. Hawkins,  A. Heyden,  
 S. Hirata,  G. Kedziora,  F. J. Keil,  C. Kelley,  Jihan Kim,  R. A. King,  
 R. Z. Khaliullin,  P. P. Korambath,  W. Kurlancheek,  A. M. Lee,  M. S. Lee,  
 S. V. Levchenko,  Ching Yeh Lin,  D. Liotard,  R. C. Lochan,  I. Lotan,  
 P. E. Maslen,  N. Nair,  D. P. O'Neill,  D. Neuhauser,  E. Neuscamman,  
 C. M. Oana,  R. Olson,  B. Peters,  R. Peverati,  P. A. Pieniazek,  
 Y. M. Rhee,  J. Ritchie,  M. A. Rohrdanz,  E. Rosta,  N. J. Russ,  
 H. F. Schaefer III,  N. E. Schultz,  N. Shenvi,  A. C. Simmonett,  A. Sodt,  
 D. Stuck,  K. S. Thanthiriwatte,  V. Vanovschi,  Tao Wang,  A. Warshel,  
 C. F. Williams,  Q. Wu,  X. Xu,  W. Zhang

 Please cite Q-Chem as follows:
 Y. Shao et al., Mol. Phys. 113, 184-215 (2015)
 DOI: 10.1080/00268976.2014.952696

 Q-Chem 5.1.1 for Intel X86 EM64T Linux

 Parts of Q-Chem use Armadillo 8.300.2 (Tropical Shenanigans).
 http://arma.sourceforge.net/

 Q-Chem begins on Tue Aug 28 05:50:35 2018  

Host: 
0

     Scratch files written to /scratch/taweetham/qchem12997//
The previous job contains 0 fragments, simply inherited here
Input Ideriv = 2
Curr. Ideriv = -1
Max.  Ideriv = 2

Checking the input file for inconsistencies... 	...done.

--------------------------------------------------------------
User input:
--------------------------------------------------------------

$molecule
read
$end

$rem
   SCF_GUESS 	READ
   JOB_TYPE 	FREQUENCY
   BASIS 	6-311++G**
   EXCHANGE 	B3LYP
   MEM_TOTAL	7500	
$end


--------------------------------------------------------------
 ----------------------------------------------------------------
             Standard Nuclear Orientation (Angstroms)
    I     Atom           X                Y                Z
 ----------------------------------------------------------------
    1      H      -0.2333300612    -1.5578684611     0.0000000000
    2      Br     -2.8379230193    -0.0145970695     0.0000000000
    3      I       2.0096635829     0.0173257183    -0.0000000000
    4      H      -0.8077265383     1.5019008001    -0.0000000000
    5      C      -0.0412549687    -0.4940888129     0.0000000000
    6      C      -0.9827129678     0.4355224831    -0.0000000000
 ----------------------------------------------------------------
 Molecular Point Group                 Cs    NOp =  2
 Largest Abelian Subgroup              Cs    NOp =  2
 Nuclear Repulsion Energy =   491.0612737141 hartrees
 There are       51 alpha and       51 beta electrons
 Requested basis set is 6-311++G(d,p)
 There are 65 shells and 168 basis functions

 Total QAlloc Memory Limit   7500 MB
 Mega-Array Size       188 MB
 MEM_STATIC part       192 MB

                       Distance Matrix (Angstroms)
             H (  1)   Br(  2)   I (  3)   H (  4)   C (  5)
   Br(  2)  3.027473
   I (  3)  2.740850  4.847692
   H (  4)  3.113217  2.534061  3.184596
   C (  5)  1.080981  2.837475  2.113720  2.138096
   C (  6)  2.129597  1.909034  3.021458  1.080640  1.323072

 A cutoff of  1.0D-11 yielded   1774 shell pairs
 There are     12251 function pairs (     13709 Cartesian)

 -------------------------------------------------------
 OpenMP Integral Computing Module                       
 Release: version 1.0, May 2013, Q-Chem Inc. Pittsburgh 
 -------------------------------------------------------
 Integral Job Info:
 Integral job number is                      11
 Integral operator is                         1
 short-range coefficients                     0
 long-range coefficients              100000000
 Omega coefficients                           0
 if combine SR and LR in K                    0
 Integral screening is                        0
 Integral computing path is                   2
 max size of driver memory is            800000
 size of driver memory is                593474
 size of scratch memory is             29623520
 max col of scratch BK array               1296
 max len of scratch array in speh3          155
 max len of scratch index in speh4           18
 max int batch size is                      520
 min int batch size is                       52
 fixed nKL is                                45
 max L of basis functions is                  2
 order of int derivative is                   0
 number of shells is                         65
 number of basis is                         178
 number of cartesian basis is               178
 number of contracted shell pairs          1774
 number of primitive shell pairs           3957
 maxK2 (contraction) of shell pair           36
 max number of K2 of shell pair               1
 max number of CS2 of shell pair            248
 max number of PS2 of shell pair            248
 mem total for path MDJ                  524492
 -------------------------------------------------------
 Smallest overlap matrix eigenvalue = 1.01E-04
 Guess MOs from SCF MO coefficient file

 -----------------------------------------------------------------------
  General SCF calculation program by
  Eric Jon Sundstrom, Paul Horn, Yuezhi Mao, Dmitri Zuev, Alec White,
  David Stuck, Shaama M.S., Shane Yost, Joonho Lee, David Small,
  Daniel Levine, Susi Lehtola, Hugh Burton, Evgeny Epifanovsky
 -----------------------------------------------------------------------
 Exchange:     0.2000 Hartree-Fock + 0.0800 Slater + 0.7200 B88
 Correlation:  0.1900 VWN1RPA + 0.8100 LYP
 Using SG-1 standard quadrature grid
 using 4 threads for integral computing
 -------------------------------------------------------
 OpenMP Integral computing Module                
 Release: version 2.0, May 2017, Q-Chem Inc. Pleasanton 
 -------------------------------------------------------
 -------------------------------------------------------
 OpenMP BLAS3 based DFT computing Module                
 Release: version 1.0, May 2013, Q-Chem Inc. Pittsburgh 
 -------------------------------------------------------
 A restricted SCF calculation will be
 performed using DIIS
 SCF converges when DIIS error is below 1.0e-08
 ---------------------------------------
  Cycle       Energy         DIIS error
 ---------------------------------------
    1   -9571.0393799564      2.65e-03  
    2   -9571.0728284425      3.10e-04  
    3   -9571.0731228362      2.36e-04  
    4   -9571.0733153791      1.04e-04  
    5   -9571.0733532399      2.74e-05  
    6   -9571.0733561981      4.89e-06  
    7   -9571.0733562584      2.03e-06  
    8   -9571.0733562722      6.62e-07  
    9   -9571.0733562736      1.12e-07  
   10   -9571.0733562734      3.23e-08  
   11   -9571.0733562735      5.34e-09  Convergence criterion met
 ---------------------------------------
 SCF time:   CPU 27.67s  wall 8.00s 
 SCF   energy in the final basis set =    -9571.0733562735
 Total energy in the final basis set =    -9571.0733562735

 --------------------------------------------------------------
             Orbital Energies (a.u.) and Symmetries
 --------------------------------------------------------------

 Alpha MOs, Restricted
 -- Occupied --                  
******* -482.85 -176.31 -165.72 -165.72 -165.72  -62.50  -56.32
  1 A'    2 A'    3 A'    4 A'    1 A"    5 A'    6 A'    7 A'                 
-56.317 -56.316 -35.810 -31.303 -31.297 -31.297 -22.954 -22.952
  2 A"    8 A'    9 A'   10 A'    3 A"   11 A'   12 A'    4 A"                 
-22.952 -22.948 -22.948 -10.252 -10.242  -8.709  -6.540  -6.527
 13 A'   14 A'    5 A"   15 A'   16 A'   17 A'   18 A'    6 A"                 
 -6.527  -6.360  -4.772  -4.757  -4.757  -2.651  -2.647  -2.647
 19 A'   20 A'   21 A'    7 A"   22 A'   23 A'    8 A"   24 A'                 
 -2.637  -2.637  -2.038  -2.033  -2.033  -2.020  -2.020  -0.854
 25 A'    9 A"   26 A'   27 A'   10 A"   28 A'   11 A"   29 A'                 
 -0.772  -0.663  -0.592  -0.480  -0.459  -0.372  -0.368  -0.309
 30 A'   31 A'   32 A'   33 A'   34 A'   12 A"   35 A'   13 A"                 
 -0.308  -0.282  -0.255
 36 A'   37 A'   14 A"                                                         
 -- Virtual --                   
 -0.064  -0.042  -0.020   0.008   0.012   0.033   0.053   0.070
 38 A'   15 A"   39 A'   40 A'   41 A'   42 A'   16 A"   43 A'                 
  0.075   0.084   0.088   0.101   0.115   0.120   0.131   0.137
 44 A'   45 A'   17 A"   18 A"   46 A'   47 A'   48 A'   49 A'                 
  0.158   0.182   0.192   0.219   0.226   0.300   0.310   0.378
 50 A'   51 A'   52 A'   53 A'   19 A"   54 A'   55 A'   56 A'                 
  0.397   0.398   0.402   0.414   0.422   0.435   0.443   0.466
 57 A'   20 A"   21 A"   58 A'   22 A"   59 A'   60 A'   61 A'                 
  0.497   0.539   0.550   0.568   0.583   0.599   0.619   0.632
 23 A"   62 A'   24 A"   63 A'   25 A"   64 A'   65 A'   26 A"                 
  0.647   0.701   0.716   0.773   0.802   0.863   0.896   0.905
 66 A'   67 A'   68 A'   69 A'   70 A'   71 A'   72 A'   73 A'                 
  1.046   1.141   1.290   1.324   1.334   1.396   1.472   1.485
 27 A"   28 A"   29 A"   74 A'   75 A'   30 A"   76 A'   77 A'                 
  1.563   1.639   1.688   1.811   1.915   1.930   2.004   2.021
 78 A'   31 A"   79 A'   80 A'   81 A'   32 A"   33 A"   82 A'                 
  2.041   2.096   2.171   2.275   2.420   2.618   2.645   2.663
 34 A"   83 A'   84 A'   85 A'   86 A'   87 A'   88 A'   35 A"                 
  2.799   2.831   2.984   3.087   3.473   3.900   3.957   3.982
 89 A'   36 A"   90 A'   91 A'   92 A'   93 A'   37 A"   94 A'                 
  3.991   4.008   4.014   4.061   4.086   4.168   4.228   4.350
 38 A"   39 A"   95 A'   40 A"   96 A'   97 A'   98 A'   99 A'                 
  4.407   5.989   6.026   6.075   6.604   7.543   7.577   7.659
100 A'   41 A"  101 A'  102 A'  103 A'   42 A"  104 A'  105 A'                 
 23.559  24.201  27.843  28.333  28.361  28.382  28.530  28.541
106 A'  107 A'  108 A'   43 A"  109 A'  110 A'   44 A"  111 A'                 
 28.550  28.587  28.675  47.881 127.878 127.900 127.929 151.641
 45 A"  112 A'  113 A'  114 A'   46 A"  115 A'  116 A'  117 A'                 
289.739 289.772 289.8831020.6641901.803
 47 A"  118 A'  119 A'  120 A'  121 A'                                         

 Beta MOs, Restricted
 -- Occupied --                  
******* -482.85 -176.31 -165.72 -165.72 -165.72  -62.50  -56.32
  1 A'    2 A'    3 A'    4 A'    1 A"    5 A'    6 A'    7 A'                 
-56.317 -56.316 -35.810 -31.303 -31.297 -31.297 -22.954 -22.952
  2 A"    8 A'    9 A'   10 A'    3 A"   11 A'   12 A'    4 A"                 
-22.952 -22.948 -22.948 -10.252 -10.242  -8.709  -6.540  -6.527
 13 A'   14 A'    5 A"   15 A'   16 A'   17 A'   18 A'    6 A"                 
 -6.527  -6.360  -4.772  -4.757  -4.757  -2.651  -2.647  -2.647
 19 A'   20 A'   21 A'    7 A"   22 A'   23 A'    8 A"   24 A'                 
 -2.637  -2.637  -2.038  -2.033  -2.033  -2.020  -2.020  -0.854
 25 A'    9 A"   26 A'   27 A'   10 A"   28 A'   11 A"   29 A'                 
 -0.772  -0.663  -0.592  -0.480  -0.459  -0.372  -0.368  -0.309
 30 A'   31 A'   32 A'   33 A'   34 A'   12 A"   35 A'   13 A"                 
 -0.308  -0.282  -0.255
 36 A'   37 A'   14 A"                                                         
 -- Virtual --                   
 -0.064  -0.042  -0.020   0.008   0.012   0.033   0.053   0.070
 38 A'   15 A"   39 A'   40 A'   41 A'   42 A'   16 A"   43 A'                 
  0.075   0.084   0.088   0.101   0.115   0.120   0.131   0.137
 44 A'   45 A'   17 A"   18 A"   46 A'   47 A'   48 A'   49 A'                 
  0.158   0.182   0.192   0.219   0.226   0.300   0.310   0.378
 50 A'   51 A'   52 A'   53 A'   19 A"   54 A'   55 A'   56 A'                 
  0.397   0.398   0.402   0.414   0.422   0.435   0.443   0.466
 57 A'   20 A"   21 A"   58 A'   22 A"   59 A'   60 A'   61 A'                 
  0.497   0.539   0.550   0.568   0.583   0.599   0.619   0.632
 23 A"   62 A'   24 A"   63 A'   25 A"   64 A'   65 A'   26 A"                 
  0.647   0.701   0.716   0.773   0.802   0.863   0.896   0.905
 66 A'   67 A'   68 A'   69 A'   70 A'   71 A'   72 A'   73 A'                 
  1.046   1.141   1.290   1.324   1.334   1.396   1.472   1.485
 27 A"   28 A"   29 A"   74 A'   75 A'   30 A"   76 A'   77 A'                 
  1.563   1.639   1.688   1.811   1.915   1.930   2.004   2.021
 78 A'   31 A"   79 A'   80 A'   81 A'   32 A"   33 A"   82 A'                 
  2.041   2.096   2.171   2.275   2.420   2.618   2.645   2.663
 34 A"   83 A'   84 A'   85 A'   86 A'   87 A'   88 A'   35 A"                 
  2.799   2.831   2.984   3.087   3.473   3.900   3.957   3.982
 89 A'   36 A"   90 A'   91 A'   92 A'   93 A'   37 A"   94 A'                 
  3.991   4.008   4.014   4.061   4.086   4.168   4.228   4.350
 38 A"   39 A"   95 A'   40 A"   96 A'   97 A'   98 A'   99 A'                 
  4.407   5.989   6.026   6.075   6.604   7.543   7.577   7.659
100 A'   41 A"  101 A'  102 A'  103 A'   42 A"  104 A'  105 A'                 
 23.559  24.201  27.843  28.333  28.361  28.382  28.530  28.541
106 A'  107 A'  108 A'   43 A"  109 A'  110 A'   44 A"  111 A'                 
 28.550  28.587  28.675  47.881 127.878 127.900 127.929 151.641
 45 A"  112 A'  113 A'  114 A'   46 A"  115 A'  116 A'  117 A'                 
289.739 289.772 289.8831020.6641901.803
 47 A"  118 A'  119 A'  120 A'  121 A'                                         
 --------------------------------------------------------------

          Ground-State Mulliken Net Atomic Charges

     Atom                 Charge (a.u.)
  ----------------------------------------
      1 H                     0.196338
      2 Br                   -0.103120
      3 I                     0.066710
      4 H                     0.197117
      5 C                    -0.242191
      6 C                    -0.114854
  ----------------------------------------
  Sum of atomic charges =     0.000000

 -----------------------------------------------------------------
                    Cartesian Multipole Moments
 -----------------------------------------------------------------
    Charge (ESU x 10^10)
                 0.0000
    Dipole Moment (Debye)
         X       0.2489      Y       0.0555      Z       0.0000
       Tot       0.2551
    Quadrupole Moments (Debye-Ang)
        XX     -59.3711     XY       0.5182     YY     -56.7348
        XZ      -0.0000     YZ      -0.0000     ZZ     -61.3094
    Octopole Moments (Debye-Ang^2)
       XXX      12.6186    XXY       1.2305    XYY      -0.4926
       YYY       0.0505    XXZ      -0.0000    XYZ      -0.0000
       YYZ      -0.0000    XZZ       1.6547    YZZ       0.2028
       ZZZ       0.0000
    Hexadecapole Moments (Debye-Ang^3)
      XXXX   -1578.1570   XXXY      27.4883   XXYY    -305.4466
      XYYY       1.6846   YYYY    -100.6431   XXXZ      -0.0000
      XXYZ       0.0000   XYYZ      -0.0000   YYYZ      -0.0000
      XXZZ    -303.5315   XYZZ       1.2974   YYZZ     -32.4280
      XZZZ      -0.0000   YZZZ      -0.0000   ZZZZ     -81.1951
 -----------------------------------------------------------------
 Calculating MO derivatives via CPSCF
 D1JvT checksum  = 291168 17771.9774415868
 D1KAT checksum  = 681408 806.0910074545
   1         3          18      0.118787    0.034943
   2         3          18      0.013627    0.004773
   3         3          18      0.001793    0.000967
   4         6          15      0.000159    0.000093
   5        19           2      0.000010    0.000009
   6        21           0      0.000000    0.000000    Roots Converged
 Time for AOints: 10.3 s (CPU) 2.6 s (wall)
 ------------------------------------------------------------------------------
                     AOints        : Timing summary (seconds)
 ------------------------------------------------------------------------------
     job step          cpu (% of tot)      sys (% of tot)     wall (% of tot)
 ------------------------------------------------------------------------------
  cpscf_lag         0.5570E+02 (34.5)   0.6000E-05 (18.8)   0.1431E+02 (33.9)
  iterzp            0.9551E+02 (59.1)   0.2500E-04 (78.1)   0.2506E+02 (59.4)
  make_fx           0.0000E+00 ( 0.0)   0.0000E+00 ( 0.0)   0.0000E+00 ( 0.0)
  AOints            0.1028E+02 ( 6.4)   0.1000E-05 ( 3.1)   0.2613E+01 ( 6.2)
 ------------------------------------------------------------------------------
   Grand Totals     0.1617E+03          0.3200E-04          0.4218E+02
 ------------------------------------------------------------------------------
 Calculating analytic Hessian of the SCF energy
 Polarizability Matrix (a.u.)
            1           2           3
    1-124.6774060   1.4224944  -0.0000000
    2   1.4224944 -56.3210072  -0.0000000
    3  -0.0000000  -0.0000000 -48.3288449

 Direct stationary perturbation theory relativistic correction:

 rels  =     113.761081394366
 relv  =    -378.013362886199
 rel2e =      50.441734695626
 E_rel =    -213.810546796207

 Hessian of the SCF Energy
            1           2           3           4           5           6
    1   0.0587021   0.0482962  -0.0000000   0.0011040   0.0004654   0.0000000
    2   0.0482962   0.3570789  -0.0000000  -0.0004265   0.0010651   0.0000000
    3  -0.0000000  -0.0000000   0.0211956  -0.0000000   0.0000000  -0.0041640
    4   0.0011040  -0.0004265  -0.0000000   0.1910002   0.0375936   0.0000000
    5   0.0004654   0.0010651   0.0000000   0.0375936   0.0311413   0.0000000
    6   0.0000000   0.0000000  -0.0041640   0.0000000   0.0000000   0.0082325
    7  -0.0148918   0.0013166  -0.0000000  -0.0016909   0.0021454   0.0000000
    8  -0.0155652   0.0016973  -0.0000000   0.0019784   0.0006462  -0.0000000
    9   0.0000000   0.0000000   0.0016619  -0.0000000  -0.0000000   0.0036521
   10  -0.0027047   0.0022933   0.0000000  -0.0179590  -0.0199019  -0.0000000
   11   0.0020791  -0.0005046   0.0000000   0.0001768   0.0017841  -0.0000000
   12  -0.0000000  -0.0000000   0.0098271  -0.0000000  -0.0000000   0.0026681
   13  -0.0479138  -0.0442759   0.0000000  -0.0403055   0.0074659  -0.0000000
   14  -0.0599203  -0.3451663   0.0000000  -0.0038273   0.0073118  -0.0000000
   15   0.0000000   0.0000000  -0.0322022   0.0000000  -0.0000000   0.0064409
   16   0.0057042  -0.0072035   0.0000000  -0.1321489  -0.0277684  -0.0000000
   17   0.0246450  -0.0141703  -0.0000000  -0.0354950  -0.0419485   0.0000000
   18  -0.0000000   0.0000000   0.0036817  -0.0000000   0.0000000  -0.0168295
            7           8           9          10          11          12
    1  -0.0148918  -0.0155652   0.0000000  -0.0027047   0.0020791  -0.0000000
    2   0.0013166   0.0016973   0.0000000   0.0022933  -0.0005046  -0.0000000
    3  -0.0000000  -0.0000000   0.0016619   0.0000000   0.0000000   0.0098271
    4  -0.0016909   0.0019784  -0.0000000  -0.0179590   0.0001768  -0.0000000
    5   0.0021454   0.0006462  -0.0000000  -0.0199019   0.0017841  -0.0000000
    6   0.0000000  -0.0000000   0.0036521  -0.0000000  -0.0000000   0.0026681
    7   0.1135459   0.0320999   0.0000000   0.0006802  -0.0000637  -0.0000000
    8   0.0320999   0.0273633   0.0000000   0.0003761   0.0002843   0.0000000
    9   0.0000000   0.0000000   0.0050211  -0.0000000   0.0000000  -0.0032262
   10   0.0006802   0.0003761  -0.0000000   0.0609125   0.0445567   0.0000000
   11  -0.0000637   0.0002843   0.0000000   0.0445567   0.3594535   0.0000000
   12  -0.0000000   0.0000000  -0.0032262   0.0000000   0.0000000   0.0217114
   13  -0.0637414  -0.0241093  -0.0000000   0.0053899  -0.0064797  -0.0000000
   14  -0.0301100  -0.0347608  -0.0000000   0.0246547  -0.0133718  -0.0000000
   15   0.0000000  -0.0000000  -0.0109390  -0.0000000  -0.0000000   0.0031410
   16  -0.0339020   0.0052202   0.0000000  -0.0463190  -0.0402692   0.0000000
   17  -0.0053881   0.0047696   0.0000000  -0.0519788  -0.3476455   0.0000000
   18  -0.0000000   0.0000000   0.0038301   0.0000000  -0.0000000  -0.0341214
           13          14          15          16          17          18
    1  -0.0479138  -0.0599203   0.0000000   0.0057042   0.0246450  -0.0000000
    2  -0.0442759  -0.3451663   0.0000000  -0.0072035  -0.0141703   0.0000000
    3   0.0000000   0.0000000  -0.0322022   0.0000000  -0.0000000   0.0036817
    4  -0.0403055  -0.0038273   0.0000000  -0.1321489  -0.0354950  -0.0000000
    5   0.0074659   0.0073118  -0.0000000  -0.0277684  -0.0419485   0.0000000
    6  -0.0000000  -0.0000000   0.0064409  -0.0000000   0.0000000  -0.0168295
    7  -0.0637414  -0.0301100   0.0000000  -0.0339020  -0.0053881  -0.0000000
    8  -0.0241093  -0.0347608  -0.0000000   0.0052202   0.0047696   0.0000000
    9  -0.0000000  -0.0000000  -0.0109390   0.0000000   0.0000000   0.0038301
   10   0.0053899   0.0246547  -0.0000000  -0.0463190  -0.0519788   0.0000000
   11  -0.0064797  -0.0133718  -0.0000000  -0.0402692  -0.3476455  -0.0000000
   12  -0.0000000  -0.0000000   0.0031410   0.0000000   0.0000000  -0.0341214
   13   0.4346753  -0.1689263   0.0000000  -0.2881045   0.2363253  -0.0000000
   14  -0.1689263   0.7330970   0.0000000   0.2381293  -0.3471099  -0.0000000
   15   0.0000000   0.0000000   0.0750246  -0.0000000  -0.0000000  -0.0414652
   16  -0.2881045   0.2381293  -0.0000000   0.4947702  -0.1681084   0.0000000
   17   0.2363253  -0.3471099  -0.0000000  -0.1681084   0.7461045   0.0000000
   18  -0.0000000  -0.0000000  -0.0414652   0.0000000   0.0000000   0.0849044
 Gradient time:  CPU 235.95 s  wall 61.75 s
 **********************************************************************
 **                                                                  **
 **                       VIBRATIONAL ANALYSIS                       **
 **                       --------------------                       **
 **                                                                  **
 **        VIBRATIONAL FREQUENCIES (CM**-1) AND NORMAL MODES         **
 **     FORCE CONSTANTS (mDYN/ANGSTROM) AND REDUCED MASSES (AMU)     **
 **                  INFRARED INTENSITIES (KM/MOL)                   **
 **                                                                  **
 **********************************************************************


 Mode:                 1                      2                      3
 Frequency:       153.74                 163.17                 200.49
 Force Cnst:      0.1028                 0.2540                 0.2089
 Red. Mass:       7.3826                16.1914                 8.8203
 IR Active:          YES                    YES                    YES
 IR Intens:        0.020                  0.218                  0.567
 Raman Active:       YES                    YES                    YES
               X      Y      Z        X      Y      Z        X      Y      Z
 H         -0.000  0.000  0.390    0.115 -0.420  0.000   -0.270  0.464 -0.000
 Br        -0.000 -0.000 -0.086    0.266  0.061 -0.000    0.151 -0.078  0.000
 I          0.000 -0.000 -0.049   -0.205  0.038 -0.000   -0.080 -0.044  0.000
 H         -0.000  0.000  0.581    0.462 -0.353  0.000   -0.164  0.487 -0.000
 C         -0.000  0.000  0.492    0.127 -0.423  0.000   -0.084  0.430 -0.000
 C         -0.000  0.000  0.508    0.243 -0.317  0.000   -0.034  0.466 -0.000
 TransDip  -0.000  0.000 -0.005   -0.004 -0.014 -0.000    0.002  0.024  0.000

 Mode:                 4                      5                      6
 Frequency:       585.68                 726.37                 751.88
 Force Cnst:      1.4698                 1.4055                 0.5942
 Red. Mass:       7.2727                 4.5215                 1.7839
 IR Active:          YES                    YES                    YES
 IR Intens:       48.817                 21.456                  0.473
 Raman Active:       YES                    YES                    YES
               X      Y      Z        X      Y      Z        X      Y      Z
 H          0.657  0.232  0.000   -0.474 -0.144 -0.000   -0.000 -0.000  0.720
 Br        -0.076 -0.007 -0.000   -0.051 -0.026  0.000   -0.000 -0.000 -0.005
 I         -0.043 -0.018 -0.000    0.002  0.008 -0.000    0.000  0.000  0.002
 H          0.044  0.023 -0.000    0.627  0.249  0.000    0.000  0.000 -0.641
 C          0.598  0.242 -0.000   -0.100 -0.210  0.000   -0.000 -0.000 -0.185
 C          0.296 -0.022  0.000    0.401  0.284 -0.000    0.000  0.000  0.190
 TransDip   0.224  0.002 -0.000    0.148  0.006 -0.000    0.000  0.000  0.022

 Mode:                 7                      8                      9
 Frequency:       940.51                1174.79                1279.79
 Force Cnst:      0.5639                 0.8812                 1.1199
 Red. Mass:       1.0821                 1.0836                 1.1605
 IR Active:          YES                    YES                    YES
 IR Intens:       55.307                 54.382                  0.669
 Raman Active:       YES                    YES                    YES
               X      Y      Z        X      Y      Z        X      Y      Z
 H         -0.000 -0.000  0.685    0.784 -0.119  0.000   -0.561  0.175  0.000
 Br        -0.000 -0.000 -0.000   -0.001 -0.003 -0.000   -0.002 -0.002 -0.000
 I         -0.000  0.000 -0.000   -0.001 -0.002 -0.000    0.001  0.001 -0.000
 H         -0.000  0.000  0.724    0.601 -0.056  0.000    0.777 -0.193  0.000
 C          0.000 -0.000 -0.052   -0.061  0.016  0.000    0.032  0.076 -0.000
 C          0.000  0.000 -0.063   -0.037  0.037 -0.000   -0.049 -0.067 -0.000
 TransDip   0.000  0.000  0.238   -0.203 -0.121  0.000   -0.018 -0.019  0.000

 Mode:                10                     11                     12
 Frequency:      1603.14                3222.01                3228.58
 Force Cnst:     11.6958                 6.6665                 6.7506
 Red. Mass:       7.7239                 1.0899                 1.0992
 IR Active:          YES                    YES                    YES
 IR Intens:        5.035                 10.447                  2.437
 Raman Active:       YES                    YES                    YES
               X      Y      Z        X      Y      Z        X      Y      Z
 H          0.225  0.363 -0.000    0.151  0.946 -0.000   -0.044 -0.264  0.000
 Br        -0.003  0.001  0.000    0.000  0.000  0.000    0.000  0.000 -0.000
 I         -0.000 -0.001 -0.000    0.000  0.000  0.000    0.000 -0.000 -0.000
 H         -0.276 -0.361  0.000    0.039  0.272 -0.000    0.140  0.949  0.000
 C         -0.405  0.360  0.000   -0.009 -0.083  0.000   -0.004  0.029  0.000
 C          0.431 -0.363 -0.000   -0.008 -0.020 -0.000   -0.005 -0.086 -0.000
 TransDip   0.071 -0.010  0.000   -0.079  0.067 -0.000   -0.041  0.028  0.000

 STANDARD THERMODYNAMIC QUANTITIES AT   298.15 K  AND     1.00 ATM

   This Molecule has  0 Imaginary Frequencies
   Zero point vibrational energy:       20.057 kcal/mol

   Atom    1 Element H  Has Mass    1.00783
   Atom    2 Element Br Has Mass   78.91830
   Atom    3 Element I  Has Mass  126.90440
   Atom    4 Element H  Has Mass    1.00783
   Atom    5 Element C  Has Mass   12.00000
   Atom    6 Element C  Has Mass   12.00000
   Molecular Mass:   231.838360 amu
   Principal axes and moments of inertia in amu*Bohr^2:
                             1           2           3
    Eigenvalues --       35.62608  4139.20615  4174.83223
          X               1.00000    -0.00167     0.00000
          Y               0.00167     1.00000     0.00000
          Z              -0.00000    -0.00000     1.00000
   Rotational Symmetry Number is   1
   The Molecule is an Asymmetric Top
   Translational Enthalpy:        0.889 kcal/mol
   Rotational Enthalpy:           0.889 kcal/mol
   Vibrational Enthalpy:         21.476 kcal/mol
   gas constant (RT):             0.592 kcal/mol
   Translational Entropy:        42.224  cal/mol.K
   Rotational Entropy:           27.911  cal/mol.K
   Vibrational Entropy:           8.470  cal/mol.K

   Total Enthalpy:               23.846 kcal/mol
   Total Entropy:                78.606  cal/mol.K

 ======================================================================

 STANDARD THERMODYNAMIC QUANTITIES FOR ANHARMONIC VIBRATION -- TOSH

   Zero point vibrational energy: ************ kcal/mol

   Vibrational Enthalpy:       Infinity kcal/mol
   Vibrational Entropy:             NaN  cal/mol.K

   Total Enthalpy:             Infinity kcal/mol
   Total Entropy:                   NaN  cal/mol.K

 ======================================================================

 STANDARD THERMODYNAMIC QUANTITIES FOR ANHARMONIC VIBRATION -- VPT2

   Zero point vibrational energy: ************ kcal/mol

   Vibrational Enthalpy:       Infinity kcal/mol
   Vibrational Entropy:             NaN  cal/mol.K

   Total Enthalpy:             Infinity kcal/mol
   Total Entropy:                   NaN  cal/mol.K

 ======================================================================

Archival summary:
1\1\TWL01\FREQ\ProcedureUnspecified\BasisUnspecified\1r122\taweetha\TueAug2805:51:442018TueAug2805:51:442018\0\\#,FREQ,ProcedureUnspecified,BasisUnspecified,\\0,1\I\C,1,2.11372\H,2,1.08098,1,114.237\C,2,1.32307,1,121.361,3,-180,0\H,4,1.08064,2,125.318,1,-0,0\Br,4,1.90903,2,121.725,1,180,0\\\@

 Total job time:  69.24s(wall), 263.76s(cpu) 
 Tue Aug 28 05:51:44 2018

        *************************************************************
        *                                                           *
        *  Thank you very much for using Q-Chem.  Have a nice day.  *
        *                                                           *
        *************************************************************
