# Supplementary material for: Geometric and energetic data from ab initio calculations of haloethene, haloimine, halomethylenephosphine, haloiminophosphine, halodiazene, halodiphosphene and halocyclopropane
Source: Data Brief. 2019 Nov 2;27:104738. doi: 10.1016/j.dib.2019.104738 (PMC6861602; doi:10.1016/j.dib.2019.104738)
Supplement: Multimedia component 2 [file mmc2.zip › CC/B3LYP/HICCBrI.out]

Q-Chem Developer Version!
                  Welcome to Q-Chem
     A Quantum Leap Into The Future Of Chemistry


 Q-Chem 5.1, Q-Chem, Inc., Pleasanton, CA (2018)

 Yihan Shao,  Zhengting Gan,  E. Epifanovsky,  A. T. B. Gilbert,  M. Wormit,  
 J. Kussmann,  A. W. Lange,  A. Behn,  Jia Deng,  Xintian Feng,  D. Ghosh,  
 M. Goldey,  P. R. Horn,  L. D. Jacobson,  I. Kaliman,  T. Kus,  A. Landau,  
 Jie Liu,  E. I. Proynov,  R. M. Richard,  R. P. Steele,  E. J. Sundstrom,  
 H. L. Woodcock III,  P. M. Zimmerman,  D. Zuev,  B. Albrecht,  E. Alguire,  
 S. A. Baeppler,  D. Barton,  Z. Benda,  Y. A. Bernard,  E. J. Berquist,  
 K. B. Bravaya,  H. Burton,  D. Casanova,  Chun-Min Chang,  Yunqing Chen,  
 A. Chien,  K. D. Closser,  M. P. Coons,  S. Coriani,  S. Dasgupta,  
 A. L. Dempwolff,  M. Diedenhofen,  Hainam Do,  R. G. Edgar,  Po-Tung Fang,  
 S. Faraji,  S. Fatehi,  Qingguo Feng,  K. D. Fenk,  J. Fosso-Tande,  
 Qinghui Ge,  A. Ghysels,  G. Gidofalvi,  J. Gomes,  J. Gonthier,  A. Gunina,  
 D. Hait,  M. W. D. Hanson-Heine,  P. H. P. Harbach,  A. W. Hauser,  
 J. E. Herr,  E. G. Hohenstein,  Z. C. Holden,  Kerwin Hui,  B. C. Huynh,  
 T.-C. Jagau,  Hyunjun Ji,  B. Kaduk,  K. Khistyaev,  Jaehoon Kim,  
 P. Klunzinger,  K. Koh,  D. Kosenkov,  L. Koulias,  T. Kowalczyk,  
 C. M. Krauter,  A. Kunitsa,  Ka Un Lao,  A. Laurent,  K. V. Lawler,  
 Joonho Lee,  D. Lefrancois,  S. Lehtola,  D. S. Levine,  Yi-Pei Li,  
 You-Sheng Lin,  Fenglai Liu,  E. Livshits,  A. Luenser,  P. Manohar,  
 E. Mansoor,  S. F. Manzer,  Shan-Ping Mao,  Yuezhi Mao,  N. Mardirossian,  
 A. V. Marenich,  T. Markovich,  L. A. Martinez-Martinez,  S. A. Maurer,  
 N. J. Mayhall,  S. C. McKenzie,  J.-M. Mewes,  A. F. Morrison,  
 J. W. Mullinax,  K. Nanda,  T. S. Nguyen-Beck,  R. Olivares-Amaya,  
 J. A. Parkhill,  T. M. Perrine,  F. Plasser,  P. Pokhilko,  S. Prager,  
 A. Prociuk,  E. Ramos,  D. R. Rehn,  F. Rob,  M. Schneider,  N. Sergueev,  
 S. M. Sharada,  S. Sharma,  D. W. Small,  T. Stauch,  T. Stein,  
 Yu-Chuan Su,  A. J. W. Thom,  A. Tkatchenko,  T. Tsuchimochi,  N. M. Tubman,  
 L. Vogt,  M. L. Vidal,  O. Vydrov,  M. A. Watson,  J. Wenzel,  
 M. de Wergifosse,  T. A. Wesolowski,  A. White,  J. Witte,  A. Yamada,  
 Jun Yang,  K. Yao,  S. Yeganeh,  S. R. Yost,  Zhi-Qiang You,  A. Zech,  
 Igor Ying Zhang,  Xing Zhang,  Yan Zhao,  Ying Zhu,  B. R. Brooks,  
 G. K. L. Chan,  C. J. Cramer,  M. S. Gordon,  W. J. Hehre,  A. Klamt,  
 M. W. Schmidt,  C. D. Sherrill,  D. G. Truhlar,  A. Aspuru-Guzik,  R. Baer,  
 A. T. Bell,  N. A. Besley,  Jeng-Da Chai,  A. E. DePrince, III,  
 R. A. DiStasio Jr.,  A. Dreuw,  B. D. Dunietz,  T. R. Furlani,  
 Chao-Ping Hsu,  Yousung Jung,  Jing Kong,  D. S. Lambrecht,  WanZhen Liang,  
 C. Ochsenfeld,  V. A. Rassolov,  L. V. Slipchenko,  J. E. Subotnik,  
 T. Van Voorhis,  J. M. Herbert,  A. I. Krylov,  P. M. W. Gill,  M. Head-Gordon

 Contributors to earlier versions of Q-Chem not listed above: 
 R. D. Adamson,  B. Austin,  J. Baker,  G. J. O. Beran,  K. Brandhorst,  
 S. T. Brown,  E. F. C. Byrd,  A. K. Chakraborty,  C.-L. Cheng,  
 Siu Hung Chien,  D. M. Chipman,  D. L. Crittenden,  H. Dachsel,  
 R. J. Doerksen,  A. D. Dutoi,  L. Fusti-Molnar,  W. A. Goddard III,  
 A. Golubeva-Zadorozhnaya,  S. R. Gwaltney,  G. Hawkins,  A. Heyden,  
 S. Hirata,  G. Kedziora,  F. J. Keil,  C. Kelley,  Jihan Kim,  R. A. King,  
 R. Z. Khaliullin,  P. P. Korambath,  W. Kurlancheek,  A. M. Lee,  M. S. Lee,  
 S. V. Levchenko,  Ching Yeh Lin,  D. Liotard,  R. C. Lochan,  I. Lotan,  
 P. E. Maslen,  N. Nair,  D. P. O'Neill,  D. Neuhauser,  E. Neuscamman,  
 C. M. Oana,  R. Olson,  B. Peters,  R. Peverati,  P. A. Pieniazek,  
 Y. M. Rhee,  J. Ritchie,  M. A. Rohrdanz,  E. Rosta,  N. J. Russ,  
 H. F. Schaefer III,  N. E. Schultz,  N. Shenvi,  A. C. Simmonett,  A. Sodt,  
 D. Stuck,  K. S. Thanthiriwatte,  V. Vanovschi,  Tao Wang,  A. Warshel,  
 C. F. Williams,  Q. Wu,  X. Xu,  W. Zhang

 Please cite Q-Chem as follows:
 Y. Shao et al., Mol. Phys. 113, 184-215 (2015)
 DOI: 10.1080/00268976.2014.952696

 Q-Chem 5.1.1 for Intel X86 EM64T Linux

 Parts of Q-Chem use Armadillo 8.300.2 (Tropical Shenanigans).
 http://arma.sourceforge.net/

 Q-Chem begins on Tue Aug 28 05:51:45 2018  

Host: 
0

     Scratch files written to /scratch/taweetham/qchem13072//
Input Ideriv = 2
Curr. Ideriv = -1
Max.  Ideriv = 2

Checking the input file for inconsistencies... 	...done.

--------------------------------------------------------------
User input:
--------------------------------------------------------------
inp/HBrII.inp
$molecule
0	1
H	-2.0	1.0	0.0
Br	2.0	1.0	0.0
I	-2.0	-1.0	0.0
I	2.0	-1.0	0.0
C	-1.0	0.0	0.0
C	1.0	0.0	0.0
$end
$rem
   JOB_TYPE		OPTIMIZATION
   BASIS		6-311++G**
   EXCHANGE		B3LYP
$end

--------------------------------------------------------------
 ----------------------------------------------------------------
             Standard Nuclear Orientation (Angstroms)
    I     Atom           X                Y                Z
 ----------------------------------------------------------------
    1      H       2.0821083802     1.9343564294     0.0000000000
    2      Br     -1.8288915162     1.0952617918     0.0000000000
    3      I       2.5016556990    -0.0211435187    -0.0000000000
    4      I      -1.4093441973    -0.8602381564    -0.0000000000
    5      C       1.3141320655     0.7468327959     0.0000000000
    6      C      -0.6413678827     0.3272854771     0.0000000000
 ----------------------------------------------------------------
 Molecular Point Group                 Cs    NOp =  2
 Largest Abelian Subgroup              Cs    NOp =  2
 Nuclear Repulsion Energy =  1577.7539215289 hartrees
 There are       77 alpha and       77 beta electrons
 Requested basis set is 6-311++G(d,p)
 There are 84 shells and 223 basis functions

 Total QAlloc Memory Limit   2000 MB
 Mega-Array Size       188 MB
 MEM_STATIC part       192 MB
 A cutoff of  1.0D-11 yielded   2699 shell pairs
 There are     20076 function pairs (     22843 Cartesian)

 -------------------------------------------------------
 OpenMP Integral Computing Module                       
 Release: version 1.0, May 2013, Q-Chem Inc. Pittsburgh 
 -------------------------------------------------------
 Integral Job Info:
 Integral job number is                      11
 Integral operator is                         1
 short-range coefficients                     0
 long-range coefficients              100000000
 Omega coefficients                           0
 if combine SR and LR in K                    0
 Integral screening is                        0
 Integral computing path is                   2
 max size of driver memory is            800000
 size of driver memory is                593474
 size of scratch memory is             29623520
 max col of scratch BK array               1296
 max len of scratch array in speh3          155
 max len of scratch index in speh4           18
 max int batch size is                      520
 min int batch size is                       52
 fixed nKL is                                45
 max L of basis functions is                  2
 order of int derivative is                   0
 number of shells is                         84
 number of basis is                         238
 number of cartesian basis is               238
 number of contracted shell pairs          2699
 number of primitive shell pairs           5576
 maxK2 (contraction) of shell pair           36
 max number of K2 of shell pair               1
 max number of CS2 of shell pair            413
 max number of PS2 of shell pair            413
 mem total for path MDJ                  547164
 -------------------------------------------------------
 Smallest overlap matrix eigenvalue = 1.62E-04

 Scale SEOQF with 1.000000e-01/1.000000e-01/1.000000e-01

 Standard Electronic Orientation quadrupole field applied
 Nucleus-field energy     =     0.0000000268 hartrees
 Guess from superposition of atomic densities
 Warning:  Energy on first SCF cycle will be non-variational
 SAD guess density has 154.000000 electrons

 -----------------------------------------------------------------------
  General SCF calculation program by
  Eric Jon Sundstrom, Paul Horn, Yuezhi Mao, Dmitri Zuev, Alec White,
  David Stuck, Shaama M.S., Shane Yost, Joonho Lee, David Small,
  Daniel Levine, Susi Lehtola, Hugh Burton, Evgeny Epifanovsky
 -----------------------------------------------------------------------
 Exchange:     0.2000 Hartree-Fock + 0.0800 Slater + 0.7200 B88
 Correlation:  0.1900 VWN1RPA + 0.8100 LYP
 Using SG-1 standard quadrature grid
 using 4 threads for integral computing
 -------------------------------------------------------
 OpenMP Integral computing Module                
 Release: version 2.0, May 2017, Q-Chem Inc. Pleasanton 
 -------------------------------------------------------
 -------------------------------------------------------
 OpenMP BLAS3 based DFT computing Module                
 Release: version 1.0, May 2013, Q-Chem Inc. Pittsburgh 
 -------------------------------------------------------
 A restricted SCF calculation will be
 performed using DIIS
 SCF converges when DIIS error is below 1.0e-08
 ---------------------------------------
  Cycle       Energy         DIIS error
 ---------------------------------------
    1  -16493.9559070266      1.01e-01  
    2  -16487.6758466093      1.04e-02  
    3  -16483.9704632386      2.34e-02  
    4  -16488.2589615090      3.72e-03  
    5  -16487.9670155001      6.15e-03  
    6  -16488.3165359651      1.78e-03  
    7  -16488.3356137778      5.36e-04  
    8  -16488.3373463141      2.98e-04  
    9  -16488.3381920906      1.17e-04  
   10  -16488.3382869274      5.91e-05  
   11  -16488.3383174092      2.25e-05  
   12  -16488.3383208704      9.48e-06  
   13  -16488.3383216848      2.29e-06  
   14  -16488.3383217314      1.09e-06  
   15  -16488.3383217421      2.67e-07  
   16  -16488.3383217427      8.16e-08  
   17  -16488.3383217426      2.39e-08  
   18  -16488.3383217428      1.18e-08  
   19  -16488.3383217427      4.99e-09  Convergence criterion met
 ---------------------------------------
 SCF time:   CPU 110.82s  wall 29.00s 
 SCF   energy in the final basis set =   -16488.3383217427
 Total energy in the final basis set =   -16488.3383217427

 --------------------------------------------------------------
             Orbital Energies (a.u.) and Symmetries
 --------------------------------------------------------------

 Alpha MOs, Restricted
 -- Occupied --                  
*******-1165.87 -482.86 -176.34 -176.31 -165.75 -165.75 -165.75
  1 A'    2 A'    3 A'    4 A'    5 A'    1 A"    6 A'    7 A'                 
-165.72 -165.72 -165.71  -62.52  -56.34  -56.34  -56.34  -35.85
  2 A"    8 A'    9 A'   10 A'   11 A'   12 A'    3 A"   13 A'                 
-35.819 -31.337 -31.336 -31.336 -31.309 -31.308 -31.307 -22.988
 14 A'    4 A"   15 A'   16 A'   17 A'    5 A"   18 A'   19 A'                 
-22.988 -22.987 -22.986 -22.986 -22.959 -22.959 -22.958 -22.958
  6 A"    7 A"   20 A'   21 A'   22 A'    8 A"   23 A'    9 A"                 
-22.957 -10.268 -10.234  -8.749  -6.582  -6.568  -6.565  -6.413
 24 A'   25 A'   26 A'   27 A'   28 A'   29 A'   10 A"   30 A'                 
 -6.391  -4.829  -4.812  -4.811  -4.809  -4.788  -4.786  -2.697
 31 A'   32 A'   11 A"   33 A'   34 A'   35 A'   12 A"   36 A'                 
 -2.692  -2.688  -2.677  -2.676  -2.118  -2.101  -2.092  -2.090
 37 A'   13 A"   38 A'   14 A"   39 A'   40 A'   15 A"   41 A'                 
 -2.079  -2.076  -2.076  -2.071  -2.053  -2.052  -1.135  -0.904
 42 A'   43 A'   16 A"   17 A"   44 A'   18 A"   45 A'   46 A'                 
 -0.744  -0.598  -0.539  -0.531  -0.522  -0.464  -0.428  -0.416
 47 A'   48 A'   19 A"   49 A'   50 A'   51 A'   20 A"   52 A'                 
 -0.363  -0.268  -0.241  -0.176  -0.142
 53 A'   21 A"   54 A'   22 A"   55 A'                                         
 -- Virtual --                   
 -0.109  -0.078  -0.049   0.006   0.019   0.036   0.041   0.044
 23 A"   56 A'   57 A'   58 A'   59 A'   24 A"   60 A'   61 A'                 
  0.055   0.068   0.076   0.081   0.089   0.104   0.113   0.137
 62 A'   63 A'   25 A"   64 A'   26 A"   65 A'   66 A'   67 A'                 
  0.161   0.166   0.183   0.236   0.251   0.269   0.297   0.301
 68 A'   69 A'   70 A'   27 A"   71 A'   28 A"   72 A'   29 A"                 
  0.304   0.328   0.346   0.349   0.363   0.377   0.405   0.425
 73 A'   74 A'   30 A"   75 A'   76 A'   31 A"   77 A'   78 A'                 
  0.450   0.454   0.472   0.483   0.492   0.508   0.527   0.544
 32 A"   79 A'   33 A"   80 A'   34 A"   81 A'   82 A'   35 A"                 
  0.549   0.589   0.612   0.652   0.682   0.688   0.729   0.734
 83 A'   84 A'   85 A'   86 A'   87 A'   36 A"   37 A"   88 A'                 
  0.778   0.795   0.909   0.982   1.000   1.091   1.134   1.144
 89 A'   90 A'   91 A'   92 A'   93 A'   94 A'   38 A"   95 A'                 
  1.268   1.275   1.300   1.314   1.372   1.382   1.397   1.404
 39 A"   96 A'   97 A'   40 A"   98 A'   99 A'  100 A'   41 A"                 
  1.456   1.502   1.507   1.602   1.630   1.707   1.718   1.828
101 A'   42 A"   43 A"  102 A'   44 A"  103 A'  104 A'  105 A'                 
  1.934   1.935   2.033   2.061   2.170   2.557   2.609   2.658
106 A'   45 A"  107 A'  108 A'  109 A'  110 A'   46 A"   47 A"                 
  2.811   3.019   3.046   3.283   3.911   3.940   3.954   3.976
111 A'  112 A'  113 A'  114 A'   48 A"   49 A"  115 A'   50 A"                 
  3.997   4.021   4.057   4.067   4.092   4.108   4.192   4.248
 51 A"  116 A'  117 A'   52 A"  118 A'   53 A"  119 A'  120 A'                 
  4.443   4.555   4.572   4.652   4.729   5.968   6.021   6.053
121 A'  122 A'  123 A'  124 A'  125 A'   54 A"   55 A"  126 A'                 
  6.093   6.158   6.211   6.866   7.495   7.609   7.755  23.541
127 A'  128 A'  129 A'  130 A'   56 A"  131 A'  132 A'  133 A'                 
 23.736  27.911  28.082  28.314  28.357  28.375  28.398  28.418
134 A'  135 A'  136 A'   57 A"   58 A"  137 A'  138 A'  139 A'                 
 28.445  28.490  28.511  28.533  28.539  28.568  28.586  28.625
140 A'   59 A"  141 A'   60 A"   61 A"  142 A'   62 A"  143 A'                 
 28.714  28.893  28.960  48.094 127.864 127.907 127.925 127.959
144 A'  145 A'  146 A'  147 A'   63 A"   64 A"  148 A'  149 A'                 
127.981 128.034 151.715 151.872 289.722 289.833 290.0251020.967
150 A'  151 A'  152 A'  153 A'   65 A"  154 A'  155 A'  156 A'                 
*******1902.057
157 A'  158 A'                                                                 

 Beta MOs, Restricted
 -- Occupied --                  
*******-1165.87 -482.86 -176.34 -176.31 -165.75 -165.75 -165.75
  1 A'    2 A'    3 A'    4 A'    5 A'    1 A"    6 A'    7 A'                 
-165.72 -165.72 -165.71  -62.52  -56.34  -56.34  -56.34  -35.85
  2 A"    8 A'    9 A'   10 A'   11 A'   12 A'    3 A"   13 A'                 
-35.819 -31.337 -31.336 -31.336 -31.309 -31.308 -31.307 -22.988
 14 A'    4 A"   15 A'   16 A'   17 A'    5 A"   18 A'   19 A'                 
-22.988 -22.987 -22.986 -22.986 -22.959 -22.959 -22.958 -22.958
  6 A"    7 A"   20 A'   21 A'   22 A'    8 A"   23 A'    9 A"                 
-22.957 -10.268 -10.234  -8.749  -6.582  -6.568  -6.565  -6.413
 24 A'   25 A'   26 A'   27 A'   28 A'   29 A'   10 A"   30 A'                 
 -6.391  -4.829  -4.812  -4.811  -4.809  -4.788  -4.786  -2.697
 31 A'   32 A'   11 A"   33 A'   34 A'   35 A'   12 A"   36 A'                 
 -2.692  -2.688  -2.677  -2.676  -2.118  -2.101  -2.092  -2.090
 37 A'   13 A"   38 A'   14 A"   39 A'   40 A'   15 A"   41 A'                 
 -2.079  -2.076  -2.076  -2.071  -2.053  -2.052  -1.135  -0.904
 42 A'   43 A'   16 A"   17 A"   44 A'   18 A"   45 A'   46 A'                 
 -0.744  -0.598  -0.539  -0.531  -0.522  -0.464  -0.428  -0.416
 47 A'   48 A'   19 A"   49 A'   50 A'   51 A'   20 A"   52 A'                 
 -0.363  -0.268  -0.241  -0.176  -0.142
 53 A'   21 A"   54 A'   22 A"   55 A'                                         
 -- Virtual --                   
 -0.109  -0.078  -0.049   0.006   0.019   0.036   0.041   0.044
 23 A"   56 A'   57 A'   58 A'   59 A'   24 A"   60 A'   61 A'                 
  0.055   0.068   0.076   0.081   0.089   0.104   0.113   0.137
 62 A'   63 A'   25 A"   64 A'   26 A"   65 A'   66 A'   67 A'                 
  0.161   0.166   0.183   0.236   0.251   0.269   0.297   0.301
 68 A'   69 A'   70 A'   27 A"   71 A'   28 A"   72 A'   29 A"                 
  0.304   0.328   0.346   0.349   0.363   0.377   0.405   0.425
 73 A'   74 A'   30 A"   75 A'   76 A'   31 A"   77 A'   78 A'                 
  0.450   0.454   0.472   0.483   0.492   0.508   0.527   0.544
 32 A"   79 A'   33 A"   80 A'   34 A"   81 A'   82 A'   35 A"                 
  0.549   0.589   0.612   0.652   0.682   0.688   0.729   0.734
 83 A'   84 A'   85 A'   86 A'   87 A'   36 A"   37 A"   88 A'                 
  0.778   0.795   0.909   0.982   1.000   1.091   1.134   1.144
 89 A'   90 A'   91 A'   92 A'   93 A'   94 A'   38 A"   95 A'                 
  1.268   1.275   1.300   1.314   1.372   1.382   1.397   1.404
 39 A"   96 A'   97 A'   40 A"   98 A'   99 A'  100 A'   41 A"                 
  1.456   1.502   1.507   1.602   1.630   1.707   1.718   1.828
101 A'   42 A"   43 A"  102 A'   44 A"  103 A'  104 A'  105 A'                 
  1.934   1.935   2.033   2.061   2.170   2.557   2.609   2.658
106 A'   45 A"  107 A'  108 A'  109 A'  110 A'   46 A"   47 A"                 
  2.811   3.019   3.046   3.283   3.911   3.940   3.954   3.976
111 A'  112 A'  113 A'  114 A'   48 A"   49 A"  115 A'   50 A"                 
  3.997   4.021   4.057   4.067   4.092   4.108   4.192   4.248
 51 A"  116 A'  117 A'   52 A"  118 A'   53 A"  119 A'  120 A'                 
  4.443   4.555   4.572   4.652   4.729   5.968   6.021   6.053
121 A'  122 A'  123 A'  124 A'  125 A'   54 A"   55 A"  126 A'                 
  6.093   6.158   6.211   6.866   7.495   7.609   7.755  23.541
127 A'  128 A'  129 A'  130 A'   56 A"  131 A'  132 A'  133 A'                 
 23.736  27.911  28.082  28.314  28.357  28.375  28.398  28.418
134 A'  135 A'  136 A'   57 A"   58 A"  137 A'  138 A'  139 A'                 
 28.445  28.490  28.511  28.533  28.539  28.568  28.586  28.625
140 A'   59 A"  141 A'   60 A"   61 A"  142 A'   62 A"  143 A'                 
 28.714  28.893  28.960  48.094 127.864 127.907 127.925 127.959
144 A'  145 A'  146 A'  147 A'   63 A"   64 A"  148 A'  149 A'                 
127.981 128.034 151.715 151.872 289.722 289.833 290.0251020.967
150 A'  151 A'  152 A'  153 A'   65 A"  154 A'  155 A'  156 A'                 
*******1902.057
157 A'  158 A'                                                                 
 --------------------------------------------------------------

          Ground-State Mulliken Net Atomic Charges

     Atom                 Charge (a.u.)
  ----------------------------------------
      1 H                     0.122304
      2 Br                   -0.043418
      3 I                     0.714919
      4 I                     0.312598
      5 C                    -0.750046
      6 C                    -0.356357
  ----------------------------------------
  Sum of atomic charges =     0.000000

 -----------------------------------------------------------------
                    Cartesian Multipole Moments
 -----------------------------------------------------------------
    Charge (ESU x 10^10)
                 0.0000
    Dipole Moment (Debye)
         X       2.0113      Y       1.0905      Z      -0.0000
       Tot       2.2880
    Quadrupole Moments (Debye-Ang)
        XX     -76.4435     XY       3.3424     YY     -92.2709
        XZ       0.0000     YZ      -0.0000     ZZ     -85.3555
    Octopole Moments (Debye-Ang^2)
       XXX       4.0917    XXY       4.3400    XYY       6.4170
       YYY      -8.0613    XXZ      -0.0000    XYZ       0.0000
       YYZ      -0.0000    XZZ      -0.7393    YZZ      -1.9935
       ZZZ      -0.0000
    Hexadecapole Moments (Debye-Ang^3)
      XXXX   -1841.0509   XXXY      -4.6282   XXYY    -379.8009
      XYYY      16.0519   YYYY    -470.3627   XXXZ       0.0000
      XXYZ      -0.0000   XYYZ       0.0000   YYYZ      -0.0000
      XXZZ    -342.1803   XYZZ      -2.2763   YYZZ     -97.2485
      XZZZ       0.0000   YZZZ      -0.0000   ZZZZ    -111.2552
 -----------------------------------------------------------------
 Calculating analytic gradient of the SCF energy
 Gradient of SCF Energy
            1           2           3           4           5           6
    1   0.1076630   0.5395818  -0.9720676   0.4316622   0.9626601  -1.0694994
    2   0.0110412  -0.9073136   0.7227481   1.5265150  -0.7106146  -0.6423761
    3   0.0000000  -0.0000000   0.0000000  -0.0000000  -0.0000000   0.0000000
 Max gradient component =       1.527E+00
 RMS gradient           =       6.707E-01
 Gradient time:  CPU 21.82 s  wall 5.57 s
 Geometry Optimization Parameters
   NAtoms,    NIC,     NZ,  NCons,   NDum,   NFix, NCnnct, MaxDiis
        6      37       0       0       0       0       0       0


** GEOMETRY OPTIMIZATION IN DELOCALIZED INTERNAL COORDINATES **
   Searching for a Minimum

   Optimization Cycle:   1

                       Coordinates (Angstroms)
     ATOM                X               Y               Z
      1  H         2.0821083802    1.9343564294    0.0000000000
      2  Br       -1.8288915162    1.0952617918    0.0000000000
      3  I         2.5016556990   -0.0211435187    0.0000000000
      4  I        -1.4093441973   -0.8602381564    0.0000000000
      5  C         1.3141320655    0.7468327959    0.0000000000
      6  C        -0.6413678827    0.3272854771    0.0000000000
   Point Group: cs    Number of degrees of freedom:     9


   Energy is -16488.338321743


 Attempting to Generate Delocalized Internal Coordinates

 ** Taking Steepest Descent Step **
 Calculated Step too Large.  Step scaled by  0.178397
 Step Taken.  Stepsize is  0.300000

                             Maximum     Tolerance    Cnvgd?
         Gradient           0.998591      0.000300      NO
         Displacement       0.178146      0.001200      NO
         Energy change     *********      0.000001      NO


 New Cartesian Coordinates Obtained by Inverse Iteration

 Displacement from previous Coordinates is:  0.231977
 ----------------------------------------------------------------
             Standard Nuclear Orientation (Angstroms)
    I     Atom           X                Y                Z
 ----------------------------------------------------------------
    1      H       2.0815738748     1.9308600372     0.0000000000
    2      Br     -1.8645558066     1.1226188216     0.0000000000
    3      I       2.5857346635    -0.0308105782     0.0000000000
    4      I      -1.4608786183    -0.9103846377     0.0000000000
    5      C       1.3109748704     0.7653245702     0.0000000000
    6      C      -0.6345564353     0.3447466062     0.0000000000
 ----------------------------------------------------------------
 Molecular Point Group                 Cs    NOp =  2
 Largest Abelian Subgroup              Cs    NOp =  2
 Nuclear Repulsion Energy =  1522.4848202142 hartrees
 There are       77 alpha and       77 beta electrons
 Applying Cartesian multipole field
    Component          Value
    ---------          -----
     (2,0,0)        1.00000E-11
     (0,2,0)        2.00000E-11
     (0,0,2)       -3.00000E-11
 Nucleus-field energy     =     0.0000000285 hartrees
 Requested basis set is 6-311++G(d,p)
 There are 84 shells and 223 basis functions
 A cutoff of  1.0D-11 yielded   2674 shell pairs
 There are     19896 function pairs (     22633 Cartesian)
 Smallest overlap matrix eigenvalue = 1.56E-04
 Guess MOs from SCF MO coefficient file

 -----------------------------------------------------------------------
  General SCF calculation program by
  Eric Jon Sundstrom, Paul Horn, Yuezhi Mao, Dmitri Zuev, Alec White,
  David Stuck, Shaama M.S., Shane Yost, Joonho Lee, David Small,
  Daniel Levine, Susi Lehtola, Hugh Burton, Evgeny Epifanovsky
 -----------------------------------------------------------------------
 Exchange:     0.2000 Hartree-Fock + 0.0800 Slater + 0.7200 B88
 Correlation:  0.1900 VWN1RPA + 0.8100 LYP
 Using SG-1 standard quadrature grid
 using 4 threads for integral computing
 -------------------------------------------------------
 OpenMP Integral computing Module                
 Release: version 2.0, May 2017, Q-Chem Inc. Pleasanton 
 -------------------------------------------------------
 -------------------------------------------------------
 OpenMP BLAS3 based DFT computing Module                
 Release: version 1.0, May 2013, Q-Chem Inc. Pittsburgh 
 -------------------------------------------------------
 A restricted SCF calculation will be
 performed using DIIS
 SCF converges when DIIS error is below 1.0e-08
 ---------------------------------------
  Cycle       Energy         DIIS error
 ---------------------------------------
    1  -16488.7490479433      1.94e-03  
    2  -16488.7351408802      2.20e-03  
    3  -16488.7327056578      1.96e-03  
    4  -16488.7325586197      1.94e-03  
    5  -16488.7646455884      1.47e-04  
    6  -16488.7647623130      4.36e-05  
    7  -16488.7647732487      1.69e-05  
    8  -16488.7647754308      2.96e-06  
    9  -16488.7647755969      1.39e-06  
   10  -16488.7647756367      6.52e-07  
   11  -16488.7647756436      2.25e-07  
   12  -16488.7647756441      7.47e-08  
   13  -16488.7647756442      1.56e-08  
   14  -16488.7647756443      2.47e-09  Convergence criterion met
 ---------------------------------------
 SCF time:   CPU 78.20s  wall 20.00s 
 SCF   energy in the final basis set =   -16488.7647756443
 Total energy in the final basis set =   -16488.7647756443

 --------------------------------------------------------------
             Orbital Energies (a.u.) and Symmetries
 --------------------------------------------------------------

 Alpha MOs, Restricted
 -- Occupied --                  
*******-1165.87 -482.86 -176.34 -176.31 -165.74 -165.74 -165.74
  1 A'    2 A'    3 A'    4 A'    5 A'    1 A"    6 A'    7 A'                 
-165.71 -165.71 -165.71  -62.52  -56.34  -56.34  -56.34  -35.84
  2 A"    8 A'    9 A'   10 A'   11 A'   12 A'    3 A"   13 A'                 
-35.814 -31.330 -31.329 -31.328 -31.304 -31.303 -31.302 -22.981
 14 A'    4 A"   15 A'   16 A'   17 A'    5 A"   18 A'   19 A'                 
-22.981 -22.980 -22.979 -22.979 -22.954 -22.954 -22.954 -22.953
  6 A"    7 A"   20 A'   21 A'   22 A'    8 A"   23 A'    9 A"                 
-22.953 -10.262 -10.238  -8.746  -6.578  -6.565  -6.562  -6.401
 24 A'   25 A'   26 A'   27 A'   28 A'   29 A'   10 A"   30 A'                 
 -6.380  -4.814  -4.801  -4.798  -4.796  -4.778  -4.777  -2.692
 31 A'   32 A'   11 A"   33 A'   34 A'   35 A'   12 A"   36 A'                 
 -2.687  -2.684  -2.674  -2.674  -2.096  -2.080  -2.078  -2.076
 37 A'   13 A"   38 A'   14 A"   39 A'   40 A'   15 A"   41 A'                 
 -2.065  -2.065  -2.064  -2.059  -2.043  -2.042  -1.103  -0.883
 42 A'   16 A"   43 A'   17 A"   44 A'   18 A"   45 A'   46 A'                 
 -0.739  -0.594  -0.533  -0.514  -0.507  -0.453  -0.419  -0.405
 47 A'   48 A'   49 A'   19 A"   50 A'   51 A'   52 A'   20 A"                 
 -0.366  -0.269  -0.245  -0.180  -0.153
 53 A'   21 A"   54 A'   22 A"   55 A'                                         
 -- Virtual --                   
 -0.108  -0.077  -0.040   0.007   0.017   0.039   0.041   0.048
 23 A"   56 A'   57 A'   58 A'   59 A'   24 A"   60 A'   61 A'                 
  0.052   0.067   0.077   0.078   0.094   0.105   0.112   0.136
 62 A'   63 A'   64 A'   25 A"   26 A"   65 A'   66 A'   67 A'                 
  0.157   0.169   0.180   0.232   0.240   0.263   0.290   0.295
 68 A'   69 A'   70 A'   27 A"   71 A'   28 A"   72 A'   73 A'                 
  0.308   0.324   0.353   0.358   0.359   0.379   0.405   0.424
 29 A"   74 A'   30 A"   75 A'   76 A'   31 A"   77 A'   78 A'                 
  0.443   0.449   0.479   0.480   0.492   0.498   0.522   0.541
 32 A"   79 A'   80 A'   33 A"   34 A"   81 A'   82 A'   83 A'                 
  0.545   0.576   0.601   0.644   0.677   0.687   0.711   0.732
 35 A"   84 A'   85 A'   86 A'   36 A"   87 A'   37 A"   88 A'                 
  0.780   0.790   0.883   0.966   0.990   1.065   1.122   1.133
 89 A'   90 A'   91 A'   92 A'   93 A'   94 A'   95 A'   38 A"                 
  1.256   1.276   1.297   1.321   1.367   1.372   1.391   1.397
 96 A'   39 A"   97 A'   40 A"   98 A'   99 A'   41 A"  100 A'                 
  1.454   1.494   1.515   1.604   1.649   1.699   1.708   1.841
101 A'   42 A"   43 A"  102 A'   44 A"  103 A'  104 A'  105 A'                 
  1.941   1.948   2.037   2.055   2.174   2.572   2.617   2.665
 45 A"  106 A'  107 A'  108 A'  109 A'  110 A'   46 A"   47 A"                 
  2.796   2.971   2.982   3.279   3.920   3.930   3.961   3.976
111 A'  112 A'  113 A'  114 A'   48 A"   49 A"  115 A'   50 A"                 
  3.992   4.033   4.056   4.083   4.091   4.099   4.173   4.217
 51 A"  116 A'  117 A'   52 A"   53 A"  118 A'  119 A'  120 A'                 
  4.433   4.466   4.492   4.599   4.642   5.969   6.019   6.064
121 A'  122 A'  123 A'  124 A'  125 A'   54 A"   55 A"  126 A'                 
  6.093   6.155   6.212   6.834   7.498   7.600   7.727  23.448
127 A'  128 A'  129 A'  130 A'   56 A"  131 A'  132 A'  133 A'                 
 23.619  27.898  28.046  28.316  28.357  28.375  28.396  28.416
134 A'  135 A'  136 A'   57 A"   58 A"  137 A'  138 A'  139 A'                 
 28.434  28.498  28.517  28.534  28.542  28.569  28.579  28.612
140 A'   59 A"  141 A'   60 A"   61 A"  142 A'   62 A"  143 A'                 
 28.694  28.829  28.894  48.070 127.866 127.905 127.922 127.957
144 A'  145 A'  146 A'  147 A'   63 A"   64 A"  148 A'  149 A'                 
127.981 128.031 151.700 151.837 289.721 289.823 289.9911020.931
150 A'  151 A'  152 A'  153 A'   65 A"  154 A'  155 A'  156 A'                 
*******1902.017
157 A'  158 A'                                                                 

 Beta MOs, Restricted
 -- Occupied --                  
*******-1165.87 -482.86 -176.34 -176.31 -165.74 -165.74 -165.74
  1 A'    2 A'    3 A'    4 A'    5 A'    1 A"    6 A'    7 A'                 
-165.71 -165.71 -165.71  -62.52  -56.34  -56.34  -56.34  -35.84
  2 A"    8 A'    9 A'   10 A'   11 A'   12 A'    3 A"   13 A'                 
-35.814 -31.330 -31.329 -31.328 -31.304 -31.303 -31.302 -22.981
 14 A'    4 A"   15 A'   16 A'   17 A'    5 A"   18 A'   19 A'                 
-22.981 -22.980 -22.979 -22.979 -22.954 -22.954 -22.954 -22.953
  6 A"    7 A"   20 A'   21 A'   22 A'    8 A"   23 A'    9 A"                 
-22.953 -10.262 -10.238  -8.746  -6.578  -6.565  -6.562  -6.401
 24 A'   25 A'   26 A'   27 A'   28 A'   29 A'   10 A"   30 A'                 
 -6.380  -4.814  -4.801  -4.798  -4.796  -4.778  -4.777  -2.692
 31 A'   32 A'   11 A"   33 A'   34 A'   35 A'   12 A"   36 A'                 
 -2.687  -2.684  -2.674  -2.674  -2.096  -2.080  -2.078  -2.076
 37 A'   13 A"   38 A'   14 A"   39 A'   40 A'   15 A"   41 A'                 
 -2.065  -2.065  -2.064  -2.059  -2.043  -2.042  -1.103  -0.883
 42 A'   16 A"   43 A'   17 A"   44 A'   18 A"   45 A'   46 A'                 
 -0.739  -0.594  -0.533  -0.514  -0.507  -0.453  -0.419  -0.405
 47 A'   48 A'   49 A'   19 A"   50 A'   51 A'   52 A'   20 A"                 
 -0.366  -0.269  -0.245  -0.180  -0.153
 53 A'   21 A"   54 A'   22 A"   55 A'                                         
 -- Virtual --                   
 -0.108  -0.077  -0.040   0.007   0.017   0.039   0.041   0.048
 23 A"   56 A'   57 A'   58 A'   59 A'   24 A"   60 A'   61 A'                 
  0.052   0.067   0.077   0.078   0.094   0.105   0.112   0.136
 62 A'   63 A'   64 A'   25 A"   26 A"   65 A'   66 A'   67 A'                 
  0.157   0.169   0.180   0.232   0.240   0.263   0.290   0.295
 68 A'   69 A'   70 A'   27 A"   71 A'   28 A"   72 A'   73 A'                 
  0.308   0.324   0.353   0.358   0.359   0.379   0.405   0.424
 29 A"   74 A'   30 A"   75 A'   76 A'   31 A"   77 A'   78 A'                 
  0.443   0.449   0.479   0.480   0.492   0.498   0.522   0.541
 32 A"   79 A'   80 A'   33 A"   34 A"   81 A'   82 A'   83 A'                 
  0.545   0.576   0.601   0.644   0.677   0.687   0.711   0.732
 35 A"   84 A'   85 A'   86 A'   36 A"   87 A'   37 A"   88 A'                 
  0.780   0.790   0.883   0.966   0.990   1.065   1.122   1.133
 89 A'   90 A'   91 A'   92 A'   93 A'   94 A'   95 A'   38 A"                 
  1.256   1.276   1.297   1.321   1.367   1.372   1.391   1.397
 96 A'   39 A"   97 A'   40 A"   98 A'   99 A'   41 A"  100 A'                 
  1.454   1.494   1.515   1.604   1.649   1.699   1.708   1.841
101 A'   42 A"   43 A"  102 A'   44 A"  103 A'  104 A'  105 A'                 
  1.941   1.948   2.037   2.055   2.174   2.572   2.617   2.665
 45 A"  106 A'  107 A'  108 A'  109 A'  110 A'   46 A"   47 A"                 
  2.796   2.971   2.982   3.279   3.920   3.930   3.961   3.976
111 A'  112 A'  113 A'  114 A'   48 A"   49 A"  115 A'   50 A"                 
  3.992   4.033   4.056   4.083   4.091   4.099   4.173   4.217
 51 A"  116 A'  117 A'   52 A"   53 A"  118 A'  119 A'  120 A'                 
  4.433   4.466   4.492   4.599   4.642   5.969   6.019   6.064
121 A'  122 A'  123 A'  124 A'  125 A'   54 A"   55 A"  126 A'                 
  6.093   6.155   6.212   6.834   7.498   7.600   7.727  23.448
127 A'  128 A'  129 A'  130 A'   56 A"  131 A'  132 A'  133 A'                 
 23.619  27.898  28.046  28.316  28.357  28.375  28.396  28.416
134 A'  135 A'  136 A'   57 A"   58 A"  137 A'  138 A'  139 A'                 
 28.434  28.498  28.517  28.534  28.542  28.569  28.579  28.612
140 A'   59 A"  141 A'   60 A"   61 A"  142 A'   62 A"  143 A'                 
 28.694  28.829  28.894  48.070 127.866 127.905 127.922 127.957
144 A'  145 A'  146 A'  147 A'   63 A"   64 A"  148 A'  149 A'                 
127.981 128.031 151.700 151.837 289.721 289.823 289.9911020.931
150 A'  151 A'  152 A'  153 A'   65 A"  154 A'  155 A'  156 A'                 
*******1902.017
157 A'  158 A'                                                                 
 --------------------------------------------------------------

          Ground-State Mulliken Net Atomic Charges

     Atom                 Charge (a.u.)
  ----------------------------------------
      1 H                     0.142060
      2 Br                   -0.037626
      3 I                     0.589737
      4 I                     0.222198
      5 C                    -0.669937
      6 C                    -0.246432
  ----------------------------------------
  Sum of atomic charges =     0.000000

 -----------------------------------------------------------------
                    Cartesian Multipole Moments
 -----------------------------------------------------------------
    Charge (ESU x 10^10)
                 0.0000
    Dipole Moment (Debye)
         X       1.6402      Y       1.0912      Z       0.0000
       Tot       1.9701
    Quadrupole Moments (Debye-Ang)
        XX     -76.3508     XY       2.8185     YY     -91.4079
        XZ      -0.0000     YZ       0.0000     ZZ     -85.9415
    Octopole Moments (Debye-Ang^2)
       XXX       2.4178    XXY       4.5721    XYY       4.8700
       YYY      -4.0264    XXZ       0.0000    XYZ       0.0000
       YYZ       0.0000    XZZ      -1.9272    YZZ      -1.3092
       ZZZ       0.0000
    Hexadecapole Moments (Debye-Ang^3)
      XXXX   -1939.1927   XXXY     -12.7592   XXYY    -399.0993
      XYYY      12.6068   YYYY    -483.7536   XXXZ      -0.0000
      XXYZ       0.0000   XYYZ       0.0000   YYYZ       0.0000
      XXZZ    -361.4985   XYZZ      -4.0474   YYZZ    -100.1425
      XZZZ      -0.0000   YZZZ       0.0000   ZZZZ    -112.1822
 -----------------------------------------------------------------
 Calculating analytic gradient of the SCF energy
 Gradient of SCF Energy
            1           2           3           4           5           6
    1   0.1066049   0.4302313  -0.6569090   0.2703360   0.6583176  -0.8085808
    2   0.0175238  -0.7443930   0.4915616   1.1085663  -0.4843285  -0.3889302
    3   0.0000000   0.0000000   0.0000000   0.0000000   0.0000000  -0.0000000
 Max gradient component =       1.109E+00
 RMS gradient           =       4.830E-01
 Gradient time:  CPU 20.78 s  wall 5.31 s
 Geometry Optimization Parameters
   NAtoms,    NIC,     NZ,  NCons,   NDum,   NFix, NCnnct, MaxDiis
        6      37       0       0       0       0       0       0


** GEOMETRY OPTIMIZATION IN DELOCALIZED INTERNAL COORDINATES **
   Searching for a Minimum

   Optimization Cycle:   2

                       Coordinates (Angstroms)
     ATOM                X               Y               Z
      1  H         2.0815738748    1.9308600372    0.0000000000
      2  Br       -1.8645558066    1.1226188216    0.0000000000
      3  I         2.5857346635   -0.0308105782    0.0000000000
      4  I        -1.4608786183   -0.9103846377    0.0000000000
      5  C         1.3109748704    0.7653245702    0.0000000000
      6  C        -0.6345564353    0.3447466062    0.0000000000
   Point Group: cs    Number of degrees of freedom:     9


   Energy is -16488.764775644

 Hessian Updated using BFGS Update

 ** Taking Steepest Descent Step **
 Calculated Step too Large.  Step scaled by  0.251868
 Step Taken.  Stepsize is  0.300000

                             Maximum     Tolerance    Cnvgd?
         Gradient           0.713282      0.000300      NO
         Displacement       0.179653      0.001200      NO
         Energy change     -0.426454      0.000001      NO


 New Cartesian Coordinates Obtained by Inverse Iteration

 Displacement from previous Coordinates is:  0.220024
 ----------------------------------------------------------------
             Standard Nuclear Orientation (Angstroms)
    I     Atom           X                Y                Z
 ----------------------------------------------------------------
    1      H       2.0748926496     1.9247795890     0.0000000000
    2      Br     -1.9001827316     1.1558026831     0.0000000000
    3      I       2.6638030784    -0.0402391165     0.0000000000
    4      I      -1.5035947124    -0.9598916829     0.0000000000
    5      C       1.3068927982     0.7812582125     0.0000000000
    6      C      -0.6235185337     0.3606451340     0.0000000000
 ----------------------------------------------------------------
 Molecular Point Group                 Cs    NOp =  2
 Largest Abelian Subgroup              Cs    NOp =  2
 Nuclear Repulsion Energy =  1471.8487929972 hartrees
 There are       77 alpha and       77 beta electrons
 Applying Cartesian multipole field
    Component          Value
    ---------          -----
     (2,0,0)        1.00000E-11
     (0,2,0)        2.00000E-11
     (0,0,2)       -3.00000E-11
 Nucleus-field energy     =     0.0000000302 hartrees
 Requested basis set is 6-311++G(d,p)
 There are 84 shells and 223 basis functions
 A cutoff of  1.0D-11 yielded   2646 shell pairs
 There are     19634 function pairs (     22322 Cartesian)
 Smallest overlap matrix eigenvalue = 1.50E-04
 Guess MOs from SCF MO coefficient file

 -----------------------------------------------------------------------
  General SCF calculation program by
  Eric Jon Sundstrom, Paul Horn, Yuezhi Mao, Dmitri Zuev, Alec White,
  David Stuck, Shaama M.S., Shane Yost, Joonho Lee, David Small,
  Daniel Levine, Susi Lehtola, Hugh Burton, Evgeny Epifanovsky
 -----------------------------------------------------------------------
 Exchange:     0.2000 Hartree-Fock + 0.0800 Slater + 0.7200 B88
 Correlation:  0.1900 VWN1RPA + 0.8100 LYP
 Using SG-1 standard quadrature grid
 using 4 threads for integral computing
 -------------------------------------------------------
 OpenMP Integral computing Module                
 Release: version 2.0, May 2017, Q-Chem Inc. Pleasanton 
 -------------------------------------------------------
 -------------------------------------------------------
 OpenMP BLAS3 based DFT computing Module                
 Release: version 1.0, May 2013, Q-Chem Inc. Pittsburgh 
 -------------------------------------------------------
 A restricted SCF calculation will be
 performed using DIIS
 SCF converges when DIIS error is below 1.0e-08
 ---------------------------------------
  Cycle       Energy         DIIS error
 ---------------------------------------
    1  -16489.0565476482      1.58e-03  
    2  -16489.0472021700      1.83e-03  
    3  -16489.0452908113      1.67e-03  
    4  -16489.0510909670      1.44e-03  
    5  -16489.0682944758      1.17e-04  
    6  -16489.0683736847      3.24e-05  
    7  -16489.0683796222      1.15e-05  
    8  -16489.0683804011      2.14e-06  
    9  -16489.0683804487      6.08e-07  
   10  -16489.0683804526      1.89e-07  
   11  -16489.0683804532      1.36e-07  
   12  -16489.0683804533      3.00e-08  
   13  -16489.0683804533      9.38e-09  Convergence criterion met
 ---------------------------------------
 SCF time:   CPU 70.36s  wall 18.00s 
 SCF   energy in the final basis set =   -16489.0683804533
 Total energy in the final basis set =   -16489.0683804533

 --------------------------------------------------------------
             Orbital Energies (a.u.) and Symmetries
 --------------------------------------------------------------

 Alpha MOs, Restricted
 -- Occupied --                  
*******-1165.87 -482.86 -176.34 -176.31 -165.74 -165.74 -165.74
  1 A'    2 A'    3 A'    4 A'    5 A'    6 A'    1 A"    7 A'                 
-165.71 -165.71 -165.71  -62.52  -56.34  -56.34  -56.34  -35.84
  8 A'    2 A"    9 A'   10 A'   11 A'   12 A'    3 A"   13 A'                 
-35.812 -31.325 -31.324 -31.323 -31.302 -31.300 -31.300 -22.976
 14 A'   15 A'    4 A"   16 A'   17 A'    5 A"   18 A'   19 A'                 
-22.976 -22.975 -22.975 -22.974 -22.953 -22.952 -22.952 -22.951
  6 A"   20 A'    7 A"   21 A'   22 A'    8 A"   23 A'    9 A"                 
-22.951 -10.262 -10.246  -8.741  -6.573  -6.561  -6.559  -6.393
 24 A'   25 A'   26 A'   27 A'   28 A'   29 A'   10 A"   30 A'                 
 -6.373  -4.804  -4.793  -4.791  -4.788  -4.771  -4.771  -2.686
 31 A'   32 A'   11 A"   33 A'   34 A'   35 A'   12 A"   36 A'                 
 -2.682  -2.680  -2.670  -2.670  -2.081  -2.069  -2.067  -2.066
 37 A'   13 A"   38 A'   14 A"   39 A'   15 A"   40 A'   41 A'                 
 -2.057  -2.057  -2.054  -2.051  -2.036  -2.036  -1.066  -0.860
 42 A'   16 A"   43 A'   17 A"   44 A'   18 A"   45 A'   46 A'                 
 -0.732  -0.590  -0.535  -0.495  -0.489  -0.442  -0.419  -0.386
 47 A'   48 A'   49 A'   50 A'   19 A"   51 A'   52 A'   20 A"                 
 -0.367  -0.271  -0.249  -0.184  -0.165
 53 A'   21 A"   54 A'   22 A"   55 A'                                         
 -- Virtual --                   
 -0.108  -0.076  -0.033   0.007   0.016   0.040   0.042   0.049
 23 A"   56 A'   57 A'   58 A'   59 A'   60 A'   24 A"   61 A'                 
  0.053   0.065   0.074   0.079   0.099   0.107   0.112   0.134
 62 A'   63 A'   64 A'   25 A"   26 A"   65 A'   66 A'   67 A'                 
  0.151   0.173   0.177   0.229   0.231   0.257   0.281   0.286
 68 A'   69 A'   70 A'   27 A"   71 A'   28 A"   72 A'   73 A'                 
  0.314   0.320   0.355   0.359   0.367   0.383   0.402   0.423
 29 A"   74 A'   75 A'   30 A"   76 A'   31 A"   77 A'   78 A'                 
  0.435   0.442   0.473   0.476   0.493   0.500   0.515   0.532
 32 A"   79 A'   33 A"   80 A'   81 A'   34 A"   82 A'   83 A'                 
  0.546   0.563   0.591   0.637   0.671   0.692   0.694   0.733
 35 A"   84 A'   85 A'   86 A'   36 A"   37 A"   87 A'   88 A'                 
  0.775   0.788   0.853   0.933   0.984   1.037   1.097   1.131
 89 A'   90 A'   91 A'   92 A'   93 A'   94 A'   95 A'   38 A"                 
  1.243   1.282   1.301   1.326   1.353   1.369   1.380   1.408
 96 A'   39 A"   97 A'   40 A"   98 A'   99 A'   41 A"  100 A'                 
  1.459   1.486   1.519   1.606   1.667   1.691   1.701   1.857
101 A'   42 A"   43 A"  102 A'   44 A"  103 A'  104 A'  105 A'                 
  1.949   1.965   2.039   2.050   2.184   2.587   2.622   2.672
 45 A"  106 A'  107 A'  108 A'  109 A'  110 A'   46 A"   47 A"                 
  2.776   2.923   2.964   3.286   3.919   3.927   3.966   3.978
111 A'  112 A'  113 A'  114 A'   48 A"   49 A"  115 A'   50 A"                 
  3.993   4.034   4.053   4.079   4.099   4.119   4.165   4.193
 51 A"  116 A'  117 A'   52 A"   53 A"  118 A'  119 A'  120 A'                 
  4.373   4.382   4.461   4.490   4.626   5.970   6.015   6.064
121 A'  122 A'  123 A'  124 A'  125 A'   54 A"   55 A"  126 A'                 
  6.096   6.147   6.212   6.800   7.503   7.593   7.701  23.394
127 A'  128 A'  129 A'  130 A'   56 A"  131 A'  132 A'  133 A'                 
 23.526  27.894  28.017  28.317  28.355  28.376  28.399  28.413
134 A'  135 A'  136 A'   57 A"   58 A"  137 A'  138 A'  139 A'                 
 28.434  28.504  28.521  28.536  28.543  28.568  28.575  28.603
140 A'   59 A"  141 A'   60 A"   61 A"  142 A'   62 A"  143 A'                 
 28.676  28.772  28.835  48.046 127.866 127.901 127.917 127.952
144 A'  145 A'  146 A'  147 A'   63 A"   64 A"  148 A'  149 A'                 
127.976 128.024 151.693 151.807 289.722 289.813 289.9581020.895
150 A'  151 A'  152 A'  153 A'   65 A"  154 A'  155 A'  156 A'                 
*******1901.984
157 A'  158 A'                                                                 

 Beta MOs, Restricted
 -- Occupied --                  
*******-1165.87 -482.86 -176.34 -176.31 -165.74 -165.74 -165.74
  1 A'    2 A'    3 A'    4 A'    5 A'    6 A'    1 A"    7 A'                 
-165.71 -165.71 -165.71  -62.52  -56.34  -56.34  -56.34  -35.84
  8 A'    2 A"    9 A'   10 A'   11 A'   12 A'    3 A"   13 A'                 
-35.812 -31.325 -31.324 -31.323 -31.302 -31.300 -31.300 -22.976
 14 A'   15 A'    4 A"   16 A'   17 A'    5 A"   18 A'   19 A'                 
-22.976 -22.975 -22.975 -22.974 -22.953 -22.952 -22.952 -22.951
  6 A"   20 A'    7 A"   21 A'   22 A'    8 A"   23 A'    9 A"                 
-22.951 -10.262 -10.246  -8.741  -6.573  -6.561  -6.559  -6.393
 24 A'   25 A'   26 A'   27 A'   28 A'   29 A'   10 A"   30 A'                 
 -6.373  -4.804  -4.793  -4.791  -4.788  -4.771  -4.771  -2.686
 31 A'   32 A'   11 A"   33 A'   34 A'   35 A'   12 A"   36 A'                 
 -2.682  -2.680  -2.670  -2.670  -2.081  -2.069  -2.067  -2.066
 37 A'   13 A"   38 A'   14 A"   39 A'   15 A"   40 A'   41 A'                 
 -2.057  -2.057  -2.054  -2.051  -2.036  -2.036  -1.066  -0.860
 42 A'   16 A"   43 A'   17 A"   44 A'   18 A"   45 A'   46 A'                 
 -0.732  -0.590  -0.535  -0.495  -0.489  -0.442  -0.419  -0.386
 47 A'   48 A'   49 A'   50 A'   19 A"   51 A'   52 A'   20 A"                 
 -0.367  -0.271  -0.249  -0.184  -0.165
 53 A'   21 A"   54 A'   22 A"   55 A'                                         
 -- Virtual --                   
 -0.108  -0.076  -0.033   0.007   0.016   0.040   0.042   0.049
 23 A"   56 A'   57 A'   58 A'   59 A'   60 A'   24 A"   61 A'                 
  0.053   0.065   0.074   0.079   0.099   0.107   0.112   0.134
 62 A'   63 A'   64 A'   25 A"   26 A"   65 A'   66 A'   67 A'                 
  0.151   0.173   0.177   0.229   0.231   0.257   0.281   0.286
 68 A'   69 A'   70 A'   27 A"   71 A'   28 A"   72 A'   73 A'                 
  0.314   0.320   0.355   0.359   0.367   0.383   0.402   0.423
 29 A"   74 A'   75 A'   30 A"   76 A'   31 A"   77 A'   78 A'                 
  0.435   0.442   0.473   0.476   0.493   0.500   0.515   0.532
 32 A"   79 A'   33 A"   80 A'   81 A'   34 A"   82 A'   83 A'                 
  0.546   0.563   0.591   0.637   0.671   0.692   0.694   0.733
 35 A"   84 A'   85 A'   86 A'   36 A"   37 A"   87 A'   88 A'                 
  0.775   0.788   0.853   0.933   0.984   1.037   1.097   1.131
 89 A'   90 A'   91 A'   92 A'   93 A'   94 A'   95 A'   38 A"                 
  1.243   1.282   1.301   1.326   1.353   1.369   1.380   1.408
 96 A'   39 A"   97 A'   40 A"   98 A'   99 A'   41 A"  100 A'                 
  1.459   1.486   1.519   1.606   1.667   1.691   1.701   1.857
101 A'   42 A"   43 A"  102 A'   44 A"  103 A'  104 A'  105 A'                 
  1.949   1.965   2.039   2.050   2.184   2.587   2.622   2.672
 45 A"  106 A'  107 A'  108 A'  109 A'  110 A'   46 A"   47 A"                 
  2.776   2.923   2.964   3.286   3.919   3.927   3.966   3.978
111 A'  112 A'  113 A'  114 A'   48 A"   49 A"  115 A'   50 A"                 
  3.993   4.034   4.053   4.079   4.099   4.119   4.165   4.193
 51 A"  116 A'  117 A'   52 A"   53 A"  118 A'  119 A'  120 A'                 
  4.373   4.382   4.461   4.490   4.626   5.970   6.015   6.064
121 A'  122 A'  123 A'  124 A'  125 A'   54 A"   55 A"  126 A'                 
  6.096   6.147   6.212   6.800   7.503   7.593   7.701  23.394
127 A'  128 A'  129 A'  130 A'   56 A"  131 A'  132 A'  133 A'                 
 23.526  27.894  28.017  28.317  28.355  28.376  28.399  28.413
134 A'  135 A'  136 A'   57 A"   58 A"  137 A'  138 A'  139 A'                 
 28.434  28.504  28.521  28.536  28.543  28.568  28.575  28.603
140 A'   59 A"  141 A'   60 A"   61 A"  142 A'   62 A"  143 A'                 
 28.676  28.772  28.835  48.046 127.866 127.901 127.917 127.952
144 A'  145 A'  146 A'  147 A'   63 A"   64 A"  148 A'  149 A'                 
127.976 128.024 151.693 151.807 289.722 289.813 289.9581020.895
150 A'  151 A'  152 A'  153 A'   65 A"  154 A'  155 A'  156 A'                 
*******1901.984
157 A'  158 A'                                                                 
 --------------------------------------------------------------

          Ground-State Mulliken Net Atomic Charges

     Atom                 Charge (a.u.)
  ----------------------------------------
      1 H                     0.157817
      2 Br                   -0.036057
      3 I                     0.485288
      4 I                     0.166787
      5 C                    -0.595376
      6 C                    -0.178458
  ----------------------------------------
  Sum of atomic charges =     0.000000

 -----------------------------------------------------------------
                    Cartesian Multipole Moments
 -----------------------------------------------------------------
    Charge (ESU x 10^10)
                 0.0000
    Dipole Moment (Debye)
         X       1.2857      Y       0.9735      Z       0.0000
       Tot       1.6126
    Quadrupole Moments (Debye-Ang)
        XX     -76.2725     XY       2.4743     YY     -90.6566
        XZ      -0.0000     YZ       0.0000     ZZ     -86.5133
    Octopole Moments (Debye-Ang^2)
       XXX       0.2171    XXY       4.2781    XYY       2.9420
       YYY      -1.1851    XXZ       0.0000    XYZ      -0.0000
       YYZ       0.0000    XZZ      -3.0753    YZZ      -0.7119
       ZZZ       0.0000
    Hexadecapole Moments (Debye-Ang^3)
      XXXX   -2029.9405   XXXY     -18.8017   XXYY    -418.4228
      XYYY      10.4379   YYYY    -500.6659   XXXZ      -0.0000
      XXYZ       0.0000   XYYZ      -0.0000   YYYZ       0.0000
      XXZZ    -379.7886   XYZZ      -5.2685   YYZZ    -103.5497
      XZZZ      -0.0000   YZZZ       0.0000   ZZZZ    -113.2318
 -----------------------------------------------------------------
 Calculating analytic gradient of the SCF energy
 Gradient of SCF Energy
            1           2           3           4           5           6
    1   0.1045446   0.3285688  -0.4492664   0.1661879   0.4613063  -0.6113411
    2   0.0220048  -0.5964586   0.3441842   0.8125442  -0.3406128  -0.2416618
    3  -0.0000000   0.0000000  -0.0000000   0.0000000   0.0000000  -0.0000000
 Max gradient component =       8.125E-01
 RMS gradient           =       3.531E-01
 Gradient time:  CPU 20.14 s  wall 5.15 s
 Geometry Optimization Parameters
   NAtoms,    NIC,     NZ,  NCons,   NDum,   NFix, NCnnct, MaxDiis
        6      37       0       0       0       0       0       0


** GEOMETRY OPTIMIZATION IN DELOCALIZED INTERNAL COORDINATES **
   Searching for a Minimum

   Optimization Cycle:   3

                       Coordinates (Angstroms)
     ATOM                X               Y               Z
      1  H         2.0748926496    1.9247795890    0.0000000000
      2  Br       -1.9001827316    1.1558026831    0.0000000000
      3  I         2.6638030784   -0.0402391165    0.0000000000
      4  I        -1.5035947124   -0.9598916829    0.0000000000
      5  C         1.3068927982    0.7812582125    0.0000000000
      6  C        -0.6235185337    0.3606451340    0.0000000000
   Point Group: cs    Number of degrees of freedom:     9


   Energy is -16489.068380453

 Hessian Updated using BFGS Update

 ** Taking Steepest Descent Step **
 Calculated Step too Large.  Step scaled by  0.349610
 Step Taken.  Stepsize is  0.300000

                             Maximum     Tolerance    Cnvgd?
         Gradient           0.513447      0.000300      NO
         Displacement       0.179506      0.001200      NO
         Energy change     -0.303605      0.000001      NO


 New Cartesian Coordinates Obtained by Inverse Iteration

 Displacement from previous Coordinates is:  0.205568
 ----------------------------------------------------------------
             Standard Nuclear Orientation (Angstroms)
    I     Atom           X                Y                Z
 ----------------------------------------------------------------
    1      H       2.0597395545     1.9157052686     0.0000000000
    2      Br     -1.9321717688     1.1946673535     0.0000000000
    3      I       2.7331868186    -0.0505238364     0.0000000000
    4      I      -1.5351010664    -1.0084630755     0.0000000000
    5      C       1.3003416286     0.7952491320     0.0000000000
    6      C      -0.6077026180     0.3757199771     0.0000000000
 ----------------------------------------------------------------
 Molecular Point Group                 Cs    NOp =  2
 Largest Abelian Subgroup              Cs    NOp =  2
 Nuclear Repulsion Energy =  1426.4866619612 hartrees
 There are       77 alpha and       77 beta electrons
 Applying Cartesian multipole field
    Component          Value
    ---------          -----
     (2,0,0)        1.00000E-11
     (0,2,0)        2.00000E-11
     (0,0,2)       -3.00000E-11
 Nucleus-field energy     =     0.0000000319 hartrees
 Requested basis set is 6-311++G(d,p)
 There are 84 shells and 223 basis functions
 A cutoff of  1.0D-11 yielded   2634 shell pairs
 There are     19550 function pairs (     22222 Cartesian)
 Smallest overlap matrix eigenvalue = 1.43E-04
 Guess MOs from SCF MO coefficient file

 -----------------------------------------------------------------------
  General SCF calculation program by
  Eric Jon Sundstrom, Paul Horn, Yuezhi Mao, Dmitri Zuev, Alec White,
  David Stuck, Shaama M.S., Shane Yost, Joonho Lee, David Small,
  Daniel Levine, Susi Lehtola, Hugh Burton, Evgeny Epifanovsky
 -----------------------------------------------------------------------
 Exchange:     0.2000 Hartree-Fock + 0.0800 Slater + 0.7200 B88
 Correlation:  0.1900 VWN1RPA + 0.8100 LYP
 Using SG-1 standard quadrature grid
 using 4 threads for integral computing
 -------------------------------------------------------
 OpenMP Integral computing Module                
 Release: version 2.0, May 2017, Q-Chem Inc. Pleasanton 
 -------------------------------------------------------
 -------------------------------------------------------
 OpenMP BLAS3 based DFT computing Module                
 Release: version 1.0, May 2013, Q-Chem Inc. Pittsburgh 
 -------------------------------------------------------
 A restricted SCF calculation will be
 performed using DIIS
 SCF converges when DIIS error is below 1.0e-08
 ---------------------------------------
  Cycle       Energy         DIIS error
 ---------------------------------------
    1  -16489.2802432085      1.32e-03  
    2  -16489.2748001389      1.51e-03  
    3  -16489.2731381858      1.42e-03  
    4  -16489.2794313726      1.11e-03  
    5  -16489.2892908259      9.63e-05  
    6  -16489.2893468477      2.36e-05  
    7  -16489.2893497935      8.39e-06  
    8  -16489.2893501484      1.71e-06  
    9  -16489.2893501733      5.56e-07  
   10  -16489.2893501753      1.40e-07  
   11  -16489.2893501754      8.32e-08  
   12  -16489.2893501754      2.05e-08  
   13  -16489.2893501751      4.04e-09  Convergence criterion met
 ---------------------------------------
 SCF time:   CPU 68.79s  wall 18.00s 
 SCF   energy in the final basis set =   -16489.2893501751
 Total energy in the final basis set =   -16489.2893501751

 --------------------------------------------------------------
             Orbital Energies (a.u.) and Symmetries
 --------------------------------------------------------------

 Alpha MOs, Restricted
 -- Occupied --                  
*******-1165.88 -482.86 -176.33 -176.31 -165.74 -165.73 -165.73
  1 A'    2 A'    3 A'    4 A'    5 A'    6 A'    1 A"    7 A'                 
-165.71 -165.71 -165.71  -62.52  -56.34  -56.34  -56.34  -35.83
  8 A'    2 A"    9 A'   10 A'   11 A'    3 A"   12 A'   13 A'                 
-35.811 -31.322 -31.321 -31.319 -31.302 -31.299 -31.299 -22.973
 14 A'   15 A'    4 A"   16 A'   17 A'    5 A"   18 A'   19 A'                 
-22.973 -22.972 -22.971 -22.971 -22.953 -22.952 -22.952 -22.950
  6 A"   20 A'    7 A"   21 A'   22 A'    8 A"   23 A'   24 A'                 
-22.950 -10.264 -10.257  -8.737  -6.568  -6.556  -6.555  -6.387
  9 A"   25 A'   26 A'   27 A'   28 A'   29 A'   10 A"   30 A'                 
 -6.370  -4.798  -4.787  -4.785  -4.783  -4.768  -4.767  -2.681
 31 A'   32 A'   11 A"   33 A'   34 A'   12 A"   35 A'   36 A'                 
 -2.677  -2.675  -2.666  -2.666  -2.072  -2.062  -2.061  -2.057
 37 A'   13 A"   38 A'   14 A"   39 A'   15 A"   40 A'   41 A'                 
 -2.051  -2.051  -2.048  -2.046  -2.032  -2.032  -1.029  -0.838
 42 A'   16 A"   43 A'   17 A"   44 A'   18 A"   45 A'   46 A'                 
 -0.726  -0.588  -0.537  -0.484  -0.466  -0.434  -0.415  -0.370
 47 A'   48 A'   49 A'   50 A'   19 A"   51 A'   52 A'   20 A"                 
 -0.367  -0.274  -0.254  -0.189  -0.178
 53 A'   21 A"   54 A'   22 A"   55 A'                                         
 -- Virtual --                   
 -0.107  -0.076  -0.028   0.005   0.015   0.037   0.045   0.047
 23 A"   56 A'   57 A'   58 A'   59 A'   60 A'   24 A"   61 A'                 
  0.057   0.062   0.072   0.081   0.103   0.107   0.111   0.131
 62 A'   63 A'   64 A'   25 A"   26 A"   65 A'   66 A'   67 A'                 
  0.146   0.174   0.178   0.222   0.226   0.253   0.273   0.278
 68 A'   69 A'   70 A'   71 A'   27 A"   28 A"   72 A'   73 A'                 
  0.315   0.321   0.354   0.364   0.370   0.387   0.402   0.420
 74 A'   29 A"   75 A'   30 A"   76 A'   31 A"   77 A'   78 A'                 
  0.427   0.435   0.462   0.473   0.491   0.509   0.509   0.521
 32 A"   79 A'   33 A"   80 A'   81 A'   82 A'   34 A"   83 A'                 
  0.544   0.547   0.587   0.634   0.668   0.673   0.699   0.738
 35 A"   84 A'   85 A'   86 A'   36 A"   37 A"   87 A'   88 A'                 
  0.766   0.786   0.820   0.899   0.968   1.015   1.071   1.128
 89 A'   90 A'   91 A'   92 A'   93 A'   94 A'   95 A'   38 A"                 
  1.243   1.282   1.311   1.326   1.339   1.370   1.370   1.419
 96 A'   39 A"   97 A'   40 A"   98 A'   99 A'   41 A"  100 A'                 
  1.468   1.477   1.520   1.605   1.684   1.687   1.694   1.870
101 A'   42 A"   43 A"  102 A'  103 A'   44 A"  104 A'  105 A'                 
  1.958   1.981   2.036   2.053   2.202   2.600   2.624   2.680
 45 A"  106 A'  107 A'  108 A'  109 A'  110 A'   46 A"   47 A"                 
  2.756   2.892   2.957   3.305   3.909   3.932   3.969   3.980
111 A'  112 A'  113 A'  114 A'   48 A"   49 A"  115 A'   50 A"                 
  3.996   4.029   4.047   4.072   4.108   4.110   4.167   4.196
 51 A"  116 A'  117 A'   52 A"   53 A"  118 A'  119 A'  120 A'                 
  4.300   4.326   4.394   4.463   4.603   5.971   6.012   6.057
121 A'  122 A'  123 A'  124 A'  125 A'   54 A"   55 A"  126 A'                 
  6.094   6.137   6.206   6.770   7.509   7.588   7.681  23.365
127 A'  128 A'  129 A'  130 A'   56 A"  131 A'  132 A'  133 A'                 
 23.455  27.890  27.989  28.317  28.352  28.374  28.400  28.410
134 A'  135 A'  136 A'   57 A"   58 A"  137 A'  138 A'  139 A'                 
 28.435  28.507  28.523  28.537  28.543  28.565  28.571  28.596
140 A'   59 A"  141 A'   60 A"   61 A"  142 A'   62 A"  143 A'                 
 28.661  28.727  28.786  48.022 127.865 127.897 127.912 127.947
144 A'  145 A'  146 A'  147 A'   63 A"   64 A"  148 A'  149 A'                 
127.968 128.014 151.688 151.779 289.724 289.805 289.9291020.860
150 A'  151 A'  152 A'  153 A'   65 A"  154 A'  155 A'  156 A'                 
*******1901.953
157 A'  158 A'                                                                 

 Beta MOs, Restricted
 -- Occupied --                  
*******-1165.88 -482.86 -176.33 -176.31 -165.74 -165.73 -165.73
  1 A'    2 A'    3 A'    4 A'    5 A'    6 A'    1 A"    7 A'                 
-165.71 -165.71 -165.71  -62.52  -56.34  -56.34  -56.34  -35.83
  8 A'    2 A"    9 A'   10 A'   11 A'    3 A"   12 A'   13 A'                 
-35.811 -31.322 -31.321 -31.319 -31.302 -31.299 -31.299 -22.973
 14 A'   15 A'    4 A"   16 A'   17 A'    5 A"   18 A'   19 A'                 
-22.973 -22.972 -22.971 -22.971 -22.953 -22.952 -22.952 -22.950
  6 A"   20 A'    7 A"   21 A'   22 A'    8 A"   23 A'   24 A'                 
-22.950 -10.264 -10.257  -8.737  -6.568  -6.556  -6.555  -6.387
  9 A"   25 A'   26 A'   27 A'   28 A'   29 A'   10 A"   30 A'                 
 -6.370  -4.798  -4.787  -4.785  -4.783  -4.768  -4.767  -2.681
 31 A'   32 A'   11 A"   33 A'   34 A'   12 A"   35 A'   36 A'                 
 -2.677  -2.675  -2.666  -2.666  -2.072  -2.062  -2.061  -2.057
 37 A'   13 A"   38 A'   14 A"   39 A'   15 A"   40 A'   41 A'                 
 -2.051  -2.051  -2.048  -2.046  -2.032  -2.032  -1.029  -0.838
 42 A'   16 A"   43 A'   17 A"   44 A'   18 A"   45 A'   46 A'                 
 -0.726  -0.588  -0.537  -0.484  -0.466  -0.434  -0.415  -0.370
 47 A'   48 A'   49 A'   50 A'   19 A"   51 A'   52 A'   20 A"                 
 -0.367  -0.274  -0.254  -0.189  -0.178
 53 A'   21 A"   54 A'   22 A"   55 A'                                         
 -- Virtual --                   
 -0.107  -0.076  -0.028   0.005   0.015   0.037   0.045   0.047
 23 A"   56 A'   57 A'   58 A'   59 A'   60 A'   24 A"   61 A'                 
  0.057   0.062   0.072   0.081   0.103   0.107   0.111   0.131
 62 A'   63 A'   64 A'   25 A"   26 A"   65 A'   66 A'   67 A'                 
  0.146   0.174   0.178   0.222   0.226   0.253   0.273   0.278
 68 A'   69 A'   70 A'   71 A'   27 A"   28 A"   72 A'   73 A'                 
  0.315   0.321   0.354   0.364   0.370   0.387   0.402   0.420
 74 A'   29 A"   75 A'   30 A"   76 A'   31 A"   77 A'   78 A'                 
  0.427   0.435   0.462   0.473   0.491   0.509   0.509   0.521
 32 A"   79 A'   33 A"   80 A'   81 A'   82 A'   34 A"   83 A'                 
  0.544   0.547   0.587   0.634   0.668   0.673   0.699   0.738
 35 A"   84 A'   85 A'   86 A'   36 A"   37 A"   87 A'   88 A'                 
  0.766   0.786   0.820   0.899   0.968   1.015   1.071   1.128
 89 A'   90 A'   91 A'   92 A'   93 A'   94 A'   95 A'   38 A"                 
  1.243   1.282   1.311   1.326   1.339   1.370   1.370   1.419
 96 A'   39 A"   97 A'   40 A"   98 A'   99 A'   41 A"  100 A'                 
  1.468   1.477   1.520   1.605   1.684   1.687   1.694   1.870
101 A'   42 A"   43 A"  102 A'  103 A'   44 A"  104 A'  105 A'                 
  1.958   1.981   2.036   2.053   2.202   2.600   2.624   2.680
 45 A"  106 A'  107 A'  108 A'  109 A'  110 A'   46 A"   47 A"                 
  2.756   2.892   2.957   3.305   3.909   3.932   3.969   3.980
111 A'  112 A'  113 A'  114 A'   48 A"   49 A"  115 A'   50 A"                 
  3.996   4.029   4.047   4.072   4.108   4.110   4.167   4.196
 51 A"  116 A'  117 A'   52 A"   53 A"  118 A'  119 A'  120 A'                 
  4.300   4.326   4.394   4.463   4.603   5.971   6.012   6.057
121 A'  122 A'  123 A'  124 A'  125 A'   54 A"   55 A"  126 A'                 
  6.094   6.137   6.206   6.770   7.509   7.588   7.681  23.365
127 A'  128 A'  129 A'  130 A'   56 A"  131 A'  132 A'  133 A'                 
 23.455  27.890  27.989  28.317  28.352  28.374  28.400  28.410
134 A'  135 A'  136 A'   57 A"   58 A"  137 A'  138 A'  139 A'                 
 28.435  28.507  28.523  28.537  28.543  28.565  28.571  28.596
140 A'   59 A"  141 A'   60 A"   61 A"  142 A'   62 A"  143 A'                 
 28.661  28.727  28.786  48.022 127.865 127.897 127.912 127.947
144 A'  145 A'  146 A'  147 A'   63 A"   64 A"  148 A'  149 A'                 
127.968 128.014 151.688 151.779 289.724 289.805 289.9291020.860
150 A'  151 A'  152 A'  153 A'   65 A"  154 A'  155 A'  156 A'                 
*******1901.953
157 A'  158 A'                                                                 
 --------------------------------------------------------------

          Ground-State Mulliken Net Atomic Charges

     Atom                 Charge (a.u.)
  ----------------------------------------
      1 H                     0.172107
      2 Br                   -0.038824
      3 I                     0.400291
      4 I                     0.136319
      5 C                    -0.531206
      6 C                    -0.138687
  ----------------------------------------
  Sum of atomic charges =     0.000000

 -----------------------------------------------------------------
                    Cartesian Multipole Moments
 -----------------------------------------------------------------
    Charge (ESU x 10^10)
                 0.0000
    Dipole Moment (Debye)
         X       0.9863      Y       0.8123      Z       0.0000
       Tot       1.2777
    Quadrupole Moments (Debye-Ang)
        XX     -76.2667     XY       2.2932     YY     -89.9602
        XZ       0.0000     YZ       0.0000     ZZ     -87.0590
    Octopole Moments (Debye-Ang^2)
       XXX      -2.3437    XXY       3.7220    XYY       0.8191
       YYY       0.9086    XXZ       0.0000    XYZ      -0.0000
       YYZ       0.0000    XZZ      -4.2141    YZZ      -0.1770
       ZZZ       0.0000
    Hexadecapole Moments (Debye-Ang^3)
      XXXX   -2108.6536   XXXY     -22.5901   XXYY    -436.0520
      XYYY      10.1852   YYYY    -520.5973   XXXZ       0.0000
      XXYZ       0.0000   XYYZ      -0.0000   YYYZ       0.0000
      XXZZ    -396.1089   XYZZ      -5.7567   YYZZ    -107.4632
      XZZZ       0.0000   YZZZ       0.0000   ZZZZ    -114.3644
 -----------------------------------------------------------------
 Calculating analytic gradient of the SCF energy
 Gradient of SCF Energy
            1           2           3           4           5           6
    1   0.1021892   0.2407239  -0.3103260   0.0979998   0.3327265  -0.4633135
    2   0.0245587  -0.4695187   0.2482061   0.5992278  -0.2463085  -0.1561655
    3  -0.0000000  -0.0000000   0.0000000  -0.0000000  -0.0000000  -0.0000000
 Max gradient component =       5.992E-01
 RMS gradient           =       2.610E-01
 Gradient time:  CPU 19.40 s  wall 4.96 s
 Geometry Optimization Parameters
   NAtoms,    NIC,     NZ,  NCons,   NDum,   NFix, NCnnct, MaxDiis
        6      37       0       0       0       0       0       0


** GEOMETRY OPTIMIZATION IN DELOCALIZED INTERNAL COORDINATES **
   Searching for a Minimum

   Optimization Cycle:   4

                       Coordinates (Angstroms)
     ATOM                X               Y               Z
      1  H         2.0597395545    1.9157052686    0.0000000000
      2  Br       -1.9321717688    1.1946673535    0.0000000000
      3  I         2.7331868186   -0.0505238364    0.0000000000
      4  I        -1.5351010664   -1.0084630755    0.0000000000
      5  C         1.3003416286    0.7952491320    0.0000000000
      6  C        -0.6077026180    0.3757199771    0.0000000000
   Point Group: cs    Number of degrees of freedom:     9


   Energy is -16489.289350175

 Hessian Updated using BFGS Update

 ** Taking Steepest Descent Step **
 Calculated Step too Large.  Step scaled by  0.477662
 Step Taken.  Stepsize is  0.300000

                             Maximum     Tolerance    Cnvgd?
         Gradient           0.372483      0.000300      NO
         Displacement       0.177921      0.001200      NO
         Energy change     -0.220970      0.000001      NO


 New Cartesian Coordinates Obtained by Inverse Iteration

 Displacement from previous Coordinates is:  0.192594
 ----------------------------------------------------------------
             Standard Nuclear Orientation (Angstroms)
    I     Atom           X                Y                Z
 ----------------------------------------------------------------
    1      H       2.0329008196     1.9031467701     0.0000000000
    2      Br     -1.9560048045     1.2391272082     0.0000000000
    3      I       2.7908724904    -0.0628053926     0.0000000000
    4      I      -1.5525739924    -1.0555738146     0.0000000000
    5      C       1.2893654748     0.8077289454     0.0000000000
    6      C      -0.5862674394     0.3907311026     0.0000000000
 ----------------------------------------------------------------
 Molecular Point Group                 Cs    NOp =  2
 Largest Abelian Subgroup              Cs    NOp =  2
 Nuclear Repulsion Energy =  1387.1781003970 hartrees
 There are       77 alpha and       77 beta electrons
 Applying Cartesian multipole field
    Component          Value
    ---------          -----
     (2,0,0)        1.00000E-11
     (0,2,0)        2.00000E-11
     (0,0,2)       -3.00000E-11
 Nucleus-field energy     =     0.0000000333 hartrees
 Requested basis set is 6-311++G(d,p)
 There are 84 shells and 223 basis functions
 A cutoff of  1.0D-11 yielded   2618 shell pairs
 There are     19482 function pairs (     22150 Cartesian)
 Smallest overlap matrix eigenvalue = 1.34E-04
 Guess MOs from SCF MO coefficient file

 -----------------------------------------------------------------------
  General SCF calculation program by
  Eric Jon Sundstrom, Paul Horn, Yuezhi Mao, Dmitri Zuev, Alec White,
  David Stuck, Shaama M.S., Shane Yost, Joonho Lee, David Small,
  Daniel Levine, Susi Lehtola, Hugh Burton, Evgeny Epifanovsky
 -----------------------------------------------------------------------
 Exchange:     0.2000 Hartree-Fock + 0.0800 Slater + 0.7200 B88
 Correlation:  0.1900 VWN1RPA + 0.8100 LYP
 Using SG-1 standard quadrature grid
 using 4 threads for integral computing
 -------------------------------------------------------
 OpenMP Integral computing Module                
 Release: version 2.0, May 2017, Q-Chem Inc. Pleasanton 
 -------------------------------------------------------
 -------------------------------------------------------
 OpenMP BLAS3 based DFT computing Module                
 Release: version 1.0, May 2013, Q-Chem Inc. Pittsburgh 
 -------------------------------------------------------
 A restricted SCF calculation will be
 performed using DIIS
 SCF converges when DIIS error is below 1.0e-08
 ---------------------------------------
  Cycle       Energy         DIIS error
 ---------------------------------------
    1  -16489.4438959213      1.10e-03  
    2  -16489.4415944992      1.21e-03  
    3  -16489.4396461620      1.21e-03  
    4  -16489.4453935986      8.42e-04  
    5  -16489.4509688517      8.07e-05  
    6  -16489.4510098839      1.68e-05  
    7  -16489.4510112517      6.02e-06  
    8  -16489.4510114063      1.38e-06  
    9  -16489.4510114213      4.97e-07  
   10  -16489.4510114231      1.05e-07  
   11  -16489.4510114232      6.25e-08  
   12  -16489.4510114231      1.29e-08  
   13  -16489.4510114230      2.61e-09  Convergence criterion met
 ---------------------------------------
 SCF time:   CPU 67.49s  wall 18.00s 
 SCF   energy in the final basis set =   -16489.4510114230
 Total energy in the final basis set =   -16489.4510114230

 --------------------------------------------------------------
             Orbital Energies (a.u.) and Symmetries
 --------------------------------------------------------------

 Alpha MOs, Restricted
 -- Occupied --                  
*******-1165.88 -482.86 -176.33 -176.31 -165.73 -165.73 -165.73
  1 A'    2 A'    3 A'    4 A'    5 A'    6 A'    1 A"    7 A'                 
-165.72 -165.71 -165.71  -62.52  -56.34  -56.33  -56.33  -35.83
  8 A'    2 A"    9 A'   10 A'   11 A'    3 A"   12 A'   13 A'                 
-35.811 -31.320 -31.318 -31.316 -31.303 -31.299 -31.299 -22.971
 14 A'   15 A'    4 A"   16 A'   17 A'    5 A"   18 A'   19 A'                 
-22.971 -22.970 -22.968 -22.968 -22.954 -22.953 -22.952 -22.950
  6 A"   20 A'    7 A"   21 A'   22 A'    8 A"   23 A'   24 A'                 
-22.950 -10.269 -10.268  -8.732  -6.564  -6.552  -6.551  -6.383
  9 A"   25 A'   26 A'   27 A'   28 A'   29 A'   10 A"   30 A'                 
 -6.367  -4.794  -4.783  -4.781  -4.780  -4.766  -4.765  -2.676
 31 A'   32 A'   11 A"   33 A'   34 A'   12 A"   35 A'   36 A'                 
 -2.672  -2.671  -2.662  -2.661  -2.065  -2.057  -2.056  -2.052
 37 A'   13 A"   38 A'   14 A"   39 A'   15 A"   40 A'   41 A'                 
 -2.046  -2.046  -2.044  -2.043  -2.030  -2.030  -0.993  -0.819
 42 A'   16 A"   43 A'   17 A"   44 A'   18 A"   45 A'   46 A'                 
 -0.720  -0.588  -0.539  -0.477  -0.446  -0.429  -0.408  -0.366
 47 A'   48 A'   49 A'   50 A'   19 A"   51 A'   52 A'   53 A'                 
 -0.358  -0.276  -0.259  -0.195  -0.191
 20 A"   21 A"   54 A'   22 A"   55 A'                                         
 -- Virtual --                   
 -0.106  -0.075  -0.025   0.004   0.016   0.032   0.047   0.048
 23 A"   56 A'   57 A'   58 A'   59 A'   60 A'   61 A'   24 A"                 
  0.056   0.063   0.073   0.082   0.105   0.107   0.112   0.128
 62 A'   63 A'   64 A'   25 A"   65 A'   26 A"   66 A'   67 A'                 
  0.142   0.171   0.184   0.216   0.224   0.249   0.264   0.270
 68 A'   69 A'   70 A'   71 A'   27 A"   28 A"   72 A'   73 A'                 
  0.307   0.327   0.355   0.368   0.369   0.393   0.406   0.415
 74 A'   29 A"   75 A'   76 A'   30 A"   31 A"   77 A'   78 A'                 
  0.421   0.431   0.452   0.470   0.491   0.503   0.511   0.517
 32 A"   79 A'   33 A"   80 A'   81 A'   82 A'   83 A'   34 A"                 
  0.530   0.540   0.587   0.633   0.653   0.670   0.702   0.745
 84 A'   35 A"   85 A'   86 A'   36 A"   37 A"   87 A'   88 A'                 
  0.757   0.782   0.790   0.869   0.941   1.001   1.046   1.123
 89 A'   90 A'   91 A'   92 A'   93 A'   94 A'   95 A'   38 A"                 
  1.252   1.276   1.319   1.322   1.334   1.363   1.374   1.425
 96 A'   39 A"   97 A'   40 A"   98 A'   41 A"   99 A'  100 A'                 
  1.465   1.479   1.524   1.605   1.667   1.700   1.711   1.875
 42 A"  101 A'   43 A"  102 A'  103 A'  104 A'   44 A"  105 A'                 
  1.967   1.996   2.031   2.070   2.229   2.613   2.624   2.688
 45 A"  106 A'  107 A'  108 A'  109 A'  110 A'   46 A"   47 A"                 
  2.738   2.871   2.954   3.338   3.904   3.935   3.970   3.982
111 A'  112 A'  113 A'  114 A'   48 A"   49 A"  115 A'   50 A"                 
  3.999   4.020   4.037   4.069   4.091   4.110   4.149   4.210
 51 A"  116 A'  117 A'   52 A"  118 A'   53 A"  119 A'  120 A'                 
  4.274   4.288   4.344   4.457   4.573   5.971   6.009   6.050
121 A'  122 A'  123 A'  124 A'  125 A'   54 A"   55 A"  126 A'                 
  6.086   6.124   6.193   6.743   7.515   7.585   7.664  23.354
127 A'  128 A'  129 A'  130 A'   56 A"  131 A'  132 A'  133 A'                 
 23.404  27.884  27.963  28.317  28.349  28.371  28.399  28.406
134 A'  135 A'  136 A'   57 A"   58 A"  137 A'  138 A'  139 A'                 
 28.435  28.510  28.525  28.537  28.543  28.562  28.569  28.591
140 A'   59 A"  141 A'   60 A"   61 A"  142 A'   62 A"  143 A'                 
 28.647  28.697  28.752  48.000 127.865 127.894 127.908 127.941
144 A'  145 A'  146 A'  147 A'   63 A"   64 A"  148 A'  149 A'                 
127.957 128.001 151.682 151.753 289.727 289.797 289.9061020.828
150 A'  151 A'  152 A'  153 A'   65 A"  154 A'  155 A'  156 A'                 
*******1901.924
157 A'  158 A'                                                                 

 Beta MOs, Restricted
 -- Occupied --                  
*******-1165.88 -482.86 -176.33 -176.31 -165.73 -165.73 -165.73
  1 A'    2 A'    3 A'    4 A'    5 A'    6 A'    1 A"    7 A'                 
-165.72 -165.71 -165.71  -62.52  -56.34  -56.33  -56.33  -35.83
  8 A'    2 A"    9 A'   10 A'   11 A'    3 A"   12 A'   13 A'                 
-35.811 -31.320 -31.318 -31.316 -31.303 -31.299 -31.299 -22.971
 14 A'   15 A'    4 A"   16 A'   17 A'    5 A"   18 A'   19 A'                 
-22.971 -22.970 -22.968 -22.968 -22.954 -22.953 -22.952 -22.950
  6 A"   20 A'    7 A"   21 A'   22 A'    8 A"   23 A'   24 A'                 
-22.950 -10.269 -10.268  -8.732  -6.564  -6.552  -6.551  -6.383
  9 A"   25 A'   26 A'   27 A'   28 A'   29 A'   10 A"   30 A'                 
 -6.367  -4.794  -4.783  -4.781  -4.780  -4.766  -4.765  -2.676
 31 A'   32 A'   11 A"   33 A'   34 A'   12 A"   35 A'   36 A'                 
 -2.672  -2.671  -2.662  -2.661  -2.065  -2.057  -2.056  -2.052
 37 A'   13 A"   38 A'   14 A"   39 A'   15 A"   40 A'   41 A'                 
 -2.046  -2.046  -2.044  -2.043  -2.030  -2.030  -0.993  -0.819
 42 A'   16 A"   43 A'   17 A"   44 A'   18 A"   45 A'   46 A'                 
 -0.720  -0.588  -0.539  -0.477  -0.446  -0.429  -0.408  -0.366
 47 A'   48 A'   49 A'   50 A'   19 A"   51 A'   52 A'   53 A'                 
 -0.358  -0.276  -0.259  -0.195  -0.191
 20 A"   21 A"   54 A'   22 A"   55 A'                                         
 -- Virtual --                   
 -0.106  -0.075  -0.025   0.004   0.016   0.032   0.047   0.048
 23 A"   56 A'   57 A'   58 A'   59 A'   60 A'   61 A'   24 A"                 
  0.056   0.063   0.073   0.082   0.105   0.107   0.112   0.128
 62 A'   63 A'   64 A'   25 A"   65 A'   26 A"   66 A'   67 A'                 
  0.142   0.171   0.184   0.216   0.224   0.249   0.264   0.270
 68 A'   69 A'   70 A'   71 A'   27 A"   28 A"   72 A'   73 A'                 
  0.307   0.327   0.355   0.368   0.369   0.393   0.406   0.415
 74 A'   29 A"   75 A'   76 A'   30 A"   31 A"   77 A'   78 A'                 
  0.421   0.431   0.452   0.470   0.491   0.503   0.511   0.517
 32 A"   79 A'   33 A"   80 A'   81 A'   82 A'   83 A'   34 A"                 
  0.530   0.540   0.587   0.633   0.653   0.670   0.702   0.745
 84 A'   35 A"   85 A'   86 A'   36 A"   37 A"   87 A'   88 A'                 
  0.757   0.782   0.790   0.869   0.941   1.001   1.046   1.123
 89 A'   90 A'   91 A'   92 A'   93 A'   94 A'   95 A'   38 A"                 
  1.252   1.276   1.319   1.322   1.334   1.363   1.374   1.425
 96 A'   39 A"   97 A'   40 A"   98 A'   41 A"   99 A'  100 A'                 
  1.465   1.479   1.524   1.605   1.667   1.700   1.711   1.875
 42 A"  101 A'   43 A"  102 A'  103 A'  104 A'   44 A"  105 A'                 
  1.967   1.996   2.031   2.070   2.229   2.613   2.624   2.688
 45 A"  106 A'  107 A'  108 A'  109 A'  110 A'   46 A"   47 A"                 
  2.738   2.871   2.954   3.338   3.904   3.935   3.970   3.982
111 A'  112 A'  113 A'  114 A'   48 A"   49 A"  115 A'   50 A"                 
  3.999   4.020   4.037   4.069   4.091   4.110   4.149   4.210
 51 A"  116 A'  117 A'   52 A"  118 A'   53 A"  119 A'  120 A'                 
  4.274   4.288   4.344   4.457   4.573   5.971   6.009   6.050
121 A'  122 A'  123 A'  124 A'  125 A'   54 A"   55 A"  126 A'                 
  6.086   6.124   6.193   6.743   7.515   7.585   7.664  23.354
127 A'  128 A'  129 A'  130 A'   56 A"  131 A'  132 A'  133 A'                 
 23.404  27.884  27.963  28.317  28.349  28.371  28.399  28.406
134 A'  135 A'  136 A'   57 A"   58 A"  137 A'  138 A'  139 A'                 
 28.435  28.510  28.525  28.537  28.543  28.562  28.569  28.591
140 A'   59 A"  141 A'   60 A"   61 A"  142 A'   62 A"  143 A'                 
 28.647  28.697  28.752  48.000 127.865 127.894 127.908 127.941
144 A'  145 A'  146 A'  147 A'   63 A"   64 A"  148 A'  149 A'                 
127.957 128.001 151.682 151.753 289.727 289.797 289.9061020.828
150 A'  151 A'  152 A'  153 A'   65 A"  154 A'  155 A'  156 A'                 
*******1901.924
157 A'  158 A'                                                                 
 --------------------------------------------------------------

          Ground-State Mulliken Net Atomic Charges

     Atom                 Charge (a.u.)
  ----------------------------------------
      1 H                     0.185916
      2 Br                   -0.045183
      3 I                     0.331593
      4 I                     0.122389
      5 C                    -0.478480
      6 C                    -0.116234
  ----------------------------------------
  Sum of atomic charges =    -0.000000

 -----------------------------------------------------------------
                    Cartesian Multipole Moments
 -----------------------------------------------------------------
    Charge (ESU x 10^10)
                -0.0000
    Dipole Moment (Debye)
         X       0.7461      Y       0.6503      Z       0.0000
       Tot       0.9897
    Quadrupole Moments (Debye-Ang)
        XX     -76.4299     XY       2.2177     YY     -89.2733
        XZ       0.0000     YZ       0.0000     ZZ     -87.5586
    Octopole Moments (Debye-Ang^2)
       XXX      -5.4105    XXY       3.0339    XYY      -1.5055
       YYY       2.5423    XXZ      -0.0000    XYZ       0.0000
       YYZ       0.0000    XZZ      -5.4005    YZZ       0.3264
       ZZZ      -0.0000
    Hexadecapole Moments (Debye-Ang^3)
      XXXX   -2170.1793   XXXY     -24.2285   XXYY    -450.5080
      XYYY      12.2008   YYYY    -543.0269   XXXZ       0.0000
      XXYZ       0.0000   XYYZ       0.0000   YYYZ      -0.0000
      XXZZ    -409.2314   XYZZ      -5.3727   YYZZ    -111.8350
      XZZZ       0.0000   YZZZ       0.0000   ZZZZ    -115.5040
 -----------------------------------------------------------------
 Calculating analytic gradient of the SCF energy
 Gradient of SCF Energy
            1           2           3           4           5           6
    1   0.0992699   0.1688656  -0.2088605   0.0495543   0.2419536  -0.3507829
    2   0.0254137  -0.3634687   0.1798935   0.4364426  -0.1775750  -0.1007062
    3   0.0000000  -0.0000000  -0.0000000   0.0000000   0.0000000  -0.0000000
 Max gradient component =       4.364E-01
 RMS gradient           =       1.920E-01
 Gradient time:  CPU 18.96 s  wall 4.85 s
 Geometry Optimization Parameters
   NAtoms,    NIC,     NZ,  NCons,   NDum,   NFix, NCnnct, MaxDiis
        6      37       0       0       0       0       0       0


** GEOMETRY OPTIMIZATION IN DELOCALIZED INTERNAL COORDINATES **
   Searching for a Minimum

   Optimization Cycle:   5

                       Coordinates (Angstroms)
     ATOM                X               Y               Z
      1  H         2.0329008196    1.9031467701    0.0000000000
      2  Br       -1.9560048045    1.2391272082    0.0000000000
      3  I         2.7908724904   -0.0628053926    0.0000000000
      4  I        -1.5525739924   -1.0555738146    0.0000000000
      5  C         1.2893654748    0.8077289454    0.0000000000
      6  C        -0.5862674394    0.3907311026    0.0000000000
   Point Group: cs    Number of degrees of freedom:     9


   Energy is -16489.451011423

 Hessian Updated using BFGS Update

 ** Taking Steepest Descent Step **
 Calculated Step too Large.  Step scaled by  0.649004
 Step Taken.  Stepsize is  0.300000

                             Maximum     Tolerance    Cnvgd?
         Gradient           0.268243      0.000300      NO
         Displacement       0.174091      0.001200      NO
         Energy change     -0.161661      0.000001      NO


 New Cartesian Coordinates Obtained by Inverse Iteration

 Displacement from previous Coordinates is:  0.190580
 ----------------------------------------------------------------
             Standard Nuclear Orientation (Angstroms)
    I     Atom           X                Y                Z
 ----------------------------------------------------------------
    1      H       1.9898164416     1.8864422318     0.0000000000
    2      Br     -1.9663919860     1.2895770998     0.0000000000
    3      I       2.8317008290    -0.0784192462     0.0000000000
    4      I      -1.5509162141    -1.0999516545     0.0000000000
    5      C       1.2715732456     0.8185692556     0.0000000000
    6      C      -0.5574897675     0.4061371327     0.0000000000
 ----------------------------------------------------------------
 Molecular Point Group                 Cs    NOp =  2
 Largest Abelian Subgroup              Cs    NOp =  2
 Nuclear Repulsion Energy =  1355.3271119853 hartrees
 There are       77 alpha and       77 beta electrons
 Applying Cartesian multipole field
    Component          Value
    ---------          -----
     (2,0,0)        1.00000E-11
     (0,2,0)        2.00000E-11
     (0,0,2)       -3.00000E-11
 Nucleus-field energy     =     0.0000000345 hartrees
 Requested basis set is 6-311++G(d,p)
 There are 84 shells and 223 basis functions
 A cutoff of  1.0D-11 yielded   2602 shell pairs
 There are     19379 function pairs (     22036 Cartesian)
 Smallest overlap matrix eigenvalue = 1.22E-04
 Guess MOs from SCF MO coefficient file

 -----------------------------------------------------------------------
  General SCF calculation program by
  Eric Jon Sundstrom, Paul Horn, Yuezhi Mao, Dmitri Zuev, Alec White,
  David Stuck, Shaama M.S., Shane Yost, Joonho Lee, David Small,
  Daniel Levine, Susi Lehtola, Hugh Burton, Evgeny Epifanovsky
 -----------------------------------------------------------------------
 Exchange:     0.2000 Hartree-Fock + 0.0800 Slater + 0.7200 B88
 Correlation:  0.1900 VWN1RPA + 0.8100 LYP
 Using SG-1 standard quadrature grid
 using 4 threads for integral computing
 -------------------------------------------------------
 OpenMP Integral computing Module                
 Release: version 2.0, May 2017, Q-Chem Inc. Pleasanton 
 -------------------------------------------------------
 -------------------------------------------------------
 OpenMP BLAS3 based DFT computing Module                
 Release: version 1.0, May 2013, Q-Chem Inc. Pittsburgh 
 -------------------------------------------------------
 A restricted SCF calculation will be
 performed using DIIS
 SCF converges when DIIS error is below 1.0e-08
 ---------------------------------------
  Cycle       Energy         DIIS error
 ---------------------------------------
    1  -16489.5666663152      9.33e-04  
    2  -16489.5667345598      9.22e-04  
    3  -16489.5639427350      1.05e-03  
    4  -16489.5695386278      5.95e-04  
    5  -16489.5722486286      7.07e-05  
    6  -16489.5722813849      1.16e-05  
    7  -16489.5722819932      4.10e-06  
    8  -16489.5722820468      1.04e-06  
    9  -16489.5722820546      3.99e-07  
   10  -16489.5722820561      7.95e-08  
   11  -16489.5722820559      4.21e-08  
   12  -16489.5722820559      8.87e-09  Convergence criterion met
 ---------------------------------------
 SCF time:   CPU 61.40s  wall 16.00s 
 SCF   energy in the final basis set =   -16489.5722820559
 Total energy in the final basis set =   -16489.5722820559

 --------------------------------------------------------------
             Orbital Energies (a.u.) and Symmetries
 --------------------------------------------------------------

 Alpha MOs, Restricted
 -- Occupied --                  
*******-1165.88 -482.86 -176.33 -176.31 -165.73 -165.73 -165.73
  1 A'    2 A'    3 A'    4 A'    5 A'    6 A'    1 A"    7 A'                 
-165.72 -165.72 -165.72  -62.52  -56.33  -56.33  -56.33  -35.83
  8 A'    2 A"    9 A'   10 A'   11 A'    3 A"   12 A'   13 A'                 
-35.812 -31.318 -31.315 -31.314 -31.304 -31.300 -31.299 -22.969
 14 A'   15 A'    4 A"   16 A'   17 A'    5 A"   18 A'   19 A'                 
-22.968 -22.968 -22.965 -22.965 -22.955 -22.954 -22.953 -22.950
  6 A"   20 A'    7 A"   21 A'   22 A'    8 A"   23 A'   24 A'                 
-22.950 -10.280 -10.270  -8.729  -6.560  -6.547  -6.547  -6.379
  9 A"   25 A'   26 A'   27 A'   28 A'   29 A'   10 A"   30 A'                 
 -6.366  -4.790  -4.779  -4.779  -4.777  -4.765  -4.764  -2.672
 31 A'   32 A'   33 A'   11 A"   34 A'   12 A"   35 A'   36 A'                 
 -2.668  -2.668  -2.658  -2.657  -2.060  -2.053  -2.052  -2.049
 37 A'   13 A"   38 A'   14 A"   39 A'   15 A"   40 A'   41 A'                 
 -2.042  -2.042  -2.042  -2.042  -2.029  -2.028  -0.960  -0.803
 42 A'   43 A'   16 A"   17 A"   44 A'   18 A"   45 A'   46 A'                 
 -0.717  -0.592  -0.541  -0.473  -0.428  -0.426  -0.400  -0.364
 47 A'   48 A'   49 A'   50 A'   19 A"   51 A'   52 A'   53 A'                 
 -0.348  -0.279  -0.264  -0.203  -0.201
 20 A"   21 A"   54 A'   55 A'   22 A"                                         
 -- Virtual --                   
 -0.105  -0.073  -0.025   0.002   0.016   0.027   0.048   0.050
 23 A"   56 A'   57 A'   58 A'   59 A'   60 A'   61 A'   24 A"                 
  0.054   0.066   0.075   0.083   0.100   0.109   0.115   0.127
 62 A'   63 A'   64 A'   25 A"   65 A'   26 A"   66 A'   67 A'                 
  0.139   0.168   0.190   0.212   0.222   0.246   0.257   0.265
 68 A'   69 A'   70 A'   71 A'   27 A"   28 A"   72 A'   73 A'                 
  0.300   0.334   0.357   0.368   0.373   0.398   0.408   0.411
 74 A'   29 A"   75 A'   76 A'   30 A"   31 A"   77 A'   78 A'                 
  0.416   0.429   0.445   0.463   0.488   0.492   0.509   0.519
 32 A"   79 A'   33 A"   80 A'   81 A'   82 A'   83 A'   84 A'                 
  0.524   0.536   0.589   0.633   0.634   0.673   0.702   0.746
 34 A"   35 A"   85 A'   86 A'   36 A"   37 A"   87 A'   88 A'                 
  0.752   0.762   0.780   0.848   0.912   0.991   1.023   1.116
 89 A'   90 A'   91 A'   92 A'   93 A'   94 A'   95 A'   38 A"                 
  1.266   1.267   1.318   1.318   1.348   1.354   1.381   1.426
 39 A"   96 A'   40 A"   97 A'   98 A'   41 A"   99 A'  100 A'                 
  1.452   1.492   1.532   1.605   1.644   1.715   1.742   1.875
 42 A"  101 A'   43 A"  102 A'  103 A'  104 A'   44 A"  105 A'                 
  1.975   2.009   2.030   2.092   2.269   2.620   2.625   2.698
 45 A"  106 A'  107 A'  108 A'  109 A'   46 A"  110 A'   47 A"                 
  2.723   2.860   2.953   3.390   3.903   3.938   3.971   3.983
111 A'  112 A'  113 A'  114 A'   48 A"   49 A"  115 A'   50 A"                 
  4.002   4.004   4.026   4.066   4.078   4.105   4.136   4.194
 51 A"  116 A'  117 A'   52 A"  118 A'   53 A"  119 A'  120 A'                 
  4.263   4.283   4.340   4.450   4.539   5.972   6.007   6.045
121 A'  122 A'  123 A'  124 A'  125 A'   54 A"   55 A"  126 A'                 
  6.078   6.109   6.177   6.721   7.521   7.582   7.652  23.355
127 A'  128 A'  129 A'  130 A'   56 A"  131 A'  132 A'  133 A'                 
 23.375  27.878  27.941  28.318  28.347  28.368  28.395  28.402
134 A'  135 A'  136 A'   57 A"   58 A"  137 A'  138 A'  139 A'                 
 28.432  28.513  28.527  28.535  28.544  28.560  28.566  28.587
140 A'   59 A"  141 A'   60 A"   61 A"  142 A'   62 A"  143 A'                 
 28.635  28.679  28.730  47.980 127.866 127.891 127.905 127.935
144 A'  145 A'  146 A'  147 A'   63 A"   64 A"  148 A'  149 A'                 
127.946 127.989 151.675 151.731 289.729 289.791 289.8901020.801
150 A'  151 A'  152 A'  153 A'   65 A"  154 A'  155 A'  156 A'                 
*******1901.900
157 A'  158 A'                                                                 

 Beta MOs, Restricted
 -- Occupied --                  
*******-1165.88 -482.86 -176.33 -176.31 -165.73 -165.73 -165.73
  1 A'    2 A'    3 A'    4 A'    5 A'    6 A'    1 A"    7 A'                 
-165.72 -165.72 -165.72  -62.52  -56.33  -56.33  -56.33  -35.83
  8 A'    2 A"    9 A'   10 A'   11 A'    3 A"   12 A'   13 A'                 
-35.812 -31.318 -31.315 -31.314 -31.304 -31.300 -31.299 -22.969
 14 A'   15 A'    4 A"   16 A'   17 A'    5 A"   18 A'   19 A'                 
-22.968 -22.968 -22.965 -22.965 -22.955 -22.954 -22.953 -22.950
  6 A"   20 A'    7 A"   21 A'   22 A'    8 A"   23 A'   24 A'                 
-22.950 -10.280 -10.270  -8.729  -6.560  -6.547  -6.547  -6.379
  9 A"   25 A'   26 A'   27 A'   28 A'   29 A'   10 A"   30 A'                 
 -6.366  -4.790  -4.779  -4.779  -4.777  -4.765  -4.764  -2.672
 31 A'   32 A'   33 A'   11 A"   34 A'   12 A"   35 A'   36 A'                 
 -2.668  -2.668  -2.658  -2.657  -2.060  -2.053  -2.052  -2.049
 37 A'   13 A"   38 A'   14 A"   39 A'   15 A"   40 A'   41 A'                 
 -2.042  -2.042  -2.042  -2.042  -2.029  -2.028  -0.960  -0.803
 42 A'   43 A'   16 A"   17 A"   44 A'   18 A"   45 A'   46 A'                 
 -0.717  -0.592  -0.541  -0.473  -0.428  -0.426  -0.400  -0.364
 47 A'   48 A'   49 A'   50 A'   19 A"   51 A'   52 A'   53 A'                 
 -0.348  -0.279  -0.264  -0.203  -0.201
 20 A"   21 A"   54 A'   55 A'   22 A"                                         
 -- Virtual --                   
 -0.105  -0.073  -0.025   0.002   0.016   0.027   0.048   0.050
 23 A"   56 A'   57 A'   58 A'   59 A'   60 A'   61 A'   24 A"                 
  0.054   0.066   0.075   0.083   0.100   0.109   0.115   0.127
 62 A'   63 A'   64 A'   25 A"   65 A'   26 A"   66 A'   67 A'                 
  0.139   0.168   0.190   0.212   0.222   0.246   0.257   0.265
 68 A'   69 A'   70 A'   71 A'   27 A"   28 A"   72 A'   73 A'                 
  0.300   0.334   0.357   0.368   0.373   0.398   0.408   0.411
 74 A'   29 A"   75 A'   76 A'   30 A"   31 A"   77 A'   78 A'                 
  0.416   0.429   0.445   0.463   0.488   0.492   0.509   0.519
 32 A"   79 A'   33 A"   80 A'   81 A'   82 A'   83 A'   84 A'                 
  0.524   0.536   0.589   0.633   0.634   0.673   0.702   0.746
 34 A"   35 A"   85 A'   86 A'   36 A"   37 A"   87 A'   88 A'                 
  0.752   0.762   0.780   0.848   0.912   0.991   1.023   1.116
 89 A'   90 A'   91 A'   92 A'   93 A'   94 A'   95 A'   38 A"                 
  1.266   1.267   1.318   1.318   1.348   1.354   1.381   1.426
 39 A"   96 A'   40 A"   97 A'   98 A'   41 A"   99 A'  100 A'                 
  1.452   1.492   1.532   1.605   1.644   1.715   1.742   1.875
 42 A"  101 A'   43 A"  102 A'  103 A'  104 A'   44 A"  105 A'                 
  1.975   2.009   2.030   2.092   2.269   2.620   2.625   2.698
 45 A"  106 A'  107 A'  108 A'  109 A'   46 A"  110 A'   47 A"                 
  2.723   2.860   2.953   3.390   3.903   3.938   3.971   3.983
111 A'  112 A'  113 A'  114 A'   48 A"   49 A"  115 A'   50 A"                 
  4.002   4.004   4.026   4.066   4.078   4.105   4.136   4.194
 51 A"  116 A'  117 A'   52 A"  118 A'   53 A"  119 A'  120 A'                 
  4.263   4.283   4.340   4.450   4.539   5.972   6.007   6.045
121 A'  122 A'  123 A'  124 A'  125 A'   54 A"   55 A"  126 A'                 
  6.078   6.109   6.177   6.721   7.521   7.582   7.652  23.355
127 A'  128 A'  129 A'  130 A'   56 A"  131 A'  132 A'  133 A'                 
 23.375  27.878  27.941  28.318  28.347  28.368  28.395  28.402
134 A'  135 A'  136 A'   57 A"   58 A"  137 A'  138 A'  139 A'                 
 28.432  28.513  28.527  28.535  28.544  28.560  28.566  28.587
140 A'   59 A"  141 A'   60 A"   61 A"  142 A'   62 A"  143 A'                 
 28.635  28.679  28.730  47.980 127.866 127.891 127.905 127.935
144 A'  145 A'  146 A'  147 A'   63 A"   64 A"  148 A'  149 A'                 
127.946 127.989 151.675 151.731 289.729 289.791 289.8901020.801
150 A'  151 A'  152 A'  153 A'   65 A"  154 A'  155 A'  156 A'                 
*******1901.900
157 A'  158 A'                                                                 
 --------------------------------------------------------------

          Ground-State Mulliken Net Atomic Charges

     Atom                 Charge (a.u.)
  ----------------------------------------
      1 H                     0.199812
      2 Br                   -0.054114
      3 I                     0.276656
      4 I                     0.119347
      5 C                    -0.437686
      6 C                    -0.104014
  ----------------------------------------
  Sum of atomic charges =    -0.000000

 -----------------------------------------------------------------
                    Cartesian Multipole Moments
 -----------------------------------------------------------------
    Charge (ESU x 10^10)
                -0.0000
    Dipole Moment (Debye)
         X       0.5558      Y       0.5106      Z      -0.0000
       Tot       0.7548
    Quadrupole Moments (Debye-Ang)
        XX     -76.8680     XY       2.1957     YY     -88.5628
        XZ      -0.0000     YZ      -0.0000     ZZ     -87.9791
    Octopole Moments (Debye-Ang^2)
       XXX      -9.3277    XXY       2.2840    XYY      -4.0942
       YYY       3.8558    XXZ      -0.0000    XYZ       0.0000
       YYZ      -0.0000    XZZ      -6.7275    YZZ       0.8125
       ZZZ      -0.0000
    Hexadecapole Moments (Debye-Ang^3)
      XXXX   -2206.0639   XXXY     -23.4716   XXYY    -459.8732
      XYYY      17.1046   YYYY    -567.3378   XXXZ      -0.0000
      XXYZ      -0.0000   XYYZ       0.0000   YYYZ      -0.0000
      XXZZ    -417.2216   XYZZ      -3.8599   YYZZ    -116.5710
      XZZZ      -0.0000   YZZZ      -0.0000   ZZZZ    -116.5321
 -----------------------------------------------------------------
 Calculating analytic gradient of the SCF energy
 Gradient of SCF Energy
            1           2           3           4           5           6
    1   0.0948576   0.1143221  -0.1447885   0.0228005   0.1900382  -0.2772299
    2   0.0246106  -0.2780574   0.1366911   0.3227322  -0.1317460  -0.0742306
    3   0.0000000  -0.0000000   0.0000000  -0.0000000   0.0000000   0.0000000
 Max gradient component =       3.227E-01
 RMS gradient           =       1.453E-01
 Gradient time:  CPU 18.61 s  wall 4.76 s
 Geometry Optimization Parameters
   NAtoms,    NIC,     NZ,  NCons,   NDum,   NFix, NCnnct, MaxDiis
        6      37       0       0       0       0       0       0

 Cartesian Hessian Update
 Hessian Updated using BFGS Update


** GEOMETRY OPTIMIZATION IN DELOCALIZED INTERNAL COORDINATES **
   Searching for a Minimum

   Optimization Cycle:   6

                       Coordinates (Angstroms)
     ATOM                X               Y               Z
      1  H         1.9898164416    1.8864422318    0.0000000000
      2  Br       -1.9663919860    1.2895770998    0.0000000000
      3  I         2.8317008290   -0.0784192462    0.0000000000
      4  I        -1.5509162141   -1.0999516545    0.0000000000
      5  C         1.2715732456    0.8185692556    0.0000000000
      6  C        -0.5574897675    0.4061371327    0.0000000000
   Point Group: cs    Number of degrees of freedom:     9


   Energy is -16489.572282056

 Hessian Updated using BFGS Update

  9 Hessian modes will be used to form the next step
  Hessian Eigenvalues:
     0.082737    0.088261    0.143906    0.207460    0.249983    0.318343
     0.536698    0.943167    1.058508

 Minimum Search - Taking Simple RFO Step
 Searching for Lamda that Minimizes Along All modes
 Value Taken    Lamda =  -0.25588202
 Calculated Step too Large.  Step scaled by  0.394030
 Step Taken.  Stepsize is  0.300000

                             Maximum     Tolerance    Cnvgd?
         Gradient           0.202268      0.000300      NO
         Displacement       0.167045      0.001200      NO
         Energy change     -0.121271      0.000001      NO


 New Cartesian Coordinates Obtained by Inverse Iteration

 Displacement from previous Coordinates is:  0.294630
 ----------------------------------------------------------------
             Standard Nuclear Orientation (Angstroms)
    I     Atom           X                Y                Z
 ----------------------------------------------------------------
    1      H       1.8965593091     1.8621928452     0.0000000000
    2      Br     -1.9243462907     1.3413802831     0.0000000000
    3      I       2.8130320276    -0.1064663451     0.0000000000
    4      I      -1.4944343955    -1.1247975188     0.0000000000
    5      C       1.2276997445     0.8240464313     0.0000000000
    6      C      -0.5002178465     0.4259991235     0.0000000000
 ----------------------------------------------------------------
 Molecular Point Group                 Cs    NOp =  2
 Largest Abelian Subgroup              Cs    NOp =  2
 Nuclear Repulsion Energy =  1348.2241445770 hartrees
 There are       77 alpha and       77 beta electrons
 Applying Cartesian multipole field
    Component          Value
    ---------          -----
     (2,0,0)        1.00000E-11
     (0,2,0)        2.00000E-11
     (0,0,2)       -3.00000E-11
 Nucleus-field energy     =     0.0000000343 hartrees
 Requested basis set is 6-311++G(d,p)
 There are 84 shells and 223 basis functions
 A cutoff of  1.0D-11 yielded   2599 shell pairs
 There are     19337 function pairs (     21982 Cartesian)
 Smallest overlap matrix eigenvalue = 9.58E-05
 Guess MOs from SCF MO coefficient file

 -----------------------------------------------------------------------
  General SCF calculation program by
  Eric Jon Sundstrom, Paul Horn, Yuezhi Mao, Dmitri Zuev, Alec White,
  David Stuck, Shaama M.S., Shane Yost, Joonho Lee, David Small,
  Daniel Levine, Susi Lehtola, Hugh Burton, Evgeny Epifanovsky
 -----------------------------------------------------------------------
 Exchange:     0.2000 Hartree-Fock + 0.0800 Slater + 0.7200 B88
 Correlation:  0.1900 VWN1RPA + 0.8100 LYP
 Using SG-1 standard quadrature grid
 using 4 threads for integral computing
 -------------------------------------------------------
 OpenMP Integral computing Module                
 Release: version 2.0, May 2017, Q-Chem Inc. Pleasanton 
 -------------------------------------------------------
 -------------------------------------------------------
 OpenMP BLAS3 based DFT computing Module                
 Release: version 1.0, May 2013, Q-Chem Inc. Pittsburgh 
 -------------------------------------------------------
 A restricted SCF calculation will be
 performed using DIIS
 SCF converges when DIIS error is below 1.0e-08
 ---------------------------------------
  Cycle       Energy         DIIS error
 ---------------------------------------
    1  -16489.6630860273      7.94e-04  
    2  -16489.6661361037      4.35e-04  
    3  -16489.6607695591      9.48e-04  
    4  -16489.6672092507      1.60e-04  
    5  -16489.6673746853      5.59e-05  
    6  -16489.6673960826      8.74e-06  
    7  -16489.6673965575      2.18e-06  
    8  -16489.6673965727      6.63e-07  
    9  -16489.6673965746      2.39e-07  
   10  -16489.6673965748      4.38e-08  
   11  -16489.6673965747      1.40e-08  
   12  -16489.6673965749      5.11e-09  Convergence criterion met
 ---------------------------------------
 SCF time:   CPU 61.73s  wall 17.00s 
 SCF   energy in the final basis set =   -16489.6673965749
 Total energy in the final basis set =   -16489.6673965749

 --------------------------------------------------------------
             Orbital Energies (a.u.) and Symmetries
 --------------------------------------------------------------

 Alpha MOs, Restricted
 -- Occupied --                  
*******-1165.88 -482.86 -176.33 -176.31 -165.73 -165.73 -165.73
  1 A'    2 A'    3 A'    4 A'    5 A'    6 A'    1 A"    7 A'                 
-165.72 -165.72 -165.72  -62.51  -56.33  -56.33  -56.33  -35.82
  8 A'    2 A"    9 A'   10 A'   11 A'    3 A"   12 A'   13 A'                 
-35.813 -31.315 -31.311 -31.310 -31.305 -31.300 -31.300 -22.965
 14 A'   15 A'    4 A"   16 A'   17 A'    5 A"   18 A'   19 A'                 
-22.965 -22.964 -22.961 -22.961 -22.955 -22.955 -22.954 -22.951
  6 A"   20 A'    7 A"   21 A'   22 A'    8 A"   23 A'   24 A'                 
-22.951 -10.285 -10.269  -8.726  -6.557  -6.544  -6.544  -6.375
  9 A"   25 A'   26 A'   27 A'   28 A'   10 A"   29 A'   30 A'                 
 -6.366  -4.786  -4.779  -4.774  -4.772  -4.764  -4.763  -2.669
 31 A'   32 A'   33 A'   11 A"   34 A'   12 A"   35 A'   36 A'                 
 -2.665  -2.665  -2.654  -2.654  -2.055  -2.049  -2.048  -2.048
 13 A"   37 A'   38 A'   14 A"   39 A'   15 A"   40 A'   41 A'                 
 -2.041  -2.041  -2.037  -2.037  -2.028  -2.028  -0.941  -0.795
 16 A"   42 A'   43 A'   17 A"   44 A'   18 A"   45 A'   46 A'                 
 -0.716  -0.603  -0.542  -0.478  -0.426  -0.419  -0.394  -0.363
 47 A'   48 A'   49 A'   50 A'   51 A'   19 A"   52 A'   53 A'                 
 -0.342  -0.281  -0.268  -0.214  -0.209
 20 A"   21 A"   54 A'   55 A'   22 A"                                         
 -- Virtual --                   
 -0.099  -0.057  -0.025   0.000   0.016   0.026   0.051   0.051
 23 A"   56 A'   57 A'   58 A'   59 A'   60 A'   24 A"   61 A'                 
  0.055   0.075   0.080   0.083   0.099   0.110   0.118   0.128
 62 A'   63 A'   64 A'   25 A"   65 A'   26 A"   66 A'   67 A'                 
  0.138   0.165   0.199   0.211   0.221   0.246   0.253   0.266
 68 A'   69 A'   70 A'   71 A'   27 A"   28 A"   72 A'   73 A'                 
  0.297   0.339   0.361   0.367   0.378   0.401   0.402   0.414
 74 A'   29 A"   75 A'   76 A'   30 A"   31 A"   77 A'   32 A"                 
  0.416   0.429   0.442   0.460   0.480   0.494   0.506   0.527
 78 A'   79 A'   33 A"   80 A'   81 A'   82 A'   83 A'   34 A"                 
  0.527   0.539   0.596   0.620   0.637   0.676   0.700   0.740
 84 A'   35 A"   85 A'   36 A"   86 A'   37 A"   87 A'   88 A'                 
  0.746   0.763   0.774   0.843   0.900   0.987   1.013   1.111
 89 A'   90 A'   91 A'   92 A'   93 A'   94 A'   95 A'   38 A"                 
  1.254   1.285   1.318   1.341   1.342   1.365   1.397   1.424
 39 A"   96 A'   40 A"   41 A"   97 A'   98 A'   99 A'  100 A'                 
  1.444   1.513   1.557   1.601   1.633   1.754   1.794   1.892
 42 A"  101 A'   43 A"  102 A'  103 A'  104 A'   44 A"  105 A'                 
  1.982   2.031   2.043   2.112   2.341   2.614   2.638   2.718
 45 A"  106 A'  107 A'  108 A'  109 A'   46 A"  110 A'   47 A"                 
  2.725   2.870   2.965   3.508   3.905   3.942   3.973   3.983
111 A'  112 A'  113 A'  114 A'   48 A"   49 A"  115 A'   50 A"                 
  3.987   4.006   4.020   4.066   4.076   4.099   4.135   4.189
116 A'   51 A"  117 A'   52 A"  118 A'   53 A"  119 A'  120 A'                 
  4.260   4.285   4.356   4.448   4.517   5.975   6.007   6.047
121 A'  122 A'  123 A'  124 A'  125 A'   54 A"   55 A"  126 A'                 
  6.073   6.103   6.173   6.713   7.525   7.583   7.651  23.355
127 A'  128 A'  129 A'  130 A'   56 A"  131 A'  132 A'  133 A'                 
 23.407  27.876  27.931  28.321  28.347  28.370  28.391  28.400
134 A'  135 A'  136 A'   57 A"   58 A"  137 A'  138 A'  139 A'                 
 28.430  28.517  28.529  28.533  28.546  28.558  28.565  28.588
140 A'   59 A"  141 A'   60 A"   61 A"  142 A'   62 A"  143 A'                 
 28.630  28.672  28.724  47.973 127.868 127.890 127.907 127.930
144 A'  145 A'  146 A'  147 A'   63 A"   64 A"  148 A'  149 A'                 
127.942 127.984 151.672 151.721 289.731 289.789 289.8871020.789
150 A'  151 A'  152 A'  153 A'   65 A"  154 A'  155 A'  156 A'                 
*******1901.890
157 A'  158 A'                                                                 

 Beta MOs, Restricted
 -- Occupied --                  
*******-1165.88 -482.86 -176.33 -176.31 -165.73 -165.73 -165.73
  1 A'    2 A'    3 A'    4 A'    5 A'    6 A'    1 A"    7 A'                 
-165.72 -165.72 -165.72  -62.51  -56.33  -56.33  -56.33  -35.82
  8 A'    2 A"    9 A'   10 A'   11 A'    3 A"   12 A'   13 A'                 
-35.813 -31.315 -31.311 -31.310 -31.305 -31.300 -31.300 -22.965
 14 A'   15 A'    4 A"   16 A'   17 A'    5 A"   18 A'   19 A'                 
-22.965 -22.964 -22.961 -22.961 -22.955 -22.955 -22.954 -22.951
  6 A"   20 A'    7 A"   21 A'   22 A'    8 A"   23 A'   24 A'                 
-22.951 -10.285 -10.269  -8.726  -6.557  -6.544  -6.544  -6.375
  9 A"   25 A'   26 A'   27 A'   28 A'   10 A"   29 A'   30 A'                 
 -6.366  -4.786  -4.779  -4.774  -4.772  -4.764  -4.763  -2.669
 31 A'   32 A'   33 A'   11 A"   34 A'   12 A"   35 A'   36 A'                 
 -2.665  -2.665  -2.654  -2.654  -2.055  -2.049  -2.048  -2.048
 13 A"   37 A'   38 A'   14 A"   39 A'   15 A"   40 A'   41 A'                 
 -2.041  -2.041  -2.037  -2.037  -2.028  -2.028  -0.941  -0.795
 16 A"   42 A'   43 A'   17 A"   44 A'   18 A"   45 A'   46 A'                 
 -0.716  -0.603  -0.542  -0.478  -0.426  -0.419  -0.394  -0.363
 47 A'   48 A'   49 A'   50 A'   51 A'   19 A"   52 A'   53 A'                 
 -0.342  -0.281  -0.268  -0.214  -0.209
 20 A"   21 A"   54 A'   55 A'   22 A"                                         
 -- Virtual --                   
 -0.099  -0.057  -0.025   0.000   0.016   0.026   0.051   0.051
 23 A"   56 A'   57 A'   58 A'   59 A'   60 A'   24 A"   61 A'                 
  0.055   0.075   0.080   0.083   0.099   0.110   0.118   0.128
 62 A'   63 A'   64 A'   25 A"   65 A'   26 A"   66 A'   67 A'                 
  0.138   0.165   0.199   0.211   0.221   0.246   0.253   0.266
 68 A'   69 A'   70 A'   71 A'   27 A"   28 A"   72 A'   73 A'                 
  0.297   0.339   0.361   0.367   0.378   0.401   0.402   0.414
 74 A'   29 A"   75 A'   76 A'   30 A"   31 A"   77 A'   32 A"                 
  0.416   0.429   0.442   0.460   0.480   0.494   0.506   0.527
 78 A'   79 A'   33 A"   80 A'   81 A'   82 A'   83 A'   34 A"                 
  0.527   0.539   0.596   0.620   0.637   0.676   0.700   0.740
 84 A'   35 A"   85 A'   36 A"   86 A'   37 A"   87 A'   88 A'                 
  0.746   0.763   0.774   0.843   0.900   0.987   1.013   1.111
 89 A'   90 A'   91 A'   92 A'   93 A'   94 A'   95 A'   38 A"                 
  1.254   1.285   1.318   1.341   1.342   1.365   1.397   1.424
 39 A"   96 A'   40 A"   41 A"   97 A'   98 A'   99 A'  100 A'                 
  1.444   1.513   1.557   1.601   1.633   1.754   1.794   1.892
 42 A"  101 A'   43 A"  102 A'  103 A'  104 A'   44 A"  105 A'                 
  1.982   2.031   2.043   2.112   2.341   2.614   2.638   2.718
 45 A"  106 A'  107 A'  108 A'  109 A'   46 A"  110 A'   47 A"                 
  2.725   2.870   2.965   3.508   3.905   3.942   3.973   3.983
111 A'  112 A'  113 A'  114 A'   48 A"   49 A"  115 A'   50 A"                 
  3.987   4.006   4.020   4.066   4.076   4.099   4.135   4.189
116 A'   51 A"  117 A'   52 A"  118 A'   53 A"  119 A'  120 A'                 
  4.260   4.285   4.356   4.448   4.517   5.975   6.007   6.047
121 A'  122 A'  123 A'  124 A'  125 A'   54 A"   55 A"  126 A'                 
  6.073   6.103   6.173   6.713   7.525   7.583   7.651  23.355
127 A'  128 A'  129 A'  130 A'   56 A"  131 A'  132 A'  133 A'                 
 23.407  27.876  27.931  28.321  28.347  28.370  28.391  28.400
134 A'  135 A'  136 A'   57 A"   58 A"  137 A'  138 A'  139 A'                 
 28.430  28.517  28.529  28.533  28.546  28.558  28.565  28.588
140 A'   59 A"  141 A'   60 A"   61 A"  142 A'   62 A"  143 A'                 
 28.630  28.672  28.724  47.973 127.868 127.890 127.907 127.930
144 A'  145 A'  146 A'  147 A'   63 A"   64 A"  148 A'  149 A'                 
127.942 127.984 151.672 151.721 289.731 289.789 289.8871020.789
150 A'  151 A'  152 A'  153 A'   65 A"  154 A'  155 A'  156 A'                 
*******1901.890
157 A'  158 A'                                                                 
 --------------------------------------------------------------

          Ground-State Mulliken Net Atomic Charges

     Atom                 Charge (a.u.)
  ----------------------------------------
      1 H                     0.215175
      2 Br                   -0.063411
      3 I                     0.237607
      4 I                     0.121323
      5 C                    -0.421724
      6 C                    -0.088969
  ----------------------------------------
  Sum of atomic charges =     0.000000

 -----------------------------------------------------------------
                    Cartesian Multipole Moments
 -----------------------------------------------------------------
    Charge (ESU x 10^10)
                 0.0000
    Dipole Moment (Debye)
         X       0.3689      Y       0.4542      Z      -0.0000
       Tot       0.5851
    Quadrupole Moments (Debye-Ang)
        XX     -78.0593     XY       2.1249     YY     -87.8463
        XZ       0.0000     YZ      -0.0000     ZZ     -88.1140
    Octopole Moments (Debye-Ang^2)
       XXX     -16.7103    XXY       1.2929    XYY      -7.1785
       YYY       4.7765    XXZ      -0.0000    XYZ       0.0000
       YYZ      -0.0000    XZZ      -8.7016    YZZ       1.3130
       ZZZ      -0.0000
    Hexadecapole Moments (Debye-Ang^3)
      XXXX   -2149.6610   XXXY     -17.1189   XXYY    -450.5439
      XYYY      28.8315   YYYY    -586.4217   XXXZ       0.0000
      XXYZ      -0.0000   XYYZ       0.0000   YYYZ      -0.0000
      XXZZ    -406.5686   XYZZ       0.3299   YYZZ    -120.2639
      XZZZ       0.0000   YZZZ      -0.0000   ZZZZ    -116.8523
 -----------------------------------------------------------------
 Calculating analytic gradient of the SCF energy
 Gradient of SCF Energy
            1           2           3           4           5           6
    1   0.0863617   0.0892229  -0.1156462   0.0141723   0.1774011  -0.2515118
    2   0.0209626  -0.2271701   0.1153042   0.2605814  -0.1035372  -0.0661409
    3  -0.0000000  -0.0000000  -0.0000000  -0.0000000   0.0000000   0.0000000
 Max gradient component =       2.606E-01
 RMS gradient           =       1.229E-01
 Gradient time:  CPU 18.59 s  wall 4.76 s
 Geometry Optimization Parameters
   NAtoms,    NIC,     NZ,  NCons,   NDum,   NFix, NCnnct, MaxDiis
        6      37       0       0       0       0       0       0

 Cartesian Hessian Update
 Hessian Updated using BFGS Update


** GEOMETRY OPTIMIZATION IN DELOCALIZED INTERNAL COORDINATES **
   Searching for a Minimum

   Optimization Cycle:   7

                       Coordinates (Angstroms)
     ATOM                X               Y               Z
      1  H         1.8965593091    1.8621928452    0.0000000000
      2  Br       -1.9243462907    1.3413802831    0.0000000000
      3  I         2.8130320276   -0.1064663451    0.0000000000
      4  I        -1.4944343955   -1.1247975188    0.0000000000
      5  C         1.2276997445    0.8240464313    0.0000000000
      6  C        -0.5002178465    0.4259991235    0.0000000000
   Point Group: cs    Number of degrees of freedom:     9


   Energy is -16489.667396575

 Hessian Updated using BFGS Update

  9 Hessian modes will be used to form the next step
  Hessian Eigenvalues:
     0.048487    0.088271    0.147070    0.208192    0.249917    0.328604
     0.586660    0.943178    1.058595

 Minimum Search - Taking Simple RFO Step
 Searching for Lamda that Minimizes Along All modes
 Value Taken    Lamda =  -0.24674614
 Calculated Step too Large.  Step scaled by  0.349381
 Step Taken.  Stepsize is  0.300000

                             Maximum     Tolerance    Cnvgd?
         Gradient           0.179123      0.000300      NO
         Displacement       0.178290      0.001200      NO
         Energy change     -0.095115      0.000001      NO


 New Cartesian Coordinates Obtained by Inverse Iteration

 Displacement from previous Coordinates is:  0.320193
 ----------------------------------------------------------------
             Standard Nuclear Orientation (Angstroms)
    I     Atom           X                Y                Z
 ----------------------------------------------------------------
    1      H       1.7984340793     1.8380966412     0.0000000000
    2      Br     -1.8720232817     1.3898023343     0.0000000000
    3      I       2.7825588286    -0.1338806562     0.0000000000
    4      I      -1.4299538539    -1.1429052782     0.0000000000
    5      C       1.1753915832     0.8251028887     0.0000000000
    6      C      -0.4361148070     0.4461388893     0.0000000000
 ----------------------------------------------------------------
 Molecular Point Group                 Cs    NOp =  2
 Largest Abelian Subgroup              Cs    NOp =  2
 Nuclear Repulsion Energy =  1348.1178664347 hartrees
 There are       77 alpha and       77 beta electrons
 Applying Cartesian multipole field
    Component          Value
    ---------          -----
     (2,0,0)        1.00000E-11
     (0,2,0)        2.00000E-11
     (0,0,2)       -3.00000E-11
 Nucleus-field energy     =     0.0000000338 hartrees
 Requested basis set is 6-311++G(d,p)
 There are 84 shells and 223 basis functions
 A cutoff of  1.0D-11 yielded   2604 shell pairs
 There are     19362 function pairs (     21991 Cartesian)
 Smallest overlap matrix eigenvalue = 6.94E-05
 Guess MOs from SCF MO coefficient file

 -----------------------------------------------------------------------
  General SCF calculation program by
  Eric Jon Sundstrom, Paul Horn, Yuezhi Mao, Dmitri Zuev, Alec White,
  David Stuck, Shaama M.S., Shane Yost, Joonho Lee, David Small,
  Daniel Levine, Susi Lehtola, Hugh Burton, Evgeny Epifanovsky
 -----------------------------------------------------------------------
 Exchange:     0.2000 Hartree-Fock + 0.0800 Slater + 0.7200 B88
 Correlation:  0.1900 VWN1RPA + 0.8100 LYP
 Using SG-1 standard quadrature grid
 using 4 threads for integral computing
 -------------------------------------------------------
 OpenMP Integral computing Module                
 Release: version 2.0, May 2017, Q-Chem Inc. Pleasanton 
 -------------------------------------------------------
 -------------------------------------------------------
 OpenMP BLAS3 based DFT computing Module                
 Release: version 1.0, May 2013, Q-Chem Inc. Pittsburgh 
 -------------------------------------------------------
 A restricted SCF calculation will be
 performed using DIIS
 SCF converges when DIIS error is below 1.0e-08
 ---------------------------------------
  Cycle       Energy         DIIS error
 ---------------------------------------
    1  -16489.7448755104      8.60e-04  
    2  -16489.7487332739      3.33e-04  
    3  -16489.7457663778      7.19e-04  
    4  -16489.7493830009      1.06e-04  
    5  -16489.7494589433      2.14e-05  
    6  -16489.7494609518      1.20e-05  
    7  -16489.7494618185      2.11e-06  
    8  -16489.7494618439      6.87e-07  
    9  -16489.7494618460      2.07e-07  
   10  -16489.7494618460      2.96e-08  
   11  -16489.7494618459      8.19e-09  Convergence criterion met
 ---------------------------------------
 SCF time:   CPU 56.99s  wall 15.00s 
 SCF   energy in the final basis set =   -16489.7494618459
 Total energy in the final basis set =   -16489.7494618459

 --------------------------------------------------------------
             Orbital Energies (a.u.) and Symmetries
 --------------------------------------------------------------

 Alpha MOs, Restricted
 -- Occupied --                  
*******-1165.88 -482.86 -176.32 -176.31 -165.73 -165.72 -165.72
  1 A'    2 A'    3 A'    4 A'    5 A'    6 A'    1 A"    7 A'                 
-165.72 -165.72 -165.72  -62.51  -56.33  -56.33  -56.33  -35.82
  8 A'    2 A"    9 A'   10 A'   11 A'    3 A"   12 A'   13 A'                 
-35.813 -31.312 -31.308 -31.307 -31.305 -31.300 -31.300 -22.962
 14 A'   15 A'    4 A"   16 A'   17 A'    5 A"   18 A'   19 A'                 
-22.962 -22.961 -22.958 -22.958 -22.956 -22.955 -22.954 -22.951
  6 A"   20 A'    7 A"   21 A'   22 A'    8 A"   23 A'   24 A'                 
-22.951 -10.287 -10.265  -8.723  -6.555  -6.542  -6.541  -6.371
  9 A"   25 A'   26 A'   27 A'   28 A'   10 A"   29 A'   30 A'                 
 -6.365  -4.783  -4.778  -4.770  -4.769  -4.764  -4.763  -2.667
 31 A'   32 A'   33 A'   11 A"   34 A'   12 A"   35 A'   36 A'                 
 -2.663  -2.662  -2.652  -2.652  -2.051  -2.046  -2.046  -2.044
 13 A"   37 A'   38 A'   14 A"   39 A'   40 A'   15 A"   41 A'                 
 -2.040  -2.040  -2.033  -2.033  -2.027  -2.027  -0.927  -0.791
 16 A"   42 A'   43 A'   17 A"   44 A'   18 A"   45 A'   46 A'                 
 -0.715  -0.619  -0.543  -0.486  -0.429  -0.414  -0.388  -0.360
 47 A'   48 A'   49 A'   50 A'   51 A'   19 A"   52 A'   53 A'                 
 -0.337  -0.283  -0.272  -0.222  -0.218
 20 A"   21 A"   54 A'   55 A'   22 A"                                         
 -- Virtual --                   
 -0.091  -0.044  -0.028  -0.003   0.017   0.028   0.051   0.052
 23 A"   56 A'   57 A'   58 A'   59 A'   60 A'   61 A'   24 A"                 
  0.059   0.082   0.083   0.091   0.101   0.110   0.121   0.130
 62 A'   63 A'   25 A"   64 A'   65 A'   26 A"   66 A'   67 A'                 
  0.138   0.163   0.208   0.212   0.220   0.246   0.248   0.271
 68 A'   69 A'   70 A'   71 A'   27 A"   28 A"   72 A'   73 A'                 
  0.297   0.344   0.360   0.366   0.382   0.401   0.402   0.414
 74 A'   29 A"   75 A'   76 A'   30 A"   31 A"   77 A'   32 A"                 
  0.419   0.427   0.441   0.461   0.474   0.495   0.505   0.523
 78 A'   79 A'   33 A"   80 A'   81 A'   82 A'   83 A'   34 A"                 
  0.543   0.548   0.601   0.608   0.641   0.679   0.694   0.734
 84 A'   35 A"   85 A'   36 A"   86 A'   37 A"   87 A'   88 A'                 
  0.741   0.765   0.773   0.838   0.903   0.980   1.012   1.106
 89 A'   90 A'   91 A'   92 A'   93 A'   94 A'   95 A'   38 A"                 
  1.238   1.302   1.318   1.332   1.360   1.377   1.413   1.426
 39 A"   96 A'   40 A"   41 A"   97 A'   98 A'   99 A'  100 A'                 
  1.439   1.529   1.586   1.593   1.647   1.811   1.847   1.927
 42 A"  101 A'  102 A'   43 A"  103 A'  104 A'   44 A"  105 A'                 
  1.991   2.040   2.074   2.132   2.422   2.610   2.646   2.746
 45 A"  106 A'  107 A'  108 A'  109 A'   46 A"  110 A'   47 A"                 
  2.746   2.894   2.990   3.623   3.910   3.946   3.972   3.976
111 A'  112 A'  113 A'  114 A'   48 A"   49 A"  115 A'  116 A'                 
  3.982   4.009   4.015   4.066   4.078   4.093   4.136   4.190
 50 A"   51 A"  117 A'   52 A"  118 A'   53 A"  119 A'  120 A'                 
  4.262   4.286   4.365   4.442   4.507   5.978   6.008   6.049
121 A'  122 A'  123 A'  124 A'  125 A'   54 A"   55 A"  126 A'                 
  6.069   6.099   6.173   6.709   7.528   7.584   7.655  23.367
127 A'  128 A'  129 A'  130 A'   56 A"  131 A'  132 A'  133 A'                 
 23.476  27.873  27.927  28.323  28.347  28.372  28.388  28.399
134 A'  135 A'  136 A'   57 A"   58 A"  137 A'  138 A'  139 A'                 
 28.428  28.520  28.532  28.532  28.547  28.557  28.565  28.591
140 A'   59 A"  141 A'   60 A"   61 A"  142 A'   62 A"  143 A'                 
 28.627  28.669  28.723  47.968 127.870 127.890 127.909 127.927
144 A'  145 A'  146 A'  147 A'   63 A"   64 A"  148 A'  149 A'                 
127.940 127.981 151.670 151.717 289.733 289.789 289.8891020.782
150 A'  151 A'  152 A'  153 A'   65 A"  154 A'  155 A'  156 A'                 
*******1901.885
157 A'  158 A'                                                                 

 Beta MOs, Restricted
 -- Occupied --                  
*******-1165.88 -482.86 -176.32 -176.31 -165.73 -165.72 -165.72
  1 A'    2 A'    3 A'    4 A'    5 A'    6 A'    1 A"    7 A'                 
-165.72 -165.72 -165.72  -62.51  -56.33  -56.33  -56.33  -35.82
  8 A'    2 A"    9 A'   10 A'   11 A'    3 A"   12 A'   13 A'                 
-35.813 -31.312 -31.308 -31.307 -31.305 -31.300 -31.300 -22.962
 14 A'   15 A'    4 A"   16 A'   17 A'    5 A"   18 A'   19 A'                 
-22.962 -22.961 -22.958 -22.958 -22.956 -22.955 -22.954 -22.951
  6 A"   20 A'    7 A"   21 A'   22 A'    8 A"   23 A'   24 A'                 
-22.951 -10.287 -10.265  -8.723  -6.555  -6.542  -6.541  -6.371
  9 A"   25 A'   26 A'   27 A'   28 A'   10 A"   29 A'   30 A'                 
 -6.365  -4.783  -4.778  -4.770  -4.769  -4.764  -4.763  -2.667
 31 A'   32 A'   33 A'   11 A"   34 A'   12 A"   35 A'   36 A'                 
 -2.663  -2.662  -2.652  -2.652  -2.051  -2.046  -2.046  -2.044
 13 A"   37 A'   38 A'   14 A"   39 A'   40 A'   15 A"   41 A'                 
 -2.040  -2.040  -2.033  -2.033  -2.027  -2.027  -0.927  -0.791
 16 A"   42 A'   43 A'   17 A"   44 A'   18 A"   45 A'   46 A'                 
 -0.715  -0.619  -0.543  -0.486  -0.429  -0.414  -0.388  -0.360
 47 A'   48 A'   49 A'   50 A'   51 A'   19 A"   52 A'   53 A'                 
 -0.337  -0.283  -0.272  -0.222  -0.218
 20 A"   21 A"   54 A'   55 A'   22 A"                                         
 -- Virtual --                   
 -0.091  -0.044  -0.028  -0.003   0.017   0.028   0.051   0.052
 23 A"   56 A'   57 A'   58 A'   59 A'   60 A'   61 A'   24 A"                 
  0.059   0.082   0.083   0.091   0.101   0.110   0.121   0.130
 62 A'   63 A'   25 A"   64 A'   65 A'   26 A"   66 A'   67 A'                 
  0.138   0.163   0.208   0.212   0.220   0.246   0.248   0.271
 68 A'   69 A'   70 A'   71 A'   27 A"   28 A"   72 A'   73 A'                 
  0.297   0.344   0.360   0.366   0.382   0.401   0.402   0.414
 74 A'   29 A"   75 A'   76 A'   30 A"   31 A"   77 A'   32 A"                 
  0.419   0.427   0.441   0.461   0.474   0.495   0.505   0.523
 78 A'   79 A'   33 A"   80 A'   81 A'   82 A'   83 A'   34 A"                 
  0.543   0.548   0.601   0.608   0.641   0.679   0.694   0.734
 84 A'   35 A"   85 A'   36 A"   86 A'   37 A"   87 A'   88 A'                 
  0.741   0.765   0.773   0.838   0.903   0.980   1.012   1.106
 89 A'   90 A'   91 A'   92 A'   93 A'   94 A'   95 A'   38 A"                 
  1.238   1.302   1.318   1.332   1.360   1.377   1.413   1.426
 39 A"   96 A'   40 A"   41 A"   97 A'   98 A'   99 A'  100 A'                 
  1.439   1.529   1.586   1.593   1.647   1.811   1.847   1.927
 42 A"  101 A'  102 A'   43 A"  103 A'  104 A'   44 A"  105 A'                 
  1.991   2.040   2.074   2.132   2.422   2.610   2.646   2.746
 45 A"  106 A'  107 A'  108 A'  109 A'   46 A"  110 A'   47 A"                 
  2.746   2.894   2.990   3.623   3.910   3.946   3.972   3.976
111 A'  112 A'  113 A'  114 A'   48 A"   49 A"  115 A'  116 A'                 
  3.982   4.009   4.015   4.066   4.078   4.093   4.136   4.190
 50 A"   51 A"  117 A'   52 A"  118 A'   53 A"  119 A'  120 A'                 
  4.262   4.286   4.365   4.442   4.507   5.978   6.008   6.049
121 A'  122 A'  123 A'  124 A'  125 A'   54 A"   55 A"  126 A'                 
  6.069   6.099   6.173   6.709   7.528   7.584   7.655  23.367
127 A'  128 A'  129 A'  130 A'   56 A"  131 A'  132 A'  133 A'                 
 23.476  27.873  27.927  28.323  28.347  28.372  28.388  28.399
134 A'  135 A'  136 A'   57 A"   58 A"  137 A'  138 A'  139 A'                 
 28.428  28.520  28.532  28.532  28.547  28.557  28.565  28.591
140 A'   59 A"  141 A'   60 A"   61 A"  142 A'   62 A"  143 A'                 
 28.627  28.669  28.723  47.968 127.870 127.890 127.909 127.927
144 A'  145 A'  146 A'  147 A'   63 A"   64 A"  148 A'  149 A'                 
127.940 127.981 151.670 151.717 289.733 289.789 289.8891020.782
150 A'  151 A'  152 A'  153 A'   65 A"  154 A'  155 A'  156 A'                 
*******1901.885
157 A'  158 A'                                                                 
 --------------------------------------------------------------

          Ground-State Mulliken Net Atomic Charges

     Atom                 Charge (a.u.)
  ----------------------------------------
      1 H                     0.228659
      2 Br                   -0.072741
      3 I                     0.205609
      4 I                     0.119185
      5 C                    -0.409206
      6 C                    -0.071507
  ----------------------------------------
  Sum of atomic charges =     0.000000

 -----------------------------------------------------------------
                    Cartesian Multipole Moments
 -----------------------------------------------------------------
    Charge (ESU x 10^10)
                 0.0000
    Dipole Moment (Debye)
         X       0.2501      Y       0.4473      Z       0.0000
       Tot       0.5125
    Quadrupole Moments (Debye-Ang)
        XX     -79.2505     XY       2.0327     YY     -87.2467
        XZ      -0.0000     YZ      -0.0000     ZZ     -88.1628
    Octopole Moments (Debye-Ang^2)
       XXX     -23.8221    XXY       0.5098    XYY     -10.0012
       YYY       5.4692    XXZ       0.0000    XYZ      -0.0000
       YYZ       0.0000    XZZ     -10.6619    YZZ       1.7973
       ZZZ       0.0000
    Hexadecapole Moments (Debye-Ang^3)
      XXXX   -2076.1033   XXXY      -9.8692   XXYY    -438.3269
      XYYY      40.4338   YYYY    -603.8409   XXXZ      -0.0000
      XXYZ      -0.0000   XYYZ      -0.0000   YYYZ      -0.0000
      XXZZ    -392.8297   XYZZ       4.6634   YYZZ    -123.5720
      XZZZ       0.0000   YZZZ      -0.0000   ZZZZ    -116.9966
 -----------------------------------------------------------------
 Calculating analytic gradient of the SCF energy
 Gradient of SCF Energy
            1           2           3           4           5           6
    1   0.0758854   0.0722142  -0.0945163   0.0088287   0.1668479  -0.2292599
    2   0.0147298  -0.1900263   0.0978972   0.2152351  -0.0786942  -0.0591417
    3  -0.0000000   0.0000000  -0.0000000   0.0000000   0.0000000  -0.0000000
 Max gradient component =       2.293E-01
 RMS gradient           =       1.060E-01
 Gradient time:  CPU 19.06 s  wall 4.88 s
 Geometry Optimization Parameters
   NAtoms,    NIC,     NZ,  NCons,   NDum,   NFix, NCnnct, MaxDiis
        6      37       0       0       0       0       0       0

 Cartesian Hessian Update
 Hessian Updated using BFGS Update


** GEOMETRY OPTIMIZATION IN DELOCALIZED INTERNAL COORDINATES **
   Searching for a Minimum

   Optimization Cycle:   8

                       Coordinates (Angstroms)
     ATOM                X               Y               Z
      1  H         1.7984340793    1.8380966412    0.0000000000
      2  Br       -1.8720232817    1.3898023343    0.0000000000
      3  I         2.7825588286   -0.1338806562    0.0000000000
      4  I        -1.4299538539   -1.1429052782    0.0000000000
      5  C         1.1753915832    0.8251028887    0.0000000000
      6  C        -0.4361148070    0.4461388893    0.0000000000
   Point Group: cs    Number of degrees of freedom:     9


   Energy is -16489.749461846

 Hessian Updated using BFGS Update

  9 Hessian modes will be used to form the next step
  Hessian Eigenvalues:
     0.053008    0.088325    0.155849    0.209244    0.249780    0.320085
     0.566395    0.943395    1.058896

 Minimum Search - Taking Simple RFO Step
 Searching for Lamda that Minimizes Along All modes
 Value Taken    Lamda =  -0.21610615
 Calculated Step too Large.  Step scaled by  0.352382
 Step Taken.  Stepsize is  0.300000

                             Maximum     Tolerance    Cnvgd?
         Gradient           0.161682      0.000300      NO
         Displacement       0.188137      0.001200      NO
         Energy change     -0.082065      0.000001      NO


 New Cartesian Coordinates Obtained by Inverse Iteration

 Displacement from previous Coordinates is:  0.327806
 ----------------------------------------------------------------
             Standard Nuclear Orientation (Angstroms)
    I     Atom           X                Y                Z
 ----------------------------------------------------------------
    1      H       1.7010046369     1.8165388342     0.0000000000
    2      Br     -1.8154242963     1.4371418080     0.0000000000
    3      I       2.7472217948    -0.1602868763     0.0000000000
    4      I      -1.3629708549    -1.1587289633     0.0000000000
    5      C       1.1183883743     0.8223564784     0.0000000000
    6      C      -0.3699271062     0.4653335381     0.0000000000
 ----------------------------------------------------------------
 Molecular Point Group                 Cs    NOp =  2
 Largest Abelian Subgroup              Cs    NOp =  2
 Nuclear Repulsion Energy =  1351.5119840794 hartrees
 There are       77 alpha and       77 beta electrons
 Applying Cartesian multipole field
    Component          Value
    ---------          -----
     (2,0,0)        1.00000E-11
     (0,2,0)        2.00000E-11
     (0,0,2)       -3.00000E-11
 Nucleus-field energy     =     0.0000000333 hartrees
 Requested basis set is 6-311++G(d,p)
 There are 84 shells and 223 basis functions
 A cutoff of  1.0D-11 yielded   2606 shell pairs
 There are     19400 function pairs (     22036 Cartesian)
 Smallest overlap matrix eigenvalue = 4.70E-05
 Guess MOs from SCF MO coefficient file

 -----------------------------------------------------------------------
  General SCF calculation program by
  Eric Jon Sundstrom, Paul Horn, Yuezhi Mao, Dmitri Zuev, Alec White,
  David Stuck, Shaama M.S., Shane Yost, Joonho Lee, David Small,
  Daniel Levine, Susi Lehtola, Hugh Burton, Evgeny Epifanovsky
 -----------------------------------------------------------------------
 Exchange:     0.2000 Hartree-Fock + 0.0800 Slater + 0.7200 B88
 Correlation:  0.1900 VWN1RPA + 0.8100 LYP
 Using SG-1 standard quadrature grid
 using 4 threads for integral computing
 -------------------------------------------------------
 OpenMP Integral computing Module                
 Release: version 2.0, May 2017, Q-Chem Inc. Pleasanton 
 -------------------------------------------------------
 -------------------------------------------------------
 OpenMP BLAS3 based DFT computing Module                
 Release: version 1.0, May 2013, Q-Chem Inc. Pittsburgh 
 -------------------------------------------------------
 A restricted SCF calculation will be
 performed using DIIS
 SCF converges when DIIS error is below 1.0e-08
 ---------------------------------------
  Cycle       Energy         DIIS error
 ---------------------------------------
    1  -16489.8149436652      9.91e-04  
    2  -16489.8196442398      3.32e-04  
    3  -16489.8182057301      5.56e-04  
    4  -16489.8202474548      1.21e-04  
    5  -16489.8203324522      4.74e-05  
    6  -16489.8203464448      9.02e-06  
    7  -16489.8203469596      1.93e-06  
    8  -16489.8203469779      6.35e-07  
    9  -16489.8203469797      1.89e-07  
   10  -16489.8203469796      2.74e-08  
   11  -16489.8203469798      5.36e-09  Convergence criterion met
 ---------------------------------------
 SCF time:   CPU 57.40s  wall 15.00s 
 SCF   energy in the final basis set =   -16489.8203469798
 Total energy in the final basis set =   -16489.8203469798

 --------------------------------------------------------------
             Orbital Energies (a.u.) and Symmetries
 --------------------------------------------------------------

 Alpha MOs, Restricted
 -- Occupied --                  
*******-1165.88 -482.86 -176.32 -176.31 -165.72 -165.72 -165.72
  1 A'    2 A'    3 A'    4 A'    5 A'    6 A'    1 A"    7 A'                 
-165.72 -165.72 -165.72  -62.51  -56.33  -56.33  -56.33  -35.82
  8 A'    2 A"    9 A'   10 A'   11 A'    3 A"   12 A'   13 A'                 
-35.812 -31.309 -31.305 -31.305 -31.304 -31.300 -31.299 -22.960
 14 A'   15 A'    4 A"   16 A'   17 A'    5 A"   18 A'   19 A'                 
-22.959 -22.959 -22.956 -22.956 -22.955 -22.954 -22.954 -22.950
  6 A"   20 A'    7 A"   21 A'   22 A'    8 A"   23 A'   24 A'                 
-22.950 -10.285 -10.258  -8.721  -6.553  -6.540  -6.539  -6.368
  9 A"   25 A'   26 A'   27 A'   28 A'   10 A"   29 A'   30 A'                 
 -6.364  -4.780  -4.777  -4.767  -4.766  -4.763  -4.762  -2.664
 31 A'   32 A'   33 A'   11 A"   34 A'   12 A"   35 A'   36 A'                 
 -2.661  -2.660  -2.649  -2.649  -2.048  -2.045  -2.043  -2.042
 13 A"   37 A'   38 A'   14 A"   39 A'   40 A'   15 A"   41 A'                 
 -2.039  -2.039  -2.030  -2.030  -2.026  -2.025  -0.916  -0.792
 16 A"   42 A'   43 A'   17 A"   44 A'   18 A"   45 A'   46 A'                 
 -0.715  -0.638  -0.544  -0.494  -0.433  -0.412  -0.381  -0.357
 47 A'   48 A'   49 A'   50 A'   51 A'   19 A"   52 A'   53 A'                 
 -0.334  -0.284  -0.274  -0.229  -0.229
 20 A"   21 A"   54 A'   22 A"   55 A'                                         
 -- Virtual --                   
 -0.079  -0.038  -0.032  -0.007   0.017   0.031   0.050   0.052
 23 A"   56 A'   57 A'   58 A'   59 A'   60 A'   61 A'   24 A"                 
  0.061   0.083   0.085   0.096   0.110   0.115   0.126   0.131
 62 A'   25 A"   63 A'   64 A'   26 A"   65 A'   66 A'   67 A'                 
  0.143   0.162   0.209   0.220   0.223   0.243   0.247   0.283
 68 A'   69 A'   70 A'   27 A"   71 A'   72 A'   28 A"   73 A'                 
  0.300   0.349   0.349   0.373   0.386   0.399   0.410   0.416
 74 A'   29 A"   75 A'   76 A'   30 A"   31 A"   77 A'   32 A"                 
  0.418   0.427   0.442   0.461   0.472   0.495   0.510   0.518
 78 A'   79 A'   33 A"   80 A'   81 A'   82 A'   83 A'   34 A"                 
  0.558   0.563   0.598   0.602   0.647   0.684   0.685   0.729
 35 A"   84 A'   36 A"   85 A'   86 A'   37 A"   87 A'   88 A'                 
  0.743   0.762   0.777   0.832   0.919   0.970   1.016   1.107
 89 A'   90 A'   91 A'   92 A'   93 A'   94 A'   95 A'   38 A"                 
  1.221   1.318   1.318   1.329   1.364   1.388   1.416   1.435
 39 A"   96 A'   40 A"   41 A"   97 A'   98 A'   99 A'  100 A'                 
  1.441   1.536   1.588   1.638   1.681   1.876   1.897   1.972
 42 A"  101 A'  102 A'   43 A"  103 A'  104 A'   44 A"  105 A'                 
  2.005   2.053   2.112   2.157   2.500   2.613   2.649   2.779
 45 A"  106 A'  107 A'  108 A'  109 A'   46 A"  110 A'  111 A'                 
  2.780   2.935   3.041   3.690   3.916   3.949   3.964   3.977
 47 A"  112 A'  113 A'  114 A'   48 A"   49 A"  115 A'  116 A'                 
  3.982   4.011   4.013   4.064   4.084   4.090   4.137   4.194
 50 A"  117 A'   51 A"   52 A"  118 A'   53 A"  119 A'  120 A'                 
  4.268   4.287   4.367   4.436   4.507   5.981   6.010   6.050
121 A'  122 A'  123 A'  124 A'  125 A'   54 A"   55 A"  126 A'                 
  6.067   6.096   6.175   6.707   7.531   7.586   7.662  23.387
127 A'  128 A'  129 A'  130 A'   56 A"  131 A'  132 A'  133 A'                 
 23.618  27.870  27.926  28.325  28.349  28.373  28.385  28.398
134 A'  135 A'  136 A'   57 A"   58 A"  137 A'  138 A'  139 A'                 
 28.428  28.523  28.532  28.534  28.548  28.556  28.566  28.593
140 A'   59 A"   60 A"  141 A'   61 A"  142 A'   62 A"  143 A'                 
 28.624  28.668  28.725  47.965 127.872 127.891 127.910 127.924
144 A'  145 A'  146 A'  147 A'   63 A"   64 A"  148 A'  149 A'                 
127.938 127.980 151.667 151.716 289.735 289.790 289.8941020.776
150 A'  151 A'  152 A'  153 A'   65 A"  154 A'  155 A'  156 A'                 
*******1901.883
157 A'  158 A'                                                                 

 Beta MOs, Restricted
 -- Occupied --                  
*******-1165.88 -482.86 -176.32 -176.31 -165.72 -165.72 -165.72
  1 A'    2 A'    3 A'    4 A'    5 A'    6 A'    1 A"    7 A'                 
-165.72 -165.72 -165.72  -62.51  -56.33  -56.33  -56.33  -35.82
  8 A'    2 A"    9 A'   10 A'   11 A'    3 A"   12 A'   13 A'                 
-35.812 -31.309 -31.305 -31.305 -31.304 -31.300 -31.299 -22.960
 14 A'   15 A'    4 A"   16 A'   17 A'    5 A"   18 A'   19 A'                 
-22.959 -22.959 -22.956 -22.956 -22.955 -22.954 -22.954 -22.950
  6 A"   20 A'    7 A"   21 A'   22 A'    8 A"   23 A'   24 A'                 
-22.950 -10.285 -10.258  -8.721  -6.553  -6.540  -6.539  -6.368
  9 A"   25 A'   26 A'   27 A'   28 A'   10 A"   29 A'   30 A'                 
 -6.364  -4.780  -4.777  -4.767  -4.766  -4.763  -4.762  -2.664
 31 A'   32 A'   33 A'   11 A"   34 A'   12 A"   35 A'   36 A'                 
 -2.661  -2.660  -2.649  -2.649  -2.048  -2.045  -2.043  -2.042
 13 A"   37 A'   38 A'   14 A"   39 A'   40 A'   15 A"   41 A'                 
 -2.039  -2.039  -2.030  -2.030  -2.026  -2.025  -0.916  -0.792
 16 A"   42 A'   43 A'   17 A"   44 A'   18 A"   45 A'   46 A'                 
 -0.715  -0.638  -0.544  -0.494  -0.433  -0.412  -0.381  -0.357
 47 A'   48 A'   49 A'   50 A'   51 A'   19 A"   52 A'   53 A'                 
 -0.334  -0.284  -0.274  -0.229  -0.229
 20 A"   21 A"   54 A'   22 A"   55 A'                                         
 -- Virtual --                   
 -0.079  -0.038  -0.032  -0.007   0.017   0.031   0.050   0.052
 23 A"   56 A'   57 A'   58 A'   59 A'   60 A'   61 A'   24 A"                 
  0.061   0.083   0.085   0.096   0.110   0.115   0.126   0.131
 62 A'   25 A"   63 A'   64 A'   26 A"   65 A'   66 A'   67 A'                 
  0.143   0.162   0.209   0.220   0.223   0.243   0.247   0.283
 68 A'   69 A'   70 A'   27 A"   71 A'   72 A'   28 A"   73 A'                 
  0.300   0.349   0.349   0.373   0.386   0.399   0.410   0.416
 74 A'   29 A"   75 A'   76 A'   30 A"   31 A"   77 A'   32 A"                 
  0.418   0.427   0.442   0.461   0.472   0.495   0.510   0.518
 78 A'   79 A'   33 A"   80 A'   81 A'   82 A'   83 A'   34 A"                 
  0.558   0.563   0.598   0.602   0.647   0.684   0.685   0.729
 35 A"   84 A'   36 A"   85 A'   86 A'   37 A"   87 A'   88 A'                 
  0.743   0.762   0.777   0.832   0.919   0.970   1.016   1.107
 89 A'   90 A'   91 A'   92 A'   93 A'   94 A'   95 A'   38 A"                 
  1.221   1.318   1.318   1.329   1.364   1.388   1.416   1.435
 39 A"   96 A'   40 A"   41 A"   97 A'   98 A'   99 A'  100 A'                 
  1.441   1.536   1.588   1.638   1.681   1.876   1.897   1.972
 42 A"  101 A'  102 A'   43 A"  103 A'  104 A'   44 A"  105 A'                 
  2.005   2.053   2.112   2.157   2.500   2.613   2.649   2.779
 45 A"  106 A'  107 A'  108 A'  109 A'   46 A"  110 A'  111 A'                 
  2.780   2.935   3.041   3.690   3.916   3.949   3.964   3.977
 47 A"  112 A'  113 A'  114 A'   48 A"   49 A"  115 A'  116 A'                 
  3.982   4.011   4.013   4.064   4.084   4.090   4.137   4.194
 50 A"  117 A'   51 A"   52 A"  118 A'   53 A"  119 A'  120 A'                 
  4.268   4.287   4.367   4.436   4.507   5.981   6.010   6.050
121 A'  122 A'  123 A'  124 A'  125 A'   54 A"   55 A"  126 A'                 
  6.067   6.096   6.175   6.707   7.531   7.586   7.662  23.387
127 A'  128 A'  129 A'  130 A'   56 A"  131 A'  132 A'  133 A'                 
 23.618  27.870  27.926  28.325  28.349  28.373  28.385  28.398
134 A'  135 A'  136 A'   57 A"   58 A"  137 A'  138 A'  139 A'                 
 28.428  28.523  28.532  28.534  28.548  28.556  28.566  28.593
140 A'   59 A"   60 A"  141 A'   61 A"  142 A'   62 A"  143 A'                 
 28.624  28.668  28.725  47.965 127.872 127.891 127.910 127.924
144 A'  145 A'  146 A'  147 A'   63 A"   64 A"  148 A'  149 A'                 
127.938 127.980 151.667 151.716 289.735 289.790 289.8941020.776
150 A'  151 A'  152 A'  153 A'   65 A"  154 A'  155 A'  156 A'                 
*******1901.883
157 A'  158 A'                                                                 
 --------------------------------------------------------------

          Ground-State Mulliken Net Atomic Charges

     Atom                 Charge (a.u.)
  ----------------------------------------
      1 H                     0.239763
      2 Br                   -0.082376
      3 I                     0.178838
      4 I                     0.114297
      5 C                    -0.392157
      6 C                    -0.058366
  ----------------------------------------
  Sum of atomic charges =     0.000000

 -----------------------------------------------------------------
                    Cartesian Multipole Moments
 -----------------------------------------------------------------
    Charge (ESU x 10^10)
                 0.0000
    Dipole Moment (Debye)
         X       0.1985      Y       0.4650      Z      -0.0000
       Tot       0.5056
    Quadrupole Moments (Debye-Ang)
        XX     -80.3529     XY       1.9372     YY     -86.7193
        XZ       0.0000     YZ      -0.0000     ZZ     -88.1557
    Octopole Moments (Debye-Ang^2)
       XXX     -30.3075    XXY      -0.0460    XYY     -12.5786
       YYY       6.0943    XXZ      -0.0000    XYZ       0.0000
       YYZ       0.0000    XZZ     -12.5417    YZZ       2.3042
       ZZZ       0.0000
    Hexadecapole Moments (Debye-Ang^3)
      XXXX   -1996.5739   XXXY      -2.1443   XXYY    -425.5738
      XYYY      51.3344   YYYY    -621.3217   XXXZ       0.0000
      XXYZ      -0.0000   XYYZ       0.0000   YYYZ      -0.0000
      XXZZ    -378.2343   XYZZ       8.9126   YYZZ    -126.8659
      XZZZ       0.0000   YZZZ      -0.0000   ZZZZ    -117.0691
 -----------------------------------------------------------------
 Calculating analytic gradient of the SCF energy
 Gradient of SCF Energy
            1           2           3           4           5           6
    1   0.0644054   0.0593639  -0.0775225   0.0051890   0.1418630  -0.1932988
    2   0.0072035  -0.1598281   0.0825371   0.1782948  -0.0595868  -0.0486206
    3   0.0000000  -0.0000000  -0.0000000  -0.0000000  -0.0000000   0.0000000
 Max gradient component =       1.933E-01
 RMS gradient           =       8.860E-02
 Gradient time:  CPU 18.98 s  wall 4.86 s
 Geometry Optimization Parameters
   NAtoms,    NIC,     NZ,  NCons,   NDum,   NFix, NCnnct, MaxDiis
        6      37       0       0       0       0       0       0

 Cartesian Hessian Update
 Hessian Updated using BFGS Update


** GEOMETRY OPTIMIZATION IN DELOCALIZED INTERNAL COORDINATES **
   Searching for a Minimum

   Optimization Cycle:   9

                       Coordinates (Angstroms)
     ATOM                X               Y               Z
      1  H         1.7010046369    1.8165388342    0.0000000000
      2  Br       -1.8154242963    1.4371418080    0.0000000000
      3  I         2.7472217948   -0.1602868763    0.0000000000
      4  I        -1.3629708549   -1.1587289633    0.0000000000
      5  C         1.1183883743    0.8223564784    0.0000000000
      6  C        -0.3699271062    0.4653335381    0.0000000000
   Point Group: cs    Number of degrees of freedom:     9


   Energy is -16489.820346980

 Hessian Updated using BFGS Update

  9 Hessian modes will be used to form the next step
  Hessian Eigenvalues:
     0.084563    0.106669    0.159963    0.209681    0.249095    0.280827
     0.510673    0.943642    1.059199

 Minimum Search - Taking Simple RFO Step
 Searching for Lamda that Minimizes Along All modes
 Value Taken    Lamda =  -0.16152244
 Calculated Step too Large.  Step scaled by  0.404895
 Step Taken.  Stepsize is  0.300000

                             Maximum     Tolerance    Cnvgd?
         Gradient           0.136983      0.000300      NO
         Displacement       0.186728      0.001200      NO
         Energy change     -0.070885      0.000001      NO


 New Cartesian Coordinates Obtained by Inverse Iteration

 Displacement from previous Coordinates is:  0.319264
 ----------------------------------------------------------------
             Standard Nuclear Orientation (Angstroms)
    I     Atom           X                Y                Z
 ----------------------------------------------------------------
    1      H       1.6048489856     1.7994198571     0.0000000000
    2      Br     -1.7605401697     1.4882154390     0.0000000000
    3      I       2.7161466100    -0.1877499665     0.0000000000
    4      I      -1.2986558215    -1.1783116905     0.0000000000
    5      C       1.0640452749     0.8185545554     0.0000000000
    6      C      -0.3075523308     0.4822266247     0.0000000000
 ----------------------------------------------------------------
 Molecular Point Group                 Cs    NOp =  2
 Largest Abelian Subgroup              Cs    NOp =  2
 Nuclear Repulsion Energy =  1353.6849477216 hartrees
 There are       77 alpha and       77 beta electrons
 Applying Cartesian multipole field
    Component          Value
    ---------          -----
     (2,0,0)        1.00000E-11
     (0,2,0)        2.00000E-11
     (0,0,2)       -3.00000E-11
 Nucleus-field energy     =     0.0000000329 hartrees
 Requested basis set is 6-311++G(d,p)
 There are 84 shells and 223 basis functions
 A cutoff of  1.0D-11 yielded   2621 shell pairs
 There are     19560 function pairs (     22223 Cartesian)
 Smallest overlap matrix eigenvalue = 3.16E-05
 Guess MOs from SCF MO coefficient file

 -----------------------------------------------------------------------
  General SCF calculation program by
  Eric Jon Sundstrom, Paul Horn, Yuezhi Mao, Dmitri Zuev, Alec White,
  David Stuck, Shaama M.S., Shane Yost, Joonho Lee, David Small,
  Daniel Levine, Susi Lehtola, Hugh Burton, Evgeny Epifanovsky
 -----------------------------------------------------------------------
 Exchange:     0.2000 Hartree-Fock + 0.0800 Slater + 0.7200 B88
 Correlation:  0.1900 VWN1RPA + 0.8100 LYP
 Using SG-1 standard quadrature grid
 using 4 threads for integral computing
 -------------------------------------------------------
 OpenMP Integral computing Module                
 Release: version 2.0, May 2017, Q-Chem Inc. Pleasanton 
 -------------------------------------------------------
 -------------------------------------------------------
 OpenMP BLAS3 based DFT computing Module                
 Release: version 1.0, May 2013, Q-Chem Inc. Pittsburgh 
 -------------------------------------------------------
 A restricted SCF calculation will be
 performed using DIIS
 SCF converges when DIIS error is below 1.0e-08
 ---------------------------------------
  Cycle       Energy         DIIS error
 ---------------------------------------
    1  -16489.8707674990      1.12e-03  
    2  -16489.8761561411      3.72e-04  
    3  -16489.8752406952      5.11e-04  
    4  -16489.8769329473      1.04e-04  
    5  -16489.8769977048      3.31e-05  
    6  -16489.8770037678      1.20e-05  
    7  -16489.8770046460      1.81e-06  
    8  -16489.8770046637      6.59e-07  
    9  -16489.8770046656      1.74e-07  
   10  -16489.8770046657      2.75e-08  
   11  -16489.8770046657      3.92e-09  Convergence criterion met
 ---------------------------------------
 SCF time:   CPU 57.98s  wall 15.00s 
 SCF   energy in the final basis set =   -16489.8770046657
 Total energy in the final basis set =   -16489.8770046657

 --------------------------------------------------------------
             Orbital Energies (a.u.) and Symmetries
 --------------------------------------------------------------

 Alpha MOs, Restricted
 -- Occupied --                  
*******-1165.88 -482.85 -176.32 -176.31 -165.72 -165.72 -165.72
  1 A'    2 A'    3 A'    4 A'    5 A'    6 A'    1 A"    7 A'                 
-165.72 -165.72 -165.72  -62.51  -56.33  -56.32  -56.32  -35.82
  8 A'    2 A"    9 A'   10 A'   11 A'    3 A"   12 A'   13 A'                 
-35.812 -31.308 -31.305 -31.303 -31.303 -31.299 -31.299 -22.959
 14 A'   15 A'   16 A'    4 A"   17 A'    5 A"   18 A'   19 A'                 
-22.958 -22.957 -22.955 -22.954 -22.954 -22.954 -22.954 -22.950
  6 A"   20 A'   21 A'    7 A"    8 A"   22 A'   23 A'   24 A'                 
-22.950 -10.281 -10.249  -8.719  -6.551  -6.538  -6.537  -6.366
  9 A"   25 A'   26 A'   27 A'   28 A'   10 A"   29 A'   30 A'                 
 -6.363  -4.778  -4.776  -4.765  -4.764  -4.761  -4.760  -2.662
 31 A'   32 A'   33 A'   11 A"   34 A'   12 A"   35 A'   36 A'                 
 -2.658  -2.658  -2.647  -2.647  -2.046  -2.044  -2.041  -2.040
 13 A"   37 A'   38 A'   14 A"   39 A'   40 A'   15 A"   41 A'                 
 -2.038  -2.038  -2.028  -2.028  -2.025  -2.024  -0.907  -0.796
 16 A"   42 A'   43 A'   17 A"   44 A'   18 A"   45 A'   46 A'                 
 -0.713  -0.655  -0.545  -0.500  -0.438  -0.412  -0.374  -0.352
 47 A'   48 A'   49 A'   50 A'   51 A'   19 A"   52 A'   53 A'                 
 -0.330  -0.284  -0.277  -0.240  -0.235
 20 A"   21 A"   54 A'   22 A"   55 A'                                         
 -- Virtual --                   
 -0.064  -0.039  -0.036  -0.010   0.017   0.033   0.048   0.053
 23 A"   56 A'   57 A'   58 A'   59 A'   60 A'   61 A'   24 A"                 
  0.062   0.083   0.087   0.097   0.110   0.117   0.128   0.137
 62 A'   25 A"   63 A'   64 A'   26 A"   65 A'   66 A'   67 A'                 
  0.160   0.163   0.209   0.219   0.232   0.236   0.248   0.292
 68 A'   69 A'   70 A'   27 A"   71 A'   72 A'   28 A"   73 A'                 
  0.310   0.339   0.354   0.382   0.389   0.396   0.411   0.418
 74 A'   75 A'   29 A"   76 A'   30 A"   31 A"   77 A'   32 A"                 
  0.427   0.429   0.443   0.456   0.474   0.494   0.512   0.523
 78 A'   79 A'   33 A"   80 A'   81 A'   82 A'   34 A"   83 A'                 
  0.566   0.585   0.589   0.601   0.659   0.675   0.691   0.727
 35 A"   84 A'   36 A"   85 A'   86 A'   87 A'   37 A"   88 A'                 
  0.748   0.757   0.780   0.830   0.938   0.959   1.021   1.115
 89 A'   90 A'   91 A'   92 A'   93 A'   94 A'   95 A'   38 A"                 
  1.204   1.317   1.329   1.333   1.363   1.397   1.411   1.432
 39 A"   40 A"   41 A"   96 A'   97 A'   98 A'   99 A'  100 A'                 
  1.450   1.545   1.606   1.690   1.725   1.929   1.935   2.010
 42 A"  101 A'  102 A'   43 A"  103 A'  104 A'   44 A"  105 A'                 
  2.030   2.077   2.154   2.193   2.564   2.622   2.647   2.810
 45 A"  106 A'  107 A'  108 A'  109 A'   46 A"  110 A'  111 A'                 
  2.813   2.977   3.134   3.686   3.923   3.951   3.957   3.979
 47 A"  112 A'  113 A'  114 A'   48 A"   49 A"  115 A'  116 A'                 
  3.982   4.007   4.015   4.059   4.088   4.091   4.137   4.199
 50 A"  117 A'   51 A"   52 A"   53 A"  118 A'  119 A'  120 A'                 
  4.272   4.282   4.362   4.432   4.510   5.983   6.011   6.048
121 A'  122 A'  123 A'  124 A'  125 A'   54 A"   55 A"  126 A'                 
  6.065   6.092   6.175   6.704   7.534   7.588   7.670  23.394
127 A'  128 A'  129 A'  130 A'   56 A"  131 A'  132 A'  133 A'                 
 23.886  27.866  27.925  28.327  28.350  28.372  28.383  28.397
134 A'  135 A'  136 A'   57 A"   58 A"  137 A'  138 A'  139 A'                 
 28.427  28.524  28.531  28.536  28.549  28.554  28.567  28.595
140 A'   59 A"   60 A"  141 A'   61 A"  142 A'   62 A"  143 A'                 
 28.621  28.668  28.728  47.960 127.874 127.891 127.909 127.922
144 A'  145 A'  146 A'  147 A'   63 A"   64 A"  148 A'  149 A'                 
127.937 127.978 151.663 151.715 289.737 289.791 289.9001020.769
150 A'  151 A'  152 A'  153 A'   65 A"  154 A'  155 A'  156 A'                 
*******1901.881
157 A'  158 A'                                                                 

 Beta MOs, Restricted
 -- Occupied --                  
*******-1165.88 -482.85 -176.32 -176.31 -165.72 -165.72 -165.72
  1 A'    2 A'    3 A'    4 A'    5 A'    6 A'    1 A"    7 A'                 
-165.72 -165.72 -165.72  -62.51  -56.33  -56.32  -56.32  -35.82
  8 A'    2 A"    9 A'   10 A'   11 A'    3 A"   12 A'   13 A'                 
-35.812 -31.308 -31.305 -31.303 -31.303 -31.299 -31.299 -22.959
 14 A'   15 A'   16 A'    4 A"   17 A'    5 A"   18 A'   19 A'                 
-22.958 -22.957 -22.955 -22.954 -22.954 -22.954 -22.954 -22.950
  6 A"   20 A'   21 A'    7 A"    8 A"   22 A'   23 A'   24 A'                 
-22.950 -10.281 -10.249  -8.719  -6.551  -6.538  -6.537  -6.366
  9 A"   25 A'   26 A'   27 A'   28 A'   10 A"   29 A'   30 A'                 
 -6.363  -4.778  -4.776  -4.765  -4.764  -4.761  -4.760  -2.662
 31 A'   32 A'   33 A'   11 A"   34 A'   12 A"   35 A'   36 A'                 
 -2.658  -2.658  -2.647  -2.647  -2.046  -2.044  -2.041  -2.040
 13 A"   37 A'   38 A'   14 A"   39 A'   40 A'   15 A"   41 A'                 
 -2.038  -2.038  -2.028  -2.028  -2.025  -2.024  -0.907  -0.796
 16 A"   42 A'   43 A'   17 A"   44 A'   18 A"   45 A'   46 A'                 
 -0.713  -0.655  -0.545  -0.500  -0.438  -0.412  -0.374  -0.352
 47 A'   48 A'   49 A'   50 A'   51 A'   19 A"   52 A'   53 A'                 
 -0.330  -0.284  -0.277  -0.240  -0.235
 20 A"   21 A"   54 A'   22 A"   55 A'                                         
 -- Virtual --                   
 -0.064  -0.039  -0.036  -0.010   0.017   0.033   0.048   0.053
 23 A"   56 A'   57 A'   58 A'   59 A'   60 A'   61 A'   24 A"                 
  0.062   0.083   0.087   0.097   0.110   0.117   0.128   0.137
 62 A'   25 A"   63 A'   64 A'   26 A"   65 A'   66 A'   67 A'                 
  0.160   0.163   0.209   0.219   0.232   0.236   0.248   0.292
 68 A'   69 A'   70 A'   27 A"   71 A'   72 A'   28 A"   73 A'                 
  0.310   0.339   0.354   0.382   0.389   0.396   0.411   0.418
 74 A'   75 A'   29 A"   76 A'   30 A"   31 A"   77 A'   32 A"                 
  0.427   0.429   0.443   0.456   0.474   0.494   0.512   0.523
 78 A'   79 A'   33 A"   80 A'   81 A'   82 A'   34 A"   83 A'                 
  0.566   0.585   0.589   0.601   0.659   0.675   0.691   0.727
 35 A"   84 A'   36 A"   85 A'   86 A'   87 A'   37 A"   88 A'                 
  0.748   0.757   0.780   0.830   0.938   0.959   1.021   1.115
 89 A'   90 A'   91 A'   92 A'   93 A'   94 A'   95 A'   38 A"                 
  1.204   1.317   1.329   1.333   1.363   1.397   1.411   1.432
 39 A"   40 A"   41 A"   96 A'   97 A'   98 A'   99 A'  100 A'                 
  1.450   1.545   1.606   1.690   1.725   1.929   1.935   2.010
 42 A"  101 A'  102 A'   43 A"  103 A'  104 A'   44 A"  105 A'                 
  2.030   2.077   2.154   2.193   2.564   2.622   2.647   2.810
 45 A"  106 A'  107 A'  108 A'  109 A'   46 A"  110 A'  111 A'                 
  2.813   2.977   3.134   3.686   3.923   3.951   3.957   3.979
 47 A"  112 A'  113 A'  114 A'   48 A"   49 A"  115 A'  116 A'                 
  3.982   4.007   4.015   4.059   4.088   4.091   4.137   4.199
 50 A"  117 A'   51 A"   52 A"   53 A"  118 A'  119 A'  120 A'                 
  4.272   4.282   4.362   4.432   4.510   5.983   6.011   6.048
121 A'  122 A'  123 A'  124 A'  125 A'   54 A"   55 A"  126 A'                 
  6.065   6.092   6.175   6.704   7.534   7.588   7.670  23.394
127 A'  128 A'  129 A'  130 A'   56 A"  131 A'  132 A'  133 A'                 
 23.886  27.866  27.925  28.327  28.350  28.372  28.383  28.397
134 A'  135 A'  136 A'   57 A"   58 A"  137 A'  138 A'  139 A'                 
 28.427  28.524  28.531  28.536  28.549  28.554  28.567  28.595
140 A'   59 A"   60 A"  141 A'   61 A"  142 A'   62 A"  143 A'                 
 28.621  28.668  28.728  47.960 127.874 127.891 127.909 127.922
144 A'  145 A'  146 A'  147 A'   63 A"   64 A"  148 A'  149 A'                 
127.937 127.978 151.663 151.715 289.737 289.791 289.9001020.769
150 A'  151 A'  152 A'  153 A'   65 A"  154 A'  155 A'  156 A'                 
*******1901.881
157 A'  158 A'                                                                 
 --------------------------------------------------------------

          Ground-State Mulliken Net Atomic Charges

     Atom                 Charge (a.u.)
  ----------------------------------------
      1 H                     0.248056
      2 Br                   -0.092063
      3 I                     0.156421
      4 I                     0.109287
      5 C                    -0.364249
      6 C                    -0.057452
  ----------------------------------------
  Sum of atomic charges =     0.000000

 -----------------------------------------------------------------
                    Cartesian Multipole Moments
 -----------------------------------------------------------------
    Charge (ESU x 10^10)
                 0.0000
    Dipole Moment (Debye)
         X       0.2094      Y       0.4795      Z       0.0000
       Tot       0.5232
    Quadrupole Moments (Debye-Ang)
        XX     -81.3236     XY       1.8279     YY     -86.1787
        XZ       0.0000     YZ       0.0000     ZZ     -88.1376
    Octopole Moments (Debye-Ang^2)
       XXX     -36.0757    XXY      -0.3907    XYY     -15.0237
       YYY       7.0006    XXZ      -0.0000    XYZ       0.0000
       YYZ       0.0000    XZZ     -14.3537    YZZ       2.9073
       ZZZ       0.0000
    Hexadecapole Moments (Debye-Ang^3)
      XXXX   -1924.2165   XXXY       5.8663   XXYY    -414.9018
      XYYY      61.7312   YYYY    -642.0148   XXXZ       0.0000
      XXYZ      -0.0000   XYYZ       0.0000   YYYZ      -0.0000
      XXZZ    -365.1537   XYZZ      13.1258   YYZZ    -130.8298
      XZZZ       0.0000   YZZZ       0.0000   ZZZZ    -117.2145
 -----------------------------------------------------------------
 Calculating analytic gradient of the SCF energy
 Gradient of SCF Energy
            1           2           3           4           5           6
    1   0.0511077   0.0476372  -0.0613919   0.0023744   0.0870759  -0.1268034
    2  -0.0014284  -0.1312253   0.0671753   0.1436042  -0.0477766  -0.0303493
    3  -0.0000000  -0.0000000   0.0000000  -0.0000000   0.0000000   0.0000000
 Max gradient component =       1.436E-01
 RMS gradient           =       6.578E-02
 Gradient time:  CPU 19.10 s  wall 4.89 s
 Geometry Optimization Parameters
   NAtoms,    NIC,     NZ,  NCons,   NDum,   NFix, NCnnct, MaxDiis
        6      37       0       0       0       0       0       0

 Cartesian Hessian Update
 Hessian Updated using BFGS Update


** GEOMETRY OPTIMIZATION IN DELOCALIZED INTERNAL COORDINATES **
   Searching for a Minimum

   Optimization Cycle:  10

                       Coordinates (Angstroms)
     ATOM                X               Y               Z
      1  H         1.6048489856    1.7994198571    0.0000000000
      2  Br       -1.7605401697    1.4882154390    0.0000000000
      3  I         2.7161466100   -0.1877499665    0.0000000000
      4  I        -1.2986558215   -1.1783116905    0.0000000000
      5  C         1.0640452749    0.8185545554    0.0000000000
      6  C        -0.3075523308    0.4822266247    0.0000000000
   Point Group: cs    Number of degrees of freedom:     9


   Energy is -16489.877004666

 Hessian Updated using BFGS Update

  9 Hessian modes will be used to form the next step
  Hessian Eigenvalues:
     0.083734    0.144684    0.207705    0.209253    0.251269    0.269701
     0.482656    0.943888    1.059372

 Minimum Search - Taking Simple RFO Step
 Searching for Lamda that Minimizes Along All modes
 Value Taken    Lamda =  -0.09420680
 Calculated Step too Large.  Step scaled by  0.511601
 Step Taken.  Stepsize is  0.300000

                             Maximum     Tolerance    Cnvgd?
         Gradient           0.093249      0.000300      NO
         Displacement       0.202551      0.001200      NO
         Energy change     -0.056658      0.000001      NO


 New Cartesian Coordinates Obtained by Inverse Iteration

 Displacement from previous Coordinates is:  0.263263
 ----------------------------------------------------------------
             Standard Nuclear Orientation (Angstroms)
    I     Atom           X                Y                Z
 ----------------------------------------------------------------
    1      H       1.5187654995     1.7929292506     0.0000000000
    2      Br     -1.7250338137     1.5494004995     0.0000000000
    3      I       2.7110227440    -0.2206368118     0.0000000000
    4      I      -1.2523854215    -1.2137672741     0.0000000000
    5      C       1.0349644104     0.8219502031     0.0000000000
    6      C      -0.2690408702     0.4924789520     0.0000000000
 ----------------------------------------------------------------
 Molecular Point Group                 Cs    NOp =  2
 Largest Abelian Subgroup              Cs    NOp =  2
 Nuclear Repulsion Energy =  1343.8330816983 hartrees
 There are       77 alpha and       77 beta electrons
 Applying Cartesian multipole field
    Component          Value
    ---------          -----
     (2,0,0)        1.00000E-11
     (0,2,0)        2.00000E-11
     (0,0,2)       -3.00000E-11
 Nucleus-field energy     =     0.0000000333 hartrees
 Requested basis set is 6-311++G(d,p)
 There are 84 shells and 223 basis functions
 A cutoff of  1.0D-11 yielded   2625 shell pairs
 There are     19526 function pairs (     22165 Cartesian)
 Smallest overlap matrix eigenvalue = 2.68E-05
 Guess MOs from SCF MO coefficient file

 -----------------------------------------------------------------------
  General SCF calculation program by
  Eric Jon Sundstrom, Paul Horn, Yuezhi Mao, Dmitri Zuev, Alec White,
  David Stuck, Shaama M.S., Shane Yost, Joonho Lee, David Small,
  Daniel Levine, Susi Lehtola, Hugh Burton, Evgeny Epifanovsky
 -----------------------------------------------------------------------
 Exchange:     0.2000 Hartree-Fock + 0.0800 Slater + 0.7200 B88
 Correlation:  0.1900 VWN1RPA + 0.8100 LYP
 Using SG-1 standard quadrature grid
 using 4 threads for integral computing
 -------------------------------------------------------
 OpenMP Integral computing Module                
 Release: version 2.0, May 2017, Q-Chem Inc. Pleasanton 
 -------------------------------------------------------
 -------------------------------------------------------
 OpenMP BLAS3 based DFT computing Module                
 Release: version 1.0, May 2013, Q-Chem Inc. Pittsburgh 
 -------------------------------------------------------
 A restricted SCF calculation will be
 performed using DIIS
 SCF converges when DIIS error is below 1.0e-08
 ---------------------------------------
  Cycle       Energy         DIIS error
 ---------------------------------------
    1  -16489.9121815473      8.97e-04  
    2  -16489.9159917830      2.93e-04  
    3  -16489.9155797980      3.80e-04  
    4  -16489.9164495639      9.11e-05  
    5  -16489.9165002673      1.46e-05  
    6  -16489.9165011258      9.47e-06  
    7  -16489.9165016555      1.47e-06  
    8  -16489.9165016688      5.77e-07  
    9  -16489.9165016707      1.48e-07  
   10  -16489.9165016709      2.19e-08  
   11  -16489.9165016708      2.78e-09  Convergence criterion met
 ---------------------------------------
 SCF time:   CPU 57.89s  wall 16.00s 
 SCF   energy in the final basis set =   -16489.9165016708
 Total energy in the final basis set =   -16489.9165016708

 --------------------------------------------------------------
             Orbital Energies (a.u.) and Symmetries
 --------------------------------------------------------------

 Alpha MOs, Restricted
 -- Occupied --                  
*******-1165.88 -482.85 -176.32 -176.31 -165.72 -165.72 -165.72
  1 A'    2 A'    3 A'    4 A'    5 A'    6 A'    1 A"    7 A'                 
-165.72 -165.72 -165.72  -62.51  -56.33  -56.32  -56.32  -35.81
  8 A'    2 A"    9 A'   10 A'   11 A'    3 A"   12 A'   13 A'                 
-35.812 -31.307 -31.305 -31.302 -31.302 -31.300 -31.299 -22.958
 14 A'   15 A'   16 A'    4 A"   17 A'    5 A"   18 A'   19 A'                 
-22.957 -22.957 -22.956 -22.954 -22.954 -22.953 -22.953 -22.950
  6 A"   20 A'   21 A'    7 A"   22 A'   23 A'    8 A"   24 A'                 
-22.950 -10.279 -10.242  -8.717  -6.549  -6.536  -6.535  -6.365
  9 A"   25 A'   26 A'   27 A'   28 A'   10 A"   29 A'   30 A'                 
 -6.363  -4.777  -4.776  -4.764  -4.763  -4.761  -4.760  -2.660
 31 A'   32 A'   33 A'   11 A"   34 A'   12 A"   35 A'   36 A'                 
 -2.656  -2.656  -2.645  -2.645  -2.044  -2.043  -2.040  -2.039
 13 A"   37 A'   38 A'   14 A"   39 A'   40 A'   15 A"   41 A'                 
 -2.038  -2.037  -2.027  -2.026  -2.024  -2.024  -0.898  -0.797
 16 A"   42 A'   43 A'   17 A"   44 A'   18 A"   45 A'   46 A'                 
 -0.711  -0.663  -0.549  -0.501  -0.442  -0.411  -0.369  -0.345
 47 A'   48 A'   49 A'   50 A'   51 A'   19 A"   52 A'   53 A'                 
 -0.326  -0.286  -0.281  -0.247  -0.244
 20 A"   21 A"   54 A'   22 A"   55 A'                                         
 -- Virtual --                   
 -0.054  -0.049  -0.041  -0.011   0.017   0.034   0.047   0.054
 23 A"   56 A'   57 A'   58 A'   59 A'   60 A'   61 A'   24 A"                 
  0.064   0.082   0.089   0.097   0.110   0.117   0.128   0.140
 62 A'   25 A"   63 A'   64 A'   26 A"   65 A'   66 A'   67 A'                 
  0.160   0.177   0.208   0.218   0.226   0.235   0.248   0.293
 68 A'   69 A'   70 A'   27 A"   71 A'   72 A'   28 A"   73 A'                 
  0.319   0.336   0.360   0.390   0.390   0.394   0.404   0.421
 74 A'   75 A'   29 A"   30 A"   76 A'   31 A"   77 A'   32 A"                 
  0.431   0.438   0.442   0.449   0.475   0.492   0.506   0.538
 78 A'   79 A'   33 A"   80 A'   81 A'   82 A'   34 A"   83 A'                 
  0.570   0.579   0.588   0.606   0.667   0.672   0.696   0.724
 35 A"   36 A"   84 A'   85 A'   86 A'   87 A'   37 A"   88 A'                 
  0.739   0.756   0.777   0.831   0.942   0.954   1.022   1.119
 89 A'   90 A'   91 A'   92 A'   93 A'   94 A'   95 A'   38 A"                 
  1.192   1.314   1.331   1.342   1.360   1.393   1.412   1.428
 39 A"   40 A"   41 A"   96 A'   97 A'   98 A'   99 A'  100 A'                 
  1.456   1.553   1.621   1.736   1.755   1.953   1.953   2.023
 42 A"  101 A'  102 A'   43 A"  103 A'  104 A'   44 A"  105 A'                 
  2.051   2.101   2.179   2.236   2.584   2.631   2.653   2.826
 45 A"  106 A'  107 A'  108 A'  109 A'   46 A"  110 A'  111 A'                 
  2.830   3.006   3.192   3.681   3.931   3.952   3.953   3.980
 47 A"  112 A'  113 A'  114 A'   48 A"   49 A"  115 A'  116 A'                 
  3.981   4.002   4.015   4.048   4.085   4.093   4.135   4.202
 50 A"  117 A'   51 A"   52 A"   53 A"  118 A'  119 A'  120 A'                 
  4.254   4.276   4.354   4.429   4.506   5.983   6.010   6.041
121 A'  122 A'  123 A'  124 A'  125 A'   54 A"   55 A"  126 A'                 
  6.059   6.084   6.165   6.693   7.537   7.589   7.671  23.402
127 A'  128 A'  129 A'  130 A'   56 A"  131 A'  132 A'  133 A'                 
 24.112  27.858  27.919  28.328  28.349  28.368  28.378  28.394
134 A'  135 A'  136 A'   57 A"   58 A"  137 A'  138 A'  139 A'                 
 28.422  28.525  28.530  28.536  28.548  28.550  28.566  28.593
140 A'   59 A"   60 A"  141 A'   61 A"  142 A'   62 A"  143 A'                 
 28.616  28.666  28.727  47.949 127.874 127.891 127.906 127.918
144 A'  145 A'  146 A'  147 A'   63 A"   64 A"  148 A'  149 A'                 
127.933 127.972 151.655 151.708 289.738 289.791 289.8991020.754
150 A'  151 A'  152 A'  153 A'   65 A"  154 A'  155 A'  156 A'                 
*******1901.874
157 A'  158 A'                                                                 

 Beta MOs, Restricted
 -- Occupied --                  
*******-1165.88 -482.85 -176.32 -176.31 -165.72 -165.72 -165.72
  1 A'    2 A'    3 A'    4 A'    5 A'    6 A'    1 A"    7 A'                 
-165.72 -165.72 -165.72  -62.51  -56.33  -56.32  -56.32  -35.81
  8 A'    2 A"    9 A'   10 A'   11 A'    3 A"   12 A'   13 A'                 
-35.812 -31.307 -31.305 -31.302 -31.302 -31.300 -31.299 -22.958
 14 A'   15 A'   16 A'    4 A"   17 A'    5 A"   18 A'   19 A'                 
-22.957 -22.957 -22.956 -22.954 -22.954 -22.953 -22.953 -22.950
  6 A"   20 A'   21 A'    7 A"   22 A'   23 A'    8 A"   24 A'                 
-22.950 -10.279 -10.242  -8.717  -6.549  -6.536  -6.535  -6.365
  9 A"   25 A'   26 A'   27 A'   28 A'   10 A"   29 A'   30 A'                 
 -6.363  -4.777  -4.776  -4.764  -4.763  -4.761  -4.760  -2.660
 31 A'   32 A'   33 A'   11 A"   34 A'   12 A"   35 A'   36 A'                 
 -2.656  -2.656  -2.645  -2.645  -2.044  -2.043  -2.040  -2.039
 13 A"   37 A'   38 A'   14 A"   39 A'   40 A'   15 A"   41 A'                 
 -2.038  -2.037  -2.027  -2.026  -2.024  -2.024  -0.898  -0.797
 16 A"   42 A'   43 A'   17 A"   44 A'   18 A"   45 A'   46 A'                 
 -0.711  -0.663  -0.549  -0.501  -0.442  -0.411  -0.369  -0.345
 47 A'   48 A'   49 A'   50 A'   51 A'   19 A"   52 A'   53 A'                 
 -0.326  -0.286  -0.281  -0.247  -0.244
 20 A"   21 A"   54 A'   22 A"   55 A'                                         
 -- Virtual --                   
 -0.054  -0.049  -0.041  -0.011   0.017   0.034   0.047   0.054
 23 A"   56 A'   57 A'   58 A'   59 A'   60 A'   61 A'   24 A"                 
  0.064   0.082   0.089   0.097   0.110   0.117   0.128   0.140
 62 A'   25 A"   63 A'   64 A'   26 A"   65 A'   66 A'   67 A'                 
  0.160   0.177   0.208   0.218   0.226   0.235   0.248   0.293
 68 A'   69 A'   70 A'   27 A"   71 A'   72 A'   28 A"   73 A'                 
  0.319   0.336   0.360   0.390   0.390   0.394   0.404   0.421
 74 A'   75 A'   29 A"   30 A"   76 A'   31 A"   77 A'   32 A"                 
  0.431   0.438   0.442   0.449   0.475   0.492   0.506   0.538
 78 A'   79 A'   33 A"   80 A'   81 A'   82 A'   34 A"   83 A'                 
  0.570   0.579   0.588   0.606   0.667   0.672   0.696   0.724
 35 A"   36 A"   84 A'   85 A'   86 A'   87 A'   37 A"   88 A'                 
  0.739   0.756   0.777   0.831   0.942   0.954   1.022   1.119
 89 A'   90 A'   91 A'   92 A'   93 A'   94 A'   95 A'   38 A"                 
  1.192   1.314   1.331   1.342   1.360   1.393   1.412   1.428
 39 A"   40 A"   41 A"   96 A'   97 A'   98 A'   99 A'  100 A'                 
  1.456   1.553   1.621   1.736   1.755   1.953   1.953   2.023
 42 A"  101 A'  102 A'   43 A"  103 A'  104 A'   44 A"  105 A'                 
  2.051   2.101   2.179   2.236   2.584   2.631   2.653   2.826
 45 A"  106 A'  107 A'  108 A'  109 A'   46 A"  110 A'  111 A'                 
  2.830   3.006   3.192   3.681   3.931   3.952   3.953   3.980
 47 A"  112 A'  113 A'  114 A'   48 A"   49 A"  115 A'  116 A'                 
  3.981   4.002   4.015   4.048   4.085   4.093   4.135   4.202
 50 A"  117 A'   51 A"   52 A"   53 A"  118 A'  119 A'  120 A'                 
  4.254   4.276   4.354   4.429   4.506   5.983   6.010   6.041
121 A'  122 A'  123 A'  124 A'  125 A'   54 A"   55 A"  126 A'                 
  6.059   6.084   6.165   6.693   7.537   7.589   7.671  23.402
127 A'  128 A'  129 A'  130 A'   56 A"  131 A'  132 A'  133 A'                 
 24.112  27.858  27.919  28.328  28.349  28.368  28.378  28.394
134 A'  135 A'  136 A'   57 A"   58 A"  137 A'  138 A'  139 A'                 
 28.422  28.525  28.530  28.536  28.548  28.550  28.566  28.593
140 A'   59 A"   60 A"  141 A'   61 A"  142 A'   62 A"  143 A'                 
 28.616  28.666  28.727  47.949 127.874 127.891 127.906 127.918
144 A'  145 A'  146 A'  147 A'   63 A"   64 A"  148 A'  149 A'                 
127.933 127.972 151.655 151.708 289.738 289.791 289.8991020.754
150 A'  151 A'  152 A'  153 A'   65 A"  154 A'  155 A'  156 A'                 
*******1901.874
157 A'  158 A'                                                                 
 --------------------------------------------------------------

          Ground-State Mulliken Net Atomic Charges

     Atom                 Charge (a.u.)
  ----------------------------------------
      1 H                     0.249757
      2 Br                   -0.097868
      3 I                     0.139219
      4 I                     0.111056
      5 C                    -0.336483
      6 C                    -0.065680
  ----------------------------------------
  Sum of atomic charges =     0.000000

 -----------------------------------------------------------------
                    Cartesian Multipole Moments
 -----------------------------------------------------------------
    Charge (ESU x 10^10)
                 0.0000
    Dipole Moment (Debye)
         X       0.2501      Y       0.4392      Z       0.0000
       Tot       0.5054
    Quadrupole Moments (Debye-Ang)
        XX     -82.0711     XY       1.6700     YY     -85.4985
        XZ       0.0000     YZ       0.0000     ZZ     -88.2341
    Octopole Moments (Debye-Ang^2)
       XXX     -40.6491    XXY      -0.4041    XYY     -17.4245
       YYY       9.0272    XXZ      -0.0000    XYZ      -0.0000
       YYZ      -0.0000    XZZ     -16.0319    YZZ       3.7707
       ZZZ       0.0000
    Hexadecapole Moments (Debye-Ang^3)
      XXXX   -1891.5910   XXXY      13.7064   XXYY    -412.3367
      XYYY      72.0023   YYYY    -672.1470   XXXZ       0.0000
      XXYZ      -0.0000   XYYZ       0.0000   YYYZ       0.0000
      XXZZ    -359.3026   XYZZ      17.3516   YYZZ    -136.8298
      XZZZ       0.0000   YZZZ       0.0000   ZZZZ    -117.6992
 -----------------------------------------------------------------
 Calculating analytic gradient of the SCF energy
 Gradient of SCF Energy
            1           2           3           4           5           6
    1   0.0337968   0.0332297  -0.0418021  -0.0013963   0.0317075  -0.0555357
    2  -0.0141236  -0.0992128   0.0492098   0.1053445  -0.0305094  -0.0107085
    3   0.0000000  -0.0000000   0.0000000   0.0000000  -0.0000000   0.0000000
 Max gradient component =       1.053E-01
 RMS gradient           =       4.262E-02
 Gradient time:  CPU 19.28 s  wall 4.93 s
 Geometry Optimization Parameters
   NAtoms,    NIC,     NZ,  NCons,   NDum,   NFix, NCnnct, MaxDiis
        6      37       0       0       0       0       0       0

 Cartesian Hessian Update
 Hessian Updated using BFGS Update


** GEOMETRY OPTIMIZATION IN DELOCALIZED INTERNAL COORDINATES **
   Searching for a Minimum

   Optimization Cycle:  11

                       Coordinates (Angstroms)
     ATOM                X               Y               Z
      1  H         1.5187654995    1.7929292506    0.0000000000
      2  Br       -1.7250338137    1.5494004995    0.0000000000
      3  I         2.7110227440   -0.2206368118    0.0000000000
      4  I        -1.2523854215   -1.2137672741    0.0000000000
      5  C         1.0349644104    0.8219502031    0.0000000000
      6  C        -0.2690408702    0.4924789520    0.0000000000
   Point Group: cs    Number of degrees of freedom:     9


   Energy is -16489.916501671

 Hessian Updated using BFGS Update

  9 Hessian modes will be used to form the next step
  Hessian Eigenvalues:
     0.075307    0.139865    0.179777    0.209693    0.250840    0.398884
     0.472407    0.944801    1.059569

 Minimum Search - Taking Simple RFO Step
 Searching for Lamda that Minimizes Along All modes
 Value Taken    Lamda =  -0.05682034
 Calculated Step too Large.  Step scaled by  0.526101
 Step Taken.  Stepsize is  0.300000

                             Maximum     Tolerance    Cnvgd?
         Gradient           0.077047      0.000300      NO
         Displacement       0.272692      0.001200      NO
         Energy change     -0.039497      0.000001      NO


 New Cartesian Coordinates Obtained by Inverse Iteration

 Displacement from previous Coordinates is:  0.204356
 ----------------------------------------------------------------
             Standard Nuclear Orientation (Angstroms)
    I     Atom           X                Y                Z
 ----------------------------------------------------------------
    1      H       1.4638852415     1.8089089901     0.0000000000
    2      Br     -1.7125741421     1.6087248057     0.0000000000
    3      I       2.7224713142    -0.2591471417     0.0000000000
    4      I      -1.2253998372    -1.2611656679     0.0000000000
    5      C       1.0312353611     0.8313760981     0.0000000000
    6      C      -0.2613253889     0.4936577349     0.0000000000
 ----------------------------------------------------------------
 Molecular Point Group                 Cs    NOp =  2
 Largest Abelian Subgroup              Cs    NOp =  2
 Nuclear Repulsion Energy =  1325.8385037801 hartrees
 There are       77 alpha and       77 beta electrons
 Applying Cartesian multipole field
    Component          Value
    ---------          -----
     (2,0,0)        1.00000E-11
     (0,2,0)        2.00000E-11
     (0,0,2)       -3.00000E-11
 Nucleus-field energy     =     0.0000000342 hartrees
 Requested basis set is 6-311++G(d,p)
 There are 84 shells and 223 basis functions
 A cutoff of  1.0D-11 yielded   2620 shell pairs
 There are     19477 function pairs (     22099 Cartesian)
 Smallest overlap matrix eigenvalue = 2.98E-05
 Guess MOs from SCF MO coefficient file

 -----------------------------------------------------------------------
  General SCF calculation program by
  Eric Jon Sundstrom, Paul Horn, Yuezhi Mao, Dmitri Zuev, Alec White,
  David Stuck, Shaama M.S., Shane Yost, Joonho Lee, David Small,
  Daniel Levine, Susi Lehtola, Hugh Burton, Evgeny Epifanovsky
 -----------------------------------------------------------------------
 Exchange:     0.2000 Hartree-Fock + 0.0800 Slater + 0.7200 B88
 Correlation:  0.1900 VWN1RPA + 0.8100 LYP
 Using SG-1 standard quadrature grid
 using 4 threads for integral computing
 -------------------------------------------------------
 OpenMP Integral computing Module                
 Release: version 2.0, May 2017, Q-Chem Inc. Pleasanton 
 -------------------------------------------------------
 -------------------------------------------------------
 OpenMP BLAS3 based DFT computing Module                
 Release: version 1.0, May 2013, Q-Chem Inc. Pittsburgh 
 -------------------------------------------------------
 A restricted SCF calculation will be
 performed using DIIS
 SCF converges when DIIS error is below 1.0e-08
 ---------------------------------------
  Cycle       Energy         DIIS error
 ---------------------------------------
    1  -16489.9395583078      5.22e-04  
    2  -16489.9411957725      2.83e-04  
    3  -16489.9410119016      3.25e-04  
    4  -16489.9416780640      5.63e-05  
    5  -16489.9416978103      1.05e-05  
    6  -16489.9416982665      6.64e-06  
    7  -16489.9416985591      1.02e-06  
    8  -16489.9416985643      3.67e-07  
    9  -16489.9416985648      1.11e-07  
   10  -16489.9416985652      1.29e-08  
   11  -16489.9416985650      3.14e-09  Convergence criterion met
 ---------------------------------------
 SCF time:   CPU 57.23s  wall 15.00s 
 SCF   energy in the final basis set =   -16489.9416985650
 Total energy in the final basis set =   -16489.9416985650

 --------------------------------------------------------------
             Orbital Energies (a.u.) and Symmetries
 --------------------------------------------------------------

 Alpha MOs, Restricted
 -- Occupied --                  
*******-1165.88 -482.85 -176.32 -176.32 -165.72 -165.72 -165.72
  1 A'    2 A'    3 A'    4 A'    5 A'    6 A'    7 A'    1 A"                 
-165.72 -165.72 -165.72  -62.51  -56.33  -56.32  -56.32  -35.81
  8 A'    2 A"    9 A'   10 A'   11 A'    3 A"   12 A'   13 A'                 
-35.813 -31.308 -31.307 -31.302 -31.302 -31.301 -31.300 -22.958
 14 A'   15 A'   16 A'    4 A"   17 A'    5 A"   18 A'   19 A'                 
-22.957 -22.957 -22.957 -22.956 -22.955 -22.953 -22.953 -22.951
 20 A'    6 A"   21 A'    7 A"   22 A'   23 A'    8 A"   24 A'                 
-22.951 -10.283 -10.243  -8.716  -6.548  -6.535  -6.534  -6.365
  9 A"   25 A'   26 A'   27 A'   28 A'   10 A"   29 A'   30 A'                 
 -6.364  -4.777  -4.777  -4.763  -4.762  -4.762  -4.761  -2.659
 31 A'   32 A'   33 A'   11 A"   34 A'   12 A"   35 A'   36 A'                 
 -2.655  -2.655  -2.644  -2.644  -2.044  -2.044  -2.039  -2.039
 13 A"   37 A'   38 A'   14 A"   39 A'   40 A'   15 A"   16 A"                 
 -2.038  -2.038  -2.026  -2.026  -2.025  -2.025  -0.888  -0.792
 41 A'   42 A'   43 A'   17 A"   44 A'   18 A"   45 A'   46 A'                 
 -0.708  -0.662  -0.552  -0.497  -0.441  -0.405  -0.368  -0.339
 47 A'   48 A'   49 A'   50 A'   51 A'   19 A"   52 A'   53 A'                 
 -0.322  -0.287  -0.283  -0.253  -0.250
 20 A"   21 A"   54 A'   55 A'   22 A"                                         
 -- Virtual --                   
 -0.056  -0.052  -0.048  -0.011   0.016   0.035   0.046   0.054
 56 A'   23 A"   57 A'   58 A'   59 A'   60 A'   61 A'   24 A"                 
  0.065   0.083   0.089   0.096   0.110   0.117   0.128   0.140
 62 A'   25 A"   63 A'   64 A'   26 A"   65 A'   66 A'   67 A'                 
  0.159   0.184   0.206   0.216   0.218   0.232   0.246   0.290
 68 A'   69 A'   70 A'   71 A'   27 A"   72 A'   28 A"   73 A'                 
  0.321   0.335   0.366   0.389   0.392   0.394   0.402   0.422
 74 A'   75 A'   29 A"   30 A"   76 A'   31 A"   77 A'   32 A"                 
  0.433   0.439   0.440   0.444   0.473   0.488   0.503   0.546
 78 A'   33 A"   79 A'   80 A'   81 A'   82 A'   34 A"   83 A'                 
  0.564   0.576   0.580   0.608   0.659   0.677   0.699   0.713
 35 A"   36 A"   84 A'   85 A'   86 A'   87 A'   37 A"   88 A'                 
  0.725   0.751   0.771   0.831   0.925   0.961   1.018   1.115
 89 A'   90 A'   91 A'   92 A'   93 A'   94 A'   95 A'   38 A"                 
  1.184   1.311   1.331   1.342   1.356   1.386   1.412   1.433
 39 A"   40 A"   41 A"   96 A'   97 A'   98 A'   99 A'  100 A'                 
  1.453   1.549   1.625   1.758   1.764   1.943   1.956   2.025
 42 A"  101 A'  102 A'   43 A"  103 A'  104 A'   44 A"  105 A'                 
  2.050   2.101   2.186   2.242   2.571   2.633   2.660   2.826
 45 A"  106 A'  107 A'  108 A'  109 A'   46 A"  110 A'  111 A'                 
  2.830   3.020   3.190   3.692   3.938   3.953   3.953   3.980
 47 A"  112 A'  113 A'  114 A'   48 A"  115 A'   49 A"   50 A"                 
  3.980   3.998   4.012   4.036   4.082   4.090   4.134   4.203
116 A'  117 A'   51 A"   52 A"   53 A"  118 A'  119 A'  120 A'                 
  4.219   4.275   4.347   4.423   4.495   5.983   6.008   6.034
121 A'  122 A'  123 A'  124 A'  125 A'   54 A"   55 A"  126 A'                 
  6.050   6.075   6.147   6.676   7.538   7.589   7.668  23.409
127 A'  128 A'  129 A'  130 A'   56 A"  131 A'  132 A'  133 A'                 
 24.141  27.847  27.907  28.327  28.347  28.362  28.373  28.389
134 A'  135 A'  136 A'   57 A"   58 A"  137 A'  138 A'  139 A'                 
 28.413  28.525  28.528  28.536  28.545  28.546  28.563  28.589
140 A'   59 A"   60 A"  141 A'  142 A'   61 A"   62 A"  143 A'                 
 28.612  28.664  28.723  47.934 127.873 127.889 127.903 127.912
144 A'  145 A'  146 A'  147 A'   63 A"   64 A"  148 A'  149 A'                 
127.928 127.964 151.644 151.697 289.738 289.789 289.8951020.734
150 A'  151 A'  152 A'  153 A'   65 A"  154 A'  155 A'  156 A'                 
*******1901.862
157 A'  158 A'                                                                 

 Beta MOs, Restricted
 -- Occupied --                  
*******-1165.88 -482.85 -176.32 -176.32 -165.72 -165.72 -165.72
  1 A'    2 A'    3 A'    4 A'    5 A'    6 A'    7 A'    1 A"                 
-165.72 -165.72 -165.72  -62.51  -56.33  -56.32  -56.32  -35.81
  8 A'    2 A"    9 A'   10 A'   11 A'    3 A"   12 A'   13 A'                 
-35.813 -31.308 -31.307 -31.302 -31.302 -31.301 -31.300 -22.958
 14 A'   15 A'   16 A'    4 A"   17 A'    5 A"   18 A'   19 A'                 
-22.957 -22.957 -22.957 -22.956 -22.955 -22.953 -22.953 -22.951
 20 A'    6 A"   21 A'    7 A"   22 A'   23 A'    8 A"   24 A'                 
-22.951 -10.283 -10.243  -8.716  -6.548  -6.535  -6.534  -6.365
  9 A"   25 A'   26 A'   27 A'   28 A'   10 A"   29 A'   30 A'                 
 -6.364  -4.777  -4.777  -4.763  -4.762  -4.762  -4.761  -2.659
 31 A'   32 A'   33 A'   11 A"   34 A'   12 A"   35 A'   36 A'                 
 -2.655  -2.655  -2.644  -2.644  -2.044  -2.044  -2.039  -2.039
 13 A"   37 A'   38 A'   14 A"   39 A'   40 A'   15 A"   16 A"                 
 -2.038  -2.038  -2.026  -2.026  -2.025  -2.025  -0.888  -0.792
 41 A'   42 A'   43 A'   17 A"   44 A'   18 A"   45 A'   46 A'                 
 -0.708  -0.662  -0.552  -0.497  -0.441  -0.405  -0.368  -0.339
 47 A'   48 A'   49 A'   50 A'   51 A'   19 A"   52 A'   53 A'                 
 -0.322  -0.287  -0.283  -0.253  -0.250
 20 A"   21 A"   54 A'   55 A'   22 A"                                         
 -- Virtual --                   
 -0.056  -0.052  -0.048  -0.011   0.016   0.035   0.046   0.054
 56 A'   23 A"   57 A'   58 A'   59 A'   60 A'   61 A'   24 A"                 
  0.065   0.083   0.089   0.096   0.110   0.117   0.128   0.140
 62 A'   25 A"   63 A'   64 A'   26 A"   65 A'   66 A'   67 A'                 
  0.159   0.184   0.206   0.216   0.218   0.232   0.246   0.290
 68 A'   69 A'   70 A'   71 A'   27 A"   72 A'   28 A"   73 A'                 
  0.321   0.335   0.366   0.389   0.392   0.394   0.402   0.422
 74 A'   75 A'   29 A"   30 A"   76 A'   31 A"   77 A'   32 A"                 
  0.433   0.439   0.440   0.444   0.473   0.488   0.503   0.546
 78 A'   33 A"   79 A'   80 A'   81 A'   82 A'   34 A"   83 A'                 
  0.564   0.576   0.580   0.608   0.659   0.677   0.699   0.713
 35 A"   36 A"   84 A'   85 A'   86 A'   87 A'   37 A"   88 A'                 
  0.725   0.751   0.771   0.831   0.925   0.961   1.018   1.115
 89 A'   90 A'   91 A'   92 A'   93 A'   94 A'   95 A'   38 A"                 
  1.184   1.311   1.331   1.342   1.356   1.386   1.412   1.433
 39 A"   40 A"   41 A"   96 A'   97 A'   98 A'   99 A'  100 A'                 
  1.453   1.549   1.625   1.758   1.764   1.943   1.956   2.025
 42 A"  101 A'  102 A'   43 A"  103 A'  104 A'   44 A"  105 A'                 
  2.050   2.101   2.186   2.242   2.571   2.633   2.660   2.826
 45 A"  106 A'  107 A'  108 A'  109 A'   46 A"  110 A'  111 A'                 
  2.830   3.020   3.190   3.692   3.938   3.953   3.953   3.980
 47 A"  112 A'  113 A'  114 A'   48 A"  115 A'   49 A"   50 A"                 
  3.980   3.998   4.012   4.036   4.082   4.090   4.134   4.203
116 A'  117 A'   51 A"   52 A"   53 A"  118 A'  119 A'  120 A'                 
  4.219   4.275   4.347   4.423   4.495   5.983   6.008   6.034
121 A'  122 A'  123 A'  124 A'  125 A'   54 A"   55 A"  126 A'                 
  6.050   6.075   6.147   6.676   7.538   7.589   7.668  23.409
127 A'  128 A'  129 A'  130 A'   56 A"  131 A'  132 A'  133 A'                 
 24.141  27.847  27.907  28.327  28.347  28.362  28.373  28.389
134 A'  135 A'  136 A'   57 A"   58 A"  137 A'  138 A'  139 A'                 
 28.413  28.525  28.528  28.536  28.545  28.546  28.563  28.589
140 A'   59 A"   60 A"  141 A'  142 A'   61 A"   62 A"  143 A'                 
 28.612  28.664  28.723  47.934 127.873 127.889 127.903 127.912
144 A'  145 A'  146 A'  147 A'   63 A"   64 A"  148 A'  149 A'                 
127.928 127.964 151.644 151.697 289.738 289.789 289.8951020.734
150 A'  151 A'  152 A'  153 A'   65 A"  154 A'  155 A'  156 A'                 
*******1901.862
157 A'  158 A'                                                                 
 --------------------------------------------------------------

          Ground-State Mulliken Net Atomic Charges

     Atom                 Charge (a.u.)
  ----------------------------------------
      1 H                     0.243902
      2 Br                   -0.099974
      3 I                     0.128115
      4 I                     0.119306
      5 C                    -0.315159
      6 C                    -0.076190
  ----------------------------------------
  Sum of atomic charges =     0.000000

 -----------------------------------------------------------------
                    Cartesian Multipole Moments
 -----------------------------------------------------------------
    Charge (ESU x 10^10)
                 0.0000
    Dipole Moment (Debye)
         X       0.2807      Y       0.3560      Z      -0.0000
       Tot       0.4534
    Quadrupole Moments (Debye-Ang)
        XX     -82.5946     XY       1.5084     YY     -84.7820
        XZ      -0.0000     YZ       0.0000     ZZ     -88.4460
    Octopole Moments (Debye-Ang^2)
       XXX     -43.5135    XXY       0.1846    XYY     -19.2931
       YYY      12.4735    XXZ      -0.0000    XYZ       0.0000
       YYZ      -0.0000    XZZ     -17.2838    YZZ       4.9726
       ZZZ      -0.0000
    Hexadecapole Moments (Debye-Ang^3)
      XXXX   -1891.9330   XXXY      21.4010   XXYY    -415.8541
      XYYY      82.1331   YYYY    -707.8971   XXXZ      -0.0000
      XXYZ       0.0000   XYYZ       0.0000   YYYZ       0.0000
      XXZZ    -359.1727   XYZZ      21.3825   YYZZ    -144.1615
      XZZZ       0.0000   YZZZ      -0.0000   ZZZZ    -118.3864
 -----------------------------------------------------------------
 Calculating analytic gradient of the SCF energy
 Gradient of SCF Energy
            1           2           3           4           5           6
    1   0.0216644   0.0199689  -0.0246014  -0.0048352   0.0178704  -0.0300671
    2  -0.0188238  -0.0708760   0.0331652   0.0730203  -0.0119803  -0.0045053
    3   0.0000000   0.0000000   0.0000000  -0.0000000  -0.0000000   0.0000000
 Max gradient component =       7.302E-02
 RMS gradient           =       2.857E-02
 Gradient time:  CPU 18.71 s  wall 4.79 s
 Geometry Optimization Parameters
   NAtoms,    NIC,     NZ,  NCons,   NDum,   NFix, NCnnct, MaxDiis
        6      37       0       0       0       0       0       0

 Cartesian Hessian Update
 Hessian Updated using BFGS Update


** GEOMETRY OPTIMIZATION IN DELOCALIZED INTERNAL COORDINATES **
   Searching for a Minimum

   Optimization Cycle:  12

                       Coordinates (Angstroms)
     ATOM                X               Y               Z
      1  H         1.4638852415    1.8089089901    0.0000000000
      2  Br       -1.7125741421    1.6087248057    0.0000000000
      3  I         2.7224713142   -0.2591471417    0.0000000000
      4  I        -1.2253998372   -1.2611656679    0.0000000000
      5  C         1.0312353611    0.8313760981    0.0000000000
      6  C        -0.2613253889    0.4936577349    0.0000000000
   Point Group: cs    Number of degrees of freedom:     9


   Energy is -16489.941698565

 Hessian Updated using BFGS Update

  9 Hessian modes will be used to form the next step
  Hessian Eigenvalues:
     0.066968    0.151902    0.153969    0.209157    0.250576    0.403181
     0.486276    0.945452    1.059589

 Minimum Search - Taking Simple RFO Step
 Searching for Lamda that Minimizes Along All modes
 Value Taken    Lamda =  -0.03734058
 Calculated Step too Large.  Step scaled by  0.547071
 Step Taken.  Stepsize is  0.300000

                             Maximum     Tolerance    Cnvgd?
         Gradient           0.057324      0.000300      NO
         Displacement       0.280117      0.001200      NO
         Energy change     -0.025197      0.000001      NO


 New Cartesian Coordinates Obtained by Inverse Iteration

 Displacement from previous Coordinates is:  0.211162
 ----------------------------------------------------------------
             Standard Nuclear Orientation (Angstroms)
    I     Atom           X                Y                Z
 ----------------------------------------------------------------
    1      H       1.4209431059     1.8410533962     0.0000000000
    2      Br     -1.6960791858     1.6657146912     0.0000000000
    3      I       2.7172894608    -0.3036496581     0.0000000000
    4      I      -1.1874074803    -1.3108641504     0.0000000000
    5      C       1.0205539104     0.8372840476     0.0000000000
    6      C      -0.2570072626     0.4928164928     0.0000000000
 ----------------------------------------------------------------
 Molecular Point Group                 Cs    NOp =  2
 Largest Abelian Subgroup              Cs    NOp =  2
 Nuclear Repulsion Energy =  1313.0755634156 hartrees
 There are       77 alpha and       77 beta electrons
 Applying Cartesian multipole field
    Component          Value
    ---------          -----
     (2,0,0)        1.00000E-11
     (0,2,0)        2.00000E-11
     (0,0,2)       -3.00000E-11
 Nucleus-field energy     =     0.0000000350 hartrees
 Requested basis set is 6-311++G(d,p)
 There are 84 shells and 223 basis functions
 A cutoff of  1.0D-11 yielded   2619 shell pairs
 There are     19438 function pairs (     22046 Cartesian)
 Smallest overlap matrix eigenvalue = 3.24E-05
 Guess MOs from SCF MO coefficient file

 -----------------------------------------------------------------------
  General SCF calculation program by
  Eric Jon Sundstrom, Paul Horn, Yuezhi Mao, Dmitri Zuev, Alec White,
  David Stuck, Shaama M.S., Shane Yost, Joonho Lee, David Small,
  Daniel Levine, Susi Lehtola, Hugh Burton, Evgeny Epifanovsky
 -----------------------------------------------------------------------
 Exchange:     0.2000 Hartree-Fock + 0.0800 Slater + 0.7200 B88
 Correlation:  0.1900 VWN1RPA + 0.8100 LYP
 Using SG-1 standard quadrature grid
 using 4 threads for integral computing
 -------------------------------------------------------
 OpenMP Integral computing Module                
 Release: version 2.0, May 2017, Q-Chem Inc. Pleasanton 
 -------------------------------------------------------
 -------------------------------------------------------
 OpenMP BLAS3 based DFT computing Module                
 Release: version 1.0, May 2013, Q-Chem Inc. Pittsburgh 
 -------------------------------------------------------
 A restricted SCF calculation will be
 performed using DIIS
 SCF converges when DIIS error is below 1.0e-08
 ---------------------------------------
  Cycle       Energy         DIIS error
 ---------------------------------------
    1  -16489.9567796499      4.77e-04  
    2  -16489.9583102831      2.23e-04  
    3  -16489.9581869190      2.58e-04  
    4  -16489.9586146948      5.98e-05  
    5  -16489.9586379721      1.01e-05  
    6  -16489.9586384208      6.12e-06  
    7  -16489.9586386579      1.06e-06  
    8  -16489.9586386643      4.54e-07  
    9  -16489.9586386657      9.63e-08  
   10  -16489.9586386654      1.08e-08  
   11  -16489.9586386656      3.13e-09  Convergence criterion met
 ---------------------------------------
 SCF time:   CPU 57.02s  wall 15.00s 
 SCF   energy in the final basis set =   -16489.9586386656
 Total energy in the final basis set =   -16489.9586386656

 --------------------------------------------------------------
             Orbital Energies (a.u.) and Symmetries
 --------------------------------------------------------------

 Alpha MOs, Restricted
 -- Occupied --                  
*******-1165.88 -482.85 -176.32 -176.32 -165.72 -165.72 -165.72
  1 A'    2 A'    3 A'    4 A'    5 A'    6 A'    7 A'    1 A"                 
-165.72 -165.72 -165.72  -62.51  -56.33  -56.32  -56.32  -35.81
  2 A"    8 A'    9 A'   10 A'   11 A'    3 A"   12 A'   13 A'                 
-35.815 -31.308 -31.308 -31.302 -31.302 -31.302 -31.302 -22.958
 14 A'   15 A'   16 A'    4 A"    5 A"   17 A'   18 A'   19 A'                 
-22.958 -22.957 -22.957 -22.957 -22.957 -22.953 -22.953 -22.953
 20 A'    6 A"    7 A"   21 A'   22 A'   23 A'    8 A"    9 A"                 
-22.953 -10.284 -10.245  -8.716  -6.548  -6.534  -6.533  -6.365
 24 A'   25 A'   26 A'   27 A'   28 A'   10 A"   29 A'   30 A'                 
 -6.364  -4.778  -4.777  -4.763  -4.762  -4.762  -4.762  -2.659
 31 A'   32 A'   33 A'   11 A"   12 A"   34 A'   35 A'   36 A'                 
 -2.655  -2.654  -2.643  -2.643  -2.044  -2.043  -2.039  -2.039
 13 A"   37 A'   14 A"   38 A'   39 A'   40 A'   15 A"   41 A'                 
 -2.038  -2.038  -2.025  -2.025  -2.025  -2.025  -0.881  -0.788
 16 A"   42 A'   43 A'   17 A"   44 A'   18 A"   45 A'   46 A'                 
 -0.704  -0.662  -0.550  -0.493  -0.441  -0.402  -0.366  -0.333
 47 A'   48 A'   49 A'   50 A'   51 A'   19 A"   52 A'   53 A'                 
 -0.319  -0.289  -0.285  -0.260  -0.252
 20 A"   21 A"   54 A'   55 A'   22 A"                                         
 -- Virtual --                   
 -0.063  -0.054  -0.050  -0.012   0.015   0.035   0.044   0.055
 56 A'   57 A'   23 A"   58 A'   59 A'   60 A'   61 A'   24 A"                 
  0.066   0.083   0.089   0.096   0.110   0.116   0.128   0.140
 62 A'   25 A"   63 A'   64 A'   26 A"   65 A'   66 A'   67 A'                 
  0.159   0.191   0.202   0.209   0.218   0.228   0.245   0.285
 68 A'   69 A'   70 A'   71 A'   27 A"   72 A'   28 A"   73 A'                 
  0.323   0.331   0.372   0.386   0.390   0.396   0.407   0.423
 74 A'   75 A'   29 A"   30 A"   76 A'   31 A"   77 A'   32 A"                 
  0.435   0.438   0.438   0.446   0.471   0.484   0.500   0.554
 78 A'   33 A"   79 A'   80 A'   81 A'   82 A'   34 A"   83 A'                 
  0.557   0.572   0.578   0.606   0.653   0.680   0.698   0.701
 35 A"   84 A'   36 A"   85 A'   86 A'   87 A'   88 A'   37 A"                 
  0.717   0.743   0.768   0.834   0.911   0.964   1.015   1.112
 89 A'   90 A'   91 A'   92 A'   93 A'   94 A'   95 A'   38 A"                 
  1.179   1.309   1.331   1.339   1.353   1.380   1.410   1.443
 39 A"   40 A"   41 A"   96 A'   97 A'   98 A'   99 A'  100 A'                 
  1.448   1.543   1.631   1.770   1.774   1.922   1.957   2.029
 42 A"  101 A'  102 A'   43 A"  103 A'  104 A'   44 A"  105 A'                 
  2.043   2.100   2.188   2.242   2.569   2.634   2.646   2.817
 45 A"  106 A'  107 A'  108 A'  109 A'   46 A"  110 A'  111 A'                 
  2.831   3.031   3.188   3.678   3.943   3.954   3.955   3.980
 47 A"  112 A'  113 A'  114 A'   48 A"   49 A"  115 A'   50 A"                 
  3.983   3.996   4.008   4.025   4.079   4.088   4.133   4.183
116 A'  117 A'   51 A"   52 A"   53 A"  118 A'  119 A'  120 A'                 
  4.208   4.275   4.344   4.414   4.484   5.983   6.006   6.027
121 A'  122 A'  123 A'  124 A'  125 A'   54 A"   55 A"  126 A'                 
  6.043   6.067   6.134   6.662   7.539   7.590   7.665  23.391
127 A'  128 A'  129 A'  130 A'   56 A"  131 A'  132 A'  133 A'                 
 24.177  27.835  27.897  28.327  28.345  28.358  28.370  28.385
134 A'  135 A'  136 A'   57 A"   58 A"  137 A'  138 A'  139 A'                 
 28.407  28.525  28.526  28.535  28.542  28.544  28.561  28.586
140 A'   59 A"   60 A"  141 A'  142 A'   61 A"   62 A"  143 A'                 
 28.608  28.662  28.720  47.920 127.872 127.887 127.900 127.909
144 A'  145 A'  146 A'  147 A'   63 A"   64 A"  148 A'  149 A'                 
127.924 127.957 151.634 151.688 289.737 289.789 289.8921020.716
150 A'  151 A'  152 A'  153 A'   65 A"  154 A'  155 A'  156 A'                 
*******1901.852
157 A'  158 A'                                                                 

 Beta MOs, Restricted
 -- Occupied --                  
*******-1165.88 -482.85 -176.32 -176.32 -165.72 -165.72 -165.72
  1 A'    2 A'    3 A'    4 A'    5 A'    6 A'    7 A'    1 A"                 
-165.72 -165.72 -165.72  -62.51  -56.33  -56.32  -56.32  -35.81
  2 A"    8 A'    9 A'   10 A'   11 A'    3 A"   12 A'   13 A'                 
-35.815 -31.308 -31.308 -31.302 -31.302 -31.302 -31.302 -22.958
 14 A'   15 A'   16 A'    4 A"    5 A"   17 A'   18 A'   19 A'                 
-22.958 -22.957 -22.957 -22.957 -22.957 -22.953 -22.953 -22.953
 20 A'    6 A"    7 A"   21 A'   22 A'   23 A'    8 A"    9 A"                 
-22.953 -10.284 -10.245  -8.716  -6.548  -6.534  -6.533  -6.365
 24 A'   25 A'   26 A'   27 A'   28 A'   10 A"   29 A'   30 A'                 
 -6.364  -4.778  -4.777  -4.763  -4.762  -4.762  -4.762  -2.659
 31 A'   32 A'   33 A'   11 A"   12 A"   34 A'   35 A'   36 A'                 
 -2.655  -2.654  -2.643  -2.643  -2.044  -2.043  -2.039  -2.039
 13 A"   37 A'   14 A"   38 A'   39 A'   40 A'   15 A"   41 A'                 
 -2.038  -2.038  -2.025  -2.025  -2.025  -2.025  -0.881  -0.788
 16 A"   42 A'   43 A'   17 A"   44 A'   18 A"   45 A'   46 A'                 
 -0.704  -0.662  -0.550  -0.493  -0.441  -0.402  -0.366  -0.333
 47 A'   48 A'   49 A'   50 A'   51 A'   19 A"   52 A'   53 A'                 
 -0.319  -0.289  -0.285  -0.260  -0.252
 20 A"   21 A"   54 A'   55 A'   22 A"                                         
 -- Virtual --                   
 -0.063  -0.054  -0.050  -0.012   0.015   0.035   0.044   0.055
 56 A'   57 A'   23 A"   58 A'   59 A'   60 A'   61 A'   24 A"                 
  0.066   0.083   0.089   0.096   0.110   0.116   0.128   0.140
 62 A'   25 A"   63 A'   64 A'   26 A"   65 A'   66 A'   67 A'                 
  0.159   0.191   0.202   0.209   0.218   0.228   0.245   0.285
 68 A'   69 A'   70 A'   71 A'   27 A"   72 A'   28 A"   73 A'                 
  0.323   0.331   0.372   0.386   0.390   0.396   0.407   0.423
 74 A'   75 A'   29 A"   30 A"   76 A'   31 A"   77 A'   32 A"                 
  0.435   0.438   0.438   0.446   0.471   0.484   0.500   0.554
 78 A'   33 A"   79 A'   80 A'   81 A'   82 A'   34 A"   83 A'                 
  0.557   0.572   0.578   0.606   0.653   0.680   0.698   0.701
 35 A"   84 A'   36 A"   85 A'   86 A'   87 A'   88 A'   37 A"                 
  0.717   0.743   0.768   0.834   0.911   0.964   1.015   1.112
 89 A'   90 A'   91 A'   92 A'   93 A'   94 A'   95 A'   38 A"                 
  1.179   1.309   1.331   1.339   1.353   1.380   1.410   1.443
 39 A"   40 A"   41 A"   96 A'   97 A'   98 A'   99 A'  100 A'                 
  1.448   1.543   1.631   1.770   1.774   1.922   1.957   2.029
 42 A"  101 A'  102 A'   43 A"  103 A'  104 A'   44 A"  105 A'                 
  2.043   2.100   2.188   2.242   2.569   2.634   2.646   2.817
 45 A"  106 A'  107 A'  108 A'  109 A'   46 A"  110 A'  111 A'                 
  2.831   3.031   3.188   3.678   3.943   3.954   3.955   3.980
 47 A"  112 A'  113 A'  114 A'   48 A"   49 A"  115 A'   50 A"                 
  3.983   3.996   4.008   4.025   4.079   4.088   4.133   4.183
116 A'  117 A'   51 A"   52 A"   53 A"  118 A'  119 A'  120 A'                 
  4.208   4.275   4.344   4.414   4.484   5.983   6.006   6.027
121 A'  122 A'  123 A'  124 A'  125 A'   54 A"   55 A"  126 A'                 
  6.043   6.067   6.134   6.662   7.539   7.590   7.665  23.391
127 A'  128 A'  129 A'  130 A'   56 A"  131 A'  132 A'  133 A'                 
 24.177  27.835  27.897  28.327  28.345  28.358  28.370  28.385
134 A'  135 A'  136 A'   57 A"   58 A"  137 A'  138 A'  139 A'                 
 28.407  28.525  28.526  28.535  28.542  28.544  28.561  28.586
140 A'   59 A"   60 A"  141 A'  142 A'   61 A"   62 A"  143 A'                 
 28.608  28.662  28.720  47.920 127.872 127.887 127.900 127.909
144 A'  145 A'  146 A'  147 A'   63 A"   64 A"  148 A'  149 A'                 
127.924 127.957 151.634 151.688 289.737 289.789 289.8921020.716
150 A'  151 A'  152 A'  153 A'   65 A"  154 A'  155 A'  156 A'                 
*******1901.852
157 A'  158 A'                                                                 
 --------------------------------------------------------------

          Ground-State Mulliken Net Atomic Charges

     Atom                 Charge (a.u.)
  ----------------------------------------
      1 H                     0.236513
      2 Br                   -0.104529
      3 I                     0.119062
      4 I                     0.126052
      5 C                    -0.281074
      6 C                    -0.096024
  ----------------------------------------
  Sum of atomic charges =     0.000000

 -----------------------------------------------------------------
                    Cartesian Multipole Moments
 -----------------------------------------------------------------
    Charge (ESU x 10^10)
                 0.0000
    Dipole Moment (Debye)
         X       0.3243      Y       0.2860      Z      -0.0000
       Tot       0.4325
    Quadrupole Moments (Debye-Ang)
        XX     -83.1758     XY       1.3625     YY     -84.0724
        XZ      -0.0000     YZ       0.0000     ZZ     -88.6284
    Octopole Moments (Debye-Ang^2)
       XXX     -46.2074    XXY       1.3057    XYY     -20.7808
       YYY      16.7264    XXZ      -0.0000    XYZ      -0.0000
       YYZ      -0.0000    XZZ     -18.4191    YZZ       6.4643
       ZZZ      -0.0000
    Hexadecapole Moments (Debye-Ang^3)
      XXXX   -1873.9059   XXXY      31.2706   XXYY    -416.6282
      XYYY      93.7209   YYYY    -745.9306   XXXZ      -0.0000
      XXYZ       0.0000   XYYZ      -0.0000   YYYZ       0.0000
      XXZZ    -355.3748   XYZZ      25.9272   YYZZ    -152.0851
      XZZZ      -0.0000   YZZZ       0.0000   ZZZZ    -118.9570
 -----------------------------------------------------------------
 Calculating analytic gradient of the SCF energy
 Gradient of SCF Energy
            1           2           3           4           5           6
    1   0.0180085   0.0113248  -0.0140982  -0.0058869  -0.0031521  -0.0061961
    2  -0.0072628  -0.0485717   0.0213802   0.0495088  -0.0148323  -0.0002221
    3   0.0000000   0.0000000   0.0000000  -0.0000000  -0.0000000   0.0000000
 Max gradient component =       4.951E-02
 RMS gradient           =       1.867E-02
 Gradient time:  CPU 18.51 s  wall 4.74 s
 Geometry Optimization Parameters
   NAtoms,    NIC,     NZ,  NCons,   NDum,   NFix, NCnnct, MaxDiis
        6      37       0       0       0       0       0       0

 Cartesian Hessian Update
 Hessian Updated using BFGS Update


** GEOMETRY OPTIMIZATION IN DELOCALIZED INTERNAL COORDINATES **
   Searching for a Minimum

   Optimization Cycle:  13

                       Coordinates (Angstroms)
     ATOM                X               Y               Z
      1  H         1.4209431059    1.8410533962    0.0000000000
      2  Br       -1.6960791858    1.6657146912    0.0000000000
      3  I         2.7172894608   -0.3036496581    0.0000000000
      4  I        -1.1874074803   -1.3108641504    0.0000000000
      5  C         1.0205539104    0.8372840476    0.0000000000
      6  C        -0.2570072626    0.4928164928    0.0000000000
   Point Group: cs    Number of degrees of freedom:     9


   Energy is -16489.958638666

 Hessian Updated using BFGS Update

  9 Hessian modes will be used to form the next step
  Hessian Eigenvalues:
     0.060360    0.123569    0.173342    0.209923    0.250518    0.417791
     0.490394    0.945305    1.059612

 Minimum Search - Taking Simple RFO Step
 Searching for Lamda that Minimizes Along All modes
 Value Taken    Lamda =  -0.02495005
 Calculated Step too Large.  Step scaled by  0.573942
 Step Taken.  Stepsize is  0.300000

                             Maximum     Tolerance    Cnvgd?
         Gradient           0.041758      0.000300      NO
         Displacement       0.281906      0.001200      NO
         Energy change     -0.016940      0.000001      NO


 New Cartesian Coordinates Obtained by Inverse Iteration

 Displacement from previous Coordinates is:  0.212186
 ----------------------------------------------------------------
             Standard Nuclear Orientation (Angstroms)
    I     Atom           X                Y                Z
 ----------------------------------------------------------------
    1      H       1.3705093633     1.8528145504     0.0000000000
    2      Br     -1.6840845173     1.7268056577     0.0000000000
    3      I       2.7180231569    -0.3452801753     0.0000000000
    4      I      -1.1463598793    -1.3594059064     0.0000000000
    5      C       1.0232720398     0.8523052041     0.0000000000
    6      C      -0.2630676149     0.4951154886     0.0000000000
 ----------------------------------------------------------------
 Molecular Point Group                 Cs    NOp =  2
 Largest Abelian Subgroup              Cs    NOp =  2
 Nuclear Repulsion Energy =  1299.5438842082 hartrees
 There are       77 alpha and       77 beta electrons
 Applying Cartesian multipole field
    Component          Value
    ---------          -----
     (2,0,0)        1.00000E-11
     (0,2,0)        2.00000E-11
     (0,0,2)       -3.00000E-11
 Nucleus-field energy     =     0.0000000359 hartrees
 Requested basis set is 6-311++G(d,p)
 There are 84 shells and 223 basis functions
 A cutoff of  1.0D-11 yielded   2608 shell pairs
 There are     19415 function pairs (     22023 Cartesian)
 Smallest overlap matrix eigenvalue = 4.02E-05
 Guess MOs from SCF MO coefficient file

 -----------------------------------------------------------------------
  General SCF calculation program by
  Eric Jon Sundstrom, Paul Horn, Yuezhi Mao, Dmitri Zuev, Alec White,
  David Stuck, Shaama M.S., Shane Yost, Joonho Lee, David Small,
  Daniel Levine, Susi Lehtola, Hugh Burton, Evgeny Epifanovsky
 -----------------------------------------------------------------------
 Exchange:     0.2000 Hartree-Fock + 0.0800 Slater + 0.7200 B88
 Correlation:  0.1900 VWN1RPA + 0.8100 LYP
 Using SG-1 standard quadrature grid
 using 4 threads for integral computing
 -------------------------------------------------------
 OpenMP Integral computing Module                
 Release: version 2.0, May 2017, Q-Chem Inc. Pleasanton 
 -------------------------------------------------------
 -------------------------------------------------------
 OpenMP BLAS3 based DFT computing Module                
 Release: version 1.0, May 2013, Q-Chem Inc. Pittsburgh 
 -------------------------------------------------------
 A restricted SCF calculation will be
 performed using DIIS
 SCF converges when DIIS error is below 1.0e-08
 ---------------------------------------
  Cycle       Energy         DIIS error
 ---------------------------------------
    1  -16489.9678957014      4.67e-04  
    2  -16489.9692751400      2.69e-04  
    3  -16489.9691155980      3.09e-04  
    4  -16489.9697307143      4.78e-05  
    5  -16489.9697455107      1.13e-05  
    6  -16489.9697460434      7.13e-06  
    7  -16489.9697463860      7.58e-07  
    8  -16489.9697463890      2.32e-07  
    9  -16489.9697463894      9.99e-08  
   10  -16489.9697463892      1.69e-08  
   11  -16489.9697463894      3.87e-09  Convergence criterion met
 ---------------------------------------
 SCF time:   CPU 56.54s  wall 15.00s 
 SCF   energy in the final basis set =   -16489.9697463894
 Total energy in the final basis set =   -16489.9697463894

 --------------------------------------------------------------
             Orbital Energies (a.u.) and Symmetries
 --------------------------------------------------------------

 Alpha MOs, Restricted
 -- Occupied --                  
*******-1165.89 -482.85 -176.32 -176.32 -165.72 -165.72 -165.72
  1 A'    2 A'    3 A'    4 A'    5 A'    6 A'    7 A'    1 A"                 
-165.72 -165.72 -165.72  -62.51  -56.33  -56.32  -56.32  -35.82
  8 A'    2 A"    9 A'   10 A'   11 A'    3 A"   12 A'   13 A'                 
-35.815 -31.309 -31.308 -31.303 -31.303 -31.302 -31.302 -22.960
 14 A'   15 A'   16 A'    4 A"   17 A'    5 A"   18 A'   19 A'                 
-22.959 -22.958 -22.958 -22.957 -22.957 -22.954 -22.954 -22.953
  6 A"   20 A'   21 A'    7 A"   22 A'    8 A"   23 A'   24 A'                 
-22.953 -10.288 -10.246  -8.716  -6.548  -6.534  -6.533  -6.366
  9 A"   25 A'   26 A'   27 A'   28 A'   10 A"   29 A'   30 A'                 
 -6.364  -4.779  -4.777  -4.764  -4.763  -4.762  -4.762  -2.659
 31 A'   32 A'   33 A'   11 A"   34 A'   12 A"   35 A'   36 A'                 
 -2.655  -2.654  -2.643  -2.643  -2.045  -2.043  -2.040  -2.040
 13 A"   37 A'   14 A"   38 A'   39 A'   40 A'   15 A"   41 A'                 
 -2.038  -2.038  -2.026  -2.026  -2.025  -2.025  -0.873  -0.784
 16 A"   42 A'   17 A"   43 A'   44 A'   18 A"   45 A'   46 A'                 
 -0.702  -0.659  -0.553  -0.490  -0.439  -0.396  -0.367  -0.328
 47 A'   48 A'   49 A'   50 A'   51 A'   19 A"   52 A'   53 A'                 
 -0.316  -0.290  -0.287  -0.265  -0.253
 20 A"   21 A"   54 A'   55 A'   22 A"                                         
 -- Virtual --                   
 -0.068  -0.061  -0.051  -0.011   0.014   0.035   0.043   0.055
 56 A'   57 A'   23 A"   58 A'   59 A'   60 A'   61 A'   24 A"                 
  0.067   0.084   0.089   0.096   0.110   0.116   0.127   0.141
 62 A'   25 A"   63 A'   64 A'   26 A"   65 A'   66 A'   67 A'                 
  0.159   0.191   0.201   0.204   0.218   0.224   0.244   0.282
 68 A'   69 A'   70 A'   71 A'   27 A"   72 A'   28 A"   73 A'                 
  0.322   0.330   0.376   0.384   0.389   0.397   0.409   0.423
 74 A'   75 A'   29 A"   30 A"   76 A'   31 A"   77 A'   32 A"                 
  0.433   0.434   0.438   0.451   0.467   0.481   0.497   0.552
 78 A'   33 A"   79 A'   80 A'   81 A'   82 A'   34 A"   35 A"                 
  0.557   0.568   0.579   0.601   0.645   0.673   0.689   0.702
 83 A'   84 A'   36 A"   85 A'   86 A'   87 A'   88 A'   37 A"                 
  0.713   0.734   0.768   0.835   0.899   0.965   1.010   1.107
 89 A'   90 A'   91 A'   92 A'   93 A'   94 A'   95 A'   38 A"                 
  1.174   1.306   1.330   1.334   1.348   1.373   1.413   1.443
 39 A"   40 A"   41 A"   96 A'   97 A'   98 A'   99 A'   42 A"                 
  1.458   1.536   1.632   1.775   1.785   1.899   1.957   2.035
100 A'  101 A'  102 A'  103 A'   43 A"  104 A'   44 A"  105 A'                 
  2.036   2.090   2.189   2.237   2.552   2.633   2.657   2.817
 45 A"  106 A'  107 A'  108 A'  109 A'   46 A"  110 A'  111 A'                 
  2.826   3.038   3.176   3.704   3.946   3.955   3.956   3.980
 47 A"  112 A'  113 A'  114 A'   48 A"   49 A"  115 A'   50 A"                 
  3.987   3.998   4.002   4.018   4.076   4.084   4.123   4.162
116 A'  117 A'   51 A"   52 A"   53 A"  118 A'  119 A'  120 A'                 
  4.213   4.276   4.342   4.404   4.470   5.982   6.004   6.021
121 A'  122 A'  123 A'  124 A'  125 A'   54 A"   55 A"  126 A'                 
  6.040   6.060   6.123   6.645   7.539   7.589   7.663  23.410
127 A'  128 A'  129 A'  130 A'   56 A"  131 A'  132 A'  133 A'                 
 24.132  27.823  27.886  28.326  28.343  28.355  28.367  28.381
134 A'  135 A'  136 A'   57 A"   58 A"  137 A'  138 A'  139 A'                 
 28.400  28.524  28.526  28.532  28.541  28.542  28.558  28.583
140 A'   59 A"   60 A"  141 A'  142 A'   61 A"   62 A"  143 A'                 
 28.604  28.661  28.717  47.906 127.872 127.885 127.897 127.906
144 A'  145 A'  146 A'  147 A'   63 A"   64 A"  148 A'  149 A'                 
127.920 127.952 151.624 151.678 289.736 289.786 289.8891020.698
150 A'  151 A'  152 A'  153 A'   65 A"  154 A'  155 A'  156 A'                 
*******1901.842
157 A'  158 A'                                                                 

 Beta MOs, Restricted
 -- Occupied --                  
*******-1165.89 -482.85 -176.32 -176.32 -165.72 -165.72 -165.72
  1 A'    2 A'    3 A'    4 A'    5 A'    6 A'    7 A'    1 A"                 
-165.72 -165.72 -165.72  -62.51  -56.33  -56.32  -56.32  -35.82
  8 A'    2 A"    9 A'   10 A'   11 A'    3 A"   12 A'   13 A'                 
-35.815 -31.309 -31.308 -31.303 -31.303 -31.302 -31.302 -22.960
 14 A'   15 A'   16 A'    4 A"   17 A'    5 A"   18 A'   19 A'                 
-22.959 -22.958 -22.958 -22.957 -22.957 -22.954 -22.954 -22.953
  6 A"   20 A'   21 A'    7 A"   22 A'    8 A"   23 A'   24 A'                 
-22.953 -10.288 -10.246  -8.716  -6.548  -6.534  -6.533  -6.366
  9 A"   25 A'   26 A'   27 A'   28 A'   10 A"   29 A'   30 A'                 
 -6.364  -4.779  -4.777  -4.764  -4.763  -4.762  -4.762  -2.659
 31 A'   32 A'   33 A'   11 A"   34 A'   12 A"   35 A'   36 A'                 
 -2.655  -2.654  -2.643  -2.643  -2.045  -2.043  -2.040  -2.040
 13 A"   37 A'   14 A"   38 A'   39 A'   40 A'   15 A"   41 A'                 
 -2.038  -2.038  -2.026  -2.026  -2.025  -2.025  -0.873  -0.784
 16 A"   42 A'   17 A"   43 A'   44 A'   18 A"   45 A'   46 A'                 
 -0.702  -0.659  -0.553  -0.490  -0.439  -0.396  -0.367  -0.328
 47 A'   48 A'   49 A'   50 A'   51 A'   19 A"   52 A'   53 A'                 
 -0.316  -0.290  -0.287  -0.265  -0.253
 20 A"   21 A"   54 A'   55 A'   22 A"                                         
 -- Virtual --                   
 -0.068  -0.061  -0.051  -0.011   0.014   0.035   0.043   0.055
 56 A'   57 A'   23 A"   58 A'   59 A'   60 A'   61 A'   24 A"                 
  0.067   0.084   0.089   0.096   0.110   0.116   0.127   0.141
 62 A'   25 A"   63 A'   64 A'   26 A"   65 A'   66 A'   67 A'                 
  0.159   0.191   0.201   0.204   0.218   0.224   0.244   0.282
 68 A'   69 A'   70 A'   71 A'   27 A"   72 A'   28 A"   73 A'                 
  0.322   0.330   0.376   0.384   0.389   0.397   0.409   0.423
 74 A'   75 A'   29 A"   30 A"   76 A'   31 A"   77 A'   32 A"                 
  0.433   0.434   0.438   0.451   0.467   0.481   0.497   0.552
 78 A'   33 A"   79 A'   80 A'   81 A'   82 A'   34 A"   35 A"                 
  0.557   0.568   0.579   0.601   0.645   0.673   0.689   0.702
 83 A'   84 A'   36 A"   85 A'   86 A'   87 A'   88 A'   37 A"                 
  0.713   0.734   0.768   0.835   0.899   0.965   1.010   1.107
 89 A'   90 A'   91 A'   92 A'   93 A'   94 A'   95 A'   38 A"                 
  1.174   1.306   1.330   1.334   1.348   1.373   1.413   1.443
 39 A"   40 A"   41 A"   96 A'   97 A'   98 A'   99 A'   42 A"                 
  1.458   1.536   1.632   1.775   1.785   1.899   1.957   2.035
100 A'  101 A'  102 A'  103 A'   43 A"  104 A'   44 A"  105 A'                 
  2.036   2.090   2.189   2.237   2.552   2.633   2.657   2.817
 45 A"  106 A'  107 A'  108 A'  109 A'   46 A"  110 A'  111 A'                 
  2.826   3.038   3.176   3.704   3.946   3.955   3.956   3.980
 47 A"  112 A'  113 A'  114 A'   48 A"   49 A"  115 A'   50 A"                 
  3.987   3.998   4.002   4.018   4.076   4.084   4.123   4.162
116 A'  117 A'   51 A"   52 A"   53 A"  118 A'  119 A'  120 A'                 
  4.213   4.276   4.342   4.404   4.470   5.982   6.004   6.021
121 A'  122 A'  123 A'  124 A'  125 A'   54 A"   55 A"  126 A'                 
  6.040   6.060   6.123   6.645   7.539   7.589   7.663  23.410
127 A'  128 A'  129 A'  130 A'   56 A"  131 A'  132 A'  133 A'                 
 24.132  27.823  27.886  28.326  28.343  28.355  28.367  28.381
134 A'  135 A'  136 A'   57 A"   58 A"  137 A'  138 A'  139 A'                 
 28.400  28.524  28.526  28.532  28.541  28.542  28.558  28.583
140 A'   59 A"   60 A"  141 A'  142 A'   61 A"   62 A"  143 A'                 
 28.604  28.661  28.717  47.906 127.872 127.885 127.897 127.906
144 A'  145 A'  146 A'  147 A'   63 A"   64 A"  148 A'  149 A'                 
127.920 127.952 151.624 151.678 289.736 289.786 289.8891020.698
150 A'  151 A'  152 A'  153 A'   65 A"  154 A'  155 A'  156 A'                 
*******1901.842
157 A'  158 A'                                                                 
 --------------------------------------------------------------

          Ground-State Mulliken Net Atomic Charges

     Atom                 Charge (a.u.)
  ----------------------------------------
      1 H                     0.227618
      2 Br                   -0.104651
      3 I                     0.111264
      4 I                     0.132474
      5 C                    -0.272929
      6 C                    -0.093777
  ----------------------------------------
  Sum of atomic charges =     0.000000

 -----------------------------------------------------------------
                    Cartesian Multipole Moments
 -----------------------------------------------------------------
    Charge (ESU x 10^10)
                 0.0000
    Dipole Moment (Debye)
         X       0.3359      Y       0.1994      Z      -0.0000
       Tot       0.3907
    Quadrupole Moments (Debye-Ang)
        XX     -83.7270     XY       1.1071     YY     -83.3575
        XZ       0.0000     YZ       0.0000     ZZ     -88.8028
    Octopole Moments (Debye-Ang^2)
       XXX     -49.5825    XXY       2.2205    XYY     -22.4375
       YYY      20.1367    XXZ      -0.0000    XYZ      -0.0000
       YYZ      -0.0000    XZZ     -19.7533    YZZ       7.7134
       ZZZ       0.0000
    Hexadecapole Moments (Debye-Ang^3)
      XXXX   -1862.9942   XXXY      41.6920   XXYY    -419.5719
      XYYY     105.3069   YYYY    -786.0833   XXXZ       0.0000
      XXYZ      -0.0000   XYYZ      -0.0000   YYYZ      -0.0000
      XXZZ    -352.5937   XYZZ      30.7397   YYZZ    -160.4567
      XZZZ      -0.0000   YZZZ       0.0000   ZZZZ    -119.4935
 -----------------------------------------------------------------
 Calculating analytic gradient of the SCF energy
 Gradient of SCF Energy
            1           2           3           4           5           6
    1   0.0060359   0.0042848  -0.0060094  -0.0063982   0.0117788  -0.0096920
    2  -0.0188253  -0.0300336   0.0111204   0.0299935   0.0097757  -0.0020307
    3  -0.0000000  -0.0000000  -0.0000000  -0.0000000   0.0000000   0.0000000
 Max gradient component =       3.003E-02
 RMS gradient           =       1.235E-02
 Gradient time:  CPU 18.22 s  wall 4.67 s
 Geometry Optimization Parameters
   NAtoms,    NIC,     NZ,  NCons,   NDum,   NFix, NCnnct, MaxDiis
        6      37       0       0       0       0       0       0

 Cartesian Hessian Update
 Hessian Updated using BFGS Update


** GEOMETRY OPTIMIZATION IN DELOCALIZED INTERNAL COORDINATES **
   Searching for a Minimum

   Optimization Cycle:  14

                       Coordinates (Angstroms)
     ATOM                X               Y               Z
      1  H         1.3705093633    1.8528145504    0.0000000000
      2  Br       -1.6840845173    1.7268056577    0.0000000000
      3  I         2.7180231569   -0.3452801753    0.0000000000
      4  I        -1.1463598793   -1.3594059064    0.0000000000
      5  C         1.0232720398    0.8523052041    0.0000000000
      6  C        -0.2630676149    0.4951154886    0.0000000000
   Point Group: cs    Number of degrees of freedom:     9


   Energy is -16489.969746389

 Hessian Updated using BFGS Update

  9 Hessian modes will be used to form the next step
  Hessian Eigenvalues:
     0.045834    0.125972    0.204866    0.231789    0.250524    0.422186
     0.505882    0.945532    1.059621

 Minimum Search - Taking Simple RFO Step
 Searching for Lamda that Minimizes Along All modes
 Value Taken    Lamda =  -0.01537648
 Calculated Step too Large.  Step scaled by  0.615304
 Step Taken.  Stepsize is  0.300000

                             Maximum     Tolerance    Cnvgd?
         Gradient           0.025113      0.000300      NO
         Displacement       0.277354      0.001200      NO
         Energy change     -0.011108      0.000001      NO


 New Cartesian Coordinates Obtained by Inverse Iteration

 Displacement from previous Coordinates is:  0.232863
 ----------------------------------------------------------------
             Standard Nuclear Orientation (Angstroms)
    I     Atom           X                Y                Z
 ----------------------------------------------------------------
    1      H       1.3306744622     1.8910167471     0.0000000000
    2      Br     -1.6576883912     1.7849603093     0.0000000000
    3      I       2.6974172386    -0.3900779196     0.0000000000
    4      I      -1.0934124527    -1.4092410958     0.0000000000
    5      C       1.0049622972     0.8528739730     0.0000000000
    6      C      -0.2636606057     0.4928228052     0.0000000000
 ----------------------------------------------------------------
 Molecular Point Group                 Cs    NOp =  2
 Largest Abelian Subgroup              Cs    NOp =  2
 Nuclear Repulsion Energy =  1293.4848705105 hartrees
 There are       77 alpha and       77 beta electrons
 Applying Cartesian multipole field
    Component          Value
    ---------          -----
     (2,0,0)        1.00000E-11
     (0,2,0)        2.00000E-11
     (0,0,2)       -3.00000E-11
 Nucleus-field energy     =     0.0000000365 hartrees
 Requested basis set is 6-311++G(d,p)
 There are 84 shells and 223 basis functions
 A cutoff of  1.0D-11 yielded   2602 shell pairs
 There are     19385 function pairs (     21992 Cartesian)
 Smallest overlap matrix eigenvalue = 4.36E-05
 Guess MOs from SCF MO coefficient file

 -----------------------------------------------------------------------
  General SCF calculation program by
  Eric Jon Sundstrom, Paul Horn, Yuezhi Mao, Dmitri Zuev, Alec White,
  David Stuck, Shaama M.S., Shane Yost, Joonho Lee, David Small,
  Daniel Levine, Susi Lehtola, Hugh Burton, Evgeny Epifanovsky
 -----------------------------------------------------------------------
 Exchange:     0.2000 Hartree-Fock + 0.0800 Slater + 0.7200 B88
 Correlation:  0.1900 VWN1RPA + 0.8100 LYP
 Using SG-1 standard quadrature grid
 using 4 threads for integral computing
 -------------------------------------------------------
 OpenMP Integral computing Module                
 Release: version 2.0, May 2017, Q-Chem Inc. Pleasanton 
 -------------------------------------------------------
 -------------------------------------------------------
 OpenMP BLAS3 based DFT computing Module                
 Release: version 1.0, May 2013, Q-Chem Inc. Pittsburgh 
 -------------------------------------------------------
 A restricted SCF calculation will be
 performed using DIIS
 SCF converges when DIIS error is below 1.0e-08
 ---------------------------------------
  Cycle       Energy         DIIS error
 ---------------------------------------
    1  -16489.9745713183      4.58e-04  
    2  -16489.9760998046      1.73e-04  
    3  -16489.9760363669      1.96e-04  
    4  -16489.9762848169      6.21e-05  
    5  -16489.9763108069      1.01e-05  
    6  -16489.9763112620      6.14e-06  
    7  -16489.9763114893      1.16e-06  
    8  -16489.9763114979      5.01e-07  
    9  -16489.9763114990      7.06e-08  
   10  -16489.9763114992      1.30e-08  
   11  -16489.9763114993      3.49e-09  Convergence criterion met
 ---------------------------------------
 SCF time:   CPU 56.50s  wall 15.00s 
 SCF   energy in the final basis set =   -16489.9763114993
 Total energy in the final basis set =   -16489.9763114993

 --------------------------------------------------------------
             Orbital Energies (a.u.) and Symmetries
 --------------------------------------------------------------

 Alpha MOs, Restricted
 -- Occupied --                  
*******-1165.89 -482.85 -176.32 -176.32 -165.72 -165.72 -165.72
  1 A'    2 A'    3 A'    4 A'    5 A'    6 A'    1 A"    7 A'                 
-165.72 -165.72 -165.72  -62.51  -56.33  -56.32  -56.32  -35.82
  8 A'    2 A"    9 A'   10 A'   11 A'    3 A"   12 A'   13 A'                 
-35.815 -31.311 -31.308 -31.304 -31.304 -31.302 -31.302 -22.961
 14 A'   15 A'   16 A'    4 A"   17 A'    5 A"   18 A'   19 A'                 
-22.960 -22.959 -22.958 -22.957 -22.957 -22.955 -22.955 -22.953
  6 A"   20 A'   21 A'    7 A"   22 A'    8 A"   23 A'   24 A'                 
-22.953 -10.288 -10.247  -8.715  -6.548  -6.534  -6.533  -6.367
  9 A"   25 A'   26 A'   27 A'   28 A'   10 A"   29 A'   30 A'                 
 -6.364  -4.780  -4.776  -4.764  -4.764  -4.762  -4.761  -2.659
 31 A'   32 A'   33 A'   11 A"   34 A'   12 A"   35 A'   36 A'                 
 -2.654  -2.654  -2.643  -2.643  -2.046  -2.042  -2.041  -2.040
 13 A"   37 A'   14 A"   38 A'   39 A'   40 A'   15 A"   41 A'                 
 -2.038  -2.037  -2.027  -2.027  -2.025  -2.025  -0.871  -0.781
 16 A"   42 A'   17 A"   43 A'   44 A'   18 A"   45 A'   46 A'                 
 -0.698  -0.659  -0.548  -0.486  -0.439  -0.395  -0.365  -0.324
 47 A'   48 A'   49 A'   50 A'   51 A'   19 A"   52 A'   53 A'                 
 -0.314  -0.291  -0.290  -0.268  -0.255
 20 A"   21 A"   54 A'   55 A'   22 A"                                         
 -- Virtual --                   
 -0.073  -0.066  -0.048  -0.013   0.012   0.035   0.042   0.055
 56 A'   57 A'   23 A"   58 A'   59 A'   60 A'   61 A'   24 A"                 
  0.068   0.084   0.089   0.095   0.110   0.116   0.127   0.141
 62 A'   25 A"   63 A'   64 A'   26 A"   65 A'   66 A'   67 A'                 
  0.159   0.187   0.198   0.207   0.217   0.221   0.243   0.277
 68 A'   69 A'   70 A'   71 A'   27 A"   72 A'   28 A"   73 A'                 
  0.322   0.326   0.378   0.382   0.391   0.399   0.410   0.422
 74 A'   75 A'   29 A"   30 A"   76 A'   31 A"   77 A'   32 A"                 
  0.432   0.434   0.437   0.461   0.463   0.478   0.494   0.545
 33 A"   78 A'   79 A'   80 A'   81 A'   82 A'   34 A"   83 A'                 
  0.549   0.577   0.581   0.597   0.637   0.659   0.688   0.703
 35 A"   84 A'   36 A"   85 A'   86 A'   87 A'   88 A'   37 A"                 
  0.711   0.733   0.765   0.841   0.891   0.964   1.006   1.103
 89 A'   90 A'   91 A'   92 A'   93 A'   94 A'   95 A'   38 A"                 
  1.171   1.304   1.325   1.329   1.346   1.369   1.414   1.439
 39 A"   40 A"   96 A'   41 A"   97 A'   98 A'   99 A'   42 A"                 
  1.467   1.529   1.638   1.782   1.791   1.872   1.957   2.026
100 A'  101 A'  102 A'  103 A'   43 A"  104 A'   44 A"   45 A"                 
  2.040   2.086   2.191   2.236   2.546   2.634   2.634   2.808
105 A'  106 A'  107 A'  108 A'  109 A'  110 A'   46 A"  111 A'                 
  2.828   3.047   3.176   3.674   3.946   3.955   3.956   3.981
 47 A"  112 A'  113 A'  114 A'   48 A"  115 A'   49 A"   50 A"                 
  3.993   3.996   4.005   4.014   4.074   4.080   4.103   4.159
116 A'   51 A"  117 A'   52 A"   53 A"  118 A'  119 A'  120 A'                 
  4.222   4.278   4.342   4.394   4.457   5.982   6.003   6.019
121 A'  122 A'  123 A'  124 A'  125 A'   54 A"   55 A"  126 A'                 
  6.040   6.053   6.120   6.632   7.539   7.587   7.661  23.378
127 A'  128 A'  129 A'  130 A'   56 A"  131 A'  132 A'  133 A'                 
 24.181  27.813  27.879  28.325  28.342  28.353  28.365  28.378
134 A'  135 A'  136 A'   57 A"   58 A"  137 A'  138 A'  139 A'                 
 28.397  28.523  28.526  28.529  28.541  28.542  28.556  28.581
140 A'   59 A"   60 A"  141 A'   61 A"  142 A'   62 A"  143 A'                 
 28.602  28.661  28.715  47.897 127.871 127.883 127.896 127.907
144 A'  145 A'  146 A'  147 A'   63 A"   64 A"  148 A'  149 A'                 
127.916 127.950 151.615 151.672 289.735 289.783 289.8871020.687
150 A'  151 A'  152 A'  153 A'   65 A"  154 A'  155 A'  156 A'                 
*******1901.835
157 A'  158 A'                                                                 

 Beta MOs, Restricted
 -- Occupied --                  
*******-1165.89 -482.85 -176.32 -176.32 -165.72 -165.72 -165.72
  1 A'    2 A'    3 A'    4 A'    5 A'    6 A'    1 A"    7 A'                 
-165.72 -165.72 -165.72  -62.51  -56.33  -56.32  -56.32  -35.82
  8 A'    2 A"    9 A'   10 A'   11 A'    3 A"   12 A'   13 A'                 
-35.815 -31.311 -31.308 -31.304 -31.304 -31.302 -31.302 -22.961
 14 A'   15 A'   16 A'    4 A"   17 A'    5 A"   18 A'   19 A'                 
-22.960 -22.959 -22.958 -22.957 -22.957 -22.955 -22.955 -22.953
  6 A"   20 A'   21 A'    7 A"   22 A'    8 A"   23 A'   24 A'                 
-22.953 -10.288 -10.247  -8.715  -6.548  -6.534  -6.533  -6.367
  9 A"   25 A'   26 A'   27 A'   28 A'   10 A"   29 A'   30 A'                 
 -6.364  -4.780  -4.776  -4.764  -4.764  -4.762  -4.761  -2.659
 31 A'   32 A'   33 A'   11 A"   34 A'   12 A"   35 A'   36 A'                 
 -2.654  -2.654  -2.643  -2.643  -2.046  -2.042  -2.041  -2.040
 13 A"   37 A'   14 A"   38 A'   39 A'   40 A'   15 A"   41 A'                 
 -2.038  -2.037  -2.027  -2.027  -2.025  -2.025  -0.871  -0.781
 16 A"   42 A'   17 A"   43 A'   44 A'   18 A"   45 A'   46 A'                 
 -0.698  -0.659  -0.548  -0.486  -0.439  -0.395  -0.365  -0.324
 47 A'   48 A'   49 A'   50 A'   51 A'   19 A"   52 A'   53 A'                 
 -0.314  -0.291  -0.290  -0.268  -0.255
 20 A"   21 A"   54 A'   55 A'   22 A"                                         
 -- Virtual --                   
 -0.073  -0.066  -0.048  -0.013   0.012   0.035   0.042   0.055
 56 A'   57 A'   23 A"   58 A'   59 A'   60 A'   61 A'   24 A"                 
  0.068   0.084   0.089   0.095   0.110   0.116   0.127   0.141
 62 A'   25 A"   63 A'   64 A'   26 A"   65 A'   66 A'   67 A'                 
  0.159   0.187   0.198   0.207   0.217   0.221   0.243   0.277
 68 A'   69 A'   70 A'   71 A'   27 A"   72 A'   28 A"   73 A'                 
  0.322   0.326   0.378   0.382   0.391   0.399   0.410   0.422
 74 A'   75 A'   29 A"   30 A"   76 A'   31 A"   77 A'   32 A"                 
  0.432   0.434   0.437   0.461   0.463   0.478   0.494   0.545
 33 A"   78 A'   79 A'   80 A'   81 A'   82 A'   34 A"   83 A'                 
  0.549   0.577   0.581   0.597   0.637   0.659   0.688   0.703
 35 A"   84 A'   36 A"   85 A'   86 A'   87 A'   88 A'   37 A"                 
  0.711   0.733   0.765   0.841   0.891   0.964   1.006   1.103
 89 A'   90 A'   91 A'   92 A'   93 A'   94 A'   95 A'   38 A"                 
  1.171   1.304   1.325   1.329   1.346   1.369   1.414   1.439
 39 A"   40 A"   96 A'   41 A"   97 A'   98 A'   99 A'   42 A"                 
  1.467   1.529   1.638   1.782   1.791   1.872   1.957   2.026
100 A'  101 A'  102 A'  103 A'   43 A"  104 A'   44 A"   45 A"                 
  2.040   2.086   2.191   2.236   2.546   2.634   2.634   2.808
105 A'  106 A'  107 A'  108 A'  109 A'  110 A'   46 A"  111 A'                 
  2.828   3.047   3.176   3.674   3.946   3.955   3.956   3.981
 47 A"  112 A'  113 A'  114 A'   48 A"  115 A'   49 A"   50 A"                 
  3.993   3.996   4.005   4.014   4.074   4.080   4.103   4.159
116 A'   51 A"  117 A'   52 A"   53 A"  118 A'  119 A'  120 A'                 
  4.222   4.278   4.342   4.394   4.457   5.982   6.003   6.019
121 A'  122 A'  123 A'  124 A'  125 A'   54 A"   55 A"  126 A'                 
  6.040   6.053   6.120   6.632   7.539   7.587   7.661  23.378
127 A'  128 A'  129 A'  130 A'   56 A"  131 A'  132 A'  133 A'                 
 24.181  27.813  27.879  28.325  28.342  28.353  28.365  28.378
134 A'  135 A'  136 A'   57 A"   58 A"  137 A'  138 A'  139 A'                 
 28.397  28.523  28.526  28.529  28.541  28.542  28.556  28.581
140 A'   59 A"   60 A"  141 A'   61 A"  142 A'   62 A"  143 A'                 
 28.602  28.661  28.715  47.897 127.871 127.883 127.896 127.907
144 A'  145 A'  146 A'  147 A'   63 A"   64 A"  148 A'  149 A'                 
127.916 127.950 151.615 151.672 289.735 289.783 289.8871020.687
150 A'  151 A'  152 A'  153 A'   65 A"  154 A'  155 A'  156 A'                 
*******1901.835
157 A'  158 A'                                                                 
 --------------------------------------------------------------

          Ground-State Mulliken Net Atomic Charges

     Atom                 Charge (a.u.)
  ----------------------------------------
      1 H                     0.219788
      2 Br                   -0.110533
      3 I                     0.104623
      4 I                     0.134409
      5 C                    -0.244556
      6 C                    -0.103730
  ----------------------------------------
  Sum of atomic charges =     0.000000

 -----------------------------------------------------------------
                    Cartesian Multipole Moments
 -----------------------------------------------------------------
    Charge (ESU x 10^10)
                 0.0000
    Dipole Moment (Debye)
         X       0.3817      Y       0.1502      Z       0.0000
       Tot       0.4102
    Quadrupole Moments (Debye-Ang)
        XX     -84.3725     XY       0.9177     YY     -82.6897
        XZ      -0.0000     YZ       0.0000     ZZ     -88.9278
    Octopole Moments (Debye-Ang^2)
       XXX     -52.9030    XXY       3.6722    XYY     -23.6798
       YYY      24.4508    XXZ      -0.0000    XYZ       0.0000
       YYZ      -0.0000    XZZ     -21.0073    YZZ       9.2520
       ZZZ      -0.0000
    Hexadecapole Moments (Debye-Ang^3)
      XXXX   -1824.3123   XXXY      53.8408   XXYY    -418.8418
      XYYY     116.9874   YYYY    -827.6904   XXXZ       0.0000
      XXYZ      -0.0000   XYYZ       0.0000   YYYZ      -0.0000
      XXZZ    -344.7673   XYZZ      35.5859   YYZZ    -169.2985
      XZZZ       0.0000   YZZZ       0.0000   ZZZZ    -119.8656
 -----------------------------------------------------------------
 Calculating analytic gradient of the SCF energy
 Gradient of SCF Energy
            1           2           3           4           5           6
    1   0.0073442   0.0012386  -0.0021891  -0.0046359  -0.0129316   0.0111738
    2   0.0027468  -0.0157986   0.0039819   0.0150354  -0.0093010   0.0033356
    3  -0.0000000  -0.0000000   0.0000000   0.0000000   0.0000000   0.0000000
 Max gradient component =       1.580E-02
 RMS gradient           =       7.343E-03
 Gradient time:  CPU 18.14 s  wall 4.65 s
 Geometry Optimization Parameters
   NAtoms,    NIC,     NZ,  NCons,   NDum,   NFix, NCnnct, MaxDiis
        6      37       0       0       0       0       0       0

 Cartesian Hessian Update
 Hessian Updated using BFGS Update


** GEOMETRY OPTIMIZATION IN DELOCALIZED INTERNAL COORDINATES **
   Searching for a Minimum

   Optimization Cycle:  15

                       Coordinates (Angstroms)
     ATOM                X               Y               Z
      1  H         1.3306744622    1.8910167471    0.0000000000
      2  Br       -1.6576883912    1.7849603093    0.0000000000
      3  I         2.6974172386   -0.3900779196    0.0000000000
      4  I        -1.0934124527   -1.4092410958    0.0000000000
      5  C         1.0049622972    0.8528739730    0.0000000000
      6  C        -0.2636606057    0.4928228052    0.0000000000
   Point Group: cs    Number of degrees of freedom:     9


   Energy is -16489.976311499

 Hessian Updated using BFGS Update

  9 Hessian modes will be used to form the next step
  Hessian Eigenvalues:
     0.045581    0.120929    0.207887    0.250514    0.273813    0.469823
     0.509490    0.946726    1.059621

 Minimum Search - Taking Simple RFO Step
 Searching for Lamda that Minimizes Along All modes
 Value Taken    Lamda =  -0.00514903
 Calculated Step too Large.  Step scaled by  0.985347
 Step Taken.  Stepsize is  0.300000

                             Maximum     Tolerance    Cnvgd?
         Gradient           0.015074      0.000300      NO
         Displacement       0.282518      0.001200      NO
         Energy change     -0.006565      0.000001      NO


 New Cartesian Coordinates Obtained by Inverse Iteration

 Displacement from previous Coordinates is:  0.226979
 ----------------------------------------------------------------
             Standard Nuclear Orientation (Angstroms)
    I     Atom           X                Y                Z
 ----------------------------------------------------------------
    1      H       1.2741780860     1.9006968194     0.0000000000
    2      Br     -1.6281369610     1.8534194644     0.0000000000
    3      I       2.6972155327    -0.4218224090     0.0000000000
    4      I      -1.0496539441    -1.4582286307     0.0000000000
    5      C       1.0021298611     0.8595476394     0.0000000000
    6      C      -0.2774400262     0.4887419358     0.0000000000
 ----------------------------------------------------------------
 Molecular Point Group                 Cs    NOp =  2
 Largest Abelian Subgroup              Cs    NOp =  2
 Nuclear Repulsion Energy =  1282.9072925162 hartrees
 There are       77 alpha and       77 beta electrons
 Applying Cartesian multipole field
    Component          Value
    ---------          -----
     (2,0,0)        1.00000E-11
     (0,2,0)        2.00000E-11
     (0,0,2)       -3.00000E-11
 Nucleus-field energy     =     0.0000000374 hartrees
 Requested basis set is 6-311++G(d,p)
 There are 84 shells and 223 basis functions
 A cutoff of  1.0D-11 yielded   2594 shell pairs
 There are     19323 function pairs (     21920 Cartesian)
 Smallest overlap matrix eigenvalue = 5.55E-05
 Guess MOs from SCF MO coefficient file

 -----------------------------------------------------------------------
  General SCF calculation program by
  Eric Jon Sundstrom, Paul Horn, Yuezhi Mao, Dmitri Zuev, Alec White,
  David Stuck, Shaama M.S., Shane Yost, Joonho Lee, David Small,
  Daniel Levine, Susi Lehtola, Hugh Burton, Evgeny Epifanovsky
 -----------------------------------------------------------------------
 Exchange:     0.2000 Hartree-Fock + 0.0800 Slater + 0.7200 B88
 Correlation:  0.1900 VWN1RPA + 0.8100 LYP
 Using SG-1 standard quadrature grid
 using 4 threads for integral computing
 -------------------------------------------------------
 OpenMP Integral computing Module                
 Release: version 2.0, May 2017, Q-Chem Inc. Pleasanton 
 -------------------------------------------------------
 -------------------------------------------------------
 OpenMP BLAS3 based DFT computing Module                
 Release: version 1.0, May 2013, Q-Chem Inc. Pittsburgh 
 -------------------------------------------------------
 A restricted SCF calculation will be
 performed using DIIS
 SCF converges when DIIS error is below 1.0e-08
 ---------------------------------------
  Cycle       Energy         DIIS error
 ---------------------------------------
    1  -16489.9773214896      4.32e-04  
    2  -16489.9786823635      2.33e-04  
    3  -16489.9784953042      2.86e-04  
    4  -16489.9790365160      4.42e-05  
    5  -16489.9790493066      1.22e-05  
    6  -16489.9790499620      7.23e-06  
    7  -16489.9790503147      7.87e-07  
    8  -16489.9790503176      2.26e-07  
    9  -16489.9790503181      6.16e-08  
   10  -16489.9790503180      1.76e-08  
   11  -16489.9790503180      4.21e-09  Convergence criterion met
 ---------------------------------------
 SCF time:   CPU 56.08s  wall 15.00s 
 SCF   energy in the final basis set =   -16489.9790503180
 Total energy in the final basis set =   -16489.9790503180

 --------------------------------------------------------------
             Orbital Energies (a.u.) and Symmetries
 --------------------------------------------------------------

 Alpha MOs, Restricted
 -- Occupied --                  
*******-1165.89 -482.85 -176.32 -176.32 -165.73 -165.72 -165.72
  1 A'    2 A'    3 A'    4 A'    5 A'    6 A'    1 A"    7 A'                 
-165.72 -165.72 -165.72  -62.51  -56.33  -56.32  -56.32  -35.82
  8 A'    2 A"    9 A'   10 A'   11 A'    3 A"   12 A'   13 A'                 
-35.815 -31.312 -31.308 -31.306 -31.306 -31.302 -31.302 -22.963
 14 A'   15 A'   16 A'    4 A"   17 A'    5 A"   18 A'   19 A'                 
-22.961 -22.961 -22.958 -22.957 -22.957 -22.956 -22.956 -22.953
  6 A"   20 A'   21 A'    7 A"   22 A'   23 A'    8 A"   24 A'                 
-22.953 -10.291 -10.249  -8.716  -6.548  -6.534  -6.534  -6.368
  9 A"   25 A'   26 A'   27 A'   28 A'   10 A"   29 A'   30 A'                 
 -6.364  -4.781  -4.776  -4.766  -4.765  -4.762  -4.761  -2.659
 31 A'   32 A'   33 A'   11 A"   34 A'   12 A"   35 A'   36 A'                 
 -2.655  -2.655  -2.643  -2.643  -2.047  -2.042  -2.042  -2.041
 13 A"   37 A'   14 A"   38 A'   39 A'   40 A'   15 A"   41 A'                 
 -2.038  -2.037  -2.028  -2.028  -2.024  -2.024  -0.866  -0.778
 16 A"   42 A'   17 A"   43 A'   44 A'   18 A"   45 A'   46 A'                 
 -0.696  -0.658  -0.549  -0.483  -0.436  -0.391  -0.367  -0.321
 47 A'   48 A'   49 A'   50 A'   51 A'   19 A"   52 A'   53 A'                 
 -0.313  -0.293  -0.291  -0.270  -0.255
 20 A"   54 A'   21 A"   55 A'   22 A"                                         
 -- Virtual --                   
 -0.076  -0.072  -0.050  -0.012   0.011   0.035   0.041   0.055
 56 A'   57 A'   23 A"   58 A'   59 A'   60 A'   61 A'   24 A"                 
  0.069   0.085   0.089   0.094   0.109   0.116   0.125   0.141
 62 A'   25 A"   63 A'   64 A'   26 A"   65 A'   66 A'   67 A'                 
  0.157   0.180   0.196   0.210   0.218   0.219   0.242   0.274
 68 A'   69 A'   70 A'   71 A'   27 A"   72 A'   28 A"   73 A'                 
  0.323   0.325   0.377   0.385   0.393   0.401   0.410   0.421
 74 A'   75 A'   29 A"   30 A"   76 A'   31 A"   77 A'   32 A"                 
  0.428   0.434   0.437   0.456   0.466   0.476   0.492   0.535
 33 A"   78 A'   79 A'   80 A'   81 A'   82 A'   34 A"   83 A'                 
  0.546   0.580   0.584   0.592   0.628   0.644   0.684   0.703
 35 A"   84 A'   36 A"   85 A'   86 A'   87 A'   88 A'   37 A"                 
  0.709   0.730   0.765   0.843   0.884   0.960   0.998   1.098
 89 A'   90 A'   91 A'   92 A'   93 A'   94 A'   95 A'   38 A"                 
  1.167   1.301   1.315   1.328   1.342   1.366   1.418   1.434
 39 A"   40 A"   96 A'   41 A"   97 A'   98 A'   99 A'   42 A"                 
  1.482   1.522   1.637   1.777   1.804   1.844   1.954   2.015
100 A'  101 A'  102 A'  103 A'   43 A"  104 A'   44 A"   45 A"                 
  2.043   2.076   2.191   2.228   2.533   2.632   2.633   2.806
105 A'  106 A'  107 A'  108 A'  109 A'  110 A'   46 A"  111 A'                 
  2.824   3.052   3.169   3.690   3.945   3.952   3.956   3.981
 47 A"  112 A'  113 A'  114 A'   48 A"  115 A'   49 A"   50 A"                 
  3.990   3.995   4.011   4.011   4.069   4.071   4.087   4.155
 51 A"  116 A'  117 A'   52 A"  118 A'   53 A"  119 A'  120 A'                 
  4.230   4.279   4.342   4.384   4.442   5.981   6.001   6.016
121 A'  122 A'  123 A'  124 A'  125 A'   54 A"   55 A"  126 A'                 
  6.039   6.050   6.117   6.618   7.539   7.583   7.659  23.389
127 A'  128 A'  129 A'  130 A'   56 A"  131 A'  132 A'  133 A'                 
 24.127  27.803  27.872  28.325  28.340  28.351  28.362  28.376
134 A'  135 A'  136 A'   57 A"   58 A"  137 A'  138 A'  139 A'                 
 28.394  28.521  28.526  28.526  28.539  28.543  28.553  28.578
140 A'   59 A"   60 A"  141 A'   61 A"  142 A'   62 A"  143 A'                 
 28.597  28.659  28.711  47.888 127.870 127.882 127.894 127.907
144 A'  145 A'  146 A'  147 A'   63 A"   64 A"  148 A'  149 A'                 
127.912 127.947 151.607 151.665 289.733 289.777 289.8841020.675
150 A'  151 A'  152 A'  153 A'   65 A"  154 A'  155 A'  156 A'                 
*******1901.829
157 A'  158 A'                                                                 

 Beta MOs, Restricted
 -- Occupied --                  
*******-1165.89 -482.85 -176.32 -176.32 -165.73 -165.72 -165.72
  1 A'    2 A'    3 A'    4 A'    5 A'    6 A'    1 A"    7 A'                 
-165.72 -165.72 -165.72  -62.51  -56.33  -56.32  -56.32  -35.82
  8 A'    2 A"    9 A'   10 A'   11 A'    3 A"   12 A'   13 A'                 
-35.815 -31.312 -31.308 -31.306 -31.306 -31.302 -31.302 -22.963
 14 A'   15 A'   16 A'    4 A"   17 A'    5 A"   18 A'   19 A'                 
-22.961 -22.961 -22.958 -22.957 -22.957 -22.956 -22.956 -22.953
  6 A"   20 A'   21 A'    7 A"   22 A'   23 A'    8 A"   24 A'                 
-22.953 -10.291 -10.249  -8.716  -6.548  -6.534  -6.534  -6.368
  9 A"   25 A'   26 A'   27 A'   28 A'   10 A"   29 A'   30 A'                 
 -6.364  -4.781  -4.776  -4.766  -4.765  -4.762  -4.761  -2.659
 31 A'   32 A'   33 A'   11 A"   34 A'   12 A"   35 A'   36 A'                 
 -2.655  -2.655  -2.643  -2.643  -2.047  -2.042  -2.042  -2.041
 13 A"   37 A'   14 A"   38 A'   39 A'   40 A'   15 A"   41 A'                 
 -2.038  -2.037  -2.028  -2.028  -2.024  -2.024  -0.866  -0.778
 16 A"   42 A'   17 A"   43 A'   44 A'   18 A"   45 A'   46 A'                 
 -0.696  -0.658  -0.549  -0.483  -0.436  -0.391  -0.367  -0.321
 47 A'   48 A'   49 A'   50 A'   51 A'   19 A"   52 A'   53 A'                 
 -0.313  -0.293  -0.291  -0.270  -0.255
 20 A"   54 A'   21 A"   55 A'   22 A"                                         
 -- Virtual --                   
 -0.076  -0.072  -0.050  -0.012   0.011   0.035   0.041   0.055
 56 A'   57 A'   23 A"   58 A'   59 A'   60 A'   61 A'   24 A"                 
  0.069   0.085   0.089   0.094   0.109   0.116   0.125   0.141
 62 A'   25 A"   63 A'   64 A'   26 A"   65 A'   66 A'   67 A'                 
  0.157   0.180   0.196   0.210   0.218   0.219   0.242   0.274
 68 A'   69 A'   70 A'   71 A'   27 A"   72 A'   28 A"   73 A'                 
  0.323   0.325   0.377   0.385   0.393   0.401   0.410   0.421
 74 A'   75 A'   29 A"   30 A"   76 A'   31 A"   77 A'   32 A"                 
  0.428   0.434   0.437   0.456   0.466   0.476   0.492   0.535
 33 A"   78 A'   79 A'   80 A'   81 A'   82 A'   34 A"   83 A'                 
  0.546   0.580   0.584   0.592   0.628   0.644   0.684   0.703
 35 A"   84 A'   36 A"   85 A'   86 A'   87 A'   88 A'   37 A"                 
  0.709   0.730   0.765   0.843   0.884   0.960   0.998   1.098
 89 A'   90 A'   91 A'   92 A'   93 A'   94 A'   95 A'   38 A"                 
  1.167   1.301   1.315   1.328   1.342   1.366   1.418   1.434
 39 A"   40 A"   96 A'   41 A"   97 A'   98 A'   99 A'   42 A"                 
  1.482   1.522   1.637   1.777   1.804   1.844   1.954   2.015
100 A'  101 A'  102 A'  103 A'   43 A"  104 A'   44 A"   45 A"                 
  2.043   2.076   2.191   2.228   2.533   2.632   2.633   2.806
105 A'  106 A'  107 A'  108 A'  109 A'  110 A'   46 A"  111 A'                 
  2.824   3.052   3.169   3.690   3.945   3.952   3.956   3.981
 47 A"  112 A'  113 A'  114 A'   48 A"  115 A'   49 A"   50 A"                 
  3.990   3.995   4.011   4.011   4.069   4.071   4.087   4.155
 51 A"  116 A'  117 A'   52 A"  118 A'   53 A"  119 A'  120 A'                 
  4.230   4.279   4.342   4.384   4.442   5.981   6.001   6.016
121 A'  122 A'  123 A'  124 A'  125 A'   54 A"   55 A"  126 A'                 
  6.039   6.050   6.117   6.618   7.539   7.583   7.659  23.389
127 A'  128 A'  129 A'  130 A'   56 A"  131 A'  132 A'  133 A'                 
 24.127  27.803  27.872  28.325  28.340  28.351  28.362  28.376
134 A'  135 A'  136 A'   57 A"   58 A"  137 A'  138 A'  139 A'                 
 28.394  28.521  28.526  28.526  28.539  28.543  28.553  28.578
140 A'   59 A"   60 A"  141 A'   61 A"  142 A'   62 A"  143 A'                 
 28.597  28.659  28.711  47.888 127.870 127.882 127.894 127.907
144 A'  145 A'  146 A'  147 A'   63 A"   64 A"  148 A'  149 A'                 
127.912 127.947 151.607 151.665 289.733 289.777 289.8841020.675
150 A'  151 A'  152 A'  153 A'   65 A"  154 A'  155 A'  156 A'                 
*******1901.829
157 A'  158 A'                                                                 
 --------------------------------------------------------------

          Ground-State Mulliken Net Atomic Charges

     Atom                 Charge (a.u.)
  ----------------------------------------
      1 H                     0.209982
      2 Br                   -0.110665
      3 I                     0.099313
      4 I                     0.137160
      5 C                    -0.248376
      6 C                    -0.087415
  ----------------------------------------
  Sum of atomic charges =     0.000000

 -----------------------------------------------------------------
                    Cartesian Multipole Moments
 -----------------------------------------------------------------
    Charge (ESU x 10^10)
                 0.0000
    Dipole Moment (Debye)
         X       0.3885      Y       0.0654      Z      -0.0000
       Tot       0.3940
    Quadrupole Moments (Debye-Ang)
        XX     -84.9173     XY       0.6329     YY     -82.0568
        XZ      -0.0000     YZ      -0.0000     ZZ     -89.0628
    Octopole Moments (Debye-Ang^2)
       XXX     -57.0269    XXY       4.3311    XYY     -25.5321
       YYY      27.0378    XXZ      -0.0000    XYZ      -0.0000
       YYZ      -0.0000    XZZ     -22.6590    YZZ      10.1763
       ZZZ      -0.0000
    Hexadecapole Moments (Debye-Ang^3)
      XXXX   -1805.4551   XXXY      63.5702   XXYY    -423.3688
      XYYY     125.0942   YYYY    -872.0081   XXXZ      -0.0000
      XXYZ       0.0000   XYYZ      -0.0000   YYYZ       0.0000
      XXZZ    -340.5945   XYZZ      39.5440   YYZZ    -178.7013
      XZZZ      -0.0000   YZZZ      -0.0000   ZZZZ    -120.2477
 -----------------------------------------------------------------
 Calculating analytic gradient of the SCF energy
 Gradient of SCF Energy
            1           2           3           4           5           6
    1  -0.0011554  -0.0010112   0.0023840  -0.0026146   0.0026901  -0.0002929
    2  -0.0033774  -0.0029033  -0.0033102   0.0016828   0.0071736   0.0007345
    3   0.0000000  -0.0000000  -0.0000000  -0.0000000   0.0000000  -0.0000000
 Max gradient component =       7.174E-03
 RMS gradient           =       2.448E-03
 Gradient time:  CPU 17.94 s  wall 4.60 s
 Geometry Optimization Parameters
   NAtoms,    NIC,     NZ,  NCons,   NDum,   NFix, NCnnct, MaxDiis
        6      37       0       0       0       0       0       0

 Cartesian Hessian Update
 Hessian Updated using BFGS Update


** GEOMETRY OPTIMIZATION IN DELOCALIZED INTERNAL COORDINATES **
   Searching for a Minimum

   Optimization Cycle:  16

                       Coordinates (Angstroms)
     ATOM                X               Y               Z
      1  H         1.2741780860    1.9006968194    0.0000000000
      2  Br       -1.6281369610    1.8534194644    0.0000000000
      3  I         2.6972155327   -0.4218224090    0.0000000000
      4  I        -1.0496539441   -1.4582286307    0.0000000000
      5  C         1.0021298611    0.8595476394    0.0000000000
      6  C        -0.2774400262    0.4887419358    0.0000000000
   Point Group: cs    Number of degrees of freedom:     9


   Energy is -16489.979050318

 Hessian Updated using BFGS Update

  9 Hessian modes will be used to form the next step
  Hessian Eigenvalues:
     0.043816    0.117222    0.207156    0.250701    0.286357    0.472480
     0.528748    0.947492    1.059724

 Minimum Search - Taking Simple RFO Step
 Searching for Lamda that Minimizes Along All modes
 Value Taken    Lamda =  -0.00029233
 Step Taken.  Stepsize is  0.057774

                             Maximum     Tolerance    Cnvgd?
         Gradient           0.004482      0.000300      NO
         Displacement       0.043724      0.001200      NO
         Energy change     -0.002739      0.000001      NO


 New Cartesian Coordinates Obtained by Inverse Iteration

 Displacement from previous Coordinates is:  0.056104
 ----------------------------------------------------------------
             Standard Nuclear Orientation (Angstroms)
    I     Atom           X                Y                Z
 ----------------------------------------------------------------
    1      H       1.2623050270     1.9024060901     0.0000000000
    2      Br     -1.6133203141     1.8696409220     0.0000000000
    3      I       2.6979647605    -0.4195674618     0.0000000000
    4      I      -1.0433773512    -1.4682764780     0.0000000000
    5      C       0.9952518281     0.8539184647     0.0000000000
    6      C      -0.2805314019     0.4842332822     0.0000000000
 ----------------------------------------------------------------
 Molecular Point Group                 Cs    NOp =  2
 Largest Abelian Subgroup              Cs    NOp =  2
 Nuclear Repulsion Energy =  1281.3624633202 hartrees
 There are       77 alpha and       77 beta electrons
 Applying Cartesian multipole field
    Component          Value
    ---------          -----
     (2,0,0)        1.00000E-11
     (0,2,0)        2.00000E-11
     (0,0,2)       -3.00000E-11
 Nucleus-field energy     =     0.0000000376 hartrees
 Requested basis set is 6-311++G(d,p)
 There are 84 shells and 223 basis functions
 A cutoff of  1.0D-11 yielded   2590 shell pairs
 There are     19295 function pairs (     21890 Cartesian)
 Smallest overlap matrix eigenvalue = 5.67E-05
 Guess MOs from SCF MO coefficient file

 -----------------------------------------------------------------------
  General SCF calculation program by
  Eric Jon Sundstrom, Paul Horn, Yuezhi Mao, Dmitri Zuev, Alec White,
  David Stuck, Shaama M.S., Shane Yost, Joonho Lee, David Small,
  Daniel Levine, Susi Lehtola, Hugh Burton, Evgeny Epifanovsky
 -----------------------------------------------------------------------
 Exchange:     0.2000 Hartree-Fock + 0.0800 Slater + 0.7200 B88
 Correlation:  0.1900 VWN1RPA + 0.8100 LYP
 Using SG-1 standard quadrature grid
 using 4 threads for integral computing
 -------------------------------------------------------
 OpenMP Integral computing Module                
 Release: version 2.0, May 2017, Q-Chem Inc. Pleasanton 
 -------------------------------------------------------
 -------------------------------------------------------
 OpenMP BLAS3 based DFT computing Module                
 Release: version 1.0, May 2013, Q-Chem Inc. Pittsburgh 
 -------------------------------------------------------
 A restricted SCF calculation will be
 performed using DIIS
 SCF converges when DIIS error is below 1.0e-08
 ---------------------------------------
  Cycle       Energy         DIIS error
 ---------------------------------------
    1  -16489.9791157301      1.09e-04  
    2  -16489.9792196388      2.64e-05  
    3  -16489.9792217178      2.02e-05  
    4  -16489.9792238588      1.13e-05  
    5  -16489.9792247211      2.21e-06  
    6  -16489.9792247500      8.62e-07  
    7  -16489.9792247534      3.64e-07  
    8  -16489.9792247541      1.14e-07  
    9  -16489.9792247540      1.13e-08  
   10  -16489.9792247541      4.64e-09  Convergence criterion met
 ---------------------------------------
 SCF time:   CPU 51.05s  wall 13.00s 
 SCF   energy in the final basis set =   -16489.9792247541
 Total energy in the final basis set =   -16489.9792247541

 --------------------------------------------------------------
             Orbital Energies (a.u.) and Symmetries
 --------------------------------------------------------------

 Alpha MOs, Restricted
 -- Occupied --                  
*******-1165.89 -482.85 -176.32 -176.32 -165.73 -165.72 -165.72
  1 A'    2 A'    3 A'    4 A'    5 A'    6 A'    1 A"    7 A'                 
-165.72 -165.72 -165.72  -62.51  -56.33  -56.32  -56.32  -35.82
  8 A'    2 A"    9 A'   10 A'   11 A'    3 A"   12 A'   13 A'                 
-35.815 -31.313 -31.308 -31.306 -31.306 -31.302 -31.302 -22.963
 14 A'   15 A'   16 A'    4 A"   17 A'    5 A"   18 A'   19 A'                 
-22.961 -22.961 -22.958 -22.957 -22.957 -22.957 -22.957 -22.953
  6 A"   20 A'   21 A'    7 A"   22 A'   23 A'    8 A"   24 A'                 
-22.953 -10.290 -10.249  -8.716  -6.548  -6.534  -6.534  -6.368
  9 A"   25 A'   26 A'   27 A'   28 A'   10 A"   29 A'   30 A'                 
 -6.364  -4.781  -4.776  -4.766  -4.765  -4.762  -4.761  -2.659
 31 A'   32 A'   33 A'   11 A"   34 A'   12 A"   35 A'   36 A'                 
 -2.655  -2.655  -2.643  -2.643  -2.047  -2.042  -2.042  -2.042
 13 A"   37 A'   14 A"   38 A'   39 A'   15 A"   40 A'   41 A'                 
 -2.038  -2.037  -2.029  -2.028  -2.024  -2.024  -0.866  -0.777
 16 A"   42 A'   17 A"   43 A'   44 A'   18 A"   45 A'   46 A'                 
 -0.695  -0.658  -0.548  -0.482  -0.437  -0.391  -0.366  -0.321
 47 A'   48 A'   49 A'   50 A'   51 A'   19 A"   52 A'   53 A'                 
 -0.313  -0.293  -0.291  -0.271  -0.256
 20 A"   54 A'   21 A"   55 A'   22 A"                                         
 -- Virtual --                   
 -0.077  -0.073  -0.050  -0.013   0.010   0.035   0.041   0.055
 56 A'   57 A'   23 A"   58 A'   59 A'   60 A'   61 A'   24 A"                 
  0.070   0.086   0.089   0.093   0.109   0.116   0.125   0.141
 62 A'   25 A"   63 A'   64 A'   26 A"   65 A'   66 A'   67 A'                 
  0.157   0.179   0.196   0.210   0.218   0.218   0.242   0.273
 68 A'   69 A'   70 A'   71 A'   27 A"   72 A'   28 A"   73 A'                 
  0.323   0.327   0.376   0.385   0.393   0.401   0.410   0.421
 74 A'   75 A'   29 A"   30 A"   76 A'   31 A"   77 A'   32 A"                 
  0.428   0.434   0.437   0.455   0.467   0.476   0.491   0.532
 33 A"   78 A'   79 A'   80 A'   81 A'   82 A'   34 A"   83 A'                 
  0.546   0.580   0.585   0.594   0.627   0.643   0.684   0.703
 35 A"   84 A'   36 A"   85 A'   86 A'   87 A'   88 A'   37 A"                 
  0.710   0.731   0.765   0.845   0.884   0.958   0.998   1.097
 89 A'   90 A'   91 A'   92 A'   93 A'   94 A'   95 A'   38 A"                 
  1.167   1.301   1.315   1.327   1.342   1.365   1.419   1.434
 39 A"   40 A"   96 A'   41 A"   97 A'   98 A'   99 A'   42 A"                 
  1.482   1.521   1.639   1.779   1.806   1.839   1.955   2.013
100 A'  101 A'  102 A'  103 A'   43 A"  104 A'   44 A"   45 A"                 
  2.044   2.077   2.192   2.229   2.529   2.629   2.634   2.805
105 A'  106 A'  107 A'  108 A'  109 A'  110 A'   46 A"  111 A'                 
  2.824   3.055   3.169   3.683   3.945   3.952   3.956   3.981
 47 A"  112 A'  113 A'  114 A'   48 A"  115 A'   49 A"   50 A"                 
  3.989   3.996   4.012   4.013   4.066   4.070   4.086   4.154
 51 A"  116 A'   52 A"  117 A'  118 A'   53 A"  119 A'  120 A'                 
  4.233   4.280   4.343   4.382   4.440   5.981   6.000   6.016
121 A'  122 A'  123 A'  124 A'  125 A'   54 A"   55 A"  126 A'                 
  6.040   6.049   6.117   6.616   7.539   7.582   7.659  23.383
127 A'  128 A'  129 A'  130 A'   56 A"  131 A'  132 A'  133 A'                 
 24.141  27.802  27.872  28.325  28.340  28.351  28.362  28.376
134 A'  135 A'  136 A'   57 A"   58 A"  137 A'  138 A'  139 A'                 
 28.394  28.521  28.526  28.526  28.539  28.543  28.553  28.577
140 A'   59 A"  141 A'   60 A"   61 A"  142 A'   62 A"  143 A'                 
 28.597  28.660  28.711  47.887 127.870 127.881 127.894 127.907
144 A'  145 A'  146 A'  147 A'   63 A"   64 A"  148 A'  149 A'                 
127.912 127.947 151.606 151.665 289.733 289.776 289.8841020.675
150 A'  151 A'  152 A'  153 A'   65 A"  154 A'  155 A'  156 A'                 
*******1901.828
157 A'  158 A'                                                                 

 Beta MOs, Restricted
 -- Occupied --                  
*******-1165.89 -482.85 -176.32 -176.32 -165.73 -165.72 -165.72
  1 A'    2 A'    3 A'    4 A'    5 A'    6 A'    1 A"    7 A'                 
-165.72 -165.72 -165.72  -62.51  -56.33  -56.32  -56.32  -35.82
  8 A'    2 A"    9 A'   10 A'   11 A'    3 A"   12 A'   13 A'                 
-35.815 -31.313 -31.308 -31.306 -31.306 -31.302 -31.302 -22.963
 14 A'   15 A'   16 A'    4 A"   17 A'    5 A"   18 A'   19 A'                 
-22.961 -22.961 -22.958 -22.957 -22.957 -22.957 -22.957 -22.953
  6 A"   20 A'   21 A'    7 A"   22 A'   23 A'    8 A"   24 A'                 
-22.953 -10.290 -10.249  -8.716  -6.548  -6.534  -6.534  -6.368
  9 A"   25 A'   26 A'   27 A'   28 A'   10 A"   29 A'   30 A'                 
 -6.364  -4.781  -4.776  -4.766  -4.765  -4.762  -4.761  -2.659
 31 A'   32 A'   33 A'   11 A"   34 A'   12 A"   35 A'   36 A'                 
 -2.655  -2.655  -2.643  -2.643  -2.047  -2.042  -2.042  -2.042
 13 A"   37 A'   14 A"   38 A'   39 A'   15 A"   40 A'   41 A'                 
 -2.038  -2.037  -2.029  -2.028  -2.024  -2.024  -0.866  -0.777
 16 A"   42 A'   17 A"   43 A'   44 A'   18 A"   45 A'   46 A'                 
 -0.695  -0.658  -0.548  -0.482  -0.437  -0.391  -0.366  -0.321
 47 A'   48 A'   49 A'   50 A'   51 A'   19 A"   52 A'   53 A'                 
 -0.313  -0.293  -0.291  -0.271  -0.256
 20 A"   54 A'   21 A"   55 A'   22 A"                                         
 -- Virtual --                   
 -0.077  -0.073  -0.050  -0.013   0.010   0.035   0.041   0.055
 56 A'   57 A'   23 A"   58 A'   59 A'   60 A'   61 A'   24 A"                 
  0.070   0.086   0.089   0.093   0.109   0.116   0.125   0.141
 62 A'   25 A"   63 A'   64 A'   26 A"   65 A'   66 A'   67 A'                 
  0.157   0.179   0.196   0.210   0.218   0.218   0.242   0.273
 68 A'   69 A'   70 A'   71 A'   27 A"   72 A'   28 A"   73 A'                 
  0.323   0.327   0.376   0.385   0.393   0.401   0.410   0.421
 74 A'   75 A'   29 A"   30 A"   76 A'   31 A"   77 A'   32 A"                 
  0.428   0.434   0.437   0.455   0.467   0.476   0.491   0.532
 33 A"   78 A'   79 A'   80 A'   81 A'   82 A'   34 A"   83 A'                 
  0.546   0.580   0.585   0.594   0.627   0.643   0.684   0.703
 35 A"   84 A'   36 A"   85 A'   86 A'   87 A'   88 A'   37 A"                 
  0.710   0.731   0.765   0.845   0.884   0.958   0.998   1.097
 89 A'   90 A'   91 A'   92 A'   93 A'   94 A'   95 A'   38 A"                 
  1.167   1.301   1.315   1.327   1.342   1.365   1.419   1.434
 39 A"   40 A"   96 A'   41 A"   97 A'   98 A'   99 A'   42 A"                 
  1.482   1.521   1.639   1.779   1.806   1.839   1.955   2.013
100 A'  101 A'  102 A'  103 A'   43 A"  104 A'   44 A"   45 A"                 
  2.044   2.077   2.192   2.229   2.529   2.629   2.634   2.805
105 A'  106 A'  107 A'  108 A'  109 A'  110 A'   46 A"  111 A'                 
  2.824   3.055   3.169   3.683   3.945   3.952   3.956   3.981
 47 A"  112 A'  113 A'  114 A'   48 A"  115 A'   49 A"   50 A"                 
  3.989   3.996   4.012   4.013   4.066   4.070   4.086   4.154
 51 A"  116 A'   52 A"  117 A'  118 A'   53 A"  119 A'  120 A'                 
  4.233   4.280   4.343   4.382   4.440   5.981   6.000   6.016
121 A'  122 A'  123 A'  124 A'  125 A'   54 A"   55 A"  126 A'                 
  6.040   6.049   6.117   6.616   7.539   7.582   7.659  23.383
127 A'  128 A'  129 A'  130 A'   56 A"  131 A'  132 A'  133 A'                 
 24.141  27.802  27.872  28.325  28.340  28.351  28.362  28.376
134 A'  135 A'  136 A'   57 A"   58 A"  137 A'  138 A'  139 A'                 
 28.394  28.521  28.526  28.526  28.539  28.543  28.553  28.577
140 A'   59 A"  141 A'   60 A"   61 A"  142 A'   62 A"  143 A'                 
 28.597  28.660  28.711  47.887 127.870 127.881 127.894 127.907
144 A'  145 A'  146 A'  147 A'   63 A"   64 A"  148 A'  149 A'                 
127.912 127.947 151.606 151.665 289.733 289.776 289.8841020.675
150 A'  151 A'  152 A'  153 A'   65 A"  154 A'  155 A'  156 A'                 
*******1901.828
157 A'  158 A'                                                                 
 --------------------------------------------------------------

          Ground-State Mulliken Net Atomic Charges

     Atom                 Charge (a.u.)
  ----------------------------------------
      1 H                     0.208878
      2 Br                   -0.111707
      3 I                     0.098788
      4 I                     0.137454
      5 C                    -0.247739
      6 C                    -0.085674
  ----------------------------------------
  Sum of atomic charges =     0.000000

 -----------------------------------------------------------------
                    Cartesian Multipole Moments
 -----------------------------------------------------------------
    Charge (ESU x 10^10)
                 0.0000
    Dipole Moment (Debye)
         X       0.3949      Y       0.0520      Z      -0.0000
       Tot       0.3983
    Quadrupole Moments (Debye-Ang)
        XX     -85.0215     XY       0.6188     YY     -81.9695
        XZ       0.0000     YZ      -0.0000     ZZ     -89.0676
    Octopole Moments (Debye-Ang^2)
       XXX     -57.7874    XXY       4.2424    XYY     -26.1061
       YYY      27.0152    XXZ      -0.0000    XYZ       0.0000
       YYZ      -0.0000    XZZ     -23.0547    YZZ      10.1385
       ZZZ       0.0000
    Hexadecapole Moments (Debye-Ang^3)
      XXXX   -1798.8591   XXXY      63.5133   XXYY    -424.5781
      XYYY     124.1079   YYYY    -880.4787   XXXZ      -0.0000
      XXYZ      -0.0000   XYYZ       0.0000   YYYZ      -0.0000
      XXZZ    -339.4132   XYZZ      39.4101   YYZZ    -180.5562
      XZZZ      -0.0000   YZZZ      -0.0000   ZZZZ    -120.2599
 -----------------------------------------------------------------
 Calculating analytic gradient of the SCF energy
 Gradient of SCF Energy
            1           2           3           4           5           6
    1  -0.0007985  -0.0001829   0.0026667  -0.0018099  -0.0028633   0.0029879
    2   0.0006772  -0.0008369  -0.0033156   0.0000483   0.0019491   0.0014779
    3  -0.0000000  -0.0000000  -0.0000000  -0.0000000   0.0000000   0.0000000
 Max gradient component =       3.316E-03
 RMS gradient           =       1.604E-03
 Gradient time:  CPU 18.07 s  wall 4.63 s
 Geometry Optimization Parameters
   NAtoms,    NIC,     NZ,  NCons,   NDum,   NFix, NCnnct, MaxDiis
        6      37       0       0       0       0       0       0

 Cartesian Hessian Update
 Hessian Updated using BFGS Update


** GEOMETRY OPTIMIZATION IN DELOCALIZED INTERNAL COORDINATES **
   Searching for a Minimum

   Optimization Cycle:  17

                       Coordinates (Angstroms)
     ATOM                X               Y               Z
      1  H         1.2623050270    1.9024060901    0.0000000000
      2  Br       -1.6133203141    1.8696409220    0.0000000000
      3  I         2.6979647605   -0.4195674618    0.0000000000
      4  I        -1.0433773512   -1.4682764780    0.0000000000
      5  C         0.9952518281    0.8539184647    0.0000000000
      6  C        -0.2805314019    0.4842332822    0.0000000000
   Point Group: cs    Number of degrees of freedom:     9


   Energy is -16489.979224754

 Hessian Updated using BFGS Update

  9 Hessian modes will be used to form the next step
  Hessian Eigenvalues:
     0.043110    0.098057    0.205489    0.254559    0.284683    0.437496
     0.561620    0.942290    1.059441

 Minimum Search - Taking Simple RFO Step
 Searching for Lamda that Minimizes Along All modes
 Value Taken    Lamda =  -0.00007504
 Step Taken.  Stepsize is  0.026066

                             Maximum     Tolerance    Cnvgd?
         Gradient           0.002417      0.000300      NO
         Displacement       0.020010      0.001200      NO
         Energy change     -0.000174      0.000001      NO


 New Cartesian Coordinates Obtained by Inverse Iteration

 Displacement from previous Coordinates is:  0.021912
 ----------------------------------------------------------------
             Standard Nuclear Orientation (Angstroms)
    I     Atom           X                Y                Z
 ----------------------------------------------------------------
    1      H       1.2626799743     1.9002539032     0.0000000000
    2      Br     -1.6101627022     1.8756562887     0.0000000000
    3      I       2.6954733911    -0.4174258722     0.0000000000
    4      I      -1.0375823042    -1.4714961426     0.0000000000
    5      C       0.9922448698     0.8517506846     0.0000000000
    6      C      -0.2843606803     0.4836159576     0.0000000000
 ----------------------------------------------------------------
 Molecular Point Group                 Cs    NOp =  2
 Largest Abelian Subgroup              Cs    NOp =  2
 Nuclear Repulsion Energy =  1281.5848950810 hartrees
 There are       77 alpha and       77 beta electrons
 Applying Cartesian multipole field
    Component          Value
    ---------          -----
     (2,0,0)        1.00000E-11
     (0,2,0)        2.00000E-11
     (0,0,2)       -3.00000E-11
 Nucleus-field energy     =     0.0000000376 hartrees
 Requested basis set is 6-311++G(d,p)
 There are 84 shells and 223 basis functions
 A cutoff of  1.0D-11 yielded   2592 shell pairs
 There are     19301 function pairs (     21896 Cartesian)
 Smallest overlap matrix eigenvalue = 5.75E-05
 Guess MOs from SCF MO coefficient file

 -----------------------------------------------------------------------
  General SCF calculation program by
  Eric Jon Sundstrom, Paul Horn, Yuezhi Mao, Dmitri Zuev, Alec White,
  David Stuck, Shaama M.S., Shane Yost, Joonho Lee, David Small,
  Daniel Levine, Susi Lehtola, Hugh Burton, Evgeny Epifanovsky
 -----------------------------------------------------------------------
 Exchange:     0.2000 Hartree-Fock + 0.0800 Slater + 0.7200 B88
 Correlation:  0.1900 VWN1RPA + 0.8100 LYP
 Using SG-1 standard quadrature grid
 using 4 threads for integral computing
 -------------------------------------------------------
 OpenMP Integral computing Module                
 Release: version 2.0, May 2017, Q-Chem Inc. Pleasanton 
 -------------------------------------------------------
 -------------------------------------------------------
 OpenMP BLAS3 based DFT computing Module                
 Release: version 1.0, May 2013, Q-Chem Inc. Pittsburgh 
 -------------------------------------------------------
 A restricted SCF calculation will be
 performed using DIIS
 SCF converges when DIIS error is below 1.0e-08
 ---------------------------------------
  Cycle       Energy         DIIS error
 ---------------------------------------
    1  -16489.9792628748      4.58e-05  
    2  -16489.9792817793      1.14e-05  
    3  -16489.9792817831      1.20e-05  
    4  -16489.9792826450      5.51e-06  
    5  -16489.9792828318      9.41e-07  
    6  -16489.9792828359      5.36e-07  
    7  -16489.9792828372      1.68e-07  
    8  -16489.9792828375      3.61e-08  
    9  -16489.9792828373      6.87e-09  Convergence criterion met
 ---------------------------------------
 SCF time:   CPU 45.93s  wall 12.00s 
 SCF   energy in the final basis set =   -16489.9792828373
 Total energy in the final basis set =   -16489.9792828373

 --------------------------------------------------------------
             Orbital Energies (a.u.) and Symmetries
 --------------------------------------------------------------

 Alpha MOs, Restricted
 -- Occupied --                  
*******-1165.89 -482.85 -176.32 -176.32 -165.73 -165.72 -165.72
  1 A'    2 A'    3 A'    4 A'    5 A'    6 A'    1 A"    7 A'                 
-165.72 -165.72 -165.72  -62.51  -56.33  -56.32  -56.32  -35.82
  8 A'    2 A"    9 A'   10 A'   11 A'    3 A"   12 A'   13 A'                 
-35.815 -31.313 -31.308 -31.306 -31.306 -31.302 -31.302 -22.963
 14 A'   15 A'   16 A'    4 A"   17 A'    5 A"   18 A'   19 A'                 
-22.961 -22.961 -22.958 -22.957 -22.957 -22.957 -22.957 -22.953
  6 A"   20 A'   21 A'    7 A"   22 A'    8 A"   23 A'   24 A'                 
-22.953 -10.290 -10.248  -8.716  -6.548  -6.534  -6.534  -6.368
  9 A"   25 A'   26 A'   27 A'   28 A'   10 A"   29 A'   30 A'                 
 -6.364  -4.781  -4.776  -4.766  -4.765  -4.762  -4.761  -2.659
 31 A'   32 A'   33 A'   11 A"   34 A'   12 A"   35 A'   36 A'                 
 -2.655  -2.655  -2.643  -2.643  -2.048  -2.042  -2.042  -2.042
 13 A"   37 A'   14 A"   38 A'   39 A'   15 A"   40 A'   41 A'                 
 -2.038  -2.037  -2.029  -2.029  -2.024  -2.024  -0.866  -0.777
 16 A"   42 A'   17 A"   43 A'   44 A'   18 A"   45 A'   46 A'                 
 -0.696  -0.658  -0.548  -0.482  -0.437  -0.391  -0.366  -0.321
 47 A'   48 A'   49 A'   50 A'   51 A'   19 A"   52 A'   53 A'                 
 -0.313  -0.293  -0.292  -0.271  -0.255
 20 A"   54 A'   21 A"   55 A'   22 A"                                         
 -- Virtual --                   
 -0.076  -0.073  -0.050  -0.012   0.010   0.035   0.041   0.055
 56 A'   57 A'   23 A"   58 A'   59 A'   60 A'   61 A'   24 A"                 
  0.070   0.086   0.089   0.093   0.109   0.116   0.125   0.141
 62 A'   25 A"   63 A'   64 A'   26 A"   65 A'   66 A'   67 A'                 
  0.157   0.179   0.196   0.210   0.218   0.218   0.242   0.273
 68 A'   69 A'   70 A'   71 A'   27 A"   72 A'   28 A"   73 A'                 
  0.323   0.327   0.376   0.385   0.394   0.401   0.410   0.421
 74 A'   75 A'   29 A"   30 A"   76 A'   31 A"   77 A'   32 A"                 
  0.428   0.434   0.438   0.454   0.467   0.476   0.491   0.531
 33 A"   78 A'   79 A'   80 A'   81 A'   82 A'   34 A"   83 A'                 
  0.546   0.580   0.585   0.594   0.626   0.644   0.684   0.703
 35 A"   84 A'   36 A"   85 A'   86 A'   87 A'   88 A'   37 A"                 
  0.711   0.730   0.765   0.845   0.884   0.957   0.999   1.097
 89 A'   90 A'   91 A'   92 A'   93 A'   94 A'   95 A'   38 A"                 
  1.167   1.301   1.316   1.328   1.342   1.365   1.419   1.434
 39 A"   40 A"   96 A'   41 A"   97 A'   98 A'   99 A'   42 A"                 
  1.483   1.520   1.638   1.781   1.805   1.839   1.955   2.013
100 A'  101 A'  102 A'  103 A'   43 A"  104 A'   44 A"   45 A"                 
  2.043   2.076   2.192   2.228   2.529   2.629   2.634   2.806
105 A'  106 A'  107 A'  108 A'  109 A'  110 A'   46 A"  111 A'                 
  2.824   3.055   3.168   3.683   3.945   3.952   3.956   3.982
 47 A"  112 A'  113 A'  114 A'   48 A"  115 A'   49 A"   50 A"                 
  3.989   3.996   4.012   4.013   4.065   4.070   4.086   4.155
 51 A"  116 A'   52 A"  117 A'  118 A'   53 A"  119 A'  120 A'                 
  4.234   4.281   4.344   4.382   4.440   5.981   6.001   6.016
121 A'  122 A'  123 A'  124 A'  125 A'   54 A"   55 A"  126 A'                 
  6.040   6.049   6.118   6.616   7.538   7.581   7.659  23.382
127 A'  128 A'  129 A'  130 A'   56 A"  131 A'  132 A'  133 A'                 
 24.139  27.803  27.872  28.325  28.340  28.351  28.362  28.376
134 A'  135 A'  136 A'   57 A"   58 A"  137 A'  138 A'  139 A'                 
 28.394  28.521  28.526  28.526  28.539  28.543  28.553  28.578
140 A'   59 A"  141 A'   60 A"   61 A"  142 A'   62 A"  143 A'                 
 28.597  28.660  28.711  47.887 127.870 127.881 127.894 127.907
144 A'  145 A'  146 A'  147 A'   63 A"   64 A"  148 A'  149 A'                 
127.912 127.947 151.606 151.665 289.733 289.776 289.8841020.675
150 A'  151 A'  152 A'  153 A'   65 A"  154 A'  155 A'  156 A'                 
*******1901.829
157 A'  158 A'                                                                 

 Beta MOs, Restricted
 -- Occupied --                  
*******-1165.89 -482.85 -176.32 -176.32 -165.73 -165.72 -165.72
  1 A'    2 A'    3 A'    4 A'    5 A'    6 A'    1 A"    7 A'                 
-165.72 -165.72 -165.72  -62.51  -56.33  -56.32  -56.32  -35.82
  8 A'    2 A"    9 A'   10 A'   11 A'    3 A"   12 A'   13 A'                 
-35.815 -31.313 -31.308 -31.306 -31.306 -31.302 -31.302 -22.963
 14 A'   15 A'   16 A'    4 A"   17 A'    5 A"   18 A'   19 A'                 
-22.961 -22.961 -22.958 -22.957 -22.957 -22.957 -22.957 -22.953
  6 A"   20 A'   21 A'    7 A"   22 A'    8 A"   23 A'   24 A'                 
-22.953 -10.290 -10.248  -8.716  -6.548  -6.534  -6.534  -6.368
  9 A"   25 A'   26 A'   27 A'   28 A'   10 A"   29 A'   30 A'                 
 -6.364  -4.781  -4.776  -4.766  -4.765  -4.762  -4.761  -2.659
 31 A'   32 A'   33 A'   11 A"   34 A'   12 A"   35 A'   36 A'                 
 -2.655  -2.655  -2.643  -2.643  -2.048  -2.042  -2.042  -2.042
 13 A"   37 A'   14 A"   38 A'   39 A'   15 A"   40 A'   41 A'                 
 -2.038  -2.037  -2.029  -2.029  -2.024  -2.024  -0.866  -0.777
 16 A"   42 A'   17 A"   43 A'   44 A'   18 A"   45 A'   46 A'                 
 -0.696  -0.658  -0.548  -0.482  -0.437  -0.391  -0.366  -0.321
 47 A'   48 A'   49 A'   50 A'   51 A'   19 A"   52 A'   53 A'                 
 -0.313  -0.293  -0.292  -0.271  -0.255
 20 A"   54 A'   21 A"   55 A'   22 A"                                         
 -- Virtual --                   
 -0.076  -0.073  -0.050  -0.012   0.010   0.035   0.041   0.055
 56 A'   57 A'   23 A"   58 A'   59 A'   60 A'   61 A'   24 A"                 
  0.070   0.086   0.089   0.093   0.109   0.116   0.125   0.141
 62 A'   25 A"   63 A'   64 A'   26 A"   65 A'   66 A'   67 A'                 
  0.157   0.179   0.196   0.210   0.218   0.218   0.242   0.273
 68 A'   69 A'   70 A'   71 A'   27 A"   72 A'   28 A"   73 A'                 
  0.323   0.327   0.376   0.385   0.394   0.401   0.410   0.421
 74 A'   75 A'   29 A"   30 A"   76 A'   31 A"   77 A'   32 A"                 
  0.428   0.434   0.438   0.454   0.467   0.476   0.491   0.531
 33 A"   78 A'   79 A'   80 A'   81 A'   82 A'   34 A"   83 A'                 
  0.546   0.580   0.585   0.594   0.626   0.644   0.684   0.703
 35 A"   84 A'   36 A"   85 A'   86 A'   87 A'   88 A'   37 A"                 
  0.711   0.730   0.765   0.845   0.884   0.957   0.999   1.097
 89 A'   90 A'   91 A'   92 A'   93 A'   94 A'   95 A'   38 A"                 
  1.167   1.301   1.316   1.328   1.342   1.365   1.419   1.434
 39 A"   40 A"   96 A'   41 A"   97 A'   98 A'   99 A'   42 A"                 
  1.483   1.520   1.638   1.781   1.805   1.839   1.955   2.013
100 A'  101 A'  102 A'  103 A'   43 A"  104 A'   44 A"   45 A"                 
  2.043   2.076   2.192   2.228   2.529   2.629   2.634   2.806
105 A'  106 A'  107 A'  108 A'  109 A'  110 A'   46 A"  111 A'                 
  2.824   3.055   3.168   3.683   3.945   3.952   3.956   3.982
 47 A"  112 A'  113 A'  114 A'   48 A"  115 A'   49 A"   50 A"                 
  3.989   3.996   4.012   4.013   4.065   4.070   4.086   4.155
 51 A"  116 A'   52 A"  117 A'  118 A'   53 A"  119 A'  120 A'                 
  4.234   4.281   4.344   4.382   4.440   5.981   6.001   6.016
121 A'  122 A'  123 A'  124 A'  125 A'   54 A"   55 A"  126 A'                 
  6.040   6.049   6.118   6.616   7.538   7.581   7.659  23.382
127 A'  128 A'  129 A'  130 A'   56 A"  131 A'  132 A'  133 A'                 
 24.139  27.803  27.872  28.325  28.340  28.351  28.362  28.376
134 A'  135 A'  136 A'   57 A"   58 A"  137 A'  138 A'  139 A'                 
 28.394  28.521  28.526  28.526  28.539  28.543  28.553  28.578
140 A'   59 A"  141 A'   60 A"   61 A"  142 A'   62 A"  143 A'                 
 28.597  28.660  28.711  47.887 127.870 127.881 127.894 127.907
144 A'  145 A'  146 A'  147 A'   63 A"   64 A"  148 A'  149 A'                 
127.912 127.947 151.606 151.665 289.733 289.776 289.8841020.675
150 A'  151 A'  152 A'  153 A'   65 A"  154 A'  155 A'  156 A'                 
*******1901.829
157 A'  158 A'                                                                 
 --------------------------------------------------------------

          Ground-State Mulliken Net Atomic Charges

     Atom                 Charge (a.u.)
  ----------------------------------------
      1 H                     0.209303
      2 Br                   -0.111653
      3 I                     0.099091
      4 I                     0.137658
      5 C                    -0.248650
      6 C                    -0.085749
  ----------------------------------------
  Sum of atomic charges =     0.000000

 -----------------------------------------------------------------
                    Cartesian Multipole Moments
 -----------------------------------------------------------------
    Charge (ESU x 10^10)
                 0.0000
    Dipole Moment (Debye)
         X       0.3982      Y       0.0498      Z      -0.0000
       Tot       0.4013
    Quadrupole Moments (Debye-Ang)
        XX     -85.0614     XY       0.6022     YY     -81.9359
        XZ       0.0000     YZ      -0.0000     ZZ     -89.0636
    Octopole Moments (Debye-Ang^2)
       XXX     -57.9677    XXY       4.2795    XYY     -26.2681
       YYY      26.8290    XXZ      -0.0000    XYZ       0.0000
       YYZ      -0.0000    XZZ     -23.1589    YZZ      10.0708
       ZZZ      -0.0000
    Hexadecapole Moments (Debye-Ang^3)
      XXXX   -1793.7508   XXXY      63.8571   XXYY    -424.6032
      XYYY     123.9490   YYYY    -883.0926   XXXZ       0.0000
      XXYZ      -0.0000   XYYZ       0.0000   YYYZ      -0.0000
      XXZZ    -338.4623   XYZZ      39.4599   YYZZ    -181.1542
      XZZZ       0.0000   YZZZ      -0.0000   ZZZZ    -120.2471
 -----------------------------------------------------------------
 Calculating analytic gradient of the SCF energy
 Gradient of SCF Energy
            1           2           3           4           5           6
    1  -0.0003019   0.0001550   0.0023027  -0.0011194  -0.0029688   0.0019324
    2   0.0011686  -0.0001664  -0.0027885  -0.0001948   0.0008595   0.0011215
    3   0.0000000  -0.0000000  -0.0000000  -0.0000000   0.0000000  -0.0000000
 Max gradient component =       2.969E-03
 RMS gradient           =       1.300E-03
 Gradient time:  CPU 18.20 s  wall 4.66 s
 Geometry Optimization Parameters
   NAtoms,    NIC,     NZ,  NCons,   NDum,   NFix, NCnnct, MaxDiis
        6      37       0       0       0       0       0       0

 Cartesian Hessian Update
 Hessian Updated using BFGS Update


** GEOMETRY OPTIMIZATION IN DELOCALIZED INTERNAL COORDINATES **
   Searching for a Minimum

   Optimization Cycle:  18

                       Coordinates (Angstroms)
     ATOM                X               Y               Z
      1  H         1.2626799743    1.9002539032    0.0000000000
      2  Br       -1.6101627022    1.8756562887    0.0000000000
      3  I         2.6954733911   -0.4174258722    0.0000000000
      4  I        -1.0375823042   -1.4714961426    0.0000000000
      5  C         0.9922448698    0.8517506846    0.0000000000
      6  C        -0.2843606803    0.4836159576    0.0000000000
   Point Group: cs    Number of degrees of freedom:     9


   Energy is -16489.979282837

 Hessian Updated using BFGS Update

  9 Hessian modes will be used to form the next step
  Hessian Eigenvalues:
     0.044243    0.055568    0.203262    0.248995    0.296211    0.349389
     0.553861    0.929692    1.052180

 Minimum Search - Taking Simple RFO Step
 Searching for Lamda that Minimizes Along All modes
 Value Taken    Lamda =  -0.00008311
 Step Taken.  Stepsize is  0.038468

                             Maximum     Tolerance    Cnvgd?
         Gradient           0.002140      0.000300      NO
         Displacement       0.027533      0.001200      NO
         Energy change     -0.000058      0.000001      NO


 New Cartesian Coordinates Obtained by Inverse Iteration

 Displacement from previous Coordinates is:  0.028291
 ----------------------------------------------------------------
             Standard Nuclear Orientation (Angstroms)
    I     Atom           X                Y                Z
 ----------------------------------------------------------------
    1      H       1.2663622921     1.8942148247     0.0000000000
    2      Br     -1.6077625200     1.8807881590     0.0000000000
    3      I       2.6914884850    -0.4116137029     0.0000000000
    4      I      -1.0311083301    -1.4729438463     0.0000000000
    5      C       0.9888474740     0.8485993825     0.0000000000
    6      C      -0.2895348525     0.4833100022     0.0000000000
 ----------------------------------------------------------------
 Molecular Point Group                 Cs    NOp =  2
 Largest Abelian Subgroup              Cs    NOp =  2
 Nuclear Repulsion Energy =  1282.6283153339 hartrees
 There are       77 alpha and       77 beta electrons
 Applying Cartesian multipole field
    Component          Value
    ---------          -----
     (2,0,0)        1.00000E-11
     (0,2,0)        2.00000E-11
     (0,0,2)       -3.00000E-11
 Nucleus-field energy     =     0.0000000376 hartrees
 Requested basis set is 6-311++G(d,p)
 There are 84 shells and 223 basis functions
 A cutoff of  1.0D-11 yielded   2593 shell pairs
 There are     19302 function pairs (     21897 Cartesian)
 Smallest overlap matrix eigenvalue = 5.83E-05
 Guess MOs from SCF MO coefficient file

 -----------------------------------------------------------------------
  General SCF calculation program by
  Eric Jon Sundstrom, Paul Horn, Yuezhi Mao, Dmitri Zuev, Alec White,
  David Stuck, Shaama M.S., Shane Yost, Joonho Lee, David Small,
  Daniel Levine, Susi Lehtola, Hugh Burton, Evgeny Epifanovsky
 -----------------------------------------------------------------------
 Exchange:     0.2000 Hartree-Fock + 0.0800 Slater + 0.7200 B88
 Correlation:  0.1900 VWN1RPA + 0.8100 LYP
 Using SG-1 standard quadrature grid
 using 4 threads for integral computing
 -------------------------------------------------------
 OpenMP Integral computing Module                
 Release: version 2.0, May 2017, Q-Chem Inc. Pleasanton 
 -------------------------------------------------------
 -------------------------------------------------------
 OpenMP BLAS3 based DFT computing Module                
 Release: version 1.0, May 2013, Q-Chem Inc. Pittsburgh 
 -------------------------------------------------------
 A restricted SCF calculation will be
 performed using DIIS
 SCF converges when DIIS error is below 1.0e-08
 ---------------------------------------
  Cycle       Energy         DIIS error
 ---------------------------------------
    1  -16489.9792971838      6.41e-05  
    2  -16489.9793268438      2.16e-05  
    3  -16489.9793227462      3.27e-05  
    4  -16489.9793304021      3.90e-06  
    5  -16489.9793305012      1.01e-06  
    6  -16489.9793305070      3.77e-07  
    7  -16489.9793305071      1.27e-07  
    8  -16489.9793305073      8.95e-08  
    9  -16489.9793305075      6.48e-09  Convergence criterion met
 ---------------------------------------
 SCF time:   CPU 45.93s  wall 12.00s 
 SCF   energy in the final basis set =   -16489.9793305075
 Total energy in the final basis set =   -16489.9793305075

 --------------------------------------------------------------
             Orbital Energies (a.u.) and Symmetries
 --------------------------------------------------------------

 Alpha MOs, Restricted
 -- Occupied --                  
*******-1165.89 -482.85 -176.32 -176.32 -165.73 -165.72 -165.72
  1 A'    2 A'    3 A'    4 A'    5 A'    6 A'    1 A"    7 A'                 
-165.72 -165.72 -165.72  -62.51  -56.33  -56.32  -56.32  -35.82
  8 A'    2 A"    9 A'   10 A'   11 A'    3 A"   12 A'   13 A'                 
-35.814 -31.313 -31.308 -31.306 -31.306 -31.302 -31.301 -22.963
 14 A'   15 A'   16 A'    4 A"   17 A'    5 A"   18 A'   19 A'                 
-22.961 -22.961 -22.958 -22.957 -22.957 -22.957 -22.957 -22.952
  6 A"   20 A'   21 A'   22 A'    7 A"    8 A"   23 A'   24 A'                 
-22.952 -10.290 -10.248  -8.716  -6.548  -6.534  -6.534  -6.368
  9 A"   25 A'   26 A'   27 A'   28 A'   10 A"   29 A'   30 A'                 
 -6.364  -4.781  -4.776  -4.766  -4.765  -4.762  -4.761  -2.659
 31 A'   32 A'   33 A'   11 A"   34 A'   12 A"   35 A'   36 A'                 
 -2.655  -2.655  -2.644  -2.644  -2.048  -2.042  -2.042  -2.042
 37 A'   13 A"   14 A"   38 A'   39 A'   15 A"   40 A'   41 A'                 
 -2.037  -2.037  -2.029  -2.029  -2.024  -2.024  -0.866  -0.777
 16 A"   42 A'   17 A"   43 A'   44 A'   18 A"   45 A'   46 A'                 
 -0.696  -0.658  -0.548  -0.482  -0.437  -0.391  -0.367  -0.320
 47 A'   48 A'   49 A'   50 A'   51 A'   19 A"   52 A'   53 A'                 
 -0.313  -0.294  -0.292  -0.271  -0.255
 20 A"   54 A'   21 A"   55 A'   22 A"                                         
 -- Virtual --                   
 -0.076  -0.072  -0.050  -0.012   0.011   0.035   0.041   0.055
 56 A'   57 A'   23 A"   58 A'   59 A'   60 A'   61 A'   24 A"                 
  0.070   0.086   0.089   0.093   0.108   0.116   0.124   0.141
 62 A'   25 A"   63 A'   64 A'   26 A"   65 A'   66 A'   67 A'                 
  0.158   0.179   0.196   0.210   0.218   0.218   0.242   0.272
 68 A'   69 A'   70 A'   71 A'   27 A"   72 A'   28 A"   73 A'                 
  0.323   0.327   0.376   0.386   0.394   0.401   0.410   0.420
 74 A'   75 A'   29 A"   30 A"   76 A'   31 A"   77 A'   32 A"                 
  0.429   0.435   0.438   0.454   0.468   0.476   0.491   0.531
 33 A"   78 A'   79 A'   80 A'   81 A'   82 A'   34 A"   83 A'                 
  0.545   0.579   0.585   0.595   0.626   0.646   0.684   0.704
 35 A"   84 A'   36 A"   85 A'   86 A'   87 A'   88 A'   37 A"                 
  0.713   0.730   0.766   0.845   0.884   0.956   0.999   1.097
 89 A'   90 A'   91 A'   92 A'   93 A'   94 A'   95 A'   38 A"                 
  1.168   1.301   1.318   1.328   1.342   1.366   1.420   1.435
 39 A"   40 A"   96 A'   41 A"   97 A'   98 A'   99 A'   42 A"                 
  1.483   1.520   1.636   1.783   1.803   1.840   1.956   2.013
100 A'  101 A'  102 A'  103 A'   43 A"  104 A'   44 A"   45 A"                 
  2.043   2.075   2.191   2.228   2.531   2.630   2.634   2.807
105 A'  106 A'  107 A'  108 A'  109 A'  110 A'   46 A"  111 A'                 
  2.824   3.054   3.167   3.684   3.945   3.952   3.957   3.982
 47 A"  112 A'  113 A'  114 A'   48 A"  115 A'   49 A"   50 A"                 
  3.988   3.997   4.012   4.014   4.064   4.071   4.087   4.155
 51 A"  116 A'   52 A"  117 A'  118 A'   53 A"  119 A'  120 A'                 
  4.235   4.281   4.346   4.382   4.441   5.981   6.001   6.016
121 A'  122 A'  123 A'  124 A'  125 A'   54 A"   55 A"  126 A'                 
  6.041   6.050   6.119   6.616   7.538   7.581   7.659  23.384
127 A'  128 A'  129 A'  130 A'   56 A"  131 A'  132 A'  133 A'                 
 24.137  27.804  27.873  28.325  28.340  28.352  28.362  28.376
134 A'  135 A'  136 A'   57 A"   58 A"  137 A'  138 A'  139 A'                 
 28.395  28.521  28.526  28.526  28.539  28.543  28.554  28.578
140 A'   59 A"  141 A'   60 A"   61 A"  142 A'   62 A"  143 A'                 
 28.597  28.660  28.712  47.888 127.871 127.882 127.894 127.908
144 A'  145 A'  146 A'  147 A'   63 A"   64 A"  148 A'  149 A'                 
127.912 127.947 151.607 151.666 289.733 289.775 289.8841020.675
150 A'  151 A'  152 A'  153 A'   65 A"  154 A'  155 A'  156 A'                 
*******1901.829
157 A'  158 A'                                                                 

 Beta MOs, Restricted
 -- Occupied --                  
*******-1165.89 -482.85 -176.32 -176.32 -165.73 -165.72 -165.72
  1 A'    2 A'    3 A'    4 A'    5 A'    6 A'    1 A"    7 A'                 
-165.72 -165.72 -165.72  -62.51  -56.33  -56.32  -56.32  -35.82
  8 A'    2 A"    9 A'   10 A'   11 A'    3 A"   12 A'   13 A'                 
-35.814 -31.313 -31.308 -31.306 -31.306 -31.302 -31.301 -22.963
 14 A'   15 A'   16 A'    4 A"   17 A'    5 A"   18 A'   19 A'                 
-22.961 -22.961 -22.958 -22.957 -22.957 -22.957 -22.957 -22.952
  6 A"   20 A'   21 A'   22 A'    7 A"    8 A"   23 A'   24 A'                 
-22.952 -10.290 -10.248  -8.716  -6.548  -6.534  -6.534  -6.368
  9 A"   25 A'   26 A'   27 A'   28 A'   10 A"   29 A'   30 A'                 
 -6.364  -4.781  -4.776  -4.766  -4.765  -4.762  -4.761  -2.659
 31 A'   32 A'   33 A'   11 A"   34 A'   12 A"   35 A'   36 A'                 
 -2.655  -2.655  -2.644  -2.644  -2.048  -2.042  -2.042  -2.042
 37 A'   13 A"   14 A"   38 A'   39 A'   15 A"   40 A'   41 A'                 
 -2.037  -2.037  -2.029  -2.029  -2.024  -2.024  -0.866  -0.777
 16 A"   42 A'   17 A"   43 A'   44 A'   18 A"   45 A'   46 A'                 
 -0.696  -0.658  -0.548  -0.482  -0.437  -0.391  -0.367  -0.320
 47 A'   48 A'   49 A'   50 A'   51 A'   19 A"   52 A'   53 A'                 
 -0.313  -0.294  -0.292  -0.271  -0.255
 20 A"   54 A'   21 A"   55 A'   22 A"                                         
 -- Virtual --                   
 -0.076  -0.072  -0.050  -0.012   0.011   0.035   0.041   0.055
 56 A'   57 A'   23 A"   58 A'   59 A'   60 A'   61 A'   24 A"                 
  0.070   0.086   0.089   0.093   0.108   0.116   0.124   0.141
 62 A'   25 A"   63 A'   64 A'   26 A"   65 A'   66 A'   67 A'                 
  0.158   0.179   0.196   0.210   0.218   0.218   0.242   0.272
 68 A'   69 A'   70 A'   71 A'   27 A"   72 A'   28 A"   73 A'                 
  0.323   0.327   0.376   0.386   0.394   0.401   0.410   0.420
 74 A'   75 A'   29 A"   30 A"   76 A'   31 A"   77 A'   32 A"                 
  0.429   0.435   0.438   0.454   0.468   0.476   0.491   0.531
 33 A"   78 A'   79 A'   80 A'   81 A'   82 A'   34 A"   83 A'                 
  0.545   0.579   0.585   0.595   0.626   0.646   0.684   0.704
 35 A"   84 A'   36 A"   85 A'   86 A'   87 A'   88 A'   37 A"                 
  0.713   0.730   0.766   0.845   0.884   0.956   0.999   1.097
 89 A'   90 A'   91 A'   92 A'   93 A'   94 A'   95 A'   38 A"                 
  1.168   1.301   1.318   1.328   1.342   1.366   1.420   1.435
 39 A"   40 A"   96 A'   41 A"   97 A'   98 A'   99 A'   42 A"                 
  1.483   1.520   1.636   1.783   1.803   1.840   1.956   2.013
100 A'  101 A'  102 A'  103 A'   43 A"  104 A'   44 A"   45 A"                 
  2.043   2.075   2.191   2.228   2.531   2.630   2.634   2.807
105 A'  106 A'  107 A'  108 A'  109 A'  110 A'   46 A"  111 A'                 
  2.824   3.054   3.167   3.684   3.945   3.952   3.957   3.982
 47 A"  112 A'  113 A'  114 A'   48 A"  115 A'   49 A"   50 A"                 
  3.988   3.997   4.012   4.014   4.064   4.071   4.087   4.155
 51 A"  116 A'   52 A"  117 A'  118 A'   53 A"  119 A'  120 A'                 
  4.235   4.281   4.346   4.382   4.441   5.981   6.001   6.016
121 A'  122 A'  123 A'  124 A'  125 A'   54 A"   55 A"  126 A'                 
  6.041   6.050   6.119   6.616   7.538   7.581   7.659  23.384
127 A'  128 A'  129 A'  130 A'   56 A"  131 A'  132 A'  133 A'                 
 24.137  27.804  27.873  28.325  28.340  28.352  28.362  28.376
134 A'  135 A'  136 A'   57 A"   58 A"  137 A'  138 A'  139 A'                 
 28.395  28.521  28.526  28.526  28.539  28.543  28.554  28.578
140 A'   59 A"  141 A'   60 A"   61 A"  142 A'   62 A"  143 A'                 
 28.597  28.660  28.712  47.888 127.871 127.882 127.894 127.908
144 A'  145 A'  146 A'  147 A'   63 A"   64 A"  148 A'  149 A'                 
127.912 127.947 151.607 151.666 289.733 289.775 289.8841020.675
150 A'  151 A'  152 A'  153 A'   65 A"  154 A'  155 A'  156 A'                 
*******1901.829
157 A'  158 A'                                                                 
 --------------------------------------------------------------

          Ground-State Mulliken Net Atomic Charges

     Atom                 Charge (a.u.)
  ----------------------------------------
      1 H                     0.210541
      2 Br                   -0.111318
      3 I                     0.100143
      4 I                     0.137908
      5 C                    -0.250886
      6 C                    -0.086388
  ----------------------------------------
  Sum of atomic charges =     0.000000

 -----------------------------------------------------------------
                    Cartesian Multipole Moments
 -----------------------------------------------------------------
    Charge (ESU x 10^10)
                 0.0000
    Dipole Moment (Debye)
         X       0.4039      Y       0.0499      Z       0.0000
       Tot       0.4070
    Quadrupole Moments (Debye-Ang)
        XX     -85.0832     XY       0.5875     YY     -81.9253
        XZ      -0.0000     YZ       0.0000     ZZ     -89.0467
    Octopole Moments (Debye-Ang^2)
       XXX     -57.9661    XXY       4.2688    XYY     -26.4059
       YYY      26.2674    XXZ       0.0000    XYZ      -0.0000
       YYZ       0.0000    XZZ     -23.2061    YZZ       9.8754
       ZZZ       0.0000
    Hexadecapole Moments (Debye-Ang^3)
      XXXX   -1787.0658   XXXY      63.7548   XXYY    -424.2818
      XYYY     123.1606   YYYY    -884.0954   XXXZ       0.0000
      XXYZ      -0.0000   XYYZ       0.0000   YYYZ      -0.0000
      XXZZ    -337.2431   XYZZ      39.2946   YYZZ    -181.4217
      XZZZ      -0.0000   YZZZ      -0.0000   ZZZZ    -120.1994
 -----------------------------------------------------------------
 Calculating analytic gradient of the SCF energy
 Gradient of SCF Energy
            1           2           3           4           5           6
    1   0.0004184   0.0006649   0.0013315  -0.0001530  -0.0021430  -0.0001188
    2   0.0002992   0.0001466  -0.0014620   0.0002179   0.0003555   0.0004428
    3  -0.0000000  -0.0000000   0.0000000   0.0000000  -0.0000000   0.0000000
 Max gradient component =       2.143E-03
 RMS gradient           =       7.318E-04
 Gradient time:  CPU 18.02 s  wall 4.62 s
 Geometry Optimization Parameters
   NAtoms,    NIC,     NZ,  NCons,   NDum,   NFix, NCnnct, MaxDiis
        6      37       0       0       0       0       0       0

 Cartesian Hessian Update
 Hessian Updated using BFGS Update


** GEOMETRY OPTIMIZATION IN DELOCALIZED INTERNAL COORDINATES **
   Searching for a Minimum

   Optimization Cycle:  19

                       Coordinates (Angstroms)
     ATOM                X               Y               Z
      1  H         1.2663622921    1.8942148247    0.0000000000
      2  Br       -1.6077625200    1.8807881590    0.0000000000
      3  I         2.6914884850   -0.4116137029    0.0000000000
      4  I        -1.0311083301   -1.4729438463    0.0000000000
      5  C         0.9888474740    0.8485993825    0.0000000000
      6  C        -0.2895348525    0.4833100022    0.0000000000
   Point Group: cs    Number of degrees of freedom:     9


   Energy is -16489.979330507

 Hessian Updated using BFGS Update

  9 Hessian modes will be used to form the next step
  Hessian Eigenvalues:
     0.043476    0.053072    0.202059    0.249366    0.296839    0.326518
     0.548344    0.919968    1.050037

 Minimum Search - Taking Simple RFO Step
 Searching for Lamda that Minimizes Along All modes
 Value Taken    Lamda =  -0.00000844
 Step Taken.  Stepsize is  0.009476

                             Maximum     Tolerance    Cnvgd?
         Gradient           0.000978      0.000300      NO
         Displacement       0.007428      0.001200      NO
         Energy change     -0.000048      0.000001      NO


 New Cartesian Coordinates Obtained by Inverse Iteration

 Displacement from previous Coordinates is:  0.005792
 ----------------------------------------------------------------
             Standard Nuclear Orientation (Angstroms)
    I     Atom           X                Y                Z
 ----------------------------------------------------------------
    1      H       1.2677223616     1.8928501544     0.0000000000
    2      Br     -1.6080299074     1.8801313426     0.0000000000
    3      I       2.6906951658    -0.4097985528     0.0000000000
    4      I      -1.0313721507    -1.4721116644     0.0000000000
    5      C       0.9891621370     0.8480907997     0.0000000000
    6      C      -0.2898850577     0.4831927395     0.0000000000
 ----------------------------------------------------------------
 Molecular Point Group                 Cs    NOp =  2
 Largest Abelian Subgroup              Cs    NOp =  2
 Nuclear Repulsion Energy =  1283.0072948407 hartrees
 There are       77 alpha and       77 beta electrons
 Applying Cartesian multipole field
    Component          Value
    ---------          -----
     (2,0,0)        1.00000E-11
     (0,2,0)        2.00000E-11
     (0,0,2)       -3.00000E-11
 Nucleus-field energy     =     0.0000000376 hartrees
 Requested basis set is 6-311++G(d,p)
 There are 84 shells and 223 basis functions
 A cutoff of  1.0D-11 yielded   2593 shell pairs
 There are     19302 function pairs (     21897 Cartesian)
 Smallest overlap matrix eigenvalue = 5.83E-05
 Guess MOs from SCF MO coefficient file

 -----------------------------------------------------------------------
  General SCF calculation program by
  Eric Jon Sundstrom, Paul Horn, Yuezhi Mao, Dmitri Zuev, Alec White,
  David Stuck, Shaama M.S., Shane Yost, Joonho Lee, David Small,
  Daniel Levine, Susi Lehtola, Hugh Burton, Evgeny Epifanovsky
 -----------------------------------------------------------------------
 Exchange:     0.2000 Hartree-Fock + 0.0800 Slater + 0.7200 B88
 Correlation:  0.1900 VWN1RPA + 0.8100 LYP
 Using SG-1 standard quadrature grid
 using 4 threads for integral computing
 -------------------------------------------------------
 OpenMP Integral computing Module                
 Release: version 2.0, May 2017, Q-Chem Inc. Pleasanton 
 -------------------------------------------------------
 -------------------------------------------------------
 OpenMP BLAS3 based DFT computing Module                
 Release: version 1.0, May 2013, Q-Chem Inc. Pittsburgh 
 -------------------------------------------------------
 A restricted SCF calculation will be
 performed using DIIS
 SCF converges when DIIS error is below 1.0e-08
 ---------------------------------------
  Cycle       Energy         DIIS error
 ---------------------------------------
    1  -16489.9793351437      1.40e-05  
    2  -16489.9793361778      7.22e-06  
    3  -16489.9793359977      8.83e-06  
    4  -16489.9793365482      8.26e-07  
    5  -16489.9793365523      2.16e-07  
    6  -16489.9793365524      7.99e-08  
    7  -16489.9793365526      4.19e-08  
    8  -16489.9793365525      1.55e-08  
    9  -16489.9793365528      1.81e-09  Convergence criterion met
 ---------------------------------------
 SCF time:   CPU 45.91s  wall 12.00s 
 SCF   energy in the final basis set =   -16489.9793365528
 Total energy in the final basis set =   -16489.9793365528

 --------------------------------------------------------------
             Orbital Energies (a.u.) and Symmetries
 --------------------------------------------------------------

 Alpha MOs, Restricted
 -- Occupied --                  
*******-1165.89 -482.85 -176.32 -176.32 -165.73 -165.72 -165.72
  1 A'    2 A'    3 A'    4 A'    5 A'    6 A'    1 A"    7 A'                 
-165.72 -165.72 -165.72  -62.51  -56.33  -56.32  -56.32  -35.82
  8 A'    2 A"    9 A'   10 A'   11 A'    3 A"   12 A'   13 A'                 
-35.814 -31.313 -31.308 -31.306 -31.306 -31.302 -31.301 -22.963
 14 A'   15 A'   16 A'    4 A"   17 A'    5 A"   18 A'   19 A'                 
-22.961 -22.961 -22.958 -22.957 -22.957 -22.957 -22.957 -22.952
  6 A"   20 A'   21 A'   22 A'    7 A"    8 A"   23 A'   24 A'                 
-22.952 -10.290 -10.248  -8.716  -6.548  -6.534  -6.534  -6.368
  9 A"   25 A'   26 A'   27 A'   28 A'   10 A"   29 A'   30 A'                 
 -6.364  -4.781  -4.776  -4.766  -4.765  -4.762  -4.761  -2.659
 31 A'   32 A'   33 A'   11 A"   34 A'   12 A"   35 A'   36 A'                 
 -2.655  -2.655  -2.644  -2.643  -2.048  -2.042  -2.042  -2.042
 37 A'   13 A"   14 A"   38 A'   39 A'   15 A"   40 A'   41 A'                 
 -2.037  -2.037  -2.029  -2.029  -2.024  -2.024  -0.866  -0.778
 16 A"   42 A'   17 A"   43 A'   44 A'   18 A"   45 A'   46 A'                 
 -0.696  -0.658  -0.548  -0.482  -0.437  -0.391  -0.367  -0.320
 47 A'   48 A'   49 A'   50 A'   51 A'   19 A"   52 A'   53 A'                 
 -0.313  -0.294  -0.292  -0.271  -0.255
 20 A"   54 A'   21 A"   55 A'   22 A"                                         
 -- Virtual --                   
 -0.075  -0.072  -0.050  -0.012   0.011   0.035   0.041   0.055
 56 A'   57 A'   23 A"   58 A'   59 A'   60 A'   61 A'   24 A"                 
  0.070   0.086   0.089   0.093   0.108   0.116   0.124   0.141
 62 A'   25 A"   63 A'   64 A'   26 A"   65 A'   66 A'   67 A'                 
  0.158   0.179   0.196   0.210   0.218   0.218   0.242   0.273
 68 A'   69 A'   70 A'   71 A'   27 A"   72 A'   28 A"   73 A'                 
  0.324   0.327   0.376   0.386   0.394   0.401   0.410   0.420
 74 A'   75 A'   29 A"   30 A"   76 A'   31 A"   77 A'   32 A"                 
  0.429   0.435   0.438   0.454   0.468   0.476   0.491   0.531
 33 A"   78 A'   79 A'   80 A'   81 A'   82 A'   34 A"   83 A'                 
  0.545   0.579   0.585   0.595   0.626   0.647   0.684   0.704
 35 A"   84 A'   36 A"   85 A'   86 A'   87 A'   88 A'   37 A"                 
  0.713   0.730   0.767   0.845   0.884   0.956   0.999   1.097
 89 A'   90 A'   91 A'   92 A'   93 A'   94 A'   95 A'   38 A"                 
  1.168   1.301   1.319   1.328   1.342   1.366   1.420   1.435
 39 A"   40 A"   96 A'   41 A"   97 A'   98 A'   99 A'   42 A"                 
  1.483   1.520   1.636   1.783   1.803   1.841   1.956   2.013
100 A'  101 A'  102 A'  103 A'   43 A"  104 A'   44 A"   45 A"                 
  2.043   2.075   2.191   2.228   2.531   2.630   2.634   2.807
105 A'  106 A'  107 A'  108 A'  109 A'  110 A'   46 A"  111 A'                 
  2.824   3.053   3.167   3.685   3.945   3.952   3.957   3.982
 47 A"  112 A'  113 A'  114 A'   48 A"  115 A'   49 A"   50 A"                 
  3.989   3.997   4.013   4.014   4.065   4.071   4.087   4.155
 51 A"  116 A'   52 A"  117 A'  118 A'   53 A"  119 A'  120 A'                 
  4.235   4.281   4.346   4.382   4.442   5.981   6.001   6.016
121 A'  122 A'  123 A'  124 A'  125 A'   54 A"   55 A"  126 A'                 
  6.041   6.050   6.119   6.617   7.538   7.581   7.659  23.385
127 A'  128 A'  129 A'  130 A'   56 A"  131 A'  132 A'  133 A'                 
 24.135  27.804  27.873  28.325  28.340  28.352  28.362  28.377
134 A'  135 A'  136 A'   57 A"   58 A"  137 A'  138 A'  139 A'                 
 28.395  28.521  28.526  28.526  28.540  28.543  28.554  28.578
140 A'   59 A"  141 A'   60 A"   61 A"  142 A'   62 A"  143 A'                 
 28.598  28.660  28.712  47.888 127.871 127.882 127.894 127.908
144 A'  145 A'  146 A'  147 A'   63 A"   64 A"  148 A'  149 A'                 
127.912 127.948 151.607 151.666 289.733 289.775 289.8841020.675
150 A'  151 A'  152 A'  153 A'   65 A"  154 A'  155 A'  156 A'                 
*******1901.830
157 A'  158 A'                                                                 

 Beta MOs, Restricted
 -- Occupied --                  
*******-1165.89 -482.85 -176.32 -176.32 -165.73 -165.72 -165.72
  1 A'    2 A'    3 A'    4 A'    5 A'    6 A'    1 A"    7 A'                 
-165.72 -165.72 -165.72  -62.51  -56.33  -56.32  -56.32  -35.82
  8 A'    2 A"    9 A'   10 A'   11 A'    3 A"   12 A'   13 A'                 
-35.814 -31.313 -31.308 -31.306 -31.306 -31.302 -31.301 -22.963
 14 A'   15 A'   16 A'    4 A"   17 A'    5 A"   18 A'   19 A'                 
-22.961 -22.961 -22.958 -22.957 -22.957 -22.957 -22.957 -22.952
  6 A"   20 A'   21 A'   22 A'    7 A"    8 A"   23 A'   24 A'                 
-22.952 -10.290 -10.248  -8.716  -6.548  -6.534  -6.534  -6.368
  9 A"   25 A'   26 A'   27 A'   28 A'   10 A"   29 A'   30 A'                 
 -6.364  -4.781  -4.776  -4.766  -4.765  -4.762  -4.761  -2.659
 31 A'   32 A'   33 A'   11 A"   34 A'   12 A"   35 A'   36 A'                 
 -2.655  -2.655  -2.644  -2.643  -2.048  -2.042  -2.042  -2.042
 37 A'   13 A"   14 A"   38 A'   39 A'   15 A"   40 A'   41 A'                 
 -2.037  -2.037  -2.029  -2.029  -2.024  -2.024  -0.866  -0.778
 16 A"   42 A'   17 A"   43 A'   44 A'   18 A"   45 A'   46 A'                 
 -0.696  -0.658  -0.548  -0.482  -0.437  -0.391  -0.367  -0.320
 47 A'   48 A'   49 A'   50 A'   51 A'   19 A"   52 A'   53 A'                 
 -0.313  -0.294  -0.292  -0.271  -0.255
 20 A"   54 A'   21 A"   55 A'   22 A"                                         
 -- Virtual --                   
 -0.075  -0.072  -0.050  -0.012   0.011   0.035   0.041   0.055
 56 A'   57 A'   23 A"   58 A'   59 A'   60 A'   61 A'   24 A"                 
  0.070   0.086   0.089   0.093   0.108   0.116   0.124   0.141
 62 A'   25 A"   63 A'   64 A'   26 A"   65 A'   66 A'   67 A'                 
  0.158   0.179   0.196   0.210   0.218   0.218   0.242   0.273
 68 A'   69 A'   70 A'   71 A'   27 A"   72 A'   28 A"   73 A'                 
  0.324   0.327   0.376   0.386   0.394   0.401   0.410   0.420
 74 A'   75 A'   29 A"   30 A"   76 A'   31 A"   77 A'   32 A"                 
  0.429   0.435   0.438   0.454   0.468   0.476   0.491   0.531
 33 A"   78 A'   79 A'   80 A'   81 A'   82 A'   34 A"   83 A'                 
  0.545   0.579   0.585   0.595   0.626   0.647   0.684   0.704
 35 A"   84 A'   36 A"   85 A'   86 A'   87 A'   88 A'   37 A"                 
  0.713   0.730   0.767   0.845   0.884   0.956   0.999   1.097
 89 A'   90 A'   91 A'   92 A'   93 A'   94 A'   95 A'   38 A"                 
  1.168   1.301   1.319   1.328   1.342   1.366   1.420   1.435
 39 A"   40 A"   96 A'   41 A"   97 A'   98 A'   99 A'   42 A"                 
  1.483   1.520   1.636   1.783   1.803   1.841   1.956   2.013
100 A'  101 A'  102 A'  103 A'   43 A"  104 A'   44 A"   45 A"                 
  2.043   2.075   2.191   2.228   2.531   2.630   2.634   2.807
105 A'  106 A'  107 A'  108 A'  109 A'  110 A'   46 A"  111 A'                 
  2.824   3.053   3.167   3.685   3.945   3.952   3.957   3.982
 47 A"  112 A'  113 A'  114 A'   48 A"  115 A'   49 A"   50 A"                 
  3.989   3.997   4.013   4.014   4.065   4.071   4.087   4.155
 51 A"  116 A'   52 A"  117 A'  118 A'   53 A"  119 A'  120 A'                 
  4.235   4.281   4.346   4.382   4.442   5.981   6.001   6.016
121 A'  122 A'  123 A'  124 A'  125 A'   54 A"   55 A"  126 A'                 
  6.041   6.050   6.119   6.617   7.538   7.581   7.659  23.385
127 A'  128 A'  129 A'  130 A'   56 A"  131 A'  132 A'  133 A'                 
 24.135  27.804  27.873  28.325  28.340  28.352  28.362  28.377
134 A'  135 A'  136 A'   57 A"   58 A"  137 A'  138 A'  139 A'                 
 28.395  28.521  28.526  28.526  28.540  28.543  28.554  28.578
140 A'   59 A"  141 A'   60 A"   61 A"  142 A'   62 A"  143 A'                 
 28.598  28.660  28.712  47.888 127.871 127.882 127.894 127.908
144 A'  145 A'  146 A'  147 A'   63 A"   64 A"  148 A'  149 A'                 
127.912 127.948 151.607 151.666 289.733 289.775 289.8841020.675
150 A'  151 A'  152 A'  153 A'   65 A"  154 A'  155 A'  156 A'                 
*******1901.830
157 A'  158 A'                                                                 
 --------------------------------------------------------------

          Ground-State Mulliken Net Atomic Charges

     Atom                 Charge (a.u.)
  ----------------------------------------
      1 H                     0.210846
      2 Br                   -0.111274
      3 I                     0.100690
      4 I                     0.137974
      5 C                    -0.251793
      6 C                    -0.086443
  ----------------------------------------
  Sum of atomic charges =     0.000000

 -----------------------------------------------------------------
                    Cartesian Multipole Moments
 -----------------------------------------------------------------
    Charge (ESU x 10^10)
                 0.0000
    Dipole Moment (Debye)
         X       0.4063      Y       0.0496      Z      -0.0000
       Tot       0.4093
    Quadrupole Moments (Debye-Ang)
        XX     -85.0709     XY       0.5916     YY     -81.9382
        XZ       0.0000     YZ      -0.0000     ZZ     -89.0409
    Octopole Moments (Debye-Ang^2)
       XXX     -57.8359    XXY       4.2373    XYY     -26.3801
       YYY      26.0977    XXZ      -0.0000    XYZ      -0.0000
       YYZ      -0.0000    XZZ     -23.1632    YZZ       9.8159
       ZZZ      -0.0000
    Hexadecapole Moments (Debye-Ang^3)
      XXXX   -1786.4102   XXXY      63.4321   XXYY    -424.0947
      XYYY     122.7594   YYYY    -883.2654   XXXZ      -0.0000
      XXYZ      -0.0000   XYYZ       0.0000   YYYZ       0.0000
      XXZZ    -337.1280   XYZZ      39.1485   YYZZ    -181.2487
      XZZZ      -0.0000   YZZZ      -0.0000   ZZZZ    -120.1819
 -----------------------------------------------------------------
 Calculating analytic gradient of the SCF energy
 Gradient of SCF Energy
            1           2           3           4           5           6
    1   0.0005325   0.0007084   0.0009567  -0.0000893  -0.0013701  -0.0007383
    2  -0.0001292  -0.0000089  -0.0010400   0.0005058   0.0004911   0.0001812
    3  -0.0000000  -0.0000000  -0.0000000  -0.0000000   0.0000000   0.0000000
 Max gradient component =       1.370E-03
 RMS gradient           =       5.656E-04
 Gradient time:  CPU 18.00 s  wall 4.61 s
 Geometry Optimization Parameters
   NAtoms,    NIC,     NZ,  NCons,   NDum,   NFix, NCnnct, MaxDiis
        6      37       0       0       0       0       0       0

 Cartesian Hessian Update
 Hessian Updated using BFGS Update


** GEOMETRY OPTIMIZATION IN DELOCALIZED INTERNAL COORDINATES **
   Searching for a Minimum

   Optimization Cycle:  20

                       Coordinates (Angstroms)
     ATOM                X               Y               Z
      1  H         1.2677223616    1.8928501544    0.0000000000
      2  Br       -1.6080299074    1.8801313426    0.0000000000
      3  I         2.6906951658   -0.4097985528    0.0000000000
      4  I        -1.0313721507   -1.4721116644    0.0000000000
      5  C         0.9891621370    0.8480907997    0.0000000000
      6  C        -0.2898850577    0.4831927395    0.0000000000
   Point Group: cs    Number of degrees of freedom:     9


   Energy is -16489.979336553

 Hessian Updated using BFGS Update

  9 Hessian modes will be used to form the next step
  Hessian Eigenvalues:
     0.044068    0.050280    0.191905    0.247065    0.254774    0.302044
     0.540021    0.739995    1.049425

 Minimum Search - Taking Simple RFO Step
 Searching for Lamda that Minimizes Along All modes
 Value Taken    Lamda =  -0.00000657
 Step Taken.  Stepsize is  0.007650

                             Maximum     Tolerance    Cnvgd?
         Gradient           0.000891      0.000300      NO
         Displacement       0.005566      0.001200      NO
         Energy change     -0.000006      0.000001      NO


 New Cartesian Coordinates Obtained by Inverse Iteration

 Displacement from previous Coordinates is:  0.004759
 ----------------------------------------------------------------
             Standard Nuclear Orientation (Angstroms)
    I     Atom           X                Y                Z
 ----------------------------------------------------------------
    1      H       1.2681311355     1.8922163313     0.0000000000
    2      Br     -1.6082675281     1.8791748567     0.0000000000
    3      I       2.6894956767    -0.4087153895     0.0000000000
    4      I      -1.0318322376    -1.4712516137     0.0000000000
    5      C       0.9900778081     0.8478444301     0.0000000000
    6      C      -0.2893123061     0.4830862044     0.0000000000
 ----------------------------------------------------------------
 Molecular Point Group                 Cs    NOp =  2
 Largest Abelian Subgroup              Cs    NOp =  2
 Nuclear Repulsion Energy =  1283.4479652791 hartrees
 There are       77 alpha and       77 beta electrons
 Applying Cartesian multipole field
    Component          Value
    ---------          -----
     (2,0,0)        1.00000E-11
     (0,2,0)        2.00000E-11
     (0,0,2)       -3.00000E-11
 Nucleus-field energy     =     0.0000000375 hartrees
 Requested basis set is 6-311++G(d,p)
 There are 84 shells and 223 basis functions
 A cutoff of  1.0D-11 yielded   2593 shell pairs
 There are     19302 function pairs (     21897 Cartesian)
 Smallest overlap matrix eigenvalue = 5.82E-05
 Guess MOs from SCF MO coefficient file

 -----------------------------------------------------------------------
  General SCF calculation program by
  Eric Jon Sundstrom, Paul Horn, Yuezhi Mao, Dmitri Zuev, Alec White,
  David Stuck, Shaama M.S., Shane Yost, Joonho Lee, David Small,
  Daniel Levine, Susi Lehtola, Hugh Burton, Evgeny Epifanovsky
 -----------------------------------------------------------------------
 Exchange:     0.2000 Hartree-Fock + 0.0800 Slater + 0.7200 B88
 Correlation:  0.1900 VWN1RPA + 0.8100 LYP
 Using SG-1 standard quadrature grid
 using 4 threads for integral computing
 -------------------------------------------------------
 OpenMP Integral computing Module                
 Release: version 2.0, May 2017, Q-Chem Inc. Pleasanton 
 -------------------------------------------------------
 -------------------------------------------------------
 OpenMP BLAS3 based DFT computing Module                
 Release: version 1.0, May 2013, Q-Chem Inc. Pittsburgh 
 -------------------------------------------------------
 A restricted SCF calculation will be
 performed using DIIS
 SCF converges when DIIS error is below 1.0e-08
 ---------------------------------------
  Cycle       Energy         DIIS error
 ---------------------------------------
    1  -16489.9793398459      1.32e-05  
    2  -16489.9793407427      8.45e-06  
    3  -16489.9793407381      8.47e-06  
    4  -16489.9793412257      9.33e-07  
    5  -16489.9793412315      3.14e-07  
    6  -16489.9793412322      1.36e-07  
    7  -16489.9793412321      5.90e-08  
    8  -16489.9793412320      1.11e-08  
    9  -16489.9793412320      2.84e-09  Convergence criterion met
 ---------------------------------------
 SCF time:   CPU 45.96s  wall 12.00s 
 SCF   energy in the final basis set =   -16489.9793412320
 Total energy in the final basis set =   -16489.9793412320

 --------------------------------------------------------------
             Orbital Energies (a.u.) and Symmetries
 --------------------------------------------------------------

 Alpha MOs, Restricted
 -- Occupied --                  
*******-1165.89 -482.85 -176.32 -176.32 -165.73 -165.72 -165.72
  1 A'    2 A'    3 A'    4 A'    5 A'    6 A'    1 A"    7 A'                 
-165.72 -165.72 -165.72  -62.51  -56.33  -56.32  -56.32  -35.82
  8 A'    2 A"    9 A'   10 A'   11 A'    3 A"   12 A'   13 A'                 
-35.815 -31.312 -31.308 -31.306 -31.306 -31.302 -31.302 -22.963
 14 A'   15 A'   16 A'    4 A"   17 A'    5 A"   18 A'   19 A'                 
-22.961 -22.961 -22.958 -22.957 -22.957 -22.957 -22.957 -22.953
  6 A"   20 A'   21 A'    7 A"   22 A'    8 A"   23 A'   24 A'                 
-22.953 -10.290 -10.248  -8.716  -6.548  -6.534  -6.534  -6.368
  9 A"   25 A'   26 A'   27 A'   28 A'   10 A"   29 A'   30 A'                 
 -6.364  -4.781  -4.776  -4.766  -4.765  -4.762  -4.761  -2.659
 31 A'   32 A'   33 A'   11 A"   34 A'   12 A"   35 A'   36 A'                 
 -2.655  -2.655  -2.643  -2.643  -2.048  -2.042  -2.042  -2.042
 13 A"   37 A'   14 A"   38 A'   39 A'   15 A"   40 A'   41 A'                 
 -2.038  -2.037  -2.029  -2.029  -2.024  -2.024  -0.866  -0.778
 16 A"   42 A'   17 A"   43 A'   44 A'   18 A"   45 A'   46 A'                 
 -0.697  -0.658  -0.548  -0.482  -0.437  -0.391  -0.367  -0.320
 47 A'   48 A'   49 A'   50 A'   51 A'   19 A"   52 A'   53 A'                 
 -0.313  -0.294  -0.292  -0.271  -0.255
 20 A"   54 A'   21 A"   55 A'   22 A"                                         
 -- Virtual --                   
 -0.075  -0.071  -0.050  -0.012   0.011   0.035   0.041   0.055
 56 A'   57 A'   23 A"   58 A'   59 A'   60 A'   61 A'   24 A"                 
  0.070   0.086   0.089   0.093   0.108   0.116   0.124   0.141
 62 A'   25 A"   63 A'   64 A'   26 A"   65 A'   66 A'   67 A'                 
  0.158   0.179   0.196   0.210   0.218   0.218   0.243   0.273
 68 A'   69 A'   70 A'   71 A'   27 A"   72 A'   28 A"   73 A'                 
  0.324   0.327   0.376   0.386   0.394   0.401   0.410   0.421
 74 A'   75 A'   29 A"   30 A"   76 A'   31 A"   77 A'   32 A"                 
  0.429   0.435   0.438   0.454   0.468   0.476   0.491   0.531
 33 A"   78 A'   79 A'   80 A'   81 A'   82 A'   34 A"   83 A'                 
  0.545   0.580   0.585   0.595   0.626   0.647   0.684   0.704
 35 A"   84 A'   36 A"   85 A'   86 A'   87 A'   88 A'   37 A"                 
  0.713   0.731   0.767   0.845   0.884   0.956   0.999   1.097
 89 A'   90 A'   91 A'   92 A'   93 A'   94 A'   95 A'   38 A"                 
  1.168   1.301   1.320   1.328   1.342   1.366   1.420   1.436
 39 A"   40 A"   96 A'   41 A"   97 A'   98 A'   99 A'   42 A"                 
  1.483   1.520   1.636   1.783   1.803   1.841   1.956   2.013
100 A'  101 A'  102 A'  103 A'   43 A"  104 A'   44 A"   45 A"                 
  2.043   2.076   2.191   2.228   2.532   2.630   2.634   2.808
105 A'  106 A'  107 A'  108 A'  109 A'  110 A'   46 A"  111 A'                 
  2.824   3.054   3.167   3.685   3.945   3.952   3.957   3.982
 47 A"  112 A'  113 A'  114 A'   48 A"  115 A'   49 A"   50 A"                 
  3.989   3.997   4.013   4.014   4.065   4.071   4.087   4.155
 51 A"  116 A'   52 A"  117 A'  118 A'   53 A"  119 A'  120 A'                 
  4.235   4.281   4.346   4.382   4.442   5.981   6.001   6.016
121 A'  122 A'  123 A'  124 A'  125 A'   54 A"   55 A"  126 A'                 
  6.041   6.050   6.120   6.617   7.538   7.581   7.659  23.385
127 A'  128 A'  129 A'  130 A'   56 A"  131 A'  132 A'  133 A'                 
 24.134  27.804  27.874  28.325  28.340  28.352  28.362  28.377
134 A'  135 A'  136 A'   57 A"   58 A"  137 A'  138 A'  139 A'                 
 28.395  28.521  28.526  28.526  28.540  28.543  28.554  28.578
140 A'   59 A"  141 A'   60 A"   61 A"  142 A'   62 A"  143 A'                 
 28.598  28.661  28.712  47.888 127.871 127.882 127.894 127.908
144 A'  145 A'  146 A'  147 A'   63 A"   64 A"  148 A'  149 A'                 
127.912 127.948 151.608 151.667 289.733 289.775 289.8841020.675
150 A'  151 A'  152 A'  153 A'   65 A"  154 A'  155 A'  156 A'                 
*******1901.830
157 A'  158 A'                                                                 

 Beta MOs, Restricted
 -- Occupied --                  
*******-1165.89 -482.85 -176.32 -176.32 -165.73 -165.72 -165.72
  1 A'    2 A'    3 A'    4 A'    5 A'    6 A'    1 A"    7 A'                 
-165.72 -165.72 -165.72  -62.51  -56.33  -56.32  -56.32  -35.82
  8 A'    2 A"    9 A'   10 A'   11 A'    3 A"   12 A'   13 A'                 
-35.815 -31.312 -31.308 -31.306 -31.306 -31.302 -31.302 -22.963
 14 A'   15 A'   16 A'    4 A"   17 A'    5 A"   18 A'   19 A'                 
-22.961 -22.961 -22.958 -22.957 -22.957 -22.957 -22.957 -22.953
  6 A"   20 A'   21 A'    7 A"   22 A'    8 A"   23 A'   24 A'                 
-22.953 -10.290 -10.248  -8.716  -6.548  -6.534  -6.534  -6.368
  9 A"   25 A'   26 A'   27 A'   28 A'   10 A"   29 A'   30 A'                 
 -6.364  -4.781  -4.776  -4.766  -4.765  -4.762  -4.761  -2.659
 31 A'   32 A'   33 A'   11 A"   34 A'   12 A"   35 A'   36 A'                 
 -2.655  -2.655  -2.643  -2.643  -2.048  -2.042  -2.042  -2.042
 13 A"   37 A'   14 A"   38 A'   39 A'   15 A"   40 A'   41 A'                 
 -2.038  -2.037  -2.029  -2.029  -2.024  -2.024  -0.866  -0.778
 16 A"   42 A'   17 A"   43 A'   44 A'   18 A"   45 A'   46 A'                 
 -0.697  -0.658  -0.548  -0.482  -0.437  -0.391  -0.367  -0.320
 47 A'   48 A'   49 A'   50 A'   51 A'   19 A"   52 A'   53 A'                 
 -0.313  -0.294  -0.292  -0.271  -0.255
 20 A"   54 A'   21 A"   55 A'   22 A"                                         
 -- Virtual --                   
 -0.075  -0.071  -0.050  -0.012   0.011   0.035   0.041   0.055
 56 A'   57 A'   23 A"   58 A'   59 A'   60 A'   61 A'   24 A"                 
  0.070   0.086   0.089   0.093   0.108   0.116   0.124   0.141
 62 A'   25 A"   63 A'   64 A'   26 A"   65 A'   66 A'   67 A'                 
  0.158   0.179   0.196   0.210   0.218   0.218   0.243   0.273
 68 A'   69 A'   70 A'   71 A'   27 A"   72 A'   28 A"   73 A'                 
  0.324   0.327   0.376   0.386   0.394   0.401   0.410   0.421
 74 A'   75 A'   29 A"   30 A"   76 A'   31 A"   77 A'   32 A"                 
  0.429   0.435   0.438   0.454   0.468   0.476   0.491   0.531
 33 A"   78 A'   79 A'   80 A'   81 A'   82 A'   34 A"   83 A'                 
  0.545   0.580   0.585   0.595   0.626   0.647   0.684   0.704
 35 A"   84 A'   36 A"   85 A'   86 A'   87 A'   88 A'   37 A"                 
  0.713   0.731   0.767   0.845   0.884   0.956   0.999   1.097
 89 A'   90 A'   91 A'   92 A'   93 A'   94 A'   95 A'   38 A"                 
  1.168   1.301   1.320   1.328   1.342   1.366   1.420   1.436
 39 A"   40 A"   96 A'   41 A"   97 A'   98 A'   99 A'   42 A"                 
  1.483   1.520   1.636   1.783   1.803   1.841   1.956   2.013
100 A'  101 A'  102 A'  103 A'   43 A"  104 A'   44 A"   45 A"                 
  2.043   2.076   2.191   2.228   2.532   2.630   2.634   2.808
105 A'  106 A'  107 A'  108 A'  109 A'  110 A'   46 A"  111 A'                 
  2.824   3.054   3.167   3.685   3.945   3.952   3.957   3.982
 47 A"  112 A'  113 A'  114 A'   48 A"  115 A'   49 A"   50 A"                 
  3.989   3.997   4.013   4.014   4.065   4.071   4.087   4.155
 51 A"  116 A'   52 A"  117 A'  118 A'   53 A"  119 A'  120 A'                 
  4.235   4.281   4.346   4.382   4.442   5.981   6.001   6.016
121 A'  122 A'  123 A'  124 A'  125 A'   54 A"   55 A"  126 A'                 
  6.041   6.050   6.120   6.617   7.538   7.581   7.659  23.385
127 A'  128 A'  129 A'  130 A'   56 A"  131 A'  132 A'  133 A'                 
 24.134  27.804  27.874  28.325  28.340  28.352  28.362  28.377
134 A'  135 A'  136 A'   57 A"   58 A"  137 A'  138 A'  139 A'                 
 28.395  28.521  28.526  28.526  28.540  28.543  28.554  28.578
140 A'   59 A"  141 A'   60 A"   61 A"  142 A'   62 A"  143 A'                 
 28.598  28.661  28.712  47.888 127.871 127.882 127.894 127.908
144 A'  145 A'  146 A'  147 A'   63 A"   64 A"  148 A'  149 A'                 
127.912 127.948 151.608 151.667 289.733 289.775 289.8841020.675
150 A'  151 A'  152 A'  153 A'   65 A"  154 A'  155 A'  156 A'                 
*******1901.830
157 A'  158 A'                                                                 
 --------------------------------------------------------------

          Ground-State Mulliken Net Atomic Charges

     Atom                 Charge (a.u.)
  ----------------------------------------
      1 H                     0.210910
      2 Br                   -0.111392
      3 I                     0.101363
      4 I                     0.137949
      5 C                    -0.252888
      6 C                    -0.085941
  ----------------------------------------
  Sum of atomic charges =     0.000000

 -----------------------------------------------------------------
                    Cartesian Multipole Moments
 -----------------------------------------------------------------
    Charge (ESU x 10^10)
                 0.0000
    Dipole Moment (Debye)
         X       0.4106      Y       0.0480      Z      -0.0000
       Tot       0.4134
    Quadrupole Moments (Debye-Ang)
        XX     -85.0577     XY       0.5961     YY     -81.9518
        XZ       0.0000     YZ      -0.0000     ZZ     -89.0353
    Octopole Moments (Debye-Ang^2)
       XXX     -57.6971    XXY       4.2060    XYY     -26.3271
       YYY      25.9882    XXZ      -0.0000    XYZ       0.0000
       YYZ      -0.0000    XZZ     -23.1075    YZZ       9.7794
       ZZZ      -0.0000
    Hexadecapole Moments (Debye-Ang^3)
      XXXX   -1785.5333   XXXY      63.1740   XXYY    -423.8031
      XYYY     122.4599   YYYY    -882.4927   XXXZ      -0.0000
      XXYZ       0.0000   XYYZ      -0.0000   YYYZ      -0.0000
      XXZZ    -336.9594   XYZZ      39.0340   YYZZ    -181.0781
      XZZZ       0.0000   YZZZ      -0.0000   ZZZZ    -120.1647
 -----------------------------------------------------------------
 Calculating analytic gradient of the SCF energy
 Gradient of SCF Energy
            1           2           3           4           5           6
    1   0.0004857   0.0006524   0.0005106  -0.0001080  -0.0006523  -0.0008884
    2  -0.0004923  -0.0001179  -0.0006942   0.0007214   0.0005798   0.0000032
    3   0.0000000   0.0000000  -0.0000000  -0.0000000  -0.0000000   0.0000000
 Max gradient component =       8.884E-04
 RMS gradient           =       4.560E-04
 Gradient time:  CPU 18.26 s  wall 4.68 s
 Geometry Optimization Parameters
   NAtoms,    NIC,     NZ,  NCons,   NDum,   NFix, NCnnct, MaxDiis
        6      37       0       0       0       0       0       0

 Cartesian Hessian Update
 Hessian Updated using BFGS Update


** GEOMETRY OPTIMIZATION IN DELOCALIZED INTERNAL COORDINATES **
   Searching for a Minimum

   Optimization Cycle:  21

                       Coordinates (Angstroms)
     ATOM                X               Y               Z
      1  H         1.2681311355    1.8922163313    0.0000000000
      2  Br       -1.6082675281    1.8791748567    0.0000000000
      3  I         2.6894956767   -0.4087153895    0.0000000000
      4  I        -1.0318322376   -1.4712516137    0.0000000000
      5  C         0.9900778081    0.8478444301    0.0000000000
      6  C        -0.2893123061    0.4830862044    0.0000000000
   Point Group: cs    Number of degrees of freedom:     9


   Energy is -16489.979341232

 Hessian Updated using BFGS Update

  9 Hessian modes will be used to form the next step
  Hessian Eigenvalues:
     0.048799    0.053529    0.137191    0.221014    0.249856    0.302495
     0.496068    0.625812    1.050454

 Minimum Search - Taking Simple RFO Step
 Searching for Lamda that Minimizes Along All modes
 Value Taken    Lamda =  -0.00000526
 Step Taken.  Stepsize is  0.006057

                             Maximum     Tolerance    Cnvgd?
         Gradient           0.000646      0.000300      NO
         Displacement       0.003868      0.001200      NO
         Energy change     -0.000005      0.000001      NO


 New Cartesian Coordinates Obtained by Inverse Iteration

 Displacement from previous Coordinates is:  0.004301
 ----------------------------------------------------------------
             Standard Nuclear Orientation (Angstroms)
    I     Atom           X                Y                Z
 ----------------------------------------------------------------
    1      H       1.2674486508     1.8924338289     0.0000000000
    2      Br     -1.6080880168     1.8787817704     0.0000000000
    3      I       2.6882680583    -0.4082715304     0.0000000000
    4      I      -1.0322773843    -1.4710053886     0.0000000000
    5      C       0.9912594264     0.8476006577     0.0000000000
    6      C      -0.2883181860     0.4828154812     0.0000000000
 ----------------------------------------------------------------
 Molecular Point Group                 Cs    NOp =  2
 Largest Abelian Subgroup              Cs    NOp =  2
 Nuclear Repulsion Energy =  1283.7392200220 hartrees
 There are       77 alpha and       77 beta electrons
 Applying Cartesian multipole field
    Component          Value
    ---------          -----
     (2,0,0)        1.00000E-11
     (0,2,0)        2.00000E-11
     (0,0,2)       -3.00000E-11
 Nucleus-field energy     =     0.0000000375 hartrees
 Requested basis set is 6-311++G(d,p)
 There are 84 shells and 223 basis functions
 A cutoff of  1.0D-11 yielded   2593 shell pairs
 There are     19302 function pairs (     21897 Cartesian)
 Smallest overlap matrix eigenvalue = 5.82E-05
 Guess MOs from SCF MO coefficient file

 -----------------------------------------------------------------------
  General SCF calculation program by
  Eric Jon Sundstrom, Paul Horn, Yuezhi Mao, Dmitri Zuev, Alec White,
  David Stuck, Shaama M.S., Shane Yost, Joonho Lee, David Small,
  Daniel Levine, Susi Lehtola, Hugh Burton, Evgeny Epifanovsky
 -----------------------------------------------------------------------
 Exchange:     0.2000 Hartree-Fock + 0.0800 Slater + 0.7200 B88
 Correlation:  0.1900 VWN1RPA + 0.8100 LYP
 Using SG-1 standard quadrature grid
 using 4 threads for integral computing
 -------------------------------------------------------
 OpenMP Integral computing Module                
 Release: version 2.0, May 2017, Q-Chem Inc. Pleasanton 
 -------------------------------------------------------
 -------------------------------------------------------
 OpenMP BLAS3 based DFT computing Module                
 Release: version 1.0, May 2013, Q-Chem Inc. Pittsburgh 
 -------------------------------------------------------
 A restricted SCF calculation will be
 performed using DIIS
 SCF converges when DIIS error is below 1.0e-08
 ---------------------------------------
  Cycle       Energy         DIIS error
 ---------------------------------------
    1  -16489.9793434976      1.32e-05  
    2  -16489.9793445008      8.11e-06  
    3  -16489.9793444296      8.75e-06  
    4  -16489.9793449109      1.13e-06  
    5  -16489.9793449200      4.58e-07  
    6  -16489.9793449209      1.91e-07  
    7  -16489.9793449213      6.06e-08  
    8  -16489.9793449212      7.13e-09  Convergence criterion met
 ---------------------------------------
 SCF time:   CPU 40.84s  wall 11.00s 
 SCF   energy in the final basis set =   -16489.9793449212
 Total energy in the final basis set =   -16489.9793449212

 --------------------------------------------------------------
             Orbital Energies (a.u.) and Symmetries
 --------------------------------------------------------------

 Alpha MOs, Restricted
 -- Occupied --                  
*******-1165.89 -482.85 -176.32 -176.32 -165.73 -165.72 -165.72
  1 A'    2 A'    3 A'    4 A'    5 A'    6 A'    1 A"    7 A'                 
-165.72 -165.72 -165.72  -62.51  -56.33  -56.32  -56.32  -35.82
  8 A'    2 A"    9 A'   10 A'   11 A'    3 A"   12 A'   13 A'                 
-35.815 -31.312 -31.308 -31.306 -31.306 -31.302 -31.302 -22.963
 14 A'   15 A'   16 A'    4 A"   17 A'    5 A"   18 A'   19 A'                 
-22.961 -22.961 -22.958 -22.957 -22.957 -22.957 -22.957 -22.953
  6 A"   20 A'   21 A'    7 A"   22 A'    8 A"   23 A'   24 A'                 
-22.953 -10.290 -10.248  -8.716  -6.548  -6.534  -6.534  -6.368
  9 A"   25 A'   26 A'   27 A'   28 A'   10 A"   29 A'   30 A'                 
 -6.364  -4.781  -4.776  -4.766  -4.765  -4.762  -4.761  -2.659
 31 A'   32 A'   33 A'   11 A"   34 A'   12 A"   35 A'   36 A'                 
 -2.655  -2.655  -2.643  -2.643  -2.048  -2.042  -2.042  -2.042
 13 A"   37 A'   14 A"   38 A'   39 A'   40 A'   15 A"   41 A'                 
 -2.038  -2.037  -2.029  -2.029  -2.025  -2.025  -0.866  -0.778
 16 A"   42 A'   17 A"   43 A'   44 A'   18 A"   45 A'   46 A'                 
 -0.697  -0.658  -0.548  -0.482  -0.437  -0.391  -0.367  -0.320
 47 A'   48 A'   49 A'   50 A'   51 A'   19 A"   52 A'   53 A'                 
 -0.313  -0.294  -0.292  -0.271  -0.255
 20 A"   54 A'   21 A"   55 A'   22 A"                                         
 -- Virtual --                   
 -0.075  -0.071  -0.050  -0.012   0.011   0.035   0.041   0.055
 56 A'   57 A'   23 A"   58 A'   59 A'   60 A'   61 A'   24 A"                 
  0.070   0.086   0.089   0.093   0.108   0.116   0.125   0.141
 62 A'   25 A"   63 A'   64 A'   26 A"   65 A'   66 A'   67 A'                 
  0.158   0.179   0.196   0.210   0.218   0.218   0.243   0.273
 68 A'   69 A'   70 A'   71 A'   27 A"   72 A'   28 A"   73 A'                 
  0.324   0.327   0.376   0.386   0.394   0.401   0.411   0.421
 74 A'   75 A'   29 A"   30 A"   76 A'   31 A"   77 A'   32 A"                 
  0.429   0.435   0.438   0.454   0.468   0.476   0.491   0.531
 33 A"   78 A'   79 A'   80 A'   81 A'   82 A'   34 A"   83 A'                 
  0.545   0.580   0.585   0.595   0.626   0.647   0.684   0.704
 35 A"   84 A'   36 A"   85 A'   86 A'   87 A'   88 A'   37 A"                 
  0.713   0.731   0.766   0.845   0.884   0.956   0.999   1.097
 89 A'   90 A'   91 A'   92 A'   93 A'   94 A'   95 A'   38 A"                 
  1.169   1.301   1.320   1.328   1.342   1.366   1.420   1.436
 39 A"   40 A"   96 A'   41 A"   97 A'   98 A'   99 A'   42 A"                 
  1.483   1.520   1.636   1.783   1.804   1.841   1.955   2.013
100 A'  101 A'  102 A'  103 A'   43 A"  104 A'   44 A"   45 A"                 
  2.043   2.076   2.191   2.228   2.531   2.630   2.634   2.808
105 A'  106 A'  107 A'  108 A'  109 A'  110 A'   46 A"  111 A'                 
  2.824   3.054   3.167   3.685   3.945   3.952   3.957   3.982
 47 A"  112 A'  113 A'  114 A'   48 A"  115 A'   49 A"   50 A"                 
  3.989   3.997   4.013   4.014   4.065   4.071   4.087   4.155
 51 A"  116 A'   52 A"  117 A'  118 A'   53 A"  119 A'  120 A'                 
  4.235   4.281   4.347   4.383   4.443   5.981   6.001   6.016
121 A'  122 A'  123 A'  124 A'  125 A'   54 A"   55 A"  126 A'                 
  6.041   6.050   6.120   6.617   7.539   7.581   7.659  23.386
127 A'  128 A'  129 A'  130 A'   56 A"  131 A'  132 A'  133 A'                 
 24.133  27.805  27.874  28.325  28.340  28.352  28.362  28.377
134 A'  135 A'  136 A'   57 A"   58 A"  137 A'  138 A'  139 A'                 
 28.396  28.521  28.526  28.526  28.540  28.543  28.554  28.578
140 A'   59 A"  141 A'   60 A"   61 A"  142 A'   62 A"  143 A'                 
 28.598  28.661  28.712  47.888 127.871 127.882 127.894 127.908
144 A'  145 A'  146 A'  147 A'   63 A"   64 A"  148 A'  149 A'                 
127.912 127.948 151.608 151.667 289.733 289.775 289.8841020.675
150 A'  151 A'  152 A'  153 A'   65 A"  154 A'  155 A'  156 A'                 
*******1901.830
157 A'  158 A'                                                                 

 Beta MOs, Restricted
 -- Occupied --                  
*******-1165.89 -482.85 -176.32 -176.32 -165.73 -165.72 -165.72
  1 A'    2 A'    3 A'    4 A'    5 A'    6 A'    1 A"    7 A'                 
-165.72 -165.72 -165.72  -62.51  -56.33  -56.32  -56.32  -35.82
  8 A'    2 A"    9 A'   10 A'   11 A'    3 A"   12 A'   13 A'                 
-35.815 -31.312 -31.308 -31.306 -31.306 -31.302 -31.302 -22.963
 14 A'   15 A'   16 A'    4 A"   17 A'    5 A"   18 A'   19 A'                 
-22.961 -22.961 -22.958 -22.957 -22.957 -22.957 -22.957 -22.953
  6 A"   20 A'   21 A'    7 A"   22 A'    8 A"   23 A'   24 A'                 
-22.953 -10.290 -10.248  -8.716  -6.548  -6.534  -6.534  -6.368
  9 A"   25 A'   26 A'   27 A'   28 A'   10 A"   29 A'   30 A'                 
 -6.364  -4.781  -4.776  -4.766  -4.765  -4.762  -4.761  -2.659
 31 A'   32 A'   33 A'   11 A"   34 A'   12 A"   35 A'   36 A'                 
 -2.655  -2.655  -2.643  -2.643  -2.048  -2.042  -2.042  -2.042
 13 A"   37 A'   14 A"   38 A'   39 A'   40 A'   15 A"   41 A'                 
 -2.038  -2.037  -2.029  -2.029  -2.025  -2.025  -0.866  -0.778
 16 A"   42 A'   17 A"   43 A'   44 A'   18 A"   45 A'   46 A'                 
 -0.697  -0.658  -0.548  -0.482  -0.437  -0.391  -0.367  -0.320
 47 A'   48 A'   49 A'   50 A'   51 A'   19 A"   52 A'   53 A'                 
 -0.313  -0.294  -0.292  -0.271  -0.255
 20 A"   54 A'   21 A"   55 A'   22 A"                                         
 -- Virtual --                   
 -0.075  -0.071  -0.050  -0.012   0.011   0.035   0.041   0.055
 56 A'   57 A'   23 A"   58 A'   59 A'   60 A'   61 A'   24 A"                 
  0.070   0.086   0.089   0.093   0.108   0.116   0.125   0.141
 62 A'   25 A"   63 A'   64 A'   26 A"   65 A'   66 A'   67 A'                 
  0.158   0.179   0.196   0.210   0.218   0.218   0.243   0.273
 68 A'   69 A'   70 A'   71 A'   27 A"   72 A'   28 A"   73 A'                 
  0.324   0.327   0.376   0.386   0.394   0.401   0.411   0.421
 74 A'   75 A'   29 A"   30 A"   76 A'   31 A"   77 A'   32 A"                 
  0.429   0.435   0.438   0.454   0.468   0.476   0.491   0.531
 33 A"   78 A'   79 A'   80 A'   81 A'   82 A'   34 A"   83 A'                 
  0.545   0.580   0.585   0.595   0.626   0.647   0.684   0.704
 35 A"   84 A'   36 A"   85 A'   86 A'   87 A'   88 A'   37 A"                 
  0.713   0.731   0.766   0.845   0.884   0.956   0.999   1.097
 89 A'   90 A'   91 A'   92 A'   93 A'   94 A'   95 A'   38 A"                 
  1.169   1.301   1.320   1.328   1.342   1.366   1.420   1.436
 39 A"   40 A"   96 A'   41 A"   97 A'   98 A'   99 A'   42 A"                 
  1.483   1.520   1.636   1.783   1.804   1.841   1.955   2.013
100 A'  101 A'  102 A'  103 A'   43 A"  104 A'   44 A"   45 A"                 
  2.043   2.076   2.191   2.228   2.531   2.630   2.634   2.808
105 A'  106 A'  107 A'  108 A'  109 A'  110 A'   46 A"  111 A'                 
  2.824   3.054   3.167   3.685   3.945   3.952   3.957   3.982
 47 A"  112 A'  113 A'  114 A'   48 A"  115 A'   49 A"   50 A"                 
  3.989   3.997   4.013   4.014   4.065   4.071   4.087   4.155
 51 A"  116 A'   52 A"  117 A'  118 A'   53 A"  119 A'  120 A'                 
  4.235   4.281   4.347   4.383   4.443   5.981   6.001   6.016
121 A'  122 A'  123 A'  124 A'  125 A'   54 A"   55 A"  126 A'                 
  6.041   6.050   6.120   6.617   7.539   7.581   7.659  23.386
127 A'  128 A'  129 A'  130 A'   56 A"  131 A'  132 A'  133 A'                 
 24.133  27.805  27.874  28.325  28.340  28.352  28.362  28.377
134 A'  135 A'  136 A'   57 A"   58 A"  137 A'  138 A'  139 A'                 
 28.396  28.521  28.526  28.526  28.540  28.543  28.554  28.578
140 A'   59 A"  141 A'   60 A"   61 A"  142 A'   62 A"  143 A'                 
 28.598  28.661  28.712  47.888 127.871 127.882 127.894 127.908
144 A'  145 A'  146 A'  147 A'   63 A"   64 A"  148 A'  149 A'                 
127.912 127.948 151.608 151.667 289.733 289.775 289.8841020.675
150 A'  151 A'  152 A'  153 A'   65 A"  154 A'  155 A'  156 A'                 
*******1901.830
157 A'  158 A'                                                                 
 --------------------------------------------------------------

          Ground-State Mulliken Net Atomic Charges

     Atom                 Charge (a.u.)
  ----------------------------------------
      1 H                     0.210714
      2 Br                   -0.111658
      3 I                     0.102094
      4 I                     0.137861
      5 C                    -0.254093
      6 C                    -0.084918
  ----------------------------------------
  Sum of atomic charges =     0.000000

 -----------------------------------------------------------------
                    Cartesian Multipole Moments
 -----------------------------------------------------------------
    Charge (ESU x 10^10)
                 0.0000
    Dipole Moment (Debye)
         X       0.4167      Y       0.0448      Z      -0.0000
       Tot       0.4190
    Quadrupole Moments (Debye-Ang)
        XX     -85.0472     XY       0.5995     YY     -81.9608
        XZ      -0.0000     YZ       0.0000     ZZ     -89.0320
    Octopole Moments (Debye-Ang^2)
       XXX     -57.5805    XXY       4.1786    XYY     -26.2777
       YYY      25.9471    XXZ      -0.0000    XYZ      -0.0000
       YYZ      -0.0000    XZZ     -23.0596    YZZ       9.7662
       ZZZ      -0.0000
    Hexadecapole Moments (Debye-Ang^3)
      XXXX   -1784.5400   XXXY      62.9910   XXYY    -423.5604
      XYYY     122.2440   YYYY    -882.2785   XXXZ      -0.0000
      XXYZ       0.0000   XYYZ      -0.0000   YYYZ       0.0000
      XXZZ    -336.7634   XYZZ      38.9533   YYZZ    -181.0208
      XZZZ      -0.0000   YZZZ       0.0000   ZZZZ    -120.1530
 -----------------------------------------------------------------
 Calculating analytic gradient of the SCF energy
 Gradient of SCF Energy
            1           2           3           4           5           6
    1   0.0003615   0.0005057   0.0000847  -0.0001764  -0.0000161  -0.0007595
    2  -0.0005110  -0.0000541  -0.0004508   0.0007469   0.0004007  -0.0001317
    3   0.0000000   0.0000000  -0.0000000  -0.0000000   0.0000000  -0.0000000
 Max gradient component =       7.595E-04
 RMS gradient           =       3.500E-04
 Gradient time:  CPU 18.07 s  wall 4.64 s
 Geometry Optimization Parameters
   NAtoms,    NIC,     NZ,  NCons,   NDum,   NFix, NCnnct, MaxDiis
        6      37       0       0       0       0       0       0

 Cartesian Hessian Update
 Hessian Updated using BFGS Update


** GEOMETRY OPTIMIZATION IN DELOCALIZED INTERNAL COORDINATES **
   Searching for a Minimum

   Optimization Cycle:  22

                       Coordinates (Angstroms)
     ATOM                X               Y               Z
      1  H         1.2674486508    1.8924338289    0.0000000000
      2  Br       -1.6080880168    1.8787817704    0.0000000000
      3  I         2.6882680583   -0.4082715304    0.0000000000
      4  I        -1.0322773843   -1.4710053886    0.0000000000
      5  C         0.9912594264    0.8476006577    0.0000000000
      6  C        -0.2883181860    0.4828154812    0.0000000000
   Point Group: cs    Number of degrees of freedom:     9


   Energy is -16489.979344921

 Hessian Updated using BFGS Update

  9 Hessian modes will be used to form the next step
  Hessian Eigenvalues:
     0.049694    0.062071    0.088190    0.218231    0.249747    0.301366
     0.428152    0.578905    1.050978

 Minimum Search - Taking Simple RFO Step
 Searching for Lamda that Minimizes Along All modes
 Value Taken    Lamda =  -0.00000311
 Step Taken.  Stepsize is  0.005446

                             Maximum     Tolerance    Cnvgd?
         Gradient           0.000435      0.000300      NO
         Displacement       0.003293      0.001200      NO
         Energy change     -0.000004      0.000001      NO


 New Cartesian Coordinates Obtained by Inverse Iteration

 Displacement from previous Coordinates is:  0.004174
 ----------------------------------------------------------------
             Standard Nuclear Orientation (Angstroms)
    I     Atom           X                Y                Z
 ----------------------------------------------------------------
    1      H       1.2662223091     1.8930707711     0.0000000000
    2      Br     -1.6076842436     1.8791736321     0.0000000000
    3      I       2.6873527337    -0.4084937924     0.0000000000
    4      I      -1.0322695260    -1.4714511675     0.0000000000
    5      C       0.9920750032     0.8474357142     0.0000000000
    6      C      -0.2874037278     0.4826196617     0.0000000000
 ----------------------------------------------------------------
 Molecular Point Group                 Cs    NOp =  2
 Largest Abelian Subgroup              Cs    NOp =  2
 Nuclear Repulsion Energy =  1283.8093209488 hartrees
 There are       77 alpha and       77 beta electrons
 Applying Cartesian multipole field
    Component          Value
    ---------          -----
     (2,0,0)        1.00000E-11
     (0,2,0)        2.00000E-11
     (0,0,2)       -3.00000E-11
 Nucleus-field energy     =     0.0000000375 hartrees
 Requested basis set is 6-311++G(d,p)
 There are 84 shells and 223 basis functions
 A cutoff of  1.0D-11 yielded   2593 shell pairs
 There are     19302 function pairs (     21897 Cartesian)
 Smallest overlap matrix eigenvalue = 5.82E-05
 Guess MOs from SCF MO coefficient file

 -----------------------------------------------------------------------
  General SCF calculation program by
  Eric Jon Sundstrom, Paul Horn, Yuezhi Mao, Dmitri Zuev, Alec White,
  David Stuck, Shaama M.S., Shane Yost, Joonho Lee, David Small,
  Daniel Levine, Susi Lehtola, Hugh Burton, Evgeny Epifanovsky
 -----------------------------------------------------------------------
 Exchange:     0.2000 Hartree-Fock + 0.0800 Slater + 0.7200 B88
 Correlation:  0.1900 VWN1RPA + 0.8100 LYP
 Using SG-1 standard quadrature grid
 using 4 threads for integral computing
 -------------------------------------------------------
 OpenMP Integral computing Module                
 Release: version 2.0, May 2017, Q-Chem Inc. Pleasanton 
 -------------------------------------------------------
 -------------------------------------------------------
 OpenMP BLAS3 based DFT computing Module                
 Release: version 1.0, May 2013, Q-Chem Inc. Pittsburgh 
 -------------------------------------------------------
 A restricted SCF calculation will be
 performed using DIIS
 SCF converges when DIIS error is below 1.0e-08
 ---------------------------------------
  Cycle       Energy         DIIS error
 ---------------------------------------
    1  -16489.9793459871      1.07e-05  
    2  -16489.9793466087      6.67e-06  
    3  -16489.9793465404      7.41e-06  
    4  -16489.9793468713      9.77e-07  
    5  -16489.9793468785      3.28e-07  
    6  -16489.9793468787      1.41e-07  
    7  -16489.9793468789      5.11e-08  
    8  -16489.9793468790      5.43e-09  Convergence criterion met
 ---------------------------------------
 SCF time:   CPU 40.82s  wall 11.00s 
 SCF   energy in the final basis set =   -16489.9793468790
 Total energy in the final basis set =   -16489.9793468790

 --------------------------------------------------------------
             Orbital Energies (a.u.) and Symmetries
 --------------------------------------------------------------

 Alpha MOs, Restricted
 -- Occupied --                  
*******-1165.89 -482.85 -176.32 -176.32 -165.73 -165.72 -165.72
  1 A'    2 A'    3 A'    4 A'    5 A'    6 A'    1 A"    7 A'                 
-165.72 -165.72 -165.72  -62.51  -56.33  -56.32  -56.32  -35.82
  8 A'    2 A"    9 A'   10 A'   11 A'    3 A"   12 A'   13 A'                 
-35.815 -31.312 -31.308 -31.306 -31.306 -31.302 -31.302 -22.963
 14 A'   15 A'   16 A'    4 A"   17 A'    5 A"   18 A'   19 A'                 
-22.961 -22.961 -22.958 -22.957 -22.957 -22.957 -22.957 -22.953
  6 A"   20 A'   21 A'    7 A"   22 A'   23 A'    8 A"   24 A'                 
-22.953 -10.290 -10.248  -8.716  -6.548  -6.534  -6.534  -6.368
  9 A"   25 A'   26 A'   27 A'   28 A'   10 A"   29 A'   30 A'                 
 -6.364  -4.781  -4.776  -4.766  -4.765  -4.762  -4.761  -2.659
 31 A'   32 A'   33 A'   11 A"   34 A'   12 A"   35 A'   36 A'                 
 -2.654  -2.654  -2.643  -2.643  -2.047  -2.042  -2.042  -2.042
 13 A"   37 A'   14 A"   38 A'   39 A'   40 A'   15 A"   41 A'                 
 -2.038  -2.037  -2.029  -2.028  -2.025  -2.025  -0.866  -0.778
 16 A"   42 A'   17 A"   43 A'   44 A'   18 A"   45 A'   46 A'                 
 -0.697  -0.658  -0.548  -0.482  -0.437  -0.391  -0.367  -0.320
 47 A'   48 A'   49 A'   50 A'   51 A'   19 A"   52 A'   53 A'                 
 -0.313  -0.294  -0.292  -0.271  -0.255
 20 A"   54 A'   21 A"   55 A'   22 A"                                         
 -- Virtual --                   
 -0.075  -0.071  -0.050  -0.012   0.011   0.035   0.041   0.055
 56 A'   57 A'   23 A"   58 A'   59 A'   60 A'   61 A'   24 A"                 
  0.070   0.086   0.089   0.093   0.108   0.116   0.125   0.141
 62 A'   25 A"   63 A'   64 A'   26 A"   65 A'   66 A'   67 A'                 
  0.158   0.179   0.196   0.210   0.218   0.218   0.243   0.273
 68 A'   69 A'   70 A'   71 A'   27 A"   72 A'   28 A"   73 A'                 
  0.324   0.327   0.376   0.386   0.394   0.401   0.411   0.421
 74 A'   75 A'   29 A"   30 A"   76 A'   31 A"   77 A'   32 A"                 
  0.429   0.435   0.438   0.454   0.468   0.476   0.491   0.531
 33 A"   78 A'   79 A'   80 A'   81 A'   82 A'   34 A"   83 A'                 
  0.546   0.580   0.585   0.596   0.626   0.647   0.684   0.704
 35 A"   84 A'   36 A"   85 A'   86 A'   87 A'   88 A'   37 A"                 
  0.713   0.731   0.766   0.845   0.884   0.956   0.999   1.097
 89 A'   90 A'   91 A'   92 A'   93 A'   94 A'   95 A'   38 A"                 
  1.169   1.301   1.320   1.328   1.343   1.366   1.420   1.435
 39 A"   40 A"   96 A'   41 A"   97 A'   98 A'   99 A'   42 A"                 
  1.483   1.520   1.637   1.783   1.804   1.840   1.955   2.013
100 A'  101 A'  102 A'  103 A'   43 A"  104 A'   44 A"   45 A"                 
  2.043   2.077   2.192   2.228   2.530   2.630   2.634   2.807
105 A'  106 A'  107 A'  108 A'  109 A'  110 A'   46 A"  111 A'                 
  2.824   3.054   3.168   3.685   3.945   3.952   3.957   3.982
 47 A"  112 A'  113 A'  114 A'   48 A"  115 A'   49 A"   50 A"                 
  3.989   3.997   4.013   4.014   4.065   4.071   4.087   4.155
 51 A"  116 A'   52 A"  117 A'  118 A'   53 A"  119 A'  120 A'                 
  4.235   4.281   4.347   4.383   4.443   5.981   6.001   6.016
121 A'  122 A'  123 A'  124 A'  125 A'   54 A"   55 A"  126 A'                 
  6.041   6.050   6.120   6.616   7.539   7.581   7.659  23.385
127 A'  128 A'  129 A'  130 A'   56 A"  131 A'  132 A'  133 A'                 
 24.134  27.805  27.874  28.325  28.340  28.352  28.362  28.377
134 A'  135 A'  136 A'   57 A"   58 A"  137 A'  138 A'  139 A'                 
 28.396  28.521  28.526  28.526  28.540  28.543  28.554  28.578
140 A'   59 A"  141 A'   60 A"   61 A"  142 A'   62 A"  143 A'                 
 28.598  28.661  28.712  47.888 127.871 127.882 127.894 127.908
144 A'  145 A'  146 A'  147 A'   63 A"   64 A"  148 A'  149 A'                 
127.912 127.948 151.608 151.667 289.733 289.775 289.8841020.675
150 A'  151 A'  152 A'  153 A'   65 A"  154 A'  155 A'  156 A'                 
*******1901.830
157 A'  158 A'                                                                 

 Beta MOs, Restricted
 -- Occupied --                  
*******-1165.89 -482.85 -176.32 -176.32 -165.73 -165.72 -165.72
  1 A'    2 A'    3 A'    4 A'    5 A'    6 A'    1 A"    7 A'                 
-165.72 -165.72 -165.72  -62.51  -56.33  -56.32  -56.32  -35.82
  8 A'    2 A"    9 A'   10 A'   11 A'    3 A"   12 A'   13 A'                 
-35.815 -31.312 -31.308 -31.306 -31.306 -31.302 -31.302 -22.963
 14 A'   15 A'   16 A'    4 A"   17 A'    5 A"   18 A'   19 A'                 
-22.961 -22.961 -22.958 -22.957 -22.957 -22.957 -22.957 -22.953
  6 A"   20 A'   21 A'    7 A"   22 A'   23 A'    8 A"   24 A'                 
-22.953 -10.290 -10.248  -8.716  -6.548  -6.534  -6.534  -6.368
  9 A"   25 A'   26 A'   27 A'   28 A'   10 A"   29 A'   30 A'                 
 -6.364  -4.781  -4.776  -4.766  -4.765  -4.762  -4.761  -2.659
 31 A'   32 A'   33 A'   11 A"   34 A'   12 A"   35 A'   36 A'                 
 -2.654  -2.654  -2.643  -2.643  -2.047  -2.042  -2.042  -2.042
 13 A"   37 A'   14 A"   38 A'   39 A'   40 A'   15 A"   41 A'                 
 -2.038  -2.037  -2.029  -2.028  -2.025  -2.025  -0.866  -0.778
 16 A"   42 A'   17 A"   43 A'   44 A'   18 A"   45 A'   46 A'                 
 -0.697  -0.658  -0.548  -0.482  -0.437  -0.391  -0.367  -0.320
 47 A'   48 A'   49 A'   50 A'   51 A'   19 A"   52 A'   53 A'                 
 -0.313  -0.294  -0.292  -0.271  -0.255
 20 A"   54 A'   21 A"   55 A'   22 A"                                         
 -- Virtual --                   
 -0.075  -0.071  -0.050  -0.012   0.011   0.035   0.041   0.055
 56 A'   57 A'   23 A"   58 A'   59 A'   60 A'   61 A'   24 A"                 
  0.070   0.086   0.089   0.093   0.108   0.116   0.125   0.141
 62 A'   25 A"   63 A'   64 A'   26 A"   65 A'   66 A'   67 A'                 
  0.158   0.179   0.196   0.210   0.218   0.218   0.243   0.273
 68 A'   69 A'   70 A'   71 A'   27 A"   72 A'   28 A"   73 A'                 
  0.324   0.327   0.376   0.386   0.394   0.401   0.411   0.421
 74 A'   75 A'   29 A"   30 A"   76 A'   31 A"   77 A'   32 A"                 
  0.429   0.435   0.438   0.454   0.468   0.476   0.491   0.531
 33 A"   78 A'   79 A'   80 A'   81 A'   82 A'   34 A"   83 A'                 
  0.546   0.580   0.585   0.596   0.626   0.647   0.684   0.704
 35 A"   84 A'   36 A"   85 A'   86 A'   87 A'   88 A'   37 A"                 
  0.713   0.731   0.766   0.845   0.884   0.956   0.999   1.097
 89 A'   90 A'   91 A'   92 A'   93 A'   94 A'   95 A'   38 A"                 
  1.169   1.301   1.320   1.328   1.343   1.366   1.420   1.435
 39 A"   40 A"   96 A'   41 A"   97 A'   98 A'   99 A'   42 A"                 
  1.483   1.520   1.637   1.783   1.804   1.840   1.955   2.013
100 A'  101 A'  102 A'  103 A'   43 A"  104 A'   44 A"   45 A"                 
  2.043   2.077   2.192   2.228   2.530   2.630   2.634   2.807
105 A'  106 A'  107 A'  108 A'  109 A'  110 A'   46 A"  111 A'                 
  2.824   3.054   3.168   3.685   3.945   3.952   3.957   3.982
 47 A"  112 A'  113 A'  114 A'   48 A"  115 A'   49 A"   50 A"                 
  3.989   3.997   4.013   4.014   4.065   4.071   4.087   4.155
 51 A"  116 A'   52 A"  117 A'  118 A'   53 A"  119 A'  120 A'                 
  4.235   4.281   4.347   4.383   4.443   5.981   6.001   6.016
121 A'  122 A'  123 A'  124 A'  125 A'   54 A"   55 A"  126 A'                 
  6.041   6.050   6.120   6.616   7.539   7.581   7.659  23.385
127 A'  128 A'  129 A'  130 A'   56 A"  131 A'  132 A'  133 A'                 
 24.134  27.805  27.874  28.325  28.340  28.352  28.362  28.377
134 A'  135 A'  136 A'   57 A"   58 A"  137 A'  138 A'  139 A'                 
 28.396  28.521  28.526  28.526  28.540  28.543  28.554  28.578
140 A'   59 A"  141 A'   60 A"   61 A"  142 A'   62 A"  143 A'                 
 28.598  28.661  28.712  47.888 127.871 127.882 127.894 127.908
144 A'  145 A'  146 A'  147 A'   63 A"   64 A"  148 A'  149 A'                 
127.912 127.948 151.608 151.667 289.733 289.775 289.8841020.675
150 A'  151 A'  152 A'  153 A'   65 A"  154 A'  155 A'  156 A'                 
*******1901.830
157 A'  158 A'                                                                 
 --------------------------------------------------------------

          Ground-State Mulliken Net Atomic Charges

     Atom                 Charge (a.u.)
  ----------------------------------------
      1 H                     0.210412
      2 Br                   -0.111938
      3 I                     0.102590
      4 I                     0.137712
      5 C                    -0.254921
      6 C                    -0.083855
  ----------------------------------------
  Sum of atomic charges =     0.000000

 -----------------------------------------------------------------
                    Cartesian Multipole Moments
 -----------------------------------------------------------------
    Charge (ESU x 10^10)
                 0.0000
    Dipole Moment (Debye)
         X       0.4222      Y       0.0418      Z       0.0000
       Tot       0.4242
    Quadrupole Moments (Debye-Ang)
        XX     -85.0438     XY       0.5997     YY     -81.9620
        XZ      -0.0000     YZ      -0.0000     ZZ     -89.0316
    Octopole Moments (Debye-Ang^2)
       XXX     -57.5304    XXY       4.1689    XYY     -26.2519
       YYY      25.9718    XXZ       0.0000    XYZ       0.0000
       YYZ       0.0000    XZZ     -23.0377    YZZ       9.7765
       ZZZ       0.0000
    Hexadecapole Moments (Debye-Ang^3)
      XXXX   -1783.6384   XXXY      62.9731   XXYY    -423.4425
      XYYY     122.2053   YYYY    -882.6973   XXXZ       0.0000
      XXYZ      -0.0000   XYYZ       0.0000   YYYZ      -0.0000
      XXZZ    -336.5851   XYZZ      38.9435   YYZZ    -181.0970
      XZZZ       0.0000   YZZZ      -0.0000   ZZZZ    -120.1500
 -----------------------------------------------------------------
 Calculating analytic gradient of the SCF energy
 Gradient of SCF Energy
            1           2           3           4           5           6
    1   0.0002178   0.0003286  -0.0001731  -0.0002412   0.0002068  -0.0003390
    2  -0.0003194   0.0001554  -0.0003709   0.0005795   0.0000858  -0.0001304
    3  -0.0000000  -0.0000000  -0.0000000  -0.0000000   0.0000000   0.0000000
 Max gradient component =       5.795E-04
 RMS gradient           =       2.387E-04
 Gradient time:  CPU 17.98 s  wall 4.61 s
 Geometry Optimization Parameters
   NAtoms,    NIC,     NZ,  NCons,   NDum,   NFix, NCnnct, MaxDiis
        6      37       0       0       0       0       0       0

 Cartesian Hessian Update
 Hessian Updated using BFGS Update


** GEOMETRY OPTIMIZATION IN DELOCALIZED INTERNAL COORDINATES **
   Searching for a Minimum

   Optimization Cycle:  23

                       Coordinates (Angstroms)
     ATOM                X               Y               Z
      1  H         1.2662223091    1.8930707711    0.0000000000
      2  Br       -1.6076842436    1.8791736321    0.0000000000
      3  I         2.6873527337   -0.4084937924    0.0000000000
      4  I        -1.0322695260   -1.4714511675    0.0000000000
      5  C         0.9920750032    0.8474357142    0.0000000000
      6  C        -0.2874037278    0.4826196617    0.0000000000
   Point Group: cs    Number of degrees of freedom:     9


   Energy is -16489.979346879

 Hessian Updated using BFGS Update

  9 Hessian modes will be used to form the next step
  Hessian Eigenvalues:
     0.049643    0.050725    0.096871    0.219774    0.249659    0.299560
     0.363258    0.564125    1.049920

 Minimum Search - Taking Simple RFO Step
 Searching for Lamda that Minimizes Along All modes
 Value Taken    Lamda =   0.00000000
 Step Taken.  Stepsize is  0.002856

                             Maximum     Tolerance    Cnvgd?
         Gradient           0.000285      0.000300     YES
         Displacement       0.002447      0.001200      NO
         Energy change     -0.000002      0.000001      NO


 New Cartesian Coordinates Obtained by Inverse Iteration

 Displacement from previous Coordinates is:  0.001880
 ----------------------------------------------------------------
             Standard Nuclear Orientation (Angstroms)
    I     Atom           X                Y                Z
 ----------------------------------------------------------------
    1      H       1.2657383092     1.8934231535     0.0000000000
    2      Br     -1.6075314130     1.8796455366     0.0000000000
    3      I       2.6872861655    -0.4087286143     0.0000000000
    4      I      -1.0322203418    -1.4719549424     0.0000000000
    5      C       0.9921981485     0.8473870873     0.0000000000
    6      C      -0.2871783199     0.4825825984     0.0000000000
 ----------------------------------------------------------------
 Molecular Point Group                 Cs    NOp =  2
 Largest Abelian Subgroup              Cs    NOp =  2
 Nuclear Repulsion Energy =  1283.6901192972 hartrees
 There are       77 alpha and       77 beta electrons
 Applying Cartesian multipole field
    Component          Value
    ---------          -----
     (2,0,0)        1.00000E-11
     (0,2,0)        2.00000E-11
     (0,0,2)       -3.00000E-11
 Nucleus-field energy     =     0.0000000375 hartrees
 Requested basis set is 6-311++G(d,p)
 There are 84 shells and 223 basis functions
 A cutoff of  1.0D-11 yielded   2593 shell pairs
 There are     19302 function pairs (     21897 Cartesian)
 Smallest overlap matrix eigenvalue = 5.82E-05
 Guess MOs from SCF MO coefficient file

 -----------------------------------------------------------------------
  General SCF calculation program by
  Eric Jon Sundstrom, Paul Horn, Yuezhi Mao, Dmitri Zuev, Alec White,
  David Stuck, Shaama M.S., Shane Yost, Joonho Lee, David Small,
  Daniel Levine, Susi Lehtola, Hugh Burton, Evgeny Epifanovsky
 -----------------------------------------------------------------------
 Exchange:     0.2000 Hartree-Fock + 0.0800 Slater + 0.7200 B88
 Correlation:  0.1900 VWN1RPA + 0.8100 LYP
 Using SG-1 standard quadrature grid
 using 4 threads for integral computing
 -------------------------------------------------------
 OpenMP Integral computing Module                
 Release: version 2.0, May 2017, Q-Chem Inc. Pleasanton 
 -------------------------------------------------------
 -------------------------------------------------------
 OpenMP BLAS3 based DFT computing Module                
 Release: version 1.0, May 2013, Q-Chem Inc. Pittsburgh 
 -------------------------------------------------------
 A restricted SCF calculation will be
 performed using DIIS
 SCF converges when DIIS error is below 1.0e-08
 ---------------------------------------
  Cycle       Energy         DIIS error
 ---------------------------------------
    1  -16489.9793471538      4.32e-06  
    2  -16489.9793472350      2.94e-06  
    3  -16489.9793472278      3.12e-06  
    4  -16489.9793472895      3.15e-07  
    5  -16489.9793472900      1.20e-07  
    6  -16489.9793472903      3.60e-08  
    7  -16489.9793472905      1.84e-08  
    8  -16489.9793472905      2.92e-09  Convergence criterion met
 ---------------------------------------
 SCF time:   CPU 40.87s  wall 11.00s 
 SCF   energy in the final basis set =   -16489.9793472905
 Total energy in the final basis set =   -16489.9793472905

 --------------------------------------------------------------
             Orbital Energies (a.u.) and Symmetries
 --------------------------------------------------------------

 Alpha MOs, Restricted
 -- Occupied --                  
*******-1165.89 -482.85 -176.32 -176.32 -165.73 -165.72 -165.72
  1 A'    2 A'    3 A'    4 A'    5 A'    6 A'    1 A"    7 A'                 
-165.72 -165.72 -165.72  -62.51  -56.33  -56.32  -56.32  -35.82
  8 A'    2 A"    9 A'   10 A'   11 A'    3 A"   12 A'   13 A'                 
-35.815 -31.312 -31.308 -31.306 -31.306 -31.302 -31.302 -22.963
 14 A'   15 A'   16 A'    4 A"   17 A'    5 A"   18 A'   19 A'                 
-22.961 -22.961 -22.958 -22.957 -22.957 -22.957 -22.957 -22.953
  6 A"   20 A'   21 A'    7 A"   22 A'   23 A'    8 A"   24 A'                 
-22.953 -10.290 -10.248  -8.716  -6.548  -6.534  -6.534  -6.368
  9 A"   25 A'   26 A'   27 A'   28 A'   10 A"   29 A'   30 A'                 
 -6.364  -4.781  -4.776  -4.766  -4.765  -4.762  -4.761  -2.659
 31 A'   32 A'   33 A'   11 A"   34 A'   12 A"   35 A'   36 A'                 
 -2.654  -2.654  -2.643  -2.643  -2.047  -2.042  -2.042  -2.042
 13 A"   37 A'   14 A"   38 A'   39 A'   40 A'   15 A"   41 A'                 
 -2.038  -2.037  -2.029  -2.028  -2.025  -2.025  -0.866  -0.778
 16 A"   42 A'   17 A"   43 A'   44 A'   18 A"   45 A'   46 A'                 
 -0.697  -0.658  -0.548  -0.482  -0.437  -0.391  -0.367  -0.320
 47 A'   48 A'   49 A'   50 A'   51 A'   19 A"   52 A'   53 A'                 
 -0.313  -0.294  -0.292  -0.271  -0.255
 20 A"   54 A'   21 A"   55 A'   22 A"                                         
 -- Virtual --                   
 -0.075  -0.071  -0.050  -0.012   0.011   0.035   0.041   0.055
 56 A'   57 A'   23 A"   58 A'   59 A'   60 A'   61 A'   24 A"                 
  0.070   0.086   0.089   0.093   0.108   0.116   0.125   0.141
 62 A'   25 A"   63 A'   64 A'   26 A"   65 A'   66 A'   67 A'                 
  0.158   0.179   0.196   0.210   0.218   0.218   0.243   0.273
 68 A'   69 A'   70 A'   71 A'   27 A"   72 A'   28 A"   73 A'                 
  0.324   0.327   0.376   0.386   0.394   0.401   0.411   0.421
 74 A'   75 A'   29 A"   30 A"   76 A'   31 A"   77 A'   32 A"                 
  0.429   0.435   0.438   0.454   0.468   0.476   0.491   0.531
 33 A"   78 A'   79 A'   80 A'   81 A'   82 A'   34 A"   83 A'                 
  0.546   0.580   0.585   0.596   0.626   0.647   0.684   0.704
 35 A"   84 A'   36 A"   85 A'   86 A'   87 A'   88 A'   37 A"                 
  0.713   0.731   0.766   0.845   0.884   0.956   0.999   1.097
 89 A'   90 A'   91 A'   92 A'   93 A'   94 A'   95 A'   38 A"                 
  1.169   1.301   1.320   1.328   1.342   1.366   1.420   1.435
 39 A"   40 A"   96 A'   41 A"   97 A'   98 A'   99 A'   42 A"                 
  1.483   1.520   1.637   1.783   1.804   1.839   1.955   2.013
100 A'  101 A'  102 A'  103 A'   43 A"  104 A'   44 A"   45 A"                 
  2.043   2.077   2.192   2.228   2.530   2.630   2.634   2.807
105 A'  106 A'  107 A'  108 A'  109 A'  110 A'   46 A"  111 A'                 
  2.824   3.054   3.168   3.685   3.945   3.952   3.957   3.982
 47 A"  112 A'  113 A'  114 A'   48 A"  115 A'   49 A"   50 A"                 
  3.989   3.997   4.013   4.014   4.065   4.071   4.087   4.155
 51 A"  116 A'   52 A"  117 A'  118 A'   53 A"  119 A'  120 A'                 
  4.235   4.281   4.347   4.383   4.443   5.981   6.001   6.016
121 A'  122 A'  123 A'  124 A'  125 A'   54 A"   55 A"  126 A'                 
  6.041   6.050   6.120   6.616   7.539   7.581   7.659  23.385
127 A'  128 A'  129 A'  130 A'   56 A"  131 A'  132 A'  133 A'                 
 24.134  27.805  27.874  28.325  28.340  28.352  28.362  28.377
134 A'  135 A'  136 A'   57 A"   58 A"  137 A'  138 A'  139 A'                 
 28.396  28.521  28.526  28.526  28.540  28.543  28.554  28.578
140 A'   59 A"  141 A'   60 A"   61 A"  142 A'   62 A"  143 A'                 
 28.598  28.661  28.712  47.888 127.871 127.882 127.894 127.908
144 A'  145 A'  146 A'  147 A'   63 A"   64 A"  148 A'  149 A'                 
127.912 127.948 151.608 151.667 289.733 289.775 289.8841020.675
150 A'  151 A'  152 A'  153 A'   65 A"  154 A'  155 A'  156 A'                 
*******1901.830
157 A'  158 A'                                                                 

 Beta MOs, Restricted
 -- Occupied --                  
*******-1165.89 -482.85 -176.32 -176.32 -165.73 -165.72 -165.72
  1 A'    2 A'    3 A'    4 A'    5 A'    6 A'    1 A"    7 A'                 
-165.72 -165.72 -165.72  -62.51  -56.33  -56.32  -56.32  -35.82
  8 A'    2 A"    9 A'   10 A'   11 A'    3 A"   12 A'   13 A'                 
-35.815 -31.312 -31.308 -31.306 -31.306 -31.302 -31.302 -22.963
 14 A'   15 A'   16 A'    4 A"   17 A'    5 A"   18 A'   19 A'                 
-22.961 -22.961 -22.958 -22.957 -22.957 -22.957 -22.957 -22.953
  6 A"   20 A'   21 A'    7 A"   22 A'   23 A'    8 A"   24 A'                 
-22.953 -10.290 -10.248  -8.716  -6.548  -6.534  -6.534  -6.368
  9 A"   25 A'   26 A'   27 A'   28 A'   10 A"   29 A'   30 A'                 
 -6.364  -4.781  -4.776  -4.766  -4.765  -4.762  -4.761  -2.659
 31 A'   32 A'   33 A'   11 A"   34 A'   12 A"   35 A'   36 A'                 
 -2.654  -2.654  -2.643  -2.643  -2.047  -2.042  -2.042  -2.042
 13 A"   37 A'   14 A"   38 A'   39 A'   40 A'   15 A"   41 A'                 
 -2.038  -2.037  -2.029  -2.028  -2.025  -2.025  -0.866  -0.778
 16 A"   42 A'   17 A"   43 A'   44 A'   18 A"   45 A'   46 A'                 
 -0.697  -0.658  -0.548  -0.482  -0.437  -0.391  -0.367  -0.320
 47 A'   48 A'   49 A'   50 A'   51 A'   19 A"   52 A'   53 A'                 
 -0.313  -0.294  -0.292  -0.271  -0.255
 20 A"   54 A'   21 A"   55 A'   22 A"                                         
 -- Virtual --                   
 -0.075  -0.071  -0.050  -0.012   0.011   0.035   0.041   0.055
 56 A'   57 A'   23 A"   58 A'   59 A'   60 A'   61 A'   24 A"                 
  0.070   0.086   0.089   0.093   0.108   0.116   0.125   0.141
 62 A'   25 A"   63 A'   64 A'   26 A"   65 A'   66 A'   67 A'                 
  0.158   0.179   0.196   0.210   0.218   0.218   0.243   0.273
 68 A'   69 A'   70 A'   71 A'   27 A"   72 A'   28 A"   73 A'                 
  0.324   0.327   0.376   0.386   0.394   0.401   0.411   0.421
 74 A'   75 A'   29 A"   30 A"   76 A'   31 A"   77 A'   32 A"                 
  0.429   0.435   0.438   0.454   0.468   0.476   0.491   0.531
 33 A"   78 A'   79 A'   80 A'   81 A'   82 A'   34 A"   83 A'                 
  0.546   0.580   0.585   0.596   0.626   0.647   0.684   0.704
 35 A"   84 A'   36 A"   85 A'   86 A'   87 A'   88 A'   37 A"                 
  0.713   0.731   0.766   0.845   0.884   0.956   0.999   1.097
 89 A'   90 A'   91 A'   92 A'   93 A'   94 A'   95 A'   38 A"                 
  1.169   1.301   1.320   1.328   1.342   1.366   1.420   1.435
 39 A"   40 A"   96 A'   41 A"   97 A'   98 A'   99 A'   42 A"                 
  1.483   1.520   1.637   1.783   1.804   1.839   1.955   2.013
100 A'  101 A'  102 A'  103 A'   43 A"  104 A'   44 A"   45 A"                 
  2.043   2.077   2.192   2.228   2.530   2.630   2.634   2.807
105 A'  106 A'  107 A'  108 A'  109 A'  110 A'   46 A"  111 A'                 
  2.824   3.054   3.168   3.685   3.945   3.952   3.957   3.982
 47 A"  112 A'  113 A'  114 A'   48 A"  115 A'   49 A"   50 A"                 
  3.989   3.997   4.013   4.014   4.065   4.071   4.087   4.155
 51 A"  116 A'   52 A"  117 A'  118 A'   53 A"  119 A'  120 A'                 
  4.235   4.281   4.347   4.383   4.443   5.981   6.001   6.016
121 A'  122 A'  123 A'  124 A'  125 A'   54 A"   55 A"  126 A'                 
  6.041   6.050   6.120   6.616   7.539   7.581   7.659  23.385
127 A'  128 A'  129 A'  130 A'   56 A"  131 A'  132 A'  133 A'                 
 24.134  27.805  27.874  28.325  28.340  28.352  28.362  28.377
134 A'  135 A'  136 A'   57 A"   58 A"  137 A'  138 A'  139 A'                 
 28.396  28.521  28.526  28.526  28.540  28.543  28.554  28.578
140 A'   59 A"  141 A'   60 A"   61 A"  142 A'   62 A"  143 A'                 
 28.598  28.661  28.712  47.888 127.871 127.882 127.894 127.908
144 A'  145 A'  146 A'  147 A'   63 A"   64 A"  148 A'  149 A'                 
127.912 127.948 151.608 151.667 289.733 289.775 289.8841020.675
150 A'  151 A'  152 A'  153 A'   65 A"  154 A'  155 A'  156 A'                 
*******1901.830
157 A'  158 A'                                                                 
 --------------------------------------------------------------

          Ground-State Mulliken Net Atomic Charges

     Atom                 Charge (a.u.)
  ----------------------------------------
      1 H                     0.210294
      2 Br                   -0.112028
      3 I                     0.102668
      4 I                     0.137626
      5 C                    -0.255056
      6 C                    -0.083503
  ----------------------------------------
  Sum of atomic charges =     0.000000

 -----------------------------------------------------------------
                    Cartesian Multipole Moments
 -----------------------------------------------------------------
    Charge (ESU x 10^10)
                 0.0000
    Dipole Moment (Debye)
         X       0.4239      Y       0.0409      Z      -0.0000
       Tot       0.4259
    Quadrupole Moments (Debye-Ang)
        XX     -85.0444     XY       0.5990     YY     -81.9597
        XZ      -0.0000     YZ       0.0000     ZZ     -89.0331
    Octopole Moments (Debye-Ang^2)
       XXX     -57.5295    XXY       4.1725    XYY     -26.2532
       YYY      26.0033    XXZ      -0.0000    XYZ      -0.0000
       YYZ      -0.0000    XZZ     -23.0386    YZZ       9.7880
       ZZZ      -0.0000
    Hexadecapole Moments (Debye-Ang^3)
      XXXX   -1783.5214   XXXY      63.0003   XXYY    -423.4872
      XYYY     122.2357   YYYY    -883.1234   XXXZ      -0.0000
      XXYZ      -0.0000   XYYZ       0.0000   YYYZ      -0.0000
      XXZZ    -336.5630   XYZZ      38.9570   YYZZ    -181.1823
      XZZZ      -0.0000   YZZZ       0.0000   ZZZZ    -120.1536
 -----------------------------------------------------------------
 Calculating analytic gradient of the SCF energy
 Gradient of SCF Energy
            1           2           3           4           5           6
    1   0.0001861   0.0002424  -0.0001824  -0.0002765   0.0001393  -0.0001088
    2  -0.0001531   0.0002966  -0.0004002   0.0004176  -0.0000860  -0.0000750
    3  -0.0000000  -0.0000000  -0.0000000  -0.0000000   0.0000000   0.0000000
 Max gradient component =       4.176E-04
 RMS gradient           =       1.963E-04
 Gradient time:  CPU 18.04 s  wall 4.63 s
 Geometry Optimization Parameters
   NAtoms,    NIC,     NZ,  NCons,   NDum,   NFix, NCnnct, MaxDiis
        6      37       0       0       0       0       0       0

 Cartesian Hessian Update
 Hessian Updated using BFGS Update


** GEOMETRY OPTIMIZATION IN DELOCALIZED INTERNAL COORDINATES **
   Searching for a Minimum

   Optimization Cycle:  24

                       Coordinates (Angstroms)
     ATOM                X               Y               Z
      1  H         1.2657383092    1.8934231535    0.0000000000
      2  Br       -1.6075314130    1.8796455366    0.0000000000
      3  I         2.6872861655   -0.4087286143    0.0000000000
      4  I        -1.0322203418   -1.4719549424    0.0000000000
      5  C         0.9921981485    0.8473870873    0.0000000000
      6  C        -0.2871783199    0.4825825984    0.0000000000
   Point Group: cs    Number of degrees of freedom:     9


   Energy is -16489.979347290

 Hessian Updated using BFGS Update

  9 Hessian modes will be used to form the next step
  Hessian Eigenvalues:
     0.044085    0.052796    0.102827    0.219927    0.249399    0.274163
     0.305382    0.572490    1.037094

 Minimum Search - Taking Simple RFO Step
 Searching for Lamda that Minimizes Along All modes
 Value Taken    Lamda =   0.00000000
 Step Taken.  Stepsize is  0.001142

                             Maximum     Tolerance    Cnvgd?
         Gradient           0.000108      0.000300     YES
         Displacement       0.000741      0.001200     YES
         Energy change     -0.000000      0.000001     YES


                       Distance Matrix (Angstroms)
             H (  1)   Br(  2)   I (  3)   I (  4)   C (  5)
   Br(  2)  2.873303
   I (  3)  2.705679  4.866427
   I (  4)  4.075093  3.400619  3.868485
   C (  5)  1.081210  2.797168  2.109775  3.078574
   C (  6)  2.098099  1.922269  3.105137  2.091723  1.330371

 Final energy is   -16489.979347290460     


 ******************************
 **  OPTIMIZATION CONVERGED  **
 ******************************

                       Coordinates (Angstroms)
     ATOM                X               Y               Z
      1  H         1.2657383092    1.8934231535    0.0000000000
      2  Br       -1.6075314130    1.8796455366    0.0000000000
      3  I         2.6872861655   -0.4087286143    0.0000000000
      4  I        -1.0322203418   -1.4719549424    0.0000000000
      5  C         0.9921981485    0.8473870873    0.0000000000
      6  C        -0.2871783199    0.4825825984    0.0000000000

Z-matrix Print:
$molecule
0 1
I 
C  1 2.091723
C  2 1.330371 1 126.781236
H  3 1.081210 2 120.569875 1 -180.000000 0
Br 2 1.922269 1 115.750833 3 -180.000000 0
I  3 2.109775 2 127.545246 1 -0.000000 0
$end


 --------------------------------------------------------------
             Orbital Energies (a.u.) and Symmetries
 --------------------------------------------------------------

 Alpha MOs, Restricted
 -- Occupied --                  
*******-1165.89 -482.85 -176.32 -176.32 -165.73 -165.72 -165.72
  1 A'    2 A'    3 A'    4 A'    5 A'    6 A'    1 A"    7 A'                 
-165.72 -165.72 -165.72  -62.51  -56.33  -56.32  -56.32  -35.82
  8 A'    2 A"    9 A'   10 A'   11 A'    3 A"   12 A'   13 A'                 
-35.815 -31.312 -31.308 -31.306 -31.306 -31.302 -31.302 -22.963
 14 A'   15 A'   16 A'    4 A"   17 A'    5 A"   18 A'   19 A'                 
-22.961 -22.961 -22.958 -22.957 -22.957 -22.957 -22.957 -22.953
  6 A"   20 A'   21 A'    7 A"   22 A'   23 A'    8 A"   24 A'                 
-22.953 -10.290 -10.248  -8.716  -6.548  -6.534  -6.534  -6.368
  9 A"   25 A'   26 A'   27 A'   28 A'   10 A"   29 A'   30 A'                 
 -6.364  -4.781  -4.776  -4.766  -4.765  -4.762  -4.761  -2.659
 31 A'   32 A'   33 A'   11 A"   34 A'   12 A"   35 A'   36 A'                 
 -2.654  -2.654  -2.643  -2.643  -2.047  -2.042  -2.042  -2.042
 13 A"   37 A'   14 A"   38 A'   39 A'   40 A'   15 A"   41 A'                 
 -2.038  -2.037  -2.029  -2.028  -2.025  -2.025  -0.866  -0.778
 16 A"   42 A'   17 A"   43 A'   44 A'   18 A"   45 A'   46 A'                 
 -0.697  -0.658  -0.548  -0.482  -0.437  -0.391  -0.367  -0.320
 47 A'   48 A'   49 A'   50 A'   51 A'   19 A"   52 A'   53 A'                 
 -0.313  -0.294  -0.292  -0.271  -0.255
 20 A"   54 A'   21 A"   55 A'   22 A"                                         
 -- Virtual --                   
 -0.075  -0.071  -0.050  -0.012   0.011   0.035   0.041   0.055
 56 A'   57 A'   23 A"   58 A'   59 A'   60 A'   61 A'   24 A"                 
  0.070   0.086   0.089   0.093   0.108   0.116   0.125   0.141
 62 A'   25 A"   63 A'   64 A'   26 A"   65 A'   66 A'   67 A'                 
  0.158   0.179   0.196   0.210   0.218   0.218   0.243   0.273
 68 A'   69 A'   70 A'   71 A'   27 A"   72 A'   28 A"   73 A'                 
  0.324   0.327   0.376   0.386   0.394   0.401   0.411   0.421
 74 A'   75 A'   29 A"   30 A"   76 A'   31 A"   77 A'   32 A"                 
  0.429   0.435   0.438   0.454   0.468   0.476   0.491   0.531
 33 A"   78 A'   79 A'   80 A'   81 A'   82 A'   34 A"   83 A'                 
  0.546   0.580   0.585   0.596   0.626   0.647   0.684   0.704
 35 A"   84 A'   36 A"   85 A'   86 A'   87 A'   88 A'   37 A"                 
  0.713   0.731   0.766   0.845   0.884   0.956   0.999   1.097
 89 A'   90 A'   91 A'   92 A'   93 A'   94 A'   95 A'   38 A"                 
  1.169   1.301   1.320   1.328   1.342   1.366   1.420   1.435
 39 A"   40 A"   96 A'   41 A"   97 A'   98 A'   99 A'   42 A"                 
  1.483   1.520   1.637   1.783   1.804   1.839   1.955   2.013
100 A'  101 A'  102 A'  103 A'   43 A"  104 A'   44 A"   45 A"                 
  2.043   2.077   2.192   2.228   2.530   2.630   2.634   2.807
105 A'  106 A'  107 A'  108 A'  109 A'  110 A'   46 A"  111 A'                 
  2.824   3.054   3.168   3.685   3.945   3.952   3.957   3.982
 47 A"  112 A'  113 A'  114 A'   48 A"  115 A'   49 A"   50 A"                 
  3.989   3.997   4.013   4.014   4.065   4.071   4.087   4.155
 51 A"  116 A'   52 A"  117 A'  118 A'   53 A"  119 A'  120 A'                 
  4.235   4.281   4.347   4.383   4.443   5.981   6.001   6.016
121 A'  122 A'  123 A'  124 A'  125 A'   54 A"   55 A"  126 A'                 
  6.041   6.050   6.120   6.616   7.539   7.581   7.659  23.385
127 A'  128 A'  129 A'  130 A'   56 A"  131 A'  132 A'  133 A'                 
 24.134  27.805  27.874  28.325  28.340  28.352  28.362  28.377
134 A'  135 A'  136 A'   57 A"   58 A"  137 A'  138 A'  139 A'                 
 28.396  28.521  28.526  28.526  28.540  28.543  28.554  28.578
140 A'   59 A"  141 A'   60 A"   61 A"  142 A'   62 A"  143 A'                 
 28.598  28.661  28.712  47.888 127.871 127.882 127.894 127.908
144 A'  145 A'  146 A'  147 A'   63 A"   64 A"  148 A'  149 A'                 
127.912 127.948 151.608 151.667 289.733 289.775 289.8841020.675
150 A'  151 A'  152 A'  153 A'   65 A"  154 A'  155 A'  156 A'                 
*******1901.830
157 A'  158 A'                                                                 

 Beta MOs, Restricted
 -- Occupied --                  
*******-1165.89 -482.85 -176.32 -176.32 -165.73 -165.72 -165.72
  1 A'    2 A'    3 A'    4 A'    5 A'    6 A'    1 A"    7 A'                 
-165.72 -165.72 -165.72  -62.51  -56.33  -56.32  -56.32  -35.82
  8 A'    2 A"    9 A'   10 A'   11 A'    3 A"   12 A'   13 A'                 
-35.815 -31.312 -31.308 -31.306 -31.306 -31.302 -31.302 -22.963
 14 A'   15 A'   16 A'    4 A"   17 A'    5 A"   18 A'   19 A'                 
-22.961 -22.961 -22.958 -22.957 -22.957 -22.957 -22.957 -22.953
  6 A"   20 A'   21 A'    7 A"   22 A'   23 A'    8 A"   24 A'                 
-22.953 -10.290 -10.248  -8.716  -6.548  -6.534  -6.534  -6.368
  9 A"   25 A'   26 A'   27 A'   28 A'   10 A"   29 A'   30 A'                 
 -6.364  -4.781  -4.776  -4.766  -4.765  -4.762  -4.761  -2.659
 31 A'   32 A'   33 A'   11 A"   34 A'   12 A"   35 A'   36 A'                 
 -2.654  -2.654  -2.643  -2.643  -2.047  -2.042  -2.042  -2.042
 13 A"   37 A'   14 A"   38 A'   39 A'   40 A'   15 A"   41 A'                 
 -2.038  -2.037  -2.029  -2.028  -2.025  -2.025  -0.866  -0.778
 16 A"   42 A'   17 A"   43 A'   44 A'   18 A"   45 A'   46 A'                 
 -0.697  -0.658  -0.548  -0.482  -0.437  -0.391  -0.367  -0.320
 47 A'   48 A'   49 A'   50 A'   51 A'   19 A"   52 A'   53 A'                 
 -0.313  -0.294  -0.292  -0.271  -0.255
 20 A"   54 A'   21 A"   55 A'   22 A"                                         
 -- Virtual --                   
 -0.075  -0.071  -0.050  -0.012   0.011   0.035   0.041   0.055
 56 A'   57 A'   23 A"   58 A'   59 A'   60 A'   61 A'   24 A"                 
  0.070   0.086   0.089   0.093   0.108   0.116   0.125   0.141
 62 A'   25 A"   63 A'   64 A'   26 A"   65 A'   66 A'   67 A'                 
  0.158   0.179   0.196   0.210   0.218   0.218   0.243   0.273
 68 A'   69 A'   70 A'   71 A'   27 A"   72 A'   28 A"   73 A'                 
  0.324   0.327   0.376   0.386   0.394   0.401   0.411   0.421
 74 A'   75 A'   29 A"   30 A"   76 A'   31 A"   77 A'   32 A"                 
  0.429   0.435   0.438   0.454   0.468   0.476   0.491   0.531
 33 A"   78 A'   79 A'   80 A'   81 A'   82 A'   34 A"   83 A'                 
  0.546   0.580   0.585   0.596   0.626   0.647   0.684   0.704
 35 A"   84 A'   36 A"   85 A'   86 A'   87 A'   88 A'   37 A"                 
  0.713   0.731   0.766   0.845   0.884   0.956   0.999   1.097
 89 A'   90 A'   91 A'   92 A'   93 A'   94 A'   95 A'   38 A"                 
  1.169   1.301   1.320   1.328   1.342   1.366   1.420   1.435
 39 A"   40 A"   96 A'   41 A"   97 A'   98 A'   99 A'   42 A"                 
  1.483   1.520   1.637   1.783   1.804   1.839   1.955   2.013
100 A'  101 A'  102 A'  103 A'   43 A"  104 A'   44 A"   45 A"                 
  2.043   2.077   2.192   2.228   2.530   2.630   2.634   2.807
105 A'  106 A'  107 A'  108 A'  109 A'  110 A'   46 A"  111 A'                 
  2.824   3.054   3.168   3.685   3.945   3.952   3.957   3.982
 47 A"  112 A'  113 A'  114 A'   48 A"  115 A'   49 A"   50 A"                 
  3.989   3.997   4.013   4.014   4.065   4.071   4.087   4.155
 51 A"  116 A'   52 A"  117 A'  118 A'   53 A"  119 A'  120 A'                 
  4.235   4.281   4.347   4.383   4.443   5.981   6.001   6.016
121 A'  122 A'  123 A'  124 A'  125 A'   54 A"   55 A"  126 A'                 
  6.041   6.050   6.120   6.616   7.539   7.581   7.659  23.385
127 A'  128 A'  129 A'  130 A'   56 A"  131 A'  132 A'  133 A'                 
 24.134  27.805  27.874  28.325  28.340  28.352  28.362  28.377
134 A'  135 A'  136 A'   57 A"   58 A"  137 A'  138 A'  139 A'                 
 28.396  28.521  28.526  28.526  28.540  28.543  28.554  28.578
140 A'   59 A"  141 A'   60 A"   61 A"  142 A'   62 A"  143 A'                 
 28.598  28.661  28.712  47.888 127.871 127.882 127.894 127.908
144 A'  145 A'  146 A'  147 A'   63 A"   64 A"  148 A'  149 A'                 
127.912 127.948 151.608 151.667 289.733 289.775 289.8841020.675
150 A'  151 A'  152 A'  153 A'   65 A"  154 A'  155 A'  156 A'                 
*******1901.830
157 A'  158 A'                                                                 
 --------------------------------------------------------------

          Ground-State Mulliken Net Atomic Charges

     Atom                 Charge (a.u.)
  ----------------------------------------
      1 H                     0.210294
      2 Br                   -0.112028
      3 I                     0.102668
      4 I                     0.137626
      5 C                    -0.255056
      6 C                    -0.083503
  ----------------------------------------
  Sum of atomic charges =     0.000000

 -----------------------------------------------------------------
                    Cartesian Multipole Moments
 -----------------------------------------------------------------
    Charge (ESU x 10^10)
                 0.0000
    Dipole Moment (Debye)
         X       0.4239      Y       0.0409      Z      -0.0000
       Tot       0.4259
    Quadrupole Moments (Debye-Ang)
        XX     -85.0444     XY       0.5990     YY     -81.9597
        XZ      -0.0000     YZ       0.0000     ZZ     -89.0331
    Octopole Moments (Debye-Ang^2)
       XXX     -57.5295    XXY       4.1725    XYY     -26.2532
       YYY      26.0033    XXZ      -0.0000    XYZ      -0.0000
       YYZ      -0.0000    XZZ     -23.0386    YZZ       9.7880
       ZZZ      -0.0000
    Hexadecapole Moments (Debye-Ang^3)
      XXXX   -1783.5214   XXXY      63.0003   XXYY    -423.4872
      XYYY     122.2357   YYYY    -883.1234   XXXZ      -0.0000
      XXYZ      -0.0000   XYYZ       0.0000   YYYZ      -0.0000
      XXZZ    -336.5630   XYZZ      38.9570   YYZZ    -181.1823
      XZZZ      -0.0000   YZZZ       0.0000   ZZZZ    -120.1536
 -----------------------------------------------------------------
Archival summary:
1\1\TWL01\OPT\ProcedureUnspecified\BasisUnspecified\2r121\taweetha\TueAug2805:59:532018TueAug2805:59:532018\0\\#,OPT,ProcedureUnspecified,BasisUnspecified,\\0,1\I\C,1,2.09172\C,2,1.33037,1,126.781\H,3,1.08121,2,120.57,1,-180,0\Br,2,1.92227,1,115.751,3,-180,0\I,3,2.10977,2,127.545,1,-0,0\\\@

 Total job time:  488.79s(wall), 1845.37s(cpu) 
 Tue Aug 28 05:59:53 2018

        *************************************************************
        *                                                           *
        *  Thank you very much for using Q-Chem.  Have a nice day.  *
        *                                                           *
        *************************************************************


 
User input: 2 of 2 
 
Q-Chem Developer Version!
                  Welcome to Q-Chem
     A Quantum Leap Into The Future Of Chemistry


 Q-Chem 5.1, Q-Chem, Inc., Pleasanton, CA (2018)

 Yihan Shao,  Zhengting Gan,  E. Epifanovsky,  A. T. B. Gilbert,  M. Wormit,  
 J. Kussmann,  A. W. Lange,  A. Behn,  Jia Deng,  Xintian Feng,  D. Ghosh,  
 M. Goldey,  P. R. Horn,  L. D. Jacobson,  I. Kaliman,  T. Kus,  A. Landau,  
 Jie Liu,  E. I. Proynov,  R. M. Richard,  R. P. Steele,  E. J. Sundstrom,  
 H. L. Woodcock III,  P. M. Zimmerman,  D. Zuev,  B. Albrecht,  E. Alguire,  
 S. A. Baeppler,  D. Barton,  Z. Benda,  Y. A. Bernard,  E. J. Berquist,  
 K. B. Bravaya,  H. Burton,  D. Casanova,  Chun-Min Chang,  Yunqing Chen,  
 A. Chien,  K. D. Closser,  M. P. Coons,  S. Coriani,  S. Dasgupta,  
 A. L. Dempwolff,  M. Diedenhofen,  Hainam Do,  R. G. Edgar,  Po-Tung Fang,  
 S. Faraji,  S. Fatehi,  Qingguo Feng,  K. D. Fenk,  J. Fosso-Tande,  
 Qinghui Ge,  A. Ghysels,  G. Gidofalvi,  J. Gomes,  J. Gonthier,  A. Gunina,  
 D. Hait,  M. W. D. Hanson-Heine,  P. H. P. Harbach,  A. W. Hauser,  
 J. E. Herr,  E. G. Hohenstein,  Z. C. Holden,  Kerwin Hui,  B. C. Huynh,  
 T.-C. Jagau,  Hyunjun Ji,  B. Kaduk,  K. Khistyaev,  Jaehoon Kim,  
 P. Klunzinger,  K. Koh,  D. Kosenkov,  L. Koulias,  T. Kowalczyk,  
 C. M. Krauter,  A. Kunitsa,  Ka Un Lao,  A. Laurent,  K. V. Lawler,  
 Joonho Lee,  D. Lefrancois,  S. Lehtola,  D. S. Levine,  Yi-Pei Li,  
 You-Sheng Lin,  Fenglai Liu,  E. Livshits,  A. Luenser,  P. Manohar,  
 E. Mansoor,  S. F. Manzer,  Shan-Ping Mao,  Yuezhi Mao,  N. Mardirossian,  
 A. V. Marenich,  T. Markovich,  L. A. Martinez-Martinez,  S. A. Maurer,  
 N. J. Mayhall,  S. C. McKenzie,  J.-M. Mewes,  A. F. Morrison,  
 J. W. Mullinax,  K. Nanda,  T. S. Nguyen-Beck,  R. Olivares-Amaya,  
 J. A. Parkhill,  T. M. Perrine,  F. Plasser,  P. Pokhilko,  S. Prager,  
 A. Prociuk,  E. Ramos,  D. R. Rehn,  F. Rob,  M. Schneider,  N. Sergueev,  
 S. M. Sharada,  S. Sharma,  D. W. Small,  T. Stauch,  T. Stein,  
 Yu-Chuan Su,  A. J. W. Thom,  A. Tkatchenko,  T. Tsuchimochi,  N. M. Tubman,  
 L. Vogt,  M. L. Vidal,  O. Vydrov,  M. A. Watson,  J. Wenzel,  
 M. de Wergifosse,  T. A. Wesolowski,  A. White,  J. Witte,  A. Yamada,  
 Jun Yang,  K. Yao,  S. Yeganeh,  S. R. Yost,  Zhi-Qiang You,  A. Zech,  
 Igor Ying Zhang,  Xing Zhang,  Yan Zhao,  Ying Zhu,  B. R. Brooks,
[truncated: 32,603 more chars]
