# Supplementary material for: Geometric and energetic data from ab initio calculations of haloethene, haloimine, halomethylenephosphine, haloiminophosphine, halodiazene, halodiphosphene and halocyclopropane
Source: Data Brief. 2019 Nov 2;27:104738. doi: 10.1016/j.dib.2019.104738 (PMC6861602; doi:10.1016/j.dib.2019.104738)
Supplement: Multimedia component 2 [file mmc2.zip › CC/B3LYP/HICCClBr.out]

Q-Chem Developer Version!
                  Welcome to Q-Chem
     A Quantum Leap Into The Future Of Chemistry


 Q-Chem 5.1, Q-Chem, Inc., Pleasanton, CA (2018)

 Yihan Shao,  Zhengting Gan,  E. Epifanovsky,  A. T. B. Gilbert,  M. Wormit,  
 J. Kussmann,  A. W. Lange,  A. Behn,  Jia Deng,  Xintian Feng,  D. Ghosh,  
 M. Goldey,  P. R. Horn,  L. D. Jacobson,  I. Kaliman,  T. Kus,  A. Landau,  
 Jie Liu,  E. I. Proynov,  R. M. Richard,  R. P. Steele,  E. J. Sundstrom,  
 H. L. Woodcock III,  P. M. Zimmerman,  D. Zuev,  B. Albrecht,  E. Alguire,  
 S. A. Baeppler,  D. Barton,  Z. Benda,  Y. A. Bernard,  E. J. Berquist,  
 K. B. Bravaya,  H. Burton,  D. Casanova,  Chun-Min Chang,  Yunqing Chen,  
 A. Chien,  K. D. Closser,  M. P. Coons,  S. Coriani,  S. Dasgupta,  
 A. L. Dempwolff,  M. Diedenhofen,  Hainam Do,  R. G. Edgar,  Po-Tung Fang,  
 S. Faraji,  S. Fatehi,  Qingguo Feng,  K. D. Fenk,  J. Fosso-Tande,  
 Qinghui Ge,  A. Ghysels,  G. Gidofalvi,  J. Gomes,  J. Gonthier,  A. Gunina,  
 D. Hait,  M. W. D. Hanson-Heine,  P. H. P. Harbach,  A. W. Hauser,  
 J. E. Herr,  E. G. Hohenstein,  Z. C. Holden,  Kerwin Hui,  B. C. Huynh,  
 T.-C. Jagau,  Hyunjun Ji,  B. Kaduk,  K. Khistyaev,  Jaehoon Kim,  
 P. Klunzinger,  K. Koh,  D. Kosenkov,  L. Koulias,  T. Kowalczyk,  
 C. M. Krauter,  A. Kunitsa,  Ka Un Lao,  A. Laurent,  K. V. Lawler,  
 Joonho Lee,  D. Lefrancois,  S. Lehtola,  D. S. Levine,  Yi-Pei Li,  
 You-Sheng Lin,  Fenglai Liu,  E. Livshits,  A. Luenser,  P. Manohar,  
 E. Mansoor,  S. F. Manzer,  Shan-Ping Mao,  Yuezhi Mao,  N. Mardirossian,  
 A. V. Marenich,  T. Markovich,  L. A. Martinez-Martinez,  S. A. Maurer,  
 N. J. Mayhall,  S. C. McKenzie,  J.-M. Mewes,  A. F. Morrison,  
 J. W. Mullinax,  K. Nanda,  T. S. Nguyen-Beck,  R. Olivares-Amaya,  
 J. A. Parkhill,  T. M. Perrine,  F. Plasser,  P. Pokhilko,  S. Prager,  
 A. Prociuk,  E. Ramos,  D. R. Rehn,  F. Rob,  M. Schneider,  N. Sergueev,  
 S. M. Sharada,  S. Sharma,  D. W. Small,  T. Stauch,  T. Stein,  
 Yu-Chuan Su,  A. J. W. Thom,  A. Tkatchenko,  T. Tsuchimochi,  N. M. Tubman,  
 L. Vogt,  M. L. Vidal,  O. Vydrov,  M. A. Watson,  J. Wenzel,  
 M. de Wergifosse,  T. A. Wesolowski,  A. White,  J. Witte,  A. Yamada,  
 Jun Yang,  K. Yao,  S. Yeganeh,  S. R. Yost,  Zhi-Qiang You,  A. Zech,  
 Igor Ying Zhang,  Xing Zhang,  Yan Zhao,  Ying Zhu,  B. R. Brooks,  
 G. K. L. Chan,  C. J. Cramer,  M. S. Gordon,  W. J. Hehre,  A. Klamt,  
 M. W. Schmidt,  C. D. Sherrill,  D. G. Truhlar,  A. Aspuru-Guzik,  R. Baer,  
 A. T. Bell,  N. A. Besley,  Jeng-Da Chai,  A. E. DePrince, III,  
 R. A. DiStasio Jr.,  A. Dreuw,  B. D. Dunietz,  T. R. Furlani,  
 Chao-Ping Hsu,  Yousung Jung,  Jing Kong,  D. S. Lambrecht,  WanZhen Liang,  
 C. Ochsenfeld,  V. A. Rassolov,  L. V. Slipchenko,  J. E. Subotnik,  
 T. Van Voorhis,  J. M. Herbert,  A. I. Krylov,  P. M. W. Gill,  M. Head-Gordon

 Contributors to earlier versions of Q-Chem not listed above: 
 R. D. Adamson,  B. Austin,  J. Baker,  G. J. O. Beran,  K. Brandhorst,  
 S. T. Brown,  E. F. C. Byrd,  A. K. Chakraborty,  C.-L. Cheng,  
 Siu Hung Chien,  D. M. Chipman,  D. L. Crittenden,  H. Dachsel,  
 R. J. Doerksen,  A. D. Dutoi,  L. Fusti-Molnar,  W. A. Goddard III,  
 A. Golubeva-Zadorozhnaya,  S. R. Gwaltney,  G. Hawkins,  A. Heyden,  
 S. Hirata,  G. Kedziora,  F. J. Keil,  C. Kelley,  Jihan Kim,  R. A. King,  
 R. Z. Khaliullin,  P. P. Korambath,  W. Kurlancheek,  A. M. Lee,  M. S. Lee,  
 S. V. Levchenko,  Ching Yeh Lin,  D. Liotard,  R. C. Lochan,  I. Lotan,  
 P. E. Maslen,  N. Nair,  D. P. O'Neill,  D. Neuhauser,  E. Neuscamman,  
 C. M. Oana,  R. Olson,  B. Peters,  R. Peverati,  P. A. Pieniazek,  
 Y. M. Rhee,  J. Ritchie,  M. A. Rohrdanz,  E. Rosta,  N. J. Russ,  
 H. F. Schaefer III,  N. E. Schultz,  N. Shenvi,  A. C. Simmonett,  A. Sodt,  
 D. Stuck,  K. S. Thanthiriwatte,  V. Vanovschi,  Tao Wang,  A. Warshel,  
 C. F. Williams,  Q. Wu,  X. Xu,  W. Zhang

 Please cite Q-Chem as follows:
 Y. Shao et al., Mol. Phys. 113, 184-215 (2015)
 DOI: 10.1080/00268976.2014.952696

 Q-Chem 5.1.1 for Intel X86 EM64T Linux

 Parts of Q-Chem use Armadillo 8.300.2 (Tropical Shenanigans).
 http://arma.sourceforge.net/

 Q-Chem begins on Tue Aug 28 23:01:33 2018  

Host: 
0

     Scratch files written to /scratch/taweetham/qchem28047//
Input Ideriv = 2
Curr. Ideriv = -1
Max.  Ideriv = 2

Checking the input file for inconsistencies... 	...done.

--------------------------------------------------------------
User input:
--------------------------------------------------------------
HClIBr.inp
$molecule
0 1
I 
C  1 2.091859
H  2 1.080812 1 113.207999
C  2 1.330331 1 127.269012 3 -180.000000 0
Cl 4 1.749836 2 119.523695 1 -180.000000 0
Br 4 1.894411 2 125.808462 1 -0.000000 0
$end

$rem
   JOB_TYPE		OPTIMIZATION
   BASIS		6-311++G**
   EXCHANGE		B3LYP
$end

--------------------------------------------------------------
 ----------------------------------------------------------------
             Standard Nuclear Orientation (Angstroms)
    I     Atom           X                Y                Z
 ----------------------------------------------------------------
    1      I       1.9265248343     0.0569588063    -0.0000000000
    2      C       0.1168105197     1.1061528662    -0.0000000000
    3      H       0.2465679033     2.1791475543    -0.0000000000
    4      C      -1.1111174749     0.5943194855    -0.0000000000
    5      Cl     -2.4928485841     1.6679791936    -0.0000000000
    6      Br     -1.5430890418    -1.2501841340     0.0000000000
 ----------------------------------------------------------------
 Molecular Point Group                 Cs    NOp =  2
 Largest Abelian Subgroup              Cs    NOp =  2
 Nuclear Repulsion Energy =   789.1499520942 hartrees
 There are       59 alpha and       59 beta electrons
 Requested basis set is 6-311++G(d,p)
 There are 73 shells and 191 basis functions

 Total QAlloc Memory Limit   2000 MB
 Mega-Array Size       188 MB
 MEM_STATIC part       192 MB
 A cutoff of  1.0D-11 yielded   2112 shell pairs
 There are     15439 function pairs (     17266 Cartesian)
 Smallest overlap matrix eigenvalue = 4.28E-05

 Scale SEOQF with 1.000000e-01/1.000000e-01/1.000000e-01

 Standard Electronic Orientation quadrupole field applied
 Nucleus-field energy     =     0.0000000224 hartrees
 Guess from superposition of atomic densities
 Warning:  Energy on first SCF cycle will be non-variational
 SAD guess density has 118.000000 electrons

 -----------------------------------------------------------------------
  General SCF calculation program by
  Eric Jon Sundstrom, Paul Horn, Yuezhi Mao, Dmitri Zuev, Alec White,
  David Stuck, Shaama M.S., Shane Yost, Joonho Lee, David Small,
  Daniel Levine, Susi Lehtola, Hugh Burton, Evgeny Epifanovsky
 -----------------------------------------------------------------------
 Exchange:     0.2000 Hartree-Fock + 0.0800 Slater + 0.7200 B88
 Correlation:  0.1900 VWN1RPA + 0.8100 LYP
 Using SG-1 standard quadrature grid
 A restricted SCF calculation will be
 performed using DIIS
 SCF converges when DIIS error is below 1.0e-08
 ---------------------------------------
  Cycle       Energy         DIIS error
 ---------------------------------------
    1  -10031.3412660002      3.81e-02  
    2  -10030.6504903792      3.27e-03  
    3  -10030.5875634820      4.73e-03  
    4  -10030.6812809639      1.01e-03  
    5  -10030.6862539132      2.13e-04  
    6  -10030.6863335320      1.29e-04  
    7  -10030.6864099130      2.85e-05  
    8  -10030.6864132241      5.34e-06  
    9  -10030.6864133418      1.36e-06  
   10  -10030.6864133490      4.21e-07  
   11  -10030.6864133497      8.54e-08  
   12  -10030.6864133497      1.88e-08  
   13  -10030.6864133497      7.48e-09  Convergence criterion met
 ---------------------------------------
 SCF time:   CPU 44.96s  wall 45.00s 
 SCF   energy in the final basis set =   -10030.6864133497
 Total energy in the final basis set =   -10030.6864133497

 --------------------------------------------------------------
             Orbital Energies (a.u.) and Symmetries
 --------------------------------------------------------------

 Alpha MOs, Restricted
 -- Occupied --                  
******* -482.86 -176.32 -165.72 -165.72 -165.72 -101.58  -62.51
  1 A'    2 A'    3 A'    4 A'    1 A"    5 A'    6 A'    7 A'                 
-56.333 -56.329 -56.328 -35.816 -31.309 -31.303 -31.303 -22.959
  8 A'    2 A"    9 A'   10 A'   11 A'    3 A"   12 A'   13 A'                 
-22.958 -22.958 -22.954 -22.954 -10.307 -10.246  -9.498  -8.721
  4 A"   14 A'   15 A'    5 A"   16 A'   17 A'   18 A'   19 A'                 
 -7.264  -7.253  -7.253  -6.553  -6.539  -6.538  -6.365  -4.778
 20 A'    6 A"   21 A'   22 A'    7 A"   23 A'   24 A'   25 A'                 
 -4.763  -4.762  -2.664  -2.660  -2.660  -2.648  -2.648  -2.043
  8 A"   26 A'   27 A'    9 A"   28 A'   29 A'   10 A"   30 A'                 
 -2.039  -2.038  -2.026  -2.025  -0.919  -0.825  -0.781  -0.669
 11 A"   31 A'   32 A'   12 A"   33 A'   34 A'   35 A'   36 A'                 
 -0.567  -0.505  -0.463  -0.417  -0.388  -0.351  -0.335  -0.315
 37 A'   38 A'   39 A'   13 A"   40 A'   41 A'   14 A"   42 A'                 
 -0.313  -0.281  -0.258
 15 A"   43 A'   16 A"                                                         
 -- Virtual --                   
 -0.064  -0.047  -0.046  -0.008   0.016   0.028   0.039   0.052
 44 A'   17 A"   45 A'   46 A'   47 A'   48 A'   49 A'   18 A"                 
  0.067   0.071   0.076   0.094   0.095   0.105   0.120   0.128
 50 A'   51 A'   19 A"   52 A'   20 A"   53 A'   54 A'   55 A'                 
  0.135   0.139   0.149   0.164   0.183   0.216   0.225   0.232
 21 A"   56 A'   57 A'   58 A'   59 A'   60 A'   61 A'   22 A"                 
  0.271   0.316   0.364   0.379   0.390   0.392   0.397   0.418
 62 A'   63 A'   64 A'   65 A'   66 A'   23 A"   24 A"   25 A"                 
  0.421   0.457   0.458   0.461   0.473   0.502   0.506   0.540
 67 A'   26 A"   68 A'   69 A'   70 A'   71 A'   27 A"   28 A"                 
  0.564   0.565   0.584   0.624   0.625   0.658   0.683   0.706
 29 A"   72 A'   73 A'   30 A"   74 A'   75 A'   76 A'   77 A'                 
  0.742   0.762   0.817   0.836   0.846   0.880   0.895   0.925
 78 A'   79 A'   80 A'   31 A"   32 A"   81 A'   82 A'   83 A'                 
  0.994   1.124   1.128   1.157   1.198   1.321   1.348   1.366
 84 A'   85 A'   33 A"   86 A'   34 A"   35 A"   87 A'   88 A'                 
  1.458   1.505   1.547   1.634   1.798   1.800   1.889   1.970
 36 A"   89 A'   90 A'   91 A'   92 A'   37 A"   93 A'   38 A"                 
  1.999   2.022   2.093   2.188   2.245   2.256   2.328   2.460
 39 A"   94 A'   95 A'   96 A'   40 A"   97 A'   98 A'   99 A'                 
  2.566   2.639   2.646   2.827   2.889   3.110   3.248   3.741
100 A'  101 A'   41 A"   42 A"  102 A'  103 A'  104 A'  105 A'                 
  3.952   3.969   3.982   4.000   4.017   4.062   4.084   4.169
 43 A"  106 A'   44 A"   45 A"  107 A'   46 A"  108 A'  109 A'                 
  4.230   4.365   4.413   5.991   6.039   6.077   6.638   7.536
110 A'  111 A'  112 A'   47 A"  113 A'  114 A'  115 A'   48 A"                 
  7.586   7.655   9.716  23.383  24.123  25.792  25.983  26.358
116 A'  117 A'  118 A'  119 A'  120 A'   49 A"  121 A'  122 A'                 
 27.847  28.332  28.369  28.382  28.525  28.535  28.547  28.586
123 A'   50 A"  124 A'  125 A'   51 A"  126 A'   52 A"  127 A'                 
 28.682  47.906 127.876 127.904 127.929 151.644 215.700 289.731
128 A'  129 A'   53 A"  130 A'  131 A'  132 A'  133 A'   54 A"                 
289.779 289.8801020.6991901.806
134 A'  135 A'  136 A'  137 A'                                                 

 Beta MOs, Restricted
 -- Occupied --                  
******* -482.86 -176.32 -165.72 -165.72 -165.72 -101.58  -62.51
  1 A'    2 A'    3 A'    4 A'    1 A"    5 A'    6 A'    7 A'                 
-56.333 -56.329 -56.328 -35.816 -31.309 -31.303 -31.303 -22.959
  8 A'    2 A"    9 A'   10 A'   11 A'    3 A"   12 A'   13 A'                 
-22.958 -22.958 -22.954 -22.954 -10.307 -10.246  -9.498  -8.721
  4 A"   14 A'   15 A'    5 A"   16 A'   17 A'   18 A'   19 A'                 
 -7.264  -7.253  -7.253  -6.553  -6.539  -6.538  -6.365  -4.778
 20 A'    6 A"   21 A'   22 A'    7 A"   23 A'   24 A'   25 A'                 
 -4.763  -4.762  -2.664  -2.660  -2.660  -2.648  -2.648  -2.043
  8 A"   26 A'   27 A'    9 A"   28 A'   29 A'   10 A"   30 A'                 
 -2.039  -2.038  -2.026  -2.025  -0.919  -0.825  -0.781  -0.669
 11 A"   31 A'   32 A'   12 A"   33 A'   34 A'   35 A'   36 A'                 
 -0.567  -0.505  -0.463  -0.417  -0.388  -0.351  -0.335  -0.315
 37 A'   38 A'   39 A'   13 A"   40 A'   41 A'   14 A"   42 A'                 
 -0.313  -0.281  -0.258
 15 A"   43 A'   16 A"                                                         
 -- Virtual --                   
 -0.064  -0.047  -0.046  -0.008   0.016   0.028   0.039   0.052
 44 A'   17 A"   45 A'   46 A'   47 A'   48 A'   49 A'   18 A"                 
  0.067   0.071   0.076   0.094   0.095   0.105   0.120   0.128
 50 A'   51 A'   19 A"   52 A'   20 A"   53 A'   54 A'   55 A'                 
  0.135   0.139   0.149   0.164   0.183   0.216   0.225   0.232
 21 A"   56 A'   57 A'   58 A'   59 A'   60 A'   61 A'   22 A"                 
  0.271   0.316   0.364   0.379   0.390   0.392   0.397   0.418
 62 A'   63 A'   64 A'   65 A'   66 A'   23 A"   24 A"   25 A"                 
  0.421   0.457   0.458   0.461   0.473   0.502   0.506   0.540
 67 A'   26 A"   68 A'   69 A'   70 A'   71 A'   27 A"   28 A"                 
  0.564   0.565   0.584   0.624   0.625   0.658   0.683   0.706
 29 A"   72 A'   73 A'   30 A"   74 A'   75 A'   76 A'   77 A'                 
  0.742   0.762   0.817   0.836   0.846   0.880   0.895   0.925
 78 A'   79 A'   80 A'   31 A"   32 A"   81 A'   82 A'   83 A'                 
  0.994   1.124   1.128   1.157   1.198   1.321   1.348   1.366
 84 A'   85 A'   33 A"   86 A'   34 A"   35 A"   87 A'   88 A'                 
  1.458   1.505   1.547   1.634   1.798   1.800   1.889   1.970
 36 A"   89 A'   90 A'   91 A'   92 A'   37 A"   93 A'   38 A"                 
  1.999   2.022   2.093   2.188   2.245   2.256   2.328   2.460
 39 A"   94 A'   95 A'   96 A'   40 A"   97 A'   98 A'   99 A'                 
  2.566   2.639   2.646   2.827   2.889   3.110   3.248   3.741
100 A'  101 A'   41 A"   42 A"  102 A'  103 A'  104 A'  105 A'                 
  3.952   3.969   3.982   4.000   4.017   4.062   4.084   4.169
 43 A"  106 A'   44 A"   45 A"  107 A'   46 A"  108 A'  109 A'                 
  4.230   4.365   4.413   5.991   6.039   6.077   6.638   7.536
110 A'  111 A'  112 A'   47 A"  113 A'  114 A'  115 A'   48 A"                 
  7.586   7.655   9.716  23.383  24.123  25.792  25.983  26.358
116 A'  117 A'  118 A'  119 A'  120 A'   49 A"  121 A'  122 A'                 
 27.847  28.332  28.369  28.382  28.525  28.535  28.547  28.586
123 A'   50 A"  124 A'  125 A'   51 A"  126 A'   52 A"  127 A'                 
 28.682  47.906 127.876 127.904 127.929 151.644 215.700 289.731
128 A'  129 A'   53 A"  130 A'  131 A'  132 A'  133 A'   54 A"                 
289.779 289.8801020.6991901.806
134 A'  135 A'  136 A'  137 A'                                                 
 --------------------------------------------------------------

          Ground-State Mulliken Net Atomic Charges

     Atom                 Charge (a.u.)
  ----------------------------------------
      1 I                     0.109949
      2 C                    -0.458941
      3 H                     0.179632
      4 C                     0.005260
      5 Cl                    0.294514
      6 Br                   -0.130414
  ----------------------------------------
  Sum of atomic charges =     0.000000

 -----------------------------------------------------------------
                    Cartesian Multipole Moments
 -----------------------------------------------------------------
    Charge (ESU x 10^10)
                 0.0000
    Dipole Moment (Debye)
         X       0.5707      Y       0.3969      Z      -0.0000
       Tot       0.6951
    Quadrupole Moments (Debye-Ang)
        XX     -70.5032     XY      -0.1131     YY     -67.2630
        XZ       0.0000     YZ       0.0000     ZZ     -72.8008
    Octopole Moments (Debye-Ang^2)
       XXX      41.7297    XXY     -16.1151    XYY       7.1174
       YYY     -31.4023    XXZ      -0.0000    XYZ      -0.0000
       YYZ      -0.0000    XZZ      10.3757    YZZ     -11.2334
       ZZZ      -0.0000
    Hexadecapole Moments (Debye-Ang^3)
      XXXX   -1442.0229   XXXY      17.7829   XXYY    -322.1543
      XYYY      59.2140   YYYY    -502.2845   XXXZ       0.0000
      XXYZ       0.0000   XYYZ       0.0000   YYYZ       0.0000
      XXZZ    -270.5693   XYZZ      16.6735   YYZZ    -108.7470
      XZZZ       0.0000   YZZZ       0.0000   ZZZZ     -93.8359
 -----------------------------------------------------------------
 Calculating analytic gradient of the SCF energy
 Gradient of SCF Energy
            1           2           3           4           5           6
    1  -0.0012048   0.0016019  -0.0001303   0.0002000   0.0001276  -0.0005944
    2   0.0025587  -0.0023481  -0.0001533  -0.0001396   0.0004996  -0.0004173
    3  -0.0000000   0.0000000   0.0000000  -0.0000000  -0.0000000   0.0000000
 Max gradient component =       2.559E-03
 RMS gradient           =       9.710E-04
 Gradient time:  CPU 12.08 s  wall 12.10 s
 Geometry Optimization Parameters
   NAtoms,    NIC,     NZ,  NCons,   NDum,   NFix, NCnnct, MaxDiis
        6      27       6       0       0       0       0       0


** GEOMETRY OPTIMIZATION IN DELOCALIZED INTERNAL COORDINATES **
   Searching for a Minimum

   Optimization Cycle:   1

                       Coordinates (Angstroms)
     ATOM                X               Y               Z
      1  I         1.9265248343    0.0569588063    0.0000000000
      2  C         0.1168105197    1.1061528662    0.0000000000
      3  H         0.2465679033    2.1791475543    0.0000000000
      4  C        -1.1111174749    0.5943194855    0.0000000000
      5  Cl       -2.4928485841    1.6679791936    0.0000000000
      6  Br       -1.5430890418   -1.2501841340    0.0000000000
   Point Group: cs    Number of degrees of freedom:     9


   Energy is -10030.686413350


 Attempting to Generate Delocalized Internal Coordinates

  9 Hessian modes will be used to form the next step
  Hessian Eigenvalues:
     0.120690    0.160000    0.198960    0.220000    0.250000    0.250000
     0.305032    0.358964    0.594275

 Minimum Search - Taking Simple RFO Step
 Searching for Lamda that Minimizes Along All modes
 Value Taken    Lamda =  -0.00017885
 Step Taken.  Stepsize is  0.030792

                             Maximum     Tolerance    Cnvgd?
         Gradient           0.005338      0.000300      NO
         Displacement       0.022625      0.001200      NO
         Energy change     *********      0.000001      NO


 New Cartesian Coordinates Obtained by Inverse Iteration

 Displacement from previous Coordinates is:  0.072339
 ----------------------------------------------------------------
             Standard Nuclear Orientation (Angstroms)
    I     Atom           X                Y                Z
 ----------------------------------------------------------------
    1      I       1.9169924106     0.0342000943     0.0000000000
    2      C       0.1147700864     1.1156774000     0.0000000000
    3      H       0.2516250515     2.1881076404     0.0000000000
    4      C      -1.1121025217     0.6018679333     0.0000000000
    5      Cl     -2.5048457445     1.6604943353     0.0000000000
    6      Br     -1.5235911258    -1.2459736313     0.0000000000
 ----------------------------------------------------------------
 Molecular Point Group                 Cs    NOp =  2
 Largest Abelian Subgroup              Cs    NOp =  2
 Nuclear Repulsion Energy =   791.3669896878 hartrees
 There are       59 alpha and       59 beta electrons
 Applying Cartesian multipole field
    Component          Value
    ---------          -----
     (2,0,0)        1.00000E-11
     (0,2,0)        2.00000E-11
     (0,0,2)       -3.00000E-11
 Nucleus-field energy     =     0.0000000222 hartrees
 Requested basis set is 6-311++G(d,p)
 There are 73 shells and 191 basis functions
 A cutoff of  1.0D-11 yielded   2107 shell pairs
 There are     15404 function pairs (     17225 Cartesian)
 Smallest overlap matrix eigenvalue = 4.31E-05
 Guess MOs from SCF MO coefficient file

 -----------------------------------------------------------------------
  General SCF calculation program by
  Eric Jon Sundstrom, Paul Horn, Yuezhi Mao, Dmitri Zuev, Alec White,
  David Stuck, Shaama M.S., Shane Yost, Joonho Lee, David Small,
  Daniel Levine, Susi Lehtola, Hugh Burton, Evgeny Epifanovsky
 -----------------------------------------------------------------------
 Exchange:     0.2000 Hartree-Fock + 0.0800 Slater + 0.7200 B88
 Correlation:  0.1900 VWN1RPA + 0.8100 LYP
 Using SG-1 standard quadrature grid
 A restricted SCF calculation will be
 performed using DIIS
 SCF converges when DIIS error is below 1.0e-08
 ---------------------------------------
  Cycle       Energy         DIIS error
 ---------------------------------------
    1  -10030.6863302495      1.54e-04  
    2  -10030.6864867148      5.05e-05  
    3  -10030.6864717965      7.67e-05  
    4  -10030.6864997410      1.22e-05  
    5  -10030.6865004275      2.92e-06  
    6  -10030.6865004557      1.88e-06  
    7  -10030.6865004699      3.88e-07  
    8  -10030.6865004705      1.08e-07  
    9  -10030.6865004706      1.58e-08  
   10  -10030.6865004705      5.77e-09  Convergence criterion met
 ---------------------------------------
 SCF time:   CPU 33.70s  wall 34.00s 
 SCF   energy in the final basis set =   -10030.6865004705
 Total energy in the final basis set =   -10030.6865004705

 --------------------------------------------------------------
             Orbital Energies (a.u.) and Symmetries
 --------------------------------------------------------------

 Alpha MOs, Restricted
 -- Occupied --                  
******* -482.86 -176.32 -165.72 -165.72 -165.72 -101.58  -62.51
  1 A'    2 A'    3 A'    4 A'    1 A"    5 A'    6 A'    7 A'                 
-56.332 -56.328 -56.328 -35.815 -31.309 -31.303 -31.302 -22.959
  8 A'    2 A"    9 A'   10 A'   11 A'    3 A"   12 A'   13 A'                 
-22.958 -22.957 -22.953 -22.953 -10.307 -10.247  -9.499  -8.721
  4 A"   14 A'   15 A'    5 A"   16 A'   17 A'   18 A'   19 A'                 
 -7.264  -7.254  -7.253  -6.553  -6.539  -6.538  -6.365  -4.777
 20 A'    6 A"   21 A'   22 A'    7 A"   23 A'   24 A'   25 A'                 
 -4.762  -4.762  -2.663  -2.660  -2.659  -2.648  -2.648  -2.043
  8 A"   26 A'   27 A'    9 A"   28 A'   29 A'   10 A"   30 A'                 
 -2.039  -2.038  -2.025  -2.025  -0.920  -0.825  -0.780  -0.668
 11 A"   31 A'   32 A'   12 A"   33 A'   34 A'   35 A'   36 A'                 
 -0.567  -0.506  -0.463  -0.417  -0.387  -0.351  -0.335  -0.316
 37 A'   38 A'   39 A'   13 A"   40 A'   41 A'   14 A"   42 A'                 
 -0.312  -0.280  -0.258
 15 A"   43 A'   16 A"                                                         
 -- Virtual --                   
 -0.066  -0.047  -0.046  -0.008   0.016   0.028   0.039   0.052
 44 A'   17 A"   45 A'   46 A'   47 A'   48 A'   49 A'   18 A"                 
  0.067   0.072   0.076   0.094   0.095   0.105   0.120   0.128
 50 A'   51 A'   19 A"   52 A'   20 A"   53 A'   54 A'   55 A'                 
  0.135   0.139   0.149   0.164   0.182   0.216   0.227   0.232
 21 A"   56 A'   57 A'   58 A'   59 A'   60 A'   61 A'   22 A"                 
  0.270   0.315   0.361   0.378   0.390   0.390   0.398   0.418
 62 A'   63 A'   64 A'   65 A'   66 A'   23 A"   24 A"   25 A"                 
  0.420   0.457   0.458   0.463   0.474   0.502   0.506   0.540
 67 A'   26 A"   68 A'   69 A'   70 A'   71 A'   27 A"   28 A"                 
  0.565   0.566   0.585   0.622   0.625   0.657   0.682   0.707
 29 A"   72 A'   73 A'   30 A"   74 A'   75 A'   76 A'   77 A'                 
  0.743   0.762   0.817   0.835   0.846   0.880   0.895   0.924
 78 A'   79 A'   80 A'   31 A"   32 A"   81 A'   82 A'   83 A'                 
  0.992   1.124   1.128   1.157   1.197   1.321   1.346   1.366
 84 A'   85 A'   33 A"   86 A'   34 A"   35 A"   87 A'   88 A'                 
  1.458   1.506   1.547   1.631   1.797   1.798   1.892   1.972
 36 A"   89 A'   90 A'   91 A'   92 A'   37 A"   93 A'   38 A"                 
  1.999   2.022   2.092   2.186   2.245   2.255   2.328   2.461
 39 A"   94 A'   95 A'   96 A'   40 A"   97 A'   98 A'   99 A'                 
  2.569   2.639   2.646   2.826   2.888   3.108   3.248   3.740
100 A'  101 A'   41 A"   42 A"  102 A'  103 A'  104 A'  105 A'                 
  3.952   3.969   3.983   4.000   4.019   4.062   4.083   4.170
 43 A"  106 A'   44 A"   45 A"  107 A'   46 A"  108 A'  109 A'                 
  4.229   4.365   4.409   5.991   6.039   6.074   6.639   7.536
110 A'  111 A'  112 A'   47 A"  113 A'  114 A'  115 A'   48 A"                 
  7.587   7.655   9.717  23.383  24.123  25.791  25.981  26.360
116 A'  117 A'  118 A'  119 A'  120 A'   49 A"  121 A'  122 A'                 
 27.845  28.332  28.369  28.380  28.525  28.536  28.547  28.585
123 A'   50 A"  124 A'  125 A'   51 A"  126 A'   52 A"  127 A'                 
 28.681  47.906 127.876 127.905 127.928 151.642 215.701 289.731
128 A'  129 A'   53 A"  130 A'  131 A'  132 A'  133 A'   54 A"                 
289.781 289.8801020.6991901.804
134 A'  135 A'  136 A'  137 A'                                                 

 Beta MOs, Restricted
 -- Occupied --                  
******* -482.86 -176.32 -165.72 -165.72 -165.72 -101.58  -62.51
  1 A'    2 A'    3 A'    4 A'    1 A"    5 A'    6 A'    7 A'                 
-56.332 -56.328 -56.328 -35.815 -31.309 -31.303 -31.302 -22.959
  8 A'    2 A"    9 A'   10 A'   11 A'    3 A"   12 A'   13 A'                 
-22.958 -22.957 -22.953 -22.953 -10.307 -10.247  -9.499  -8.721
  4 A"   14 A'   15 A'    5 A"   16 A'   17 A'   18 A'   19 A'                 
 -7.264  -7.254  -7.253  -6.553  -6.539  -6.538  -6.365  -4.777
 20 A'    6 A"   21 A'   22 A'    7 A"   23 A'   24 A'   25 A'                 
 -4.762  -4.762  -2.663  -2.660  -2.659  -2.648  -2.648  -2.043
  8 A"   26 A'   27 A'    9 A"   28 A'   29 A'   10 A"   30 A'                 
 -2.039  -2.038  -2.025  -2.025  -0.920  -0.825  -0.780  -0.668
 11 A"   31 A'   32 A'   12 A"   33 A'   34 A'   35 A'   36 A'                 
 -0.567  -0.506  -0.463  -0.417  -0.387  -0.351  -0.335  -0.316
 37 A'   38 A'   39 A'   13 A"   40 A'   41 A'   14 A"   42 A'                 
 -0.312  -0.280  -0.258
 15 A"   43 A'   16 A"                                                         
 -- Virtual --                   
 -0.066  -0.047  -0.046  -0.008   0.016   0.028   0.039   0.052
 44 A'   17 A"   45 A'   46 A'   47 A'   48 A'   49 A'   18 A"                 
  0.067   0.072   0.076   0.094   0.095   0.105   0.120   0.128
 50 A'   51 A'   19 A"   52 A'   20 A"   53 A'   54 A'   55 A'                 
  0.135   0.139   0.149   0.164   0.182   0.216   0.227   0.232
 21 A"   56 A'   57 A'   58 A'   59 A'   60 A'   61 A'   22 A"                 
  0.270   0.315   0.361   0.378   0.390   0.390   0.398   0.418
 62 A'   63 A'   64 A'   65 A'   66 A'   23 A"   24 A"   25 A"                 
  0.420   0.457   0.458   0.463   0.474   0.502   0.506   0.540
 67 A'   26 A"   68 A'   69 A'   70 A'   71 A'   27 A"   28 A"                 
  0.565   0.566   0.585   0.622   0.625   0.657   0.682   0.707
 29 A"   72 A'   73 A'   30 A"   74 A'   75 A'   76 A'   77 A'                 
  0.743   0.762   0.817   0.835   0.846   0.880   0.895   0.924
 78 A'   79 A'   80 A'   31 A"   32 A"   81 A'   82 A'   83 A'                 
  0.992   1.124   1.128   1.157   1.197   1.321   1.346   1.366
 84 A'   85 A'   33 A"   86 A'   34 A"   35 A"   87 A'   88 A'                 
  1.458   1.506   1.547   1.631   1.797   1.798   1.892   1.972
 36 A"   89 A'   90 A'   91 A'   92 A'   37 A"   93 A'   38 A"                 
  1.999   2.022   2.092   2.186   2.245   2.255   2.328   2.461
 39 A"   94 A'   95 A'   96 A'   40 A"   97 A'   98 A'   99 A'                 
  2.569   2.639   2.646   2.826   2.888   3.108   3.248   3.740
100 A'  101 A'   41 A"   42 A"  102 A'  103 A'  104 A'  105 A'                 
  3.952   3.969   3.983   4.000   4.019   4.062   4.083   4.170
 43 A"  106 A'   44 A"   45 A"  107 A'   46 A"  108 A'  109 A'                 
  4.229   4.365   4.409   5.991   6.039   6.074   6.639   7.536
110 A'  111 A'  112 A'   47 A"  113 A'  114 A'  115 A'   48 A"                 
  7.587   7.655   9.717  23.383  24.123  25.791  25.981  26.360
116 A'  117 A'  118 A'  119 A'  120 A'   49 A"  121 A'  122 A'                 
 27.845  28.332  28.369  28.380  28.525  28.536  28.547  28.585
123 A'   50 A"  124 A'  125 A'   51 A"  126 A'   52 A"  127 A'                 
 28.681  47.906 127.876 127.905 127.928 151.642 215.701 289.731
128 A'  129 A'   53 A"  130 A'  131 A'  132 A'  133 A'   54 A"                 
289.781 289.8801020.6991901.804
134 A'  135 A'  136 A'  137 A'                                                 
 --------------------------------------------------------------

          Ground-State Mulliken Net Atomic Charges

     Atom                 Charge (a.u.)
  ----------------------------------------
      1 I                     0.106793
      2 C                    -0.456116
      3 H                     0.180210
      4 C                    -0.001369
      5 Cl                    0.300546
      6 Br                   -0.130063
  ----------------------------------------
  Sum of atomic charges =     0.000000

 -----------------------------------------------------------------
                    Cartesian Multipole Moments
 -----------------------------------------------------------------
    Charge (ESU x 10^10)
                 0.0000
    Dipole Moment (Debye)
         X       0.5474      Y       0.4077      Z      -0.0000
       Tot       0.6826
    Quadrupole Moments (Debye-Ang)
        XX     -70.5726     XY      -0.2265     YY     -67.1697
        XZ       0.0000     YZ       0.0000     ZZ     -72.8188
    Octopole Moments (Debye-Ang^2)
       XXX      41.3228    XXY     -15.4884    XYY       7.4687
       YYY     -29.6897    XXZ      -0.0000    XYZ       0.0000
       YYZ      -0.0000    XZZ      10.4030    YZZ     -10.6666
       ZZZ      -0.0000
    Hexadecapole Moments (Debye-Ang^3)
      XXXX   -1434.9609   XXXY      21.8681   XXYY    -320.3328
      XYYY      64.6089   YYYY    -499.6928   XXXZ       0.0000
      XXYZ       0.0000   XYYZ       0.0000   YYYZ       0.0000
      XXZZ    -269.2422   XYZZ      18.5259   YYZZ    -108.3591
      XZZZ       0.0000   YZZZ       0.0000   ZZZZ     -93.8996
 -----------------------------------------------------------------
 Calculating analytic gradient of the SCF energy
 Gradient of SCF Energy
            1           2           3           4           5           6
    1   0.0000163   0.0002863  -0.0004071   0.0000888  -0.0005567   0.0005725
    2   0.0001697  -0.0009762   0.0001896  -0.0000155   0.0002342   0.0003983
    3   0.0000000  -0.0000000  -0.0000000   0.0000000  -0.0000000   0.0000000
 Max gradient component =       9.762E-04
 RMS gradient           =       3.436E-04
 Gradient time:  CPU 11.88 s  wall 11.89 s
 Geometry Optimization Parameters
   NAtoms,    NIC,     NZ,  NCons,   NDum,   NFix, NCnnct, MaxDiis
        6      27       6       0       0       0       0       0

 Cartesian Hessian Update
 Hessian Updated using BFGS Update


** GEOMETRY OPTIMIZATION IN DELOCALIZED INTERNAL COORDINATES **
   Searching for a Minimum

   Optimization Cycle:   2

                       Coordinates (Angstroms)
     ATOM                X               Y               Z
      1  I         1.9169924106    0.0342000943    0.0000000000
      2  C         0.1147700864    1.1156774000    0.0000000000
      3  H         0.2516250515    2.1881076404    0.0000000000
      4  C        -1.1121025217    0.6018679333    0.0000000000
      5  Cl       -2.5048457445    1.6604943353    0.0000000000
      6  Br       -1.5235911258   -1.2459736313    0.0000000000
   Point Group: cs    Number of degrees of freedom:     9


   Energy is -10030.686500470

 Hessian Updated using BFGS Update

  9 Hessian modes will be used to form the next step
  Hessian Eigenvalues:
     0.115990    0.159196    0.192529    0.208711    0.249047    0.283449
     0.317025    0.359562    0.596411

 Minimum Search - Taking Simple RFO Step
 Searching for Lamda that Minimizes Along All modes
 Value Taken    Lamda =  -0.00000827
 Step Taken.  Stepsize is  0.006044

                             Maximum     Tolerance    Cnvgd?
         Gradient           0.000847      0.000300      NO
         Displacement       0.003225      0.001200      NO
         Energy change     -0.000087      0.000001      NO


 New Cartesian Coordinates Obtained by Inverse Iteration

 Displacement from previous Coordinates is:  0.007520
 ----------------------------------------------------------------
             Standard Nuclear Orientation (Angstroms)
    I     Atom           X                Y                Z
 ----------------------------------------------------------------
    1      I       1.9169727020     0.0347691998     0.0000000000
    2      C       0.1145850418     1.1171178201     0.0000000000
    3      H       0.2529912930     2.1892155318     0.0000000000
    4      C      -1.1118086618     0.6013969402     0.0000000000
    5      Cl     -2.5039253029     1.6591115510     0.0000000000
    6      Br     -1.5259669157    -1.2472372710     0.0000000000
 ----------------------------------------------------------------
 Molecular Point Group                 Cs    NOp =  2
 Largest Abelian Subgroup              Cs    NOp =  2
 Nuclear Repulsion Energy =   791.1525733686 hartrees
 There are       59 alpha and       59 beta electrons
 Applying Cartesian multipole field
    Component          Value
    ---------          -----
     (2,0,0)        1.00000E-11
     (0,2,0)        2.00000E-11
     (0,0,2)       -3.00000E-11
 Nucleus-field energy     =     0.0000000222 hartrees
 Requested basis set is 6-311++G(d,p)
 There are 73 shells and 191 basis functions
 A cutoff of  1.0D-11 yielded   2107 shell pairs
 There are     15404 function pairs (     17225 Cartesian)
 Smallest overlap matrix eigenvalue = 4.31E-05
 Guess MOs from SCF MO coefficient file

 -----------------------------------------------------------------------
  General SCF calculation program by
  Eric Jon Sundstrom, Paul Horn, Yuezhi Mao, Dmitri Zuev, Alec White,
  David Stuck, Shaama M.S., Shane Yost, Joonho Lee, David Small,
  Daniel Levine, Susi Lehtola, Hugh Burton, Evgeny Epifanovsky
 -----------------------------------------------------------------------
 Exchange:     0.2000 Hartree-Fock + 0.0800 Slater + 0.7200 B88
 Correlation:  0.1900 VWN1RPA + 0.8100 LYP
 Using SG-1 standard quadrature grid
 A restricted SCF calculation will be
 performed using DIIS
 SCF converges when DIIS error is below 1.0e-08
 ---------------------------------------
  Cycle       Energy         DIIS error
 ---------------------------------------
    1  -10030.6865025557      2.17e-05  
    2  -10030.6865049841      5.21e-06  
    3  -10030.6865048898      6.88e-06  
    4  -10030.6865051080      1.59e-06  
    5  -10030.6865051203      2.90e-07  
    6  -10030.6865051205      1.41e-07  
    7  -10030.6865051205      5.50e-08  
    8  -10030.6865051207      1.74e-08  
    9  -10030.6865051205      1.98e-09  Convergence criterion met
 ---------------------------------------
 SCF time:   CPU 30.32s  wall 30.00s 
 SCF   energy in the final basis set =   -10030.6865051205
 Total energy in the final basis set =   -10030.6865051205

 --------------------------------------------------------------
             Orbital Energies (a.u.) and Symmetries
 --------------------------------------------------------------

 Alpha MOs, Restricted
 -- Occupied --                  
******* -482.86 -176.32 -165.72 -165.72 -165.72 -101.58  -62.51
  1 A'    2 A'    3 A'    4 A'    1 A"    5 A'    6 A'    7 A'                 
-56.333 -56.328 -56.328 -35.815 -31.308 -31.302 -31.302 -22.959
  8 A'    2 A"    9 A'   10 A'   11 A'    3 A"   12 A'   13 A'                 
-22.958 -22.957 -22.953 -22.953 -10.307 -10.247  -9.499  -8.721
  4 A"   14 A'   15 A'    5 A"   16 A'   17 A'   18 A'   19 A'                 
 -7.264  -7.254  -7.253  -6.553  -6.539  -6.538  -6.365  -4.777
 20 A'    6 A"   21 A'   22 A'    7 A"   23 A'   24 A'   25 A'                 
 -4.762  -4.762  -2.664  -2.660  -2.659  -2.648  -2.648  -2.043
  8 A"   26 A'   27 A'    9 A"   28 A'   29 A'   10 A"   30 A'                 
 -2.038  -2.038  -2.025  -2.025  -0.920  -0.825  -0.780  -0.668
 11 A"   31 A'   32 A'   12 A"   33 A'   34 A'   35 A'   36 A'                 
 -0.567  -0.506  -0.463  -0.417  -0.387  -0.351  -0.335  -0.316
 37 A'   38 A'   39 A'   13 A"   40 A'   41 A'   14 A"   42 A'                 
 -0.312  -0.280  -0.258
 15 A"   43 A'   16 A"                                                         
 -- Virtual --                   
 -0.066  -0.047  -0.046  -0.008   0.016   0.028   0.039   0.052
 44 A'   17 A"   45 A'   46 A'   47 A'   48 A'   49 A'   18 A"                 
  0.067   0.072   0.076   0.094   0.095   0.105   0.120   0.128
 50 A'   51 A'   19 A"   52 A'   20 A"   53 A'   54 A'   55 A'                 
  0.135   0.139   0.149   0.164   0.183   0.216   0.227   0.232
 21 A"   56 A'   57 A'   58 A'   59 A'   60 A'   61 A'   22 A"                 
  0.270   0.315   0.361   0.378   0.389   0.390   0.398   0.418
 62 A'   63 A'   64 A'   65 A'   66 A'   23 A"   24 A"   25 A"                 
  0.420   0.457   0.458   0.463   0.474   0.502   0.506   0.541
 67 A'   26 A"   68 A'   69 A'   70 A'   71 A'   27 A"   28 A"                 
  0.565   0.565   0.585   0.623   0.625   0.658   0.682   0.707
 29 A"   72 A'   73 A'   30 A"   74 A'   75 A'   76 A'   77 A'                 
  0.743   0.762   0.817   0.835   0.845   0.879   0.895   0.924
 78 A'   79 A'   80 A'   31 A"   32 A"   81 A'   82 A'   83 A'                 
  0.993   1.124   1.128   1.156   1.197   1.321   1.346   1.366
 84 A'   85 A'   33 A"   86 A'   34 A"   35 A"   87 A'   88 A'                 
  1.458   1.506   1.547   1.631   1.797   1.797   1.892   1.973
 36 A"   89 A'   90 A'   91 A'   37 A"   92 A'   93 A'   38 A"                 
  1.999   2.021   2.091   2.186   2.245   2.255   2.328   2.461
 39 A"   94 A'   95 A'   96 A'   40 A"   97 A'   98 A'   99 A'                 
  2.570   2.639   2.646   2.826   2.888   3.107   3.248   3.741
100 A'  101 A'   41 A"   42 A"  102 A'  103 A'  104 A'  105 A'                 
  3.952   3.969   3.983   4.000   4.019   4.062   4.083   4.170
 43 A"  106 A'   44 A"   45 A"  107 A'   46 A"  108 A'  109 A'                 
  4.229   4.365   4.409   5.991   6.039   6.074   6.638   7.536
110 A'  111 A'  112 A'   47 A"  113 A'  114 A'  115 A'   48 A"                 
  7.587   7.655   9.717  23.383  24.122  25.792  25.982  26.360
116 A'  117 A'  118 A'  119 A'  120 A'   49 A"  121 A'  122 A'                 
 27.845  28.332  28.369  28.380  28.525  28.536  28.547  28.585
123 A'   50 A"  124 A'  125 A'   51 A"  126 A'   52 A"  127 A'                 
 28.681  47.906 127.876 127.905 127.928 151.642 215.701 289.731
128 A'  129 A'   53 A"  130 A'  131 A'  132 A'  133 A'   54 A"                 
289.780 289.8801020.6981901.804
134 A'  135 A'  136 A'  137 A'                                                 

 Beta MOs, Restricted
 -- Occupied --                  
******* -482.86 -176.32 -165.72 -165.72 -165.72 -101.58  -62.51
  1 A'    2 A'    3 A'    4 A'    1 A"    5 A'    6 A'    7 A'                 
-56.333 -56.328 -56.328 -35.815 -31.308 -31.302 -31.302 -22.959
  8 A'    2 A"    9 A'   10 A'   11 A'    3 A"   12 A'   13 A'                 
-22.958 -22.957 -22.953 -22.953 -10.307 -10.247  -9.499  -8.721
  4 A"   14 A'   15 A'    5 A"   16 A'   17 A'   18 A'   19 A'                 
 -7.264  -7.254  -7.253  -6.553  -6.539  -6.538  -6.365  -4.777
 20 A'    6 A"   21 A'   22 A'    7 A"   23 A'   24 A'   25 A'                 
 -4.762  -4.762  -2.664  -2.660  -2.659  -2.648  -2.648  -2.043
  8 A"   26 A'   27 A'    9 A"   28 A'   29 A'   10 A"   30 A'                 
 -2.038  -2.038  -2.025  -2.025  -0.920  -0.825  -0.780  -0.668
 11 A"   31 A'   32 A'   12 A"   33 A'   34 A'   35 A'   36 A'                 
 -0.567  -0.506  -0.463  -0.417  -0.387  -0.351  -0.335  -0.316
 37 A'   38 A'   39 A'   13 A"   40 A'   41 A'   14 A"   42 A'                 
 -0.312  -0.280  -0.258
 15 A"   43 A'   16 A"                                                         
 -- Virtual --                   
 -0.066  -0.047  -0.046  -0.008   0.016   0.028   0.039   0.052
 44 A'   17 A"   45 A'   46 A'   47 A'   48 A'   49 A'   18 A"                 
  0.067   0.072   0.076   0.094   0.095   0.105   0.120   0.128
 50 A'   51 A'   19 A"   52 A'   20 A"   53 A'   54 A'   55 A'                 
  0.135   0.139   0.149   0.164   0.183   0.216   0.227   0.232
 21 A"   56 A'   57 A'   58 A'   59 A'   60 A'   61 A'   22 A"                 
  0.270   0.315   0.361   0.378   0.389   0.390   0.398   0.418
 62 A'   63 A'   64 A'   65 A'   66 A'   23 A"   24 A"   25 A"                 
  0.420   0.457   0.458   0.463   0.474   0.502   0.506   0.541
 67 A'   26 A"   68 A'   69 A'   70 A'   71 A'   27 A"   28 A"                 
  0.565   0.565   0.585   0.623   0.625   0.658   0.682   0.707
 29 A"   72 A'   73 A'   30 A"   74 A'   75 A'   76 A'   77 A'                 
  0.743   0.762   0.817   0.835   0.845   0.879   0.895   0.924
 78 A'   79 A'   80 A'   31 A"   32 A"   81 A'   82 A'   83 A'                 
  0.993   1.124   1.128   1.156   1.197   1.321   1.346   1.366
 84 A'   85 A'   33 A"   86 A'   34 A"   35 A"   87 A'   88 A'                 
  1.458   1.506   1.547   1.631   1.797   1.797   1.892   1.973
 36 A"   89 A'   90 A'   91 A'   37 A"   92 A'   93 A'   38 A"                 
  1.999   2.021   2.091   2.186   2.245   2.255   2.328   2.461
 39 A"   94 A'   95 A'   96 A'   40 A"   97 A'   98 A'   99 A'                 
  2.570   2.639   2.646   2.826   2.888   3.107   3.248   3.741
100 A'  101 A'   41 A"   42 A"  102 A'  103 A'  104 A'  105 A'                 
  3.952   3.969   3.983   4.000   4.019   4.062   4.083   4.170
 43 A"  106 A'   44 A"   45 A"  107 A'   46 A"  108 A'  109 A'                 
  4.229   4.365   4.409   5.991   6.039   6.074   6.638   7.536
110 A'  111 A'  112 A'   47 A"  113 A'  114 A'  115 A'   48 A"                 
  7.587   7.655   9.717  23.383  24.122  25.792  25.982  26.360
116 A'  117 A'  118 A'  119 A'  120 A'   49 A"  121 A'  122 A'                 
 27.845  28.332  28.369  28.380  28.525  28.536  28.547  28.585
123 A'   50 A"  124 A'  125 A'   51 A"  126 A'   52 A"  127 A'                 
 28.681  47.906 127.876 127.905 127.928 151.642 215.701 289.731
128 A'  129 A'   53 A"  130 A'  131 A'  132 A'  133 A'   54 A"                 
289.780 289.8801020.6981901.804
134 A'  135 A'  136 A'  137 A'                                                 
 --------------------------------------------------------------

          Ground-State Mulliken Net Atomic Charges

     Atom                 Charge (a.u.)
  ----------------------------------------
      1 I                     0.106241
      2 C                    -0.455690
      3 H                     0.180539
      4 C                    -0.001472
      5 Cl                    0.300527
      6 Br                   -0.130144
  ----------------------------------------
  Sum of atomic charges =     0.000000

 -----------------------------------------------------------------
                    Cartesian Multipole Moments
 -----------------------------------------------------------------
    Charge (ESU x 10^10)
                 0.0000
    Dipole Moment (Debye)
         X       0.5407      Y       0.4118      Z       0.0000
       Tot       0.6797
    Quadrupole Moments (Debye-Ang)
        XX     -70.5758     XY      -0.2169     YY     -67.1572
        XZ      -0.0000     YZ       0.0000     ZZ     -72.8219
    Octopole Moments (Debye-Ang^2)
       XXX      41.3500    XXY     -15.4933    XYY       7.4835
       YYY     -29.6020    XXZ       0.0000    XYZ      -0.0000
       YYZ       0.0000    XZZ      10.4254    YZZ     -10.6447
       ZZZ       0.0000
    Hexadecapole Moments (Debye-Ang^3)
      XXXX   -1435.4628   XXXY      21.3832   XXYY    -320.3621
      XYYY      64.1402   YYYY    -499.6862   XXXZ      -0.0000
      XXYZ       0.0000   XYYZ      -0.0000   YYYZ       0.0000
      XXZZ    -269.3186   XYZZ      18.3284   YYZZ    -108.3730
      XZZZ       0.0000   YZZZ       0.0000   ZZZZ     -93.9102
 -----------------------------------------------------------------
 Calculating analytic gradient of the SCF energy
 Gradient of SCF Energy
            1           2           3           4           5           6
    1   0.0000408   0.0002445  -0.0001832  -0.0001412  -0.0001205   0.0001595
    2   0.0001442  -0.0001216   0.0001302   0.0000348  -0.0000711  -0.0001164
    3  -0.0000000   0.0000000   0.0000000  -0.0000000   0.0000000  -0.0000000
 Max gradient component =       2.445E-04
 RMS gradient           =       1.124E-04
 Gradient time:  CPU 11.89 s  wall 11.90 s
 Geometry Optimization Parameters
   NAtoms,    NIC,     NZ,  NCons,   NDum,   NFix, NCnnct, MaxDiis
        6      27       6       0       0       0       0       0

 Cartesian Hessian Update
 Hessian Updated using BFGS Update


** GEOMETRY OPTIMIZATION IN DELOCALIZED INTERNAL COORDINATES **
   Searching for a Minimum

   Optimization Cycle:   3

                       Coordinates (Angstroms)
     ATOM                X               Y               Z
      1  I         1.9169727020    0.0347691998    0.0000000000
      2  C         0.1145850418    1.1171178201    0.0000000000
      3  H         0.2529912930    2.1892155318    0.0000000000
      4  C        -1.1118086618    0.6013969402    0.0000000000
      5  Cl       -2.5039253029    1.6591115510    0.0000000000
      6  Br       -1.5259669157   -1.2472372710    0.0000000000
   Point Group: cs    Number of degrees of freedom:     9


   Energy is -10030.686505121

 Hessian Updated using BFGS Update

  9 Hessian modes will be used to form the next step
  Hessian Eigenvalues:
     0.113323    0.142827    0.194962    0.210016    0.248481    0.279544
     0.305682    0.358900    0.616777

 Minimum Search - Taking Simple RFO Step
 Searching for Lamda that Minimizes Along All modes
 Value Taken    Lamda =   0.00000000
 Step Taken.  Stepsize is  0.001538

                             Maximum     Tolerance    Cnvgd?
         Gradient           0.000182      0.000300     YES
         Displacement       0.000970      0.001200     YES
         Energy change     -0.000005      0.000001      NO


                       Distance Matrix (Angstroms)
             I (  1)   C (  2)   H (  3)   C (  4)   Cl(  5)
   C (  2)  2.102399
   H (  3)  2.722218  1.080995
   C (  4)  3.081328  1.330417  2.093764
   Cl(  5)  4.709865  2.674015  2.807419  1.748356
   Br(  6)  3.673877  2.877774  3.869612  1.894459  3.066475

 Final energy is   -10030.686505120535     


 ******************************
 **  OPTIMIZATION CONVERGED  **
 ******************************

                       Coordinates (Angstroms)
     ATOM                X               Y               Z
      1  I         1.9169727020    0.0347691998    0.0000000000
      2  C         0.1145850418    1.1171178201    0.0000000000
      3  H         0.2529912930    2.1892155318    0.0000000000
      4  C        -1.1118086618    0.6013969402    0.0000000000
      5  Cl       -2.5039253029    1.6591115510    0.0000000000
      6  Br       -1.5259669157   -1.2472372710    0.0000000000

Z-matrix Print:
$molecule
0 1
I 
C  1 2.102399
H  2 1.080995 1 113.629048
C  2 1.330417 1 126.207197 3 -180.000000 0
Cl 4 1.748356 2 119.965198 1 -180.000000 0
Br 4 1.894459 2 125.435371 1 -0.000000 0
$end


 --------------------------------------------------------------
             Orbital Energies (a.u.) and Symmetries
 --------------------------------------------------------------

 Alpha MOs, Restricted
 -- Occupied --                  
******* -482.86 -176.32 -165.72 -165.72 -165.72 -101.58  -62.51
  1 A'    2 A'    3 A'    4 A'    1 A"    5 A'    6 A'    7 A'                 
-56.333 -56.328 -56.328 -35.815 -31.308 -31.302 -31.302 -22.959
  8 A'    2 A"    9 A'   10 A'   11 A'    3 A"   12 A'   13 A'                 
-22.958 -22.957 -22.953 -22.953 -10.307 -10.247  -9.499  -8.721
  4 A"   14 A'   15 A'    5 A"   16 A'   17 A'   18 A'   19 A'                 
 -7.264  -7.254  -7.253  -6.553  -6.539  -6.538  -6.365  -4.777
 20 A'    6 A"   21 A'   22 A'    7 A"   23 A'   24 A'   25 A'                 
 -4.762  -4.762  -2.664  -2.660  -2.659  -2.648  -2.648  -2.043
  8 A"   26 A'   27 A'    9 A"   28 A'   29 A'   10 A"   30 A'                 
 -2.038  -2.038  -2.025  -2.025  -0.920  -0.825  -0.780  -0.668
 11 A"   31 A'   32 A'   12 A"   33 A'   34 A'   35 A'   36 A'                 
 -0.567  -0.506  -0.463  -0.417  -0.387  -0.351  -0.335  -0.316
 37 A'   38 A'   39 A'   13 A"   40 A'   41 A'   14 A"   42 A'                 
 -0.312  -0.280  -0.258
 15 A"   43 A'   16 A"                                                         
 -- Virtual --                   
 -0.066  -0.047  -0.046  -0.008   0.016   0.028   0.039   0.052
 44 A'   17 A"   45 A'   46 A'   47 A'   48 A'   49 A'   18 A"                 
  0.067   0.072   0.076   0.094   0.095   0.105   0.120   0.128
 50 A'   51 A'   19 A"   52 A'   20 A"   53 A'   54 A'   55 A'                 
  0.135   0.139   0.149   0.164   0.183   0.216   0.227   0.232
 21 A"   56 A'   57 A'   58 A'   59 A'   60 A'   61 A'   22 A"                 
  0.270   0.315   0.361   0.378   0.389   0.390   0.398   0.418
 62 A'   63 A'   64 A'   65 A'   66 A'   23 A"   24 A"   25 A"                 
  0.420   0.457   0.458   0.463   0.474   0.502   0.506   0.541
 67 A'   26 A"   68 A'   69 A'   70 A'   71 A'   27 A"   28 A"                 
  0.565   0.565   0.585   0.623   0.625   0.658   0.682   0.707
 29 A"   72 A'   73 A'   30 A"   74 A'   75 A'   76 A'   77 A'                 
  0.743   0.762   0.817   0.835   0.845   0.879   0.895   0.924
 78 A'   79 A'   80 A'   31 A"   32 A"   81 A'   82 A'   83 A'                 
  0.993   1.124   1.128   1.156   1.197   1.321   1.346   1.366
 84 A'   85 A'   33 A"   86 A'   34 A"   35 A"   87 A'   88 A'                 
  1.458   1.506   1.547   1.631   1.797   1.797   1.892   1.973
 36 A"   89 A'   90 A'   91 A'   37 A"   92 A'   93 A'   38 A"                 
  1.999   2.021   2.091   2.186   2.245   2.255   2.328   2.461
 39 A"   94 A'   95 A'   96 A'   40 A"   97 A'   98 A'   99 A'                 
  2.570   2.639   2.646   2.826   2.888   3.107   3.248   3.741
100 A'  101 A'   41 A"   42 A"  102 A'  103 A'  104 A'  105 A'                 
  3.952   3.969   3.983   4.000   4.019   4.062   4.083   4.170
 43 A"  106 A'   44 A"   45 A"  107 A'   46 A"  108 A'  109 A'                 
  4.229   4.365   4.409   5.991   6.039   6.074   6.638   7.536
110 A'  111 A'  112 A'   47 A"  113 A'  114 A'  115 A'   48 A"                 
  7.587   7.655   9.717  23.383  24.122  25.792  25.982  26.360
116 A'  117 A'  118 A'  119 A'  120 A'   49 A"  121 A'  122 A'                 
 27.845  28.332  28.369  28.380  28.525  28.536  28.547  28.585
123 A'   50 A"  124 A'  125 A'   51 A"  126 A'   52 A"  127 A'                 
 28.681  47.906 127.876 127.905 127.928 151.642 215.701 289.731
128 A'  129 A'   53 A"  130 A'  131 A'  132 A'  133 A'   54 A"                 
289.780 289.8801020.6981901.804
134 A'  135 A'  136 A'  137 A'                                                 

 Beta MOs, Restricted
 -- Occupied --                  
******* -482.86 -176.32 -165.72 -165.72 -165.72 -101.58  -62.51
  1 A'    2 A'    3 A'    4 A'    1 A"    5 A'    6 A'    7 A'                 
-56.333 -56.328 -56.328 -35.815 -31.308 -31.302 -31.302 -22.959
  8 A'    2 A"    9 A'   10 A'   11 A'    3 A"   12 A'   13 A'                 
-22.958 -22.957 -22.953 -22.953 -10.307 -10.247  -9.499  -8.721
  4 A"   14 A'   15 A'    5 A"   16 A'   17 A'   18 A'   19 A'                 
 -7.264  -7.254  -7.253  -6.553  -6.539  -6.538  -6.365  -4.777
 20 A'    6 A"   21 A'   22 A'    7 A"   23 A'   24 A'   25 A'                 
 -4.762  -4.762  -2.664  -2.660  -2.659  -2.648  -2.648  -2.043
  8 A"   26 A'   27 A'    9 A"   28 A'   29 A'   10 A"   30 A'                 
 -2.038  -2.038  -2.025  -2.025  -0.920  -0.825  -0.780  -0.668
 11 A"   31 A'   32 A'   12 A"   33 A'   34 A'   35 A'   36 A'                 
 -0.567  -0.506  -0.463  -0.417  -0.387  -0.351  -0.335  -0.316
 37 A'   38 A'   39 A'   13 A"   40 A'   41 A'   14 A"   42 A'                 
 -0.312  -0.280  -0.258
 15 A"   43 A'   16 A"                                                         
 -- Virtual --                   
 -0.066  -0.047  -0.046  -0.008   0.016   0.028   0.039   0.052
 44 A'   17 A"   45 A'   46 A'   47 A'   48 A'   49 A'   18 A"                 
  0.067   0.072   0.076   0.094   0.095   0.105   0.120   0.128
 50 A'   51 A'   19 A"   52 A'   20 A"   53 A'   54 A'   55 A'                 
  0.135   0.139   0.149   0.164   0.183   0.216   0.227   0.232
 21 A"   56 A'   57 A'   58 A'   59 A'   60 A'   61 A'   22 A"                 
  0.270   0.315   0.361   0.378   0.389   0.390   0.398   0.418
 62 A'   63 A'   64 A'   65 A'   66 A'   23 A"   24 A"   25 A"                 
  0.420   0.457   0.458   0.463   0.474   0.502   0.506   0.541
 67 A'   26 A"   68 A'   69 A'   70 A'   71 A'   27 A"   28 A"                 
  0.565   0.565   0.585   0.623   0.625   0.658   0.682   0.707
 29 A"   72 A'   73 A'   30 A"   74 A'   75 A'   76 A'   77 A'                 
  0.743   0.762   0.817   0.835   0.845   0.879   0.895   0.924
 78 A'   79 A'   80 A'   31 A"   32 A"   81 A'   82 A'   83 A'                 
  0.993   1.124   1.128   1.156   1.197   1.321   1.346   1.366
 84 A'   85 A'   33 A"   86 A'   34 A"   35 A"   87 A'   88 A'                 
  1.458   1.506   1.547   1.631   1.797   1.797   1.892   1.973
 36 A"   89 A'   90 A'   91 A'   37 A"   92 A'   93 A'   38 A"                 
  1.999   2.021   2.091   2.186   2.245   2.255   2.328   2.461
 39 A"   94 A'   95 A'   96 A'   40 A"   97 A'   98 A'   99 A'                 
  2.570   2.639   2.646   2.826   2.888   3.107   3.248   3.741
100 A'  101 A'   41 A"   42 A"  102 A'  103 A'  104 A'  105 A'                 
  3.952   3.969   3.983   4.000   4.019   4.062   4.083   4.170
 43 A"  106 A'   44 A"   45 A"  107 A'   46 A"  108 A'  109 A'                 
  4.229   4.365   4.409   5.991   6.039   6.074   6.638   7.536
110 A'  111 A'  112 A'   47 A"  113 A'  114 A'  115 A'   48 A"                 
  7.587   7.655   9.717  23.383  24.122  25.792  25.982  26.360
116 A'  117 A'  118 A'  119 A'  120 A'   49 A"  121 A'  122 A'                 
 27.845  28.332  28.369  28.380  28.525  28.536  28.547  28.585
123 A'   50 A"  124 A'  125 A'   51 A"  126 A'   52 A"  127 A'                 
 28.681  47.906 127.876 127.905 127.928 151.642 215.701 289.731
128 A'  129 A'   53 A"  130 A'  131 A'  132 A'  133 A'   54 A"                 
289.780 289.8801020.6981901.804
134 A'  135 A'  136 A'  137 A'                                                 
 --------------------------------------------------------------

          Ground-State Mulliken Net Atomic Charges

     Atom                 Charge (a.u.)
  ----------------------------------------
      1 I                     0.106241
      2 C                    -0.455690
      3 H                     0.180539
      4 C                    -0.001472
      5 Cl                    0.300527
      6 Br                   -0.130144
  ----------------------------------------
  Sum of atomic charges =     0.000000

 -----------------------------------------------------------------
                    Cartesian Multipole Moments
 -----------------------------------------------------------------
    Charge (ESU x 10^10)
                 0.0000
    Dipole Moment (Debye)
         X       0.5407      Y       0.4118      Z       0.0000
       Tot       0.6797
    Quadrupole Moments (Debye-Ang)
        XX     -70.5758     XY      -0.2169     YY     -67.1572
        XZ      -0.0000     YZ       0.0000     ZZ     -72.8219
    Octopole Moments (Debye-Ang^2)
       XXX      41.3500    XXY     -15.4933    XYY       7.4835
       YYY     -29.6020    XXZ       0.0000    XYZ      -0.0000
       YYZ       0.0000    XZZ      10.4254    YZZ     -10.6447
       ZZZ       0.0000
    Hexadecapole Moments (Debye-Ang^3)
      XXXX   -1435.4628   XXXY      21.3832   XXYY    -320.3621
      XYYY      64.1402   YYYY    -499.6862   XXXZ      -0.0000
      XXYZ       0.0000   XYYZ      -0.0000   YYYZ       0.0000
      XXZZ    -269.3186   XYZZ      18.3284   YYZZ    -108.3730
      XZZZ       0.0000   YZZZ       0.0000   ZZZZ     -93.9102
 -----------------------------------------------------------------
Archival summary:
1\1\TWL01\OPT\ProcedureUnspecified\BasisUnspecified\1r1l121\taweetha\TueAug2823:03:582018TueAug2823:03:582018\0\\#,OPT,ProcedureUnspecified,BasisUnspecified,\\0,1\I\C,1,2.1024\H,2,1.08099,1,113.629\C,2,1.33042,1,126.207,3,-180,0\Cl,4,1.74836,2,119.965,1,-180,0\Br,4,1.89446,2,125.435,1,-0,0\\\@

 Total job time:  145.41s(wall), 145.25s(cpu) 
 Tue Aug 28 23:03:58 2018

        *************************************************************
        *                                                           *
        *  Thank you very much for using Q-Chem.  Have a nice day.  *
        *                                                           *
        *************************************************************


 
User input: 2 of 2 
 
Q-Chem Developer Version!
                  Welcome to Q-Chem
     A Quantum Leap Into The Future Of Chemistry


 Q-Chem 5.1, Q-Chem, Inc., Pleasanton, CA (2018)

 Yihan Shao,  Zhengting Gan,  E. Epifanovsky,  A. T. B. Gilbert,  M. Wormit,  
 J. Kussmann,  A. W. Lange,  A. Behn,  Jia Deng,  Xintian Feng,  D. Ghosh,  
 M. Goldey,  P. R. Horn,  L. D. Jacobson,  I. Kaliman,  T. Kus,  A. Landau,  
 Jie Liu,  E. I. Proynov,  R. M. Richard,  R. P. Steele,  E. J. Sundstrom,  
 H. L. Woodcock III,  P. M. Zimmerman,  D. Zuev,  B. Albrecht,  E. Alguire,  
 S. A. Baeppler,  D. Barton,  Z. Benda,  Y. A. Bernard,  E. J. Berquist,  
 K. B. Bravaya,  H. Burton,  D. Casanova,  Chun-Min Chang,  Yunqing Chen,  
 A. Chien,  K. D. Closser,  M. P. Coons,  S. Coriani,  S. Dasgupta,  
 A. L. Dempwolff,  M. Diedenhofen,  Hainam Do,  R. G. Edgar,  Po-Tung Fang,  
 S. Faraji,  S. Fatehi,  Qingguo Feng,  K. D. Fenk,  J. Fosso-Tande,  
 Qinghui Ge,  A. Ghysels,  G. Gidofalvi,  J. Gomes,  J. Gonthier,  A. Gunina,  
 D. Hait,  M. W. D. Hanson-Heine,  P. H. P. Harbach,  A. W. Hauser,  
 J. E. Herr,  E. G. Hohenstein,  Z. C. Holden,  Kerwin Hui,  B. C. Huynh,  
 T.-C. Jagau,  Hyunjun Ji,  B. Kaduk,  K. Khistyaev,  Jaehoon Kim,  
 P. Klunzinger,  K. Koh,  D. Kosenkov,  L. Koulias,  T. Kowalczyk,  
 C. M. Krauter,  A. Kunitsa,  Ka Un Lao,  A. Laurent,  K. V. Lawler,  
 Joonho Lee,  D. Lefrancois,  S. Lehtola,  D. S. Levine,  Yi-Pei Li,  
 You-Sheng Lin,  Fenglai Liu,  E. Livshits,  A. Luenser,  P. Manohar,  
 E. Mansoor,  S. F. Manzer,  Shan-Ping Mao,  Yuezhi Mao,  N. Mardirossian,  
 A. V. Marenich,  T. Markovich,  L. A. Martinez-Martinez,  S. A. Maurer,  
 N. J. Mayhall,  S. C. McKenzie,  J.-M. Mewes,  A. F. Morrison,  
 J. W. Mullinax,  K. Nanda,  T. S. Nguyen-Beck,  R. Olivares-Amaya,  
 J. A. Parkhill,  T. M. Perrine,  F. Plasser,  P. Pokhilko,  S. Prager,  
 A. Prociuk,  E. Ramos,  D. R. Rehn,  F. Rob,  M. Schneider,  N. Sergueev,  
 S. M. Sharada,  S. Sharma,  D. W. Small,  T. Stauch,  T. Stein,  
 Yu-Chuan Su,  A. J. W. Thom,  A. Tkatchenko,  T. Tsuchimochi,  N. M. Tubman,  
 L. Vogt,  M. L. Vidal,  O. Vydrov,  M. A. Watson,  J. Wenzel,  
 M. de Wergifosse,  T. A. Wesolowski,  A. White,  J. Witte,  A. Yamada,  
 Jun Yang,  K. Yao,  S. Yeganeh,  S. R. Yost,  Zhi-Qiang You,  A. Zech,  
 Igor Ying Zhang,  Xing Zhang,  Yan Zhao,  Ying Zhu,  B. R. Brooks,  
 G. K. L. Chan,  C. J. Cramer,  M. S. Gordon,  W. J. Hehre,  A. Klamt,  
 M. W. Schmidt,  C. D. Sherrill,  D. G. Truhlar,  A. Aspuru-Guzik,  R. Baer,  
 A. T. Bell,  N. A. Besley,  Jeng-Da Chai,  A. E. DePrince, III,  
 R. A. DiStasio Jr.,  A. Dreuw,  B. D. Dunietz,  T. R. Furlani,  
 Chao-Ping Hsu,  Yousung Jung,  Jing Kong,  D. S. Lambrecht,  WanZhen Liang,  
 C. Ochsenfeld,  V. A. Rassolov,  L. V. Slipchenko,  J. E. Subotnik,  
 T. Van Voorhis,  J. M. Herbert,  A. I. Krylov,  P. M. W. Gill,  M. Head-Gordon

 Contributors to earlier versions of Q-Chem not listed above: 
 R. D. Adamson,  B. Austin,  J. Baker,  G. J. O. Beran,  K. Brandhorst,  
 S. T. Brown,  E. F. C. Byrd,  A. K. Chakraborty,  C.-L. Cheng,  
 Siu Hung Chien,  D. M. Chipman,  D. L. Crittenden,  H. Dachsel,  
 R. J. Doerksen,  A. D. Dutoi,  L. Fusti-Molnar,  W. A. Goddard III,  
 A. Golubeva-Zadorozhnaya,  S. R. Gwaltney,  G. Hawkins,  A. Heyden,  
 S. Hirata,  G. Kedziora,  F. J. Keil,  C. Kelley,  Jihan Kim,  R. A. King,  
 R. Z. Khaliullin,  P. P. Korambath,  W. Kurlancheek,  A. M. Lee,  M. S. Lee,  
 S. V. Levchenko,  Ching Yeh Lin,  D. Liotard,  R. C. Lochan,  I. Lotan,  
 P. E. Maslen,  N. Nair,  D. P. O'Neill,  D. Neuhauser,  E. Neuscamman,  
 C. M. Oana,  R. Olson,  B. Peters,  R. Peverati,  P. A. Pieniazek,  
 Y. M. Rhee,  J. Ritchie,  M. A. Rohrdanz,  E. Rosta,  N. J. Russ,  
 H. F. Schaefer III,  N. E. Schultz,  N. Shenvi,  A. C. Simmonett,  A. Sodt,  
 D. Stuck,  K. S. Thanthiriwatte,  V. Vanovschi,  Tao Wang,  A. Warshel,  
 C. F. Williams,  Q. Wu,  X. Xu,  W. Zhang

 Please cite Q-Chem as follows:
 Y. Shao et al., Mol. Phys. 113, 184-215 (2015)
 DOI: 10.1080/00268976.2014.952696

 Q-Chem 5.1.1 for Intel X86 EM64T Linux

 Parts of Q-Chem use Armadillo 8.300.2 (Tropical Shenanigans).
 http://arma.sourceforge.net/

 Q-Chem begins on Tue Aug 28 23:03:58 2018  

Host: 
0

     Scratch files written to /scratch/taweetham/qchem28047//
The previous job contains 0 fragments, simply inherited here
Input Ideriv = 2
Curr. Ideriv = -1
Max.  Ideriv = 2

Checking the input file for inconsistencies... 	...done.

--------------------------------------------------------------
User input:
--------------------------------------------------------------

$molecule
read
$end

$rem
   SCF_GUESS 	READ
   JOB_TYPE 	FREQUENCY
   BASIS 	6-311++G**
   EXCHANGE 	B3LYP	
   SET_ITER 100

   SET_CONV 5
$end


--------------------------------------------------------------
 ----------------------------------------------------------------
             Standard Nuclear Orientation (Angstroms)
    I     Atom           X                Y                Z
 ----------------------------------------------------------------
    1      I       1.9172376660     0.0662492810    -0.0000000000
    2      C       0.1024888584     1.1277418993    -0.0000000000
    3      H       0.2285231285     2.2013643453    -0.0000000000
    4      C      -1.1178763245     0.5979132828    -0.0000000000
    5      Cl     -2.5220973270     1.6395045253    -0.0000000000
    6      Br     -1.5106897164    -1.2553738361     0.0000000000
 ----------------------------------------------------------------
 Molecular Point Group                 Cs    NOp =  2
 Largest Abelian Subgroup              Cs    NOp =  2
 Nuclear Repulsion Energy =   791.1525733686 hartrees
 There are       59 alpha and       59 beta electrons
 Requested basis set is 6-311++G(d,p)
 There are 73 shells and 191 basis functions

 Total QAlloc Memory Limit   2000 MB
 Mega-Array Size       188 MB
 MEM_STATIC part       192 MB

                       Distance Matrix (Angstroms)
             I (  1)   C (  2)   H (  3)   C (  4)   Cl(  5)
   C (  2)  2.102399
   H (  3)  2.722218  1.080995
   C (  4)  3.081328  1.330417  2.093764
   Cl(  5)  4.709865  2.674015  2.807419  1.748356
   Br(  6)  3.673877  2.877774  3.869612  1.894459  3.066475

 A cutoff of  1.0D-11 yielded   2107 shell pairs
 There are     15404 function pairs (     17225 Cartesian)
 Smallest overlap matrix eigenvalue = 4.31E-05
 Guess MOs from SCF MO coefficient file

 -----------------------------------------------------------------------
  General SCF calculation program by
  Eric Jon Sundstrom, Paul Horn, Yuezhi Mao, Dmitri Zuev, Alec White,
  David Stuck, Shaama M.S., Shane Yost, Joonho Lee, David Small,
  Daniel Levine, Susi Lehtola, Hugh Burton, Evgeny Epifanovsky
 -----------------------------------------------------------------------
 Exchange:     0.2000 Hartree-Fock + 0.0800 Slater + 0.7200 B88
 Correlation:  0.1900 VWN1RPA + 0.8100 LYP
 Using SG-1 standard quadrature grid
 A restricted SCF calculation will be
 performed using DIIS
 SCF converges when DIIS error is below 1.0e-08
 ---------------------------------------
  Cycle       Energy         DIIS error
 ---------------------------------------
    1  -10030.6862688079      1.90e-04  
    2  -10030.6864713252      2.00e-05  
    3  -10030.6864727437      1.80e-05  
    4  -10030.6864739396      6.71e-06  
    5  -10030.6864741166      2.92e-06  
    6  -10030.6864741595      5.84e-07  
    7  -10030.6864741606      1.62e-07  
    8  -10030.6864741608      6.78e-08  
    9  -10030.6864741608      2.71e-08  
   10  -10030.6864741609      3.06e-09  Convergence criterion met
 ---------------------------------------
 SCF time:   CPU 35.04s  wall 36.00s 
 SCF   energy in the final basis set =   -10030.6864741609
 Total energy in the final basis set =   -10030.6864741609

 --------------------------------------------------------------
             Orbital Energies (a.u.) and Symmetries
 --------------------------------------------------------------

 Alpha MOs, Restricted
 -- Occupied --                  
******* -482.86 -176.32 -165.72 -165.72 -165.72 -101.58  -62.51
  1 A'    2 A'    3 A'    4 A'    1 A"    5 A'    6 A'    7 A'                 
-56.333 -56.328 -56.328 -35.815 -31.308 -31.302 -31.302 -22.959
  8 A'    2 A"    9 A'   10 A'   11 A'    3 A"   12 A'   13 A'                 
-22.958 -22.957 -22.953 -22.953 -10.307 -10.247  -9.499  -8.721
  4 A"   14 A'   15 A'    5 A"   16 A'   17 A'   18 A'   19 A'                 
 -7.264  -7.254  -7.253  -6.553  -6.539  -6.538  -6.365  -4.777
 20 A'    6 A"   21 A'   22 A'    7 A"   23 A'   24 A'   25 A'                 
 -4.762  -4.762  -2.664  -2.660  -2.659  -2.648  -2.648  -2.043
  8 A"   26 A'   27 A'    9 A"   28 A'   29 A'   10 A"   30 A'                 
 -2.038  -2.038  -2.025  -2.025  -0.920  -0.825  -0.780  -0.668
 11 A"   31 A'   32 A'   12 A"   33 A'   34 A'   35 A'   36 A'                 
 -0.567  -0.506  -0.463  -0.417  -0.387  -0.351  -0.335  -0.316
 37 A'   38 A'   39 A'   13 A"   40 A'   41 A'   14 A"   42 A'                 
 -0.312  -0.280  -0.258
 15 A"   43 A'   16 A"                                                         
 -- Virtual --                   
 -0.066  -0.047  -0.046  -0.008   0.016   0.028   0.039   0.052
 44 A'   17 A"   45 A'   46 A'   47 A'   48 A'   49 A'   18 A"                 
  0.067   0.072   0.076   0.094   0.095   0.105   0.120   0.128
 50 A'   51 A'   19 A"   52 A'   20 A"   53 A'   54 A'   55 A'                 
  0.135   0.139   0.149   0.164   0.183   0.216   0.226   0.232
 21 A"   56 A'   57 A'   58 A'   59 A'   60 A'   61 A'   22 A"                 
  0.270   0.315   0.361   0.378   0.389   0.390   0.398   0.418
 62 A'   63 A'   64 A'   65 A'   66 A'   23 A"   24 A"   25 A"                 
  0.420   0.457   0.458   0.463   0.474   0.502   0.506   0.541
 67 A'   26 A"   68 A'   69 A'   70 A'   71 A'   27 A"   28 A"                 
  0.565   0.565   0.585   0.623   0.625   0.658   0.682   0.707
 29 A"   72 A'   73 A'   30 A"   74 A'   75 A'   76 A'   77 A'                 
  0.743   0.762   0.817   0.835   0.845   0.879   0.895   0.924
 78 A'   79 A'   80 A'   31 A"   32 A"   81 A'   82 A'   83 A'                 
  0.993   1.124   1.128   1.156   1.197   1.321   1.346   1.366
 84 A'   85 A'   33 A"   86 A'   34 A"   35 A"   87 A'   88 A'                 
  1.458   1.506   1.547   1.631   1.797   1.797   1.892   1.973
 36 A"   89 A'   90 A'   91 A'   37 A"   92 A'   93 A'   38 A"                 
  1.999   2.021   2.091   2.186   2.245   2.255   2.328   2.461
 39 A"   94 A'   95 A'   96 A'   40 A"   97 A'   98 A'   99 A'                 
  2.570   2.639   2.646   2.826   2.888   3.107   3.248   3.741
100 A'  101 A'   41 A"   42 A"  102 A'  103 A'  104 A'  105 A'                 
  3.952   3.969   3.983   4.000   4.019   4.062   4.083   4.170
 43 A"  106 A'   44 A"   45 A"  107 A'   46 A"  108 A'  109 A'                 
  4.229   4.365   4.409   5.991   6.039   6.074   6.638   7.536
110 A'  111 A'  112 A'   47 A"  113 A'  114 A'  115 A'   48 A"                 
  7.587   7.655   9.717  23.383  24.122  25.792  25.982  26.360
116 A'  117 A'  118 A'  119 A'  120 A'   49 A"  121 A'  122 A'                 
 27.845  28.332  28.369  28.380  28.525  28.536  28.547  28.585
123 A'   50 A"  124 A'  125 A'   51 A"  126 A'   52 A"  127 A'                 
 28.681  47.906 127.876 127.905 127.928 151.642 215.701 289.731
128 A'  129 A'   53 A"  130 A'  131 A'  132 A'  133 A'   54 A"                 
289.780 289.8801020.6981901.804
134 A'  135 A'  136 A'  137 A'                                                 

 Beta MOs, Restricted
 -- Occupied --                  
******* -482.86 -176.32 -165.72 -165.72 -165.72 -101.58  -62.51
  1 A'    2 A'    3 A'    4 A'    1 A"    5 A'    6 A'    7 A'                 
-56.333 -56.328 -56.328 -35.815 -31.308 -31.302 -31.302 -22.959
  8 A'    2 A"    9 A'   10 A'   11 A'    3 A"   12 A'   13 A'                 
-22.958 -22.957 -22.953 -22.953 -10.307 -10.247  -9.499  -8.721
  4 A"   14 A'   15 A'    5 A"   16 A'   17 A'   18 A'   19 A'                 
 -7.264  -7.254  -7.253  -6.553  -6.539  -6.538  -6.365  -4.777
 20 A'    6 A"   21 A'   22 A'    7 A"   23 A'   24 A'   25 A'                 
 -4.762  -4.762  -2.664  -2.660  -2.659  -2.648  -2.648  -2.043
  8 A"   26 A'   27 A'    9 A"   28 A'   29 A'   10 A"   30 A'                 
 -2.038  -2.038  -2.025  -2.025  -0.920  -0.825  -0.780  -0.668
 11 A"   31 A'   32 A'   12 A"   33 A'   34 A'   35 A'   36 A'                 
 -0.567  -0.506  -0.463  -0.417  -0.387  -0.351  -0.335  -0.316
 37 A'   38 A'   39 A'   13 A"   40 A'   41 A'   14 A"   42 A'                 
 -0.312  -0.280  -0.258
 15 A"   43 A'   16 A"                                                         
 -- Virtual --                   
 -0.066  -0.047  -0.046  -0.008   0.016   0.028   0.039   0.052
 44 A'   17 A"   45 A'   46 A'   47 A'   48 A'   49 A'   18 A"                 
  0.067   0.072   0.076   0.094   0.095   0.105   0.120   0.128
 50 A'   51 A'   19 A"   52 A'   20 A"   53 A'   54 A'   55 A'                 
  0.135   0.139   0.149   0.164   0.183   0.216   0.226   0.232
 21 A"   56 A'   57 A'   58 A'   59 A'   60 A'   61 A'   22 A"                 
  0.270   0.315   0.361   0.378   0.389   0.390   0.398   0.418
 62 A'   63 A'   64 A'   65 A'   66 A'   23 A"   24 A"   25 A"                 
  0.420   0.457   0.458   0.463   0.474   0.502   0.506   0.541
 67 A'   26 A"   68 A'   69 A'   70 A'   71 A'   27 A"   28 A"                 
  0.565   0.565   0.585   0.623   0.625   0.658   0.682   0.707
 29 A"   72 A'   73 A'   30 A"   74 A'   75 A'   76 A'   77 A'                 
  0.743   0.762   0.817   0.835   0.845   0.879   0.895   0.924
 78 A'   79 A'   80 A'   31 A"   32 A"   81 A'   82 A'   83 A'                 
  0.993   1.124   1.128   1.156   1.197   1.321   1.346   1.366
 84 A'   85 A'   33 A"   86 A'   34 A"   35 A"   87 A'   88 A'                 
  1.458   1.506   1.547   1.631   1.797   1.797   1.892   1.973
 36 A"   89 A'   90 A'   91 A'   37 A"   92 A'   93 A'   38 A"                 
  1.999   2.021   2.091   2.186   2.245   2.255   2.328   2.461
 39 A"   94 A'   95 A'   96 A'   40 A"   97 A'   98 A'   99 A'                 
  2.570   2.639   2.646   2.826   2.888   3.107   3.248   3.741
100 A'  101 A'   41 A"   42 A"  102 A'  103 A'  104 A'  105 A'                 
  3.952   3.969   3.983   4.000   4.019   4.062   4.083   4.170
 43 A"  106 A'   44 A"   45 A"  107 A'   46 A"  108 A'  109 A'                 
  4.229   4.365   4.409   5.991   6.039   6.074   6.638   7.536
110 A'  111 A'  112 A'   47 A"  113 A'  114 A'  115 A'   48 A"                 
  7.587   7.655   9.717  23.383  24.122  25.792  25.982  26.360
116 A'  117 A'  118 A'  119 A'  120 A'   49 A"  121 A'  122 A'                 
 27.845  28.332  28.369  28.380  28.525  28.536  28.547  28.585
123 A'   50 A"  124 A'  125 A'   51 A"  126 A'   52 A"  127 A'                 
 28.681  47.906 127.876 127.905 127.928 151.642 215.701 289.731
128 A'  129 A'   53 A"  130 A'  131 A'  132 A'  133 A'   54 A"                 
289.780 289.8801020.6981901.804
134 A'  135 A'  136 A'  137 A'                                                 
 --------------------------------------------------------------

          Ground-State Mulliken Net Atomic Charges

     Atom                 Charge (a.u.)
  ----------------------------------------
      1 I                     0.106223
      2 C                    -0.455503
      3 H                     0.180510
      4 C                    -0.001730
      5 Cl                    0.300583
      6 Br                   -0.130083
  ----------------------------------------
  Sum of atomic charges =     0.000000

 -----------------------------------------------------------------
                    Cartesian Multipole Moments
 -----------------------------------------------------------------
    Charge (ESU x 10^10)
                 0.0000
    Dipole Moment (Debye)
         X       0.5357      Y       0.4180      Z       0.0000
       Tot       0.6795
    Quadrupole Moments (Debye-Ang)
        XX     -70.5694     XY      -0.2506     YY     -67.1550
        XZ      -0.0000     YZ      -0.0000     ZZ     -72.8221
    Octopole Moments (Debye-Ang^2)
       XXX      41.7083    XXY     -15.8485    XYY       7.4098
       YYY     -31.2334    XXZ      -0.0000    XYZ       0.0000
       YYZ       0.0000    XZZ      10.4889    YZZ     -11.2068
       ZZZ       0.0000
    Hexadecapole Moments (Debye-Ang^3)
      XXXX   -1436.1942   XXXY      16.2803   XXYY    -321.6301
      XYYY      58.9720   YYYY    -497.9893   XXXZ      -0.0000
      XXYZ      -0.0000   XYYZ      -0.0000   YYYZ      -0.0000
      XXZZ    -269.7043   XYZZ      16.5574   YYZZ    -108.1761
      XZZZ      -0.0000   YZZZ      -0.0000   ZZZZ     -93.9112
 -----------------------------------------------------------------
 Calculating MO derivatives via CPSCF
   1         3          18      0.124907    0.034700
   2         3          18      0.015233    0.004204
   3         3          18      0.001903    0.000634
   4        19           2      0.000131    0.000090
   5        21           0      0.000000    0.000000    Roots Converged
 Time for AOints: 16.1 s (CPU) 16.1 s (wall)
 ------------------------------------------------------------------------------
                     AOints        : Timing summary (seconds)
 ------------------------------------------------------------------------------
     job step          cpu (% of tot)      sys (% of tot)     wall (% of tot)
 ------------------------------------------------------------------------------
  cpscf_lag         0.1072E+03 (50.9)   0.1350E-03 (20.3)   0.1073E+03 (50.9)
  iterzp            0.8691E+02 (41.3)   0.5300E-03 (79.7)   0.8697E+02 (41.3)
  make_fx           0.0000E+00 ( 0.0)   0.0000E+00 ( 0.0)   0.0000E+00 ( 0.0)
  AOints            0.1611E+02 ( 7.7)   0.0000E+00 ( 0.0)   0.1613E+02 ( 7.7)
 ------------------------------------------------------------------------------
   Grand Totals     0.2105E+03          0.6650E-03          0.2107E+03
 ------------------------------------------------------------------------------
 Calculating analytic Hessian of the SCF energy
 Polarizability Matrix (a.u.)
            1           2           3
    1-118.8371853   5.5207524  -0.0000000
    2   5.5207524 -85.6461129  -0.0000000
    3  -0.0000000  -0.0000000 -53.2918577

 Direct stationary perturbation theory relativistic correction:

 rels  =     114.538972364883
 relv  =    -381.764052297050
 rel2e =      52.018987628673
 E_rel =    -215.206092303494

 Hessian of the SCF Energy
            1           2           3           4           5           6
    1   0.1085733  -0.0483691   0.0000000  -0.0665057   0.0327096  -0.0000000
    2  -0.0483691   0.0507190  -0.0000000   0.0301123  -0.0482209   0.0000000
    3   0.0000000  -0.0000000   0.0157030  -0.0000000   0.0000000  -0.0221066
    4  -0.0665057   0.0301123  -0.0000000   0.5887144   0.1829565  -0.0000000
    5   0.0327096  -0.0482209   0.0000000   0.1829565   0.5713990   0.0000000
    6  -0.0000000   0.0000000  -0.0221066  -0.0000000   0.0000000   0.0809666
    7  -0.0093569   0.0193235  -0.0000000  -0.0415551  -0.0327432  -0.0000000
    8   0.0019349  -0.0035678   0.0000000  -0.0472173  -0.3482467  -0.0000000
    9  -0.0000000  -0.0000000   0.0016376   0.0000000   0.0000000  -0.0276777
   10  -0.0263918   0.0036995   0.0000000  -0.4377756  -0.1806326   0.0000000
   11   0.0149965  -0.0005322  -0.0000000  -0.1643561  -0.1474336  -0.0000000
   12  -0.0000000   0.0000000   0.0024689  -0.0000000   0.0000000  -0.0426599
   13  -0.0026393   0.0000083  -0.0000000  -0.0390704   0.0225851  -0.0000000
   14  -0.0012676   0.0011648  -0.0000000   0.0063925   0.0015737   0.0000000
   15   0.0000000  -0.0000000   0.0036569   0.0000000  -0.0000000   0.0076399
   16  -0.0036796  -0.0047745   0.0000000  -0.0038077  -0.0248754   0.0000000
   17  -0.0000042   0.0004372   0.0000000  -0.0078878  -0.0290715  -0.0000000
   18  -0.0000000   0.0000000  -0.0013599   0.0000000  -0.0000000   0.0038377
            7           8           9          10          11          12
    1  -0.0093569   0.0019349  -0.0000000  -0.0263918   0.0149965  -0.0000000
    2   0.0193235  -0.0035678  -0.0000000   0.0036995  -0.0005322   0.0000000
    3  -0.0000000   0.0000000   0.0016376   0.0000000  -0.0000000   0.0024689
    4  -0.0415551  -0.0472173   0.0000000  -0.4377756  -0.1643561  -0.0000000
    5  -0.0327432  -0.3482467   0.0000000  -0.1806326  -0.1474336   0.0000000
    6  -0.0000000  -0.0000000  -0.0276777   0.0000000  -0.0000000  -0.0426599
    7   0.0571959   0.0424531   0.0000000  -0.0026678  -0.0259801  -0.0000000
    8   0.0424531   0.3577263  -0.0000000   0.0015458  -0.0086067   0.0000000
    9   0.0000000  -0.0000000   0.0189925  -0.0000000  -0.0000000   0.0049634
   10  -0.0026678   0.0015458  -0.0000000   0.6186084   0.1488060   0.0000000
   11  -0.0259801  -0.0086067  -0.0000000   0.1488060   0.3639428  -0.0000000
   12  -0.0000000   0.0000000   0.0049634   0.0000000  -0.0000000   0.0774584
   13  -0.0009599   0.0017782   0.0000000  -0.1172652   0.0497909  -0.0000000
   14  -0.0007110   0.0014487   0.0000000   0.0620063  -0.0690270  -0.0000000
   15   0.0000000  -0.0000000  -0.0038103  -0.0000000   0.0000000  -0.0211202
   16  -0.0026562  -0.0004946  -0.0000000  -0.0345080  -0.0232571  -0.0000000
   17  -0.0023423   0.0012462  -0.0000000  -0.0354250  -0.1383432  -0.0000000
   18  -0.0000000  -0.0000000   0.0058945  -0.0000000   0.0000000  -0.0211106
           13          14          15          16          17          18
    1  -0.0026393  -0.0012676   0.0000000  -0.0036796  -0.0000042  -0.0000000
    2   0.0000083   0.0011648  -0.0000000  -0.0047745   0.0004372   0.0000000
    3  -0.0000000  -0.0000000   0.0036569   0.0000000   0.0000000  -0.0013599
    4  -0.0390704   0.0063925   0.0000000  -0.0038077  -0.0078878   0.0000000
    5   0.0225851   0.0015737  -0.0000000  -0.0248754  -0.0290715  -0.0000000
    6  -0.0000000   0.0000000   0.0076399   0.0000000  -0.0000000   0.0038377
    7  -0.0009599  -0.0007110   0.0000000  -0.0026562  -0.0023423  -0.0000000
    8   0.0017782   0.0014487  -0.0000000  -0.0004946   0.0012462  -0.0000000
    9   0.0000000   0.0000000  -0.0038103  -0.0000000  -0.0000000   0.0058945
   10  -0.1172652   0.0620063  -0.0000000  -0.0345080  -0.0354250  -0.0000000
   11   0.0497909  -0.0690270   0.0000000  -0.0232571  -0.1383432   0.0000000
   12  -0.0000000  -0.0000000  -0.0211202  -0.0000000  -0.0000000  -0.0211106
   13   0.1594846  -0.0842039   0.0000000   0.0004501   0.0100413   0.0000000
   14  -0.0842039   0.0976397   0.0000000   0.0177836  -0.0327999   0.0000000
   15   0.0000000   0.0000000   0.0101621   0.0000000   0.0000000   0.0034715
   16   0.0004501   0.0177836   0.0000000   0.0442014   0.0356179  -0.0000000
   17   0.0100413  -0.0327999   0.0000000   0.0356179   0.1985313   0.0000000
   18   0.0000000   0.0000000   0.0034715  -0.0000000   0.0000000   0.0092667
 Gradient time:  CPU 290.21 s  wall 290.53 s
 **********************************************************************
 **                                                                  **
 **                       VIBRATIONAL ANALYSIS                       **
 **                       --------------------                       **
 **                                                                  **
 **        VIBRATIONAL FREQUENCIES (CM**-1) AND NORMAL MODES         **
 **     FORCE CONSTANTS (mDYN/ANGSTROM) AND REDUCED MASSES (AMU)     **
 **                  INFRARED INTENSITIES (KM/MOL)                   **
 **                                                                  **
 **********************************************************************


 Mode:                 1                      2                      3
 Frequency:       102.60                 201.65                 205.12
 Force Cnst:      0.3772                 1.0268                 0.1618
 Red. Mass:      60.8127                42.8569                 6.5259
 IR Active:          YES                    YES                    YES
 IR Intens:        0.093                  0.168                  0.000
 Raman Active:       YES                    YES                    YES
               X      Y      Z        X      Y      Z        X      Y      Z
 I         -0.365 -0.191  0.000   -0.222  0.120 -0.000    0.000 -0.000 -0.045
 C          0.008  0.355 -0.000    0.017 -0.175  0.000   -0.000 -0.000  0.551
 H          0.140  0.339 -0.000   -0.147 -0.158  0.000    0.000 -0.000  0.762
 C          0.040  0.306 -0.000    0.064 -0.230  0.000   -0.000  0.000  0.289
 Cl        -0.146  0.006  0.000    0.650  0.501 -0.000   -0.000 -0.000 -0.171
 Br         0.643  0.200 -0.000    0.059 -0.352  0.000    0.000  0.000  0.010
 TransDip  -0.007  0.006  0.000    0.002 -0.013 -0.000    0.000  0.000 -0.000

 Mode:                 4                      5                      6
 Frequency:       287.34                 446.64                 508.57
 Force Cnst:      1.3751                 0.6030                 1.3548
 Red. Mass:      28.2680                 5.1306                 8.8904
 IR Active:          YES                    YES                    YES
 IR Intens:        0.479                  3.849                  3.407
 Raman Active:       YES                    YES                    YES
               X      Y      Z        X      Y      Z        X      Y      Z
 I          0.133 -0.051  0.000   -0.000  0.000  0.004    0.004 -0.016 -0.000
 C         -0.361 -0.106 -0.000   -0.000 -0.000 -0.227    0.194  0.597 -0.000
 H         -0.185 -0.126 -0.000    0.000 -0.000 -0.796    0.227  0.603 -0.000
 C         -0.475  0.088  0.000   -0.000 -0.000  0.559    0.260  0.315  0.000
 Cl        -0.442  0.566  0.000    0.000 -0.000 -0.038   -0.064  0.023 -0.000
 Br         0.111 -0.165 -0.000    0.000  0.000 -0.030   -0.050 -0.131 -0.000
 TransDip   0.022 -0.005 -0.000    0.000 -0.000 -0.063    0.016  0.057 -0.000

 Mode:                 7                      8                      9
 Frequency:       648.06                 785.27                 841.58
 Force Cnst:      1.7534                 0.4688                 2.9276
 Red. Mass:       7.0857                 1.2902                 7.0158
 IR Active:          YES                    YES                    YES
 IR Intens:       53.692                 29.360                137.109
 Raman Active:       YES                    YES                    YES
               X      Y      Z        X      Y      Z        X      Y      Z
 I         -0.030  0.024  0.000   -0.000 -0.000  0.002    0.001  0.006  0.000
 C          0.484 -0.362 -0.000    0.000  0.000 -0.149    0.012 -0.180 -0.000
 H          0.619 -0.378 -0.000   -0.000  0.000  0.987    0.653 -0.254  0.000
 C          0.273  0.051 -0.000    0.000 -0.000  0.057   -0.333  0.591 -0.000
 Cl        -0.159  0.063  0.000   -0.000  0.000 -0.007    0.089 -0.082  0.000
 Br        -0.004 -0.015  0.000   -0.000  0.000  0.002   -0.001 -0.033  0.000
 TransDip   0.234 -0.014  0.000    0.000 -0.000  0.174   -0.101  0.361  0.000

 Mode:                10                     11                     12
 Frequency:      1215.04                1601.75                3216.07
 Force Cnst:      1.0091                15.2350                 6.6530
 Red. Mass:       1.1601                10.0787                 1.0917
 IR Active:          YES                    YES                    YES
 IR Intens:       22.960                 24.931                 15.033
 Raman Active:       YES                    YES                    YES
               X      Y      Z        X      Y      Z        X      Y      Z
 I         -0.001  0.002 -0.000    0.001 -0.000 -0.000   -0.000  0.000  0.000
 C         -0.055  0.052  0.000   -0.581 -0.206  0.000   -0.017 -0.085 -0.000
 H          0.989 -0.090  0.000    0.132 -0.397 -0.000    0.135  0.987 -0.000
 C         -0.019 -0.087 -0.000    0.609  0.270  0.000    0.006  0.001  0.000
 Cl        -0.000  0.002 -0.000   -0.013  0.005 -0.000   -0.000  0.000  0.000
 Br        -0.000  0.002  0.000   -0.003 -0.007  0.000    0.000  0.000 -0.000
 TransDip  -0.144 -0.052 -0.000    0.128  0.095 -0.000    0.104  0.067  0.000

 STANDARD THERMODYNAMIC QUANTITIES AT   298.15 K  AND     1.00 ATM

   This Molecule has  0 Imaginary Frequencies
   Zero point vibrational energy:       14.381 kcal/mol

   Atom    1 Element I  Has Mass  126.90440
   Atom    2 Element C  Has Mass   12.00000
   Atom    3 Element H  Has Mass    1.00783
   Atom    4 Element C  Has Mass   12.00000
   Atom    5 Element Cl Has Mass   34.96885
   Atom    6 Element Br Has Mass   78.91830
   Molecular Mass:   265.799380 amu
   Principal axes and moments of inertia in amu*Bohr^2:
                             1           2           3
    Eigenvalues --      866.17080  3151.23827  4017.40907
          X               0.99969    -0.02501    -0.00000
          Y               0.02501     0.99969     0.00000
          Z              -0.00000    -0.00000     1.00000
   Rotational Symmetry Number is   1
   The Molecule is an Asymmetric Top
   Translational Enthalpy:        0.889 kcal/mol
   Rotational Enthalpy:           0.889 kcal/mol
   Vibrational Enthalpy:         16.305 kcal/mol
   gas constant (RT):             0.592 kcal/mol
   Translational Entropy:        42.632  cal/mol.K
   Rotational Entropy:           30.773  cal/mol.K
   Vibrational Entropy:          11.357  cal/mol.K

   Total Enthalpy:               18.675 kcal/mol
   Total Entropy:                84.762  cal/mol.K

 ======================================================================

 STANDARD THERMODYNAMIC QUANTITIES FOR ANHARMONIC VIBRATION -- TOSH

   Zero point vibrational energy: ************ kcal/mol

   Vibrational Enthalpy:       Infinity kcal/mol
   Vibrational Entropy:             NaN  cal/mol.K

   Total Enthalpy:             Infinity kcal/mol
   Total Entropy:                   NaN  cal/mol.K

 ======================================================================

 STANDARD THERMODYNAMIC QUANTITIES FOR ANHARMONIC VIBRATION -- VPT2

   Zero point vibrational energy: ************ kcal/mol

   Vibrational Enthalpy:       Infinity kcal/mol
   Vibrational Entropy:             NaN  cal/mol.K

   Total Enthalpy:             Infinity kcal/mol
   Total Entropy:                   NaN  cal/mol.K

 ======================================================================

Archival summary:
1\1\TWL01\FREQ\ProcedureUnspecified\BasisUnspecified\1r1l121\taweetha\TueAug2823:09:242018TueAug2823:09:242018\0\\#,FREQ,ProcedureUnspecified,BasisUnspecified,\\0,1\I\C,1,2.1024\H,2,1.08099,1,113.629\C,2,1.33042,1,126.207,3,-180,0\Cl,4,1.74836,2,119.965,1,180,0\Br,4,1.89446,2,125.435,1,0,0\\\@

 Total job time:  325.73s(wall), 325.38s(cpu) 
 Tue Aug 28 23:09:24 2018

        *************************************************************
        *                                                           *
        *  Thank you very much for using Q-Chem.  Have a nice day.  *
        *                                                           *
        *************************************************************
