# Supplementary material for: Geometric and energetic data from ab initio calculations of haloethene, haloimine, halomethylenephosphine, haloiminophosphine, halodiazene, halodiphosphene and halocyclopropane
Source: Data Brief. 2019 Nov 2;27:104738. doi: 10.1016/j.dib.2019.104738 (PMC6861602; doi:10.1016/j.dib.2019.104738)
Supplement: Multimedia component 2 [file mmc2.zip › CC/B3LYP/HICCClCl.out]

Q-Chem Developer Version!
                  Welcome to Q-Chem
     A Quantum Leap Into The Future Of Chemistry


 Q-Chem 5.1, Q-Chem, Inc., Pleasanton, CA (2018)

 Yihan Shao,  Zhengting Gan,  E. Epifanovsky,  A. T. B. Gilbert,  M. Wormit,  
 J. Kussmann,  A. W. Lange,  A. Behn,  Jia Deng,  Xintian Feng,  D. Ghosh,  
 M. Goldey,  P. R. Horn,  L. D. Jacobson,  I. Kaliman,  T. Kus,  A. Landau,  
 Jie Liu,  E. I. Proynov,  R. M. Richard,  R. P. Steele,  E. J. Sundstrom,  
 H. L. Woodcock III,  P. M. Zimmerman,  D. Zuev,  B. Albrecht,  E. Alguire,  
 S. A. Baeppler,  D. Barton,  Z. Benda,  Y. A. Bernard,  E. J. Berquist,  
 K. B. Bravaya,  H. Burton,  D. Casanova,  Chun-Min Chang,  Yunqing Chen,  
 A. Chien,  K. D. Closser,  M. P. Coons,  S. Coriani,  S. Dasgupta,  
 A. L. Dempwolff,  M. Diedenhofen,  Hainam Do,  R. G. Edgar,  Po-Tung Fang,  
 S. Faraji,  S. Fatehi,  Qingguo Feng,  K. D. Fenk,  J. Fosso-Tande,  
 Qinghui Ge,  A. Ghysels,  G. Gidofalvi,  J. Gomes,  J. Gonthier,  A. Gunina,  
 D. Hait,  M. W. D. Hanson-Heine,  P. H. P. Harbach,  A. W. Hauser,  
 J. E. Herr,  E. G. Hohenstein,  Z. C. Holden,  Kerwin Hui,  B. C. Huynh,  
 T.-C. Jagau,  Hyunjun Ji,  B. Kaduk,  K. Khistyaev,  Jaehoon Kim,  
 P. Klunzinger,  K. Koh,  D. Kosenkov,  L. Koulias,  T. Kowalczyk,  
 C. M. Krauter,  A. Kunitsa,  Ka Un Lao,  A. Laurent,  K. V. Lawler,  
 Joonho Lee,  D. Lefrancois,  S. Lehtola,  D. S. Levine,  Yi-Pei Li,  
 You-Sheng Lin,  Fenglai Liu,  E. Livshits,  A. Luenser,  P. Manohar,  
 E. Mansoor,  S. F. Manzer,  Shan-Ping Mao,  Yuezhi Mao,  N. Mardirossian,  
 A. V. Marenich,  T. Markovich,  L. A. Martinez-Martinez,  S. A. Maurer,  
 N. J. Mayhall,  S. C. McKenzie,  J.-M. Mewes,  A. F. Morrison,  
 J. W. Mullinax,  K. Nanda,  T. S. Nguyen-Beck,  R. Olivares-Amaya,  
 J. A. Parkhill,  T. M. Perrine,  F. Plasser,  P. Pokhilko,  S. Prager,  
 A. Prociuk,  E. Ramos,  D. R. Rehn,  F. Rob,  M. Schneider,  N. Sergueev,  
 S. M. Sharada,  S. Sharma,  D. W. Small,  T. Stauch,  T. Stein,  
 Yu-Chuan Su,  A. J. W. Thom,  A. Tkatchenko,  T. Tsuchimochi,  N. M. Tubman,  
 L. Vogt,  M. L. Vidal,  O. Vydrov,  M. A. Watson,  J. Wenzel,  
 M. de Wergifosse,  T. A. Wesolowski,  A. White,  J. Witte,  A. Yamada,  
 Jun Yang,  K. Yao,  S. Yeganeh,  S. R. Yost,  Zhi-Qiang You,  A. Zech,  
 Igor Ying Zhang,  Xing Zhang,  Yan Zhao,  Ying Zhu,  B. R. Brooks,  
 G. K. L. Chan,  C. J. Cramer,  M. S. Gordon,  W. J. Hehre,  A. Klamt,  
 M. W. Schmidt,  C. D. Sherrill,  D. G. Truhlar,  A. Aspuru-Guzik,  R. Baer,  
 A. T. Bell,  N. A. Besley,  Jeng-Da Chai,  A. E. DePrince, III,  
 R. A. DiStasio Jr.,  A. Dreuw,  B. D. Dunietz,  T. R. Furlani,  
 Chao-Ping Hsu,  Yousung Jung,  Jing Kong,  D. S. Lambrecht,  WanZhen Liang,  
 C. Ochsenfeld,  V. A. Rassolov,  L. V. Slipchenko,  J. E. Subotnik,  
 T. Van Voorhis,  J. M. Herbert,  A. I. Krylov,  P. M. W. Gill,  M. Head-Gordon

 Contributors to earlier versions of Q-Chem not listed above: 
 R. D. Adamson,  B. Austin,  J. Baker,  G. J. O. Beran,  K. Brandhorst,  
 S. T. Brown,  E. F. C. Byrd,  A. K. Chakraborty,  C.-L. Cheng,  
 Siu Hung Chien,  D. M. Chipman,  D. L. Crittenden,  H. Dachsel,  
 R. J. Doerksen,  A. D. Dutoi,  L. Fusti-Molnar,  W. A. Goddard III,  
 A. Golubeva-Zadorozhnaya,  S. R. Gwaltney,  G. Hawkins,  A. Heyden,  
 S. Hirata,  G. Kedziora,  F. J. Keil,  C. Kelley,  Jihan Kim,  R. A. King,  
 R. Z. Khaliullin,  P. P. Korambath,  W. Kurlancheek,  A. M. Lee,  M. S. Lee,  
 S. V. Levchenko,  Ching Yeh Lin,  D. Liotard,  R. C. Lochan,  I. Lotan,  
 P. E. Maslen,  N. Nair,  D. P. O'Neill,  D. Neuhauser,  E. Neuscamman,  
 C. M. Oana,  R. Olson,  B. Peters,  R. Peverati,  P. A. Pieniazek,  
 Y. M. Rhee,  J. Ritchie,  M. A. Rohrdanz,  E. Rosta,  N. J. Russ,  
 H. F. Schaefer III,  N. E. Schultz,  N. Shenvi,  A. C. Simmonett,  A. Sodt,  
 D. Stuck,  K. S. Thanthiriwatte,  V. Vanovschi,  Tao Wang,  A. Warshel,  
 C. F. Williams,  Q. Wu,  X. Xu,  W. Zhang

 Please cite Q-Chem as follows:
 Y. Shao et al., Mol. Phys. 113, 184-215 (2015)
 DOI: 10.1080/00268976.2014.952696

 Q-Chem 5.1.1 for Intel X86 EM64T Linux

 Parts of Q-Chem use Armadillo 8.300.2 (Tropical Shenanigans).
 http://arma.sourceforge.net/

 Q-Chem begins on Tue Aug 28 23:09:24 2018  

Host: 
0

     Scratch files written to /scratch/taweetham/qchem28337//
Input Ideriv = 2
Curr. Ideriv = -1
Max.  Ideriv = 2

Checking the input file for inconsistencies... 	...done.

--------------------------------------------------------------
User input:
--------------------------------------------------------------
HClICl.inp
$molecule
0 1
I 
C  1 2.103280
H  2 1.079580 1 113.584459
C  2 1.329942 1 126.155526 3 -180.000000 0
Cl 4 1.730367 2 125.476178 1 -0.000000 0
Cl 4 1.748680 2 120.010765 1 -180.000000 0
$end

$rem
   JOB_TYPE		OPTIMIZATION
   BASIS		6-311++G**
   EXCHANGE		B3LYP
$end

--------------------------------------------------------------
 ----------------------------------------------------------------
             Standard Nuclear Orientation (Angstroms)
    I     Atom           X                Y                Z
 ----------------------------------------------------------------
    1      I       1.6480596504     0.0873113102    -0.0000000000
    2      C      -0.3180762208     0.8343698717    -0.0000000000
    3      H      -0.3704281871     1.9126797752    -0.0000000000
    4      C      -1.4329592531     0.1092619157     0.0000000000
    5      Cl     -1.5065248957    -1.6195405747     0.0000000000
    6      Cl     -2.9917410126     0.9017776371    -0.0000000000
 ----------------------------------------------------------------
 Molecular Point Group                 Cs    NOp =  2
 Largest Abelian Subgroup              Cs    NOp =  2
 Nuclear Repulsion Energy =   557.7825864652 hartrees
 There are       50 alpha and       50 beta electrons
 Requested basis set is 6-311++G(d,p)
 There are 67 shells and 173 basis functions

 Total QAlloc Memory Limit   2000 MB
 Mega-Array Size       188 MB
 MEM_STATIC part       192 MB
 A cutoff of  1.0D-11 yielded   1836 shell pairs
 There are     13062 function pairs (     14458 Cartesian)
 Smallest overlap matrix eigenvalue = 4.70E-05

 Scale SEOQF with 1.000000e-01/1.000000e-01/1.000000e-01

 Standard Electronic Orientation quadrupole field applied
 Nucleus-field energy     =     0.0000000172 hartrees
 Guess from superposition of atomic densities
 Warning:  Energy on first SCF cycle will be non-variational
 SAD guess density has 100.000000 electrons

 -----------------------------------------------------------------------
  General SCF calculation program by
  Eric Jon Sundstrom, Paul Horn, Yuezhi Mao, Dmitri Zuev, Alec White,
  David Stuck, Shaama M.S., Shane Yost, Joonho Lee, David Small,
  Daniel Levine, Susi Lehtola, Hugh Burton, Evgeny Epifanovsky
 -----------------------------------------------------------------------
 Exchange:     0.2000 Hartree-Fock + 0.0800 Slater + 0.7200 B88
 Correlation:  0.1900 VWN1RPA + 0.8100 LYP
 Using SG-1 standard quadrature grid
 A restricted SCF calculation will be
 performed using DIIS
 SCF converges when DIIS error is below 1.0e-08
 ---------------------------------------
  Cycle       Energy         DIIS error
 ---------------------------------------
    1   -7917.4814574522      3.92e-02  
    2   -7916.7340154158      3.17e-03  
    3   -7916.6738874273      4.91e-03  
    4   -7916.7645472863      9.08e-04  
    5   -7916.7678067189      2.13e-04  
    6   -7916.7679023077      1.20e-04  
    7   -7916.7679549193      2.49e-05  
    8   -7916.7679568616      6.27e-06  
    9   -7916.7679569671      1.03e-06  
   10   -7916.7679569711      2.59e-07  
   11   -7916.7679569716      1.11e-07  
   12   -7916.7679569716      2.06e-08  
   13   -7916.7679569715      5.96e-09  Convergence criterion met
 ---------------------------------------
 SCF time:   CPU 31.41s  wall 32.00s 
 SCF   energy in the final basis set =    -7916.7679569715
 Total energy in the final basis set =    -7916.7679569715

 --------------------------------------------------------------
             Orbital Energies (a.u.) and Symmetries
 --------------------------------------------------------------

 Alpha MOs, Restricted
 -- Occupied --                  
******* -176.32 -165.72 -165.72 -165.72 -101.59 -101.59  -35.82
  1 A'    2 A'    3 A'    1 A"    4 A'    5 A'    6 A'    7 A'                 
-31.309 -31.303 -31.303 -22.959 -22.958 -22.958 -22.954 -22.954
  8 A'    2 A"    9 A'   10 A'    3 A"   11 A'   12 A'    4 A"                 
-10.314 -10.246  -9.502  -9.500  -7.267  -7.265  -7.256  -7.256
 13 A'   14 A'   15 A'   16 A'   17 A'   18 A'    5 A"   19 A'                 
 -7.254  -7.254  -6.365  -4.777  -4.763  -4.762  -2.044  -2.038
  6 A"   20 A'   21 A'   22 A'    7 A"   23 A'   24 A'    8 A"                 
 -2.038  -2.025  -2.025  -0.941  -0.859  -0.789  -0.669  -0.575
 25 A'    9 A"   26 A'   27 A'   28 A'   29 A'   30 A'   31 A'                 
 -0.512  -0.479  -0.431  -0.394  -0.363  -0.349  -0.333  -0.321
 32 A'   33 A'   10 A"   34 A'   35 A'   11 A"   36 A'   12 A"                 
 -0.283  -0.259
 37 A'   13 A"                                                                 
 -- Virtual --                   
 -0.065  -0.046  -0.025  -0.007   0.024   0.032   0.042   0.058
 38 A'   14 A"   39 A'   40 A'   41 A'   42 A'   43 A'   15 A"                 
  0.074   0.085   0.087   0.096   0.098   0.113   0.129   0.134
 44 A'   16 A"   45 A'   17 A"   46 A'   47 A'   48 A'   49 A'                 
  0.142   0.142   0.148   0.160   0.204   0.224   0.228   0.232
 50 A'   18 A"   51 A'   52 A'   53 A'   54 A'   55 A'   19 A"                 
  0.284   0.320   0.375   0.393   0.400   0.406   0.410   0.424
 56 A'   57 A'   58 A'   20 A"   21 A"   59 A'   60 A'   61 A'                 
  0.436   0.453   0.461   0.468   0.476   0.501   0.533   0.580
 22 A"   62 A'   63 A'   23 A"   64 A'   65 A'   24 A"   25 A"                 
  0.595   0.637   0.680   0.684   0.712   0.732   0.765   0.818
 66 A'   67 A'   68 A'   69 A'   26 A"   70 A'   71 A'   72 A'                 
  0.829   0.839   0.889   0.892   0.901   0.906   0.940   1.011
 27 A"   28 A"   73 A'   29 A"   74 A'   75 A'   76 A'   77 A'                 
  1.046   1.130   1.192   1.207   1.225   1.327   1.348   1.376
 78 A'   30 A"   79 A'   80 A'   31 A"   32 A"   81 A'   82 A'                 
  1.468   1.529   1.566   1.655   1.810   1.813   1.898   1.973
 33 A"   83 A'   84 A'   85 A'   34 A"   86 A'   87 A'   35 A"                 
  2.115   2.221   2.225   2.257   2.273   2.324   2.458   2.482
 88 A'   89 A'   36 A"   37 A"   90 A'   91 A'   92 A'   93 A'                 
  2.603   2.640   2.649   2.826   2.931   3.143   3.287   3.764
 94 A'   95 A'   38 A"   39 A"   96 A'   97 A'   98 A'   99 A'                 
  3.953   3.978   4.003   4.087   4.235   4.400   5.990   6.038
 40 A"  100 A'   41 A"  101 A'  102 A'  103 A'   42 A"  104 A'                 
  6.089   9.684   9.763  23.365  24.116  25.769  25.805  25.848
105 A'  106 A'  107 A'  108 A'  109 A'   43 A"   44 A"  110 A'                 
 25.909  26.360  26.403  27.845  28.332  28.369  28.388  28.525
111 A'  112 A'  113 A'  114 A'   45 A"  115 A'  116 A'   46 A"                 
 28.536  28.546  28.585  28.680 127.876 127.904 127.934 151.640
117 A'   47 A"  118 A'  119 A'   48 A"  120 A'  121 A'  122 A'                 
215.667 215.7531901.802
123 A'  124 A'  125 A'                                                         

 Beta MOs, Restricted
 -- Occupied --                  
******* -176.32 -165.72 -165.72 -165.72 -101.59 -101.59  -35.82
  1 A'    2 A'    3 A'    1 A"    4 A'    5 A'    6 A'    7 A'                 
-31.309 -31.303 -31.303 -22.959 -22.958 -22.958 -22.954 -22.954
  8 A'    2 A"    9 A'   10 A'    3 A"   11 A'   12 A'    4 A"                 
-10.314 -10.246  -9.502  -9.500  -7.267  -7.265  -7.256  -7.256
 13 A'   14 A'   15 A'   16 A'   17 A'   18 A'    5 A"   19 A'                 
 -7.254  -7.254  -6.365  -4.777  -4.763  -4.762  -2.044  -2.038
  6 A"   20 A'   21 A'   22 A'    7 A"   23 A'   24 A'    8 A"                 
 -2.038  -2.025  -2.025  -0.941  -0.859  -0.789  -0.669  -0.575
 25 A'    9 A"   26 A'   27 A'   28 A'   29 A'   30 A'   31 A'                 
 -0.512  -0.479  -0.431  -0.394  -0.363  -0.349  -0.333  -0.321
 32 A'   33 A'   10 A"   34 A'   35 A'   11 A"   36 A'   12 A"                 
 -0.283  -0.259
 37 A'   13 A"                                                                 
 -- Virtual --                   
 -0.065  -0.046  -0.025  -0.007   0.024   0.032   0.042   0.058
 38 A'   14 A"   39 A'   40 A'   41 A'   42 A'   43 A'   15 A"                 
  0.074   0.085   0.087   0.096   0.098   0.113   0.129   0.134
 44 A'   16 A"   45 A'   17 A"   46 A'   47 A'   48 A'   49 A'                 
  0.142   0.142   0.148   0.160   0.204   0.224   0.228   0.232
 50 A'   18 A"   51 A'   52 A'   53 A'   54 A'   55 A'   19 A"                 
  0.284   0.320   0.375   0.393   0.400   0.406   0.410   0.424
 56 A'   57 A'   58 A'   20 A"   21 A"   59 A'   60 A'   61 A'                 
  0.436   0.453   0.461   0.468   0.476   0.501   0.533   0.580
 22 A"   62 A'   63 A'   23 A"   64 A'   65 A'   24 A"   25 A"                 
  0.595   0.637   0.680   0.684   0.712   0.732   0.765   0.818
 66 A'   67 A'   68 A'   69 A'   26 A"   70 A'   71 A'   72 A'                 
  0.829   0.839   0.889   0.892   0.901   0.906   0.940   1.011
 27 A"   28 A"   73 A'   29 A"   74 A'   75 A'   76 A'   77 A'                 
  1.046   1.130   1.192   1.207   1.225   1.327   1.348   1.376
 78 A'   30 A"   79 A'   80 A'   31 A"   32 A"   81 A'   82 A'                 
  1.468   1.529   1.566   1.655   1.810   1.813   1.898   1.973
 33 A"   83 A'   84 A'   85 A'   34 A"   86 A'   87 A'   35 A"                 
  2.115   2.221   2.225   2.257   2.273   2.324   2.458   2.482
 88 A'   89 A'   36 A"   37 A"   90 A'   91 A'   92 A'   93 A'                 
  2.603   2.640   2.649   2.826   2.931   3.143   3.287   3.764
 94 A'   95 A'   38 A"   39 A"   96 A'   97 A'   98 A'   99 A'                 
  3.953   3.978   4.003   4.087   4.235   4.400   5.990   6.038
 40 A"  100 A'   41 A"  101 A'  102 A'  103 A'   42 A"  104 A'                 
  6.089   9.684   9.763  23.365  24.116  25.769  25.805  25.848
105 A'  106 A'  107 A'  108 A'  109 A'   43 A"   44 A"  110 A'                 
 25.909  26.360  26.403  27.845  28.332  28.369  28.388  28.525
111 A'  112 A'  113 A'  114 A'   45 A"  115 A'  116 A'   46 A"                 
 28.536  28.546  28.585  28.680 127.876 127.904 127.934 151.640
117 A'   47 A"  118 A'  119 A'   48 A"  120 A'  121 A'  122 A'                 
215.667 215.7531901.802
123 A'  124 A'  125 A'                                                         
 --------------------------------------------------------------

          Ground-State Mulliken Net Atomic Charges

     Atom                 Charge (a.u.)
  ----------------------------------------
      1 I                     0.109314
      2 C                    -0.953468
      3 H                     0.189921
      4 C                    -0.050262
      5 Cl                    0.384400
      6 Cl                    0.320095
  ----------------------------------------
  Sum of atomic charges =     0.000000

 -----------------------------------------------------------------
                    Cartesian Multipole Moments
 -----------------------------------------------------------------
    Charge (ESU x 10^10)
                 0.0000
    Dipole Moment (Debye)
         X       0.4320      Y       0.6746      Z      -0.0000
       Tot       0.8010
    Quadrupole Moments (Debye-Ang)
        XX     -64.6569     XY      -1.3172     YY     -62.8929
        XZ       0.0000     YZ      -0.0000     ZZ     -66.9429
    Octopole Moments (Debye-Ang^2)
       XXX      70.3162    XXY      -1.5033    XYY      16.8173
       YYY       0.3692    XXZ      -0.0000    XYZ       0.0000
       YYZ      -0.0000    XZZ      20.0722    YZZ      -0.4045
       ZZZ      -0.0000
    Hexadecapole Moments (Debye-Ang^3)
      XXXX   -1397.7415   XXXY     -23.2735   XXYY    -302.9610
      XYYY       9.8480   YYYY    -348.7652   XXXZ       0.0000
      XXYZ      -0.0000   XYYZ       0.0000   YYYZ      -0.0000
      XXZZ    -263.8179   XYZZ       2.0566   YYZZ     -79.7379
      XZZZ       0.0000   YZZZ      -0.0000   ZZZZ     -85.7377
 -----------------------------------------------------------------
 Calculating analytic gradient of the SCF energy
 Gradient of SCF Energy
            1           2           3           4           5           6
    1   0.0058373  -0.0062327   0.0004563  -0.0001127   0.0002256  -0.0001739
    2  -0.0017611   0.0017653  -0.0001748   0.0002693  -0.0001289   0.0000302
    3  -0.0000000   0.0000000   0.0000000  -0.0000000   0.0000000   0.0000000
 Max gradient component =       6.233E-03
 RMS gradient           =       2.102E-03
 Gradient time:  CPU 8.65 s  wall 8.66 s
 Geometry Optimization Parameters
   NAtoms,    NIC,     NZ,  NCons,   NDum,   NFix, NCnnct, MaxDiis
        6      27       6       0       0       0       0       0


** GEOMETRY OPTIMIZATION IN DELOCALIZED INTERNAL COORDINATES **
   Searching for a Minimum

   Optimization Cycle:   1

                       Coordinates (Angstroms)
     ATOM                X               Y               Z
      1  I         1.6480596504    0.0873113102    0.0000000000
      2  C        -0.3180762208    0.8343698717    0.0000000000
      3  H        -0.3704281871    1.9126797752    0.0000000000
      4  C        -1.4329592531    0.1092619157    0.0000000000
      5  Cl       -1.5065248957   -1.6195405747    0.0000000000
      6  Cl       -2.9917410126    0.9017776371    0.0000000000
   Point Group: cs    Number of degrees of freedom:     9


   Energy is  -7916.767956972


 Attempting to Generate Delocalized Internal Coordinates

  9 Hessian modes will be used to form the next step
  Hessian Eigenvalues:
     0.117532    0.160000    0.220000    0.250000    0.250000    0.306155
     0.324702    0.360451    0.595193

 Minimum Search - Taking Simple RFO Step
 Searching for Lamda that Minimizes Along All modes
 Value Taken    Lamda =  -0.00032335
 Step Taken.  Stepsize is  0.052113

                             Maximum     Tolerance    Cnvgd?
         Gradient           0.003392      0.000300      NO
         Displacement       0.029622      0.001200      NO
         Energy change     *********      0.000001      NO


 New Cartesian Coordinates Obtained by Inverse Iteration

 Displacement from previous Coordinates is:  0.047119
 ----------------------------------------------------------------
             Standard Nuclear Orientation (Angstroms)
    I     Atom           X                Y                Z
 ----------------------------------------------------------------
    1      I       1.6257344787     0.0909739105     0.0000000000
    2      C      -0.3128415249     0.8333852163     0.0000000000
    3      H      -0.3672015423     1.9119122158     0.0000000000
    4      C      -1.4278058362     0.1083089718     0.0000000000
    5      Cl     -1.5036794099    -1.6202335024     0.0000000000
    6      Cl     -2.9858760843     0.9015131232     0.0000000000
 ----------------------------------------------------------------
 Molecular Point Group                 Cs    NOp =  2
 Largest Abelian Subgroup              Cs    NOp =  2
 Nuclear Repulsion Energy =   560.8062645880 hartrees
 There are       50 alpha and       50 beta electrons
 Applying Cartesian multipole field
    Component          Value
    ---------          -----
     (2,0,0)        1.00000E-11
     (0,2,0)        2.00000E-11
     (0,0,2)       -3.00000E-11
 Nucleus-field energy     =     0.0000000170 hartrees
 Requested basis set is 6-311++G(d,p)
 There are 67 shells and 173 basis functions
 A cutoff of  1.0D-11 yielded   1842 shell pairs
 There are     13128 function pairs (     14541 Cartesian)
 Smallest overlap matrix eigenvalue = 4.70E-05
 Guess MOs from SCF MO coefficient file

 -----------------------------------------------------------------------
  General SCF calculation program by
  Eric Jon Sundstrom, Paul Horn, Yuezhi Mao, Dmitri Zuev, Alec White,
  David Stuck, Shaama M.S., Shane Yost, Joonho Lee, David Small,
  Daniel Levine, Susi Lehtola, Hugh Burton, Evgeny Epifanovsky
 -----------------------------------------------------------------------
 Exchange:     0.2000 Hartree-Fock + 0.0800 Slater + 0.7200 B88
 Correlation:  0.1900 VWN1RPA + 0.8100 LYP
 Using SG-1 standard quadrature grid
 A restricted SCF calculation will be
 performed using DIIS
 SCF converges when DIIS error is below 1.0e-08
 ---------------------------------------
  Cycle       Energy         DIIS error
 ---------------------------------------
    1   -7916.7679482387      1.64e-04  
    2   -7916.7680103433      1.18e-04  
    3   -7916.7680242164      1.01e-04  
    4   -7916.7680644683      1.21e-05  
    5   -7916.7680649634      5.73e-06  
    6   -7916.7680650779      1.65e-06  
    7   -7916.7680650877      2.52e-07  
    8   -7916.7680650878      7.63e-08  
    9   -7916.7680650879      1.40e-08  
   10   -7916.7680650879      3.24e-09  Convergence criterion met
 ---------------------------------------
 SCF time:   CPU 24.76s  wall 25.00s 
 SCF   energy in the final basis set =    -7916.7680650879
 Total energy in the final basis set =    -7916.7680650879

 --------------------------------------------------------------
             Orbital Energies (a.u.) and Symmetries
 --------------------------------------------------------------

 Alpha MOs, Restricted
 -- Occupied --                  
******* -176.32 -165.72 -165.72 -165.72 -101.59 -101.58  -35.82
  1 A'    2 A'    3 A'    1 A"    4 A'    5 A'    6 A'    7 A'                 
-31.309 -31.303 -31.303 -22.959 -22.958 -22.958 -22.954 -22.954
  8 A'    2 A"    9 A'   10 A'    3 A"   11 A'    4 A"   12 A'                 
-10.313 -10.245  -9.502  -9.499  -7.266  -7.264  -7.256  -7.256
 13 A'   14 A'   15 A'   16 A'   17 A'   18 A'    5 A"   19 A'                 
 -7.254  -7.253  -6.365  -4.778  -4.763  -4.762  -2.044  -2.039
  6 A"   20 A'   21 A'   22 A'    7 A"   23 A'   24 A'    8 A"                 
 -2.038  -2.026  -2.026  -0.941  -0.859  -0.791  -0.670  -0.575
 25 A'    9 A"   26 A'   27 A'   28 A'   29 A'   30 A'   31 A'                 
 -0.512  -0.479  -0.431  -0.396  -0.363  -0.349  -0.333  -0.322
 32 A'   33 A'   10 A"   34 A'   35 A'   11 A"   36 A'   12 A"                 
 -0.283  -0.258
 37 A'   13 A"                                                                 
 -- Virtual --                   
 -0.059  -0.046  -0.024  -0.008   0.024   0.032   0.042   0.057
 38 A'   14 A"   39 A'   40 A'   41 A'   42 A'   43 A'   15 A"                 
  0.074   0.085   0.086   0.096   0.099   0.113   0.129   0.134
 44 A'   16 A"   45 A'   17 A"   46 A'   47 A'   48 A'   49 A'                 
  0.142   0.142   0.148   0.160   0.205   0.224   0.227   0.233
 18 A"   50 A'   51 A'   52 A'   53 A'   54 A'   55 A'   19 A"                 
  0.287   0.321   0.375   0.393   0.401   0.407   0.410   0.424
 56 A'   57 A'   58 A'   20 A"   21 A"   59 A'   60 A'   61 A'                 
  0.436   0.453   0.462   0.468   0.478   0.501   0.534   0.578
 22 A"   62 A'   63 A'   23 A"   64 A'   65 A'   24 A"   25 A"                 
  0.595   0.643   0.684   0.687   0.713   0.731   0.765   0.818
 66 A'   67 A'   68 A'   69 A'   26 A"   70 A'   71 A'   72 A'                 
  0.830   0.839   0.890   0.892   0.902   0.907   0.940   1.010
 27 A"   28 A"   73 A'   29 A"   74 A'   75 A'   76 A'   77 A'                 
  1.047   1.132   1.193   1.208   1.227   1.328   1.351   1.380
 78 A'   30 A"   79 A'   80 A'   31 A"   32 A"   81 A'   82 A'                 
  1.469   1.528   1.567   1.657   1.810   1.814   1.899   1.972
 33 A"   83 A'   84 A'   85 A'   34 A"   86 A'   87 A'   35 A"                 
  2.117   2.222   2.226   2.257   2.274   2.326   2.459   2.483
 88 A'   89 A'   36 A"   37 A"   90 A'   91 A'   92 A'   93 A'                 
  2.603   2.639   2.649   2.826   2.934   3.144   3.288   3.765
 94 A'   95 A'   38 A"   39 A"   96 A'   97 A'   98 A'   99 A'                 
  3.953   3.979   4.006   4.091   4.235   4.408   5.990   6.040
 40 A"  100 A'   41 A"  101 A'  102 A'  103 A'   42 A"  104 A'                 
  6.096   9.685   9.764  23.365  24.117  25.769  25.805  25.850
105 A'  106 A'  107 A'  108 A'  109 A'   43 A"   44 A"  110 A'                 
 25.910  26.361  26.405  27.850  28.333  28.370  28.391  28.525
111 A'  112 A'  113 A'  114 A'   45 A"  115 A'  116 A'   46 A"                 
 28.537  28.548  28.588  28.682 127.877 127.905 127.937 151.645
117 A'   47 A"  118 A'  119 A'   48 A"  120 A'  121 A'  122 A'                 
215.668 215.7531901.808
123 A'  124 A'  125 A'                                                         

 Beta MOs, Restricted
 -- Occupied --                  
******* -176.32 -165.72 -165.72 -165.72 -101.59 -101.58  -35.82
  1 A'    2 A'    3 A'    1 A"    4 A'    5 A'    6 A'    7 A'                 
-31.309 -31.303 -31.303 -22.959 -22.958 -22.958 -22.954 -22.954
  8 A'    2 A"    9 A'   10 A'    3 A"   11 A'    4 A"   12 A'                 
-10.313 -10.245  -9.502  -9.499  -7.266  -7.264  -7.256  -7.256
 13 A'   14 A'   15 A'   16 A'   17 A'   18 A'    5 A"   19 A'                 
 -7.254  -7.253  -6.365  -4.778  -4.763  -4.762  -2.044  -2.039
  6 A"   20 A'   21 A'   22 A'    7 A"   23 A'   24 A'    8 A"                 
 -2.038  -2.026  -2.026  -0.941  -0.859  -0.791  -0.670  -0.575
 25 A'    9 A"   26 A'   27 A'   28 A'   29 A'   30 A'   31 A'                 
 -0.512  -0.479  -0.431  -0.396  -0.363  -0.349  -0.333  -0.322
 32 A'   33 A'   10 A"   34 A'   35 A'   11 A"   36 A'   12 A"                 
 -0.283  -0.258
 37 A'   13 A"                                                                 
 -- Virtual --                   
 -0.059  -0.046  -0.024  -0.008   0.024   0.032   0.042   0.057
 38 A'   14 A"   39 A'   40 A'   41 A'   42 A'   43 A'   15 A"                 
  0.074   0.085   0.086   0.096   0.099   0.113   0.129   0.134
 44 A'   16 A"   45 A'   17 A"   46 A'   47 A'   48 A'   49 A'                 
  0.142   0.142   0.148   0.160   0.205   0.224   0.227   0.233
 18 A"   50 A'   51 A'   52 A'   53 A'   54 A'   55 A'   19 A"                 
  0.287   0.321   0.375   0.393   0.401   0.407   0.410   0.424
 56 A'   57 A'   58 A'   20 A"   21 A"   59 A'   60 A'   61 A'                 
  0.436   0.453   0.462   0.468   0.478   0.501   0.534   0.578
 22 A"   62 A'   63 A'   23 A"   64 A'   65 A'   24 A"   25 A"                 
  0.595   0.643   0.684   0.687   0.713   0.731   0.765   0.818
 66 A'   67 A'   68 A'   69 A'   26 A"   70 A'   71 A'   72 A'                 
  0.830   0.839   0.890   0.892   0.902   0.907   0.940   1.010
 27 A"   28 A"   73 A'   29 A"   74 A'   75 A'   76 A'   77 A'                 
  1.047   1.132   1.193   1.208   1.227   1.328   1.351   1.380
 78 A'   30 A"   79 A'   80 A'   31 A"   32 A"   81 A'   82 A'                 
  1.469   1.528   1.567   1.657   1.810   1.814   1.899   1.972
 33 A"   83 A'   84 A'   85 A'   34 A"   86 A'   87 A'   35 A"                 
  2.117   2.222   2.226   2.257   2.274   2.326   2.459   2.483
 88 A'   89 A'   36 A"   37 A"   90 A'   91 A'   92 A'   93 A'                 
  2.603   2.639   2.649   2.826   2.934   3.144   3.288   3.765
 94 A'   95 A'   38 A"   39 A"   96 A'   97 A'   98 A'   99 A'                 
  3.953   3.979   4.006   4.091   4.235   4.408   5.990   6.040
 40 A"  100 A'   41 A"  101 A'  102 A'  103 A'   42 A"  104 A'                 
  6.096   9.685   9.764  23.365  24.117  25.769  25.805  25.850
105 A'  106 A'  107 A'  108 A'  109 A'   43 A"   44 A"  110 A'                 
 25.910  26.361  26.405  27.850  28.333  28.370  28.391  28.525
111 A'  112 A'  113 A'  114 A'   45 A"  115 A'  116 A'   46 A"                 
 28.537  28.548  28.588  28.682 127.877 127.905 127.937 151.645
117 A'   47 A"  118 A'  119 A'   48 A"  120 A'  121 A'  122 A'                 
215.668 215.7531901.808
123 A'  124 A'  125 A'                                                         
 --------------------------------------------------------------

          Ground-State Mulliken Net Atomic Charges

     Atom                 Charge (a.u.)
  ----------------------------------------
      1 I                     0.115005
      2 C                    -0.966001
      3 H                     0.190738
      4 C                    -0.041917
      5 Cl                    0.384419
      6 Cl                    0.317757
  ----------------------------------------
  Sum of atomic charges =     0.000000

 -----------------------------------------------------------------
                    Cartesian Multipole Moments
 -----------------------------------------------------------------
    Charge (ESU x 10^10)
                 0.0000
    Dipole Moment (Debye)
         X       0.4666      Y       0.6712      Z      -0.0000
       Tot       0.8175
    Quadrupole Moments (Debye-Ang)
        XX     -64.7740     XY      -1.2748     YY     -62.8791
        XZ       0.0000     YZ      -0.0000     ZZ     -66.8895
    Octopole Moments (Debye-Ang^2)
       XXX      71.7263    XXY      -1.6072    XYY      17.3751
       YYY       0.1536    XXZ      -0.0000    XYZ       0.0000
       YYZ      -0.0000    XZZ      20.6077    YZZ      -0.4642
       ZZZ      -0.0000
    Hexadecapole Moments (Debye-Ang^3)
      XXXX   -1384.0887   XXXY     -23.2850   XXYY    -300.2990
      XYYY       9.4171   YYYY    -348.9377   XXXZ       0.0000
      XXYZ      -0.0000   XYYZ       0.0000   YYYZ      -0.0000
      XXZZ    -261.0342   XYZZ       1.8944   YYZZ     -79.7238
      XZZZ       0.0000   YZZZ      -0.0000   ZZZZ     -85.5701
 -----------------------------------------------------------------
 Calculating analytic gradient of the SCF energy
 Gradient of SCF Energy
            1           2           3           4           5           6
    1  -0.0024738  -0.0002540   0.0010785   0.0013638   0.0001535   0.0001321
    2   0.0008300  -0.0004732  -0.0000168  -0.0003094  -0.0000401   0.0000094
    3  -0.0000000   0.0000000   0.0000000  -0.0000000  -0.0000000   0.0000000
 Max gradient component =       2.474E-03
 RMS gradient           =       7.549E-04
 Gradient time:  CPU 8.38 s  wall 8.39 s
 Geometry Optimization Parameters
   NAtoms,    NIC,     NZ,  NCons,   NDum,   NFix, NCnnct, MaxDiis
        6      27       6       0       0       0       0       0

 Cartesian Hessian Update
 Hessian Updated using BFGS Update


** GEOMETRY OPTIMIZATION IN DELOCALIZED INTERNAL COORDINATES **
   Searching for a Minimum

   Optimization Cycle:   2

                       Coordinates (Angstroms)
     ATOM                X               Y               Z
      1  I         1.6257344787    0.0909739105    0.0000000000
      2  C        -0.3128415249    0.8333852163    0.0000000000
      3  H        -0.3672015423    1.9119122158    0.0000000000
      4  C        -1.4278058362    0.1083089718    0.0000000000
      5  Cl       -1.5036794099   -1.6202335024    0.0000000000
      6  Cl       -2.9858760843    0.9015131232    0.0000000000
   Point Group: cs    Number of degrees of freedom:     9


   Energy is  -7916.768065088

 Hessian Updated using BFGS Update

  9 Hessian modes will be used to form the next step
  Hessian Eigenvalues:
     0.131276    0.182698    0.240710    0.249778    0.251136    0.306304
     0.324686    0.360360    0.599492

 Minimum Search - Taking Simple RFO Step
 Searching for Lamda that Minimizes Along All modes
 Value Taken    Lamda =  -0.00005385
 Step Taken.  Stepsize is  0.015719

                             Maximum     Tolerance    Cnvgd?
         Gradient           0.002681      0.000300      NO
         Displacement       0.011743      0.001200      NO
         Energy change     -0.000108      0.000001      NO


 New Cartesian Coordinates Obtained by Inverse Iteration

 Displacement from previous Coordinates is:  0.021601
 ----------------------------------------------------------------
             Standard Nuclear Orientation (Angstroms)
    I     Atom           X                Y                Z
 ----------------------------------------------------------------
    1      I       1.6347388100     0.0918255864     0.0000000000
    2      C      -0.3120067785     0.8322777346     0.0000000000
    3      H      -0.3724639517     1.9105799454     0.0000000000
    4      C      -1.4285512023     0.1082323081     0.0000000000
    5      Cl     -1.5074786092    -1.6201388751     0.0000000000
    6      Cl     -2.9859081872     0.9030832359     0.0000000000
 ----------------------------------------------------------------
 Molecular Point Group                 Cs    NOp =  2
 Largest Abelian Subgroup              Cs    NOp =  2
 Nuclear Repulsion Energy =   559.6949456687 hartrees
 There are       50 alpha and       50 beta electrons
 Applying Cartesian multipole field
    Component          Value
    ---------          -----
     (2,0,0)        1.00000E-11
     (0,2,0)        2.00000E-11
     (0,0,2)       -3.00000E-11
 Nucleus-field energy     =     0.0000000171 hartrees
 Requested basis set is 6-311++G(d,p)
 There are 67 shells and 173 basis functions
 A cutoff of  1.0D-11 yielded   1840 shell pairs
 There are     13094 function pairs (     14496 Cartesian)
 Smallest overlap matrix eigenvalue = 4.68E-05
 Guess MOs from SCF MO coefficient file

 -----------------------------------------------------------------------
  General SCF calculation program by
  Eric Jon Sundstrom, Paul Horn, Yuezhi Mao, Dmitri Zuev, Alec White,
  David Stuck, Shaama M.S., Shane Yost, Joonho Lee, David Small,
  Daniel Levine, Susi Lehtola, Hugh Burton, Evgeny Epifanovsky
 -----------------------------------------------------------------------
 Exchange:     0.2000 Hartree-Fock + 0.0800 Slater + 0.7200 B88
 Correlation:  0.1900 VWN1RPA + 0.8100 LYP
 Using SG-1 standard quadrature grid
 A restricted SCF calculation will be
 performed using DIIS
 SCF converges when DIIS error is below 1.0e-08
 ---------------------------------------
  Cycle       Energy         DIIS error
 ---------------------------------------
    1   -7916.7680789512      5.79e-05  
    2   -7916.7680877222      3.39e-05  
    3   -7916.7680871242      3.58e-05  
    4   -7916.7680921737      4.11e-06  
    5   -7916.7680922323      1.73e-06  
    6   -7916.7680922427      5.24e-07  
    7   -7916.7680922437      9.59e-08  
    8   -7916.7680922439      2.76e-08  
    9   -7916.7680922440      5.81e-09  Convergence criterion met
 ---------------------------------------
 SCF time:   CPU 21.34s  wall 21.00s 
 SCF   energy in the final basis set =    -7916.7680922440
 Total energy in the final basis set =    -7916.7680922440

 --------------------------------------------------------------
             Orbital Energies (a.u.) and Symmetries
 --------------------------------------------------------------

 Alpha MOs, Restricted
 -- Occupied --                  
******* -176.32 -165.72 -165.72 -165.72 -101.59 -101.59  -35.82
  1 A'    2 A'    3 A'    1 A"    4 A'    5 A'    6 A'    7 A'                 
-31.309 -31.303 -31.303 -22.960 -22.958 -22.958 -22.954 -22.954
  8 A'    2 A"    9 A'   10 A'    3 A"   11 A'    4 A"   12 A'                 
-10.313 -10.245  -9.502  -9.499  -7.266  -7.264  -7.256  -7.256
 13 A'   14 A'   15 A'   16 A'   17 A'   18 A'    5 A"   19 A'                 
 -7.254  -7.254  -6.365  -4.778  -4.763  -4.762  -2.044  -2.039
  6 A"   20 A'   21 A'   22 A'    7 A"   23 A'   24 A'    8 A"                 
 -2.038  -2.026  -2.026  -0.941  -0.859  -0.790  -0.670  -0.575
 25 A'    9 A"   26 A'   27 A'   28 A'   29 A'   30 A'   31 A'                 
 -0.512  -0.479  -0.431  -0.396  -0.363  -0.349  -0.333  -0.322
 32 A'   33 A'   10 A"   34 A'   35 A'   11 A"   36 A'   12 A"                 
 -0.283  -0.258
 37 A'   13 A"                                                                 
 -- Virtual --                   
 -0.061  -0.046  -0.024  -0.008   0.024   0.032   0.042   0.057
 38 A'   14 A"   39 A'   40 A'   41 A'   42 A'   43 A'   15 A"                 
  0.074   0.085   0.086   0.096   0.099   0.113   0.129   0.134
 44 A'   16 A"   45 A'   17 A"   46 A'   47 A'   48 A'   49 A'                 
  0.142   0.142   0.148   0.160   0.204   0.223   0.228   0.233
 18 A"   50 A'   51 A'   52 A'   53 A'   54 A'   55 A'   19 A"                 
  0.286   0.321   0.375   0.393   0.400   0.407   0.410   0.424
 56 A'   57 A'   58 A'   20 A"   21 A"   59 A'   60 A'   61 A'                 
  0.436   0.453   0.462   0.468   0.477   0.501   0.534   0.579
 22 A"   62 A'   63 A'   23 A"   64 A'   65 A'   24 A"   25 A"                 
  0.595   0.640   0.684   0.685   0.713   0.731   0.765   0.818
 66 A'   67 A'   68 A'   69 A'   26 A"   70 A'   71 A'   72 A'                 
  0.830   0.839   0.890   0.892   0.902   0.907   0.940   1.011
 27 A"   28 A"   73 A'   29 A"   74 A'   75 A'   76 A'   77 A'                 
  1.047   1.131   1.193   1.208   1.226   1.327   1.350   1.379
 78 A'   30 A"   79 A'   80 A'   31 A"   32 A"   81 A'   82 A'                 
  1.468   1.529   1.566   1.658   1.811   1.812   1.897   1.970
 33 A"   83 A'   84 A'   85 A'   34 A"   86 A'   87 A'   35 A"                 
  2.117   2.222   2.226   2.257   2.274   2.325   2.459   2.483
 88 A'   89 A'   36 A"   37 A"   90 A'   91 A'   92 A'   93 A'                 
  2.600   2.638   2.649   2.826   2.934   3.143   3.288   3.765
 94 A'   95 A'   38 A"   39 A"   96 A'   97 A'   98 A'   99 A'                 
  3.953   3.979   4.005   4.090   4.235   4.406   5.990   6.039
 40 A"  100 A'   41 A"  101 A'  102 A'  103 A'   42 A"  104 A'                 
  6.095   9.684   9.764  23.365  24.114  25.769  25.805  25.850
105 A'  106 A'  107 A'  108 A'  109 A'   43 A"   44 A"  110 A'                 
 25.909  26.361  26.404  27.849  28.332  28.369  28.390  28.525
111 A'  112 A'  113 A'  114 A'   45 A"  115 A'  116 A'   46 A"                 
 28.537  28.547  28.587  28.682 127.876 127.905 127.937 151.644
117 A'   47 A"  118 A'  119 A'   48 A"  120 A'  121 A'  122 A'                 
215.667 215.7531901.806
123 A'  124 A'  125 A'                                                         

 Beta MOs, Restricted
 -- Occupied --                  
******* -176.32 -165.72 -165.72 -165.72 -101.59 -101.59  -35.82
  1 A'    2 A'    3 A'    1 A"    4 A'    5 A'    6 A'    7 A'                 
-31.309 -31.303 -31.303 -22.960 -22.958 -22.958 -22.954 -22.954
  8 A'    2 A"    9 A'   10 A'    3 A"   11 A'    4 A"   12 A'                 
-10.313 -10.245  -9.502  -9.499  -7.266  -7.264  -7.256  -7.256
 13 A'   14 A'   15 A'   16 A'   17 A'   18 A'    5 A"   19 A'                 
 -7.254  -7.254  -6.365  -4.778  -4.763  -4.762  -2.044  -2.039
  6 A"   20 A'   21 A'   22 A'    7 A"   23 A'   24 A'    8 A"                 
 -2.038  -2.026  -2.026  -0.941  -0.859  -0.790  -0.670  -0.575
 25 A'    9 A"   26 A'   27 A'   28 A'   29 A'   30 A'   31 A'                 
 -0.512  -0.479  -0.431  -0.396  -0.363  -0.349  -0.333  -0.322
 32 A'   33 A'   10 A"   34 A'   35 A'   11 A"   36 A'   12 A"                 
 -0.283  -0.258
 37 A'   13 A"                                                                 
 -- Virtual --                   
 -0.061  -0.046  -0.024  -0.008   0.024   0.032   0.042   0.057
 38 A'   14 A"   39 A'   40 A'   41 A'   42 A'   43 A'   15 A"                 
  0.074   0.085   0.086   0.096   0.099   0.113   0.129   0.134
 44 A'   16 A"   45 A'   17 A"   46 A'   47 A'   48 A'   49 A'                 
  0.142   0.142   0.148   0.160   0.204   0.223   0.228   0.233
 18 A"   50 A'   51 A'   52 A'   53 A'   54 A'   55 A'   19 A"                 
  0.286   0.321   0.375   0.393   0.400   0.407   0.410   0.424
 56 A'   57 A'   58 A'   20 A"   21 A"   59 A'   60 A'   61 A'                 
  0.436   0.453   0.462   0.468   0.477   0.501   0.534   0.579
 22 A"   62 A'   63 A'   23 A"   64 A'   65 A'   24 A"   25 A"                 
  0.595   0.640   0.684   0.685   0.713   0.731   0.765   0.818
 66 A'   67 A'   68 A'   69 A'   26 A"   70 A'   71 A'   72 A'                 
  0.830   0.839   0.890   0.892   0.902   0.907   0.940   1.011
 27 A"   28 A"   73 A'   29 A"   74 A'   75 A'   76 A'   77 A'                 
  1.047   1.131   1.193   1.208   1.226   1.327   1.350   1.379
 78 A'   30 A"   79 A'   80 A'   31 A"   32 A"   81 A'   82 A'                 
  1.468   1.529   1.566   1.658   1.811   1.812   1.897   1.970
 33 A"   83 A'   84 A'   85 A'   34 A"   86 A'   87 A'   35 A"                 
  2.117   2.222   2.226   2.257   2.274   2.325   2.459   2.483
 88 A'   89 A'   36 A"   37 A"   90 A'   91 A'   92 A'   93 A'                 
  2.600   2.638   2.649   2.826   2.934   3.143   3.288   3.765
 94 A'   95 A'   38 A"   39 A"   96 A'   97 A'   98 A'   99 A'                 
  3.953   3.979   4.005   4.090   4.235   4.406   5.990   6.039
 40 A"  100 A'   41 A"  101 A'  102 A'  103 A'   42 A"  104 A'                 
  6.095   9.684   9.764  23.365  24.114  25.769  25.805  25.850
105 A'  106 A'  107 A'  108 A'  109 A'   43 A"   44 A"  110 A'                 
 25.909  26.361  26.404  27.849  28.332  28.369  28.390  28.525
111 A'  112 A'  113 A'  114 A'   45 A"  115 A'  116 A'   46 A"                 
 28.537  28.547  28.587  28.682 127.876 127.905 127.937 151.644
117 A'   47 A"  118 A'  119 A'   48 A"  120 A'  121 A'  122 A'                 
215.667 215.7531901.806
123 A'  124 A'  125 A'                                                         
 --------------------------------------------------------------

          Ground-State Mulliken Net Atomic Charges

     Atom                 Charge (a.u.)
  ----------------------------------------
      1 I                     0.114280
      2 C                    -0.960743
      3 H                     0.189227
      4 C                    -0.045003
      5 Cl                    0.384348
      6 Cl                    0.317892
  ----------------------------------------
  Sum of atomic charges =     0.000000

 -----------------------------------------------------------------
                    Cartesian Multipole Moments
 -----------------------------------------------------------------
    Charge (ESU x 10^10)
                 0.0000
    Dipole Moment (Debye)
         X       0.4641      Y       0.6696      Z       0.0000
       Tot       0.8147
    Quadrupole Moments (Debye-Ang)
        XX     -64.7182     XY      -1.2872     YY     -62.9017
        XZ      -0.0000     YZ       0.0000     ZZ     -66.9042
    Octopole Moments (Debye-Ang^2)
       XXX      71.2131    XXY      -1.6282    XYY      17.1180
       YYY       0.0128    XXZ       0.0000    XYZ      -0.0000
       YYZ       0.0000    XZZ      20.3941    YZZ      -0.5103
       ZZZ       0.0000
    Hexadecapole Moments (Debye-Ang^3)
      XXXX   -1389.0314   XXXY     -23.6015   XXYY    -301.2460
      XYYY       9.1456   YYYY    -349.2068   XXXZ      -0.0000
      XXYZ       0.0000   XYYZ      -0.0000   YYYZ       0.0000
      XXZZ    -262.0297   XYZZ       1.8118   YYZZ     -79.7634
      XZZZ      -0.0000   YZZZ       0.0000   ZZZZ     -85.6112
 -----------------------------------------------------------------
 Calculating analytic gradient of the SCF energy
 Gradient of SCF Energy
            1           2           3           4           5           6
    1   0.0002533  -0.0008231   0.0003068   0.0002530   0.0000007   0.0000093
    2   0.0000205   0.0002754  -0.0000523  -0.0001883  -0.0000027  -0.0000525
    3  -0.0000000   0.0000000  -0.0000000  -0.0000000   0.0000000   0.0000000
 Max gradient component =       8.231E-04
 RMS gradient           =       2.377E-04
 Gradient time:  CPU 8.38 s  wall 8.38 s
 Geometry Optimization Parameters
   NAtoms,    NIC,     NZ,  NCons,   NDum,   NFix, NCnnct, MaxDiis
        6      27       6       0       0       0       0       0

 Cartesian Hessian Update
 Hessian Updated using BFGS Update


** GEOMETRY OPTIMIZATION IN DELOCALIZED INTERNAL COORDINATES **
   Searching for a Minimum

   Optimization Cycle:   3

                       Coordinates (Angstroms)
     ATOM                X               Y               Z
      1  I         1.6347388100    0.0918255864    0.0000000000
      2  C        -0.3120067785    0.8322777346    0.0000000000
      3  H        -0.3724639517    1.9105799454    0.0000000000
      4  C        -1.4285512023    0.1082323081    0.0000000000
      5  Cl       -1.5074786092   -1.6201388751    0.0000000000
      6  Cl       -2.9859081872    0.9030832359    0.0000000000
   Point Group: cs    Number of degrees of freedom:     9


   Energy is  -7916.768092244

 Hessian Updated using BFGS Update

  9 Hessian modes will be used to form the next step
  Hessian Eigenvalues:
     0.130081    0.181474    0.236391    0.249854    0.256823    0.306194
     0.324707    0.360347    0.596042

 Minimum Search - Taking Simple RFO Step
 Searching for Lamda that Minimizes Along All modes
 Value Taken    Lamda =  -0.00000247
 Step Taken.  Stepsize is  0.004295

                             Maximum     Tolerance    Cnvgd?
         Gradient           0.000439      0.000300      NO
         Displacement       0.002898      0.001200      NO
         Energy change     -0.000027      0.000001      NO


 New Cartesian Coordinates Obtained by Inverse Iteration

 Displacement from previous Coordinates is:  0.004311
 ----------------------------------------------------------------
             Standard Nuclear Orientation (Angstroms)
    I     Atom           X                Y                Z
 ----------------------------------------------------------------
    1      I       1.6348827805     0.0918487629     0.0000000000
    2      C      -0.3111255645     0.8318151220     0.0000000000
    3      H      -0.3742315821     1.9101015820     0.0000000000
    4      C      -1.4282437068     0.1083630934     0.0000000000
    5      Cl     -1.5075696044    -1.6200025848     0.0000000000
    6      Cl     -2.9853822416     0.9037339598     0.0000000000
 ----------------------------------------------------------------
 Molecular Point Group                 Cs    NOp =  2
 Largest Abelian Subgroup              Cs    NOp =  2
 Nuclear Repulsion Energy =   559.7246028038 hartrees
 There are       50 alpha and       50 beta electrons
 Applying Cartesian multipole field
    Component          Value
    ---------          -----
     (2,0,0)        1.00000E-11
     (0,2,0)        2.00000E-11
     (0,0,2)       -3.00000E-11
 Nucleus-field energy     =     0.0000000171 hartrees
 Requested basis set is 6-311++G(d,p)
 There are 67 shells and 173 basis functions
 A cutoff of  1.0D-11 yielded   1840 shell pairs
 There are     13094 function pairs (     14496 Cartesian)
 Smallest overlap matrix eigenvalue = 4.68E-05
 Guess MOs from SCF MO coefficient file

 -----------------------------------------------------------------------
  General SCF calculation program by
  Eric Jon Sundstrom, Paul Horn, Yuezhi Mao, Dmitri Zuev, Alec White,
  David Stuck, Shaama M.S., Shane Yost, Joonho Lee, David Small,
  Daniel Levine, Susi Lehtola, Hugh Burton, Evgeny Epifanovsky
 -----------------------------------------------------------------------
 Exchange:     0.2000 Hartree-Fock + 0.0800 Slater + 0.7200 B88
 Correlation:  0.1900 VWN1RPA + 0.8100 LYP
 Using SG-1 standard quadrature grid
 A restricted SCF calculation will be
 performed using DIIS
 SCF converges when DIIS error is below 1.0e-08
 ---------------------------------------
  Cycle       Energy         DIIS error
 ---------------------------------------
    1   -7916.7680929843      1.38e-05  
    2   -7916.7680937426      3.18e-06  
    3   -7916.7680936512      5.87e-06  
    4   -7916.7680937845      3.88e-07  
    5   -7916.7680937849      2.40e-07  
    6   -7916.7680937852      8.22e-08  
    7   -7916.7680937852      2.66e-08  
    8   -7916.7680937852      3.53e-09  Convergence criterion met
 ---------------------------------------
 SCF time:   CPU 18.98s  wall 19.00s 
 SCF   energy in the final basis set =    -7916.7680937852
 Total energy in the final basis set =    -7916.7680937852

 --------------------------------------------------------------
             Orbital Energies (a.u.) and Symmetries
 --------------------------------------------------------------

 Alpha MOs, Restricted
 -- Occupied --                  
******* -176.32 -165.72 -165.72 -165.72 -101.59 -101.59  -35.82
  1 A'    2 A'    3 A'    1 A"    4 A'    5 A'    6 A'    7 A'                 
-31.309 -31.303 -31.303 -22.960 -22.958 -22.958 -22.954 -22.954
  8 A'    2 A"    9 A'   10 A'    3 A"   11 A'    4 A"   12 A'                 
-10.313 -10.245  -9.501  -9.499  -7.266  -7.264  -7.256  -7.256
 13 A'   14 A'   15 A'   16 A'   17 A'   18 A'    5 A"   19 A'                 
 -7.254  -7.254  -6.365  -4.778  -4.763  -4.762  -2.044  -2.039
  6 A"   20 A'   21 A'   22 A'    7 A"   23 A'   24 A'    8 A"                 
 -2.038  -2.026  -2.026  -0.941  -0.859  -0.790  -0.670  -0.574
 25 A'    9 A"   26 A'   27 A'   28 A'   29 A'   30 A'   31 A'                 
 -0.512  -0.479  -0.431  -0.396  -0.363  -0.349  -0.333  -0.322
 32 A'   33 A'   10 A"   34 A'   35 A'   11 A"   36 A'   12 A"                 
 -0.283  -0.258
 37 A'   13 A"                                                                 
 -- Virtual --                   
 -0.061  -0.046  -0.024  -0.008   0.024   0.032   0.042   0.057
 38 A'   14 A"   39 A'   40 A'   41 A'   42 A'   43 A'   15 A"                 
  0.074   0.085   0.086   0.096   0.099   0.113   0.129   0.134
 44 A'   16 A"   45 A'   17 A"   46 A'   47 A'   48 A'   49 A'                 
  0.142   0.142   0.148   0.159   0.204   0.223   0.228   0.233
 18 A"   50 A'   51 A'   52 A'   53 A'   54 A'   55 A'   19 A"                 
  0.287   0.321   0.375   0.393   0.400   0.407   0.410   0.424
 56 A'   57 A'   58 A'   20 A"   21 A"   59 A'   60 A'   61 A'                 
  0.436   0.453   0.462   0.468   0.477   0.501   0.534   0.579
 22 A"   62 A'   63 A'   23 A"   64 A'   65 A'   24 A"   25 A"                 
  0.595   0.640   0.684   0.685   0.713   0.731   0.766   0.818
 66 A'   67 A'   68 A'   69 A'   26 A"   70 A'   71 A'   72 A'                 
  0.830   0.839   0.890   0.892   0.902   0.907   0.940   1.011
 27 A"   28 A"   73 A'   29 A"   74 A'   75 A'   76 A'   77 A'                 
  1.047   1.131   1.193   1.208   1.226   1.327   1.350   1.379
 78 A'   30 A"   79 A'   80 A'   31 A"   32 A"   81 A'   82 A'                 
  1.468   1.529   1.566   1.659   1.812   1.812   1.896   1.969
 33 A"   83 A'   84 A'   85 A'   86 A'   34 A"   87 A'   35 A"                 
  2.117   2.222   2.226   2.257   2.275   2.324   2.460   2.483
 88 A'   89 A'   36 A"   37 A"   90 A'   91 A'   92 A'   93 A'                 
  2.599   2.638   2.649   2.826   2.935   3.144   3.289   3.765
 94 A'   95 A'   38 A"   39 A"   96 A'   97 A'   98 A'   99 A'                 
  3.953   3.979   4.005   4.090   4.235   4.406   5.990   6.039
 40 A"  100 A'   41 A"  101 A'  102 A'  103 A'   42 A"  104 A'                 
  6.095   9.684   9.764  23.365  24.113  25.769  25.805  25.850
105 A'  106 A'  107 A'  108 A'  109 A'   43 A"   44 A"  110 A'                 
 25.909  26.361  26.404  27.849  28.332  28.369  28.391  28.525
111 A'  112 A'  113 A'  114 A'   45 A"  115 A'  116 A'   46 A"                 
 28.536  28.547  28.587  28.682 127.876 127.905 127.937 151.644
117 A'   47 A"  118 A'  119 A'   48 A"  120 A'  121 A'  122 A'                 
215.667 215.7531901.806
123 A'  124 A'  125 A'                                                         

 Beta MOs, Restricted
 -- Occupied --                  
******* -176.32 -165.72 -165.72 -165.72 -101.59 -101.59  -35.82
  1 A'    2 A'    3 A'    1 A"    4 A'    5 A'    6 A'    7 A'                 
-31.309 -31.303 -31.303 -22.960 -22.958 -22.958 -22.954 -22.954
  8 A'    2 A"    9 A'   10 A'    3 A"   11 A'    4 A"   12 A'                 
-10.313 -10.245  -9.501  -9.499  -7.266  -7.264  -7.256  -7.256
 13 A'   14 A'   15 A'   16 A'   17 A'   18 A'    5 A"   19 A'                 
 -7.254  -7.254  -6.365  -4.778  -4.763  -4.762  -2.044  -2.039
  6 A"   20 A'   21 A'   22 A'    7 A"   23 A'   24 A'    8 A"                 
 -2.038  -2.026  -2.026  -0.941  -0.859  -0.790  -0.670  -0.574
 25 A'    9 A"   26 A'   27 A'   28 A'   29 A'   30 A'   31 A'                 
 -0.512  -0.479  -0.431  -0.396  -0.363  -0.349  -0.333  -0.322
 32 A'   33 A'   10 A"   34 A'   35 A'   11 A"   36 A'   12 A"                 
 -0.283  -0.258
 37 A'   13 A"                                                                 
 -- Virtual --                   
 -0.061  -0.046  -0.024  -0.008   0.024   0.032   0.042   0.057
 38 A'   14 A"   39 A'   40 A'   41 A'   42 A'   43 A'   15 A"                 
  0.074   0.085   0.086   0.096   0.099   0.113   0.129   0.134
 44 A'   16 A"   45 A'   17 A"   46 A'   47 A'   48 A'   49 A'                 
  0.142   0.142   0.148   0.159   0.204   0.223   0.228   0.233
 18 A"   50 A'   51 A'   52 A'   53 A'   54 A'   55 A'   19 A"                 
  0.287   0.321   0.375   0.393   0.400   0.407   0.410   0.424
 56 A'   57 A'   58 A'   20 A"   21 A"   59 A'   60 A'   61 A'                 
  0.436   0.453   0.462   0.468   0.477   0.501   0.534   0.579
 22 A"   62 A'   63 A'   23 A"   64 A'   65 A'   24 A"   25 A"                 
  0.595   0.640   0.684   0.685   0.713   0.731   0.766   0.818
 66 A'   67 A'   68 A'   69 A'   26 A"   70 A'   71 A'   72 A'                 
  0.830   0.839   0.890   0.892   0.902   0.907   0.940   1.011
 27 A"   28 A"   73 A'   29 A"   74 A'   75 A'   76 A'   77 A'                 
  1.047   1.131   1.193   1.208   1.226   1.327   1.350   1.379
 78 A'   30 A"   79 A'   80 A'   31 A"   32 A"   81 A'   82 A'                 
  1.468   1.529   1.566   1.659   1.812   1.812   1.896   1.969
 33 A"   83 A'   84 A'   85 A'   86 A'   34 A"   87 A'   35 A"                 
  2.117   2.222   2.226   2.257   2.275   2.324   2.460   2.483
 88 A'   89 A'   36 A"   37 A"   90 A'   91 A'   92 A'   93 A'                 
  2.599   2.638   2.649   2.826   2.935   3.144   3.289   3.765
 94 A'   95 A'   38 A"   39 A"   96 A'   97 A'   98 A'   99 A'                 
  3.953   3.979   4.005   4.090   4.235   4.406   5.990   6.039
 40 A"  100 A'   41 A"  101 A'  102 A'  103 A'   42 A"  104 A'                 
  6.095   9.684   9.764  23.365  24.113  25.769  25.805  25.850
105 A'  106 A'  107 A'  108 A'  109 A'   43 A"   44 A"  110 A'                 
 25.909  26.361  26.404  27.849  28.332  28.369  28.391  28.525
111 A'  112 A'  113 A'  114 A'   45 A"  115 A'  116 A'   46 A"                 
 28.536  28.547  28.587  28.682 127.876 127.905 127.937 151.644
117 A'   47 A"  118 A'  119 A'   48 A"  120 A'  121 A'  122 A'                 
215.667 215.7531901.806
123 A'  124 A'  125 A'                                                         
 --------------------------------------------------------------

          Ground-State Mulliken Net Atomic Charges

     Atom                 Charge (a.u.)
  ----------------------------------------
      1 I                     0.114750
      2 C                    -0.959882
      3 H                     0.188667
      4 C                    -0.045505
      5 Cl                    0.383932
      6 Cl                    0.318038
  ----------------------------------------
  Sum of atomic charges =     0.000000

 -----------------------------------------------------------------
                    Cartesian Multipole Moments
 -----------------------------------------------------------------
    Charge (ESU x 10^10)
                 0.0000
    Dipole Moment (Debye)
         X       0.4673      Y       0.6691      Z       0.0000
       Tot       0.8162
    Quadrupole Moments (Debye-Ang)
        XX     -64.7120     XY      -1.2922     YY     -62.9080
        XZ      -0.0000     YZ       0.0000     ZZ     -66.9026
    Octopole Moments (Debye-Ang^2)
       XXX      71.1912    XXY      -1.6288    XYY      17.1040
       YYY      -0.0160    XXZ       0.0000    XYZ      -0.0000
       YYZ       0.0000    XZZ      20.3848    YZZ      -0.5181
       ZZZ       0.0000
    Hexadecapole Moments (Debye-Ang^3)
      XXXX   -1388.8205   XXXY     -23.5683   XXYY    -301.2058
      XYYY       9.1648   YYYY    -349.2862   XXXZ      -0.0000
      XXYZ       0.0000   XYYZ      -0.0000   YYYZ       0.0000
      XXZZ    -261.9935   XYZZ       1.8281   YYZZ     -79.7689
      XZZZ      -0.0000   YZZZ      -0.0000   ZZZZ     -85.6047
 -----------------------------------------------------------------
 Calculating analytic gradient of the SCF energy
 Gradient of SCF Energy
            1           2           3           4           5           6
    1   0.0000857  -0.0002303   0.0000468   0.0001003   0.0000342  -0.0000367
    2   0.0000470   0.0000781  -0.0000180  -0.0001002   0.0000233  -0.0000302
    3  -0.0000000  -0.0000000   0.0000000   0.0000000   0.0000000  -0.0000000
 Max gradient component =       2.303E-04
 RMS gradient           =       7.275E-05
 Gradient time:  CPU 8.36 s  wall 8.37 s
 Geometry Optimization Parameters
   NAtoms,    NIC,     NZ,  NCons,   NDum,   NFix, NCnnct, MaxDiis
        6      27       6       0       0       0       0       0

 Cartesian Hessian Update
 Hessian Updated using BFGS Update


** GEOMETRY OPTIMIZATION IN DELOCALIZED INTERNAL COORDINATES **
   Searching for a Minimum

   Optimization Cycle:   4

                       Coordinates (Angstroms)
     ATOM                X               Y               Z
      1  I         1.6348827805    0.0918487629    0.0000000000
      2  C        -0.3111255645    0.8318151220    0.0000000000
      3  H        -0.3742315821    1.9101015820    0.0000000000
      4  C        -1.4282437068    0.1083630934    0.0000000000
      5  Cl       -1.5075696044   -1.6200025848    0.0000000000
      6  Cl       -2.9853822416    0.9037339598    0.0000000000
   Point Group: cs    Number of degrees of freedom:     9


   Energy is  -7916.768093785

 Hessian Updated using BFGS Update

  9 Hessian modes will be used to form the next step
  Hessian Eigenvalues:
     0.099334    0.180976    0.237283    0.249059    0.254002    0.307544
     0.325424    0.359214    0.595185

 Minimum Search - Taking Simple RFO Step
 Searching for Lamda that Minimizes Along All modes
 Value Taken    Lamda =   0.00000000
 Step Taken.  Stepsize is  0.001443

                             Maximum     Tolerance    Cnvgd?
         Gradient           0.000139      0.000300     YES
         Displacement       0.001088      0.001200     YES
         Energy change     -0.000002      0.000001      NO


                       Distance Matrix (Angstroms)
             I (  1)   C (  2)   H (  3)   C (  4)   Cl(  5)
   C (  2)  2.081946
   H (  3)  2.709720  1.080132
   C (  4)  3.063171  1.330915  2.087391
   Cl(  5)  3.578469  2.728166  3.707572  1.730185
   Cl(  6)  4.691056  2.675224  2.798372  1.748512  2.924581

 Final energy is   -7916.7680937851565     


 ******************************
 **  OPTIMIZATION CONVERGED  **
 ******************************

                       Coordinates (Angstroms)
     ATOM                X               Y               Z
      1  I         1.6348827805    0.0918487629    0.0000000000
      2  C        -0.3111255645    0.8318151220    0.0000000000
      3  H        -0.3742315821    1.9101015820    0.0000000000
      4  C        -1.4282437068    0.1083630934    0.0000000000
      5  Cl       -1.5075696044   -1.6200025848    0.0000000000
      6  Cl       -2.9853822416    0.9037339598    0.0000000000

Z-matrix Print:
$molecule
0 1
I 
C  1 2.081946
H  2 1.080132 1 114.168599
C  2 1.330915 1 126.253457 3 -180.000000 0
Cl 4 1.730185 2 125.555152 1 -0.000000 0
Cl 4 1.748512 2 120.015185 1 -180.000000 0
$end


 --------------------------------------------------------------
             Orbital Energies (a.u.) and Symmetries
 --------------------------------------------------------------

 Alpha MOs, Restricted
 -- Occupied --                  
******* -176.32 -165.72 -165.72 -165.72 -101.59 -101.59  -35.82
  1 A'    2 A'    3 A'    1 A"    4 A'    5 A'    6 A'    7 A'                 
-31.309 -31.303 -31.303 -22.960 -22.958 -22.958 -22.954 -22.954
  8 A'    2 A"    9 A'   10 A'    3 A"   11 A'    4 A"   12 A'                 
-10.313 -10.245  -9.501  -9.499  -7.266  -7.264  -7.256  -7.256
 13 A'   14 A'   15 A'   16 A'   17 A'   18 A'    5 A"   19 A'                 
 -7.254  -7.254  -6.365  -4.778  -4.763  -4.762  -2.044  -2.039
  6 A"   20 A'   21 A'   22 A'    7 A"   23 A'   24 A'    8 A"                 
 -2.038  -2.026  -2.026  -0.941  -0.859  -0.790  -0.670  -0.574
 25 A'    9 A"   26 A'   27 A'   28 A'   29 A'   30 A'   31 A'                 
 -0.512  -0.479  -0.431  -0.396  -0.363  -0.349  -0.333  -0.322
 32 A'   33 A'   10 A"   34 A'   35 A'   11 A"   36 A'   12 A"                 
 -0.283  -0.258
 37 A'   13 A"                                                                 
 -- Virtual --                   
 -0.061  -0.046  -0.024  -0.008   0.024   0.032   0.042   0.057
 38 A'   14 A"   39 A'   40 A'   41 A'   42 A'   43 A'   15 A"                 
  0.074   0.085   0.086   0.096   0.099   0.113   0.129   0.134
 44 A'   16 A"   45 A'   17 A"   46 A'   47 A'   48 A'   49 A'                 
  0.142   0.142   0.148   0.159   0.204   0.223   0.228   0.233
 18 A"   50 A'   51 A'   52 A'   53 A'   54 A'   55 A'   19 A"                 
  0.287   0.321   0.375   0.393   0.400   0.407   0.410   0.424
 56 A'   57 A'   58 A'   20 A"   21 A"   59 A'   60 A'   61 A'                 
  0.436   0.453   0.462   0.468   0.477   0.501   0.534   0.579
 22 A"   62 A'   63 A'   23 A"   64 A'   65 A'   24 A"   25 A"                 
  0.595   0.640   0.684   0.685   0.713   0.731   0.766   0.818
 66 A'   67 A'   68 A'   69 A'   26 A"   70 A'   71 A'   72 A'                 
  0.830   0.839   0.890   0.892   0.902   0.907   0.940   1.011
 27 A"   28 A"   73 A'   29 A"   74 A'   75 A'   76 A'   77 A'                 
  1.047   1.131   1.193   1.208   1.226   1.327   1.350   1.379
 78 A'   30 A"   79 A'   80 A'   31 A"   32 A"   81 A'   82 A'                 
  1.468   1.529   1.566   1.659   1.812   1.812   1.896   1.969
 33 A"   83 A'   84 A'   85 A'   86 A'   34 A"   87 A'   35 A"                 
  2.117   2.222   2.226   2.257   2.275   2.324   2.460   2.483
 88 A'   89 A'   36 A"   37 A"   90 A'   91 A'   92 A'   93 A'                 
  2.599   2.638   2.649   2.826   2.935   3.144   3.289   3.765
 94 A'   95 A'   38 A"   39 A"   96 A'   97 A'   98 A'   99 A'                 
  3.953   3.979   4.005   4.090   4.235   4.406   5.990   6.039
 40 A"  100 A'   41 A"  101 A'  102 A'  103 A'   42 A"  104 A'                 
  6.095   9.684   9.764  23.365  24.113  25.769  25.805  25.850
105 A'  106 A'  107 A'  108 A'  109 A'   43 A"   44 A"  110 A'                 
 25.909  26.361  26.404  27.849  28.332  28.369  28.391  28.525
111 A'  112 A'  113 A'  114 A'   45 A"  115 A'  116 A'   46 A"                 
 28.536  28.547  28.587  28.682 127.876 127.905 127.937 151.644
117 A'   47 A"  118 A'  119 A'   48 A"  120 A'  121 A'  122 A'                 
215.667 215.7531901.806
123 A'  124 A'  125 A'                                                         

 Beta MOs, Restricted
 -- Occupied --                  
******* -176.32 -165.72 -165.72 -165.72 -101.59 -101.59  -35.82
  1 A'    2 A'    3 A'    1 A"    4 A'    5 A'    6 A'    7 A'                 
-31.309 -31.303 -31.303 -22.960 -22.958 -22.958 -22.954 -22.954
  8 A'    2 A"    9 A'   10 A'    3 A"   11 A'    4 A"   12 A'                 
-10.313 -10.245  -9.501  -9.499  -7.266  -7.264  -7.256  -7.256
 13 A'   14 A'   15 A'   16 A'   17 A'   18 A'    5 A"   19 A'                 
 -7.254  -7.254  -6.365  -4.778  -4.763  -4.762  -2.044  -2.039
  6 A"   20 A'   21 A'   22 A'    7 A"   23 A'   24 A'    8 A"                 
 -2.038  -2.026  -2.026  -0.941  -0.859  -0.790  -0.670  -0.574
 25 A'    9 A"   26 A'   27 A'   28 A'   29 A'   30 A'   31 A'                 
 -0.512  -0.479  -0.431  -0.396  -0.363  -0.349  -0.333  -0.322
 32 A'   33 A'   10 A"   34 A'   35 A'   11 A"   36 A'   12 A"                 
 -0.283  -0.258
 37 A'   13 A"                                                                 
 -- Virtual --                   
 -0.061  -0.046  -0.024  -0.008   0.024   0.032   0.042   0.057
 38 A'   14 A"   39 A'   40 A'   41 A'   42 A'   43 A'   15 A"                 
  0.074   0.085   0.086   0.096   0.099   0.113   0.129   0.134
 44 A'   16 A"   45 A'   17 A"   46 A'   47 A'   48 A'   49 A'                 
  0.142   0.142   0.148   0.159   0.204   0.223   0.228   0.233
 18 A"   50 A'   51 A'   52 A'   53 A'   54 A'   55 A'   19 A"                 
  0.287   0.321   0.375   0.393   0.400   0.407   0.410   0.424
 56 A'   57 A'   58 A'   20 A"   21 A"   59 A'   60 A'   61 A'                 
  0.436   0.453   0.462   0.468   0.477   0.501   0.534   0.579
 22 A"   62 A'   63 A'   23 A"   64 A'   65 A'   24 A"   25 A"                 
  0.595   0.640   0.684   0.685   0.713   0.731   0.766   0.818
 66 A'   67 A'   68 A'   69 A'   26 A"   70 A'   71 A'   72 A'                 
  0.830   0.839   0.890   0.892   0.902   0.907   0.940   1.011
 27 A"   28 A"   73 A'   29 A"   74 A'   75 A'   76 A'   77 A'                 
  1.047   1.131   1.193   1.208   1.226   1.327   1.350   1.379
 78 A'   30 A"   79 A'   80 A'   31 A"   32 A"   81 A'   82 A'                 
  1.468   1.529   1.566   1.659   1.812   1.812   1.896   1.969
 33 A"   83 A'   84 A'   85 A'   86 A'   34 A"   87 A'   35 A"                 
  2.117   2.222   2.226   2.257   2.275   2.324   2.460   2.483
 88 A'   89 A'   36 A"   37 A"   90 A'   91 A'   92 A'   93 A'                 
  2.599   2.638   2.649   2.826   2.935   3.144   3.289   3.765
 94 A'   95 A'   38 A"   39 A"   96 A'   97 A'   98 A'   99 A'                 
  3.953   3.979   4.005   4.090   4.235   4.406   5.990   6.039
 40 A"  100 A'   41 A"  101 A'  102 A'  103 A'   42 A"  104 A'                 
  6.095   9.684   9.764  23.365  24.113  25.769  25.805  25.850
105 A'  106 A'  107 A'  108 A'  109 A'   43 A"   44 A"  110 A'                 
 25.909  26.361  26.404  27.849  28.332  28.369  28.391  28.525
111 A'  112 A'  113 A'  114 A'   45 A"  115 A'  116 A'   46 A"                 
 28.536  28.547  28.587  28.682 127.876 127.905 127.937 151.644
117 A'   47 A"  118 A'  119 A'   48 A"  120 A'  121 A'  122 A'                 
215.667 215.7531901.806
123 A'  124 A'  125 A'                                                         
 --------------------------------------------------------------

          Ground-State Mulliken Net Atomic Charges

     Atom                 Charge (a.u.)
  ----------------------------------------
      1 I                     0.114750
      2 C                    -0.959882
      3 H                     0.188667
      4 C                    -0.045505
      5 Cl                    0.383932
      6 Cl                    0.318038
  ----------------------------------------
  Sum of atomic charges =     0.000000

 -----------------------------------------------------------------
                    Cartesian Multipole Moments
 -----------------------------------------------------------------
    Charge (ESU x 10^10)
                 0.0000
    Dipole Moment (Debye)
         X       0.4673      Y       0.6691      Z       0.0000
       Tot       0.8162
    Quadrupole Moments (Debye-Ang)
        XX     -64.7120     XY      -1.2922     YY     -62.9080
        XZ      -0.0000     YZ       0.0000     ZZ     -66.9026
    Octopole Moments (Debye-Ang^2)
       XXX      71.1912    XXY      -1.6288    XYY      17.1040
       YYY      -0.0160    XXZ       0.0000    XYZ      -0.0000
       YYZ       0.0000    XZZ      20.3848    YZZ      -0.5181
       ZZZ       0.0000
    Hexadecapole Moments (Debye-Ang^3)
      XXXX   -1388.8205   XXXY     -23.5683   XXYY    -301.2058
      XYYY       9.1648   YYYY    -349.2862   XXXZ      -0.0000
      XXYZ       0.0000   XYYZ      -0.0000   YYYZ       0.0000
      XXZZ    -261.9935   XYZZ       1.8281   YYZZ     -79.7689
      XZZZ      -0.0000   YZZZ      -0.0000   ZZZZ     -85.6047
 -----------------------------------------------------------------
Archival summary:
1\1\TWL01\OPT\ProcedureUnspecified\BasisUnspecified\1l221\taweetha\TueAug2823:11:352018TueAug2823:11:352018\0\\#,OPT,ProcedureUnspecified,BasisUnspecified,\\0,1\I\C,1,2.08195\H,2,1.08013,1,114.169\C,2,1.33092,1,126.253,3,-180,0\Cl,4,1.73019,2,125.555,1,-0,0\Cl,4,1.74851,2,120.015,1,-180,0\\\@

 Total job time:  130.89s(wall), 130.68s(cpu) 
 Tue Aug 28 23:11:35 2018

        *************************************************************
        *                                                           *
        *  Thank you very much for using Q-Chem.  Have a nice day.  *
        *                                                           *
        *************************************************************


 
User input: 2 of 2 
 
Q-Chem Developer Version!
                  Welcome to Q-Chem
     A Quantum Leap Into The Future Of Chemistry


 Q-Chem 5.1, Q-Chem, Inc., Pleasanton, CA (2018)

 Yihan Shao,  Zhengting Gan,  E. Epifanovsky,  A. T. B. Gilbert,  M. Wormit,  
 J. Kussmann,  A. W. Lange,  A. Behn,  Jia Deng,  Xintian Feng,  D. Ghosh,  
 M. Goldey,  P. R. Horn,  L. D. Jacobson,  I. Kaliman,  T. Kus,  A. Landau,  
 Jie Liu,  E. I. Proynov,  R. M. Richard,  R. P. Steele,  E. J. Sundstrom,  
 H. L. Woodcock III,  P. M. Zimmerman,  D. Zuev,  B. Albrecht,  E. Alguire,  
 S. A. Baeppler,  D. Barton,  Z. Benda,  Y. A. Bernard,  E. J. Berquist,  
 K. B. Bravaya,  H. Burton,  D. Casanova,  Chun-Min Chang,  Yunqing Chen,  
 A. Chien,  K. D. Closser,  M. P. Coons,  S. Coriani,  S. Dasgupta,  
 A. L. Dempwolff,  M. Diedenhofen,  Hainam Do,  R. G. Edgar,  Po-Tung Fang,  
 S. Faraji,  S. Fatehi,  Qingguo Feng,  K. D. Fenk,  J. Fosso-Tande,  
 Qinghui Ge,  A. Ghysels,  G. Gidofalvi,  J. Gomes,  J. Gonthier,  A. Gunina,  
 D. Hait,  M. W. D. Hanson-Heine,  P. H. P. Harbach,  A. W. Hauser,  
 J. E. Herr,  E. G. Hohenstein,  Z. C. Holden,  Kerwin Hui,  B. C. Huynh,  
 T.-C. Jagau,  Hyunjun Ji,  B. Kaduk,  K. Khistyaev,  Jaehoon Kim,  
 P. Klunzinger,  K. Koh,  D. Kosenkov,  L. Koulias,  T. Kowalczyk,  
 C. M. Krauter,  A. Kunitsa,  Ka Un Lao,  A. Laurent,  K. V. Lawler,  
 Joonho Lee,  D. Lefrancois,  S. Lehtola,  D. S. Levine,  Yi-Pei Li,  
 You-Sheng Lin,  Fenglai Liu,  E. Livshits,  A. Luenser,  P. Manohar,  
 E. Mansoor,  S. F. Manzer,  Shan-Ping Mao,  Yuezhi Mao,  N. Mardirossian,  
 A. V. Marenich,  T. Markovich,  L. A. Martinez-Martinez,  S. A. Maurer,  
 N. J. Mayhall,  S. C. McKenzie,  J.-M. Mewes,  A. F. Morrison,  
 J. W. Mullinax,  K. Nanda,  T. S. Nguyen-Beck,  R. Olivares-Amaya,  
 J. A. Parkhill,  T. M. Perrine,  F. Plasser,  P. Pokhilko,  S. Prager,  
 A. Prociuk,  E. Ramos,  D. R. Rehn,  F. Rob,  M. Schneider,  N. Sergueev,  
 S. M. Sharada,  S. Sharma,  D. W. Small,  T. Stauch,  T. Stein,  
 Yu-Chuan Su,  A. J. W. Thom,  A. Tkatchenko,  T. Tsuchimochi,  N. M. Tubman,  
 L. Vogt,  M. L. Vidal,  O. Vydrov,  M. A. Watson,  J. Wenzel,  
 M. de Wergifosse,  T. A. Wesolowski,  A. White,  J. Witte,  A. Yamada,  
 Jun Yang,  K. Yao,  S. Yeganeh,  S. R. Yost,  Zhi-Qiang You,  A. Zech,  
 Igor Ying Zhang,  Xing Zhang,  Yan Zhao,  Ying Zhu,  B. R. Brooks,  
 G. K. L. Chan,  C. J. Cramer,  M. S. Gordon,  W. J. Hehre,  A. Klamt,  
 M. W. Schmidt,  C. D. Sherrill,  D. G. Truhlar,  A. Aspuru-Guzik,  R. Baer,  
 A. T. Bell,  N. A. Besley,  Jeng-Da Chai,  A. E. DePrince, III,  
 R. A. DiStasio Jr.,  A. Dreuw,  B. D. Dunietz,  T. R. Furlani,  
 Chao-Ping Hsu,  Yousung Jung,  Jing Kong,  D. S. Lambrecht,  WanZhen Liang,  
 C. Ochsenfeld,  V. A. Rassolov,  L. V. Slipchenko,  J. E. Subotnik,  
 T. Van Voorhis,  J. M. Herbert,  A. I. Krylov,  P. M. W. Gill,  M. Head-Gordon

 Contributors to earlier versions of Q-Chem not listed above: 
 R. D. Adamson,  B. Austin,  J. Baker,  G. J. O. Beran,  K. Brandhorst,  
 S. T. Brown,  E. F. C. Byrd,  A. K. Chakraborty,  C.-L. Cheng,  
 Siu Hung Chien,  D. M. Chipman,  D. L. Crittenden,  H. Dachsel,  
 R. J. Doerksen,  A. D. Dutoi,  L. Fusti-Molnar,  W. A. Goddard III,  
 A. Golubeva-Zadorozhnaya,  S. R. Gwaltney,  G. Hawkins,  A. Heyden,  
 S. Hirata,  G. Kedziora,  F. J. Keil,  C. Kelley,  Jihan Kim,  R. A. King,  
 R. Z. Khaliullin,  P. P. Korambath,  W. Kurlancheek,  A. M. Lee,  M. S. Lee,  
 S. V. Levchenko,  Ching Yeh Lin,  D. Liotard,  R. C. Lochan,  I. Lotan,  
 P. E. Maslen,  N. Nair,  D. P. O'Neill,  D. Neuhauser,  E. Neuscamman,  
 C. M. Oana,  R. Olson,  B. Peters,  R. Peverati,  P. A. Pieniazek,  
 Y. M. Rhee,  J. Ritchie,  M. A. Rohrdanz,  E. Rosta,  N. J. Russ,  
 H. F. Schaefer III,  N. E. Schultz,  N. Shenvi,  A. C. Simmonett,  A. Sodt,  
 D. Stuck,  K. S. Thanthiriwatte,  V. Vanovschi,  Tao Wang,  A. Warshel,  
 C. F. Williams,  Q. Wu,  X. Xu,  W. Zhang

 Please cite Q-Chem as follows:
 Y. Shao et al., Mol. Phys. 113, 184-215 (2015)
 DOI: 10.1080/00268976.2014.952696

 Q-Chem 5.1.1 for Intel X86 EM64T Linux

 Parts of Q-Chem use Armadillo 8.300.2 (Tropical Shenanigans).
 http://arma.sourceforge.net/

 Q-Chem begins on Tue Aug 28 23:11:35 2018  

Host: 
0

     Scratch files written to /scratch/taweetham/qchem28337//
The previous job contains 0 fragments, simply inherited here
Input Ideriv = 2
Curr. Ideriv = -1
Max.  Ideriv = 2

Checking the input file for inconsistencies... 	...done.

--------------------------------------------------------------
User input:
--------------------------------------------------------------

$molecule
read
$end

$rem
   SCF_GUESS 	READ
   JOB_TYPE 	FREQUENCY
   BASIS 	6-311++G**
   EXCHANGE 	B3LYP	
   SET_ITER 100

   SET_CONV 5
$end


--------------------------------------------------------------
 ----------------------------------------------------------------
             Standard Nuclear Orientation (Angstroms)
    I     Atom           X                Y                Z
 ----------------------------------------------------------------
    1      I       1.6404333015     0.0869657247    -0.0000000000
    2      C      -0.3044644450     0.8298462316    -0.0000000000
    3      H      -0.3659551976     1.9082260101    -0.0000000000
    4      C      -1.4226650122     0.1080683758    -0.0000000000
    5      Cl     -1.5045797859    -1.6201765390     0.0000000000
    6      Cl     -2.9786103927     0.9057708294    -0.0000000000
 ----------------------------------------------------------------
 Molecular Point Group                 Cs    NOp =  2
 Largest Abelian Subgroup              Cs    NOp =  2
 Nuclear Repulsion Energy =   559.7246028038 hartrees
 There are       50 alpha and       50 beta electrons
 Requested basis set is 6-311++G(d,p)
 There are 67 shells and 173 basis functions

 Total QAlloc Memory Limit   2000 MB
 Mega-Array Size       188 MB
 MEM_STATIC part       192 MB

                       Distance Matrix (Angstroms)
             I (  1)   C (  2)   H (  3)   C (  4)   Cl(  5)
   C (  2)  2.081946
   H (  3)  2.709720  1.080132
   C (  4)  3.063171  1.330915  2.087391
   Cl(  5)  3.578469  2.728166  3.707572  1.730185
   Cl(  6)  4.691056  2.675224  2.798372  1.748512  2.924581

 A cutoff of  1.0D-11 yielded   1840 shell pairs
 There are     13094 function pairs (     14496 Cartesian)
 Smallest overlap matrix eigenvalue = 4.68E-05
 Guess MOs from SCF MO coefficient file

 -----------------------------------------------------------------------
  General SCF calculation program by
  Eric Jon Sundstrom, Paul Horn, Yuezhi Mao, Dmitri Zuev, Alec White,
  David Stuck, Shaama M.S., Shane Yost, Joonho Lee, David Small,
  Daniel Levine, Susi Lehtola, Hugh Burton, Evgeny Epifanovsky
 -----------------------------------------------------------------------
 Exchange:     0.2000 Hartree-Fock + 0.0800 Slater + 0.7200 B88
 Correlation:  0.1900 VWN1RPA + 0.8100 LYP
 Using SG-1 standard quadrature grid
 A restricted SCF calculation will be
 performed using DIIS
 SCF converges when DIIS error is below 1.0e-08
 ---------------------------------------
  Cycle       Energy         DIIS error
 ---------------------------------------
    1   -7916.7680905370      3.16e-05  
    2   -7916.7680949293      2.84e-06  
    3   -7916.7680949562      2.42e-06  
    4   -7916.7680949753      9.04e-07  
    5   -7916.7680949779      4.41e-07  
    6   -7916.7680949790      8.88e-08  
    7   -7916.7680949788      3.38e-08  
    8   -7916.7680949788      6.34e-09  Convergence criterion met
 ---------------------------------------
 SCF time:   CPU 19.43s  wall 20.00s 
 SCF   energy in the final basis set =    -7916.7680949788
 Total energy in the final basis set =    -7916.7680949788

 --------------------------------------------------------------
             Orbital Energies (a.u.) and Symmetries
 --------------------------------------------------------------

 Alpha MOs, Restricted
 -- Occupied --                  
******* -176.32 -165.72 -165.72 -165.72 -101.59 -101.59  -35.82
  1 A'    2 A'    3 A'    1 A"    4 A'    5 A'    6 A'    7 A'                 
-31.309 -31.303 -31.303 -22.960 -22.958 -22.958 -22.954 -22.954
  8 A'    2 A"    9 A'   10 A'    3 A"   11 A'    4 A"   12 A'                 
-10.313 -10.245  -9.501  -9.499  -7.266  -7.264  -7.256  -7.256
 13 A'   14 A'   15 A'   16 A'   17 A'   18 A'    5 A"   19 A'                 
 -7.254  -7.254  -6.365  -4.778  -4.763  -4.762  -2.044  -2.039
  6 A"   20 A'   21 A'   22 A'    7 A"   23 A'   24 A'    8 A"                 
 -2.038  -2.026  -2.026  -0.941  -0.859  -0.790  -0.670  -0.574
 25 A'    9 A"   26 A'   27 A'   28 A'   29 A'   30 A'   31 A'                 
 -0.512  -0.479  -0.431  -0.396  -0.363  -0.349  -0.333  -0.322
 32 A'   33 A'   10 A"   34 A'   35 A'   11 A"   36 A'   12 A"                 
 -0.283  -0.258
 37 A'   13 A"                                                                 
 -- Virtual --                   
 -0.061  -0.046  -0.024  -0.008   0.024   0.032   0.042   0.057
 38 A'   14 A"   39 A'   40 A'   41 A'   42 A'   43 A'   15 A"                 
  0.074   0.085   0.086   0.096   0.099   0.113   0.129   0.134
 44 A'   16 A"   45 A'   17 A"   46 A'   47 A'   48 A'   49 A'                 
  0.142   0.142   0.148   0.159   0.204   0.223   0.228   0.233
 18 A"   50 A'   51 A'   52 A'   53 A'   54 A'   55 A'   19 A"                 
  0.287   0.321   0.375   0.393   0.400   0.406   0.410   0.424
 56 A'   57 A'   58 A'   20 A"   21 A"   59 A'   60 A'   61 A'                 
  0.436   0.453   0.462   0.468   0.477   0.501   0.534   0.579
 22 A"   62 A'   63 A'   23 A"   64 A'   65 A'   24 A"   25 A"                 
  0.595   0.640   0.684   0.685   0.713   0.731   0.766   0.818
 66 A'   67 A'   68 A'   69 A'   26 A"   70 A'   71 A'   72 A'                 
  0.830   0.839   0.890   0.892   0.902   0.907   0.940   1.011
 27 A"   28 A"   73 A'   29 A"   74 A'   75 A'   76 A'   77 A'                 
  1.047   1.131   1.193   1.208   1.226   1.327   1.350   1.379
 78 A'   30 A"   79 A'   80 A'   31 A"   32 A"   81 A'   82 A'                 
  1.468   1.529   1.566   1.659   1.812   1.812   1.896   1.969
 33 A"   83 A'   84 A'   85 A'   86 A'   34 A"   87 A'   35 A"                 
  2.117   2.222   2.226   2.257   2.275   2.324   2.460   2.483
 88 A'   89 A'   36 A"   37 A"   90 A'   91 A'   92 A'   93 A'                 
  2.599   2.638   2.649   2.826   2.935   3.144   3.289   3.765
 94 A'   95 A'   38 A"   39 A"   96 A'   97 A'   98 A'   99 A'                 
  3.953   3.979   4.005   4.090   4.235   4.406   5.990   6.039
 40 A"  100 A'   41 A"  101 A'  102 A'  103 A'   42 A"  104 A'                 
  6.095   9.684   9.764  23.365  24.113  25.769  25.805  25.850
105 A'  106 A'  107 A'  108 A'  109 A'   43 A"   44 A"  110 A'                 
 25.909  26.361  26.404  27.849  28.332  28.369  28.391  28.525
111 A'  112 A'  113 A'  114 A'   45 A"  115 A'  116 A'   46 A"                 
 28.536  28.547  28.587  28.682 127.876 127.905 127.937 151.644
117 A'   47 A"  118 A'  119 A'   48 A"  120 A'  121 A'  122 A'                 
215.667 215.7531901.806
123 A'  124 A'  125 A'                                                         

 Beta MOs, Restricted
 -- Occupied --                  
******* -176.32 -165.72 -165.72 -165.72 -101.59 -101.59  -35.82
  1 A'    2 A'    3 A'    1 A"    4 A'    5 A'    6 A'    7 A'                 
-31.309 -31.303 -31.303 -22.960 -22.958 -22.958 -22.954 -22.954
  8 A'    2 A"    9 A'   10 A'    3 A"   11 A'    4 A"   12 A'                 
-10.313 -10.245  -9.501  -9.499  -7.266  -7.264  -7.256  -7.256
 13 A'   14 A'   15 A'   16 A'   17 A'   18 A'    5 A"   19 A'                 
 -7.254  -7.254  -6.365  -4.778  -4.763  -4.762  -2.044  -2.039
  6 A"   20 A'   21 A'   22 A'    7 A"   23 A'   24 A'    8 A"                 
 -2.038  -2.026  -2.026  -0.941  -0.859  -0.790  -0.670  -0.574
 25 A'    9 A"   26 A'   27 A'   28 A'   29 A'   30 A'   31 A'                 
 -0.512  -0.479  -0.431  -0.396  -0.363  -0.349  -0.333  -0.322
 32 A'   33 A'   10 A"   34 A'   35 A'   11 A"   36 A'   12 A"                 
 -0.283  -0.258
 37 A'   13 A"                                                                 
 -- Virtual --                   
 -0.061  -0.046  -0.024  -0.008   0.024   0.032   0.042   0.057
 38 A'   14 A"   39 A'   40 A'   41 A'   42 A'   43 A'   15 A"                 
  0.074   0.085   0.086   0.096   0.099   0.113   0.129   0.134
 44 A'   16 A"   45 A'   17 A"   46 A'   47 A'   48 A'   49 A'                 
  0.142   0.142   0.148   0.159   0.204   0.223   0.228   0.233
 18 A"   50 A'   51 A'   52 A'   53 A'   54 A'   55 A'   19 A"                 
  0.287   0.321   0.375   0.393   0.400   0.406   0.410   0.424
 56 A'   57 A'   58 A'   20 A"   21 A"   59 A'   60 A'   61 A'                 
  0.436   0.453   0.462   0.468   0.477   0.501   0.534   0.579
 22 A"   62 A'   63 A'   23 A"   64 A'   65 A'   24 A"   25 A"                 
  0.595   0.640   0.684   0.685   0.713   0.731   0.766   0.818
 66 A'   67 A'   68 A'   69 A'   26 A"   70 A'   71 A'   72 A'                 
  0.830   0.839   0.890   0.892   0.902   0.907   0.940   1.011
 27 A"   28 A"   73 A'   29 A"   74 A'   75 A'   76 A'   77 A'                 
  1.047   1.131   1.193   1.208   1.226   1.327   1.350   1.379
 78 A'   30 A"   79 A'   80 A'   31 A"   32 A"   81 A'   82 A'                 
  1.468   1.529   1.566   1.659   1.812   1.812   1.896   1.969
 33 A"   83 A'   84 A'   85 A'   86 A'   34 A"   87 A'   35 A"                 
  2.117   2.222   2.226   2.257   2.275   2.324   2.460   2.483
 88 A'   89 A'   36 A"   37 A"   90 A'   91 A'   92 A'   93 A'                 
  2.599   2.638   2.649   2.826   2.935   3.144   3.289   3.765
 94 A'   95 A'   38 A"   39 A"   96 A'   97 A'   98 A'   99 A'                 
  3.953   3.979   4.005   4.090   4.235   4.406   5.990   6.039
 40 A"  100 A'   41 A"  101 A'  102 A'  103 A'   42 A"  104 A'                 
  6.095   9.684   9.764  23.365  24.113  25.769  25.805  25.850
105 A'  106 A'  107 A'  108 A'  109 A'   43 A"   44 A"  110 A'                 
 25.909  26.361  26.404  27.849  28.332  28.369  28.391  28.525
111 A'  112 A'  113 A'  114 A'   45 A"  115 A'  116 A'   46 A"                 
 28.536  28.547  28.587  28.682 127.876 127.905 127.937 151.644
117 A'   47 A"  118 A'  119 A'   48 A"  120 A'  121 A'  122 A'                 
215.667 215.7531901.806
123 A'  124 A'  125 A'                                                         
 --------------------------------------------------------------

          Ground-State Mulliken Net Atomic Charges

     Atom                 Charge (a.u.)
  ----------------------------------------
      1 I                     0.114765
      2 C                    -0.959899
      3 H                     0.188666
      4 C                    -0.045510
      5 Cl                    0.383948
      6 Cl                    0.318029
  ----------------------------------------
  Sum of atomic charges =     0.000000

 -----------------------------------------------------------------
                    Cartesian Multipole Moments
 -----------------------------------------------------------------
    Charge (ESU x 10^10)
                 0.0000
    Dipole Moment (Debye)
         X       0.4683      Y       0.6685      Z      -0.0000
       Tot       0.8162
    Quadrupole Moments (Debye-Ang)
        XX     -64.7107     XY      -1.2870     YY     -62.9074
        XZ       0.0000     YZ      -0.0000     ZZ     -66.9026
    Octopole Moments (Debye-Ang^2)
       XXX      70.1327    XXY      -1.5407    XYY      16.7747
       YYY       0.3663    XXZ       0.0000    XYZ       0.0000
       YYZ      -0.0000    XZZ      20.0217    YZZ      -0.3858
       ZZZ      -0.0000
    Hexadecapole Moments (Debye-Ang^3)
      XXXX   -1387.4281   XXXY     -23.0390   XXYY    -300.9162
      XYYY       9.8721   YYYY    -349.3451   XXXZ      -0.0000
      XXYZ      -0.0000   XYYZ       0.0000   YYYZ       0.0000
      XXZZ    -261.7687   XYZZ       2.0493   YYZZ     -79.7725
      XZZZ      -0.0000   YZZZ       0.0000   ZZZZ     -85.6047
 -----------------------------------------------------------------
 Calculating MO derivatives via CPSCF
   1         3          18      0.134398    0.037135
   2         3          18      0.017488    0.004884
   3         3          18      0.002124    0.000791
   4        19           2      0.000123    0.000084
   5        21           0      0.000000    0.000000    Roots Converged
 Time for AOints: 11.8 s (CPU) 11.8 s (wall)
 ------------------------------------------------------------------------------
                     AOints        : Timing summary (seconds)
 ------------------------------------------------------------------------------
     job step          cpu (% of tot)      sys (% of tot)     wall (% of tot)
 ------------------------------------------------------------------------------
  cpscf_lag         0.8448E+02 (51.6)   0.1060E-03 (18.1)   0.8458E+02 (51.6)
  iterzp            0.6732E+02 (41.1)   0.4800E-03 (81.8)   0.6738E+02 (41.1)
  make_fx           0.0000E+00 ( 0.0)   0.0000E+00 ( 0.0)   0.0000E+00 ( 0.0)
  AOints            0.1183E+02 ( 7.2)   0.0000E+00 ( 0.0)   0.1185E+02 ( 7.2)
 ------------------------------------------------------------------------------
   Grand Totals     0.1639E+03          0.5870E-03          0.1640E+03
 ------------------------------------------------------------------------------
 Calculating analytic Hessian of the SCF energy
 Polarizability Matrix (a.u.)
            1           2           3
    1-114.1000875   1.6569601   0.0000000
    2   1.6569601 -73.3508092   0.0000000
    3   0.0000000   0.0000000 -48.2176477

 Direct stationary perturbation theory relativistic correction:

 rels  =      98.521547982272
 relv  =    -326.968227717961
 rel2e =      42.928273633606
 E_rel =    -185.518406102083

 Hessian of the SCF Energy
            1           2           3           4           5           6
    1   0.1664668  -0.0496563   0.0000000  -0.1201005   0.0397060  -0.0000000
    2  -0.0496563   0.0389914   0.0000000   0.0376743  -0.0423236  -0.0000000
    3   0.0000000   0.0000000   0.0069599   0.0000000  -0.0000000  -0.0136318
    4  -0.1201005   0.0376743   0.0000000   0.5755465   0.1610769   0.0000000
    5   0.0397060  -0.0423236  -0.0000000   0.1610769   0.6398112  -0.0000000
    6  -0.0000000  -0.0000000  -0.0136318   0.0000000  -0.0000000   0.0721225
    7  -0.0125128   0.0185481  -0.0000000  -0.0383979   0.0223067  -0.0000000
    8   0.0006711   0.0003597  -0.0000000   0.0073644  -0.3543026   0.0000000
    9  -0.0000000  -0.0000000   0.0017529  -0.0000000   0.0000000  -0.0276638
   10  -0.0292444  -0.0013574  -0.0000000  -0.3763438  -0.2129957  -0.0000000
   11   0.0113727   0.0015897   0.0000000  -0.2032230  -0.2091568   0.0000000
   12   0.0000000   0.0000000   0.0030742  -0.0000000   0.0000000  -0.0437029
   13  -0.0022588  -0.0046718   0.0000000   0.0017469  -0.0250285   0.0000000
   14  -0.0002583   0.0005838   0.0000000  -0.0021715  -0.0391951  -0.0000000
   15  -0.0000000  -0.0000000  -0.0017645   0.0000000  -0.0000000   0.0048953
   16  -0.0023502  -0.0005369  -0.0000000  -0.0424512   0.0149347   0.0000000
   17  -0.0018351   0.0007992  -0.0000000  -0.0007212   0.0051670   0.0000000
   18  -0.0000000  -0.0000000   0.0036092   0.0000000  -0.0000000   0.0079808
            7           8           9          10          11          12
    1  -0.0125128   0.0006711  -0.0000000  -0.0292444   0.0113727   0.0000000
    2   0.0185481   0.0003597  -0.0000000  -0.0013574   0.0015897   0.0000000
    3  -0.0000000  -0.0000000   0.0017529  -0.0000000   0.0000000   0.0030742
    4  -0.0383979   0.0073644  -0.0000000  -0.3763438  -0.2032230  -0.0000000
    5   0.0223067  -0.3543026   0.0000000  -0.2129957  -0.2091568   0.0000000
    6  -0.0000000   0.0000000  -0.0276638  -0.0000000   0.0000000  -0.0437029
    7   0.0528132  -0.0116952   0.0000000   0.0020872  -0.0243478   0.0000000
    8  -0.0116952   0.3647855  -0.0000000   0.0034975  -0.0125767  -0.0000000
    9   0.0000000  -0.0000000   0.0193821   0.0000000  -0.0000000   0.0032709
   10   0.0020872   0.0034975   0.0000000   0.5740007   0.1856853   0.0000000
   11  -0.0243478  -0.0125767  -0.0000000   0.1856853   0.4354916  -0.0000000
   12   0.0000000  -0.0000000   0.0032709   0.0000000  -0.0000000   0.0847479
   13  -0.0025613  -0.0012410  -0.0000000  -0.0363598  -0.0066389  -0.0000000
   14  -0.0035118   0.0007080  -0.0000000  -0.0224592  -0.1634879   0.0000000
   15  -0.0000000   0.0000000   0.0069079  -0.0000000   0.0000000  -0.0250960
   16  -0.0014283   0.0014032   0.0000000  -0.1341398   0.0371516  -0.0000000
   17  -0.0012999   0.0010261   0.0000000   0.0476295  -0.0518599  -0.0000000
   18   0.0000000   0.0000000  -0.0036501  -0.0000000   0.0000000  -0.0222942
           13          14          15          16          17          18
    1  -0.0022588  -0.0002583  -0.0000000  -0.0023502  -0.0018351  -0.0000000
    2  -0.0046718   0.0005838  -0.0000000  -0.0005369   0.0007992  -0.0000000
    3   0.0000000   0.0000000  -0.0017645  -0.0000000  -0.0000000   0.0036092
    4   0.0017469  -0.0021715   0.0000000  -0.0424512  -0.0007212   0.0000000
    5  -0.0250285  -0.0391951  -0.0000000   0.0149347   0.0051670  -0.0000000
    6   0.0000000  -0.0000000   0.0048953   0.0000000   0.0000000   0.0079808
    7  -0.0025613  -0.0035118  -0.0000000  -0.0014283  -0.0012999   0.0000000
    8  -0.0012410   0.0007080   0.0000000   0.0014032   0.0010261   0.0000000
    9  -0.0000000  -0.0000000   0.0069079   0.0000000   0.0000000  -0.0036501
   10  -0.0363598  -0.0224592  -0.0000000  -0.1341398   0.0476295  -0.0000000
   11  -0.0066389  -0.1634879   0.0000000   0.0371516  -0.0518599   0.0000000
   12  -0.0000000   0.0000000  -0.0250960  -0.0000000  -0.0000000  -0.0222942
   13   0.0449168   0.0107032  -0.0000000  -0.0054838   0.0268771  -0.0000000
   14   0.0107032   0.2324807   0.0000000   0.0176977  -0.0310895  -0.0000000
   15  -0.0000000   0.0000000   0.0108151  -0.0000000  -0.0000000   0.0042422
   16  -0.0054838   0.0176977  -0.0000000   0.1858533  -0.0706503   0.0000000
   17   0.0268771  -0.0310895  -0.0000000  -0.0706503   0.0759571   0.0000000
   18  -0.0000000  -0.0000000   0.0042422   0.0000000   0.0000000   0.0101120
 Gradient time:  CPU 220.61 s  wall 220.85 s
 **********************************************************************
 **                                                                  **
 **                       VIBRATIONAL ANALYSIS                       **
 **                       --------------------                       **
 **                                                                  **
 **        VIBRATIONAL FREQUENCIES (CM**-1) AND NORMAL MODES         **
 **     FORCE CONSTANTS (mDYN/ANGSTROM) AND REDUCED MASSES (AMU)     **
 **                  INFRARED INTENSITIES (KM/MOL)                   **
 **                                                                  **
 **********************************************************************


 Mode:                 1                      2                      3
 Frequency:       132.21                 167.69                 233.79
 Force Cnst:      0.2822                 0.1080                 1.0605
 Red. Mass:      27.4037                 6.5211                32.9311
 IR Active:          YES                    YES                    YES
 IR Intens:        0.490                  0.000                  0.209
 Raman Active:       YES                    YES                    YES
               X      Y      Z        X      Y      Z        X      Y      Z
 I         -0.180 -0.126 -0.000    0.000  0.000 -0.045   -0.228  0.070 -0.000
 C          0.038  0.394  0.000    0.000  0.000  0.562    0.015 -0.209  0.000
 H          0.135  0.399  0.000   -0.000  0.000  0.763   -0.195 -0.225 -0.000
 C          0.109  0.302 -0.000   -0.000  0.000  0.266    0.149 -0.345  0.000
 Cl         0.652  0.283  0.000   -0.000  0.000  0.027    0.176 -0.398 -0.000
 Cl        -0.052 -0.077 -0.000   -0.000 -0.000 -0.170    0.602  0.342 -0.000
 TransDip  -0.021  0.008  0.000    0.000 -0.000  0.000   -0.010 -0.011 -0.000

 Mode:                 4                      5                      6
 Frequency:       335.10                 474.13                 597.29
 Force Cnst:      1.6653                 0.7993                 2.0599
 Red. Mass:      25.1718                 6.0344                 9.7998
 IR Active:          YES                    YES                    YES
 IR Intens:        0.648                  2.737                  6.281
 Raman Active:       YES                    YES                    YES
               X      Y      Z        X      Y      Z        X      Y      Z
 I          0.092 -0.016 -0.000   -0.000  0.000  0.003    0.011 -0.015  0.000
 C         -0.271 -0.268 -0.000    0.000 -0.000 -0.232    0.050  0.626 -0.000
 H         -0.173 -0.262 -0.000    0.000 -0.000 -0.748   -0.001  0.638 -0.000
 C         -0.393 -0.125  0.000   -0.000  0.000  0.615    0.210  0.239  0.000
 Cl         0.327 -0.266 -0.000   -0.000  0.000 -0.077   -0.064 -0.296 -0.000
 Cl        -0.427  0.466 -0.000    0.000 -0.000 -0.045   -0.065  0.034 -0.000
 TransDip   0.026 -0.002 -0.000   -0.000  0.000 -0.053    0.033  0.073 -0.000

 Mode:                 7                      8                      9
 Frequency:       702.06                 786.14                 864.17
 Force Cnst:      2.0933                 0.4575                 2.8205
 Red. Mass:       7.2084                 1.2564                 6.4103
 IR Active:          YES                    YES                    YES
 IR Intens:       58.884                 29.492                144.389
 Raman Active:       YES                    YES                    YES
               X      Y      Z        X      Y      Z        X      Y      Z
 I         -0.042  0.020  0.000    0.000  0.000  0.001   -0.002  0.007 -0.000
 C          0.537 -0.247 -0.000   -0.000 -0.000 -0.141    0.074 -0.152  0.000
 H          0.675 -0.242  0.000    0.000 -0.000  0.989    0.731 -0.113 -0.000
 C          0.322  0.062 -0.000   -0.000  0.000  0.048   -0.379  0.513 -0.000
 Cl        -0.008 -0.037  0.000   -0.000 -0.000  0.006    0.010 -0.091  0.000
 Cl        -0.154  0.036 -0.000    0.000 -0.000 -0.007    0.082 -0.054  0.000
 TransDip   0.246  0.004  0.000   -0.000  0.000  0.174   -0.150  0.354 -0.000

 Mode:                10                     11                     12
 Frequency:      1229.82                1617.31                3223.28
 Force Cnst:      1.0523                15.5516                 6.6829
 Red. Mass:       1.1809                10.0911                 1.0917
 IR Active:          YES                    YES                    YES
 IR Intens:       19.724                 35.079                 15.237
 Raman Active:       YES                    YES                    YES
               X      Y      Z        X      Y      Z        X      Y      Z
 I         -0.001  0.002  0.000   -0.003  0.000  0.000   -0.000  0.000 -0.000
 C         -0.064  0.046 -0.000    0.554  0.284 -0.000   -0.002 -0.087  0.000
 H          0.988  0.088  0.000   -0.239  0.343 -0.000   -0.039  0.995 -0.000
 C         -0.008 -0.096  0.000   -0.551 -0.366  0.000    0.006  0.002 -0.000
 Cl        -0.001  0.006  0.000    0.005  0.019 -0.000    0.000  0.000  0.000
 Cl        -0.000  0.002 -0.000    0.013 -0.002  0.000   -0.000  0.000  0.000
 TransDip  -0.126 -0.066  0.000   -0.132 -0.136 -0.000    0.094  0.082 -0.000

 STANDARD THERMODYNAMIC QUANTITIES AT   298.15 K  AND     1.00 ATM

   This Molecule has  0 Imaginary Frequencies
   Zero point vibrational energy:       14.815 kcal/mol

   Atom    1 Element I  Has Mass  126.90440
   Atom    2 Element C  Has Mass   12.00000
   Atom    3 Element H  Has Mass    1.00783
   Atom    4 Element C  Has Mass   12.00000
   Atom    5 Element Cl Has Mass   34.96885
   Atom    6 Element Cl Has Mass   34.96885
   Molecular Mass:   221.849930 amu
   Principal axes and moments of inertia in amu*Bohr^2:
                             1           2           3
    Eigenvalues --      476.70916  2686.60131  3163.31047
          X               0.99998    -0.00570    -0.00000
          Y               0.00570     0.99998     0.00000
          Z              -0.00000    -0.00000     1.00000
   Rotational Symmetry Number is   1
   The Molecule is an Asymmetric Top
   Translational Enthalpy:        0.889 kcal/mol
   Rotational Enthalpy:           0.889 kcal/mol
   Vibrational Enthalpy:         16.606 kcal/mol
   gas constant (RT):             0.592 kcal/mol
   Translational Entropy:        42.093  cal/mol.K
   Rotational Entropy:           29.783  cal/mol.K
   Vibrational Entropy:          10.367  cal/mol.K

   Total Enthalpy:               18.976 kcal/mol
   Total Entropy:                82.244  cal/mol.K

 ======================================================================

 STANDARD THERMODYNAMIC QUANTITIES FOR ANHARMONIC VIBRATION -- TOSH

   Zero point vibrational energy: ************ kcal/mol

   Vibrational Enthalpy:       Infinity kcal/mol
   Vibrational Entropy:             NaN  cal/mol.K

   Total Enthalpy:             Infinity kcal/mol
   Total Entropy:                   NaN  cal/mol.K

 ======================================================================

 STANDARD THERMODYNAMIC QUANTITIES FOR ANHARMONIC VIBRATION -- VPT2

   Zero point vibrational energy: ************ kcal/mol

   Vibrational Enthalpy:       Infinity kcal/mol
   Vibrational Entropy:             NaN  cal/mol.K

   Total Enthalpy:             Infinity kcal/mol
   Total Entropy:                   NaN  cal/mol.K

 ======================================================================

Archival summary:
1\1\TWL01\FREQ\ProcedureUnspecified\BasisUnspecified\1l221\taweetha\TueAug2823:15:352018TueAug2823:15:352018\0\\#,FREQ,ProcedureUnspecified,BasisUnspecified,\\0,1\I\C,1,2.08195\H,2,1.08013,1,114.169\C,2,1.33092,1,126.253,3,-180,0\Cl,4,1.73019,2,125.555,1,-0,0\Cl,4,1.74851,2,120.015,1,180,0\\\@

 Total job time:  240.39s(wall), 240.14s(cpu) 
 Tue Aug 28 23:15:35 2018

        *************************************************************
        *                                                           *
        *  Thank you very much for using Q-Chem.  Have a nice day.  *
        *                                                           *
        *************************************************************
