# Supplementary material for: Geometric and energetic data from ab initio calculations of haloethene, haloimine, halomethylenephosphine, haloiminophosphine, halodiazene, halodiphosphene and halocyclopropane
Source: Data Brief. 2019 Nov 2;27:104738. doi: 10.1016/j.dib.2019.104738 (PMC6861602; doi:10.1016/j.dib.2019.104738)
Supplement: Multimedia component 2 [file mmc2.zip › CC/B3LYP/HICCClF.out]

Q-Chem Developer Version!
                  Welcome to Q-Chem
     A Quantum Leap Into The Future Of Chemistry


 Q-Chem 5.1, Q-Chem, Inc., Pleasanton, CA (2018)

 Yihan Shao,  Zhengting Gan,  E. Epifanovsky,  A. T. B. Gilbert,  M. Wormit,  
 J. Kussmann,  A. W. Lange,  A. Behn,  Jia Deng,  Xintian Feng,  D. Ghosh,  
 M. Goldey,  P. R. Horn,  L. D. Jacobson,  I. Kaliman,  T. Kus,  A. Landau,  
 Jie Liu,  E. I. Proynov,  R. M. Richard,  R. P. Steele,  E. J. Sundstrom,  
 H. L. Woodcock III,  P. M. Zimmerman,  D. Zuev,  B. Albrecht,  E. Alguire,  
 S. A. Baeppler,  D. Barton,  Z. Benda,  Y. A. Bernard,  E. J. Berquist,  
 K. B. Bravaya,  H. Burton,  D. Casanova,  Chun-Min Chang,  Yunqing Chen,  
 A. Chien,  K. D. Closser,  M. P. Coons,  S. Coriani,  S. Dasgupta,  
 A. L. Dempwolff,  M. Diedenhofen,  Hainam Do,  R. G. Edgar,  Po-Tung Fang,  
 S. Faraji,  S. Fatehi,  Qingguo Feng,  K. D. Fenk,  J. Fosso-Tande,  
 Qinghui Ge,  A. Ghysels,  G. Gidofalvi,  J. Gomes,  J. Gonthier,  A. Gunina,  
 D. Hait,  M. W. D. Hanson-Heine,  P. H. P. Harbach,  A. W. Hauser,  
 J. E. Herr,  E. G. Hohenstein,  Z. C. Holden,  Kerwin Hui,  B. C. Huynh,  
 T.-C. Jagau,  Hyunjun Ji,  B. Kaduk,  K. Khistyaev,  Jaehoon Kim,  
 P. Klunzinger,  K. Koh,  D. Kosenkov,  L. Koulias,  T. Kowalczyk,  
 C. M. Krauter,  A. Kunitsa,  Ka Un Lao,  A. Laurent,  K. V. Lawler,  
 Joonho Lee,  D. Lefrancois,  S. Lehtola,  D. S. Levine,  Yi-Pei Li,  
 You-Sheng Lin,  Fenglai Liu,  E. Livshits,  A. Luenser,  P. Manohar,  
 E. Mansoor,  S. F. Manzer,  Shan-Ping Mao,  Yuezhi Mao,  N. Mardirossian,  
 A. V. Marenich,  T. Markovich,  L. A. Martinez-Martinez,  S. A. Maurer,  
 N. J. Mayhall,  S. C. McKenzie,  J.-M. Mewes,  A. F. Morrison,  
 J. W. Mullinax,  K. Nanda,  T. S. Nguyen-Beck,  R. Olivares-Amaya,  
 J. A. Parkhill,  T. M. Perrine,  F. Plasser,  P. Pokhilko,  S. Prager,  
 A. Prociuk,  E. Ramos,  D. R. Rehn,  F. Rob,  M. Schneider,  N. Sergueev,  
 S. M. Sharada,  S. Sharma,  D. W. Small,  T. Stauch,  T. Stein,  
 Yu-Chuan Su,  A. J. W. Thom,  A. Tkatchenko,  T. Tsuchimochi,  N. M. Tubman,  
 L. Vogt,  M. L. Vidal,  O. Vydrov,  M. A. Watson,  J. Wenzel,  
 M. de Wergifosse,  T. A. Wesolowski,  A. White,  J. Witte,  A. Yamada,  
 Jun Yang,  K. Yao,  S. Yeganeh,  S. R. Yost,  Zhi-Qiang You,  A. Zech,  
 Igor Ying Zhang,  Xing Zhang,  Yan Zhao,  Ying Zhu,  B. R. Brooks,  
 G. K. L. Chan,  C. J. Cramer,  M. S. Gordon,  W. J. Hehre,  A. Klamt,  
 M. W. Schmidt,  C. D. Sherrill,  D. G. Truhlar,  A. Aspuru-Guzik,  R. Baer,  
 A. T. Bell,  N. A. Besley,  Jeng-Da Chai,  A. E. DePrince, III,  
 R. A. DiStasio Jr.,  A. Dreuw,  B. D. Dunietz,  T. R. Furlani,  
 Chao-Ping Hsu,  Yousung Jung,  Jing Kong,  D. S. Lambrecht,  WanZhen Liang,  
 C. Ochsenfeld,  V. A. Rassolov,  L. V. Slipchenko,  J. E. Subotnik,  
 T. Van Voorhis,  J. M. Herbert,  A. I. Krylov,  P. M. W. Gill,  M. Head-Gordon

 Contributors to earlier versions of Q-Chem not listed above: 
 R. D. Adamson,  B. Austin,  J. Baker,  G. J. O. Beran,  K. Brandhorst,  
 S. T. Brown,  E. F. C. Byrd,  A. K. Chakraborty,  C.-L. Cheng,  
 Siu Hung Chien,  D. M. Chipman,  D. L. Crittenden,  H. Dachsel,  
 R. J. Doerksen,  A. D. Dutoi,  L. Fusti-Molnar,  W. A. Goddard III,  
 A. Golubeva-Zadorozhnaya,  S. R. Gwaltney,  G. Hawkins,  A. Heyden,  
 S. Hirata,  G. Kedziora,  F. J. Keil,  C. Kelley,  Jihan Kim,  R. A. King,  
 R. Z. Khaliullin,  P. P. Korambath,  W. Kurlancheek,  A. M. Lee,  M. S. Lee,  
 S. V. Levchenko,  Ching Yeh Lin,  D. Liotard,  R. C. Lochan,  I. Lotan,  
 P. E. Maslen,  N. Nair,  D. P. O'Neill,  D. Neuhauser,  E. Neuscamman,  
 C. M. Oana,  R. Olson,  B. Peters,  R. Peverati,  P. A. Pieniazek,  
 Y. M. Rhee,  J. Ritchie,  M. A. Rohrdanz,  E. Rosta,  N. J. Russ,  
 H. F. Schaefer III,  N. E. Schultz,  N. Shenvi,  A. C. Simmonett,  A. Sodt,  
 D. Stuck,  K. S. Thanthiriwatte,  V. Vanovschi,  Tao Wang,  A. Warshel,  
 C. F. Williams,  Q. Wu,  X. Xu,  W. Zhang

 Please cite Q-Chem as follows:
 Y. Shao et al., Mol. Phys. 113, 184-215 (2015)
 DOI: 10.1080/00268976.2014.952696

 Q-Chem 5.1.1 for Intel X86 EM64T Linux

 Parts of Q-Chem use Armadillo 8.300.2 (Tropical Shenanigans).
 http://arma.sourceforge.net/

 Q-Chem begins on Tue Aug 28 21:59:07 2018  

Host: 
0

     Scratch files written to /scratch/taweetham/qchem26253//
Input Ideriv = 2
Curr. Ideriv = -1
Max.  Ideriv = 2

Checking the input file for inconsistencies... 	...done.

--------------------------------------------------------------
User input:
--------------------------------------------------------------
HClIF.inp
$molecule
0 1
I 
C  1 2.104485
H  2 1.077876 1 115.720879
C  2 1.324880 1 123.193903 3 -180.000000 0
F  4 1.330085 2 124.008643 1 -0.000000 0
Cl 4 1.733340 2 123.908522 1 -180.000000 0
$end

$rem
   JOB_TYPE		OPTIMIZATION
   BASIS		6-311++G**
   EXCHANGE		B3LYP
$end

--------------------------------------------------------------
 ----------------------------------------------------------------
             Standard Nuclear Orientation (Angstroms)
    I     Atom           X                Y                Z
 ----------------------------------------------------------------
    1      I       1.5040439537     0.0375807071    -0.0000000000
    2      C      -0.4981235655     0.6857954402    -0.0000000000
    3      H      -0.6440573794     1.7537467469    -0.0000000000
    4      C      -1.5296900658    -0.1455754577     0.0000000000
    5      F      -1.4170553870    -1.4708827943     0.0000000000
    6      Cl     -3.1852877586     0.3677118253    -0.0000000000
 ----------------------------------------------------------------
 Molecular Point Group                 Cs    NOp =  2
 Largest Abelian Subgroup              Cs    NOp =  2
 Nuclear Repulsion Energy =   463.6175660530 hartrees
 There are       46 alpha and       46 beta electrons
 Requested basis set is 6-311++G(d,p)
 There are 60 shells and 165 basis functions

 Total QAlloc Memory Limit   2000 MB
 Mega-Array Size       188 MB
 MEM_STATIC part       192 MB
 A cutoff of  1.0D-11 yielded   1503 shell pairs
 There are     12016 function pairs (     13352 Cartesian)
 Smallest overlap matrix eigenvalue = 7.91E-05

 Scale SEOQF with 1.000000e-01/1.000000e-01/1.000000e-01

 Standard Electronic Orientation quadrupole field applied
 Nucleus-field energy     =     0.0000000136 hartrees
 Guess from superposition of atomic densities
 Warning:  Energy on first SCF cycle will be non-variational
 SAD guess density has 92.000000 electrons

 -----------------------------------------------------------------------
  General SCF calculation program by
  Eric Jon Sundstrom, Paul Horn, Yuezhi Mao, Dmitri Zuev, Alec White,
  David Stuck, Shaama M.S., Shane Yost, Joonho Lee, David Small,
  Daniel Levine, Susi Lehtola, Hugh Burton, Evgeny Epifanovsky
 -----------------------------------------------------------------------
 Exchange:     0.2000 Hartree-Fock + 0.0800 Slater + 0.7200 B88
 Correlation:  0.1900 VWN1RPA + 0.8100 LYP
 Using SG-1 standard quadrature grid
 A restricted SCF calculation will be
 performed using DIIS
 SCF converges when DIIS error is below 1.0e-08
 ---------------------------------------
  Cycle       Energy         DIIS error
 ---------------------------------------
    1   -7557.1215994985      4.17e-02  
    2   -7556.3671453498      4.19e-03  
    3   -7556.2810416948      6.43e-03  
    4   -7556.4118879512      1.11e-03  
    5   -7556.4158389385      3.91e-04  
    6   -7556.4161460091      1.06e-04  
    7   -7556.4161713592      2.50e-05  
    8   -7556.4161727679      8.72e-06  
    9   -7556.4161729533      2.41e-06  
   10   -7556.4161729717      8.59e-07  
   11   -7556.4161729740      1.21e-07  
   12   -7556.4161729741      3.17e-08  
   13   -7556.4161729741      8.28e-09  Convergence criterion met
 ---------------------------------------
 SCF time:   CPU 25.19s  wall 25.00s 
 SCF   energy in the final basis set =    -7556.4161729741
 Total energy in the final basis set =    -7556.4161729741

 --------------------------------------------------------------
             Orbital Energies (a.u.) and Symmetries
 --------------------------------------------------------------

 Alpha MOs, Restricted
 -- Occupied --                  
******* -176.32 -165.72 -165.72 -165.72 -101.59  -35.81  -31.31
  1 A'    2 A'    3 A'    1 A"    4 A'    5 A'    6 A'    7 A'                 
-31.301 -31.301 -24.735 -22.958 -22.957 -22.957 -22.952 -22.952
  2 A"    8 A'    9 A'   10 A'    3 A"   11 A'   12 A'    4 A"                 
-10.342 -10.242  -9.506  -7.271  -7.261  -7.261  -6.364  -4.776
 13 A'   14 A'   15 A'   16 A'    5 A"   17 A'   18 A'   19 A'                 
 -4.761  -4.761  -2.042  -2.037  -2.037  -2.024  -2.024  -1.281
  6 A"   20 A'   21 A'    7 A"   22 A'    8 A"   23 A'   24 A'                 
 -0.909  -0.803  -0.675  -0.625  -0.550  -0.519  -0.517  -0.438
 25 A'   26 A'   27 A'   28 A'   29 A'   30 A'    9 A"   31 A'                 
 -0.401  -0.385  -0.353  -0.325  -0.283  -0.259
 32 A'   10 A"   33 A'   11 A"   34 A'   12 A"                                 
 -- Virtual --                   
 -0.063  -0.033  -0.008   0.003   0.036   0.041   0.059   0.069
 35 A'   13 A"   36 A'   37 A'   38 A'   39 A'   14 A"   40 A'                 
  0.080   0.093   0.098   0.100   0.111   0.134   0.141   0.157
 41 A'   15 A"   42 A'   16 A"   43 A'   44 A'   45 A'   46 A'                 
  0.159   0.193   0.219   0.226   0.274   0.296   0.304   0.317
 47 A'   48 A'   49 A'   17 A"   50 A'   18 A"   51 A'   52 A'                 
  0.333   0.348   0.398   0.405   0.411   0.439   0.443   0.459
 53 A'   54 A'   19 A"   55 A'   20 A"   56 A'   21 A"   57 A'                 
  0.470   0.478   0.513   0.528   0.585   0.598   0.651   0.699
 58 A'   59 A'   22 A"   60 A'   23 A"   61 A'   62 A'   63 A'                 
  0.722   0.738   0.774   0.797   0.831   0.868   0.903   0.940
 64 A'   65 A'   66 A'   24 A"   25 A"   67 A'   68 A'   69 A'                 
  1.086   1.110   1.116   1.150   1.304   1.317   1.337   1.362
 70 A'   26 A"   71 A'   27 A"   28 A"   72 A'   73 A'   29 A"                 
  1.400   1.445   1.458   1.517   1.553   1.620   1.785   1.796
 74 A'   75 A'   30 A"   76 A'   77 A'   78 A'   79 A'   31 A"                 
  1.868   1.922   1.969   2.116   2.236   2.237   2.317   2.451
 80 A'   81 A'   32 A"   82 A'   33 A"   83 A'   84 A'   85 A'                 
  2.608   2.612   2.632   2.807   2.918   3.091   3.260   3.708
 86 A'   34 A"   87 A'   35 A"   88 A'   89 A'   90 A'   91 A'                 
  3.745   3.810   3.955   3.959   3.983   4.007   4.045   4.098
 36 A"   92 A'   37 A"   38 A"   93 A'   39 A"   94 A'   95 A'                 
  4.244   4.397   4.767   5.986   6.033   6.068   6.268   6.352
 96 A'   97 A'   98 A'   40 A"   99 A'  100 A'   41 A"  101 A'                 
  6.630   9.717  23.414  24.139  25.780  25.916  26.357  27.843
102 A'  103 A'  104 A'  105 A'   42 A"  106 A'  107 A'  108 A'                 
 28.330  28.365  28.377  28.526  28.538  28.548  28.587  28.685
 43 A"  109 A'  110 A'   44 A"  111 A'   45 A"  112 A'  113 A'                 
 66.721 127.875 127.902 127.926 151.640 215.6991901.802
114 A'   46 A"  115 A'  116 A'  117 A'  118 A'  119 A'                         

 Beta MOs, Restricted
 -- Occupied --                  
******* -176.32 -165.72 -165.72 -165.72 -101.59  -35.81  -31.31
  1 A'    2 A'    3 A'    1 A"    4 A'    5 A'    6 A'    7 A'                 
-31.301 -31.301 -24.735 -22.958 -22.957 -22.957 -22.952 -22.952
  2 A"    8 A'    9 A'   10 A'    3 A"   11 A'   12 A'    4 A"                 
-10.342 -10.242  -9.506  -7.271  -7.261  -7.261  -6.364  -4.776
 13 A'   14 A'   15 A'   16 A'    5 A"   17 A'   18 A'   19 A'                 
 -4.761  -4.761  -2.042  -2.037  -2.037  -2.024  -2.024  -1.281
  6 A"   20 A'   21 A'    7 A"   22 A'    8 A"   23 A'   24 A'                 
 -0.909  -0.803  -0.675  -0.625  -0.550  -0.519  -0.517  -0.438
 25 A'   26 A'   27 A'   28 A'   29 A'   30 A'    9 A"   31 A'                 
 -0.401  -0.385  -0.353  -0.325  -0.283  -0.259
 32 A'   10 A"   33 A'   11 A"   34 A'   12 A"                                 
 -- Virtual --                   
 -0.063  -0.033  -0.008   0.003   0.036   0.041   0.059   0.069
 35 A'   13 A"   36 A'   37 A'   38 A'   39 A'   14 A"   40 A'                 
  0.080   0.093   0.098   0.100   0.111   0.134   0.141   0.157
 41 A'   15 A"   42 A'   16 A"   43 A'   44 A'   45 A'   46 A'                 
  0.159   0.193   0.219   0.226   0.274   0.296   0.304   0.317
 47 A'   48 A'   49 A'   17 A"   50 A'   18 A"   51 A'   52 A'                 
  0.333   0.348   0.398   0.405   0.411   0.439   0.443   0.459
 53 A'   54 A'   19 A"   55 A'   20 A"   56 A'   21 A"   57 A'                 
  0.470   0.478   0.513   0.528   0.585   0.598   0.651   0.699
 58 A'   59 A'   22 A"   60 A'   23 A"   61 A'   62 A'   63 A'                 
  0.722   0.738   0.774   0.797   0.831   0.868   0.903   0.940
 64 A'   65 A'   66 A'   24 A"   25 A"   67 A'   68 A'   69 A'                 
  1.086   1.110   1.116   1.150   1.304   1.317   1.337   1.362
 70 A'   26 A"   71 A'   27 A"   28 A"   72 A'   73 A'   29 A"                 
  1.400   1.445   1.458   1.517   1.553   1.620   1.785   1.796
 74 A'   75 A'   30 A"   76 A'   77 A'   78 A'   79 A'   31 A"                 
  1.868   1.922   1.969   2.116   2.236   2.237   2.317   2.451
 80 A'   81 A'   32 A"   82 A'   33 A"   83 A'   84 A'   85 A'                 
  2.608   2.612   2.632   2.807   2.918   3.091   3.260   3.708
 86 A'   34 A"   87 A'   35 A"   88 A'   89 A'   90 A'   91 A'                 
  3.745   3.810   3.955   3.959   3.983   4.007   4.045   4.098
 36 A"   92 A'   37 A"   38 A"   93 A'   39 A"   94 A'   95 A'                 
  4.244   4.397   4.767   5.986   6.033   6.068   6.268   6.352
 96 A'   97 A'   98 A'   40 A"   99 A'  100 A'   41 A"  101 A'                 
  6.630   9.717  23.414  24.139  25.780  25.916  26.357  27.843
102 A'  103 A'  104 A'  105 A'   42 A"  106 A'  107 A'  108 A'                 
 28.330  28.365  28.377  28.526  28.538  28.548  28.587  28.685
 43 A"  109 A'  110 A'   44 A"  111 A'   45 A"  112 A'  113 A'                 
 66.721 127.875 127.902 127.926 151.640 215.6991901.802
114 A'   46 A"  115 A'  116 A'  117 A'  118 A'  119 A'                         
 --------------------------------------------------------------

          Ground-State Mulliken Net Atomic Charges

     Atom                 Charge (a.u.)
  ----------------------------------------
      1 I                     0.098439
      2 C                    -0.280893
      3 H                     0.172342
      4 C                    -0.198425
      5 F                    -0.027298
      6 Cl                    0.235835
  ----------------------------------------
  Sum of atomic charges =     0.000000

 -----------------------------------------------------------------
                    Cartesian Multipole Moments
 -----------------------------------------------------------------
    Charge (ESU x 10^10)
                 0.0000
    Dipole Moment (Debye)
         X       0.0197      Y       1.1993      Z       0.0000
       Tot       1.1995
    Quadrupole Moments (Debye-Ang)
        XX     -55.3709     XY      -2.3389     YY     -57.4055
        XZ      -0.0000     YZ      -0.0000     ZZ     -58.8311
    Octopole Moments (Debye-Ang^2)
       XXX      51.9233    XXY      -2.8336    XYY      15.7619
       YYY      -1.4362    XXZ       0.0000    XYZ      -0.0000
       YYZ       0.0000    XZZ      15.4658    YZZ      -3.6166
       ZZZ       0.0000
    Hexadecapole Moments (Debye-Ang^3)
      XXXX   -1273.4642   XXXY     -10.4816   XXYY    -258.9308
      XYYY       5.7674   YYYY    -167.1963   XXXZ      -0.0000
      XXYZ       0.0000   XYYZ      -0.0000   YYYZ      -0.0000
      XXZZ    -244.1631   XYZZ       5.0624   YYZZ     -41.7083
      XZZZ      -0.0000   YZZZ      -0.0000   ZZZZ     -73.6505
 -----------------------------------------------------------------
 Calculating analytic gradient of the SCF energy
 Gradient of SCF Energy
            1           2           3           4           5           6
    1   0.0045683  -0.0044776   0.0002944  -0.0002249   0.0000099  -0.0001701
    2  -0.0016120   0.0017467   0.0003027  -0.0003456  -0.0000892  -0.0000026
    3  -0.0000000   0.0000000  -0.0000000   0.0000000   0.0000000  -0.0000000
 Max gradient component =       4.568E-03
 RMS gradient           =       1.615E-03
 Gradient time:  CPU 7.33 s  wall 7.33 s
 Geometry Optimization Parameters
   NAtoms,    NIC,     NZ,  NCons,   NDum,   NFix, NCnnct, MaxDiis
        6      27       6       0       0       0       0       0


** GEOMETRY OPTIMIZATION IN DELOCALIZED INTERNAL COORDINATES **
   Searching for a Minimum

   Optimization Cycle:   1

                       Coordinates (Angstroms)
     ATOM                X               Y               Z
      1  I         1.5040439537    0.0375807071    0.0000000000
      2  C        -0.4981235655    0.6857954402    0.0000000000
      3  H        -0.6440573794    1.7537467469    0.0000000000
      4  C        -1.5296900658   -0.1455754577    0.0000000000
      5  F        -1.4170553870   -1.4708827943    0.0000000000
      6  Cl       -3.1852877586    0.3677118253    0.0000000000
   Point Group: cs    Number of degrees of freedom:     9


   Energy is  -7556.416172974


 Attempting to Generate Delocalized Internal Coordinates

  9 Hessian modes will be used to form the next step
  Hessian Eigenvalues:
     0.117205    0.160000    0.220000    0.250000    0.250000    0.321591
     0.362522    0.594856    0.607315

 Minimum Search - Taking Simple RFO Step
 Searching for Lamda that Minimizes Along All modes
 Value Taken    Lamda =  -0.00020245
 Step Taken.  Stepsize is  0.041317

                             Maximum     Tolerance    Cnvgd?
         Gradient           0.003097      0.000300      NO
         Displacement       0.024481      0.001200      NO
         Energy change     *********      0.000001      NO


 New Cartesian Coordinates Obtained by Inverse Iteration

 Displacement from previous Coordinates is:  0.036704
 ----------------------------------------------------------------
             Standard Nuclear Orientation (Angstroms)
    I     Atom           X                Y                Z
 ----------------------------------------------------------------
    1      I       1.4878699274     0.0429187335     0.0000000000
    2      C      -0.4939767451     0.6832357887     0.0000000000
    3      H      -0.6415734143     1.7505578707     0.0000000000
    4      C      -1.5261272286    -0.1465932360     0.0000000000
    5      F      -1.4160118288    -1.4720200772     0.0000000000
    6      Cl     -3.1803509132     0.3702773878     0.0000000000
 ----------------------------------------------------------------
 Molecular Point Group                 Cs    NOp =  2
 Largest Abelian Subgroup              Cs    NOp =  2
 Nuclear Repulsion Energy =   465.6617570044 hartrees
 There are       46 alpha and       46 beta electrons
 Applying Cartesian multipole field
    Component          Value
    ---------          -----
     (2,0,0)        1.00000E-11
     (0,2,0)        2.00000E-11
     (0,0,2)       -3.00000E-11
 Nucleus-field energy     =     0.0000000135 hartrees
 Requested basis set is 6-311++G(d,p)
 There are 60 shells and 165 basis functions
 A cutoff of  1.0D-11 yielded   1505 shell pairs
 There are     12018 function pairs (     13354 Cartesian)
 Smallest overlap matrix eigenvalue = 7.86E-05
 Guess MOs from SCF MO coefficient file

 -----------------------------------------------------------------------
  General SCF calculation program by
  Eric Jon Sundstrom, Paul Horn, Yuezhi Mao, Dmitri Zuev, Alec White,
  David Stuck, Shaama M.S., Shane Yost, Joonho Lee, David Small,
  Daniel Levine, Susi Lehtola, Hugh Burton, Evgeny Epifanovsky
 -----------------------------------------------------------------------
 Exchange:     0.2000 Hartree-Fock + 0.0800 Slater + 0.7200 B88
 Correlation:  0.1900 VWN1RPA + 0.8100 LYP
 Using SG-1 standard quadrature grid
 A restricted SCF calculation will be
 performed using DIIS
 SCF converges when DIIS error is below 1.0e-08
 ---------------------------------------
  Cycle       Energy         DIIS error
 ---------------------------------------
    1   -7556.4161749587      1.37e-04  
    2   -7556.4162156395      9.73e-05  
    3   -7556.4162237620      8.53e-05  
    4   -7556.4162487896      1.21e-05  
    5   -7556.4162491787      3.86e-06  
    6   -7556.4162492222      8.87e-07  
    7   -7556.4162492244      2.60e-07  
    8   -7556.4162492247      1.08e-07  
    9   -7556.4162492247      2.12e-08  
   10   -7556.4162492246      6.28e-09  Convergence criterion met
 ---------------------------------------
 SCF time:   CPU 19.70s  wall 19.00s 
 SCF   energy in the final basis set =    -7556.4162492246
 Total energy in the final basis set =    -7556.4162492246

 --------------------------------------------------------------
             Orbital Energies (a.u.) and Symmetries
 --------------------------------------------------------------

 Alpha MOs, Restricted
 -- Occupied --                  
******* -176.32 -165.72 -165.72 -165.72 -101.59  -35.81  -31.31
  1 A'    2 A'    3 A'    1 A"    4 A'    5 A'    6 A'    7 A'                 
-31.301 -31.301 -24.735 -22.958 -22.957 -22.956 -22.952 -22.952
  2 A"    8 A'    9 A'   10 A'    3 A"   11 A'   12 A'    4 A"                 
-10.341 -10.241  -9.506  -7.271  -7.260  -7.260  -6.364  -4.776
 13 A'   14 A'   15 A'   16 A'    5 A"   17 A'   18 A'   19 A'                 
 -4.761  -4.761  -2.042  -2.037  -2.037  -2.024  -2.024  -1.281
  6 A"   20 A'   21 A'    7 A"   22 A'    8 A"   23 A'   24 A'                 
 -0.909  -0.805  -0.676  -0.625  -0.550  -0.519  -0.517  -0.439
 25 A'   26 A'   27 A'   28 A'   29 A'   30 A'    9 A"   31 A'                 
 -0.402  -0.385  -0.353  -0.327  -0.283  -0.258
 32 A'   10 A"   33 A'   11 A"   34 A'   12 A"                                 
 -- Virtual --                   
 -0.059  -0.033  -0.008   0.003   0.036   0.041   0.058   0.069
 35 A'   13 A"   36 A'   37 A'   38 A'   39 A'   14 A"   40 A'                 
  0.080   0.093   0.098   0.100   0.111   0.134   0.142   0.157
 41 A'   15 A"   42 A'   16 A"   43 A'   44 A'   45 A'   46 A'                 
  0.160   0.193   0.220   0.227   0.275   0.297   0.305   0.317
 47 A'   48 A'   49 A'   17 A"   50 A'   18 A"   51 A'   52 A'                 
  0.334   0.348   0.398   0.405   0.413   0.440   0.443   0.459
 53 A'   54 A'   19 A"   55 A'   20 A"   56 A'   21 A"   57 A'                 
  0.471   0.479   0.514   0.529   0.584   0.598   0.656   0.703
 58 A'   59 A'   22 A"   60 A'   23 A"   61 A'   62 A'   63 A'                 
  0.722   0.739   0.774   0.798   0.831   0.868   0.903   0.939
 64 A'   65 A'   66 A'   24 A"   25 A"   67 A'   68 A'   69 A'                 
  1.086   1.110   1.116   1.153   1.305   1.321   1.339   1.363
 70 A'   26 A"   71 A'   27 A"   28 A"   72 A'   73 A'   29 A"                 
  1.402   1.445   1.459   1.517   1.553   1.621   1.787   1.797
 74 A'   75 A'   30 A"   76 A'   77 A'   78 A'   79 A'   31 A"                 
  1.869   1.922   1.969   2.118   2.236   2.238   2.318   2.451
 80 A'   81 A'   32 A"   82 A'   33 A"   83 A'   84 A'   85 A'                 
  2.608   2.612   2.632   2.807   2.921   3.093   3.261   3.708
 86 A'   34 A"   87 A'   35 A"   88 A'   89 A'   90 A'   91 A'                 
  3.745   3.810   3.955   3.959   3.983   4.009   4.046   4.100
 36 A"   92 A'   37 A"   38 A"   93 A'   39 A"   94 A'   95 A'                 
  4.245   4.404   4.768   5.987   6.034   6.074   6.268   6.352
 96 A'   97 A'   98 A'   40 A"   99 A'  100 A'   41 A"  101 A'                 
  6.632   9.718  23.415  24.142  25.781  25.917  26.358  27.848
102 A'  103 A'  104 A'  105 A'   42 A"  106 A'  107 A'  108 A'                 
 28.330  28.366  28.380  28.527  28.539  28.549  28.589  28.687
 43 A"  109 A'  110 A'   44 A"  111 A'   45 A"  112 A'  113 A'                 
 66.721 127.875 127.903 127.929 151.644 215.7001901.807
114 A'   46 A"  115 A'  116 A'  117 A'  118 A'  119 A'                         

 Beta MOs, Restricted
 -- Occupied --                  
******* -176.32 -165.72 -165.72 -165.72 -101.59  -35.81  -31.31
  1 A'    2 A'    3 A'    1 A"    4 A'    5 A'    6 A'    7 A'                 
-31.301 -31.301 -24.735 -22.958 -22.957 -22.956 -22.952 -22.952
  2 A"    8 A'    9 A'   10 A'    3 A"   11 A'   12 A'    4 A"                 
-10.341 -10.241  -9.506  -7.271  -7.260  -7.260  -6.364  -4.776
 13 A'   14 A'   15 A'   16 A'    5 A"   17 A'   18 A'   19 A'                 
 -4.761  -4.761  -2.042  -2.037  -2.037  -2.024  -2.024  -1.281
  6 A"   20 A'   21 A'    7 A"   22 A'    8 A"   23 A'   24 A'                 
 -0.909  -0.805  -0.676  -0.625  -0.550  -0.519  -0.517  -0.439
 25 A'   26 A'   27 A'   28 A'   29 A'   30 A'    9 A"   31 A'                 
 -0.402  -0.385  -0.353  -0.327  -0.283  -0.258
 32 A'   10 A"   33 A'   11 A"   34 A'   12 A"                                 
 -- Virtual --                   
 -0.059  -0.033  -0.008   0.003   0.036   0.041   0.058   0.069
 35 A'   13 A"   36 A'   37 A'   38 A'   39 A'   14 A"   40 A'                 
  0.080   0.093   0.098   0.100   0.111   0.134   0.142   0.157
 41 A'   15 A"   42 A'   16 A"   43 A'   44 A'   45 A'   46 A'                 
  0.160   0.193   0.220   0.227   0.275   0.297   0.305   0.317
 47 A'   48 A'   49 A'   17 A"   50 A'   18 A"   51 A'   52 A'                 
  0.334   0.348   0.398   0.405   0.413   0.440   0.443   0.459
 53 A'   54 A'   19 A"   55 A'   20 A"   56 A'   21 A"   57 A'                 
  0.471   0.479   0.514   0.529   0.584   0.598   0.656   0.703
 58 A'   59 A'   22 A"   60 A'   23 A"   61 A'   62 A'   63 A'                 
  0.722   0.739   0.774   0.798   0.831   0.868   0.903   0.939
 64 A'   65 A'   66 A'   24 A"   25 A"   67 A'   68 A'   69 A'                 
  1.086   1.110   1.116   1.153   1.305   1.321   1.339   1.363
 70 A'   26 A"   71 A'   27 A"   28 A"   72 A'   73 A'   29 A"                 
  1.402   1.445   1.459   1.517   1.553   1.621   1.787   1.797
 74 A'   75 A'   30 A"   76 A'   77 A'   78 A'   79 A'   31 A"                 
  1.869   1.922   1.969   2.118   2.236   2.238   2.318   2.451
 80 A'   81 A'   32 A"   82 A'   33 A"   83 A'   84 A'   85 A'                 
  2.608   2.612   2.632   2.807   2.921   3.093   3.261   3.708
 86 A'   34 A"   87 A'   35 A"   88 A'   89 A'   90 A'   91 A'                 
  3.745   3.810   3.955   3.959   3.983   4.009   4.046   4.100
 36 A"   92 A'   37 A"   38 A"   93 A'   39 A"   94 A'   95 A'                 
  4.245   4.404   4.768   5.987   6.034   6.074   6.268   6.352
 96 A'   97 A'   98 A'   40 A"   99 A'  100 A'   41 A"  101 A'                 
  6.632   9.718  23.415  24.142  25.781  25.917  26.358  27.848
102 A'  103 A'  104 A'  105 A'   42 A"  106 A'  107 A'  108 A'                 
 28.330  28.366  28.380  28.527  28.539  28.549  28.589  28.687
 43 A"  109 A'  110 A'   44 A"  111 A'   45 A"  112 A'  113 A'                 
 66.721 127.875 127.903 127.929 151.644 215.7001901.807
114 A'   46 A"  115 A'  116 A'  117 A'  118 A'  119 A'                         
 --------------------------------------------------------------

          Ground-State Mulliken Net Atomic Charges

     Atom                 Charge (a.u.)
  ----------------------------------------
      1 I                     0.102361
      2 C                    -0.288162
      3 H                     0.172513
      4 C                    -0.193598
      5 F                    -0.027183
      6 Cl                    0.234069
  ----------------------------------------
  Sum of atomic charges =     0.000000

 -----------------------------------------------------------------
                    Cartesian Multipole Moments
 -----------------------------------------------------------------
    Charge (ESU x 10^10)
                 0.0000
    Dipole Moment (Debye)
         X       0.0436      Y       1.1984      Z      -0.0000
       Tot       1.1992
    Quadrupole Moments (Debye-Ang)
        XX     -55.4715     XY      -2.3122     YY     -57.3976
        XZ      -0.0000     YZ       0.0000     ZZ     -58.7863
    Octopole Moments (Debye-Ang^2)
       XXX      53.0630    XXY      -2.9257    XYY      16.1465
       YYY      -1.9058    XXZ       0.0000    XYZ      -0.0000
       YYZ       0.0000    XZZ      15.8524    YZZ      -3.7591
       ZZZ      -0.0000
    Hexadecapole Moments (Debye-Ang^3)
      XXXX   -1264.4222   XXXY     -10.7308   XXYY    -257.1041
      XYYY       5.3510   YYYY    -167.3902   XXXZ      -0.0000
      XXYZ       0.0000   XYYZ      -0.0000   YYYZ       0.0000
      XXZZ    -242.2673   XYZZ       4.9063   YYZZ     -41.6947
      XZZZ       0.0000   YZZZ       0.0000   ZZZZ     -73.5124
 -----------------------------------------------------------------
 Calculating analytic gradient of the SCF energy
 Gradient of SCF Energy
            1           2           3           4           5           6
    1  -0.0014099  -0.0006305   0.0008242   0.0012125  -0.0000889   0.0000927
    2   0.0006461  -0.0003562  -0.0000125  -0.0004247   0.0000402   0.0001071
    3   0.0000000   0.0000000   0.0000000   0.0000000  -0.0000000  -0.0000000
 Max gradient component =       1.410E-03
 RMS gradient           =       5.421E-04
 Gradient time:  CPU 7.25 s  wall 7.25 s
 Geometry Optimization Parameters
   NAtoms,    NIC,     NZ,  NCons,   NDum,   NFix, NCnnct, MaxDiis
        6      27       6       0       0       0       0       0

 Cartesian Hessian Update
 Hessian Updated using BFGS Update


** GEOMETRY OPTIMIZATION IN DELOCALIZED INTERNAL COORDINATES **
   Searching for a Minimum

   Optimization Cycle:   2

                       Coordinates (Angstroms)
     ATOM                X               Y               Z
      1  I         1.4878699274    0.0429187335    0.0000000000
      2  C        -0.4939767451    0.6832357887    0.0000000000
      3  H        -0.6415734143    1.7505578707    0.0000000000
      4  C        -1.5261272286   -0.1465932360    0.0000000000
      5  F        -1.4160118288   -1.4720200772    0.0000000000
      6  Cl       -3.1803509132    0.3702773878    0.0000000000
   Point Group: cs    Number of degrees of freedom:     9


   Energy is  -7556.416249225

 Hessian Updated using BFGS Update

  9 Hessian modes will be used to form the next step
  Hessian Eigenvalues:
     0.127397    0.184640    0.219783    0.249997    0.256537    0.321641
     0.362893    0.594893    0.613842

 Minimum Search - Taking Simple RFO Step
 Searching for Lamda that Minimizes Along All modes
 Value Taken    Lamda =  -0.00002254
 Step Taken.  Stepsize is  0.010528

                             Maximum     Tolerance    Cnvgd?
         Gradient           0.001800      0.000300      NO
         Displacement       0.008133      0.001200      NO
         Energy change     -0.000076      0.000001      NO


 New Cartesian Coordinates Obtained by Inverse Iteration

 Displacement from previous Coordinates is:  0.011798
 ----------------------------------------------------------------
             Standard Nuclear Orientation (Angstroms)
    I     Atom           X                Y                Z
 ----------------------------------------------------------------
    1      I       1.4926026775     0.0414646376     0.0000000000
    2      C      -0.4933441615     0.6832750317     0.0000000000
    3      H      -0.6448865968     1.7501848752     0.0000000000
    4      C      -1.5267949050    -0.1457453589     0.0000000000
    5      F      -1.4164527146    -1.4711926520     0.0000000000
    6      Cl     -3.1812945022     0.3703899338     0.0000000000
 ----------------------------------------------------------------
 Molecular Point Group                 Cs    NOp =  2
 Largest Abelian Subgroup              Cs    NOp =  2
 Nuclear Repulsion Energy =   465.1513579060 hartrees
 There are       46 alpha and       46 beta electrons
 Applying Cartesian multipole field
    Component          Value
    ---------          -----
     (2,0,0)        1.00000E-11
     (0,2,0)        2.00000E-11
     (0,0,2)       -3.00000E-11
 Nucleus-field energy     =     0.0000000136 hartrees
 Requested basis set is 6-311++G(d,p)
 There are 60 shells and 165 basis functions
 A cutoff of  1.0D-11 yielded   1504 shell pairs
 There are     12017 function pairs (     13353 Cartesian)
 Smallest overlap matrix eigenvalue = 7.87E-05
 Guess MOs from SCF MO coefficient file

 -----------------------------------------------------------------------
  General SCF calculation program by
  Eric Jon Sundstrom, Paul Horn, Yuezhi Mao, Dmitri Zuev, Alec White,
  David Stuck, Shaama M.S., Shane Yost, Joonho Lee, David Small,
  Daniel Levine, Susi Lehtola, Hugh Burton, Evgeny Epifanovsky
 -----------------------------------------------------------------------
 Exchange:     0.2000 Hartree-Fock + 0.0800 Slater + 0.7200 B88
 Correlation:  0.1900 VWN1RPA + 0.8100 LYP
 Using SG-1 standard quadrature grid
 A restricted SCF calculation will be
 performed using DIIS
 SCF converges when DIIS error is below 1.0e-08
 ---------------------------------------
  Cycle       Energy         DIIS error
 ---------------------------------------
    1   -7556.4162575495      3.39e-05  
    2   -7556.4162597537      2.14e-05  
    3   -7556.4162598918      2.04e-05  
    4   -7556.4162613500      3.16e-06  
    5   -7556.4162613751      9.10e-07  
    6   -7556.4162613775      1.69e-07  
    7   -7556.4162613774      7.08e-08  
    8   -7556.4162613775      2.35e-08  
    9   -7556.4162613775      5.35e-09  Convergence criterion met
 ---------------------------------------
 SCF time:   CPU 17.75s  wall 17.00s 
 SCF   energy in the final basis set =    -7556.4162613775
 Total energy in the final basis set =    -7556.4162613775

 --------------------------------------------------------------
             Orbital Energies (a.u.) and Symmetries
 --------------------------------------------------------------

 Alpha MOs, Restricted
 -- Occupied --                  
******* -176.32 -165.72 -165.72 -165.72 -101.59  -35.81  -31.31
  1 A'    2 A'    3 A'    1 A"    4 A'    5 A'    6 A'    7 A'                 
-31.302 -31.301 -24.735 -22.958 -22.957 -22.957 -22.952 -22.952
  2 A"    8 A'    9 A'   10 A'    3 A"   11 A'   12 A'    4 A"                 
-10.341 -10.241  -9.506  -7.271  -7.261  -7.260  -6.364  -4.776
 13 A'   14 A'   15 A'   16 A'    5 A"   17 A'   18 A'   19 A'                 
 -4.761  -4.761  -2.043  -2.037  -2.037  -2.024  -2.024  -1.281
  6 A"   20 A'   21 A'    7 A"   22 A'    8 A"   23 A'   24 A'                 
 -0.909  -0.804  -0.676  -0.625  -0.550  -0.519  -0.517  -0.438
 25 A'   26 A'   27 A'   28 A'   29 A'   30 A'    9 A"   31 A'                 
 -0.402  -0.385  -0.353  -0.327  -0.283  -0.258
 32 A'   10 A"   33 A'   11 A"   34 A'   12 A"                                 
 -- Virtual --                   
 -0.060  -0.033  -0.008   0.003   0.036   0.041   0.058   0.069
 35 A'   13 A"   36 A'   37 A'   38 A'   39 A'   14 A"   40 A'                 
  0.080   0.093   0.098   0.100   0.111   0.134   0.142   0.157
 41 A'   15 A"   42 A'   16 A"   43 A'   44 A'   45 A'   46 A'                 
  0.159   0.193   0.220   0.227   0.275   0.296   0.304   0.317
 47 A'   48 A'   49 A'   17 A"   50 A'   18 A"   51 A'   52 A'                 
  0.333   0.348   0.398   0.405   0.412   0.440   0.443   0.459
 53 A'   54 A'   19 A"   55 A'   20 A"   56 A'   21 A"   57 A'                 
  0.471   0.479   0.514   0.529   0.584   0.598   0.655   0.702
 58 A'   59 A'   22 A"   60 A'   23 A"   61 A'   62 A'   63 A'                 
  0.722   0.739   0.774   0.798   0.831   0.868   0.903   0.939
 64 A'   65 A'   66 A'   24 A"   25 A"   67 A'   68 A'   69 A'                 
  1.086   1.111   1.116   1.152   1.305   1.320   1.338   1.362
 70 A'   26 A"   71 A'   27 A"   28 A"   72 A'   73 A'   29 A"                 
  1.402   1.445   1.458   1.517   1.553   1.622   1.786   1.798
 74 A'   75 A'   30 A"   76 A'   77 A'   78 A'   79 A'   31 A"                 
  1.868   1.922   1.968   2.117   2.236   2.238   2.318   2.451
 80 A'   81 A'   32 A"   82 A'   33 A"   83 A'   84 A'   85 A'                 
  2.605   2.611   2.632   2.807   2.921   3.093   3.261   3.708
 86 A'   34 A"   87 A'   35 A"   88 A'   89 A'   90 A'   91 A'                 
  3.745   3.811   3.955   3.959   3.983   4.008   4.046   4.099
 36 A"   92 A'   37 A"   38 A"   93 A'   39 A"   94 A'   95 A'                 
  4.245   4.403   4.768   5.986   6.034   6.073   6.268   6.352
 96 A'   97 A'   98 A'   40 A"   99 A'  100 A'   41 A"  101 A'                 
  6.631   9.718  23.415  24.140  25.781  25.916  26.358  27.847
102 A'  103 A'  104 A'  105 A'   42 A"  106 A'  107 A'  108 A'                 
 28.330  28.366  28.379  28.526  28.539  28.549  28.588  28.687
 43 A"  109 A'  110 A'   44 A"  111 A'   45 A"  112 A'  113 A'                 
 66.721 127.875 127.903 127.928 151.643 215.7001901.806
114 A'   46 A"  115 A'  116 A'  117 A'  118 A'  119 A'                         

 Beta MOs, Restricted
 -- Occupied --                  
******* -176.32 -165.72 -165.72 -165.72 -101.59  -35.81  -31.31
  1 A'    2 A'    3 A'    1 A"    4 A'    5 A'    6 A'    7 A'                 
-31.302 -31.301 -24.735 -22.958 -22.957 -22.957 -22.952 -22.952
  2 A"    8 A'    9 A'   10 A'    3 A"   11 A'   12 A'    4 A"                 
-10.341 -10.241  -9.506  -7.271  -7.261  -7.260  -6.364  -4.776
 13 A'   14 A'   15 A'   16 A'    5 A"   17 A'   18 A'   19 A'                 
 -4.761  -4.761  -2.043  -2.037  -2.037  -2.024  -2.024  -1.281
  6 A"   20 A'   21 A'    7 A"   22 A'    8 A"   23 A'   24 A'                 
 -0.909  -0.804  -0.676  -0.625  -0.550  -0.519  -0.517  -0.438
 25 A'   26 A'   27 A'   28 A'   29 A'   30 A'    9 A"   31 A'                 
 -0.402  -0.385  -0.353  -0.327  -0.283  -0.258
 32 A'   10 A"   33 A'   11 A"   34 A'   12 A"                                 
 -- Virtual --                   
 -0.060  -0.033  -0.008   0.003   0.036   0.041   0.058   0.069
 35 A'   13 A"   36 A'   37 A'   38 A'   39 A'   14 A"   40 A'                 
  0.080   0.093   0.098   0.100   0.111   0.134   0.142   0.157
 41 A'   15 A"   42 A'   16 A"   43 A'   44 A'   45 A'   46 A'                 
  0.159   0.193   0.220   0.227   0.275   0.296   0.304   0.317
 47 A'   48 A'   49 A'   17 A"   50 A'   18 A"   51 A'   52 A'                 
  0.333   0.348   0.398   0.405   0.412   0.440   0.443   0.459
 53 A'   54 A'   19 A"   55 A'   20 A"   56 A'   21 A"   57 A'                 
  0.471   0.479   0.514   0.529   0.584   0.598   0.655   0.702
 58 A'   59 A'   22 A"   60 A'   23 A"   61 A'   62 A'   63 A'                 
  0.722   0.739   0.774   0.798   0.831   0.868   0.903   0.939
 64 A'   65 A'   66 A'   24 A"   25 A"   67 A'   68 A'   69 A'                 
  1.086   1.111   1.116   1.152   1.305   1.320   1.338   1.362
 70 A'   26 A"   71 A'   27 A"   28 A"   72 A'   73 A'   29 A"                 
  1.402   1.445   1.458   1.517   1.553   1.622   1.786   1.798
 74 A'   75 A'   30 A"   76 A'   77 A'   78 A'   79 A'   31 A"                 
  1.868   1.922   1.968   2.117   2.236   2.238   2.318   2.451
 80 A'   81 A'   32 A"   82 A'   33 A"   83 A'   84 A'   85 A'                 
  2.605   2.611   2.632   2.807   2.921   3.093   3.261   3.708
 86 A'   34 A"   87 A'   35 A"   88 A'   89 A'   90 A'   91 A'                 
  3.745   3.811   3.955   3.959   3.983   4.008   4.046   4.099
 36 A"   92 A'   37 A"   38 A"   93 A'   39 A"   94 A'   95 A'                 
  4.245   4.403   4.768   5.986   6.034   6.073   6.268   6.352
 96 A'   97 A'   98 A'   40 A"   99 A'  100 A'   41 A"  101 A'                 
  6.631   9.718  23.415  24.140  25.781  25.916  26.358  27.847
102 A'  103 A'  104 A'  105 A'   42 A"  106 A'  107 A'  108 A'                 
 28.330  28.366  28.379  28.526  28.539  28.549  28.588  28.687
 43 A"  109 A'  110 A'   44 A"  111 A'   45 A"  112 A'  113 A'                 
 66.721 127.875 127.903 127.928 151.643 215.7001901.806
114 A'   46 A"  115 A'  116 A'  117 A'  118 A'  119 A'                         
 --------------------------------------------------------------

          Ground-State Mulliken Net Atomic Charges

     Atom                 Charge (a.u.)
  ----------------------------------------
      1 I                     0.102054
      2 C                    -0.285850
      3 H                     0.171578
      4 C                    -0.195353
      5 F                    -0.027209
      6 Cl                    0.234780
  ----------------------------------------
  Sum of atomic charges =     0.000000

 -----------------------------------------------------------------
                    Cartesian Multipole Moments
 -----------------------------------------------------------------
    Charge (ESU x 10^10)
                 0.0000
    Dipole Moment (Debye)
         X       0.0412      Y       1.1965      Z       0.0000
       Tot       1.1972
    Quadrupole Moments (Debye-Ang)
        XX     -55.4280     XY      -2.3257     YY     -57.4093
        XZ      -0.0000     YZ      -0.0000     ZZ     -58.7956
    Octopole Moments (Debye-Ang^2)
       XXX      52.6863    XXY      -2.9018    XYY      16.0248
       YYY      -1.8333    XXZ       0.0000    XYZ       0.0000
       YYZ       0.0000    XZZ      15.7308    YZZ      -3.7315
       ZZZ       0.0000
    Hexadecapole Moments (Debye-Ang^3)
      XXXX   -1266.6158   XXXY     -10.5925   XXYY    -257.5569
      XYYY       5.5457   YYYY    -167.3492   XXXZ      -0.0000
      XXYZ       0.0000   XYYZ      -0.0000   YYYZ      -0.0000
      XXZZ    -242.7534   XYZZ       4.9811   YYZZ     -41.6887
      XZZZ      -0.0000   YZZZ      -0.0000   ZZZZ     -73.5383
 -----------------------------------------------------------------
 Calculating analytic gradient of the SCF energy
 Gradient of SCF Energy
            1           2           3           4           5           6
    1   0.0001248  -0.0006703   0.0002484   0.0003519   0.0000162  -0.0000709
    2   0.0000585   0.0000909  -0.0000571  -0.0002636   0.0001446   0.0000267
    3   0.0000000  -0.0000000  -0.0000000   0.0000000   0.0000000  -0.0000000
 Max gradient component =       6.703E-04
 RMS gradient           =       2.057E-04
 Gradient time:  CPU 7.24 s  wall 7.25 s
 Geometry Optimization Parameters
   NAtoms,    NIC,     NZ,  NCons,   NDum,   NFix, NCnnct, MaxDiis
        6      27       6       0       0       0       0       0

 Cartesian Hessian Update
 Hessian Updated using BFGS Update


** GEOMETRY OPTIMIZATION IN DELOCALIZED INTERNAL COORDINATES **
   Searching for a Minimum

   Optimization Cycle:   3

                       Coordinates (Angstroms)
     ATOM                X               Y               Z
      1  I         1.4926026775    0.0414646376    0.0000000000
      2  C        -0.4933441615    0.6832750317    0.0000000000
      3  H        -0.6448865968    1.7501848752    0.0000000000
      4  C        -1.5267949050   -0.1457453589    0.0000000000
      5  F        -1.4164527146   -1.4711926520    0.0000000000
      6  Cl       -3.1812945022    0.3703899338    0.0000000000
   Point Group: cs    Number of degrees of freedom:     9


   Energy is  -7556.416261377

 Hessian Updated using BFGS Update

  9 Hessian modes will be used to form the next step
  Hessian Eigenvalues:
     0.122831    0.181375    0.219414    0.249421    0.252654    0.323061
     0.362166    0.593616    0.605653

 Minimum Search - Taking Simple RFO Step
 Searching for Lamda that Minimizes Along All modes
 Value Taken    Lamda =  -0.00000159
 Step Taken.  Stepsize is  0.003475

                             Maximum     Tolerance    Cnvgd?
         Gradient           0.000400      0.000300      NO
         Displacement       0.002426      0.001200      NO
         Energy change     -0.000012      0.000001      NO


 New Cartesian Coordinates Obtained by Inverse Iteration

 Displacement from previous Coordinates is:  0.003125
 ----------------------------------------------------------------
             Standard Nuclear Orientation (Angstroms)
    I     Atom           X                Y                Z
 ----------------------------------------------------------------
    1      I       1.4927859257     0.0411646556     0.0000000000
    2      C      -0.4925877165     0.6831720642     0.0000000000
    3      H      -0.6461934526     1.7499560128     0.0000000000
    4      C      -1.5266332472    -0.1454484686     0.0000000000
    5      F      -1.4165406657    -1.4710680619     0.0000000000
    6      Cl     -3.1810010463     0.3706002653     0.0000000000
 ----------------------------------------------------------------
 Molecular Point Group                 Cs    NOp =  2
 Largest Abelian Subgroup              Cs    NOp =  2
 Nuclear Repulsion Energy =   465.1654739933 hartrees
 There are       46 alpha and       46 beta electrons
 Applying Cartesian multipole field
    Component          Value
    ---------          -----
     (2,0,0)        1.00000E-11
     (0,2,0)        2.00000E-11
     (0,0,2)       -3.00000E-11
 Nucleus-field energy     =     0.0000000136 hartrees
 Requested basis set is 6-311++G(d,p)
 There are 60 shells and 165 basis functions
 A cutoff of  1.0D-11 yielded   1504 shell pairs
 There are     12017 function pairs (     13353 Cartesian)
 Smallest overlap matrix eigenvalue = 7.87E-05
 Guess MOs from SCF MO coefficient file

 -----------------------------------------------------------------------
  General SCF calculation program by
  Eric Jon Sundstrom, Paul Horn, Yuezhi Mao, Dmitri Zuev, Alec White,
  David Stuck, Shaama M.S., Shane Yost, Joonho Lee, David Small,
  Daniel Levine, Susi Lehtola, Hugh Burton, Evgeny Epifanovsky
 -----------------------------------------------------------------------
 Exchange:     0.2000 Hartree-Fock + 0.0800 Slater + 0.7200 B88
 Correlation:  0.1900 VWN1RPA + 0.8100 LYP
 Using SG-1 standard quadrature grid
 A restricted SCF calculation will be
 performed using DIIS
 SCF converges when DIIS error is below 1.0e-08
 ---------------------------------------
  Cycle       Energy         DIIS error
 ---------------------------------------
    1   -7556.4162619337      1.03e-05  
    2   -7556.4162623519      1.94e-06  
    3   -7556.4162623419      2.86e-06  
    4   -7556.4162623625      5.07e-07  
    5   -7556.4162623635      1.78e-07  
    6   -7556.4162623636      6.01e-08  
    7   -7556.4162623635      1.38e-08  
    8   -7556.4162623635      4.21e-09  Convergence criterion met
 ---------------------------------------
 SCF time:   CPU 15.71s  wall 16.00s 
 SCF   energy in the final basis set =    -7556.4162623635
 Total energy in the final basis set =    -7556.4162623635

 --------------------------------------------------------------
             Orbital Energies (a.u.) and Symmetries
 --------------------------------------------------------------

 Alpha MOs, Restricted
 -- Occupied --                  
******* -176.32 -165.72 -165.72 -165.72 -101.59  -35.81  -31.31
  1 A'    2 A'    3 A'    1 A"    4 A'    5 A'    6 A'    7 A'                 
-31.302 -31.301 -24.734 -22.958 -22.957 -22.957 -22.952 -22.952
  2 A"    8 A'    9 A'   10 A'    3 A"   11 A'   12 A'    4 A"                 
-10.341 -10.241  -9.506  -7.271  -7.261  -7.260  -6.364  -4.776
 13 A'   14 A'   15 A'   16 A'    5 A"   17 A'   18 A'   19 A'                 
 -4.761  -4.761  -2.043  -2.037  -2.037  -2.024  -2.024  -1.281
  6 A"   20 A'   21 A'    7 A"   22 A'    8 A"   23 A'   24 A'                 
 -0.909  -0.804  -0.676  -0.625  -0.550  -0.519  -0.517  -0.438
 25 A'   26 A'   27 A'   28 A'   29 A'   30 A'    9 A"   31 A'                 
 -0.402  -0.385  -0.353  -0.327  -0.283  -0.258
 32 A'   10 A"   33 A'   11 A"   34 A'   12 A"                                 
 -- Virtual --                   
 -0.060  -0.033  -0.008   0.003   0.036   0.041   0.058   0.069
 35 A'   13 A"   36 A'   37 A'   38 A'   39 A'   14 A"   40 A'                 
  0.080   0.093   0.098   0.100   0.111   0.134   0.142   0.157
 41 A'   15 A"   42 A'   16 A"   43 A'   44 A'   45 A'   46 A'                 
  0.159   0.193   0.220   0.227   0.275   0.296   0.305   0.317
 47 A'   48 A'   49 A'   17 A"   50 A'   18 A"   51 A'   52 A'                 
  0.333   0.348   0.398   0.405   0.412   0.440   0.443   0.459
 53 A'   54 A'   19 A"   55 A'   20 A"   56 A'   21 A"   57 A'                 
  0.471   0.479   0.514   0.529   0.584   0.598   0.655   0.702
 58 A'   59 A'   22 A"   60 A'   23 A"   61 A'   62 A'   63 A'                 
  0.722   0.739   0.774   0.798   0.831   0.868   0.903   0.939
 64 A'   65 A'   66 A'   24 A"   25 A"   67 A'   68 A'   69 A'                 
  1.086   1.111   1.116   1.152   1.305   1.320   1.338   1.362
 70 A'   26 A"   71 A'   27 A"   28 A"   72 A'   73 A'   29 A"                 
  1.402   1.445   1.458   1.517   1.553   1.622   1.786   1.799
 74 A'   75 A'   30 A"   76 A'   77 A'   78 A'   79 A'   31 A"                 
  1.867   1.921   1.967   2.117   2.236   2.239   2.318   2.451
 80 A'   81 A'   32 A"   82 A'   33 A"   83 A'   84 A'   85 A'                 
  2.604   2.611   2.631   2.807   2.921   3.093   3.262   3.708
 86 A'   34 A"   87 A'   35 A"   88 A'   89 A'   90 A'   91 A'                 
  3.745   3.811   3.955   3.959   3.983   4.008   4.046   4.099
 36 A"   92 A'   37 A"   38 A"   93 A'   39 A"   94 A'   95 A'                 
  4.245   4.403   4.768   5.986   6.034   6.073   6.268   6.352
 96 A'   97 A'   98 A'   40 A"   99 A'  100 A'   41 A"  101 A'                 
  6.631   9.718  23.415  24.139  25.781  25.916  26.358  27.847
102 A'  103 A'  104 A'  105 A'   42 A"  106 A'  107 A'  108 A'                 
 28.330  28.366  28.379  28.526  28.539  28.549  28.588  28.687
 43 A"  109 A'  110 A'   44 A"  111 A'   45 A"  112 A'  113 A'                 
 66.721 127.875 127.903 127.928 151.643 215.7001901.806
114 A'   46 A"  115 A'  116 A'  117 A'  118 A'  119 A'                         

 Beta MOs, Restricted
 -- Occupied --                  
******* -176.32 -165.72 -165.72 -165.72 -101.59  -35.81  -31.31
  1 A'    2 A'    3 A'    1 A"    4 A'    5 A'    6 A'    7 A'                 
-31.302 -31.301 -24.734 -22.958 -22.957 -22.957 -22.952 -22.952
  2 A"    8 A'    9 A'   10 A'    3 A"   11 A'   12 A'    4 A"                 
-10.341 -10.241  -9.506  -7.271  -7.261  -7.260  -6.364  -4.776
 13 A'   14 A'   15 A'   16 A'    5 A"   17 A'   18 A'   19 A'                 
 -4.761  -4.761  -2.043  -2.037  -2.037  -2.024  -2.024  -1.281
  6 A"   20 A'   21 A'    7 A"   22 A'    8 A"   23 A'   24 A'                 
 -0.909  -0.804  -0.676  -0.625  -0.550  -0.519  -0.517  -0.438
 25 A'   26 A'   27 A'   28 A'   29 A'   30 A'    9 A"   31 A'                 
 -0.402  -0.385  -0.353  -0.327  -0.283  -0.258
 32 A'   10 A"   33 A'   11 A"   34 A'   12 A"                                 
 -- Virtual --                   
 -0.060  -0.033  -0.008   0.003   0.036   0.041   0.058   0.069
 35 A'   13 A"   36 A'   37 A'   38 A'   39 A'   14 A"   40 A'                 
  0.080   0.093   0.098   0.100   0.111   0.134   0.142   0.157
 41 A'   15 A"   42 A'   16 A"   43 A'   44 A'   45 A'   46 A'                 
  0.159   0.193   0.220   0.227   0.275   0.296   0.305   0.317
 47 A'   48 A'   49 A'   17 A"   50 A'   18 A"   51 A'   52 A'                 
  0.333   0.348   0.398   0.405   0.412   0.440   0.443   0.459
 53 A'   54 A'   19 A"   55 A'   20 A"   56 A'   21 A"   57 A'                 
  0.471   0.479   0.514   0.529   0.584   0.598   0.655   0.702
 58 A'   59 A'   22 A"   60 A'   23 A"   61 A'   62 A'   63 A'                 
  0.722   0.739   0.774   0.798   0.831   0.868   0.903   0.939
 64 A'   65 A'   66 A'   24 A"   25 A"   67 A'   68 A'   69 A'                 
  1.086   1.111   1.116   1.152   1.305   1.320   1.338   1.362
 70 A'   26 A"   71 A'   27 A"   28 A"   72 A'   73 A'   29 A"                 
  1.402   1.445   1.458   1.517   1.553   1.622   1.786   1.799
 74 A'   75 A'   30 A"   76 A'   77 A'   78 A'   79 A'   31 A"                 
  1.867   1.921   1.967   2.117   2.236   2.239   2.318   2.451
 80 A'   81 A'   32 A"   82 A'   33 A"   83 A'   84 A'   85 A'                 
  2.604   2.611   2.631   2.807   2.921   3.093   3.262   3.708
 86 A'   34 A"   87 A'   35 A"   88 A'   89 A'   90 A'   91 A'                 
  3.745   3.811   3.955   3.959   3.983   4.008   4.046   4.099
 36 A"   92 A'   37 A"   38 A"   93 A'   39 A"   94 A'   95 A'                 
  4.245   4.403   4.768   5.986   6.034   6.073   6.268   6.352
 96 A'   97 A'   98 A'   40 A"   99 A'  100 A'   41 A"  101 A'                 
  6.631   9.718  23.415  24.139  25.781  25.916  26.358  27.847
102 A'  103 A'  104 A'  105 A'   42 A"  106 A'  107 A'  108 A'                 
 28.330  28.366  28.379  28.526  28.539  28.549  28.588  28.687
 43 A"  109 A'  110 A'   44 A"  111 A'   45 A"  112 A'  113 A'                 
 66.721 127.875 127.903 127.928 151.643 215.7001901.806
114 A'   46 A"  115 A'  116 A'  117 A'  118 A'  119 A'                         
 --------------------------------------------------------------

          Ground-State Mulliken Net Atomic Charges

     Atom                 Charge (a.u.)
  ----------------------------------------
      1 I                     0.102356
      2 C                    -0.285512
      3 H                     0.171183
      4 C                    -0.195694
      5 F                    -0.027300
      6 Cl                    0.234967
  ----------------------------------------
  Sum of atomic charges =     0.000000

 -----------------------------------------------------------------
                    Cartesian Multipole Moments
 -----------------------------------------------------------------
    Charge (ESU x 10^10)
                 0.0000
    Dipole Moment (Debye)
         X       0.0424      Y       1.1964      Z      -0.0000
       Tot       1.1971
    Quadrupole Moments (Debye-Ang)
        XX     -55.4197     XY      -2.3308     YY     -57.4132
        XZ       0.0000     YZ      -0.0000     ZZ     -58.7948
    Octopole Moments (Debye-Ang^2)
       XXX      52.6407    XXY      -2.8954    XYY      16.0162
       YYY      -1.8250    XXZ      -0.0000    XYZ       0.0000
       YYZ      -0.0000    XZZ      15.7203    YZZ      -3.7268
       ZZZ      -0.0000
    Hexadecapole Moments (Debye-Ang^3)
      XXXX   -1266.4453   XXXY     -10.5513   XXYY    -257.5315
      XYYY       5.5956   YYYY    -167.3602   XXXZ       0.0000
      XXYZ      -0.0000   XYYZ       0.0000   YYYZ      -0.0000
      XXZZ    -242.7331   XYZZ       5.0013   YYZZ     -41.6871
      XZZZ       0.0000   YZZZ      -0.0000   ZZZZ     -73.5342
 -----------------------------------------------------------------
 Calculating analytic gradient of the SCF energy
 Gradient of SCF Energy
            1           2           3           4           5           6
    1   0.0000718  -0.0001636   0.0000283   0.0000940   0.0000241  -0.0000546
    2   0.0000443   0.0000358  -0.0000098  -0.0001454   0.0000934  -0.0000183
    3   0.0000000  -0.0000000   0.0000000  -0.0000000  -0.0000000   0.0000000
 Max gradient component =       1.636E-04
 RMS gradient           =       6.610E-05
 Gradient time:  CPU 7.36 s  wall 7.36 s
 Geometry Optimization Parameters
   NAtoms,    NIC,     NZ,  NCons,   NDum,   NFix, NCnnct, MaxDiis
        6      27       6       0       0       0       0       0

 Cartesian Hessian Update
 Hessian Updated using BFGS Update


** GEOMETRY OPTIMIZATION IN DELOCALIZED INTERNAL COORDINATES **
   Searching for a Minimum

   Optimization Cycle:   4

                       Coordinates (Angstroms)
     ATOM                X               Y               Z
      1  I         1.4927859257    0.0411646556    0.0000000000
      2  C        -0.4925877165    0.6831720642    0.0000000000
      3  H        -0.6461934526    1.7499560128    0.0000000000
      4  C        -1.5266332472   -0.1454484686    0.0000000000
      5  F        -1.4165406657   -1.4710680619    0.0000000000
      6  Cl       -3.1810010463    0.3706002653    0.0000000000
   Point Group: cs    Number of degrees of freedom:     9


   Energy is  -7556.416262364

 Hessian Updated using BFGS Update

  9 Hessian modes will be used to form the next step
  Hessian Eigenvalues:
     0.094628    0.182539    0.221101    0.249237    0.253038    0.320267
     0.360955    0.578321    0.613232

 Minimum Search - Taking Simple RFO Step
 Searching for Lamda that Minimizes Along All modes
 Value Taken    Lamda =   0.00000000
 Step Taken.  Stepsize is  0.001201

                             Maximum     Tolerance    Cnvgd?
         Gradient           0.000119      0.000300     YES
         Displacement       0.000904      0.001200     YES
         Energy change     -0.000001      0.000001     YES


                       Distance Matrix (Angstroms)
             I (  1)   C (  2)   H (  3)   C (  4)   F (  5)
   C (  2)  2.086596
   H (  3)  2.737736  1.077786
   C (  4)  3.025180  1.325089  2.089912
   F (  5)  3.278876  2.344022  3.311862  1.330183
   Cl(  6)  4.685383  2.706523  2.885805  1.732986  2.550502

 Final energy is   -7556.4162623635411     


 ******************************
 **  OPTIMIZATION CONVERGED  **
 ******************************

                       Coordinates (Angstroms)
     ATOM                X               Y               Z
      1  I         1.4927859257    0.0411646556    0.0000000000
      2  C        -0.4925877165    0.6831720642    0.0000000000
      3  H        -0.6461934526    1.7499560128    0.0000000000
      4  C        -1.5266332472   -0.1454484686    0.0000000000
      5  F        -1.4165406657   -1.4710680619    0.0000000000
      6  Cl       -3.1810010463    0.3706002653    0.0000000000

Z-matrix Print:
$molecule
0 1
I 
C  1 2.086596
H  2 1.077786 1 116.113253
C  2 1.325089 1 123.373882 3 -180.000000 0
F  4 1.330183 2 123.959027 1 -0.000000 0
Cl 4 1.732986 2 123.969135 1 -180.000000 0
$end


 --------------------------------------------------------------
             Orbital Energies (a.u.) and Symmetries
 --------------------------------------------------------------

 Alpha MOs, Restricted
 -- Occupied --                  
******* -176.32 -165.72 -165.72 -165.72 -101.59  -35.81  -31.31
  1 A'    2 A'    3 A'    1 A"    4 A'    5 A'    6 A'    7 A'                 
-31.302 -31.301 -24.734 -22.958 -22.957 -22.957 -22.952 -22.952
  2 A"    8 A'    9 A'   10 A'    3 A"   11 A'   12 A'    4 A"                 
-10.341 -10.241  -9.506  -7.271  -7.261  -7.260  -6.364  -4.776
 13 A'   14 A'   15 A'   16 A'    5 A"   17 A'   18 A'   19 A'                 
 -4.761  -4.761  -2.043  -2.037  -2.037  -2.024  -2.024  -1.281
  6 A"   20 A'   21 A'    7 A"   22 A'    8 A"   23 A'   24 A'                 
 -0.909  -0.804  -0.676  -0.625  -0.550  -0.519  -0.517  -0.438
 25 A'   26 A'   27 A'   28 A'   29 A'   30 A'    9 A"   31 A'                 
 -0.402  -0.385  -0.353  -0.327  -0.283  -0.258
 32 A'   10 A"   33 A'   11 A"   34 A'   12 A"                                 
 -- Virtual --                   
 -0.060  -0.033  -0.008   0.003   0.036   0.041   0.058   0.069
 35 A'   13 A"   36 A'   37 A'   38 A'   39 A'   14 A"   40 A'                 
  0.080   0.093   0.098   0.100   0.111   0.134   0.142   0.157
 41 A'   15 A"   42 A'   16 A"   43 A'   44 A'   45 A'   46 A'                 
  0.159   0.193   0.220   0.227   0.275   0.296   0.305   0.317
 47 A'   48 A'   49 A'   17 A"   50 A'   18 A"   51 A'   52 A'                 
  0.333   0.348   0.398   0.405   0.412   0.440   0.443   0.459
 53 A'   54 A'   19 A"   55 A'   20 A"   56 A'   21 A"   57 A'                 
  0.471   0.479   0.514   0.529   0.584   0.598   0.655   0.702
 58 A'   59 A'   22 A"   60 A'   23 A"   61 A'   62 A'   63 A'                 
  0.722   0.739   0.774   0.798   0.831   0.868   0.903   0.939
 64 A'   65 A'   66 A'   24 A"   25 A"   67 A'   68 A'   69 A'                 
  1.086   1.111   1.116   1.152   1.305   1.320   1.338   1.362
 70 A'   26 A"   71 A'   27 A"   28 A"   72 A'   73 A'   29 A"                 
  1.402   1.445   1.458   1.517   1.553   1.622   1.786   1.799
 74 A'   75 A'   30 A"   76 A'   77 A'   78 A'   79 A'   31 A"                 
  1.867   1.921   1.967   2.117   2.236   2.239   2.318   2.451
 80 A'   81 A'   32 A"   82 A'   33 A"   83 A'   84 A'   85 A'                 
  2.604   2.611   2.631   2.807   2.921   3.093   3.262   3.708
 86 A'   34 A"   87 A'   35 A"   88 A'   89 A'   90 A'   91 A'                 
  3.745   3.811   3.955   3.959   3.983   4.008   4.046   4.099
 36 A"   92 A'   37 A"   38 A"   93 A'   39 A"   94 A'   95 A'                 
  4.245   4.403   4.768   5.986   6.034   6.073   6.268   6.352
 96 A'   97 A'   98 A'   40 A"   99 A'  100 A'   41 A"  101 A'                 
  6.631   9.718  23.415  24.139  25.781  25.916  26.358  27.847
102 A'  103 A'  104 A'  105 A'   42 A"  106 A'  107 A'  108 A'                 
 28.330  28.366  28.379  28.526  28.539  28.549  28.588  28.687
 43 A"  109 A'  110 A'   44 A"  111 A'   45 A"  112 A'  113 A'                 
 66.721 127.875 127.903 127.928 151.643 215.7001901.806
114 A'   46 A"  115 A'  116 A'  117 A'  118 A'  119 A'                         

 Beta MOs, Restricted
 -- Occupied --                  
******* -176.32 -165.72 -165.72 -165.72 -101.59  -35.81  -31.31
  1 A'    2 A'    3 A'    1 A"    4 A'    5 A'    6 A'    7 A'                 
-31.302 -31.301 -24.734 -22.958 -22.957 -22.957 -22.952 -22.952
  2 A"    8 A'    9 A'   10 A'    3 A"   11 A'   12 A'    4 A"                 
-10.341 -10.241  -9.506  -7.271  -7.261  -7.260  -6.364  -4.776
 13 A'   14 A'   15 A'   16 A'    5 A"   17 A'   18 A'   19 A'                 
 -4.761  -4.761  -2.043  -2.037  -2.037  -2.024  -2.024  -1.281
  6 A"   20 A'   21 A'    7 A"   22 A'    8 A"   23 A'   24 A'                 
 -0.909  -0.804  -0.676  -0.625  -0.550  -0.519  -0.517  -0.438
 25 A'   26 A'   27 A'   28 A'   29 A'   30 A'    9 A"   31 A'                 
 -0.402  -0.385  -0.353  -0.327  -0.283  -0.258
 32 A'   10 A"   33 A'   11 A"   34 A'   12 A"                                 
 -- Virtual --                   
 -0.060  -0.033  -0.008   0.003   0.036   0.041   0.058   0.069
 35 A'   13 A"   36 A'   37 A'   38 A'   39 A'   14 A"   40 A'                 
  0.080   0.093   0.098   0.100   0.111   0.134   0.142   0.157
 41 A'   15 A"   42 A'   16 A"   43 A'   44 A'   45 A'   46 A'                 
  0.159   0.193   0.220   0.227   0.275   0.296   0.305   0.317
 47 A'   48 A'   49 A'   17 A"   50 A'   18 A"   51 A'   52 A'                 
  0.333   0.348   0.398   0.405   0.412   0.440   0.443   0.459
 53 A'   54 A'   19 A"   55 A'   20 A"   56 A'   21 A"   57 A'                 
  0.471   0.479   0.514   0.529   0.584   0.598   0.655   0.702
 58 A'   59 A'   22 A"   60 A'   23 A"   61 A'   62 A'   63 A'                 
  0.722   0.739   0.774   0.798   0.831   0.868   0.903   0.939
 64 A'   65 A'   66 A'   24 A"   25 A"   67 A'   68 A'   69 A'                 
  1.086   1.111   1.116   1.152   1.305   1.320   1.338   1.362
 70 A'   26 A"   71 A'   27 A"   28 A"   72 A'   73 A'   29 A"                 
  1.402   1.445   1.458   1.517   1.553   1.622   1.786   1.799
 74 A'   75 A'   30 A"   76 A'   77 A'   78 A'   79 A'   31 A"                 
  1.867   1.921   1.967   2.117   2.236   2.239   2.318   2.451
 80 A'   81 A'   32 A"   82 A'   33 A"   83 A'   84 A'   85 A'                 
  2.604   2.611   2.631   2.807   2.921   3.093   3.262   3.708
 86 A'   34 A"   87 A'   35 A"   88 A'   89 A'   90 A'   91 A'                 
  3.745   3.811   3.955   3.959   3.983   4.008   4.046   4.099
 36 A"   92 A'   37 A"   38 A"   93 A'   39 A"   94 A'   95 A'                 
  4.245   4.403   4.768   5.986   6.034   6.073   6.268   6.352
 96 A'   97 A'   98 A'   40 A"   99 A'  100 A'   41 A"  101 A'                 
  6.631   9.718  23.415  24.139  25.781  25.916  26.358  27.847
102 A'  103 A'  104 A'  105 A'   42 A"  106 A'  107 A'  108 A'                 
 28.330  28.366  28.379  28.526  28.539  28.549  28.588  28.687
 43 A"  109 A'  110 A'   44 A"  111 A'   45 A"  112 A'  113 A'                 
 66.721 127.875 127.903 127.928 151.643 215.7001901.806
114 A'   46 A"  115 A'  116 A'  117 A'  118 A'  119 A'                         
 --------------------------------------------------------------

          Ground-State Mulliken Net Atomic Charges

     Atom                 Charge (a.u.)
  ----------------------------------------
      1 I                     0.102356
      2 C                    -0.285512
      3 H                     0.171183
      4 C                    -0.195694
      5 F                    -0.027300
      6 Cl                    0.234967
  ----------------------------------------
  Sum of atomic charges =     0.000000

 -----------------------------------------------------------------
                    Cartesian Multipole Moments
 -----------------------------------------------------------------
    Charge (ESU x 10^10)
                 0.0000
    Dipole Moment (Debye)
         X       0.0424      Y       1.1964      Z      -0.0000
       Tot       1.1971
    Quadrupole Moments (Debye-Ang)
        XX     -55.4197     XY      -2.3308     YY     -57.4132
        XZ       0.0000     YZ      -0.0000     ZZ     -58.7948
    Octopole Moments (Debye-Ang^2)
       XXX      52.6407    XXY      -2.8954    XYY      16.0162
       YYY      -1.8250    XXZ      -0.0000    XYZ       0.0000
       YYZ      -0.0000    XZZ      15.7203    YZZ      -3.7268
       ZZZ      -0.0000
    Hexadecapole Moments (Debye-Ang^3)
      XXXX   -1266.4453   XXXY     -10.5513   XXYY    -257.5315
      XYYY       5.5956   YYYY    -167.3602   XXXZ       0.0000
      XXYZ      -0.0000   XYYZ       0.0000   YYYZ      -0.0000
      XXZZ    -242.7331   XYZZ       5.0013   YYZZ     -41.6871
      XZZZ       0.0000   YZZZ      -0.0000   ZZZZ     -73.5342
 -----------------------------------------------------------------
Archival summary:
1\1\TWL01\OPT\ProcedureUnspecified\BasisUnspecified\1l1121\taweetha\TueAug2822:00:552018TueAug2822:00:552018\0\\#,OPT,ProcedureUnspecified,BasisUnspecified,\\0,1\I\C,1,2.0866\H,2,1.07779,1,116.113\C,2,1.32509,1,123.374,3,-180,0\F,4,1.33018,2,123.959,1,-0,0\Cl,4,1.73299,2,123.969,1,-180,0\\\@

 Total job time:  108.04s(wall), 107.89s(cpu) 
 Tue Aug 28 22:00:55 2018

        *************************************************************
        *                                                           *
        *  Thank you very much for using Q-Chem.  Have a nice day.  *
        *                                                           *
        *************************************************************


 
User input: 2 of 2 
 
Q-Chem Developer Version!
                  Welcome to Q-Chem
     A Quantum Leap Into The Future Of Chemistry


 Q-Chem 5.1, Q-Chem, Inc., Pleasanton, CA (2018)

 Yihan Shao,  Zhengting Gan,  E. Epifanovsky,  A. T. B. Gilbert,  M. Wormit,  
 J. Kussmann,  A. W. Lange,  A. Behn,  Jia Deng,  Xintian Feng,  D. Ghosh,  
 M. Goldey,  P. R. Horn,  L. D. Jacobson,  I. Kaliman,  T. Kus,  A. Landau,  
 Jie Liu,  E. I. Proynov,  R. M. Richard,  R. P. Steele,  E. J. Sundstrom,  
 H. L. Woodcock III,  P. M. Zimmerman,  D. Zuev,  B. Albrecht,  E. Alguire,  
 S. A. Baeppler,  D. Barton,  Z. Benda,  Y. A. Bernard,  E. J. Berquist,  
 K. B. Bravaya,  H. Burton,  D. Casanova,  Chun-Min Chang,  Yunqing Chen,  
 A. Chien,  K. D. Closser,  M. P. Coons,  S. Coriani,  S. Dasgupta,  
 A. L. Dempwolff,  M. Diedenhofen,  Hainam Do,  R. G. Edgar,  Po-Tung Fang,  
 S. Faraji,  S. Fatehi,  Qingguo Feng,  K. D. Fenk,  J. Fosso-Tande,  
 Qinghui Ge,  A. Ghysels,  G. Gidofalvi,  J. Gomes,  J. Gonthier,  A. Gunina,  
 D. Hait,  M. W. D. Hanson-Heine,  P. H. P. Harbach,  A. W. Hauser,  
 J. E. Herr,  E. G. Hohenstein,  Z. C. Holden,  Kerwin Hui,  B. C. Huynh,  
 T.-C. Jagau,  Hyunjun Ji,  B. Kaduk,  K. Khistyaev,  Jaehoon Kim,  
 P. Klunzinger,  K. Koh,  D. Kosenkov,  L. Koulias,  T. Kowalczyk,  
 C. M. Krauter,  A. Kunitsa,  Ka Un Lao,  A. Laurent,  K. V. Lawler,  
 Joonho Lee,  D. Lefrancois,  S. Lehtola,  D. S. Levine,  Yi-Pei Li,  
 You-Sheng Lin,  Fenglai Liu,  E. Livshits,  A. Luenser,  P. Manohar,  
 E. Mansoor,  S. F. Manzer,  Shan-Ping Mao,  Yuezhi Mao,  N. Mardirossian,  
 A. V. Marenich,  T. Markovich,  L. A. Martinez-Martinez,  S. A. Maurer,  
 N. J. Mayhall,  S. C. McKenzie,  J.-M. Mewes,  A. F. Morrison,  
 J. W. Mullinax,  K. Nanda,  T. S. Nguyen-Beck,  R. Olivares-Amaya,  
 J. A. Parkhill,  T. M. Perrine,  F. Plasser,  P. Pokhilko,  S. Prager,  
 A. Prociuk,  E. Ramos,  D. R. Rehn,  F. Rob,  M. Schneider,  N. Sergueev,  
 S. M. Sharada,  S. Sharma,  D. W. Small,  T. Stauch,  T. Stein,  
 Yu-Chuan Su,  A. J. W. Thom,  A. Tkatchenko,  T. Tsuchimochi,  N. M. Tubman,  
 L. Vogt,  M. L. Vidal,  O. Vydrov,  M. A. Watson,  J. Wenzel,  
 M. de Wergifosse,  T. A. Wesolowski,  A. White,  J. Witte,  A. Yamada,  
 Jun Yang,  K. Yao,  S. Yeganeh,  S. R. Yost,  Zhi-Qiang You,  A. Zech,  
 Igor Ying Zhang,  Xing Zhang,  Yan Zhao,  Ying Zhu,  B. R. Brooks,  
 G. K. L. Chan,  C. J. Cramer,  M. S. Gordon,  W. J. Hehre,  A. Klamt,  
 M. W. Schmidt,  C. D. Sherrill,  D. G. Truhlar,  A. Aspuru-Guzik,  R. Baer,  
 A. T. Bell,  N. A. Besley,  Jeng-Da Chai,  A. E. DePrince, III,  
 R. A. DiStasio Jr.,  A. Dreuw,  B. D. Dunietz,  T. R. Furlani,  
 Chao-Ping Hsu,  Yousung Jung,  Jing Kong,  D. S. Lambrecht,  WanZhen Liang,  
 C. Ochsenfeld,  V. A. Rassolov,  L. V. Slipchenko,  J. E. Subotnik,  
 T. Van Voorhis,  J. M. Herbert,  A. I. Krylov,  P. M. W. Gill,  M. Head-Gordon

 Contributors to earlier versions of Q-Chem not listed above: 
 R. D. Adamson,  B. Austin,  J. Baker,  G. J. O. Beran,  K. Brandhorst,  
 S. T. Brown,  E. F. C. Byrd,  A. K. Chakraborty,  C.-L. Cheng,  
 Siu Hung Chien,  D. M. Chipman,  D. L. Crittenden,  H. Dachsel,  
 R. J. Doerksen,  A. D. Dutoi,  L. Fusti-Molnar,  W. A. Goddard III,  
 A. Golubeva-Zadorozhnaya,  S. R. Gwaltney,  G. Hawkins,  A. Heyden,  
 S. Hirata,  G. Kedziora,  F. J. Keil,  C. Kelley,  Jihan Kim,  R. A. King,  
 R. Z. Khaliullin,  P. P. Korambath,  W. Kurlancheek,  A. M. Lee,  M. S. Lee,  
 S. V. Levchenko,  Ching Yeh Lin,  D. Liotard,  R. C. Lochan,  I. Lotan,  
 P. E. Maslen,  N. Nair,  D. P. O'Neill,  D. Neuhauser,  E. Neuscamman,  
 C. M. Oana,  R. Olson,  B. Peters,  R. Peverati,  P. A. Pieniazek,  
 Y. M. Rhee,  J. Ritchie,  M. A. Rohrdanz,  E. Rosta,  N. J. Russ,  
 H. F. Schaefer III,  N. E. Schultz,  N. Shenvi,  A. C. Simmonett,  A. Sodt,  
 D. Stuck,  K. S. Thanthiriwatte,  V. Vanovschi,  Tao Wang,  A. Warshel,  
 C. F. Williams,  Q. Wu,  X. Xu,  W. Zhang

 Please cite Q-Chem as follows:
 Y. Shao et al., Mol. Phys. 113, 184-215 (2015)
 DOI: 10.1080/00268976.2014.952696

 Q-Chem 5.1.1 for Intel X86 EM64T Linux

 Parts of Q-Chem use Armadillo 8.300.2 (Tropical Shenanigans).
 http://arma.sourceforge.net/

 Q-Chem begins on Tue Aug 28 22:00:55 2018  

Host: 
0

     Scratch files written to /scratch/taweetham/qchem26253//
The previous job contains 0 fragments, simply inherited here
Input Ideriv = 2
Curr. Ideriv = -1
Max.  Ideriv = 2

Checking the input file for inconsistencies... 	...done.

--------------------------------------------------------------
User input:
--------------------------------------------------------------

$molecule
read
$end

$rem
   SCF_GUESS 	READ
   JOB_TYPE 	FREQUENCY
   BASIS 	6-311++G**
   EXCHANGE 	B3LYP	
   SET_ITER 100

   SET_CONV 5
$end


--------------------------------------------------------------
 ----------------------------------------------------------------
             Standard Nuclear Orientation (Angstroms)
    I     Atom           X                Y                Z
 ----------------------------------------------------------------
    1      I       1.4979118341     0.0380105041    -0.0000000000
    2      C      -0.4871281344     0.6810488665    -0.0000000000
    3      H      -0.6401798496     1.7479124415    -0.0000000000
    4      C      -1.5216038432    -0.1470345562     0.0000000000
    5      F      -1.4121996947    -1.4727111437     0.0000000000
    6      Cl     -3.1757034259     0.3698732512    -0.0000000000
 ----------------------------------------------------------------
 Molecular Point Group                 Cs    NOp =  2
 Largest Abelian Subgroup              Cs    NOp =  2
 Nuclear Repulsion Energy =   465.1654739933 hartrees
 There are       46 alpha and       46 beta electrons
 Requested basis set is 6-311++G(d,p)
 There are 60 shells and 165 basis functions

 Total QAlloc Memory Limit   2000 MB
 Mega-Array Size       188 MB
 MEM_STATIC part       192 MB

                       Distance Matrix (Angstroms)
             I (  1)   C (  2)   H (  3)   C (  4)   F (  5)
   C (  2)  2.086596
   H (  3)  2.737736  1.077786
   C (  4)  3.025180  1.325089  2.089912
   F (  5)  3.278876  2.344022  3.311862  1.330183
   Cl(  6)  4.685383  2.706523  2.885805  1.732986  2.550502

 A cutoff of  1.0D-11 yielded   1504 shell pairs
 There are     12017 function pairs (     13353 Cartesian)
 Smallest overlap matrix eigenvalue = 7.87E-05
 Guess MOs from SCF MO coefficient file

 -----------------------------------------------------------------------
  General SCF calculation program by
  Eric Jon Sundstrom, Paul Horn, Yuezhi Mao, Dmitri Zuev, Alec White,
  David Stuck, Shaama M.S., Shane Yost, Joonho Lee, David Small,
  Daniel Levine, Susi Lehtola, Hugh Burton, Evgeny Epifanovsky
 -----------------------------------------------------------------------
 Exchange:     0.2000 Hartree-Fock + 0.0800 Slater + 0.7200 B88
 Correlation:  0.1900 VWN1RPA + 0.8100 LYP
 Using SG-1 standard quadrature grid
 A restricted SCF calculation will be
 performed using DIIS
 SCF converges when DIIS error is below 1.0e-08
 ---------------------------------------
  Cycle       Energy         DIIS error
 ---------------------------------------
    1   -7556.4162622386      9.61e-06  
    2   -7556.4162626786      1.31e-06  
    3   -7556.4162626810      1.27e-06  
    4   -7556.4162626843      4.26e-07  
    5   -7556.4162626847      1.37e-07  
    6   -7556.4162626847      4.89e-08  
    7   -7556.4162626847      9.73e-09  Convergence criterion met
 ---------------------------------------
 SCF time:   CPU 14.29s  wall 14.00s 
 SCF   energy in the final basis set =    -7556.4162626847
 Total energy in the final basis set =    -7556.4162626847

 --------------------------------------------------------------
             Orbital Energies (a.u.) and Symmetries
 --------------------------------------------------------------

 Alpha MOs, Restricted
 -- Occupied --                  
******* -176.32 -165.72 -165.72 -165.72 -101.59  -35.81  -31.31
  1 A'    2 A'    3 A'    1 A"    4 A'    5 A'    6 A'    7 A'                 
-31.302 -31.301 -24.734 -22.958 -22.957 -22.957 -22.952 -22.952
  2 A"    8 A'    9 A'   10 A'    3 A"   11 A'   12 A'    4 A"                 
-10.341 -10.241  -9.506  -7.271  -7.261  -7.260  -6.364  -4.776
 13 A'   14 A'   15 A'   16 A'    5 A"   17 A'   18 A'   19 A'                 
 -4.761  -4.761  -2.043  -2.037  -2.037  -2.024  -2.024  -1.281
  6 A"   20 A'   21 A'    7 A"   22 A'    8 A"   23 A'   24 A'                 
 -0.909  -0.804  -0.676  -0.625  -0.550  -0.519  -0.517  -0.438
 25 A'   26 A'   27 A'   28 A'   29 A'   30 A'    9 A"   31 A'                 
 -0.402  -0.385  -0.353  -0.327  -0.283  -0.258
 32 A'   10 A"   33 A'   11 A"   34 A'   12 A"                                 
 -- Virtual --                   
 -0.060  -0.033  -0.008   0.003   0.036   0.041   0.058   0.069
 35 A'   13 A"   36 A'   37 A'   38 A'   39 A'   14 A"   40 A'                 
  0.080   0.093   0.098   0.100   0.111   0.134   0.142   0.157
 41 A'   15 A"   42 A'   16 A"   43 A'   44 A'   45 A'   46 A'                 
  0.159   0.193   0.220   0.227   0.275   0.296   0.305   0.317
 47 A'   48 A'   49 A'   17 A"   50 A'   18 A"   51 A'   52 A'                 
  0.333   0.348   0.398   0.405   0.412   0.440   0.443   0.459
 53 A'   54 A'   19 A"   55 A'   20 A"   56 A'   21 A"   57 A'                 
  0.471   0.479   0.514   0.529   0.584   0.598   0.655   0.702
 58 A'   59 A'   22 A"   60 A'   23 A"   61 A'   62 A'   63 A'                 
  0.722   0.739   0.774   0.798   0.831   0.868   0.903   0.939
 64 A'   65 A'   66 A'   24 A"   25 A"   67 A'   68 A'   69 A'                 
  1.086   1.111   1.116   1.152   1.305   1.320   1.338   1.362
 70 A'   26 A"   71 A'   27 A"   28 A"   72 A'   73 A'   29 A"                 
  1.402   1.445   1.458   1.517   1.553   1.622   1.786   1.799
 74 A'   75 A'   30 A"   76 A'   77 A'   78 A'   79 A'   31 A"                 
  1.867   1.921   1.967   2.117   2.236   2.239   2.318   2.451
 80 A'   81 A'   32 A"   82 A'   33 A"   83 A'   84 A'   85 A'                 
  2.604   2.611   2.631   2.807   2.921   3.093   3.262   3.708
 86 A'   34 A"   87 A'   35 A"   88 A'   89 A'   90 A'   91 A'                 
  3.745   3.811   3.955   3.959   3.983   4.008   4.046   4.099
 36 A"   92 A'   37 A"   38 A"   93 A'   39 A"   94 A'   95 A'                 
  4.245   4.403   4.768   5.986   6.034   6.073   6.268   6.352
 96 A'   97 A'   98 A'   40 A"   99 A'  100 A'   41 A"  101 A'                 
  6.631   9.718  23.415  24.139  25.781  25.916  26.358  27.847
102 A'  103 A'  104 A'  105 A'   42 A"  106 A'  107 A'  108 A'                 
 28.330  28.366  28.379  28.526  28.539  28.549  28.588  28.687
 43 A"  109 A'  110 A'   44 A"  111 A'   45 A"  112 A'  113 A'                 
 66.721 127.875 127.903 127.928 151.643 215.7001901.806
114 A'   46 A"  115 A'  116 A'  117 A'  118 A'  119 A'                         

 Beta MOs, Restricted
 -- Occupied --                  
******* -176.32 -165.72 -165.72 -165.72 -101.59  -35.81  -31.31
  1 A'    2 A'    3 A'    1 A"    4 A'    5 A'    6 A'    7 A'                 
-31.302 -31.301 -24.734 -22.958 -22.957 -22.957 -22.952 -22.952
  2 A"    8 A'    9 A'   10 A'    3 A"   11 A'   12 A'    4 A"                 
-10.341 -10.241  -9.506  -7.271  -7.261  -7.260  -6.364  -4.776
 13 A'   14 A'   15 A'   16 A'    5 A"   17 A'   18 A'   19 A'                 
 -4.761  -4.761  -2.043  -2.037  -2.037  -2.024  -2.024  -1.281
  6 A"   20 A'   21 A'    7 A"   22 A'    8 A"   23 A'   24 A'                 
 -0.909  -0.804  -0.676  -0.625  -0.550  -0.519  -0.517  -0.438
 25 A'   26 A'   27 A'   28 A'   29 A'   30 A'    9 A"   31 A'                 
 -0.402  -0.385  -0.353  -0.327  -0.283  -0.258
 32 A'   10 A"   33 A'   11 A"   34 A'   12 A"                                 
 -- Virtual --                   
 -0.060  -0.033  -0.008   0.003   0.036   0.041   0.058   0.069
 35 A'   13 A"   36 A'   37 A'   38 A'   39 A'   14 A"   40 A'                 
  0.080   0.093   0.098   0.100   0.111   0.134   0.142   0.157
 41 A'   15 A"   42 A'   16 A"   43 A'   44 A'   45 A'   46 A'                 
  0.159   0.193   0.220   0.227   0.275   0.296   0.305   0.317
 47 A'   48 A'   49 A'   17 A"   50 A'   18 A"   51 A'   52 A'                 
  0.333   0.348   0.398   0.405   0.412   0.440   0.443   0.459
 53 A'   54 A'   19 A"   55 A'   20 A"   56 A'   21 A"   57 A'                 
  0.471   0.479   0.514   0.529   0.584   0.598   0.655   0.702
 58 A'   59 A'   22 A"   60 A'   23 A"   61 A'   62 A'   63 A'                 
  0.722   0.739   0.774   0.798   0.831   0.868   0.903   0.939
 64 A'   65 A'   66 A'   24 A"   25 A"   67 A'   68 A'   69 A'                 
  1.086   1.111   1.116   1.152   1.305   1.320   1.338   1.362
 70 A'   26 A"   71 A'   27 A"   28 A"   72 A'   73 A'   29 A"                 
  1.402   1.445   1.458   1.517   1.553   1.622   1.786   1.799
 74 A'   75 A'   30 A"   76 A'   77 A'   78 A'   79 A'   31 A"                 
  1.867   1.921   1.967   2.117   2.236   2.239   2.318   2.451
 80 A'   81 A'   32 A"   82 A'   33 A"   83 A'   84 A'   85 A'                 
  2.604   2.611   2.631   2.807   2.921   3.093   3.262   3.708
 86 A'   34 A"   87 A'   35 A"   88 A'   89 A'   90 A'   91 A'                 
  3.745   3.811   3.955   3.959   3.983   4.008   4.046   4.099
 36 A"   92 A'   37 A"   38 A"   93 A'   39 A"   94 A'   95 A'                 
  4.245   4.403   4.768   5.986   6.034   6.073   6.268   6.352
 96 A'   97 A'   98 A'   40 A"   99 A'  100 A'   41 A"  101 A'                 
  6.631   9.718  23.415  24.139  25.781  25.916  26.358  27.847
102 A'  103 A'  104 A'  105 A'   42 A"  106 A'  107 A'  108 A'                 
 28.330  28.366  28.379  28.526  28.539  28.549  28.588  28.687
 43 A"  109 A'  110 A'   44 A"  111 A'   45 A"  112 A'  113 A'                 
 66.721 127.875 127.903 127.928 151.643 215.7001901.806
114 A'   46 A"  115 A'  116 A'  117 A'  118 A'  119 A'                         
 --------------------------------------------------------------

          Ground-State Mulliken Net Atomic Charges

     Atom                 Charge (a.u.)
  ----------------------------------------
      1 I                     0.102361
      2 C                    -0.285525
      3 H                     0.171182
      4 C                    -0.195687
      5 F                    -0.027300
      6 Cl                    0.234969
  ----------------------------------------
  Sum of atomic charges =     0.000000

 -----------------------------------------------------------------
                    Cartesian Multipole Moments
 -----------------------------------------------------------------
    Charge (ESU x 10^10)
                 0.0000
    Dipole Moment (Debye)
         X       0.0430      Y       1.1963      Z       0.0000
       Tot       1.1971
    Quadrupole Moments (Debye-Ang)
        XX     -55.4217     XY      -2.3258     YY     -57.4165
        XZ      -0.0000     YZ       0.0000     ZZ     -58.7948
    Octopole Moments (Debye-Ang^2)
       XXX      51.7875    XXY      -2.7981    XYY      15.7362
       YYY      -1.4403    XXZ       0.0000    XYZ      -0.0000
       YYZ       0.0000    XZZ      15.4182    YZZ      -3.5951
       ZZZ       0.0000
    Hexadecapole Moments (Debye-Ang^3)
      XXXX   -1265.4011   XXXY     -10.4629   XXYY    -257.3391
      XYYY       5.7881   YYYY    -167.3566   XXXZ      -0.0000
      XXYZ       0.0000   XYYZ      -0.0000   YYYZ      -0.0000
      XXZZ    -242.5689   XYZZ       5.0499   YYZZ     -41.6749
      XZZZ      -0.0000   YZZZ       0.0000   ZZZZ     -73.5342
 -----------------------------------------------------------------
 Calculating MO derivatives via CPSCF
   1         3          18      0.126926    0.034309
   2         3          18      0.015186    0.004215
   3         3          18      0.001790    0.000747
   4        19           2      0.000114    0.000084
   5        21           0      0.000000    0.000000    Roots Converged
 Time for AOints: 9.8 s (CPU) 9.9 s (wall)
 ------------------------------------------------------------------------------
                     AOints        : Timing summary (seconds)
 ------------------------------------------------------------------------------
     job step          cpu (% of tot)      sys (% of tot)     wall (% of tot)
 ------------------------------------------------------------------------------
  cpscf_lag         0.7767E+02 (52.7)   0.1110E-03 (19.8)   0.7777E+02 (52.7)
  iterzp            0.5959E+02 (40.5)   0.4500E-03 (80.1)   0.5962E+02 (40.4)
  make_fx           0.0000E+00 ( 0.0)   0.0000E+00 ( 0.0)   0.0000E+00 ( 0.0)
  AOints            0.9847E+01 ( 6.7)   0.1000E-05 ( 0.2)   0.9852E+01 ( 6.7)
 ------------------------------------------------------------------------------
   Grand Totals     0.1473E+03          0.5620E-03          0.1474E+03
 ------------------------------------------------------------------------------
 Calculating analytic Hessian of the SCF energy
 Polarizability Matrix (a.u.)
            1           2           3
    1-104.7504769   1.4343525  -0.0000000
    2   1.4343525 -52.8275785   0.0000000
    3  -0.0000000   0.0000000 -42.9962609

 Direct stationary perturbation theory relativistic correction:

 rels  =      97.794724868037
 relv  =    -324.104836102632
 rel2e =      42.101800116770
 E_rel =    -184.208311117825

 Hessian of the SCF Energy
            1           2           3           4           5           6
    1   0.1519521  -0.0488618   0.0000000  -0.1070970   0.0390360   0.0000000
    2  -0.0488618   0.0349468   0.0000000   0.0389239  -0.0404366  -0.0000000
    3   0.0000000   0.0000000   0.0057055   0.0000000  -0.0000000  -0.0114682
    4  -0.1070970   0.0389239   0.0000000   0.5332098   0.1600574  -0.0000000
    5   0.0390360  -0.0404366  -0.0000000   0.1600574   0.7073403   0.0000000
    6   0.0000000  -0.0000000  -0.0114682  -0.0000000   0.0000000   0.0671736
    7  -0.0125576   0.0166095  -0.0000000  -0.0450121   0.0497194  -0.0000000
    8  -0.0002372   0.0014770  -0.0000000   0.0329954  -0.3566479  -0.0000000
    9   0.0000000  -0.0000000   0.0011556  -0.0000000   0.0000000  -0.0256868
   10  -0.0311060  -0.0027561  -0.0000000  -0.3513244  -0.2239581   0.0000000
   11   0.0129847   0.0020454   0.0000000  -0.2303562  -0.2598550  -0.0000000
   12  -0.0000000   0.0000000   0.0044883   0.0000000  -0.0000000  -0.0449602
   13   0.0008005  -0.0029783   0.0000000   0.0083648  -0.0335446  -0.0000000
   14  -0.0010225   0.0017084   0.0000000   0.0056610  -0.0573381   0.0000000
   15   0.0000000  -0.0000000  -0.0032616  -0.0000000   0.0000000   0.0068043
   16  -0.0019920  -0.0009372   0.0000000  -0.0381411   0.0086899   0.0000000
   17  -0.0018992   0.0002591  -0.0000000  -0.0072815   0.0069372  -0.0000000
   18  -0.0000000   0.0000000   0.0033804   0.0000000  -0.0000000   0.0081372
            7           8           9          10          11          12
    1  -0.0125576  -0.0002372   0.0000000  -0.0311060   0.0129847  -0.0000000
    2   0.0166095   0.0014770  -0.0000000  -0.0027561   0.0020454   0.0000000
    3  -0.0000000  -0.0000000   0.0011556  -0.0000000   0.0000000   0.0044883
    4  -0.0450121   0.0329954  -0.0000000  -0.3513244  -0.2303562   0.0000000
    5   0.0497194  -0.3566479   0.0000000  -0.2239581  -0.2598550  -0.0000000
    6  -0.0000000  -0.0000000  -0.0256868   0.0000000  -0.0000000  -0.0449602
    7   0.0555131  -0.0384093  -0.0000000   0.0068615  -0.0224402  -0.0000000
    8  -0.0384093   0.3672072   0.0000000   0.0072160  -0.0135937  -0.0000000
    9  -0.0000000   0.0000000   0.0193517   0.0000000  -0.0000000  -0.0024550
   10   0.0068615   0.0072160   0.0000000   0.5991906   0.2027526  -0.0000000
   11  -0.0224402  -0.0135937  -0.0000000   0.2027526   0.6333517   0.0000000
   12  -0.0000000  -0.0000000  -0.0024550  -0.0000000   0.0000000   0.1064658
   13  -0.0034604  -0.0022648  -0.0000000  -0.0674336   0.0196783   0.0000000
   14  -0.0047312   0.0007984  -0.0000000  -0.0092196  -0.3247855  -0.0000000
   15   0.0000000  -0.0000000   0.0105386   0.0000000  -0.0000000  -0.0404153
   16  -0.0013443   0.0006998  -0.0000000  -0.1561881   0.0173808  -0.0000000
   17  -0.0007482   0.0007589  -0.0000000   0.0259652  -0.0371629   0.0000000
   18   0.0000000  -0.0000000  -0.0029041  -0.0000000   0.0000000  -0.0231236
           13          14          15          16          17          18
    1   0.0008005  -0.0010225   0.0000000  -0.0019920  -0.0018992  -0.0000000
    2  -0.0029783   0.0017084  -0.0000000  -0.0009372   0.0002591   0.0000000
    3   0.0000000   0.0000000  -0.0032616   0.0000000  -0.0000000   0.0033804
    4   0.0083648   0.0056610  -0.0000000  -0.0381411  -0.0072815   0.0000000
    5  -0.0335446  -0.0573381   0.0000000   0.0086899   0.0069372  -0.0000000
    6  -0.0000000   0.0000000   0.0068043   0.0000000  -0.0000000   0.0081372
    7  -0.0034604  -0.0047312   0.0000000  -0.0013443  -0.0007482   0.0000000
    8  -0.0022648   0.0007984  -0.0000000   0.0006998   0.0007589  -0.0000000
    9  -0.0000000  -0.0000000   0.0105386  -0.0000000  -0.0000000  -0.0029041
   10  -0.0674336  -0.0092196   0.0000000  -0.1561881   0.0259652  -0.0000000
   11   0.0196783  -0.3247855  -0.0000000   0.0173808  -0.0371629   0.0000000
   12   0.0000000  -0.0000000  -0.0404153  -0.0000000   0.0000000  -0.0231236
   13   0.0798230  -0.0201723  -0.0000000  -0.0180944   0.0392817   0.0000000
   14  -0.0201723   0.4079940   0.0000000   0.0294846  -0.0283772  -0.0000000
   15  -0.0000000   0.0000000   0.0211514   0.0000000   0.0000000   0.0051826
   16  -0.0180944   0.0294846   0.0000000   0.2157600  -0.0553179   0.0000000
   17   0.0392817  -0.0283772   0.0000000  -0.0553179   0.0575850  -0.0000000
   18   0.0000000  -0.0000000   0.0051826   0.0000000  -0.0000000   0.0093275
 Gradient time:  CPU 196.77 s  wall 196.93 s
 **********************************************************************
 **                                                                  **
 **                       VIBRATIONAL ANALYSIS                       **
 **                       --------------------                       **
 **                                                                  **
 **        VIBRATIONAL FREQUENCIES (CM**-1) AND NORMAL MODES         **
 **     FORCE CONSTANTS (mDYN/ANGSTROM) AND REDUCED MASSES (AMU)     **
 **                  INFRARED INTENSITIES (KM/MOL)                   **
 **                                                                  **
 **********************************************************************


 Mode:                 1                      2                      3
 Frequency:       146.15                 151.49                 248.72
 Force Cnst:      0.2043                 0.0960                 0.9354
 Red. Mass:      16.2348                 7.0980                25.6641
 IR Active:          YES                    YES                    YES
 IR Intens:        1.343                  0.000                  0.224
 Raman Active:       YES                    YES                    YES
               X      Y      Z        X      Y      Z        X      Y      Z
 I         -0.135 -0.078  0.000   -0.000 -0.000 -0.049   -0.202  0.054 -0.000
 C          0.091  0.420 -0.000    0.000  0.000  0.566    0.059 -0.249  0.000
 H          0.151  0.427 -0.000    0.000  0.000  0.743   -0.194 -0.288  0.000
 C          0.193  0.306 -0.000    0.000  0.000  0.283    0.226 -0.393  0.000
 F          0.560  0.330 -0.000    0.000  0.000  0.099    0.151 -0.406  0.000
 Cl         0.085 -0.157  0.000    0.000 -0.000 -0.188    0.559  0.254 -0.000
 TransDip  -0.036  0.007  0.000   -0.000  0.000 -0.000   -0.015 -0.003  0.000

 Mode:                 4                      5                      6
 Frequency:       425.93                 552.21                 683.55
 Force Cnst:      2.1176                 1.6390                 1.6782
 Red. Mass:      19.8110                 9.1229                 6.0963
 IR Active:          YES                    YES                    YES
 IR Intens:        0.537                  0.238                 33.219
 Raman Active:       YES                    YES                    YES
               X      Y      Z        X      Y      Z        X      Y      Z
 I          0.033 -0.011 -0.000    0.000 -0.000  0.005   -0.038  0.020  0.000
 C         -0.231 -0.175  0.000   -0.000  0.000 -0.309    0.496 -0.338 -0.000
 H         -0.240 -0.179  0.000   -0.000  0.000 -0.540    0.698 -0.317 -0.000
 C         -0.160 -0.259 -0.000    0.000 -0.000  0.757    0.172  0.054  0.000
 F          0.678 -0.225  0.000   -0.000 -0.000 -0.194    0.016  0.055 -0.000
 Cl        -0.348  0.317 -0.000    0.000  0.000 -0.050   -0.118  0.006 -0.000
 TransDip  -0.022 -0.007 -0.000   -0.000 -0.000  0.016    0.184 -0.010 -0.000

 Mode:                 7                      8                      9
 Frequency:       774.13                 783.98                1056.82
 Force Cnst:      0.4230                 3.8214                 1.8945
 Red. Mass:       1.1981                10.5526                 2.8790
 IR Active:          YES                    YES                    YES
 IR Intens:       32.073                 71.657                152.627
 Raman Active:       YES                    YES                    YES
               X      Y      Z        X      Y      Z        X      Y      Z
 I         -0.000 -0.000  0.001   -0.005 -0.006 -0.000   -0.001  0.003  0.000
 C          0.000  0.000 -0.127    0.193  0.522  0.000    0.044  0.061 -0.000
 H         -0.000  0.000  0.991   -0.179  0.490 -0.000    0.907  0.184 -0.000
 C          0.000 -0.000  0.015    0.503 -0.074 -0.000   -0.219  0.224  0.000
 F         -0.000 -0.000  0.022   -0.111 -0.349  0.000    0.024 -0.197 -0.000
 Cl        -0.000  0.000 -0.005   -0.155  0.043  0.000    0.024 -0.007  0.000
 TransDip   0.000 -0.000  0.181    0.271  0.016 -0.000   -0.189  0.348  0.000

 Mode:                10                     11                     12
 Frequency:      1253.18                1682.82                3253.83
 Force Cnst:      1.4538                17.2553                 6.8198
 Red. Mass:       1.5712                10.3418                 1.0933
 IR Active:          YES                    YES                    YES
 IR Intens:       20.666                132.480                 16.525
 Raman Active:       YES                    YES                    YES
               X      Y      Z        X      Y      Z        X      Y      Z
 I         -0.001  0.002 -0.000    0.002 -0.000  0.000   -0.000  0.000  0.000
 C         -0.108  0.026  0.000   -0.482 -0.318 -0.000    0.005 -0.088 -0.000
 H          0.963  0.153  0.000    0.216 -0.332  0.000   -0.122  0.989  0.000
 C          0.068 -0.165 -0.000    0.502  0.498  0.000    0.006  0.003  0.000
 F         -0.014  0.064  0.000   -0.008 -0.094 -0.000    0.000  0.001 -0.000
 Cl        -0.004  0.003 -0.000   -0.016 -0.001 -0.000   -0.000  0.000 -0.000
 TransDip  -0.042 -0.140 -0.000    0.270  0.251  0.000    0.092  0.092  0.000

 STANDARD THERMODYNAMIC QUANTITIES AT   298.15 K  AND     1.00 ATM

   This Molecule has  0 Imaginary Frequencies
   Zero point vibrational energy:       15.744 kcal/mol

   Atom    1 Element I  Has Mass  126.90440
   Atom    2 Element C  Has Mass   12.00000
   Atom    3 Element H  Has Mass    1.00783
   Atom    4 Element C  Has Mass   12.00000
   Atom    5 Element F  Has Mass   18.99840
   Atom    6 Element Cl Has Mass   34.96885
   Molecular Mass:   205.879480 amu
   Principal axes and moments of inertia in amu*Bohr^2:
                             1           2           3
    Eigenvalues --      196.54250  2509.36295  2705.90546
          X               0.99999    -0.00542    -0.00000
          Y               0.00542     0.99999     0.00000
          Z              -0.00000    -0.00000     1.00000
   Rotational Symmetry Number is   1
   The Molecule is an Asymmetric Top
   Translational Enthalpy:        0.889 kcal/mol
   Rotational Enthalpy:           0.889 kcal/mol
   Vibrational Enthalpy:         17.367 kcal/mol
   gas constant (RT):             0.592 kcal/mol
   Translational Entropy:        41.870  cal/mol.K
   Rotational Entropy:           28.680  cal/mol.K
   Vibrational Entropy:           9.416  cal/mol.K

   Total Enthalpy:               19.737 kcal/mol
   Total Entropy:                79.966  cal/mol.K

 ======================================================================

 STANDARD THERMODYNAMIC QUANTITIES FOR ANHARMONIC VIBRATION -- TOSH

   Zero point vibrational energy: ************ kcal/mol

   Vibrational Enthalpy:       Infinity kcal/mol
   Vibrational Entropy:             NaN  cal/mol.K

   Total Enthalpy:             Infinity kcal/mol
   Total Entropy:                   NaN  cal/mol.K

 ======================================================================

 STANDARD THERMODYNAMIC QUANTITIES FOR ANHARMONIC VIBRATION -- VPT2

   Zero point vibrational energy: ************ kcal/mol

   Vibrational Enthalpy:       Infinity kcal/mol
   Vibrational Entropy:             NaN  cal/mol.K

   Total Enthalpy:             Infinity kcal/mol
   Total Entropy:                   NaN  cal/mol.K

 ======================================================================

Archival summary:
1\1\TWL01\FREQ\ProcedureUnspecified\BasisUnspecified\1l1121\taweetha\TueAug2822:04:262018TueAug2822:04:262018\0\\#,FREQ,ProcedureUnspecified,BasisUnspecified,\\0,1\I\C,1,2.0866\H,2,1.07779,1,116.113\C,2,1.32509,1,123.374,3,-180,0\F,4,1.33018,2,123.959,1,0,0\Cl,4,1.73299,2,123.969,1,180,0\\\@

 Total job time:  211.36s(wall), 211.16s(cpu) 
 Tue Aug 28 22:04:26 2018

        *************************************************************
        *                                                           *
        *  Thank you very much for using Q-Chem.  Have a nice day.  *
        *                                                           *
        *************************************************************
