# Supplementary material for: Geometric and energetic data from ab initio calculations of haloethene, haloimine, halomethylenephosphine, haloiminophosphine, halodiazene, halodiphosphene and halocyclopropane
Source: Data Brief. 2019 Nov 2;27:104738. doi: 10.1016/j.dib.2019.104738 (PMC6861602; doi:10.1016/j.dib.2019.104738)
Supplement: Multimedia component 2 [file mmc2.zip › CC/B3LYP/HICCClH.out]

Q-Chem Developer Version!
                  Welcome to Q-Chem
     A Quantum Leap Into The Future Of Chemistry


 Q-Chem 5.1, Q-Chem, Inc., Pleasanton, CA (2018)

 Yihan Shao,  Zhengting Gan,  E. Epifanovsky,  A. T. B. Gilbert,  M. Wormit,  
 J. Kussmann,  A. W. Lange,  A. Behn,  Jia Deng,  Xintian Feng,  D. Ghosh,  
 M. Goldey,  P. R. Horn,  L. D. Jacobson,  I. Kaliman,  T. Kus,  A. Landau,  
 Jie Liu,  E. I. Proynov,  R. M. Richard,  R. P. Steele,  E. J. Sundstrom,  
 H. L. Woodcock III,  P. M. Zimmerman,  D. Zuev,  B. Albrecht,  E. Alguire,  
 S. A. Baeppler,  D. Barton,  Z. Benda,  Y. A. Bernard,  E. J. Berquist,  
 K. B. Bravaya,  H. Burton,  D. Casanova,  Chun-Min Chang,  Yunqing Chen,  
 A. Chien,  K. D. Closser,  M. P. Coons,  S. Coriani,  S. Dasgupta,  
 A. L. Dempwolff,  M. Diedenhofen,  Hainam Do,  R. G. Edgar,  Po-Tung Fang,  
 S. Faraji,  S. Fatehi,  Qingguo Feng,  K. D. Fenk,  J. Fosso-Tande,  
 Qinghui Ge,  A. Ghysels,  G. Gidofalvi,  J. Gomes,  J. Gonthier,  A. Gunina,  
 D. Hait,  M. W. D. Hanson-Heine,  P. H. P. Harbach,  A. W. Hauser,  
 J. E. Herr,  E. G. Hohenstein,  Z. C. Holden,  Kerwin Hui,  B. C. Huynh,  
 T.-C. Jagau,  Hyunjun Ji,  B. Kaduk,  K. Khistyaev,  Jaehoon Kim,  
 P. Klunzinger,  K. Koh,  D. Kosenkov,  L. Koulias,  T. Kowalczyk,  
 C. M. Krauter,  A. Kunitsa,  Ka Un Lao,  A. Laurent,  K. V. Lawler,  
 Joonho Lee,  D. Lefrancois,  S. Lehtola,  D. S. Levine,  Yi-Pei Li,  
 You-Sheng Lin,  Fenglai Liu,  E. Livshits,  A. Luenser,  P. Manohar,  
 E. Mansoor,  S. F. Manzer,  Shan-Ping Mao,  Yuezhi Mao,  N. Mardirossian,  
 A. V. Marenich,  T. Markovich,  L. A. Martinez-Martinez,  S. A. Maurer,  
 N. J. Mayhall,  S. C. McKenzie,  J.-M. Mewes,  A. F. Morrison,  
 J. W. Mullinax,  K. Nanda,  T. S. Nguyen-Beck,  R. Olivares-Amaya,  
 J. A. Parkhill,  T. M. Perrine,  F. Plasser,  P. Pokhilko,  S. Prager,  
 A. Prociuk,  E. Ramos,  D. R. Rehn,  F. Rob,  M. Schneider,  N. Sergueev,  
 S. M. Sharada,  S. Sharma,  D. W. Small,  T. Stauch,  T. Stein,  
 Yu-Chuan Su,  A. J. W. Thom,  A. Tkatchenko,  T. Tsuchimochi,  N. M. Tubman,  
 L. Vogt,  M. L. Vidal,  O. Vydrov,  M. A. Watson,  J. Wenzel,  
 M. de Wergifosse,  T. A. Wesolowski,  A. White,  J. Witte,  A. Yamada,  
 Jun Yang,  K. Yao,  S. Yeganeh,  S. R. Yost,  Zhi-Qiang You,  A. Zech,  
 Igor Ying Zhang,  Xing Zhang,  Yan Zhao,  Ying Zhu,  B. R. Brooks,  
 G. K. L. Chan,  C. J. Cramer,  M. S. Gordon,  W. J. Hehre,  A. Klamt,  
 M. W. Schmidt,  C. D. Sherrill,  D. G. Truhlar,  A. Aspuru-Guzik,  R. Baer,  
 A. T. Bell,  N. A. Besley,  Jeng-Da Chai,  A. E. DePrince, III,  
 R. A. DiStasio Jr.,  A. Dreuw,  B. D. Dunietz,  T. R. Furlani,  
 Chao-Ping Hsu,  Yousung Jung,  Jing Kong,  D. S. Lambrecht,  WanZhen Liang,  
 C. Ochsenfeld,  V. A. Rassolov,  L. V. Slipchenko,  J. E. Subotnik,  
 T. Van Voorhis,  J. M. Herbert,  A. I. Krylov,  P. M. W. Gill,  M. Head-Gordon

 Contributors to earlier versions of Q-Chem not listed above: 
 R. D. Adamson,  B. Austin,  J. Baker,  G. J. O. Beran,  K. Brandhorst,  
 S. T. Brown,  E. F. C. Byrd,  A. K. Chakraborty,  C.-L. Cheng,  
 Siu Hung Chien,  D. M. Chipman,  D. L. Crittenden,  H. Dachsel,  
 R. J. Doerksen,  A. D. Dutoi,  L. Fusti-Molnar,  W. A. Goddard III,  
 A. Golubeva-Zadorozhnaya,  S. R. Gwaltney,  G. Hawkins,  A. Heyden,  
 S. Hirata,  G. Kedziora,  F. J. Keil,  C. Kelley,  Jihan Kim,  R. A. King,  
 R. Z. Khaliullin,  P. P. Korambath,  W. Kurlancheek,  A. M. Lee,  M. S. Lee,  
 S. V. Levchenko,  Ching Yeh Lin,  D. Liotard,  R. C. Lochan,  I. Lotan,  
 P. E. Maslen,  N. Nair,  D. P. O'Neill,  D. Neuhauser,  E. Neuscamman,  
 C. M. Oana,  R. Olson,  B. Peters,  R. Peverati,  P. A. Pieniazek,  
 Y. M. Rhee,  J. Ritchie,  M. A. Rohrdanz,  E. Rosta,  N. J. Russ,  
 H. F. Schaefer III,  N. E. Schultz,  N. Shenvi,  A. C. Simmonett,  A. Sodt,  
 D. Stuck,  K. S. Thanthiriwatte,  V. Vanovschi,  Tao Wang,  A. Warshel,  
 C. F. Williams,  Q. Wu,  X. Xu,  W. Zhang

 Please cite Q-Chem as follows:
 Y. Shao et al., Mol. Phys. 113, 184-215 (2015)
 DOI: 10.1080/00268976.2014.952696

 Q-Chem 5.1.1 for Intel X86 EM64T Linux

 Parts of Q-Chem use Armadillo 8.300.2 (Tropical Shenanigans).
 http://arma.sourceforge.net/

 Q-Chem begins on Tue Aug 28 23:15:36 2018  

Host: 
0

     Scratch files written to /scratch/taweetham/qchem28534//
Input Ideriv = 2
Curr. Ideriv = -1
Max.  Ideriv = 2

Checking the input file for inconsistencies... 	...done.

--------------------------------------------------------------
User input:
--------------------------------------------------------------
HClIH.inp
$molecule
0 1
I 
C  1 2.115511
H  2 1.080947 1 114.730112
C  2 1.324105 1 121.069712 3 -180.000000 0
H  4 1.081091 2 124.969382 1 -0.000000 0
Cl 4 1.751447 2 121.922733 1 -180.000000 0
$end

$rem
   JOB_TYPE		OPTIMIZATION
   BASIS		6-311++G**
   EXCHANGE		B3LYP
$end

--------------------------------------------------------------
 ----------------------------------------------------------------
             Standard Nuclear Orientation (Angstroms)
    I     Atom           X                Y                Z
 ----------------------------------------------------------------
    1      I       1.3705442854    -0.0212455592     0.0000000000
    2      C      -0.6748489101     0.5188965211    -0.0000000000
    3      H      -0.8613881503     1.5836263125    -0.0000000000
    4      C      -1.6251207851    -0.4031866718     0.0000000000
    5      H      -1.4528691683    -1.4704669212     0.0000000000
    6      Cl     -3.3249865668     0.0187409500    -0.0000000000
 ----------------------------------------------------------------
 Molecular Point Group                 Cs    NOp =  2
 Largest Abelian Subgroup              Cs    NOp =  2
 Nuclear Repulsion Energy =   336.9293567673 hartrees
 There are       42 alpha and       42 beta electrons
 Requested basis set is 6-311++G(d,p)
 There are 59 shells and 150 basis functions

 Total QAlloc Memory Limit   2000 MB
 Mega-Array Size       188 MB
 MEM_STATIC part       192 MB
 A cutoff of  1.0D-11 yielded   1517 shell pairs
 There are     10255 function pairs (     11387 Cartesian)
 Smallest overlap matrix eigenvalue = 8.53E-05

 Scale SEOQF with 1.000000e-01/1.000000e-01/1.000000e-01

 Standard Electronic Orientation quadrupole field applied
 Nucleus-field energy     =     0.0000000116 hartrees
 Guess from superposition of atomic densities
 Warning:  Energy on first SCF cycle will be non-variational
 SAD guess density has 84.000000 electrons

 -----------------------------------------------------------------------
  General SCF calculation program by
  Eric Jon Sundstrom, Paul Horn, Yuezhi Mao, Dmitri Zuev, Alec White,
  David Stuck, Shaama M.S., Shane Yost, Joonho Lee, David Small,
  Daniel Levine, Susi Lehtola, Hugh Burton, Evgeny Epifanovsky
 -----------------------------------------------------------------------
 Exchange:     0.2000 Hartree-Fock + 0.0800 Slater + 0.7200 B88
 Correlation:  0.1900 VWN1RPA + 0.8100 LYP
 Using SG-1 standard quadrature grid
 A restricted SCF calculation will be
 performed using DIIS
 SCF converges when DIIS error is below 1.0e-08
 ---------------------------------------
  Cycle       Energy         DIIS error
 ---------------------------------------
    1   -7457.6171129001      4.21e-02  
    2   -7457.1203292286      3.52e-03  
    3   -7457.0887122450      4.64e-03  
    4   -7457.1511955287      8.92e-04  
    5   -7457.1535421219      2.88e-04  
    6   -7457.1537264733      1.45e-04  
    7   -7457.1537856261      1.97e-05  
    8   -7457.1537866282      6.96e-06  
    9   -7457.1537867344      1.12e-06  
   10   -7457.1537867368      1.17e-07  
   11   -7457.1537867368      3.99e-08  
   12   -7457.1537867368      9.30e-09  Convergence criterion met
 ---------------------------------------
 SCF time:   CPU 18.92s  wall 19.00s 
 SCF   energy in the final basis set =    -7457.1537867368
 Total energy in the final basis set =    -7457.1537867368

 --------------------------------------------------------------
             Orbital Energies (a.u.) and Symmetries
 --------------------------------------------------------------

 Alpha MOs, Restricted
 -- Occupied --                  
******* -176.31 -165.72 -165.72 -165.72 -101.57  -35.81  -31.30
  1 A'    2 A'    3 A'    1 A"    4 A'    5 A'    6 A'    7 A'                 
-31.298 -31.298 -22.954 -22.953 -22.953 -22.948 -22.948 -10.257
  2 A"    8 A'    9 A'    3 A"   10 A'   11 A'    4 A"   12 A'                 
-10.241  -9.487  -7.251  -7.242  -7.241  -6.360  -4.772  -4.757
 13 A'   14 A'   15 A'    5 A"   16 A'   17 A'   18 A'    6 A"                 
 -4.757  -2.038  -2.033  -2.033  -2.020  -2.020  -0.894  -0.787
 19 A'   20 A'   21 A'    7 A"    8 A"   22 A'   23 A'   24 A'                 
 -0.664  -0.595  -0.488  -0.474  -0.390  -0.377  -0.333  -0.319
 25 A'   26 A'   27 A'   28 A'    9 A"   29 A'   30 A'   10 A"                 
 -0.282  -0.257
 31 A'   11 A"                                                                 
 -- Virtual --                   
 -0.060  -0.040  -0.005   0.011   0.014   0.042   0.059   0.077
 32 A'   12 A"   33 A'   34 A'   35 A'   36 A'   13 A"   37 A'                 
  0.088   0.095   0.097   0.103   0.119   0.129   0.135   0.141
 38 A'   39 A'   14 A"   15 A"   40 A'   41 A'   42 A'   43 A'                 
  0.163   0.183   0.204   0.228   0.229   0.299   0.317   0.384
 44 A'   45 A'   46 A'   16 A"   47 A'   48 A'   49 A'   50 A'                 
  0.400   0.403   0.411   0.426   0.453   0.455   0.469   0.471
 17 A"   18 A"   51 A'   52 A'   19 A"   53 A'   54 A'   55 A'                 
  0.532   0.560   0.587   0.600   0.641   0.688   0.697   0.755
 20 A"   56 A'   21 A"   57 A'   58 A'   59 A'   60 A'   61 A'                 
  0.772   0.785   0.847   0.867   0.893   0.913   1.039   1.047
 62 A'   22 A"   23 A"   63 A'   64 A'   65 A'   66 A'   24 A"                 
  1.101   1.157   1.301   1.323   1.340   1.412   1.474   1.516
 67 A'   25 A"   26 A"   68 A'   69 A'   27 A"   70 A'   71 A'                 
  1.565   1.643   1.703   1.839   1.936   1.952   2.021   2.102
 72 A'   28 A"   73 A'   74 A'   75 A'   29 A"   30 A"   76 A'                 
  2.216   2.254   2.295   2.442   2.461   2.617   2.656   2.662
 77 A'   31 A"   78 A'   79 A'   80 A'   81 A'   82 A'   32 A"                 
  2.817   2.831   3.002   3.199   3.482   3.908   3.958   3.982
 83 A'   33 A"   84 A'   85 A'   86 A'   87 A'   34 A"   88 A'                 
  4.005   4.086   4.228   4.400   5.989   6.034   6.073   9.715
 35 A"   89 A'   90 A'   91 A'   36 A"   92 A'   93 A'   94 A'                 
 23.540  24.183  25.796  25.890  26.323  27.845  28.333  28.367
 95 A'   96 A'   37 A"   97 A'   98 A'   99 A'   38 A"  100 A'                 
 28.381  28.530  28.540  28.550  28.586  28.675 127.878 127.904
101 A'   39 A"  102 A'   40 A"  103 A'  104 A'   41 A"  105 A'                 
127.928 151.643 215.6961901.805
106 A'  107 A'  108 A'  109 A'                                                 

 Beta MOs, Restricted
 -- Occupied --                  
******* -176.31 -165.72 -165.72 -165.72 -101.57  -35.81  -31.30
  1 A'    2 A'    3 A'    1 A"    4 A'    5 A'    6 A'    7 A'                 
-31.298 -31.298 -22.954 -22.953 -22.953 -22.948 -22.948 -10.257
  2 A"    8 A'    9 A'    3 A"   10 A'   11 A'    4 A"   12 A'                 
-10.241  -9.487  -7.251  -7.242  -7.241  -6.360  -4.772  -4.757
 13 A'   14 A'   15 A'    5 A"   16 A'   17 A'   18 A'    6 A"                 
 -4.757  -2.038  -2.033  -2.033  -2.020  -2.020  -0.894  -0.787
 19 A'   20 A'   21 A'    7 A"    8 A"   22 A'   23 A'   24 A'                 
 -0.664  -0.595  -0.488  -0.474  -0.390  -0.377  -0.333  -0.319
 25 A'   26 A'   27 A'   28 A'    9 A"   29 A'   30 A'   10 A"                 
 -0.282  -0.257
 31 A'   11 A"                                                                 
 -- Virtual --                   
 -0.060  -0.040  -0.005   0.011   0.014   0.042   0.059   0.077
 32 A'   12 A"   33 A'   34 A'   35 A'   36 A'   13 A"   37 A'                 
  0.088   0.095   0.097   0.103   0.119   0.129   0.135   0.141
 38 A'   39 A'   14 A"   15 A"   40 A'   41 A'   42 A'   43 A'                 
  0.163   0.183   0.204   0.228   0.229   0.299   0.317   0.384
 44 A'   45 A'   46 A'   16 A"   47 A'   48 A'   49 A'   50 A'                 
  0.400   0.403   0.411   0.426   0.453   0.455   0.469   0.471
 17 A"   18 A"   51 A'   52 A'   19 A"   53 A'   54 A'   55 A'                 
  0.532   0.560   0.587   0.600   0.641   0.688   0.697   0.755
 20 A"   56 A'   21 A"   57 A'   58 A'   59 A'   60 A'   61 A'                 
  0.772   0.785   0.847   0.867   0.893   0.913   1.039   1.047
 62 A'   22 A"   23 A"   63 A'   64 A'   65 A'   66 A'   24 A"                 
  1.101   1.157   1.301   1.323   1.340   1.412   1.474   1.516
 67 A'   25 A"   26 A"   68 A'   69 A'   27 A"   70 A'   71 A'                 
  1.565   1.643   1.703   1.839   1.936   1.952   2.021   2.102
 72 A'   28 A"   73 A'   74 A'   75 A'   29 A"   30 A"   76 A'                 
  2.216   2.254   2.295   2.442   2.461   2.617   2.656   2.662
 77 A'   31 A"   78 A'   79 A'   80 A'   81 A'   82 A'   32 A"                 
  2.817   2.831   3.002   3.199   3.482   3.908   3.958   3.982
 83 A'   33 A"   84 A'   85 A'   86 A'   87 A'   34 A"   88 A'                 
  4.005   4.086   4.228   4.400   5.989   6.034   6.073   9.715
 35 A"   89 A'   90 A'   91 A'   36 A"   92 A'   93 A'   94 A'                 
 23.540  24.183  25.796  25.890  26.323  27.845  28.333  28.367
 95 A'   96 A'   37 A"   97 A'   98 A'   99 A'   38 A"  100 A'                 
 28.381  28.530  28.540  28.550  28.586  28.675 127.878 127.904
101 A'   39 A"  102 A'   40 A"  103 A'  104 A'   41 A"  105 A'                 
127.928 151.643 215.6961901.805
106 A'  107 A'  108 A'  109 A'                                                 
 --------------------------------------------------------------

          Ground-State Mulliken Net Atomic Charges

     Atom                 Charge (a.u.)
  ----------------------------------------
      1 I                     0.068709
      2 C                    -0.257982
      3 H                     0.163503
      4 C                    -0.278843
      5 H                     0.172998
      6 Cl                    0.131614
  ----------------------------------------
  Sum of atomic charges =     0.000000

 -----------------------------------------------------------------
                    Cartesian Multipole Moments
 -----------------------------------------------------------------
    Charge (ESU x 10^10)
                 0.0000
    Dipole Moment (Debye)
         X       0.3422      Y      -0.0849      Z       0.0000
       Tot       0.3525
    Quadrupole Moments (Debye-Ang)
        XX     -54.9877     XY      -0.2614     YY     -50.8650
        XZ      -0.0000     YZ       0.0000     ZZ     -55.4049
    Octopole Moments (Debye-Ang^2)
       XXX      69.1332    XXY      -2.4600    XYY      13.3838
       YYY      -0.2903    XXZ       0.0000    XYZ       0.0000
       YYZ       0.0000    XZZ      18.1682    YZZ      -0.4406
       ZZZ       0.0000
    Hexadecapole Moments (Debye-Ang^3)
      XXXX   -1307.6569   XXXY     -16.8960   XXYY    -240.6630
      XYYY      -0.6891   YYYY     -92.5184   XXXZ      -0.0000
      XXYZ      -0.0000   XYYZ      -0.0000   YYYZ      -0.0000
      XXZZ    -242.8607   XYZZ      -0.6446   YYZZ     -29.6916
      XZZZ      -0.0000   YZZZ       0.0000   ZZZZ     -72.9119
 -----------------------------------------------------------------
 Calculating analytic gradient of the SCF energy
 Gradient of SCF Energy
            1           2           3           4           5           6
    1   0.0000699  -0.0001224  -0.0000981   0.0003853   0.0001737  -0.0004084
    2  -0.0016151   0.0019264   0.0004836  -0.0001565  -0.0004661  -0.0001723
    3   0.0000000   0.0000000  -0.0000000   0.0000000  -0.0000000   0.0000000
 Max gradient component =       1.926E-03
 RMS gradient           =       6.324E-04
 Gradient time:  CPU 5.40 s  wall 5.41 s
 Geometry Optimization Parameters
   NAtoms,    NIC,     NZ,  NCons,   NDum,   NFix, NCnnct, MaxDiis
        6      27       6       0       0       0       0       0


** GEOMETRY OPTIMIZATION IN DELOCALIZED INTERNAL COORDINATES **
   Searching for a Minimum

   Optimization Cycle:   1

                       Coordinates (Angstroms)
     ATOM                X               Y               Z
      1  I         1.3705442854   -0.0212455592    0.0000000000
      2  C        -0.6748489101    0.5188965211    0.0000000000
      3  H        -0.8613881503    1.5836263125    0.0000000000
      4  C        -1.6251207851   -0.4031866718    0.0000000000
      5  H        -1.4528691683   -1.4704669212    0.0000000000
      6  Cl       -3.3249865668    0.0187409500    0.0000000000
   Point Group: cs    Number of degrees of freedom:     9


   Energy is  -7457.153786737


 Attempting to Generate Delocalized Internal Coordinates

  9 Hessian modes will be used to form the next step
  Hessian Eigenvalues:
     0.114271    0.160000    0.160000    0.220000    0.220000    0.303476
     0.358628    0.358801    0.609199

 Minimum Search - Taking Simple RFO Step
 Searching for Lamda that Minimizes Along All modes
 Value Taken    Lamda =  -0.00009106
 Step Taken.  Stepsize is  0.020431

                             Maximum     Tolerance    Cnvgd?
         Gradient           0.003995      0.000300      NO
         Displacement       0.018179      0.001200      NO
         Energy change     *********      0.000001      NO


 New Cartesian Coordinates Obtained by Inverse Iteration

 Displacement from previous Coordinates is:  0.051040
 ----------------------------------------------------------------
             Standard Nuclear Orientation (Angstroms)
    I     Atom           X                Y                Z
 ----------------------------------------------------------------
    1      I       1.3767107636    -0.0051512638     0.0000000000
    2      C      -0.6729260454     0.5107709742     0.0000000000
    3      H      -0.8624804375     1.5741502201     0.0000000000
    4      C      -1.6260716989    -0.4076827197     0.0000000000
    5      H      -1.4624260589    -1.4754940642     0.0000000000
    6      Cl     -3.3214758182     0.0297714848     0.0000000000
 ----------------------------------------------------------------
 Molecular Point Group                 Cs    NOp =  2
 Largest Abelian Subgroup              Cs    NOp =  2
 Nuclear Repulsion Energy =   336.8092164585 hartrees
 There are       42 alpha and       42 beta electrons
 Applying Cartesian multipole field
    Component          Value
    ---------          -----
     (2,0,0)        1.00000E-11
     (0,2,0)        2.00000E-11
     (0,0,2)       -3.00000E-11
 Nucleus-field energy     =     0.0000000116 hartrees
 Requested basis set is 6-311++G(d,p)
 There are 59 shells and 150 basis functions
 A cutoff of  1.0D-11 yielded   1516 shell pairs
 There are     10254 function pairs (     11386 Cartesian)
 Smallest overlap matrix eigenvalue = 8.46E-05
 Guess MOs from SCF MO coefficient file

 -----------------------------------------------------------------------
  General SCF calculation program by
  Eric Jon Sundstrom, Paul Horn, Yuezhi Mao, Dmitri Zuev, Alec White,
  David Stuck, Shaama M.S., Shane Yost, Joonho Lee, David Small,
  Daniel Levine, Susi Lehtola, Hugh Burton, Evgeny Epifanovsky
 -----------------------------------------------------------------------
 Exchange:     0.2000 Hartree-Fock + 0.0800 Slater + 0.7200 B88
 Correlation:  0.1900 VWN1RPA + 0.8100 LYP
 Using SG-1 standard quadrature grid
 A restricted SCF calculation will be
 performed using DIIS
 SCF converges when DIIS error is below 1.0e-08
 ---------------------------------------
  Cycle       Energy         DIIS error
 ---------------------------------------
    1   -7457.1537687757      1.29e-04  
    2   -7457.1538436034      2.81e-05  
    3   -7457.1538441891      2.66e-05  
    4   -7457.1538462393      1.16e-05  
    5   -7457.1538466159      2.09e-06  
    6   -7457.1538466249      1.21e-06  
    7   -7457.1538466291      1.65e-07  
    8   -7457.1538466292      6.21e-08  
    9   -7457.1538466292      7.82e-09  Convergence criterion met
 ---------------------------------------
 SCF time:   CPU 14.32s  wall 14.00s 
 SCF   energy in the final basis set =    -7457.1538466292
 Total energy in the final basis set =    -7457.1538466292

 --------------------------------------------------------------
             Orbital Energies (a.u.) and Symmetries
 --------------------------------------------------------------

 Alpha MOs, Restricted
 -- Occupied --                  
******* -176.31 -165.72 -165.72 -165.72 -101.57  -35.81  -31.30
  1 A'    2 A'    3 A'    1 A"    4 A'    5 A'    6 A'    7 A'                 
-31.298 -31.298 -22.954 -22.953 -22.953 -22.949 -22.949 -10.257
  2 A"    8 A'    9 A'    3 A"   10 A'   11 A'    4 A"   12 A'                 
-10.240  -9.487  -7.251  -7.242  -7.241  -6.360  -4.772  -4.757
 13 A'   14 A'   15 A'    5 A"   16 A'   17 A'   18 A'    6 A"                 
 -4.757  -2.038  -2.033  -2.033  -2.021  -2.021  -0.894  -0.787
 19 A'   20 A'   21 A'    7 A"   22 A'    8 A"   23 A'   24 A'                 
 -0.664  -0.595  -0.488  -0.474  -0.391  -0.378  -0.333  -0.319
 25 A'   26 A'   27 A'   28 A'    9 A"   29 A'   30 A'   10 A"                 
 -0.282  -0.257
 31 A'   11 A"                                                                 
 -- Virtual --                   
 -0.059  -0.040  -0.006   0.011   0.014   0.042   0.059   0.078
 32 A'   12 A"   33 A'   34 A'   35 A'   36 A'   13 A"   37 A'                 
  0.088   0.095   0.097   0.103   0.119   0.129   0.135   0.141
 38 A'   39 A'   14 A"   15 A"   40 A'   41 A'   42 A'   43 A'                 
  0.163   0.183   0.204   0.228   0.228   0.300   0.318   0.384
 44 A'   45 A'   46 A'   47 A'   16 A"   48 A'   49 A'   50 A'                 
  0.399   0.403   0.411   0.427   0.453   0.456   0.469   0.470
 17 A"   18 A"   51 A'   52 A'   19 A"   53 A'   54 A'   55 A'                 
  0.531   0.560   0.587   0.600   0.642   0.688   0.696   0.755
 20 A"   56 A'   21 A"   57 A'   58 A'   59 A'   60 A'   61 A'                 
  0.772   0.785   0.847   0.869   0.894   0.914   1.039   1.047
 62 A'   22 A"   23 A"   63 A'   64 A'   65 A'   66 A'   24 A"                 
  1.101   1.157   1.302   1.324   1.340   1.413   1.473   1.517
 67 A'   25 A"   26 A"   68 A'   69 A'   27 A"   70 A'   71 A'                 
  1.564   1.644   1.705   1.840   1.937   1.953   2.021   2.103
 72 A'   28 A"   73 A'   74 A'   75 A'   29 A"   30 A"   76 A'                 
  2.217   2.254   2.295   2.442   2.462   2.618   2.656   2.662
 77 A'   31 A"   78 A'   79 A'   80 A'   81 A'   82 A'   32 A"                 
  2.816   2.832   3.005   3.199   3.483   3.909   3.957   3.981
 83 A'   33 A"   84 A'   85 A'   86 A'   87 A'   34 A"   88 A'                 
  4.005   4.087   4.228   4.401   5.989   6.033   6.074   9.715
 35 A"   89 A'   90 A'   91 A'   36 A"   92 A'   93 A'   94 A'                 
 23.541  24.185  25.796  25.891  26.323  27.845  28.333  28.367
 95 A'   96 A'   37 A"   97 A'   98 A'   99 A'   38 A"  100 A'                 
 28.381  28.530  28.540  28.550  28.586  28.676 127.878 127.904
101 A'   39 A"  102 A'   40 A"  103 A'  104 A'   41 A"  105 A'                 
127.928 151.643 215.6951901.805
106 A'  107 A'  108 A'  109 A'                                                 

 Beta MOs, Restricted
 -- Occupied --                  
******* -176.31 -165.72 -165.72 -165.72 -101.57  -35.81  -31.30
  1 A'    2 A'    3 A'    1 A"    4 A'    5 A'    6 A'    7 A'                 
-31.298 -31.298 -22.954 -22.953 -22.953 -22.949 -22.949 -10.257
  2 A"    8 A'    9 A'    3 A"   10 A'   11 A'    4 A"   12 A'                 
-10.240  -9.487  -7.251  -7.242  -7.241  -6.360  -4.772  -4.757
 13 A'   14 A'   15 A'    5 A"   16 A'   17 A'   18 A'    6 A"                 
 -4.757  -2.038  -2.033  -2.033  -2.021  -2.021  -0.894  -0.787
 19 A'   20 A'   21 A'    7 A"   22 A'    8 A"   23 A'   24 A'                 
 -0.664  -0.595  -0.488  -0.474  -0.391  -0.378  -0.333  -0.319
 25 A'   26 A'   27 A'   28 A'    9 A"   29 A'   30 A'   10 A"                 
 -0.282  -0.257
 31 A'   11 A"                                                                 
 -- Virtual --                   
 -0.059  -0.040  -0.006   0.011   0.014   0.042   0.059   0.078
 32 A'   12 A"   33 A'   34 A'   35 A'   36 A'   13 A"   37 A'                 
  0.088   0.095   0.097   0.103   0.119   0.129   0.135   0.141
 38 A'   39 A'   14 A"   15 A"   40 A'   41 A'   42 A'   43 A'                 
  0.163   0.183   0.204   0.228   0.228   0.300   0.318   0.384
 44 A'   45 A'   46 A'   47 A'   16 A"   48 A'   49 A'   50 A'                 
  0.399   0.403   0.411   0.427   0.453   0.456   0.469   0.470
 17 A"   18 A"   51 A'   52 A'   19 A"   53 A'   54 A'   55 A'                 
  0.531   0.560   0.587   0.600   0.642   0.688   0.696   0.755
 20 A"   56 A'   21 A"   57 A'   58 A'   59 A'   60 A'   61 A'                 
  0.772   0.785   0.847   0.869   0.894   0.914   1.039   1.047
 62 A'   22 A"   23 A"   63 A'   64 A'   65 A'   66 A'   24 A"                 
  1.101   1.157   1.302   1.324   1.340   1.413   1.473   1.517
 67 A'   25 A"   26 A"   68 A'   69 A'   27 A"   70 A'   71 A'                 
  1.564   1.644   1.705   1.840   1.937   1.953   2.021   2.103
 72 A'   28 A"   73 A'   74 A'   75 A'   29 A"   30 A"   76 A'                 
  2.217   2.254   2.295   2.442   2.462   2.618   2.656   2.662
 77 A'   31 A"   78 A'   79 A'   80 A'   81 A'   82 A'   32 A"                 
  2.816   2.832   3.005   3.199   3.483   3.909   3.957   3.981
 83 A'   33 A"   84 A'   85 A'   86 A'   87 A'   34 A"   88 A'                 
  4.005   4.087   4.228   4.401   5.989   6.033   6.074   9.715
 35 A"   89 A'   90 A'   91 A'   36 A"   92 A'   93 A'   94 A'                 
 23.541  24.185  25.796  25.891  26.323  27.845  28.333  28.367
 95 A'   96 A'   37 A"   97 A'   98 A'   99 A'   38 A"  100 A'                 
 28.381  28.530  28.540  28.550  28.586  28.676 127.878 127.904
101 A'   39 A"  102 A'   40 A"  103 A'  104 A'   41 A"  105 A'                 
127.928 151.643 215.6951901.805
106 A'  107 A'  108 A'  109 A'                                                 
 --------------------------------------------------------------

          Ground-State Mulliken Net Atomic Charges

     Atom                 Charge (a.u.)
  ----------------------------------------
      1 I                     0.070132
      2 C                    -0.261740
      3 H                     0.163042
      4 C                    -0.274796
      5 H                     0.173991
      6 Cl                    0.129370
  ----------------------------------------
  Sum of atomic charges =     0.000000

 -----------------------------------------------------------------
                    Cartesian Multipole Moments
 -----------------------------------------------------------------
    Charge (ESU x 10^10)
                 0.0000
    Dipole Moment (Debye)
         X       0.3467      Y      -0.0996      Z       0.0000
       Tot       0.3607
    Quadrupole Moments (Debye-Ang)
        XX     -54.9470     XY      -0.1969     YY     -50.8909
        XZ       0.0000     YZ       0.0000     ZZ     -55.3953
    Octopole Moments (Debye-Ang^2)
       XXX      68.6794    XXY      -2.8347    XYY      13.0566
       YYY      -1.9859    XXZ      -0.0000    XYZ      -0.0000
       YYZ       0.0000    XZZ      17.9590    YZZ      -0.9687
       ZZZ       0.0000
    Hexadecapole Moments (Debye-Ang^3)
      XXXX   -1308.6941   XXXY     -17.4503   XXYY    -240.7703
      XYYY      -1.2805   YYYY     -92.3956   XXXZ       0.0000
      XXYZ       0.0000   XYYZ       0.0000   YYYZ       0.0000
      XXZZ    -243.0462   XYZZ      -0.9011   YYZZ     -29.6483
      XZZZ       0.0000   YZZZ       0.0000   ZZZZ     -72.8858
 -----------------------------------------------------------------
 Calculating analytic gradient of the SCF energy
 Gradient of SCF Energy
            1           2           3           4           5           6
    1  -0.0003836   0.0001273   0.0001272   0.0001087  -0.0000535   0.0000738
    2  -0.0006134   0.0008625  -0.0001382  -0.0002693   0.0000600   0.0000984
    3   0.0000000  -0.0000000  -0.0000000  -0.0000000   0.0000000  -0.0000000
 Max gradient component =       8.625E-04
 RMS gradient           =       2.813E-04
 Gradient time:  CPU 5.40 s  wall 5.41 s
 Geometry Optimization Parameters
   NAtoms,    NIC,     NZ,  NCons,   NDum,   NFix, NCnnct, MaxDiis
        6      27       6       0       0       0       0       0

 Cartesian Hessian Update
 Hessian Updated using BFGS Update


** GEOMETRY OPTIMIZATION IN DELOCALIZED INTERNAL COORDINATES **
   Searching for a Minimum

   Optimization Cycle:   2

                       Coordinates (Angstroms)
     ATOM                X               Y               Z
      1  I         1.3767107636   -0.0051512638    0.0000000000
      2  C        -0.6729260454    0.5107709742    0.0000000000
      3  H        -0.8624804375    1.5741502201    0.0000000000
      4  C        -1.6260716989   -0.4076827197    0.0000000000
      5  H        -1.4624260589   -1.4754940642    0.0000000000
      6  Cl       -3.3214758182    0.0297714848    0.0000000000
   Point Group: cs    Number of degrees of freedom:     9


   Energy is  -7457.153846629

 Hessian Updated using BFGS Update

  9 Hessian modes will be used to form the next step
  Hessian Eigenvalues:
     0.114598    0.143787    0.160046    0.162268    0.222170    0.305041
     0.358622    0.364638    0.609783

 Minimum Search - Taking Simple RFO Step
 Searching for Lamda that Minimizes Along All modes
 Value Taken    Lamda =  -0.00001776
 Step Taken.  Stepsize is  0.011579

                             Maximum     Tolerance    Cnvgd?
         Gradient           0.001313      0.000300      NO
         Displacement       0.009802      0.001200      NO
         Energy change     -0.000060      0.000001      NO


 New Cartesian Coordinates Obtained by Inverse Iteration

 Displacement from previous Coordinates is:  0.028039
 ----------------------------------------------------------------
             Standard Nuclear Orientation (Angstroms)
    I     Atom           X                Y                Z
 ----------------------------------------------------------------
    1      I       1.3826609544     0.0032123082     0.0000000000
    2      C      -0.6719487485     0.5064020691     0.0000000000
    3      H      -0.8632753140     1.5696646790     0.0000000000
    4      C      -1.6271586320    -0.4097696838     0.0000000000
    5      H      -1.4680821122    -1.4782537579     0.0000000000
    6      Cl     -3.3208654431     0.0351090167     0.0000000000
 ----------------------------------------------------------------
 Molecular Point Group                 Cs    NOp =  2
 Largest Abelian Subgroup              Cs    NOp =  2
 Nuclear Repulsion Energy =   336.4539124568 hartrees
 There are       42 alpha and       42 beta electrons
 Applying Cartesian multipole field
    Component          Value
    ---------          -----
     (2,0,0)        1.00000E-11
     (0,2,0)        2.00000E-11
     (0,0,2)       -3.00000E-11
 Nucleus-field energy     =     0.0000000116 hartrees
 Requested basis set is 6-311++G(d,p)
 There are 59 shells and 150 basis functions
 A cutoff of  1.0D-11 yielded   1516 shell pairs
 There are     10254 function pairs (     11386 Cartesian)
 Smallest overlap matrix eigenvalue = 8.42E-05
 Guess MOs from SCF MO coefficient file

 -----------------------------------------------------------------------
  General SCF calculation program by
  Eric Jon Sundstrom, Paul Horn, Yuezhi Mao, Dmitri Zuev, Alec White,
  David Stuck, Shaama M.S., Shane Yost, Joonho Lee, David Small,
  Daniel Levine, Susi Lehtola, Hugh Burton, Evgeny Epifanovsky
 -----------------------------------------------------------------------
 Exchange:     0.2000 Hartree-Fock + 0.0800 Slater + 0.7200 B88
 Correlation:  0.1900 VWN1RPA + 0.8100 LYP
 Using SG-1 standard quadrature grid
 A restricted SCF calculation will be
 performed using DIIS
 SCF converges when DIIS error is below 1.0e-08
 ---------------------------------------
  Cycle       Energy         DIIS error
 ---------------------------------------
    1   -7457.1538332680      6.98e-05  
    2   -7457.1538541518      1.70e-05  
    3   -7457.1538541229      1.83e-05  
    4   -7457.1538550038      6.69e-06  
    5   -7457.1538551429      1.13e-06  
    6   -7457.1538551456      6.85e-07  
    7   -7457.1538551470      8.63e-08  
    8   -7457.1538551470      2.58e-08  
    9   -7457.1538551470      4.77e-09  Convergence criterion met
 ---------------------------------------
 SCF time:   CPU 14.28s  wall 14.00s 
 SCF   energy in the final basis set =    -7457.1538551470
 Total energy in the final basis set =    -7457.1538551470

 --------------------------------------------------------------
             Orbital Energies (a.u.) and Symmetries
 --------------------------------------------------------------

 Alpha MOs, Restricted
 -- Occupied --                  
******* -176.31 -165.72 -165.72 -165.72 -101.57  -35.81  -31.30
  1 A'    2 A'    3 A'    1 A"    4 A'    5 A'    6 A'    7 A'                 
-31.298 -31.298 -22.954 -22.953 -22.953 -22.949 -22.949 -10.257
  2 A"    8 A'    9 A'    3 A"   10 A'   11 A'    4 A"   12 A'                 
-10.240  -9.487  -7.251  -7.242  -7.241  -6.360  -4.772  -4.758
 13 A'   14 A'   15 A'    5 A"   16 A'   17 A'   18 A'    6 A"                 
 -4.757  -2.038  -2.033  -2.033  -2.021  -2.021  -0.894  -0.787
 19 A'   20 A'   21 A'    7 A"   22 A'    8 A"   23 A'   24 A'                 
 -0.665  -0.594  -0.488  -0.474  -0.390  -0.377  -0.333  -0.319
 25 A'   26 A'   27 A'   28 A'    9 A"   29 A'   30 A'   10 A"                 
 -0.282  -0.257
 31 A'   11 A"                                                                 
 -- Virtual --                   
 -0.060  -0.040  -0.006   0.011   0.014   0.043   0.059   0.078
 32 A'   12 A"   33 A'   34 A'   35 A'   36 A'   13 A"   37 A'                 
  0.088   0.095   0.097   0.103   0.119   0.130   0.134   0.141
 38 A'   39 A'   14 A"   15 A"   40 A'   41 A'   42 A'   43 A'                 
  0.163   0.184   0.204   0.227   0.228   0.300   0.318   0.384
 44 A'   45 A'   46 A'   47 A'   16 A"   48 A'   49 A'   50 A'                 
  0.399   0.403   0.411   0.427   0.453   0.456   0.468   0.470
 17 A"   18 A"   51 A'   52 A'   19 A"   53 A'   54 A'   55 A'                 
  0.531   0.560   0.588   0.600   0.642   0.687   0.695   0.755
 20 A"   56 A'   21 A"   57 A'   58 A'   59 A'   60 A'   61 A'                 
  0.772   0.785   0.847   0.870   0.894   0.914   1.039   1.048
 62 A'   22 A"   23 A"   63 A'   64 A'   65 A'   66 A'   24 A"                 
  1.101   1.157   1.301   1.324   1.340   1.413   1.473   1.517
 67 A'   25 A"   26 A"   68 A'   69 A'   27 A"   70 A'   71 A'                 
  1.563   1.644   1.705   1.840   1.936   1.953   2.021   2.104
 72 A'   28 A"   73 A'   74 A'   75 A'   29 A"   30 A"   76 A'                 
  2.217   2.254   2.295   2.442   2.462   2.618   2.656   2.662
 77 A'   31 A"   78 A'   79 A'   80 A'   81 A'   82 A'   32 A"                 
  2.814   2.832   3.006   3.198   3.483   3.910   3.957   3.980
 83 A'   33 A"   84 A'   85 A'   86 A'   87 A'   34 A"   88 A'                 
  4.005   4.086   4.229   4.401   5.989   6.033   6.074   9.714
 35 A"   89 A'   90 A'   91 A'   36 A"   92 A'   93 A'   94 A'                 
 23.541  24.185  25.796  25.891  26.323  27.845  28.333  28.366
 95 A'   96 A'   37 A"   97 A'   98 A'   99 A'   38 A"  100 A'                 
 28.381  28.530  28.539  28.550  28.586  28.676 127.878 127.904
101 A'   39 A"  102 A'   40 A"  103 A'  104 A'   41 A"  105 A'                 
127.928 151.643 215.6951901.805
106 A'  107 A'  108 A'  109 A'                                                 

 Beta MOs, Restricted
 -- Occupied --                  
******* -176.31 -165.72 -165.72 -165.72 -101.57  -35.81  -31.30
  1 A'    2 A'    3 A'    1 A"    4 A'    5 A'    6 A'    7 A'                 
-31.298 -31.298 -22.954 -22.953 -22.953 -22.949 -22.949 -10.257
  2 A"    8 A'    9 A'    3 A"   10 A'   11 A'    4 A"   12 A'                 
-10.240  -9.487  -7.251  -7.242  -7.241  -6.360  -4.772  -4.758
 13 A'   14 A'   15 A'    5 A"   16 A'   17 A'   18 A'    6 A"                 
 -4.757  -2.038  -2.033  -2.033  -2.021  -2.021  -0.894  -0.787
 19 A'   20 A'   21 A'    7 A"   22 A'    8 A"   23 A'   24 A'                 
 -0.665  -0.594  -0.488  -0.474  -0.390  -0.377  -0.333  -0.319
 25 A'   26 A'   27 A'   28 A'    9 A"   29 A'   30 A'   10 A"                 
 -0.282  -0.257
 31 A'   11 A"                                                                 
 -- Virtual --                   
 -0.060  -0.040  -0.006   0.011   0.014   0.043   0.059   0.078
 32 A'   12 A"   33 A'   34 A'   35 A'   36 A'   13 A"   37 A'                 
  0.088   0.095   0.097   0.103   0.119   0.130   0.134   0.141
 38 A'   39 A'   14 A"   15 A"   40 A'   41 A'   42 A'   43 A'                 
  0.163   0.184   0.204   0.227   0.228   0.300   0.318   0.384
 44 A'   45 A'   46 A'   47 A'   16 A"   48 A'   49 A'   50 A'                 
  0.399   0.403   0.411   0.427   0.453   0.456   0.468   0.470
 17 A"   18 A"   51 A'   52 A'   19 A"   53 A'   54 A'   55 A'                 
  0.531   0.560   0.588   0.600   0.642   0.687   0.695   0.755
 20 A"   56 A'   21 A"   57 A'   58 A'   59 A'   60 A'   61 A'                 
  0.772   0.785   0.847   0.870   0.894   0.914   1.039   1.048
 62 A'   22 A"   23 A"   63 A'   64 A'   65 A'   66 A'   24 A"                 
  1.101   1.157   1.301   1.324   1.340   1.413   1.473   1.517
 67 A'   25 A"   26 A"   68 A'   69 A'   27 A"   70 A'   71 A'                 
  1.563   1.644   1.705   1.840   1.936   1.953   2.021   2.104
 72 A'   28 A"   73 A'   74 A'   75 A'   29 A"   30 A"   76 A'                 
  2.217   2.254   2.295   2.442   2.462   2.618   2.656   2.662
 77 A'   31 A"   78 A'   79 A'   80 A'   81 A'   82 A'   32 A"                 
  2.814   2.832   3.006   3.198   3.483   3.910   3.957   3.980
 83 A'   33 A"   84 A'   85 A'   86 A'   87 A'   34 A"   88 A'                 
  4.005   4.086   4.229   4.401   5.989   6.033   6.074   9.714
 35 A"   89 A'   90 A'   91 A'   36 A"   92 A'   93 A'   94 A'                 
 23.541  24.185  25.796  25.891  26.323  27.845  28.333  28.366
 95 A'   96 A'   37 A"   97 A'   98 A'   99 A'   38 A"  100 A'                 
 28.381  28.530  28.539  28.550  28.586  28.676 127.878 127.904
101 A'   39 A"  102 A'   40 A"  103 A'  104 A'   41 A"  105 A'                 
127.928 151.643 215.6951901.805
106 A'  107 A'  108 A'  109 A'                                                 
 --------------------------------------------------------------

          Ground-State Mulliken Net Atomic Charges

     Atom                 Charge (a.u.)
  ----------------------------------------
      1 I                     0.070478
      2 C                    -0.262628
      3 H                     0.162696
      4 C                    -0.273527
      5 H                     0.174482
      6 Cl                    0.128498
  ----------------------------------------
  Sum of atomic charges =     0.000000

 -----------------------------------------------------------------
                    Cartesian Multipole Moments
 -----------------------------------------------------------------
    Charge (ESU x 10^10)
                 0.0000
    Dipole Moment (Debye)
         X       0.3481      Y      -0.1071      Z      -0.0000
       Tot       0.3642
    Quadrupole Moments (Debye-Ang)
        XX     -54.9134     XY      -0.1626     YY     -50.9087
        XZ       0.0000     YZ       0.0000     ZZ     -55.3977
    Octopole Moments (Debye-Ang^2)
       XXX      68.2735    XXY      -3.0293    XYY      12.8271
       YYY      -2.8576    XXZ      -0.0000    XYZ      -0.0000
       YYZ       0.0000    XZZ      17.7929    YZZ      -1.2403
       ZZZ      -0.0000
    Hexadecapole Moments (Debye-Ang^3)
      XXXX   -1310.9017   XXXY     -17.7614   XXYY    -241.1714
      XYYY      -1.6497   YYYY     -92.3829   XXXZ       0.0000
      XXYZ       0.0000   XYYZ       0.0000   YYYZ       0.0000
      XXZZ    -243.4856   XYZZ      -1.0526   YYZZ     -29.6404
      XZZZ       0.0000   YZZZ       0.0000   ZZZZ     -72.8926
 -----------------------------------------------------------------
 Calculating analytic gradient of the SCF energy
 Gradient of SCF Energy
            1           2           3           4           5           6
    1   0.0000630   0.0001832   0.0000694  -0.0002402  -0.0001230   0.0000476
    2  -0.0002453   0.0000644  -0.0000691  -0.0000222   0.0000651   0.0002070
    3   0.0000000  -0.0000000   0.0000000   0.0000000   0.0000000  -0.0000000
 Max gradient component =       2.453E-04
 RMS gradient           =       1.140E-04
 Gradient time:  CPU 5.40 s  wall 5.40 s
 Geometry Optimization Parameters
   NAtoms,    NIC,     NZ,  NCons,   NDum,   NFix, NCnnct, MaxDiis
        6      27       6       0       0       0       0       0

 Cartesian Hessian Update
 Hessian Updated using BFGS Update


** GEOMETRY OPTIMIZATION IN DELOCALIZED INTERNAL COORDINATES **
   Searching for a Minimum

   Optimization Cycle:   3

                       Coordinates (Angstroms)
     ATOM                X               Y               Z
      1  I         1.3826609544    0.0032123082    0.0000000000
      2  C        -0.6719487485    0.5064020691    0.0000000000
      3  H        -0.8632753140    1.5696646790    0.0000000000
      4  C        -1.6271586320   -0.4097696838    0.0000000000
      5  H        -1.4680821122   -1.4782537579    0.0000000000
      6  Cl       -3.3208654431    0.0351090167    0.0000000000
   Point Group: cs    Number of degrees of freedom:     9


   Energy is  -7457.153855147

 Hessian Updated using BFGS Update

  9 Hessian modes will be used to form the next step
  Hessian Eigenvalues:
     0.119407    0.137826    0.160282    0.169737    0.222175    0.304919
     0.358630    0.364353    0.610322

 Minimum Search - Taking Simple RFO Step
 Searching for Lamda that Minimizes Along All modes
 Value Taken    Lamda =   0.00000000
 Step Taken.  Stepsize is  0.001012

                             Maximum     Tolerance    Cnvgd?
         Gradient           0.000114      0.000300     YES
         Displacement       0.000519      0.001200     YES
         Energy change     -0.000009      0.000001      NO


                       Distance Matrix (Angstroms)
             I (  1)   C (  2)   H (  3)   C (  4)   H (  5)
   C (  2)  2.115330
   H (  3)  2.738248  1.080339
   C (  4)  3.038020  1.323555  2.121716
   H (  5)  3.212706  2.138384  3.107346  1.080261
   Cl(  6)  4.703635  2.690516  2.897345  1.751160  2.392294

 Final energy is   -7457.1538551469857     


 ******************************
 **  OPTIMIZATION CONVERGED  **
 ******************************

                       Coordinates (Angstroms)
     ATOM                X               Y               Z
      1  I         1.3826609544    0.0032123082    0.0000000000
      2  C        -0.6719487485    0.5064020691    0.0000000000
      3  H        -0.8632753140    1.5696646790    0.0000000000
      4  C        -1.6271586320   -0.4097696838    0.0000000000
      5  H        -1.4680821122   -1.4782537579    0.0000000000
      6  Cl       -3.3208654431    0.0351090167    0.0000000000

Z-matrix Print:
$molecule
0 1
I 
C  1 2.115330
H  2 1.080339 1 113.962117
C  2 1.323555 1 122.433738 3 -180.000000 0
H  4 1.080261 2 125.336921 1 -0.000000 0
Cl 4 1.751160 2 121.477865 1 -180.000000 0
$end


 --------------------------------------------------------------
             Orbital Energies (a.u.) and Symmetries
 --------------------------------------------------------------

 Alpha MOs, Restricted
 -- Occupied --                  
******* -176.31 -165.72 -165.72 -165.72 -101.57  -35.81  -31.30
  1 A'    2 A'    3 A'    1 A"    4 A'    5 A'    6 A'    7 A'                 
-31.298 -31.298 -22.954 -22.953 -22.953 -22.949 -22.949 -10.257
  2 A"    8 A'    9 A'    3 A"   10 A'   11 A'    4 A"   12 A'                 
-10.240  -9.487  -7.251  -7.242  -7.241  -6.360  -4.772  -4.758
 13 A'   14 A'   15 A'    5 A"   16 A'   17 A'   18 A'    6 A"                 
 -4.757  -2.038  -2.033  -2.033  -2.021  -2.021  -0.894  -0.787
 19 A'   20 A'   21 A'    7 A"   22 A'    8 A"   23 A'   24 A'                 
 -0.665  -0.594  -0.488  -0.474  -0.390  -0.377  -0.333  -0.319
 25 A'   26 A'   27 A'   28 A'    9 A"   29 A'   30 A'   10 A"                 
 -0.282  -0.257
 31 A'   11 A"                                                                 
 -- Virtual --                   
 -0.060  -0.040  -0.006   0.011   0.014   0.043   0.059   0.078
 32 A'   12 A"   33 A'   34 A'   35 A'   36 A'   13 A"   37 A'                 
  0.088   0.095   0.097   0.103   0.119   0.130   0.134   0.141
 38 A'   39 A'   14 A"   15 A"   40 A'   41 A'   42 A'   43 A'                 
  0.163   0.184   0.204   0.227   0.228   0.300   0.318   0.384
 44 A'   45 A'   46 A'   47 A'   16 A"   48 A'   49 A'   50 A'                 
  0.399   0.403   0.411   0.427   0.453   0.456   0.468   0.470
 17 A"   18 A"   51 A'   52 A'   19 A"   53 A'   54 A'   55 A'                 
  0.531   0.560   0.588   0.600   0.642   0.687   0.695   0.755
 20 A"   56 A'   21 A"   57 A'   58 A'   59 A'   60 A'   61 A'                 
  0.772   0.785   0.847   0.870   0.894   0.914   1.039   1.048
 62 A'   22 A"   23 A"   63 A'   64 A'   65 A'   66 A'   24 A"                 
  1.101   1.157   1.301   1.324   1.340   1.413   1.473   1.517
 67 A'   25 A"   26 A"   68 A'   69 A'   27 A"   70 A'   71 A'                 
  1.563   1.644   1.705   1.840   1.936   1.953   2.021   2.104
 72 A'   28 A"   73 A'   74 A'   75 A'   29 A"   30 A"   76 A'                 
  2.217   2.254   2.295   2.442   2.462   2.618   2.656   2.662
 77 A'   31 A"   78 A'   79 A'   80 A'   81 A'   82 A'   32 A"                 
  2.814   2.832   3.006   3.198   3.483   3.910   3.957   3.980
 83 A'   33 A"   84 A'   85 A'   86 A'   87 A'   34 A"   88 A'                 
  4.005   4.086   4.229   4.401   5.989   6.033   6.074   9.714
 35 A"   89 A'   90 A'   91 A'   36 A"   92 A'   93 A'   94 A'                 
 23.541  24.185  25.796  25.891  26.323  27.845  28.333  28.366
 95 A'   96 A'   37 A"   97 A'   98 A'   99 A'   38 A"  100 A'                 
 28.381  28.530  28.539  28.550  28.586  28.676 127.878 127.904
101 A'   39 A"  102 A'   40 A"  103 A'  104 A'   41 A"  105 A'                 
127.928 151.643 215.6951901.805
106 A'  107 A'  108 A'  109 A'                                                 

 Beta MOs, Restricted
 -- Occupied --                  
******* -176.31 -165.72 -165.72 -165.72 -101.57  -35.81  -31.30
  1 A'    2 A'    3 A'    1 A"    4 A'    5 A'    6 A'    7 A'                 
-31.298 -31.298 -22.954 -22.953 -22.953 -22.949 -22.949 -10.257
  2 A"    8 A'    9 A'    3 A"   10 A'   11 A'    4 A"   12 A'                 
-10.240  -9.487  -7.251  -7.242  -7.241  -6.360  -4.772  -4.758
 13 A'   14 A'   15 A'    5 A"   16 A'   17 A'   18 A'    6 A"                 
 -4.757  -2.038  -2.033  -2.033  -2.021  -2.021  -0.894  -0.787
 19 A'   20 A'   21 A'    7 A"   22 A'    8 A"   23 A'   24 A'                 
 -0.665  -0.594  -0.488  -0.474  -0.390  -0.377  -0.333  -0.319
 25 A'   26 A'   27 A'   28 A'    9 A"   29 A'   30 A'   10 A"                 
 -0.282  -0.257
 31 A'   11 A"                                                                 
 -- Virtual --                   
 -0.060  -0.040  -0.006   0.011   0.014   0.043   0.059   0.078
 32 A'   12 A"   33 A'   34 A'   35 A'   36 A'   13 A"   37 A'                 
  0.088   0.095   0.097   0.103   0.119   0.130   0.134   0.141
 38 A'   39 A'   14 A"   15 A"   40 A'   41 A'   42 A'   43 A'                 
  0.163   0.184   0.204   0.227   0.228   0.300   0.318   0.384
 44 A'   45 A'   46 A'   47 A'   16 A"   48 A'   49 A'   50 A'                 
  0.399   0.403   0.411   0.427   0.453   0.456   0.468   0.470
 17 A"   18 A"   51 A'   52 A'   19 A"   53 A'   54 A'   55 A'                 
  0.531   0.560   0.588   0.600   0.642   0.687   0.695   0.755
 20 A"   56 A'   21 A"   57 A'   58 A'   59 A'   60 A'   61 A'                 
  0.772   0.785   0.847   0.870   0.894   0.914   1.039   1.048
 62 A'   22 A"   23 A"   63 A'   64 A'   65 A'   66 A'   24 A"                 
  1.101   1.157   1.301   1.324   1.340   1.413   1.473   1.517
 67 A'   25 A"   26 A"   68 A'   69 A'   27 A"   70 A'   71 A'                 
  1.563   1.644   1.705   1.840   1.936   1.953   2.021   2.104
 72 A'   28 A"   73 A'   74 A'   75 A'   29 A"   30 A"   76 A'                 
  2.217   2.254   2.295   2.442   2.462   2.618   2.656   2.662
 77 A'   31 A"   78 A'   79 A'   80 A'   81 A'   82 A'   32 A"                 
  2.814   2.832   3.006   3.198   3.483   3.910   3.957   3.980
 83 A'   33 A"   84 A'   85 A'   86 A'   87 A'   34 A"   88 A'                 
  4.005   4.086   4.229   4.401   5.989   6.033   6.074   9.714
 35 A"   89 A'   90 A'   91 A'   36 A"   92 A'   93 A'   94 A'                 
 23.541  24.185  25.796  25.891  26.323  27.845  28.333  28.366
 95 A'   96 A'   37 A"   97 A'   98 A'   99 A'   38 A"  100 A'                 
 28.381  28.530  28.539  28.550  28.586  28.676 127.878 127.904
101 A'   39 A"  102 A'   40 A"  103 A'  104 A'   41 A"  105 A'                 
127.928 151.643 215.6951901.805
106 A'  107 A'  108 A'  109 A'                                                 
 --------------------------------------------------------------

          Ground-State Mulliken Net Atomic Charges

     Atom                 Charge (a.u.)
  ----------------------------------------
      1 I                     0.070478
      2 C                    -0.262628
      3 H                     0.162696
      4 C                    -0.273527
      5 H                     0.174482
      6 Cl                    0.128498
  ----------------------------------------
  Sum of atomic charges =     0.000000

 -----------------------------------------------------------------
                    Cartesian Multipole Moments
 -----------------------------------------------------------------
    Charge (ESU x 10^10)
                 0.0000
    Dipole Moment (Debye)
         X       0.3481      Y      -0.1071      Z      -0.0000
       Tot       0.3642
    Quadrupole Moments (Debye-Ang)
        XX     -54.9134     XY      -0.1626     YY     -50.9087
        XZ       0.0000     YZ       0.0000     ZZ     -55.3977
    Octopole Moments (Debye-Ang^2)
       XXX      68.2735    XXY      -3.0293    XYY      12.8271
       YYY      -2.8576    XXZ      -0.0000    XYZ      -0.0000
       YYZ       0.0000    XZZ      17.7929    YZZ      -1.2403
       ZZZ      -0.0000
    Hexadecapole Moments (Debye-Ang^3)
      XXXX   -1310.9017   XXXY     -17.7614   XXYY    -241.1714
      XYYY      -1.6497   YYYY     -92.3829   XXXZ       0.0000
      XXYZ       0.0000   XYYZ       0.0000   YYYZ       0.0000
      XXZZ    -243.4856   XYZZ      -1.0526   YYZZ     -29.6404
      XZZZ       0.0000   YZZZ       0.0000   ZZZZ     -72.8926
 -----------------------------------------------------------------
Archival summary:
1\1\TWL01\OPT\ProcedureUnspecified\BasisUnspecified\1l122\taweetha\TueAug2823:16:402018TueAug2823:16:402018\0\\#,OPT,ProcedureUnspecified,BasisUnspecified,\\0,1\I\C,1,2.11533\H,2,1.08034,1,113.962\C,2,1.32355,1,122.434,3,-180,0\H,4,1.08026,2,125.337,1,-0,0\Cl,4,1.75116,2,121.478,1,-180,0\\\@

 Total job time:  64.03s(wall), 63.97s(cpu) 
 Tue Aug 28 23:16:40 2018

        *************************************************************
        *                                                           *
        *  Thank you very much for using Q-Chem.  Have a nice day.  *
        *                                                           *
        *************************************************************


 
User input: 2 of 2 
 
Q-Chem Developer Version!
                  Welcome to Q-Chem
     A Quantum Leap Into The Future Of Chemistry


 Q-Chem 5.1, Q-Chem, Inc., Pleasanton, CA (2018)

 Yihan Shao,  Zhengting Gan,  E. Epifanovsky,  A. T. B. Gilbert,  M. Wormit,  
 J. Kussmann,  A. W. Lange,  A. Behn,  Jia Deng,  Xintian Feng,  D. Ghosh,  
 M. Goldey,  P. R. Horn,  L. D. Jacobson,  I. Kaliman,  T. Kus,  A. Landau,  
 Jie Liu,  E. I. Proynov,  R. M. Richard,  R. P. Steele,  E. J. Sundstrom,  
 H. L. Woodcock III,  P. M. Zimmerman,  D. Zuev,  B. Albrecht,  E. Alguire,  
 S. A. Baeppler,  D. Barton,  Z. Benda,  Y. A. Bernard,  E. J. Berquist,  
 K. B. Bravaya,  H. Burton,  D. Casanova,  Chun-Min Chang,  Yunqing Chen,  
 A. Chien,  K. D. Closser,  M. P. Coons,  S. Coriani,  S. Dasgupta,  
 A. L. Dempwolff,  M. Diedenhofen,  Hainam Do,  R. G. Edgar,  Po-Tung Fang,  
 S. Faraji,  S. Fatehi,  Qingguo Feng,  K. D. Fenk,  J. Fosso-Tande,  
 Qinghui Ge,  A. Ghysels,  G. Gidofalvi,  J. Gomes,  J. Gonthier,  A. Gunina,  
 D. Hait,  M. W. D. Hanson-Heine,  P. H. P. Harbach,  A. W. Hauser,  
 J. E. Herr,  E. G. Hohenstein,  Z. C. Holden,  Kerwin Hui,  B. C. Huynh,  
 T.-C. Jagau,  Hyunjun Ji,  B. Kaduk,  K. Khistyaev,  Jaehoon Kim,  
 P. Klunzinger,  K. Koh,  D. Kosenkov,  L. Koulias,  T. Kowalczyk,  
 C. M. Krauter,  A. Kunitsa,  Ka Un Lao,  A. Laurent,  K. V. Lawler,  
 Joonho Lee,  D. Lefrancois,  S. Lehtola,  D. S. Levine,  Yi-Pei Li,  
 You-Sheng Lin,  Fenglai Liu,  E. Livshits,  A. Luenser,  P. Manohar,  
 E. Mansoor,  S. F. Manzer,  Shan-Ping Mao,  Yuezhi Mao,  N. Mardirossian,  
 A. V. Marenich,  T. Markovich,  L. A. Martinez-Martinez,  S. A. Maurer,  
 N. J. Mayhall,  S. C. McKenzie,  J.-M. Mewes,  A. F. Morrison,  
 J. W. Mullinax,  K. Nanda,  T. S. Nguyen-Beck,  R. Olivares-Amaya,  
 J. A. Parkhill,  T. M. Perrine,  F. Plasser,  P. Pokhilko,  S. Prager,  
 A. Prociuk,  E. Ramos,  D. R. Rehn,  F. Rob,  M. Schneider,  N. Sergueev,  
 S. M. Sharada,  S. Sharma,  D. W. Small,  T. Stauch,  T. Stein,  
 Yu-Chuan Su,  A. J. W. Thom,  A. Tkatchenko,  T. Tsuchimochi,  N. M. Tubman,  
 L. Vogt,  M. L. Vidal,  O. Vydrov,  M. A. Watson,  J. Wenzel,  
 M. de Wergifosse,  T. A. Wesolowski,  A. White,  J. Witte,  A. Yamada,  
 Jun Yang,  K. Yao,  S. Yeganeh,  S. R. Yost,  Zhi-Qiang You,  A. Zech,  
 Igor Ying Zhang,  Xing Zhang,  Yan Zhao,  Ying Zhu,  B. R. Brooks,  
 G. K. L. Chan,  C. J. Cramer,  M. S. Gordon,  W. J. Hehre,  A. Klamt,  
 M. W. Schmidt,  C. D. Sherrill,  D. G. Truhlar,  A. Aspuru-Guzik,  R. Baer,  
 A. T. Bell,  N. A. Besley,  Jeng-Da Chai,  A. E. DePrince, III,  
 R. A. DiStasio Jr.,  A. Dreuw,  B. D. Dunietz,  T. R. Furlani,  
 Chao-Ping Hsu,  Yousung Jung,  Jing Kong,  D. S. Lambrecht,  WanZhen Liang,  
 C. Ochsenfeld,  V. A. Rassolov,  L. V. Slipchenko,  J. E. Subotnik,  
 T. Van Voorhis,  J. M. Herbert,  A. I. Krylov,  P. M. W. Gill,  M. Head-Gordon

 Contributors to earlier versions of Q-Chem not listed above: 
 R. D. Adamson,  B. Austin,  J. Baker,  G. J. O. Beran,  K. Brandhorst,  
 S. T. Brown,  E. F. C. Byrd,  A. K. Chakraborty,  C.-L. Cheng,  
 Siu Hung Chien,  D. M. Chipman,  D. L. Crittenden,  H. Dachsel,  
 R. J. Doerksen,  A. D. Dutoi,  L. Fusti-Molnar,  W. A. Goddard III,  
 A. Golubeva-Zadorozhnaya,  S. R. Gwaltney,  G. Hawkins,  A. Heyden,  
 S. Hirata,  G. Kedziora,  F. J. Keil,  C. Kelley,  Jihan Kim,  R. A. King,  
 R. Z. Khaliullin,  P. P. Korambath,  W. Kurlancheek,  A. M. Lee,  M. S. Lee,  
 S. V. Levchenko,  Ching Yeh Lin,  D. Liotard,  R. C. Lochan,  I. Lotan,  
 P. E. Maslen,  N. Nair,  D. P. O'Neill,  D. Neuhauser,  E. Neuscamman,  
 C. M. Oana,  R. Olson,  B. Peters,  R. Peverati,  P. A. Pieniazek,  
 Y. M. Rhee,  J. Ritchie,  M. A. Rohrdanz,  E. Rosta,  N. J. Russ,  
 H. F. Schaefer III,  N. E. Schultz,  N. Shenvi,  A. C. Simmonett,  A. Sodt,  
 D. Stuck,  K. S. Thanthiriwatte,  V. Vanovschi,  Tao Wang,  A. Warshel,  
 C. F. Williams,  Q. Wu,  X. Xu,  W. Zhang

 Please cite Q-Chem as follows:
 Y. Shao et al., Mol. Phys. 113, 184-215 (2015)
 DOI: 10.1080/00268976.2014.952696

 Q-Chem 5.1.1 for Intel X86 EM64T Linux

 Parts of Q-Chem use Armadillo 8.300.2 (Tropical Shenanigans).
 http://arma.sourceforge.net/

 Q-Chem begins on Tue Aug 28 23:16:40 2018  

Host: 
0

     Scratch files written to /scratch/taweetham/qchem28534//
The previous job contains 0 fragments, simply inherited here
Input Ideriv = 2
Curr. Ideriv = -1
Max.  Ideriv = 2

Checking the input file for inconsistencies... 	...done.

--------------------------------------------------------------
User input:
--------------------------------------------------------------

$molecule
read
$end

$rem
   SCF_GUESS 	READ
   JOB_TYPE 	FREQUENCY
   BASIS 	6-311++G**
   EXCHANGE 	B3LYP	
   SET_ITER 100

   SET_CONV 5
$end


--------------------------------------------------------------
 ----------------------------------------------------------------
             Standard Nuclear Orientation (Angstroms)
    I     Atom           X                Y                Z
 ----------------------------------------------------------------
    1      I       1.3742695440    -0.0185143085    -0.0000000000
    2      C      -0.6786429585     0.4915555140     0.0000000000
    3      H      -0.8664065505     1.5554530964     0.0000000000
    4      C      -1.6369166319    -0.4214111717    -0.0000000000
    5      H      -1.4814203965    -1.4904221523    -0.0000000000
    6      Cl     -3.3291236082     0.0291389030     0.0000000000
 ----------------------------------------------------------------
 Molecular Point Group                 Cs    NOp =  2
 Largest Abelian Subgroup              Cs    NOp =  2
 Nuclear Repulsion Energy =   336.4539124568 hartrees
 There are       42 alpha and       42 beta electrons
 Requested basis set is 6-311++G(d,p)
 There are 59 shells and 150 basis functions

 Total QAlloc Memory Limit   2000 MB
 Mega-Array Size       188 MB
 MEM_STATIC part       192 MB

                       Distance Matrix (Angstroms)
             I (  1)   C (  2)   H (  3)   C (  4)   H (  5)
   C (  2)  2.115330
   H (  3)  2.738248  1.080339
   C (  4)  3.038020  1.323555  2.121716
   H (  5)  3.212706  2.138384  3.107346  1.080261
   Cl(  6)  4.703635  2.690516  2.897345  1.751160  2.392294

 A cutoff of  1.0D-11 yielded   1516 shell pairs
 There are     10254 function pairs (     11386 Cartesian)
 Smallest overlap matrix eigenvalue = 8.42E-05
 Guess MOs from SCF MO coefficient file

 -----------------------------------------------------------------------
  General SCF calculation program by
  Eric Jon Sundstrom, Paul Horn, Yuezhi Mao, Dmitri Zuev, Alec White,
  David Stuck, Shaama M.S., Shane Yost, Joonho Lee, David Small,
  Daniel Levine, Susi Lehtola, Hugh Burton, Evgeny Epifanovsky
 -----------------------------------------------------------------------
 Exchange:     0.2000 Hartree-Fock + 0.0800 Slater + 0.7200 B88
 Correlation:  0.1900 VWN1RPA + 0.8100 LYP
 Using SG-1 standard quadrature grid
 A restricted SCF calculation will be
 performed using DIIS
 SCF converges when DIIS error is below 1.0e-08
 ---------------------------------------
  Cycle       Energy         DIIS error
 ---------------------------------------
    1   -7457.1538328390      5.56e-05  
    2   -7457.1538447182      5.98e-06  
    3   -7457.1538448263      3.95e-06  
    4   -7457.1538448702      1.96e-06  
    5   -7457.1538448802      6.52e-07  
    6   -7457.1538448814      1.81e-07  
    7   -7457.1538448816      3.02e-08  
    8   -7457.1538448815      6.49e-09  Convergence criterion met
 ---------------------------------------
 SCF time:   CPU 13.42s  wall 13.00s 
 SCF   energy in the final basis set =    -7457.1538448815
 Total energy in the final basis set =    -7457.1538448815

 --------------------------------------------------------------
             Orbital Energies (a.u.) and Symmetries
 --------------------------------------------------------------

 Alpha MOs, Restricted
 -- Occupied --                  
******* -176.31 -165.72 -165.72 -165.72 -101.57  -35.81  -31.30
  1 A'    2 A'    3 A'    1 A"    4 A'    5 A'    6 A'    7 A'                 
-31.298 -31.298 -22.954 -22.953 -22.953 -22.949 -22.949 -10.257
  2 A"    8 A'    9 A'    3 A"   10 A'   11 A'    4 A"   12 A'                 
-10.240  -9.487  -7.251  -7.242  -7.241  -6.360  -4.772  -4.758
 13 A'   14 A'   15 A'    5 A"   16 A'   17 A'   18 A'    6 A"                 
 -4.757  -2.038  -2.033  -2.033  -2.021  -2.021  -0.894  -0.787
 19 A'   20 A'   21 A'    7 A"   22 A'    8 A"   23 A'   24 A'                 
 -0.665  -0.594  -0.488  -0.474  -0.390  -0.377  -0.333  -0.319
 25 A'   26 A'   27 A'   28 A'    9 A"   29 A'   30 A'   10 A"                 
 -0.282  -0.257
 31 A'   11 A"                                                                 
 -- Virtual --                   
 -0.060  -0.040  -0.006   0.011   0.014   0.043   0.059   0.078
 32 A'   12 A"   33 A'   34 A'   35 A'   36 A'   13 A"   37 A'                 
  0.088   0.095   0.097   0.103   0.119   0.130   0.134   0.141
 38 A'   39 A'   14 A"   15 A"   40 A'   41 A'   42 A'   43 A'                 
  0.163   0.184   0.204   0.227   0.228   0.300   0.318   0.384
 44 A'   45 A'   46 A'   47 A'   16 A"   48 A'   49 A'   50 A'                 
  0.399   0.403   0.411   0.427   0.453   0.456   0.468   0.470
 17 A"   18 A"   51 A'   52 A'   19 A"   53 A'   54 A'   55 A'                 
  0.531   0.560   0.588   0.600   0.642   0.687   0.695   0.755
 20 A"   56 A'   21 A"   57 A'   58 A'   59 A'   60 A'   61 A'                 
  0.772   0.785   0.847   0.870   0.894   0.914   1.039   1.048
 62 A'   22 A"   23 A"   63 A'   64 A'   65 A'   66 A'   24 A"                 
  1.101   1.157   1.301   1.324   1.340   1.413   1.473   1.517
 67 A'   25 A"   26 A"   68 A'   69 A'   27 A"   70 A'   71 A'                 
  1.563   1.644   1.705   1.840   1.936   1.953   2.021   2.104
 72 A'   28 A"   73 A'   74 A'   75 A'   29 A"   30 A"   76 A'                 
  2.217   2.254   2.295   2.442   2.462   2.618   2.656   2.662
 77 A'   31 A"   78 A'   79 A'   80 A'   81 A'   82 A'   32 A"                 
  2.814   2.832   3.006   3.198   3.483   3.910   3.957   3.980
 83 A'   33 A"   84 A'   85 A'   86 A'   87 A'   34 A"   88 A'                 
  4.005   4.086   4.229   4.401   5.989   6.033   6.074   9.714
 35 A"   89 A'   90 A'   91 A'   36 A"   92 A'   93 A'   94 A'                 
 23.541  24.185  25.796  25.891  26.323  27.845  28.333  28.366
 95 A'   96 A'   37 A"   97 A'   98 A'   99 A'   38 A"  100 A'                 
 28.381  28.530  28.539  28.550  28.586  28.676 127.878 127.904
101 A'   39 A"  102 A'   40 A"  103 A'  104 A'   41 A"  105 A'                 
127.928 151.643 215.6951901.805
106 A'  107 A'  108 A'  109 A'                                                 

 Beta MOs, Restricted
 -- Occupied --                  
******* -176.31 -165.72 -165.72 -165.72 -101.57  -35.81  -31.30
  1 A'    2 A'    3 A'    1 A"    4 A'    5 A'    6 A'    7 A'                 
-31.298 -31.298 -22.954 -22.953 -22.953 -22.949 -22.949 -10.257
  2 A"    8 A'    9 A'    3 A"   10 A'   11 A'    4 A"   12 A'                 
-10.240  -9.487  -7.251  -7.242  -7.241  -6.360  -4.772  -4.758
 13 A'   14 A'   15 A'    5 A"   16 A'   17 A'   18 A'    6 A"                 
 -4.757  -2.038  -2.033  -2.033  -2.021  -2.021  -0.894  -0.787
 19 A'   20 A'   21 A'    7 A"   22 A'    8 A"   23 A'   24 A'                 
 -0.665  -0.594  -0.488  -0.474  -0.390  -0.377  -0.333  -0.319
 25 A'   26 A'   27 A'   28 A'    9 A"   29 A'   30 A'   10 A"                 
 -0.282  -0.257
 31 A'   11 A"                                                                 
 -- Virtual --                   
 -0.060  -0.040  -0.006   0.011   0.014   0.043   0.059   0.078
 32 A'   12 A"   33 A'   34 A'   35 A'   36 A'   13 A"   37 A'                 
  0.088   0.095   0.097   0.103   0.119   0.130   0.134   0.141
 38 A'   39 A'   14 A"   15 A"   40 A'   41 A'   42 A'   43 A'                 
  0.163   0.184   0.204   0.227   0.228   0.300   0.318   0.384
 44 A'   45 A'   46 A'   47 A'   16 A"   48 A'   49 A'   50 A'                 
  0.399   0.403   0.411   0.427   0.453   0.456   0.468   0.470
 17 A"   18 A"   51 A'   52 A'   19 A"   53 A'   54 A'   55 A'                 
  0.531   0.560   0.588   0.600   0.642   0.687   0.695   0.755
 20 A"   56 A'   21 A"   57 A'   58 A'   59 A'   60 A'   61 A'                 
  0.772   0.785   0.847   0.870   0.894   0.914   1.039   1.048
 62 A'   22 A"   23 A"   63 A'   64 A'   65 A'   66 A'   24 A"                 
  1.101   1.157   1.301   1.324   1.340   1.413   1.473   1.517
 67 A'   25 A"   26 A"   68 A'   69 A'   27 A"   70 A'   71 A'                 
  1.563   1.644   1.705   1.840   1.936   1.953   2.021   2.104
 72 A'   28 A"   73 A'   74 A'   75 A'   29 A"   30 A"   76 A'                 
  2.217   2.254   2.295   2.442   2.462   2.618   2.656   2.662
 77 A'   31 A"   78 A'   79 A'   80 A'   81 A'   82 A'   32 A"                 
  2.814   2.832   3.006   3.198   3.483   3.910   3.957   3.980
 83 A'   33 A"   84 A'   85 A'   86 A'   87 A'   34 A"   88 A'                 
  4.005   4.086   4.229   4.401   5.989   6.033   6.074   9.714
 35 A"   89 A'   90 A'   91 A'   36 A"   92 A'   93 A'   94 A'                 
 23.541  24.185  25.796  25.891  26.323  27.845  28.333  28.366
 95 A'   96 A'   37 A"   97 A'   98 A'   99 A'   38 A"  100 A'                 
 28.381  28.530  28.539  28.550  28.586  28.676 127.878 127.904
101 A'   39 A"  102 A'   40 A"  103 A'  104 A'   41 A"  105 A'                 
127.928 151.643 215.6951901.805
106 A'  107 A'  108 A'  109 A'                                                 
 --------------------------------------------------------------

          Ground-State Mulliken Net Atomic Charges

     Atom                 Charge (a.u.)
  ----------------------------------------
      1 I                     0.070477
      2 C                    -0.262668
      3 H                     0.162690
      4 C                    -0.273468
      5 H                     0.174473
      6 Cl                    0.128496
  ----------------------------------------
  Sum of atomic charges =     0.000000

 -----------------------------------------------------------------
                    Cartesian Multipole Moments
 -----------------------------------------------------------------
    Charge (ESU x 10^10)
                 0.0000
    Dipole Moment (Debye)
         X       0.3477      Y      -0.1084      Z       0.0000
       Tot       0.3642
    Quadrupole Moments (Debye-Ang)
        XX     -54.9203     XY      -0.1544     YY     -50.9039
        XZ       0.0000     YZ       0.0000     ZZ     -55.3976
    Octopole Moments (Debye-Ang^2)
       XXX      69.6255    XXY      -2.2308    XYY      13.2706
       YYY      -0.3764    XXZ      -0.0000    XYZ      -0.0000
       YYZ       0.0000    XZZ      18.2536    YZZ      -0.3530
       ZZZ       0.0000
    Hexadecapole Moments (Debye-Ang^3)
      XXXX   -1313.4426   XXXY     -16.9048   XXYY    -241.1898
      XYYY      -0.1923   YYYY     -92.2600   XXXZ       0.0000
      XXYZ       0.0000   XYYZ       0.0000   YYYZ       0.0000
      XXZZ    -243.7928   XYZZ      -0.6376   YYZZ     -29.6075
      XZZZ       0.0000   YZZZ       0.0000   ZZZZ     -72.8923
 -----------------------------------------------------------------
 Calculating MO derivatives via CPSCF
   1         3          18      0.133594    0.039213
   2         3          18      0.014792    0.004929
   3         3          18      0.001717    0.000875
   4        19           2      0.000116    0.000092
   5        21           0      0.000000    0.000000    Roots Converged
 Time for AOints: 7.2 s (CPU) 7.3 s (wall)
 ------------------------------------------------------------------------------
                     AOints        : Timing summary (seconds)
 ------------------------------------------------------------------------------
     job step          cpu (% of tot)      sys (% of tot)     wall (% of tot)
 ------------------------------------------------------------------------------
  cpscf_lag         0.6514E+02 (52.9)   0.1000E-03 (19.2)   0.6523E+02 (52.9)
  iterzp            0.5061E+02 (41.1)   0.4220E-03 (80.8)   0.5067E+02 (41.1)
  make_fx           0.0000E+00 ( 0.0)   0.0000E+00 ( 0.0)   0.0000E+00 ( 0.0)
  AOints            0.7243E+01 ( 5.9)   0.0000E+00 ( 0.0)   0.7251E+01 ( 5.9)
 ------------------------------------------------------------------------------
   Grand Totals     0.1231E+03          0.5220E-03          0.1233E+03
 ------------------------------------------------------------------------------
 Calculating analytic Hessian of the SCF energy
 Polarizability Matrix (a.u.)
            1           2           3
    1-108.5008664  -1.6062214   0.0000000
    2  -1.6062214 -51.6819121   0.0000000
    3   0.0000000   0.0000000 -42.9208548

 Direct stationary perturbation theory relativistic correction:

 rels  =      97.744250669327
 relv  =    -323.613215467951
 rel2e =      41.746007745599
 E_rel =    -184.122957053026

 Hessian of the SCF Energy
            1           2           3           4           5           6
    1   0.1128883  -0.0322439   0.0000000  -0.0656169   0.0287580  -0.0000000
    2  -0.0322439   0.0278197   0.0000000   0.0240334  -0.0349355  -0.0000000
    3   0.0000000   0.0000000   0.0054721  -0.0000000   0.0000000  -0.0109008
    4  -0.0656169   0.0240334  -0.0000000   0.4533610   0.1713581   0.0000000
    5   0.0287580  -0.0349355   0.0000000   0.1713581   0.7254950  -0.0000000
    6  -0.0000000  -0.0000000  -0.0109008   0.0000000  -0.0000000   0.0744647
    7  -0.0147815   0.0156699  -0.0000000  -0.0480358   0.0583783  -0.0000000
    8  -0.0012456   0.0016472  -0.0000000   0.0426292  -0.3468237  -0.0000000
    9   0.0000000  -0.0000000   0.0015762  -0.0000000  -0.0000000  -0.0318866
   10  -0.0307994  -0.0053928   0.0000000  -0.3000082  -0.2391033  -0.0000000
   11   0.0070126   0.0047060  -0.0000000  -0.2338679  -0.3400369   0.0000000
   12   0.0000000   0.0000000   0.0028027  -0.0000000   0.0000000  -0.0434815
   13   0.0005820  -0.0002361   0.0000000   0.0061017  -0.0243646   0.0000000
   14  -0.0000121   0.0002068   0.0000000   0.0055573  -0.0131799   0.0000000
   15  -0.0000000  -0.0000000  -0.0031000  -0.0000000   0.0000000   0.0038920
   16  -0.0022724  -0.0018304  -0.0000000  -0.0458018   0.0049735  -0.0000000
   17  -0.0022690   0.0005558   0.0000000  -0.0097101   0.0094810  -0.0000000
   18  -0.0000000   0.0000000   0.0041498   0.0000000  -0.0000000   0.0079121
            7           8           9          10          11          12
    1  -0.0147815  -0.0012456   0.0000000  -0.0307994   0.0070126   0.0000000
    2   0.0156699   0.0016472  -0.0000000  -0.0053928   0.0047060   0.0000000
    3  -0.0000000  -0.0000000   0.0015762   0.0000000  -0.0000000   0.0028027
    4  -0.0480358   0.0426292  -0.0000000  -0.3000082  -0.2338679  -0.0000000
    5   0.0583783  -0.3468237  -0.0000000  -0.2391033  -0.3400369   0.0000000
    6  -0.0000000  -0.0000000  -0.0318866  -0.0000000   0.0000000  -0.0434815
    7   0.0582382  -0.0469579   0.0000000   0.0064276  -0.0246609   0.0000000
    8  -0.0469579   0.3587742   0.0000000   0.0075200  -0.0143867  -0.0000000
    9   0.0000000   0.0000000   0.0208759  -0.0000000   0.0000000   0.0046118
   10   0.0064276   0.0075200  -0.0000000   0.5173793   0.1702130   0.0000000
   11  -0.0246609  -0.0143867   0.0000000   0.1702130   0.7519996  -0.0000000
   12   0.0000000  -0.0000000   0.0046118   0.0000000  -0.0000000   0.0921481
   13  -0.0029223  -0.0024071  -0.0000000  -0.0469487   0.0421161  -0.0000000
   14  -0.0019362  -0.0004450  -0.0000000   0.0347346  -0.3490518  -0.0000000
   15   0.0000000   0.0000000   0.0096897   0.0000000  -0.0000000  -0.0358733
   16   0.0010737   0.0004614   0.0000000  -0.1460505   0.0391870   0.0000000
   17  -0.0004933   0.0012340   0.0000000   0.0320285  -0.0532302   0.0000000
   18  -0.0000000  -0.0000000  -0.0048669   0.0000000   0.0000000  -0.0202079
           13          14          15          16          17          18
    1   0.0005820  -0.0000121  -0.0000000  -0.0022724  -0.0022690  -0.0000000
    2  -0.0002361   0.0002068  -0.0000000  -0.0018304   0.0005558   0.0000000
    3   0.0000000   0.0000000  -0.0031000  -0.0000000   0.0000000   0.0041498
    4   0.0061017   0.0055573  -0.0000000  -0.0458018  -0.0097101   0.0000000
    5  -0.0243646  -0.0131799   0.0000000   0.0049735   0.0094810  -0.0000000
    6   0.0000000   0.0000000   0.0038920  -0.0000000  -0.0000000   0.0079121
    7  -0.0029223  -0.0019362   0.0000000   0.0010737  -0.0004933  -0.0000000
    8  -0.0024071  -0.0004450   0.0000000   0.0004614   0.0012340  -0.0000000
    9  -0.0000000  -0.0000000   0.0096897   0.0000000   0.0000000  -0.0048669
   10  -0.0469487   0.0347346   0.0000000  -0.1460505   0.0320285   0.0000000
   11   0.0421161  -0.3490518  -0.0000000   0.0391870  -0.0532302   0.0000000
   12  -0.0000000  -0.0000000  -0.0358733   0.0000000   0.0000000  -0.0202079
   13   0.0627908  -0.0399359  -0.0000000  -0.0196035   0.0248276   0.0000000
   14  -0.0399359   0.3614832  -0.0000000   0.0015922   0.0009868   0.0000000
   15  -0.0000000  -0.0000000   0.0219279   0.0000000   0.0000000   0.0034638
   16  -0.0196035   0.0015922   0.0000000   0.2126545  -0.0443837  -0.0000000
   17   0.0248276   0.0009868   0.0000000  -0.0443837   0.0409726  -0.0000000
   18   0.0000000   0.0000000   0.0034638  -0.0000000  -0.0000000   0.0095490
 Gradient time:  CPU 161.27 s  wall 161.45 s
 **********************************************************************
 **                                                                  **
 **                       VIBRATIONAL ANALYSIS                       **
 **                       --------------------                       **
 **                                                                  **
 **        VIBRATIONAL FREQUENCIES (CM**-1) AND NORMAL MODES         **
 **     FORCE CONSTANTS (mDYN/ANGSTROM) AND REDUCED MASSES (AMU)     **
 **                  INFRARED INTENSITIES (KM/MOL)                   **
 **                                                                  **
 **********************************************************************


 Mode:                 1                      2                      3
 Frequency:       170.20                 187.15                 247.54
 Force Cnst:      0.1330                 0.1720                 0.4870
 Red. Mass:       7.7922                 8.3343                13.4893
 IR Active:          YES                    YES                    YES
 IR Intens:        0.000                  0.794                  0.666
 Raman Active:       YES                    YES                    YES
               X      Y      Z        X      Y      Z        X      Y      Z
 I         -0.000 -0.000 -0.046   -0.099 -0.036  0.000   -0.127  0.039 -0.000
 C          0.000  0.000  0.493    0.151  0.415 -0.000    0.074 -0.391  0.000
 H          0.000  0.000  0.338    0.167  0.417 -0.000   -0.171 -0.435  0.000
 C          0.000  0.000  0.482    0.259  0.307 -0.000    0.145 -0.437  0.000
 H          0.000  0.000  0.608    0.504  0.343 -0.000   -0.017 -0.460  0.000
 Cl         0.000 -0.000 -0.195    0.200 -0.138  0.000    0.392  0.168 -0.000
 TransDip  -0.000  0.000  0.000   -0.010  0.027  0.000    0.001 -0.026 -0.000

 Mode:                 4                      5                      6
 Frequency:       623.63                 764.45                 791.11
 Force Cnst:      1.4237                 0.6184                 2.0897
 Red. Mass:       6.2132                 1.7962                 5.6671
 IR Active:          YES                    YES                    YES
 IR Intens:       47.021                  1.392                 62.826
 Raman Active:       YES                    YES                    YES
               X      Y      Z        X      Y      Z        X      Y      Z
 I         -0.033  0.017  0.000    0.000  0.000  0.002   -0.001 -0.006  0.000
 C          0.545 -0.253 -0.000   -0.000 -0.000 -0.185   -0.024  0.191 -0.000
 H          0.719 -0.224  0.000    0.000 -0.000  0.762   -0.469  0.115  0.000
 C          0.159  0.106  0.000   -0.000  0.000  0.192    0.455 -0.310  0.000
 H         -0.102  0.065 -0.000   -0.000  0.000 -0.590    0.558 -0.296 -0.000
 Cl        -0.140 -0.005 -0.000    0.000 -0.000 -0.015   -0.149  0.068 -0.000
 TransDip   0.220  0.007  0.000   -0.000  0.000  0.038    0.253 -0.025  0.000

 Mode:                 7                      8                      9
 Frequency:       938.80                1187.85                1298.20
 Force Cnst:      0.5641                 0.9138                 1.1442
 Red. Mass:       1.0863                 1.0991                 1.1523
 IR Active:          YES                    YES                    YES
 IR Intens:       59.533                 38.101                  0.836
 Raman Active:       YES                    YES                    YES
               X      Y      Z        X      Y      Z        X      Y      Z
 I          0.000  0.000 -0.000   -0.001  0.002 -0.000    0.001 -0.001  0.000
 C          0.000 -0.000 -0.046   -0.069 -0.005 -0.000    0.015 -0.083  0.000
 H         -0.000 -0.000  0.659    0.844  0.137  0.000   -0.452 -0.160 -0.000
 C         -0.000  0.000 -0.071   -0.024 -0.051  0.000   -0.042  0.064 -0.000
 H          0.000  0.000  0.747    0.510  0.017  0.000    0.850  0.187 -0.000
 Cl        -0.000  0.000  0.000   -0.003  0.008 -0.000   -0.005  0.007  0.000
 TransDip   0.000 -0.000  0.247   -0.168  0.105  0.000   -0.001  0.029 -0.000

 Mode:                10                     11                     12
 Frequency:      1614.39                3227.06                3231.38
 Force Cnst:     11.3320                 6.6779                 6.7682
 Red. Mass:       7.3797                 1.0884                 1.1001
 IR Active:          YES                    YES                    YES
 IR Intens:       11.639                 11.919                  1.276
 Raman Active:       YES                    YES                    YES
               X      Y      Z        X      Y      Z        X      Y      Z
 I          0.000  0.001  0.000   -0.000  0.000  0.000   -0.000 -0.000  0.000
 C         -0.402 -0.336  0.000    0.009 -0.080 -0.000    0.003  0.037 -0.000
 H          0.247 -0.335 -0.000   -0.141  0.914  0.000    0.057 -0.359 -0.000
 C          0.433  0.342 -0.000    0.008 -0.028 -0.000    0.003 -0.084  0.000
 H         -0.367  0.336  0.000   -0.048  0.366  0.000   -0.121  0.919 -0.000
 Cl        -0.008 -0.004  0.000   -0.000  0.000  0.000    0.000  0.000 -0.000
 TransDip   0.107  0.020  0.000    0.093  0.060  0.000    0.036  0.006 -0.000

 STANDARD THERMODYNAMIC QUANTITIES AT   298.15 K  AND     1.00 ATM

   This Molecule has  0 Imaginary Frequencies
   Zero point vibrational energy:       20.417 kcal/mol

   Atom    1 Element I  Has Mass  126.90440
   Atom    2 Element C  Has Mass   12.00000
   Atom    3 Element H  Has Mass    1.00783
   Atom    4 Element C  Has Mass   12.00000
   Atom    5 Element H  Has Mass    1.00783
   Atom    6 Element Cl Has Mass   34.96885
   Molecular Mass:   187.888910 amu
   Principal axes and moments of inertia in amu*Bohr^2:
                             1           2           3
    Eigenvalues --       34.91383  2370.34770  2405.26154
          X               1.00000     0.00217    -0.00000
          Y              -0.00217     1.00000    -0.00000
          Z              -0.00000     0.00000     1.00000
   Rotational Symmetry Number is   1
   The Molecule is an Asymmetric Top
   Translational Enthalpy:        0.889 kcal/mol
   Rotational Enthalpy:           0.889 kcal/mol
   Vibrational Enthalpy:         21.720 kcal/mol
   gas constant (RT):             0.592 kcal/mol
   Translational Entropy:        41.598  cal/mol.K
   Rotational Entropy:           26.790  cal/mol.K
   Vibrational Entropy:           7.499  cal/mol.K

   Total Enthalpy:               24.090 kcal/mol
   Total Entropy:                75.886  cal/mol.K

 ======================================================================

 STANDARD THERMODYNAMIC QUANTITIES FOR ANHARMONIC VIBRATION -- TOSH

   Zero point vibrational energy: ************ kcal/mol

   Vibrational Enthalpy:       Infinity kcal/mol
   Vibrational Entropy:             NaN  cal/mol.K

   Total Enthalpy:             Infinity kcal/mol
   Total Entropy:                   NaN  cal/mol.K

 ======================================================================

 STANDARD THERMODYNAMIC QUANTITIES FOR ANHARMONIC VIBRATION -- VPT2

   Zero point vibrational energy: ************ kcal/mol

   Vibrational Enthalpy:       Infinity kcal/mol
   Vibrational Entropy:             NaN  cal/mol.K

   Total Enthalpy:             Infinity kcal/mol
   Total Entropy:                   NaN  cal/mol.K

 ======================================================================

Archival summary:
1\1\TWL01\FREQ\ProcedureUnspecified\BasisUnspecified\1l122\taweetha\TueAug2823:19:352018TueAug2823:19:352018\0\\#,FREQ,ProcedureUnspecified,BasisUnspecified,\\0,1\I\C,1,2.11533\H,2,1.08034,1,113.962\C,2,1.32355,1,122.434,3,-180,0\H,4,1.08026,2,125.337,1,0,0\Cl,4,1.75116,2,121.478,1,-180,0\\\@

 Total job time:  174.98s(wall), 174.77s(cpu) 
 Tue Aug 28 23:19:35 2018

        *************************************************************
        *                                                           *
        *  Thank you very much for using Q-Chem.  Have a nice day.  *
        *                                                           *
        *************************************************************
