# Supplementary material for: Geometric and energetic data from ab initio calculations of haloethene, haloimine, halomethylenephosphine, haloiminophosphine, halodiazene, halodiphosphene and halocyclopropane
Source: Data Brief. 2019 Nov 2;27:104738. doi: 10.1016/j.dib.2019.104738 (PMC6861602; doi:10.1016/j.dib.2019.104738)
Supplement: Multimedia component 2 [file mmc2.zip › CC/B3LYP/HICCClI.out]

Q-Chem Developer Version!
                  Welcome to Q-Chem
     A Quantum Leap Into The Future Of Chemistry


 Q-Chem 5.1, Q-Chem, Inc., Pleasanton, CA (2018)

 Yihan Shao,  Zhengting Gan,  E. Epifanovsky,  A. T. B. Gilbert,  M. Wormit,  
 J. Kussmann,  A. W. Lange,  A. Behn,  Jia Deng,  Xintian Feng,  D. Ghosh,  
 M. Goldey,  P. R. Horn,  L. D. Jacobson,  I. Kaliman,  T. Kus,  A. Landau,  
 Jie Liu,  E. I. Proynov,  R. M. Richard,  R. P. Steele,  E. J. Sundstrom,  
 H. L. Woodcock III,  P. M. Zimmerman,  D. Zuev,  B. Albrecht,  E. Alguire,  
 S. A. Baeppler,  D. Barton,  Z. Benda,  Y. A. Bernard,  E. J. Berquist,  
 K. B. Bravaya,  H. Burton,  D. Casanova,  Chun-Min Chang,  Yunqing Chen,  
 A. Chien,  K. D. Closser,  M. P. Coons,  S. Coriani,  S. Dasgupta,  
 A. L. Dempwolff,  M. Diedenhofen,  Hainam Do,  R. G. Edgar,  Po-Tung Fang,  
 S. Faraji,  S. Fatehi,  Qingguo Feng,  K. D. Fenk,  J. Fosso-Tande,  
 Qinghui Ge,  A. Ghysels,  G. Gidofalvi,  J. Gomes,  J. Gonthier,  A. Gunina,  
 D. Hait,  M. W. D. Hanson-Heine,  P. H. P. Harbach,  A. W. Hauser,  
 J. E. Herr,  E. G. Hohenstein,  Z. C. Holden,  Kerwin Hui,  B. C. Huynh,  
 T.-C. Jagau,  Hyunjun Ji,  B. Kaduk,  K. Khistyaev,  Jaehoon Kim,  
 P. Klunzinger,  K. Koh,  D. Kosenkov,  L. Koulias,  T. Kowalczyk,  
 C. M. Krauter,  A. Kunitsa,  Ka Un Lao,  A. Laurent,  K. V. Lawler,  
 Joonho Lee,  D. Lefrancois,  S. Lehtola,  D. S. Levine,  Yi-Pei Li,  
 You-Sheng Lin,  Fenglai Liu,  E. Livshits,  A. Luenser,  P. Manohar,  
 E. Mansoor,  S. F. Manzer,  Shan-Ping Mao,  Yuezhi Mao,  N. Mardirossian,  
 A. V. Marenich,  T. Markovich,  L. A. Martinez-Martinez,  S. A. Maurer,  
 N. J. Mayhall,  S. C. McKenzie,  J.-M. Mewes,  A. F. Morrison,  
 J. W. Mullinax,  K. Nanda,  T. S. Nguyen-Beck,  R. Olivares-Amaya,  
 J. A. Parkhill,  T. M. Perrine,  F. Plasser,  P. Pokhilko,  S. Prager,  
 A. Prociuk,  E. Ramos,  D. R. Rehn,  F. Rob,  M. Schneider,  N. Sergueev,  
 S. M. Sharada,  S. Sharma,  D. W. Small,  T. Stauch,  T. Stein,  
 Yu-Chuan Su,  A. J. W. Thom,  A. Tkatchenko,  T. Tsuchimochi,  N. M. Tubman,  
 L. Vogt,  M. L. Vidal,  O. Vydrov,  M. A. Watson,  J. Wenzel,  
 M. de Wergifosse,  T. A. Wesolowski,  A. White,  J. Witte,  A. Yamada,  
 Jun Yang,  K. Yao,  S. Yeganeh,  S. R. Yost,  Zhi-Qiang You,  A. Zech,  
 Igor Ying Zhang,  Xing Zhang,  Yan Zhao,  Ying Zhu,  B. R. Brooks,  
 G. K. L. Chan,  C. J. Cramer,  M. S. Gordon,  W. J. Hehre,  A. Klamt,  
 M. W. Schmidt,  C. D. Sherrill,  D. G. Truhlar,  A. Aspuru-Guzik,  R. Baer,  
 A. T. Bell,  N. A. Besley,  Jeng-Da Chai,  A. E. DePrince, III,  
 R. A. DiStasio Jr.,  A. Dreuw,  B. D. Dunietz,  T. R. Furlani,  
 Chao-Ping Hsu,  Yousung Jung,  Jing Kong,  D. S. Lambrecht,  WanZhen Liang,  
 C. Ochsenfeld,  V. A. Rassolov,  L. V. Slipchenko,  J. E. Subotnik,  
 T. Van Voorhis,  J. M. Herbert,  A. I. Krylov,  P. M. W. Gill,  M. Head-Gordon

 Contributors to earlier versions of Q-Chem not listed above: 
 R. D. Adamson,  B. Austin,  J. Baker,  G. J. O. Beran,  K. Brandhorst,  
 S. T. Brown,  E. F. C. Byrd,  A. K. Chakraborty,  C.-L. Cheng,  
 Siu Hung Chien,  D. M. Chipman,  D. L. Crittenden,  H. Dachsel,  
 R. J. Doerksen,  A. D. Dutoi,  L. Fusti-Molnar,  W. A. Goddard III,  
 A. Golubeva-Zadorozhnaya,  S. R. Gwaltney,  G. Hawkins,  A. Heyden,  
 S. Hirata,  G. Kedziora,  F. J. Keil,  C. Kelley,  Jihan Kim,  R. A. King,  
 R. Z. Khaliullin,  P. P. Korambath,  W. Kurlancheek,  A. M. Lee,  M. S. Lee,  
 S. V. Levchenko,  Ching Yeh Lin,  D. Liotard,  R. C. Lochan,  I. Lotan,  
 P. E. Maslen,  N. Nair,  D. P. O'Neill,  D. Neuhauser,  E. Neuscamman,  
 C. M. Oana,  R. Olson,  B. Peters,  R. Peverati,  P. A. Pieniazek,  
 Y. M. Rhee,  J. Ritchie,  M. A. Rohrdanz,  E. Rosta,  N. J. Russ,  
 H. F. Schaefer III,  N. E. Schultz,  N. Shenvi,  A. C. Simmonett,  A. Sodt,  
 D. Stuck,  K. S. Thanthiriwatte,  V. Vanovschi,  Tao Wang,  A. Warshel,  
 C. F. Williams,  Q. Wu,  X. Xu,  W. Zhang

 Please cite Q-Chem as follows:
 Y. Shao et al., Mol. Phys. 113, 184-215 (2015)
 DOI: 10.1080/00268976.2014.952696

 Q-Chem 5.1.1 for Intel X86 EM64T Linux

 Parts of Q-Chem use Armadillo 8.300.2 (Tropical Shenanigans).
 http://arma.sourceforge.net/

 Q-Chem begins on Tue Aug 28 22:04:26 2018  

Host: 
0

     Scratch files written to /scratch/taweetham/qchem26444//
Input Ideriv = 2
Curr. Ideriv = -1
Max.  Ideriv = 2

Checking the input file for inconsistencies... 	...done.

--------------------------------------------------------------
User input:
--------------------------------------------------------------
HClII.inp
$molecule
0 1
I 
C  1 2.118935
C  2 1.331441 1 126.765256
H  3 1.082265 2 119.217393 1 -180.000000 0
Cl 2 1.755139 1 114.454292 3 -180.000000 0
I  3 2.081366 2 127.437290 1 -0.000000 0
$end

$rem
   JOB_TYPE		OPTIMIZATION
   BASIS		6-311++G**
   EXCHANGE		B3LYP
$end

--------------------------------------------------------------
 ----------------------------------------------------------------
             Standard Nuclear Orientation (Angstroms)
    I     Atom           X                Y                Z
 ----------------------------------------------------------------
    1      I       1.5860614398    -0.9518284285     0.0000000000
    2      C       0.7095740074     0.9773307965    -0.0000000000
    3      C      -0.5911497615     1.2616770877    -0.0000000000
    4      H      -0.9055165785     2.2972788618    -0.0000000000
    5      Cl      1.8636284565     2.2997041317    -0.0000000000
    6      I      -2.1801503579    -0.0826299943     0.0000000000
 ----------------------------------------------------------------
 Molecular Point Group                 Cs    NOp =  2
 Largest Abelian Subgroup              Cs    NOp =  2
 Nuclear Repulsion Energy =   991.6585539927 hartrees
 There are       68 alpha and       68 beta electrons
 Requested basis set is 6-311++G(d,p)
 There are 78 shells and 205 basis functions

 Total QAlloc Memory Limit   2000 MB
 Mega-Array Size       188 MB
 MEM_STATIC part       192 MB
 A cutoff of  1.0D-11 yielded   2326 shell pairs
 There are     17092 function pairs (     19306 Cartesian)
 Smallest overlap matrix eigenvalue = 7.23E-05

 Scale SEOQF with 1.000000e-01/1.000000e-01/1.000000e-01

 Standard Electronic Orientation quadrupole field applied
 Nucleus-field energy     =     0.0000000274 hartrees
 Guess from superposition of atomic densities
 Warning:  Energy on first SCF cycle will be non-variational
 SAD guess density has 136.000000 electrons

 -----------------------------------------------------------------------
  General SCF calculation program by
  Eric Jon Sundstrom, Paul Horn, Yuezhi Mao, Dmitri Zuev, Alec White,
  David Stuck, Shaama M.S., Shane Yost, Joonho Lee, David Small,
  Daniel Levine, Susi Lehtola, Hugh Burton, Evgeny Epifanovsky
 -----------------------------------------------------------------------
 Exchange:     0.2000 Hartree-Fock + 0.0800 Slater + 0.7200 B88
 Correlation:  0.1900 VWN1RPA + 0.8100 LYP
 Using SG-1 standard quadrature grid
 A restricted SCF calculation will be
 performed using DIIS
 SCF converges when DIIS error is below 1.0e-08
 ---------------------------------------
  Cycle       Energy         DIIS error
 ---------------------------------------
    1  -14376.6657743366      3.61e-02  
    2  -14376.0249900494      2.77e-03  
    3  -14375.9660638451      4.12e-03  
    4  -14376.0558429412      7.77e-04  
    5  -14376.0593646699      1.83e-04  
    6  -14376.0594506876      1.07e-04  
    7  -14376.0595100370      2.98e-05  
    8  -14376.0595144401      5.55e-06  
    9  -14376.0595145876      1.14e-06  
   10  -14376.0595145933      3.69e-07  
   11  -14376.0595145941      8.40e-08  
   12  -14376.0595145941      1.41e-08  
   13  -14376.0595145940      6.05e-09  Convergence criterion met
 ---------------------------------------
 SCF time:   CPU 45.23s  wall 45.00s 
 SCF   energy in the final basis set =   -14376.0595145940
 Total energy in the final basis set =   -14376.0595145940

 --------------------------------------------------------------
             Orbital Energies (a.u.) and Symmetries
 --------------------------------------------------------------

 Alpha MOs, Restricted
 -- Occupied --                  
*******-1165.89 -176.32 -176.32 -165.73 -165.72 -165.72 -165.72
  1 A'    2 A'    3 A'    4 A'    5 A'    6 A'    1 A"    7 A'                 
-165.72 -165.72 -101.58  -35.82  -35.82  -31.31  -31.31  -31.31
  2 A"    8 A'    9 A'   10 A'   11 A'   12 A'   13 A'    3 A"                 
-31.305 -31.303 -31.303 -22.962 -22.960 -22.960 -22.960 -22.958
 14 A'    4 A"   15 A'   16 A'    5 A"   17 A'   18 A'    6 A"                 
-22.958 -22.956 -22.956 -22.954 -22.954 -10.296 -10.246  -9.495
 19 A'   20 A'    7 A"   21 A'    8 A"   22 A'   23 A'   24 A'                 
 -7.261  -7.250  -7.250  -6.367  -6.365  -4.780  -4.778  -4.765
 25 A'    9 A"   26 A'   27 A'   28 A'   29 A'   30 A'   10 A"                 
 -4.764  -4.763  -4.763  -2.046  -2.044  -2.041  -2.041  -2.039
 31 A'   11 A"   32 A'   33 A'   34 A'   12 A"   35 A'   13 A"                 
 -2.039  -2.027  -2.027  -2.026  -2.026  -0.906  -0.797  -0.696
 36 A'   14 A"   37 A'   15 A"   38 A'   39 A'   40 A'   41 A'                 
 -0.661  -0.551  -0.499  -0.443  -0.408  -0.378  -0.341  -0.329
 42 A'   43 A'   44 A'   45 A'   16 A"   46 A'   47 A'   17 A"                 
 -0.297  -0.293  -0.272  -0.255
 48 A'   18 A"   49 A'   19 A"                                                 
 -- Virtual --                   
 -0.076  -0.056  -0.048  -0.006   0.015   0.044   0.045   0.062
 50 A'   51 A'   20 A"   52 A'   53 A'   54 A'   55 A'   21 A"                 
  0.083   0.091   0.093   0.103   0.109   0.120   0.138   0.139
 56 A'   57 A'   22 A"   58 A'   23 A"   59 A'   60 A'   61 A'                 
  0.157   0.180   0.201   0.217   0.221   0.240   0.243   0.286
 62 A'   63 A'   64 A'   65 A'   24 A"   66 A'   25 A"   67 A'                 
  0.326   0.340   0.382   0.386   0.395   0.401   0.422   0.431
 68 A'   69 A'   26 A"   27 A"   70 A'   28 A"   71 A'   29 A"                 
  0.436   0.450   0.450   0.469   0.475   0.504   0.541   0.569
 72 A'   73 A'   30 A"   74 A'   75 A'   76 A'   31 A"   77 A'                 
  0.602   0.604   0.634   0.671   0.693   0.731   0.747   0.781
 32 A"   78 A'   79 A'   80 A'   81 A'   82 A'   83 A'   84 A'                 
  0.819   0.841   0.892   0.917   0.979   1.083   1.119   1.127
 33 A"   34 A"   85 A'   86 A'   87 A'   88 A'   35 A"   89 A'                 
  1.170   1.312   1.323   1.329   1.351   1.374   1.424   1.456
 36 A"   37 A"   90 A'   38 A"   91 A'   92 A'   93 A'   39 A"                 
  1.496   1.548   1.641   1.794   1.809   1.889   1.968   2.090
 94 A'   95 A'   96 A'   97 A'   40 A"   98 A'   41 A"   99 A'                 
  2.217   2.243   2.297   2.449   2.549   2.632   2.637   2.822
100 A'   42 A"  101 A'  102 A'  103 A'   43 A"  104 A'  105 A'                 
  2.826   3.097   3.227   3.722   3.946   3.955   3.956   3.990
 44 A"  106 A'  107 A'  108 A'   45 A"  109 A'   46 A"   47 A"                 
  3.996   4.021   4.071   4.108   4.206   4.272   4.366   4.436
110 A'   48 A"  111 A'  112 A'  113 A'  114 A'  115 A'  116 A'                 
  5.982   6.001   6.028   6.043   6.048   6.119   9.712  23.367
 49 A"   50 A"  117 A'  118 A'  119 A'  120 A'  121 A'  122 A'                 
 24.119  25.789  25.912  26.342  27.811  27.873  28.325  28.341
123 A'   51 A"  124 A'  125 A'  126 A'  127 A'   52 A"   53 A"                 
 28.360  28.363  28.375  28.396  28.521  28.525  28.526  28.539
128 A'  129 A'  130 A'  131 A'   54 A"   55 A"  132 A'   56 A"                 
 28.543  28.554  28.579  28.597  28.659  28.711 127.871 127.882
133 A'   57 A"  134 A'  135 A'  136 A'  137 A'   58 A"   59 A"                 
127.900 127.906 127.912 127.946 151.613 151.666 215.6961901.774
138 A'  139 A'  140 A'  141 A'  142 A'  143 A'  144 A'  145 A'                 
*******
146 A'                                                                         

 Beta MOs, Restricted
 -- Occupied --                  
*******-1165.89 -176.32 -176.32 -165.73 -165.72 -165.72 -165.72
  1 A'    2 A'    3 A'    4 A'    5 A'    6 A'    1 A"    7 A'                 
-165.72 -165.72 -101.58  -35.82  -35.82  -31.31  -31.31  -31.31
  2 A"    8 A'    9 A'   10 A'   11 A'   12 A'   13 A'    3 A"                 
-31.305 -31.303 -31.303 -22.962 -22.960 -22.960 -22.960 -22.958
 14 A'    4 A"   15 A'   16 A'    5 A"   17 A'   18 A'    6 A"                 
-22.958 -22.956 -22.956 -22.954 -22.954 -10.296 -10.246  -9.495
 19 A'   20 A'    7 A"   21 A'    8 A"   22 A'   23 A'   24 A'                 
 -7.261  -7.250  -7.250  -6.367  -6.365  -4.780  -4.778  -4.765
 25 A'    9 A"   26 A'   27 A'   28 A'   29 A'   30 A'   10 A"                 
 -4.764  -4.763  -4.763  -2.046  -2.044  -2.041  -2.041  -2.039
 31 A'   11 A"   32 A'   33 A'   34 A'   12 A"   35 A'   13 A"                 
 -2.039  -2.027  -2.027  -2.026  -2.026  -0.906  -0.797  -0.696
 36 A'   14 A"   37 A'   15 A"   38 A'   39 A'   40 A'   41 A'                 
 -0.661  -0.551  -0.499  -0.443  -0.408  -0.378  -0.341  -0.329
 42 A'   43 A'   44 A'   45 A'   16 A"   46 A'   47 A'   17 A"                 
 -0.297  -0.293  -0.272  -0.255
 48 A'   18 A"   49 A'   19 A"                                                 
 -- Virtual --                   
 -0.076  -0.056  -0.048  -0.006   0.015   0.044   0.045   0.062
 50 A'   51 A'   20 A"   52 A'   53 A'   54 A'   55 A'   21 A"                 
  0.083   0.091   0.093   0.103   0.109   0.120   0.138   0.139
 56 A'   57 A'   22 A"   58 A'   23 A"   59 A'   60 A'   61 A'                 
  0.157   0.180   0.201   0.217   0.221   0.240   0.243   0.286
 62 A'   63 A'   64 A'   65 A'   24 A"   66 A'   25 A"   67 A'                 
  0.326   0.340   0.382   0.386   0.395   0.401   0.422   0.431
 68 A'   69 A'   26 A"   27 A"   70 A'   28 A"   71 A'   29 A"                 
  0.436   0.450   0.450   0.469   0.475   0.504   0.541   0.569
 72 A'   73 A'   30 A"   74 A'   75 A'   76 A'   31 A"   77 A'                 
  0.602   0.604   0.634   0.671   0.693   0.731   0.747   0.781
 32 A"   78 A'   79 A'   80 A'   81 A'   82 A'   83 A'   84 A'                 
  0.819   0.841   0.892   0.917   0.979   1.083   1.119   1.127
 33 A"   34 A"   85 A'   86 A'   87 A'   88 A'   35 A"   89 A'                 
  1.170   1.312   1.323   1.329   1.351   1.374   1.424   1.456
 36 A"   37 A"   90 A'   38 A"   91 A'   92 A'   93 A'   39 A"                 
  1.496   1.548   1.641   1.794   1.809   1.889   1.968   2.090
 94 A'   95 A'   96 A'   97 A'   40 A"   98 A'   41 A"   99 A'                 
  2.217   2.243   2.297   2.449   2.549   2.632   2.637   2.822
100 A'   42 A"  101 A'  102 A'  103 A'   43 A"  104 A'  105 A'                 
  2.826   3.097   3.227   3.722   3.946   3.955   3.956   3.990
 44 A"  106 A'  107 A'  108 A'   45 A"  109 A'   46 A"   47 A"                 
  3.996   4.021   4.071   4.108   4.206   4.272   4.366   4.436
110 A'   48 A"  111 A'  112 A'  113 A'  114 A'  115 A'  116 A'                 
  5.982   6.001   6.028   6.043   6.048   6.119   9.712  23.367
 49 A"   50 A"  117 A'  118 A'  119 A'  120 A'  121 A'  122 A'                 
 24.119  25.789  25.912  26.342  27.811  27.873  28.325  28.341
123 A'   51 A"  124 A'  125 A'  126 A'  127 A'   52 A"   53 A"                 
 28.360  28.363  28.375  28.396  28.521  28.525  28.526  28.539
128 A'  129 A'  130 A'  131 A'   54 A"   55 A"  132 A'   56 A"                 
 28.543  28.554  28.579  28.597  28.659  28.711 127.871 127.882
133 A'   57 A"  134 A'  135 A'  136 A'  137 A'   58 A"   59 A"                 
127.900 127.906 127.912 127.946 151.613 151.666 215.6961901.774
138 A'  139 A'  140 A'  141 A'  142 A'  143 A'  144 A'  145 A'                 
*******
146 A'                                                                         
 --------------------------------------------------------------

          Ground-State Mulliken Net Atomic Charges

     Atom                 Charge (a.u.)
  ----------------------------------------
      1 I                     0.149162
      2 C                    -0.159314
      3 C                    -0.555887
      4 H                     0.170715
      5 Cl                    0.280964
      6 I                     0.114360
  ----------------------------------------
  Sum of atomic charges =     0.000000

 -----------------------------------------------------------------
                    Cartesian Multipole Moments
 -----------------------------------------------------------------
    Charge (ESU x 10^10)
                 0.0000
    Dipole Moment (Debye)
         X      -0.6002      Y      -0.0217      Z      -0.0000
       Tot       0.6006
    Quadrupole Moments (Debye-Ang)
        XX     -80.0265     XY      -1.5494     YY     -76.7697
        XZ       0.0000     YZ       0.0000     ZZ     -83.1489
    Octopole Moments (Debye-Ang^2)
       XXX     -27.6352    XXY     -23.3548    XYY      -5.1065
       YYY     -40.6689    XXZ      -0.0000    XYZ       0.0000
       YYZ      -0.0000    XZZ      -6.6884    YZZ     -14.4493
       ZZZ      -0.0000
    Hexadecapole Moments (Debye-Ang^3)
      XXXX   -1600.4608   XXXY     -20.2221   XXYY    -366.7580
      XYYY     -57.3587   YYYY    -720.5724   XXXZ       0.0000
      XXYZ       0.0000   XYYZ       0.0000   YYYZ       0.0000
      XXZZ    -298.3978   XYZZ     -15.0735   YYZZ    -149.7412
      XZZZ       0.0000   YZZZ       0.0000   ZZZZ    -112.0320
 -----------------------------------------------------------------
 Calculating analytic gradient of the SCF energy
 Gradient of SCF Energy
            1           2           3           4           5           6
    1   0.0009788  -0.0014020  -0.0022383   0.0002756   0.0003387   0.0020472
    2  -0.0022205   0.0021295  -0.0011827   0.0002567  -0.0002456   0.0012625
    3   0.0000000   0.0000000   0.0000000  -0.0000000  -0.0000000  -0.0000000
 Max gradient component =       2.238E-03
 RMS gradient           =       1.176E-03
 Gradient time:  CPU 14.12 s  wall 14.14 s
 Geometry Optimization Parameters
   NAtoms,    NIC,     NZ,  NCons,   NDum,   NFix, NCnnct, MaxDiis
        6      27       6       0       0       0       0       0


** GEOMETRY OPTIMIZATION IN DELOCALIZED INTERNAL COORDINATES **
   Searching for a Minimum

   Optimization Cycle:   1

                       Coordinates (Angstroms)
     ATOM                X               Y               Z
      1  I         1.5860614398   -0.9518284285    0.0000000000
      2  C         0.7095740074    0.9773307965    0.0000000000
      3  C        -0.5911497615    1.2616770877    0.0000000000
      4  H        -0.9055165785    2.2972788618    0.0000000000
      5  Cl        1.8636284565    2.2997041317    0.0000000000
      6  I        -2.1801503579   -0.0826299943    0.0000000000
   Point Group: cs    Number of degrees of freedom:     9


   Energy is -14376.059514594


 Attempting to Generate Delocalized Internal Coordinates

  9 Hessian modes will be used to form the next step
  Hessian Eigenvalues:
     0.113380    0.123692    0.160000    0.220000    0.250000    0.250000
     0.299951    0.357220    0.591666

 Minimum Search - Taking Simple RFO Step
 Searching for Lamda that Minimizes Along All modes
 Value Taken    Lamda =  -0.00010618
 Step Taken.  Stepsize is  0.029274

                             Maximum     Tolerance    Cnvgd?
         Gradient           0.002377      0.000300      NO
         Displacement       0.018854      0.001200      NO
         Energy change     *********      0.000001      NO


 New Cartesian Coordinates Obtained by Inverse Iteration

 Displacement from previous Coordinates is:  0.029258
 ----------------------------------------------------------------
             Standard Nuclear Orientation (Angstroms)
    I     Atom           X                Y                Z
 ----------------------------------------------------------------
    1      I       1.5858856568    -0.9435882691     0.0000000000
    2      C       0.7129116752     0.9748631480     0.0000000000
    3      C      -0.5878068202     1.2593264329     0.0000000000
    4      H      -0.9014340164     2.2949322693     0.0000000000
    5      Cl      1.8637142444     2.2999337197     0.0000000000
    6      I      -2.1908235339    -0.0839348461     0.0000000000
 ----------------------------------------------------------------
 Molecular Point Group                 Cs    NOp =  2
 Largest Abelian Subgroup              Cs    NOp =  2
 Nuclear Repulsion Energy =   990.9952161635 hartrees
 There are       68 alpha and       68 beta electrons
 Applying Cartesian multipole field
    Component          Value
    ---------          -----
     (2,0,0)        1.00000E-11
     (0,2,0)        2.00000E-11
     (0,0,2)       -3.00000E-11
 Nucleus-field energy     =     0.0000000274 hartrees
 Requested basis set is 6-311++G(d,p)
 There are 78 shells and 205 basis functions
 A cutoff of  1.0D-11 yielded   2328 shell pairs
 There are     17098 function pairs (     19313 Cartesian)
 Smallest overlap matrix eigenvalue = 7.22E-05
 Guess MOs from SCF MO coefficient file

 -----------------------------------------------------------------------
  General SCF calculation program by
  Eric Jon Sundstrom, Paul Horn, Yuezhi Mao, Dmitri Zuev, Alec White,
  David Stuck, Shaama M.S., Shane Yost, Joonho Lee, David Small,
  Daniel Levine, Susi Lehtola, Hugh Burton, Evgeny Epifanovsky
 -----------------------------------------------------------------------
 Exchange:     0.2000 Hartree-Fock + 0.0800 Slater + 0.7200 B88
 Correlation:  0.1900 VWN1RPA + 0.8100 LYP
 Using SG-1 standard quadrature grid
 A restricted SCF calculation will be
 performed using DIIS
 SCF converges when DIIS error is below 1.0e-08
 ---------------------------------------
  Cycle       Energy         DIIS error
 ---------------------------------------
    1  -14376.0595261942      8.31e-05  
    2  -14376.0595479410      6.60e-05  
    3  -14376.0595541689      5.55e-05  
    4  -14376.0595700530      7.06e-06  
    5  -14376.0595703335      2.01e-06  
    6  -14376.0595703437      9.90e-07  
    7  -14376.0595703495      2.81e-07  
    8  -14376.0595703502      2.68e-08  
    9  -14376.0595703501      9.53e-09  Convergence criterion met
 ---------------------------------------
 SCF time:   CPU 33.76s  wall 34.00s 
 SCF   energy in the final basis set =   -14376.0595703501
 Total energy in the final basis set =   -14376.0595703501

 --------------------------------------------------------------
             Orbital Energies (a.u.) and Symmetries
 --------------------------------------------------------------

 Alpha MOs, Restricted
 -- Occupied --                  
*******-1165.89 -176.32 -176.32 -165.73 -165.72 -165.72 -165.72
  1 A'    2 A'    3 A'    4 A'    5 A'    1 A"    6 A'    7 A'                 
-165.72 -165.72 -101.58  -35.82  -35.82  -31.31  -31.31  -31.31
  2 A"    8 A'    9 A'   10 A'   11 A'   12 A'   13 A'    3 A"                 
-31.305 -31.303 -31.303 -22.962 -22.961 -22.960 -22.960 -22.958
 14 A'    4 A"   15 A'   16 A'    5 A"   17 A'   18 A'    6 A"                 
-22.958 -22.956 -22.956 -22.954 -22.954 -10.296 -10.246  -9.495
 19 A'   20 A'    7 A"   21 A'    8 A"   22 A'   23 A'   24 A'                 
 -7.260  -7.250  -7.250  -6.367  -6.365  -4.780  -4.778  -4.765
 25 A'    9 A"   26 A'   27 A'   28 A'   29 A'   30 A'   10 A"                 
 -4.764  -4.763  -4.762  -2.046  -2.044  -2.041  -2.041  -2.039
 31 A'   11 A"   32 A'   33 A'   34 A'   12 A"   35 A'   13 A"                 
 -2.039  -2.028  -2.028  -2.026  -2.026  -0.907  -0.796  -0.697
 36 A'   14 A"   37 A'   15 A"   38 A'   39 A'   40 A'   41 A'                 
 -0.660  -0.551  -0.499  -0.444  -0.408  -0.377  -0.341  -0.328
 42 A'   43 A'   44 A'   45 A'   16 A"   46 A'   47 A'   17 A"                 
 -0.297  -0.293  -0.272  -0.255
 48 A'   18 A"   49 A'   19 A"                                                 
 -- Virtual --                   
 -0.075  -0.057  -0.048  -0.006   0.015   0.044   0.045   0.062
 50 A'   51 A'   20 A"   52 A'   53 A'   54 A'   55 A'   21 A"                 
  0.084   0.091   0.093   0.103   0.109   0.120   0.138   0.139
 56 A'   57 A'   22 A"   58 A'   23 A"   59 A'   60 A'   61 A'                 
  0.156   0.181   0.201   0.217   0.221   0.240   0.243   0.286
 62 A'   63 A'   64 A'   65 A'   24 A"   66 A'   25 A"   67 A'                 
  0.327   0.341   0.382   0.386   0.395   0.401   0.422   0.431
 68 A'   69 A'   26 A"   27 A"   70 A'   28 A"   71 A'   29 A"                 
  0.436   0.449   0.450   0.468   0.475   0.504   0.540   0.569
 72 A'   73 A'   30 A"   74 A'   75 A'   76 A'   31 A"   77 A'                 
  0.602   0.605   0.635   0.670   0.692   0.731   0.747   0.782
 32 A"   78 A'   79 A'   80 A'   81 A'   82 A'   83 A'   84 A'                 
  0.819   0.841   0.892   0.917   0.979   1.083   1.119   1.128
 33 A"   34 A"   85 A'   86 A'   87 A'   88 A'   35 A"   89 A'                 
  1.169   1.312   1.322   1.330   1.350   1.376   1.427   1.456
 36 A"   37 A"   90 A'   38 A"   91 A'   92 A'   93 A'   39 A"                 
  1.496   1.548   1.642   1.793   1.809   1.889   1.968   2.091
 94 A'   95 A'   96 A'   97 A'   40 A"   98 A'   41 A"   99 A'                 
  2.217   2.243   2.297   2.450   2.548   2.632   2.637   2.822
100 A'   42 A"  101 A'  102 A'  103 A'   43 A"  104 A'  105 A'                 
  2.826   3.097   3.227   3.723   3.946   3.955   3.956   3.990
 44 A"  106 A'  107 A'  108 A'   45 A"  109 A'   46 A"   47 A"                 
  3.995   4.022   4.071   4.109   4.205   4.273   4.366   4.436
110 A'   48 A"  111 A'  112 A'  113 A'  114 A'  115 A'  116 A'                 
  5.982   6.002   6.028   6.043   6.048   6.118   9.712  23.367
 49 A"   50 A"  117 A'  118 A'  119 A'  120 A'  121 A'  122 A'                 
 24.119  25.789  25.913  26.342  27.810  27.873  28.325  28.341
123 A'   51 A"  124 A'  125 A'  126 A'  127 A'   52 A"   53 A"                 
 28.360  28.363  28.375  28.395  28.521  28.525  28.526  28.539
128 A'  129 A'  130 A'  131 A'   54 A"   55 A"  132 A'   56 A"                 
 28.542  28.554  28.578  28.597  28.659  28.712 127.871 127.882
133 A'   57 A"  134 A'  135 A'  136 A'  137 A'   58 A"   59 A"                 
127.900 127.906 127.912 127.946 151.612 151.666 215.6961901.773
138 A'  139 A'  140 A'  141 A'  142 A'  143 A'  144 A'  145 A'                 
*******
146 A'                                                                         

 Beta MOs, Restricted
 -- Occupied --                  
*******-1165.89 -176.32 -176.32 -165.73 -165.72 -165.72 -165.72
  1 A'    2 A'    3 A'    4 A'    5 A'    1 A"    6 A'    7 A'                 
-165.72 -165.72 -101.58  -35.82  -35.82  -31.31  -31.31  -31.31
  2 A"    8 A'    9 A'   10 A'   11 A'   12 A'   13 A'    3 A"                 
-31.305 -31.303 -31.303 -22.962 -22.961 -22.960 -22.960 -22.958
 14 A'    4 A"   15 A'   16 A'    5 A"   17 A'   18 A'    6 A"                 
-22.958 -22.956 -22.956 -22.954 -22.954 -10.296 -10.246  -9.495
 19 A'   20 A'    7 A"   21 A'    8 A"   22 A'   23 A'   24 A'                 
 -7.260  -7.250  -7.250  -6.367  -6.365  -4.780  -4.778  -4.765
 25 A'    9 A"   26 A'   27 A'   28 A'   29 A'   30 A'   10 A"                 
 -4.764  -4.763  -4.762  -2.046  -2.044  -2.041  -2.041  -2.039
 31 A'   11 A"   32 A'   33 A'   34 A'   12 A"   35 A'   13 A"                 
 -2.039  -2.028  -2.028  -2.026  -2.026  -0.907  -0.796  -0.697
 36 A'   14 A"   37 A'   15 A"   38 A'   39 A'   40 A'   41 A'                 
 -0.660  -0.551  -0.499  -0.444  -0.408  -0.377  -0.341  -0.328
 42 A'   43 A'   44 A'   45 A'   16 A"   46 A'   47 A'   17 A"                 
 -0.297  -0.293  -0.272  -0.255
 48 A'   18 A"   49 A'   19 A"                                                 
 -- Virtual --                   
 -0.075  -0.057  -0.048  -0.006   0.015   0.044   0.045   0.062
 50 A'   51 A'   20 A"   52 A'   53 A'   54 A'   55 A'   21 A"                 
  0.084   0.091   0.093   0.103   0.109   0.120   0.138   0.139
 56 A'   57 A'   22 A"   58 A'   23 A"   59 A'   60 A'   61 A'                 
  0.156   0.181   0.201   0.217   0.221   0.240   0.243   0.286
 62 A'   63 A'   64 A'   65 A'   24 A"   66 A'   25 A"   67 A'                 
  0.327   0.341   0.382   0.386   0.395   0.401   0.422   0.431
 68 A'   69 A'   26 A"   27 A"   70 A'   28 A"   71 A'   29 A"                 
  0.436   0.449   0.450   0.468   0.475   0.504   0.540   0.569
 72 A'   73 A'   30 A"   74 A'   75 A'   76 A'   31 A"   77 A'                 
  0.602   0.605   0.635   0.670   0.692   0.731   0.747   0.782
 32 A"   78 A'   79 A'   80 A'   81 A'   82 A'   83 A'   84 A'                 
  0.819   0.841   0.892   0.917   0.979   1.083   1.119   1.128
 33 A"   34 A"   85 A'   86 A'   87 A'   88 A'   35 A"   89 A'                 
  1.169   1.312   1.322   1.330   1.350   1.376   1.427   1.456
 36 A"   37 A"   90 A'   38 A"   91 A'   92 A'   93 A'   39 A"                 
  1.496   1.548   1.642   1.793   1.809   1.889   1.968   2.091
 94 A'   95 A'   96 A'   97 A'   40 A"   98 A'   41 A"   99 A'                 
  2.217   2.243   2.297   2.450   2.548   2.632   2.637   2.822
100 A'   42 A"  101 A'  102 A'  103 A'   43 A"  104 A'  105 A'                 
  2.826   3.097   3.227   3.723   3.946   3.955   3.956   3.990
 44 A"  106 A'  107 A'  108 A'   45 A"  109 A'   46 A"   47 A"                 
  3.995   4.022   4.071   4.109   4.205   4.273   4.366   4.436
110 A'   48 A"  111 A'  112 A'  113 A'  114 A'  115 A'  116 A'                 
  5.982   6.002   6.028   6.043   6.048   6.118   9.712  23.367
 49 A"   50 A"  117 A'  118 A'  119 A'  120 A'  121 A'  122 A'                 
 24.119  25.789  25.913  26.342  27.810  27.873  28.325  28.341
123 A'   51 A"  124 A'  125 A'  126 A'  127 A'   52 A"   53 A"                 
 28.360  28.363  28.375  28.395  28.521  28.525  28.526  28.539
128 A'  129 A'  130 A'  131 A'   54 A"   55 A"  132 A'   56 A"                 
 28.542  28.554  28.578  28.597  28.659  28.712 127.871 127.882
133 A'   57 A"  134 A'  135 A'  136 A'  137 A'   58 A"   59 A"                 
127.900 127.906 127.912 127.946 151.612 151.666 215.6961901.773
138 A'  139 A'  140 A'  141 A'  142 A'  143 A'  144 A'  145 A'                 
*******
146 A'                                                                         
 --------------------------------------------------------------

          Ground-State Mulliken Net Atomic Charges

     Atom                 Charge (a.u.)
  ----------------------------------------
      1 I                     0.152455
      2 C                    -0.163630
      3 C                    -0.550845
      4 H                     0.170435
      5 Cl                    0.279648
      6 I                     0.111937
  ----------------------------------------
  Sum of atomic charges =     0.000000

 -----------------------------------------------------------------
                    Cartesian Multipole Moments
 -----------------------------------------------------------------
    Charge (ESU x 10^10)
                 0.0000
    Dipole Moment (Debye)
         X      -0.5776      Y      -0.0343      Z      -0.0000
       Tot       0.5786
    Quadrupole Moments (Debye-Ang)
        XX     -79.9971     XY      -1.5391     YY     -76.8143
        XZ       0.0000     YZ      -0.0000     ZZ     -83.1468
    Octopole Moments (Debye-Ang^2)
       XXX     -26.9333    XXY     -23.6163    XYY      -4.7853
       YYY     -41.2018    XXZ      -0.0000    XYZ      -0.0000
       YYZ       0.0000    XZZ      -6.3500    YZZ     -14.6451
       ZZZ      -0.0000
    Hexadecapole Moments (Debye-Ang^3)
      XXXX   -1607.1383   XXXY     -21.5851   XXYY    -367.8538
      XYYY     -58.7724   YYYY    -718.0367   XXXZ       0.0000
      XXYZ      -0.0000   XYYZ       0.0000   YYYZ      -0.0000
      XXZZ    -299.7305   XYZZ     -15.6217   YYZZ    -149.2558
      XZZZ       0.0000   YZZZ      -0.0000   ZZZZ    -112.0248
 -----------------------------------------------------------------
 Calculating analytic gradient of the SCF energy
 Gradient of SCF Energy
            1           2           3           4           5           6
    1   0.0003095  -0.0001608  -0.0008288   0.0005421   0.0000669   0.0000711
    2   0.0001159   0.0010787  -0.0003427   0.0002388  -0.0007041  -0.0003867
    3  -0.0000000   0.0000000  -0.0000000   0.0000000   0.0000000   0.0000000
 Max gradient component =       1.079E-03
 RMS gradient           =       4.156E-04
 Gradient time:  CPU 13.26 s  wall 13.27 s
 Geometry Optimization Parameters
   NAtoms,    NIC,     NZ,  NCons,   NDum,   NFix, NCnnct, MaxDiis
        6      27       6       0       0       0       0       0

 Cartesian Hessian Update
 Hessian Updated using BFGS Update


** GEOMETRY OPTIMIZATION IN DELOCALIZED INTERNAL COORDINATES **
   Searching for a Minimum

   Optimization Cycle:   2

                       Coordinates (Angstroms)
     ATOM                X               Y               Z
      1  I         1.5858856568   -0.9435882691    0.0000000000
      2  C         0.7129116752    0.9748631480    0.0000000000
      3  C        -0.5878068202    1.2593264329    0.0000000000
      4  H        -0.9014340164    2.2949322693    0.0000000000
      5  Cl        1.8637142444    2.2999337197    0.0000000000
      6  I        -2.1908235339   -0.0839348461    0.0000000000
   Point Group: cs    Number of degrees of freedom:     9


   Energy is -14376.059570350

 Hessian Updated using BFGS Update

  9 Hessian modes will be used to form the next step
  Hessian Eigenvalues:
     0.096032    0.121516    0.173965    0.212908    0.249456    0.264659
     0.307013    0.357105    0.591893

 Minimum Search - Taking Simple RFO Step
 Searching for Lamda that Minimizes Along All modes
 Value Taken    Lamda =  -0.00001582
 Step Taken.  Stepsize is  0.010079

                             Maximum     Tolerance    Cnvgd?
         Gradient           0.000940      0.000300      NO
         Displacement       0.005031      0.001200      NO
         Energy change     -0.000056      0.000001      NO


 New Cartesian Coordinates Obtained by Inverse Iteration

 Displacement from previous Coordinates is:  0.012665
 ----------------------------------------------------------------
             Standard Nuclear Orientation (Angstroms)
    I     Atom           X                Y                Z
 ----------------------------------------------------------------
    1      I       1.5857251146    -0.9444431504     0.0000000000
    2      C       0.7150337857     0.9730397971     0.0000000000
    3      C      -0.5854116530     1.2582616703     0.0000000000
    4      H      -0.9019603344     2.2928039737     0.0000000000
    5      Cl      1.8616193521     2.3029748599     0.0000000000
    6      I      -2.1925590590    -0.0811046957     0.0000000000
 ----------------------------------------------------------------
 Molecular Point Group                 Cs    NOp =  2
 Largest Abelian Subgroup              Cs    NOp =  2
 Nuclear Repulsion Energy =   990.6620741666 hartrees
 There are       68 alpha and       68 beta electrons
 Applying Cartesian multipole field
    Component          Value
    ---------          -----
     (2,0,0)        1.00000E-11
     (0,2,0)        2.00000E-11
     (0,0,2)       -3.00000E-11
 Nucleus-field energy     =     0.0000000275 hartrees
 Requested basis set is 6-311++G(d,p)
 There are 78 shells and 205 basis functions
 A cutoff of  1.0D-11 yielded   2327 shell pairs
 There are     17093 function pairs (     19307 Cartesian)
 Smallest overlap matrix eigenvalue = 7.26E-05
 Guess MOs from SCF MO coefficient file

 -----------------------------------------------------------------------
  General SCF calculation program by
  Eric Jon Sundstrom, Paul Horn, Yuezhi Mao, Dmitri Zuev, Alec White,
  David Stuck, Shaama M.S., Shane Yost, Joonho Lee, David Small,
  Daniel Levine, Susi Lehtola, Hugh Burton, Evgeny Epifanovsky
 -----------------------------------------------------------------------
 Exchange:     0.2000 Hartree-Fock + 0.0800 Slater + 0.7200 B88
 Correlation:  0.1900 VWN1RPA + 0.8100 LYP
 Using SG-1 standard quadrature grid
 A restricted SCF calculation will be
 performed using DIIS
 SCF converges when DIIS error is below 1.0e-08
 ---------------------------------------
  Cycle       Energy         DIIS error
 ---------------------------------------
    1  -14376.0595708444      3.32e-05  
    2  -14376.0595799583      7.55e-06  
    3  -14376.0595799594      8.33e-06  
    4  -14376.0595802789      3.51e-06  
    5  -14376.0595803437      7.14e-07  
    6  -14376.0595803459      2.36e-07  
    7  -14376.0595803460      2.69e-08  
    8  -14376.0595803461      2.24e-08  
    9  -14376.0595803460      5.09e-09  Convergence criterion met
 ---------------------------------------
 SCF time:   CPU 31.77s  wall 32.00s 
 SCF   energy in the final basis set =   -14376.0595803460
 Total energy in the final basis set =   -14376.0595803460

 --------------------------------------------------------------
             Orbital Energies (a.u.) and Symmetries
 --------------------------------------------------------------

 Alpha MOs, Restricted
 -- Occupied --                  
*******-1165.89 -176.32 -176.32 -165.73 -165.72 -165.72 -165.72
  1 A'    2 A'    3 A'    4 A'    5 A'    1 A"    6 A'    7 A'                 
-165.72 -165.72 -101.58  -35.82  -35.82  -31.31  -31.31  -31.31
  2 A"    8 A'    9 A'   10 A'   11 A'   12 A'   13 A'    3 A"                 
-31.305 -31.303 -31.303 -22.962 -22.961 -22.961 -22.959 -22.958
 14 A'    4 A"   15 A'   16 A'    5 A"   17 A'   18 A'    6 A"                 
-22.958 -22.956 -22.956 -22.954 -22.954 -10.296 -10.246  -9.495
 19 A'   20 A'    7 A"   21 A'    8 A"   22 A'   23 A'   24 A'                 
 -7.260  -7.250  -7.249  -6.368  -6.365  -4.781  -4.778  -4.765
 25 A'    9 A"   26 A'   27 A'   28 A'   29 A'   30 A'   10 A"                 
 -4.765  -4.763  -4.762  -2.047  -2.044  -2.042  -2.041  -2.039
 31 A'   11 A"   32 A'   33 A'   34 A'   12 A"   35 A'   13 A"                 
 -2.038  -2.028  -2.028  -2.026  -2.026  -0.906  -0.796  -0.697
 36 A'   14 A"   37 A'   15 A"   38 A'   39 A'   40 A'   41 A'                 
 -0.660  -0.551  -0.499  -0.444  -0.408  -0.377  -0.341  -0.328
 42 A'   43 A'   44 A'   45 A'   16 A"   46 A'   47 A'   17 A"                 
 -0.297  -0.293  -0.272  -0.255
 48 A'   18 A"   49 A'   19 A"                                                 
 -- Virtual --                   
 -0.074  -0.057  -0.048  -0.006   0.015   0.044   0.045   0.062
 50 A'   51 A'   20 A"   52 A'   53 A'   54 A'   55 A'   21 A"                 
  0.084   0.091   0.093   0.103   0.109   0.120   0.138   0.139
 56 A'   57 A'   22 A"   58 A'   23 A"   59 A'   60 A'   61 A'                 
  0.156   0.181   0.201   0.217   0.221   0.241   0.243   0.285
 62 A'   63 A'   64 A'   65 A'   24 A"   66 A'   25 A"   67 A'                 
  0.327   0.341   0.382   0.386   0.395   0.400   0.422   0.431
 68 A'   69 A'   26 A"   27 A"   70 A'   28 A"   71 A'   29 A"                 
  0.436   0.449   0.450   0.468   0.475   0.504   0.540   0.569
 72 A'   73 A'   30 A"   74 A'   75 A'   76 A'   31 A"   77 A'                 
  0.602   0.605   0.635   0.670   0.692   0.730   0.747   0.781
 32 A"   78 A'   79 A'   80 A'   81 A'   82 A'   83 A'   84 A'                 
  0.820   0.841   0.892   0.918   0.979   1.082   1.118   1.128
 33 A"   34 A"   85 A'   86 A'   87 A'   88 A'   35 A"   89 A'                 
  1.169   1.312   1.323   1.330   1.350   1.376   1.427   1.457
 36 A"   37 A"   90 A'   38 A"   91 A'   92 A'   93 A'   39 A"                 
  1.496   1.547   1.641   1.795   1.808   1.889   1.969   2.090
 94 A'   95 A'   96 A'   97 A'   40 A"   98 A'   41 A"   99 A'                 
  2.217   2.243   2.296   2.449   2.549   2.632   2.638   2.822
100 A'   42 A"  101 A'  102 A'  103 A'   43 A"  104 A'  105 A'                 
  2.826   3.097   3.226   3.723   3.946   3.955   3.956   3.990
 44 A"  106 A'  107 A'  108 A'   45 A"  109 A'   46 A"   47 A"                 
  3.995   4.022   4.072   4.109   4.205   4.273   4.366   4.436
110 A'   48 A"  111 A'  112 A'  113 A'  114 A'  115 A'  116 A'                 
  5.982   6.002   6.028   6.043   6.048   6.118   9.712  23.367
 49 A"   50 A"  117 A'  118 A'  119 A'  120 A'  121 A'  122 A'                 
 24.119  25.789  25.912  26.342  27.810  27.873  28.325  28.341
123 A'   51 A"  124 A'  125 A'  126 A'  127 A'   52 A"   53 A"                 
 28.360  28.363  28.375  28.395  28.521  28.525  28.526  28.539
128 A'  129 A'  130 A'  131 A'   54 A"   55 A"  132 A'   56 A"                 
 28.542  28.554  28.579  28.597  28.659  28.712 127.871 127.882
133 A'   57 A"  134 A'  135 A'  136 A'  137 A'   58 A"   59 A"                 
127.900 127.906 127.912 127.946 151.612 151.666 215.6961901.773
138 A'  139 A'  140 A'  141 A'  142 A'  143 A'  144 A'  145 A'                 
*******
146 A'                                                                         

 Beta MOs, Restricted
 -- Occupied --                  
*******-1165.89 -176.32 -176.32 -165.73 -165.72 -165.72 -165.72
  1 A'    2 A'    3 A'    4 A'    5 A'    1 A"    6 A'    7 A'                 
-165.72 -165.72 -101.58  -35.82  -35.82  -31.31  -31.31  -31.31
  2 A"    8 A'    9 A'   10 A'   11 A'   12 A'   13 A'    3 A"                 
-31.305 -31.303 -31.303 -22.962 -22.961 -22.961 -22.959 -22.958
 14 A'    4 A"   15 A'   16 A'    5 A"   17 A'   18 A'    6 A"                 
-22.958 -22.956 -22.956 -22.954 -22.954 -10.296 -10.246  -9.495
 19 A'   20 A'    7 A"   21 A'    8 A"   22 A'   23 A'   24 A'                 
 -7.260  -7.250  -7.249  -6.368  -6.365  -4.781  -4.778  -4.765
 25 A'    9 A"   26 A'   27 A'   28 A'   29 A'   30 A'   10 A"                 
 -4.765  -4.763  -4.762  -2.047  -2.044  -2.042  -2.041  -2.039
 31 A'   11 A"   32 A'   33 A'   34 A'   12 A"   35 A'   13 A"                 
 -2.038  -2.028  -2.028  -2.026  -2.026  -0.906  -0.796  -0.697
 36 A'   14 A"   37 A'   15 A"   38 A'   39 A'   40 A'   41 A'                 
 -0.660  -0.551  -0.499  -0.444  -0.408  -0.377  -0.341  -0.328
 42 A'   43 A'   44 A'   45 A'   16 A"   46 A'   47 A'   17 A"                 
 -0.297  -0.293  -0.272  -0.255
 48 A'   18 A"   49 A'   19 A"                                                 
 -- Virtual --                   
 -0.074  -0.057  -0.048  -0.006   0.015   0.044   0.045   0.062
 50 A'   51 A'   20 A"   52 A'   53 A'   54 A'   55 A'   21 A"                 
  0.084   0.091   0.093   0.103   0.109   0.120   0.138   0.139
 56 A'   57 A'   22 A"   58 A'   23 A"   59 A'   60 A'   61 A'                 
  0.156   0.181   0.201   0.217   0.221   0.241   0.243   0.285
 62 A'   63 A'   64 A'   65 A'   24 A"   66 A'   25 A"   67 A'                 
  0.327   0.341   0.382   0.386   0.395   0.400   0.422   0.431
 68 A'   69 A'   26 A"   27 A"   70 A'   28 A"   71 A'   29 A"                 
  0.436   0.449   0.450   0.468   0.475   0.504   0.540   0.569
 72 A'   73 A'   30 A"   74 A'   75 A'   76 A'   31 A"   77 A'                 
  0.602   0.605   0.635   0.670   0.692   0.730   0.747   0.781
 32 A"   78 A'   79 A'   80 A'   81 A'   82 A'   83 A'   84 A'                 
  0.820   0.841   0.892   0.918   0.979   1.082   1.118   1.128
 33 A"   34 A"   85 A'   86 A'   87 A'   88 A'   35 A"   89 A'                 
  1.169   1.312   1.323   1.330   1.350   1.376   1.427   1.457
 36 A"   37 A"   90 A'   38 A"   91 A'   92 A'   93 A'   39 A"                 
  1.496   1.547   1.641   1.795   1.808   1.889   1.969   2.090
 94 A'   95 A'   96 A'   97 A'   40 A"   98 A'   41 A"   99 A'                 
  2.217   2.243   2.296   2.449   2.549   2.632   2.638   2.822
100 A'   42 A"  101 A'  102 A'  103 A'   43 A"  104 A'  105 A'                 
  2.826   3.097   3.226   3.723   3.946   3.955   3.956   3.990
 44 A"  106 A'  107 A'  108 A'   45 A"  109 A'   46 A"   47 A"                 
  3.995   4.022   4.072   4.109   4.205   4.273   4.366   4.436
110 A'   48 A"  111 A'  112 A'  113 A'  114 A'  115 A'  116 A'                 
  5.982   6.002   6.028   6.043   6.048   6.118   9.712  23.367
 49 A"   50 A"  117 A'  118 A'  119 A'  120 A'  121 A'  122 A'                 
 24.119  25.789  25.912  26.342  27.810  27.873  28.325  28.341
123 A'   51 A"  124 A'  125 A'  126 A'  127 A'   52 A"   53 A"                 
 28.360  28.363  28.375  28.395  28.521  28.525  28.526  28.539
128 A'  129 A'  130 A'  131 A'   54 A"   55 A"  132 A'   56 A"                 
 28.542  28.554  28.579  28.597  28.659  28.712 127.871 127.882
133 A'   57 A"  134 A'  135 A'  136 A'  137 A'   58 A"   59 A"                 
127.900 127.906 127.912 127.946 151.612 151.666 215.6961901.773
138 A'  139 A'  140 A'  141 A'  142 A'  143 A'  144 A'  145 A'                 
*******
146 A'                                                                         
 --------------------------------------------------------------

          Ground-State Mulliken Net Atomic Charges

     Atom                 Charge (a.u.)
  ----------------------------------------
      1 I                     0.153517
      2 C                    -0.163316
      3 C                    -0.550322
      4 H                     0.171099
      5 Cl                    0.277657
      6 I                     0.111366
  ----------------------------------------
  Sum of atomic charges =     0.000000

 -----------------------------------------------------------------
                    Cartesian Multipole Moments
 -----------------------------------------------------------------
    Charge (ESU x 10^10)
                 0.0000
    Dipole Moment (Debye)
         X      -0.5730      Y      -0.0440      Z      -0.0000
       Tot       0.5747
    Quadrupole Moments (Debye-Ang)
        XX     -80.0053     XY      -1.5685     YY     -76.8257
        XZ      -0.0000     YZ      -0.0000     ZZ     -83.1448
    Octopole Moments (Debye-Ang^2)
       XXX     -26.8665    XXY     -23.7209    XYY      -4.6962
       YYY     -41.4704    XXZ       0.0000    XYZ       0.0000
       YYZ       0.0000    XZZ      -6.2853    YZZ     -14.7339
       ZZZ      -0.0000
    Hexadecapole Moments (Debye-Ang^3)
      XXXX   -1607.7007   XXXY     -21.3111   XXYY    -368.3249
      XYYY     -58.3483   YYYY    -718.8644   XXXZ      -0.0000
      XXYZ      -0.0000   XYYZ      -0.0000   YYYZ       0.0000
      XXZZ    -299.8420   XYZZ     -15.4720   YYZZ    -149.4325
      XZZZ      -0.0000   YZZZ       0.0000   ZZZZ    -112.0162
 -----------------------------------------------------------------
 Calculating analytic gradient of the SCF energy
 Gradient of SCF Energy
            1           2           3           4           5           6
    1   0.0001357   0.0000843  -0.0002924   0.0001556  -0.0001516   0.0000683
    2   0.0001564   0.0003239  -0.0001889   0.0000780  -0.0002147  -0.0001548
    3   0.0000000   0.0000000   0.0000000   0.0000000  -0.0000000  -0.0000000
 Max gradient component =       3.239E-04
 RMS gradient           =       1.498E-04
 Gradient time:  CPU 12.89 s  wall 12.89 s
 Geometry Optimization Parameters
   NAtoms,    NIC,     NZ,  NCons,   NDum,   NFix, NCnnct, MaxDiis
        6      27       6       0       0       0       0       0

 Cartesian Hessian Update
 Hessian Updated using BFGS Update


** GEOMETRY OPTIMIZATION IN DELOCALIZED INTERNAL COORDINATES **
   Searching for a Minimum

   Optimization Cycle:   3

                       Coordinates (Angstroms)
     ATOM                X               Y               Z
      1  I         1.5857251146   -0.9444431504    0.0000000000
      2  C         0.7150337857    0.9730397971    0.0000000000
      3  C        -0.5854116530    1.2582616703    0.0000000000
      4  H        -0.9019603344    2.2928039737    0.0000000000
      5  Cl        1.8616193521    2.3029748599    0.0000000000
      6  I        -2.1925590590   -0.0811046957    0.0000000000
   Point Group: cs    Number of degrees of freedom:     9


   Energy is -14376.059580346

 Hessian Updated using BFGS Update

  9 Hessian modes will be used to form the next step
  Hessian Eigenvalues:
     0.084325    0.119417    0.160664    0.215944    0.243564    0.255127
     0.297494    0.357016    0.591788

 Minimum Search - Taking Simple RFO Step
 Searching for Lamda that Minimizes Along All modes
 Value Taken    Lamda =  -0.00000205
 Step Taken.  Stepsize is  0.004171

                             Maximum     Tolerance    Cnvgd?
         Gradient           0.000314      0.000300      NO
         Displacement       0.002366      0.001200      NO
         Energy change     -0.000010      0.000001      NO


 New Cartesian Coordinates Obtained by Inverse Iteration

 Displacement from previous Coordinates is:  0.004657
 ----------------------------------------------------------------
             Standard Nuclear Orientation (Angstroms)
    I     Atom           X                Y                Z
 ----------------------------------------------------------------
    1      I       1.5850051722    -0.9451198396     0.0000000000
    2      C       0.7158613826     0.9727692415     0.0000000000
    3      C      -0.5845007192     1.2582357677     0.0000000000
    4      H      -0.9030251291     2.2920439794     0.0000000000
    5      Cl      1.8617868122     2.3041961705     0.0000000000
    6      I      -2.1926803128    -0.0805928646     0.0000000000
 ----------------------------------------------------------------
 Molecular Point Group                 Cs    NOp =  2
 Largest Abelian Subgroup              Cs    NOp =  2
 Nuclear Repulsion Energy =   990.5795920963 hartrees
 There are       68 alpha and       68 beta electrons
 Applying Cartesian multipole field
    Component          Value
    ---------          -----
     (2,0,0)        1.00000E-11
     (0,2,0)        2.00000E-11
     (0,0,2)       -3.00000E-11
 Nucleus-field energy     =     0.0000000275 hartrees
 Requested basis set is 6-311++G(d,p)
 There are 78 shells and 205 basis functions
 A cutoff of  1.0D-11 yielded   2327 shell pairs
 There are     17093 function pairs (     19307 Cartesian)
 Smallest overlap matrix eigenvalue = 7.28E-05
 Guess MOs from SCF MO coefficient file

 -----------------------------------------------------------------------
  General SCF calculation program by
  Eric Jon Sundstrom, Paul Horn, Yuezhi Mao, Dmitri Zuev, Alec White,
  David Stuck, Shaama M.S., Shane Yost, Joonho Lee, David Small,
  Daniel Levine, Susi Lehtola, Hugh Burton, Evgeny Epifanovsky
 -----------------------------------------------------------------------
 Exchange:     0.2000 Hartree-Fock + 0.0800 Slater + 0.7200 B88
 Correlation:  0.1900 VWN1RPA + 0.8100 LYP
 Using SG-1 standard quadrature grid
 A restricted SCF calculation will be
 performed using DIIS
 SCF converges when DIIS error is below 1.0e-08
 ---------------------------------------
  Cycle       Energy         DIIS error
 ---------------------------------------
    1  -14376.0595803408      1.14e-05  
    2  -14376.0595813249      2.87e-06  
    3  -14376.0595812975      3.78e-06  
    4  -14376.0595813727      1.14e-06  
    5  -14376.0595813801      2.50e-07  
    6  -14376.0595813805      1.08e-07  
    7  -14376.0595813805      5.24e-08  
    8  -14376.0595813804      5.70e-09  Convergence criterion met
 ---------------------------------------
 SCF time:   CPU 27.58s  wall 28.00s 
 SCF   energy in the final basis set =   -14376.0595813804
 Total energy in the final basis set =   -14376.0595813804

 --------------------------------------------------------------
             Orbital Energies (a.u.) and Symmetries
 --------------------------------------------------------------

 Alpha MOs, Restricted
 -- Occupied --                  
*******-1165.89 -176.32 -176.32 -165.73 -165.72 -165.72 -165.72
  1 A'    2 A'    3 A'    4 A'    5 A'    1 A"    6 A'    7 A'                 
-165.72 -165.72 -101.58  -35.82  -35.82  -31.31  -31.31  -31.31
  2 A"    8 A'    9 A'   10 A'   11 A'   12 A'   13 A'    3 A"                 
-31.305 -31.303 -31.303 -22.962 -22.961 -22.961 -22.959 -22.958
 14 A'    4 A"   15 A'   16 A'    5 A"   17 A'   18 A'    6 A"                 
-22.958 -22.956 -22.956 -22.954 -22.954 -10.296 -10.246  -9.495
 19 A'   20 A'    7 A"   21 A'    8 A"   22 A'   23 A'   24 A'                 
 -7.260  -7.250  -7.249  -6.368  -6.365  -4.781  -4.778  -4.765
 25 A'    9 A"   26 A'   27 A'   28 A'   29 A'   30 A'   10 A"                 
 -4.765  -4.763  -4.762  -2.047  -2.044  -2.042  -2.041  -2.039
 31 A'   11 A"   32 A'   33 A'   34 A'   12 A"   35 A'   13 A"                 
 -2.038  -2.028  -2.028  -2.026  -2.026  -0.906  -0.796  -0.697
 36 A'   14 A"   37 A'   15 A"   38 A'   39 A'   40 A'   41 A'                 
 -0.660  -0.551  -0.499  -0.444  -0.408  -0.377  -0.341  -0.328
 42 A'   43 A'   44 A'   45 A'   16 A"   46 A'   47 A'   17 A"                 
 -0.297  -0.293  -0.272  -0.255
 48 A'   18 A"   49 A'   19 A"                                                 
 -- Virtual --                   
 -0.074  -0.057  -0.048  -0.006   0.015   0.044   0.045   0.062
 50 A'   51 A'   20 A"   52 A'   53 A'   54 A'   55 A'   21 A"                 
  0.084   0.091   0.093   0.103   0.109   0.120   0.138   0.139
 56 A'   57 A'   22 A"   58 A'   23 A"   59 A'   60 A'   61 A'                 
  0.156   0.181   0.201   0.217   0.221   0.240   0.243   0.285
 62 A'   63 A'   64 A'   65 A'   24 A"   66 A'   25 A"   67 A'                 
  0.327   0.341   0.382   0.386   0.395   0.400   0.422   0.431
 68 A'   69 A'   26 A"   27 A"   70 A'   28 A"   71 A'   29 A"                 
  0.436   0.449   0.450   0.468   0.475   0.504   0.540   0.569
 72 A'   73 A'   30 A"   74 A'   75 A'   76 A'   31 A"   77 A'                 
  0.602   0.605   0.635   0.670   0.692   0.730   0.747   0.782
 32 A"   78 A'   79 A'   80 A'   81 A'   82 A'   83 A'   84 A'                 
  0.820   0.841   0.892   0.918   0.979   1.082   1.118   1.128
 33 A"   34 A"   85 A'   86 A'   87 A'   88 A'   35 A"   89 A'                 
  1.169   1.312   1.323   1.330   1.350   1.376   1.427   1.457
 36 A"   37 A"   90 A'   38 A"   91 A'   92 A'   93 A'   39 A"                 
  1.496   1.547   1.640   1.795   1.808   1.889   1.969   2.089
 94 A'   95 A'   96 A'   97 A'   40 A"   98 A'   41 A"   99 A'                 
  2.218   2.243   2.296   2.449   2.549   2.632   2.638   2.823
100 A'   42 A"  101 A'  102 A'  103 A'   43 A"  104 A'  105 A'                 
  2.826   3.096   3.225   3.722   3.946   3.955   3.956   3.990
 44 A"  106 A'  107 A'  108 A'   45 A"  109 A'   46 A"   47 A"                 
  3.995   4.022   4.072   4.109   4.205   4.273   4.366   4.436
110 A'   48 A"  111 A'  112 A'  113 A'  114 A'  115 A'  116 A'                 
  5.982   6.001   6.028   6.043   6.048   6.118   9.712  23.367
 49 A"   50 A"  117 A'  118 A'  119 A'  120 A'  121 A'  122 A'                 
 24.119  25.789  25.912  26.342  27.810  27.873  28.325  28.341
123 A'   51 A"  124 A'  125 A'  126 A'  127 A'   52 A"   53 A"                 
 28.360  28.363  28.375  28.395  28.521  28.525  28.526  28.539
128 A'  129 A'  130 A'  131 A'   54 A"   55 A"  132 A'   56 A"                 
 28.542  28.554  28.579  28.597  28.659  28.712 127.871 127.882
133 A'   57 A"  134 A'  135 A'  136 A'  137 A'   58 A"   59 A"                 
127.900 127.906 127.912 127.946 151.612 151.666 215.6951901.773
138 A'  139 A'  140 A'  141 A'  142 A'  143 A'  144 A'  145 A'                 
*******
146 A'                                                                         

 Beta MOs, Restricted
 -- Occupied --                  
*******-1165.89 -176.32 -176.32 -165.73 -165.72 -165.72 -165.72
  1 A'    2 A'    3 A'    4 A'    5 A'    1 A"    6 A'    7 A'                 
-165.72 -165.72 -101.58  -35.82  -35.82  -31.31  -31.31  -31.31
  2 A"    8 A'    9 A'   10 A'   11 A'   12 A'   13 A'    3 A"                 
-31.305 -31.303 -31.303 -22.962 -22.961 -22.961 -22.959 -22.958
 14 A'    4 A"   15 A'   16 A'    5 A"   17 A'   18 A'    6 A"                 
-22.958 -22.956 -22.956 -22.954 -22.954 -10.296 -10.246  -9.495
 19 A'   20 A'    7 A"   21 A'    8 A"   22 A'   23 A'   24 A'                 
 -7.260  -7.250  -7.249  -6.368  -6.365  -4.781  -4.778  -4.765
 25 A'    9 A"   26 A'   27 A'   28 A'   29 A'   30 A'   10 A"                 
 -4.765  -4.763  -4.762  -2.047  -2.044  -2.042  -2.041  -2.039
 31 A'   11 A"   32 A'   33 A'   34 A'   12 A"   35 A'   13 A"                 
 -2.038  -2.028  -2.028  -2.026  -2.026  -0.906  -0.796  -0.697
 36 A'   14 A"   37 A'   15 A"   38 A'   39 A'   40 A'   41 A'                 
 -0.660  -0.551  -0.499  -0.444  -0.408  -0.377  -0.341  -0.328
 42 A'   43 A'   44 A'   45 A'   16 A"   46 A'   47 A'   17 A"                 
 -0.297  -0.293  -0.272  -0.255
 48 A'   18 A"   49 A'   19 A"                                                 
 -- Virtual --                   
 -0.074  -0.057  -0.048  -0.006   0.015   0.044   0.045   0.062
 50 A'   51 A'   20 A"   52 A'   53 A'   54 A'   55 A'   21 A"                 
  0.084   0.091   0.093   0.103   0.109   0.120   0.138   0.139
 56 A'   57 A'   22 A"   58 A'   23 A"   59 A'   60 A'   61 A'                 
  0.156   0.181   0.201   0.217   0.221   0.240   0.243   0.285
 62 A'   63 A'   64 A'   65 A'   24 A"   66 A'   25 A"   67 A'                 
  0.327   0.341   0.382   0.386   0.395   0.400   0.422   0.431
 68 A'   69 A'   26 A"   27 A"   70 A'   28 A"   71 A'   29 A"                 
  0.436   0.449   0.450   0.468   0.475   0.504   0.540   0.569
 72 A'   73 A'   30 A"   74 A'   75 A'   76 A'   31 A"   77 A'                 
  0.602   0.605   0.635   0.670   0.692   0.730   0.747   0.782
 32 A"   78 A'   79 A'   80 A'   81 A'   82 A'   83 A'   84 A'                 
  0.820   0.841   0.892   0.918   0.979   1.082   1.118   1.128
 33 A"   34 A"   85 A'   86 A'   87 A'   88 A'   35 A"   89 A'                 
  1.169   1.312   1.323   1.330   1.350   1.376   1.427   1.457
 36 A"   37 A"   90 A'   38 A"   91 A'   92 A'   93 A'   39 A"                 
  1.496   1.547   1.640   1.795   1.808   1.889   1.969   2.089
 94 A'   95 A'   96 A'   97 A'   40 A"   98 A'   41 A"   99 A'                 
  2.218   2.243   2.296   2.449   2.549   2.632   2.638   2.823
100 A'   42 A"  101 A'  102 A'  103 A'   43 A"  104 A'  105 A'                 
  2.826   3.096   3.225   3.722   3.946   3.955   3.956   3.990
 44 A"  106 A'  107 A'  108 A'   45 A"  109 A'   46 A"   47 A"                 
  3.995   4.022   4.072   4.109   4.205   4.273   4.366   4.436
110 A'   48 A"  111 A'  112 A'  113 A'  114 A'  115 A'  116 A'                 
  5.982   6.001   6.028   6.043   6.048   6.118   9.712  23.367
 49 A"   50 A"  117 A'  118 A'  119 A'  120 A'  121 A'  122 A'                 
 24.119  25.789  25.912  26.342  27.810  27.873  28.325  28.341
123 A'   51 A"  124 A'  125 A'  126 A'  127 A'   52 A"   53 A"                 
 28.360  28.363  28.375  28.395  28.521  28.525  28.526  28.539
128 A'  129 A'  130 A'  131 A'   54 A"   55 A"  132 A'   56 A"                 
 28.542  28.554  28.579  28.597  28.659  28.712 127.871 127.882
133 A'   57 A"  134 A'  135 A'  136 A'  137 A'   58 A"   59 A"                 
127.900 127.906 127.912 127.946 151.612 151.666 215.6951901.773
138 A'  139 A'  140 A'  141 A'  142 A'  143 A'  144 A'  145 A'                 
*******
146 A'                                                                         
 --------------------------------------------------------------

          Ground-State Mulliken Net Atomic Charges

     Atom                 Charge (a.u.)
  ----------------------------------------
      1 I                     0.153801
      2 C                    -0.162978
      3 C                    -0.550448
      4 H                     0.171457
      5 Cl                    0.277068
      6 I                     0.111100
  ----------------------------------------
  Sum of atomic charges =     0.000000

 -----------------------------------------------------------------
                    Cartesian Multipole Moments
 -----------------------------------------------------------------
    Charge (ESU x 10^10)
                 0.0000
    Dipole Moment (Debye)
         X      -0.5726      Y      -0.0473      Z      -0.0000
       Tot       0.5746
    Quadrupole Moments (Debye-Ang)
        XX     -80.0128     XY      -1.5792     YY     -76.8264
        XZ       0.0000     YZ      -0.0000     ZZ     -83.1458
    Octopole Moments (Debye-Ang^2)
       XXX     -26.8575    XXY     -23.7270    XYY      -4.6820
       YYY     -41.5221    XXZ      -0.0000    XYZ       0.0000
       YYZ      -0.0000    XZZ      -6.2707    YZZ     -14.7475
       ZZZ      -0.0000
    Hexadecapole Moments (Debye-Ang^3)
      XXXX   -1607.5417   XXXY     -21.3543   XXYY    -368.4308
      XYYY     -58.3924   YYYY    -719.3826   XXXZ       0.0000
      XXYZ       0.0000   XYYZ       0.0000   YYYZ      -0.0000
      XXZZ    -299.8099   XYZZ     -15.4803   YYZZ    -149.5374
      XZZZ       0.0000   YZZZ      -0.0000   ZZZZ    -112.0179
 -----------------------------------------------------------------
 Calculating analytic gradient of the SCF energy
 Gradient of SCF Energy
            1           2           3           4           5           6
    1   0.0000772   0.0000816  -0.0000812  -0.0000402  -0.0000779   0.0000405
    2   0.0000526   0.0000539  -0.0000440  -0.0000348   0.0000870  -0.0001148
    3  -0.0000000   0.0000000  -0.0000000   0.0000000  -0.0000000   0.0000000
 Max gradient component =       1.148E-04
 RMS gradient           =       5.683E-05
 Gradient time:  CPU 12.73 s  wall 12.73 s
 Geometry Optimization Parameters
   NAtoms,    NIC,     NZ,  NCons,   NDum,   NFix, NCnnct, MaxDiis
        6      27       6       0       0       0       0       0

 Cartesian Hessian Update
 Hessian Updated using BFGS Update


** GEOMETRY OPTIMIZATION IN DELOCALIZED INTERNAL COORDINATES **
   Searching for a Minimum

   Optimization Cycle:   4

                       Coordinates (Angstroms)
     ATOM                X               Y               Z
      1  I         1.5850051722   -0.9451198396    0.0000000000
      2  C         0.7158613826    0.9727692415    0.0000000000
      3  C        -0.5845007192    1.2582357677    0.0000000000
      4  H        -0.9030251291    2.2920439794    0.0000000000
      5  Cl        1.8617868122    2.3041961705    0.0000000000
      6  I        -2.1926803128   -0.0805928646    0.0000000000
   Point Group: cs    Number of degrees of freedom:     9


   Energy is -14376.059581380

 Hessian Updated using BFGS Update

  9 Hessian modes will be used to form the next step
  Hessian Eigenvalues:
     0.081662    0.120995    0.153475    0.216913    0.254509    0.257984
     0.295395    0.356890    0.592517

 Minimum Search - Taking Simple RFO Step
 Searching for Lamda that Minimizes Along All modes
 Value Taken    Lamda =   0.00000000
 Step Taken.  Stepsize is  0.000362

                             Maximum     Tolerance    Cnvgd?
         Gradient           0.000046      0.000300     YES
         Displacement       0.000237      0.001200     YES
         Energy change     -0.000001      0.000001      NO


                       Distance Matrix (Angstroms)
             I (  1)   C (  2)   C (  3)   H (  4)   Cl(  5)
   C (  2)  2.105638
   C (  3)  3.092173  1.331327
   H (  4)  4.082833  2.088368  1.081766
   Cl(  5)  3.261083  1.756657  2.660518  2.764839
   I (  6)  3.875347  3.093410  2.092535  2.700484  4.703820

 Final energy is   -14376.059581380443     


 ******************************
 **  OPTIMIZATION CONVERGED  **
 ******************************

                       Coordinates (Angstroms)
     ATOM                X               Y               Z
      1  I         1.5850051722   -0.9451198396    0.0000000000
      2  C         0.7158613826    0.9727692415    0.0000000000
      3  C        -0.5845007192    1.2582357677    0.0000000000
      4  H        -0.9030251291    2.2920439794    0.0000000000
      5  Cl        1.8617868122    2.3041961705    0.0000000000
      6  I        -2.1926803128   -0.0805928646    0.0000000000

Z-matrix Print:
$molecule
0 1
I 
C  1 2.105638
C  2 1.331327 1 126.760602
H  3 1.081766 2 119.506123 1 -180.000000 0
Cl 2 1.756657 1 114.903301 3 -180.000000 0
I  3 2.092535 2 127.840569 1 -0.000000 0
$end


 --------------------------------------------------------------
             Orbital Energies (a.u.) and Symmetries
 --------------------------------------------------------------

 Alpha MOs, Restricted
 -- Occupied --                  
*******-1165.89 -176.32 -176.32 -165.73 -165.72 -165.72 -165.72
  1 A'    2 A'    3 A'    4 A'    5 A'    1 A"    6 A'    7 A'                 
-165.72 -165.72 -101.58  -35.82  -35.82  -31.31  -31.31  -31.31
  2 A"    8 A'    9 A'   10 A'   11 A'   12 A'   13 A'    3 A"                 
-31.305 -31.303 -31.303 -22.962 -22.961 -22.961 -22.959 -22.958
 14 A'    4 A"   15 A'   16 A'    5 A"   17 A'   18 A'    6 A"                 
-22.958 -22.956 -22.956 -22.954 -22.954 -10.296 -10.246  -9.495
 19 A'   20 A'    7 A"   21 A'    8 A"   22 A'   23 A'   24 A'                 
 -7.260  -7.250  -7.249  -6.368  -6.365  -4.781  -4.778  -4.765
 25 A'    9 A"   26 A'   27 A'   28 A'   29 A'   30 A'   10 A"                 
 -4.765  -4.763  -4.762  -2.047  -2.044  -2.042  -2.041  -2.039
 31 A'   11 A"   32 A'   33 A'   34 A'   12 A"   35 A'   13 A"                 
 -2.038  -2.028  -2.028  -2.026  -2.026  -0.906  -0.796  -0.697
 36 A'   14 A"   37 A'   15 A"   38 A'   39 A'   40 A'   41 A'                 
 -0.660  -0.551  -0.499  -0.444  -0.408  -0.377  -0.341  -0.328
 42 A'   43 A'   44 A'   45 A'   16 A"   46 A'   47 A'   17 A"                 
 -0.297  -0.293  -0.272  -0.255
 48 A'   18 A"   49 A'   19 A"                                                 
 -- Virtual --                   
 -0.074  -0.057  -0.048  -0.006   0.015   0.044   0.045   0.062
 50 A'   51 A'   20 A"   52 A'   53 A'   54 A'   55 A'   21 A"                 
  0.084   0.091   0.093   0.103   0.109   0.120   0.138   0.139
 56 A'   57 A'   22 A"   58 A'   23 A"   59 A'   60 A'   61 A'                 
  0.156   0.181   0.201   0.217   0.221   0.240   0.243   0.285
 62 A'   63 A'   64 A'   65 A'   24 A"   66 A'   25 A"   67 A'                 
  0.327   0.341   0.382   0.386   0.395   0.400   0.422   0.431
 68 A'   69 A'   26 A"   27 A"   70 A'   28 A"   71 A'   29 A"                 
  0.436   0.449   0.450   0.468   0.475   0.504   0.540   0.569
 72 A'   73 A'   30 A"   74 A'   75 A'   76 A'   31 A"   77 A'                 
  0.602   0.605   0.635   0.670   0.692   0.730   0.747   0.782
 32 A"   78 A'   79 A'   80 A'   81 A'   82 A'   83 A'   84 A'                 
  0.820   0.841   0.892   0.918   0.979   1.082   1.118   1.128
 33 A"   34 A"   85 A'   86 A'   87 A'   88 A'   35 A"   89 A'                 
  1.169   1.312   1.323   1.330   1.350   1.376   1.427   1.457
 36 A"   37 A"   90 A'   38 A"   91 A'   92 A'   93 A'   39 A"                 
  1.496   1.547   1.640   1.795   1.808   1.889   1.969   2.089
 94 A'   95 A'   96 A'   97 A'   40 A"   98 A'   41 A"   99 A'                 
  2.218   2.243   2.296   2.449   2.549   2.632   2.638   2.823
100 A'   42 A"  101 A'  102 A'  103 A'   43 A"  104 A'  105 A'                 
  2.826   3.096   3.225   3.722   3.946   3.955   3.956   3.990
 44 A"  106 A'  107 A'  108 A'   45 A"  109 A'   46 A"   47 A"                 
  3.995   4.022   4.072   4.109   4.205   4.273   4.366   4.436
110 A'   48 A"  111 A'  112 A'  113 A'  114 A'  115 A'  116 A'                 
  5.982   6.001   6.028   6.043   6.048   6.118   9.712  23.367
 49 A"   50 A"  117 A'  118 A'  119 A'  120 A'  121 A'  122 A'                 
 24.119  25.789  25.912  26.342  27.810  27.873  28.325  28.341
123 A'   51 A"  124 A'  125 A'  126 A'  127 A'   52 A"   53 A"                 
 28.360  28.363  28.375  28.395  28.521  28.525  28.526  28.539
128 A'  129 A'  130 A'  131 A'   54 A"   55 A"  132 A'   56 A"                 
 28.542  28.554  28.579  28.597  28.659  28.712 127.871 127.882
133 A'   57 A"  134 A'  135 A'  136 A'  137 A'   58 A"   59 A"                 
127.900 127.906 127.912 127.946 151.612 151.666 215.6951901.773
138 A'  139 A'  140 A'  141 A'  142 A'  143 A'  144 A'  145 A'                 
*******
146 A'                                                                         

 Beta MOs, Restricted
 -- Occupied --                  
*******-1165.89 -176.32 -176.32 -165.73 -165.72 -165.72 -165.72
  1 A'    2 A'    3 A'    4 A'    5 A'    1 A"    6 A'    7 A'                 
-165.72 -165.72 -101.58  -35.82  -35.82  -31.31  -31.31  -31.31
  2 A"    8 A'    9 A'   10 A'   11 A'   12 A'   13 A'    3 A"                 
-31.305 -31.303 -31.303 -22.962 -22.961 -22.961 -22.959 -22.958
 14 A'    4 A"   15 A'   16 A'    5 A"   17 A'   18 A'    6 A"                 
-22.958 -22.956 -22.956 -22.954 -22.954 -10.296 -10.246  -9.495
 19 A'   20 A'    7 A"   21 A'    8 A"   22 A'   23 A'   24 A'                 
 -7.260  -7.250  -7.249  -6.368  -6.365  -4.781  -4.778  -4.765
 25 A'    9 A"   26 A'   27 A'   28 A'   29 A'   30 A'   10 A"                 
 -4.765  -4.763  -4.762  -2.047  -2.044  -2.042  -2.041  -2.039
 31 A'   11 A"   32 A'   33 A'   34 A'   12 A"   35 A'   13 A"                 
 -2.038  -2.028  -2.028  -2.026  -2.026  -0.906  -0.796  -0.697
 36 A'   14 A"   37 A'   15 A"   38 A'   39 A'   40 A'   41 A'                 
 -0.660  -0.551  -0.499  -0.444  -0.408  -0.377  -0.341  -0.328
 42 A'   43 A'   44 A'   45 A'   16 A"   46 A'   47 A'   17 A"                 
 -0.297  -0.293  -0.272  -0.255
 48 A'   18 A"   49 A'   19 A"                                                 
 -- Virtual --                   
 -0.074  -0.057  -0.048  -0.006   0.015   0.044   0.045   0.062
 50 A'   51 A'   20 A"   52 A'   53 A'   54 A'   55 A'   21 A"                 
  0.084   0.091   0.093   0.103   0.109   0.120   0.138   0.139
 56 A'   57 A'   22 A"   58 A'   23 A"   59 A'   60 A'   61 A'                 
  0.156   0.181   0.201   0.217   0.221   0.240   0.243   0.285
 62 A'   63 A'   64 A'   65 A'   24 A"   66 A'   25 A"   67 A'                 
  0.327   0.341   0.382   0.386   0.395   0.400   0.422   0.431
 68 A'   69 A'   26 A"   27 A"   70 A'   28 A"   71 A'   29 A"                 
  0.436   0.449   0.450   0.468   0.475   0.504   0.540   0.569
 72 A'   73 A'   30 A"   74 A'   75 A'   76 A'   31 A"   77 A'                 
  0.602   0.605   0.635   0.670   0.692   0.730   0.747   0.782
 32 A"   78 A'   79 A'   80 A'   81 A'   82 A'   83 A'   84 A'                 
  0.820   0.841   0.892   0.918   0.979   1.082   1.118   1.128
 33 A"   34 A"   85 A'   86 A'   87 A'   88 A'   35 A"   89 A'                 
  1.169   1.312   1.323   1.330   1.350   1.376   1.427   1.457
 36 A"   37 A"   90 A'   38 A"   91 A'   92 A'   93 A'   39 A"                 
  1.496   1.547   1.640   1.795   1.808   1.889   1.969   2.089
 94 A'   95 A'   96 A'   97 A'   40 A"   98 A'   41 A"   99 A'                 
  2.218   2.243   2.296   2.449   2.549   2.632   2.638   2.823
100 A'   42 A"  101 A'  102 A'  103 A'   43 A"  104 A'  105 A'                 
  2.826   3.096   3.225   3.722   3.946   3.955   3.956   3.990
 44 A"  106 A'  107 A'  108 A'   45 A"  109 A'   46 A"   47 A"                 
  3.995   4.022   4.072   4.109   4.205   4.273   4.366   4.436
110 A'   48 A"  111 A'  112 A'  113 A'  114 A'  115 A'  116 A'                 
  5.982   6.001   6.028   6.043   6.048   6.118   9.712  23.367
 49 A"   50 A"  117 A'  118 A'  119 A'  120 A'  121 A'  122 A'                 
 24.119  25.789  25.912  26.342  27.810  27.873  28.325  28.341
123 A'   51 A"  124 A'  125 A'  126 A'  127 A'   52 A"   53 A"                 
 28.360  28.363  28.375  28.395  28.521  28.525  28.526  28.539
128 A'  129 A'  130 A'  131 A'   54 A"   55 A"  132 A'   56 A"                 
 28.542  28.554  28.579  28.597  28.659  28.712 127.871 127.882
133 A'   57 A"  134 A'  135 A'  136 A'  137 A'   58 A"   59 A"                 
127.900 127.906 127.912 127.946 151.612 151.666 215.6951901.773
138 A'  139 A'  140 A'  141 A'  142 A'  143 A'  144 A'  145 A'                 
*******
146 A'                                                                         
 --------------------------------------------------------------

          Ground-State Mulliken Net Atomic Charges

     Atom                 Charge (a.u.)
  ----------------------------------------
      1 I                     0.153801
      2 C                    -0.162978
      3 C                    -0.550448
      4 H                     0.171457
      5 Cl                    0.277068
      6 I                     0.111100
  ----------------------------------------
  Sum of atomic charges =     0.000000

 -----------------------------------------------------------------
                    Cartesian Multipole Moments
 -----------------------------------------------------------------
    Charge (ESU x 10^10)
                 0.0000
    Dipole Moment (Debye)
         X      -0.5726      Y      -0.0473      Z      -0.0000
       Tot       0.5746
    Quadrupole Moments (Debye-Ang)
        XX     -80.0128     XY      -1.5792     YY     -76.8264
        XZ       0.0000     YZ      -0.0000     ZZ     -83.1458
    Octopole Moments (Debye-Ang^2)
       XXX     -26.8575    XXY     -23.7270    XYY      -4.6820
       YYY     -41.5221    XXZ      -0.0000    XYZ       0.0000
       YYZ      -0.0000    XZZ      -6.2707    YZZ     -14.7475
       ZZZ      -0.0000
    Hexadecapole Moments (Debye-Ang^3)
      XXXX   -1607.5417   XXXY     -21.3543   XXYY    -368.4308
      XYYY     -58.3924   YYYY    -719.3826   XXXZ       0.0000
      XXYZ       0.0000   XYYZ       0.0000   YYYZ      -0.0000
      XXZZ    -299.8099   XYZZ     -15.4803   YYZZ    -149.5374
      XZZZ       0.0000   YZZZ      -0.0000   ZZZZ    -112.0179
 -----------------------------------------------------------------
Archival summary:
1\1\TWL01\OPT\ProcedureUnspecified\BasisUnspecified\2l121\taweetha\TueAug2822:07:392018TueAug2822:07:392018\0\\#,OPT,ProcedureUnspecified,BasisUnspecified,\\0,1\I\C,1,2.10564\C,2,1.33133,1,126.761\H,3,1.08177,2,119.506,1,-180,0\Cl,2,1.75666,1,114.903,3,-180,0\I,3,2.09254,2,127.841,1,-0,0\\\@

 Total job time:  192.21s(wall), 191.96s(cpu) 
 Tue Aug 28 22:07:39 2018

        *************************************************************
        *                                                           *
        *  Thank you very much for using Q-Chem.  Have a nice day.  *
        *                                                           *
        *************************************************************


 
User input: 2 of 2 
 
Q-Chem Developer Version!
                  Welcome to Q-Chem
     A Quantum Leap Into The Future Of Chemistry


 Q-Chem 5.1, Q-Chem, Inc., Pleasanton, CA (2018)

 Yihan Shao,  Zhengting Gan,  E. Epifanovsky,  A. T. B. Gilbert,  M. Wormit,  
 J. Kussmann,  A. W. Lange,  A. Behn,  Jia Deng,  Xintian Feng,  D. Ghosh,  
 M. Goldey,  P. R. Horn,  L. D. Jacobson,  I. Kaliman,  T. Kus,  A. Landau,  
 Jie Liu,  E. I. Proynov,  R. M. Richard,  R. P. Steele,  E. J. Sundstrom,  
 H. L. Woodcock III,  P. M. Zimmerman,  D. Zuev,  B. Albrecht,  E. Alguire,  
 S. A. Baeppler,  D. Barton,  Z. Benda,  Y. A. Bernard,  E. J. Berquist,  
 K. B. Bravaya,  H. Burton,  D. Casanova,  Chun-Min Chang,  Yunqing Chen,  
 A. Chien,  K. D. Closser,  M. P. Coons,  S. Coriani,  S. Dasgupta,  
 A. L. Dempwolff,  M. Diedenhofen,  Hainam Do,  R. G. Edgar,  Po-Tung Fang,  
 S. Faraji,  S. Fatehi,  Qingguo Feng,  K. D. Fenk,  J. Fosso-Tande,  
 Qinghui Ge,  A. Ghysels,  G. Gidofalvi,  J. Gomes,  J. Gonthier,  A. Gunina,  
 D. Hait,  M. W. D. Hanson-Heine,  P. H. P. Harbach,  A. W. Hauser,  
 J. E. Herr,  E. G. Hohenstein,  Z. C. Holden,  Kerwin Hui,  B. C. Huynh,  
 T.-C. Jagau,  Hyunjun Ji,  B. Kaduk,  K. Khistyaev,  Jaehoon Kim,  
 P. Klunzinger,  K. Koh,  D. Kosenkov,  L. Koulias,  T. Kowalczyk,  
 C. M. Krauter,  A. Kunitsa,  Ka Un Lao,  A. Laurent,  K. V. Lawler,  
 Joonho Lee,  D. Lefrancois,  S. Lehtola,  D. S. Levine,  Yi-Pei Li,  
 You-Sheng Lin,  Fenglai Liu,  E. Livshits,  A. Luenser,  P. Manohar,  
 E. Mansoor,  S. F. Manzer,  Shan-Ping Mao,  Yuezhi Mao,  N. Mardirossian,  
 A. V. Marenich,  T. Markovich,  L. A. Martinez-Martinez,  S. A. Maurer,  
 N. J. Mayhall,  S. C. McKenzie,  J.-M. Mewes,  A. F. Morrison,  
 J. W. Mullinax,  K. Nanda,  T. S. Nguyen-Beck,  R. Olivares-Amaya,  
 J. A. Parkhill,  T. M. Perrine,  F. Plasser,  P. Pokhilko,  S. Prager,  
 A. Prociuk,  E. Ramos,  D. R. Rehn,  F. Rob,  M. Schneider,  N. Sergueev,  
 S. M. Sharada,  S. Sharma,  D. W. Small,  T. Stauch,  T. Stein,  
 Yu-Chuan Su,  A. J. W. Thom,  A. Tkatchenko,  T. Tsuchimochi,  N. M. Tubman,  
 L. Vogt,  M. L. Vidal,  O. Vydrov,  M. A. Watson,  J. Wenzel,  
 M. de Wergifosse,  T. A. Wesolowski,  A. White,  J. Witte,  A. Yamada,  
 Jun Yang,  K. Yao,  S. Yeganeh,  S. R. Yost,  Zhi-Qiang You,  A. Zech,  
 Igor Ying Zhang,  Xing Zhang,  Yan Zhao,  Ying Zhu,  B. R. Brooks,  
 G. K. L. Chan,  C. J. Cramer,  M. S. Gordon,  W. J. Hehre,  A. Klamt,  
 M. W. Schmidt,  C. D. Sherrill,  D. G. Truhlar,  A. Aspuru-Guzik,  R. Baer,  
 A. T. Bell,  N. A. Besley,  Jeng-Da Chai,  A. E. DePrince, III,  
 R. A. DiStasio Jr.,  A. Dreuw,  B. D. Dunietz,  T. R. Furlani,  
 Chao-Ping Hsu,  Yousung Jung,  Jing Kong,  D. S. Lambrecht,  WanZhen Liang,  
 C. Ochsenfeld,  V. A. Rassolov,  L. V. Slipchenko,  J. E. Subotnik,  
 T. Van Voorhis,  J. M. Herbert,  A. I. Krylov,  P. M. W. Gill,  M. Head-Gordon

 Contributors to earlier versions of Q-Chem not listed above: 
 R. D. Adamson,  B. Austin,  J. Baker,  G. J. O. Beran,  K. Brandhorst,  
 S. T. Brown,  E. F. C. Byrd,  A. K. Chakraborty,  C.-L. Cheng,  
 Siu Hung Chien,  D. M. Chipman,  D. L. Crittenden,  H. Dachsel,  
 R. J. Doerksen,  A. D. Dutoi,  L. Fusti-Molnar,  W. A. Goddard III,  
 A. Golubeva-Zadorozhnaya,  S. R. Gwaltney,  G. Hawkins,  A. Heyden,  
 S. Hirata,  G. Kedziora,  F. J. Keil,  C. Kelley,  Jihan Kim,  R. A. King,  
 R. Z. Khaliullin,  P. P. Korambath,  W. Kurlancheek,  A. M. Lee,  M. S. Lee,  
 S. V. Levchenko,  Ching Yeh Lin,  D. Liotard,  R. C. Lochan,  I. Lotan,  
 P. E. Maslen,  N. Nair,  D. P. O'Neill,  D. Neuhauser,  E. Neuscamman,  
 C. M. Oana,  R. Olson,  B. Peters,  R. Peverati,  P. A. Pieniazek,  
 Y. M. Rhee,  J. Ritchie,  M. A. Rohrdanz,  E. Rosta,  N. J. Russ,  
 H. F. Schaefer III,  N. E. Schultz,  N. Shenvi,  A. C. Simmonett,  A. Sodt,  
 D. Stuck,  K. S. Thanthiriwatte,  V. Vanovschi,  Tao Wang,  A. Warshel,  
 C. F. Williams,  Q. Wu,  X. Xu,  W. Zhang

 Please cite Q-Chem as follows:
 Y. Shao et al., Mol. Phys. 113, 184-215 (2015)
 DOI: 10.1080/00268976.2014.952696

 Q-Chem 5.1.1 for Intel X86 EM64T Linux

 Parts of Q-Chem use Armadillo 8.300.2 (Tropical Shenanigans).
 http://arma.sourceforge.net/

 Q-Chem begins on Tue Aug 28 22:07:39 2018  

Host: 
0

     Scratch files written to /scratch/taweetham/qchem26444//
The previous job contains 0 fragments, simply inherited here
Input Ideriv = 2
Curr. Ideriv = -1
Max.  Ideriv = 2

Checking the input file for inconsistencies... 	...done.

--------------------------------------------------------------
User input:
--------------------------------------------------------------

$molecule
read
$end

$rem
   SCF_GUESS 	READ
   JOB_TYPE 	FREQUENCY
   BASIS 	6-311++G**
   EXCHANGE 	B3LYP	
   SET_ITER 100

   SET_CONV 5
$end


--------------------------------------------------------------
 ----------------------------------------------------------------
             Standard Nuclear Orientation (Angstroms)
    I     Atom           X                Y                Z
 ----------------------------------------------------------------
    1      I       1.5880120319    -0.9519233342     0.0000000000
    2      C       0.7227629444     0.9677259752    -0.0000000000
    3      C      -0.5770170416     1.2558313751    -0.0000000000
    4      H      -0.8934423820     2.2902839946    -0.0000000000
    5      Cl      1.8713885301     2.2968241737    -0.0000000000
    6      I      -2.1879108629    -0.0797302328     0.0000000000
 ----------------------------------------------------------------
 Molecular Point Group                 Cs    NOp =  2
 Largest Abelian Subgroup              Cs    NOp =  2
 Nuclear Repulsion Energy =   990.5795920963 hartrees
 There are       68 alpha and       68 beta electrons
 Requested basis set is 6-311++G(d,p)
 There are 78 shells and 205 basis functions

 Total QAlloc Memory Limit   2000 MB
 Mega-Array Size       188 MB
 MEM_STATIC part       192 MB

                       Distance Matrix (Angstroms)
             I (  1)   C (  2)   C (  3)   H (  4)   Cl(  5)
   C (  2)  2.105638
   C (  3)  3.092173  1.331327
   H (  4)  4.082833  2.088368  1.081766
   Cl(  5)  3.261083  1.756657  2.660518  2.764839
   I (  6)  3.875347  3.093410  2.092535  2.700484  4.703820

 A cutoff of  1.0D-11 yielded   2327 shell pairs
 There are     17093 function pairs (     19307 Cartesian)
 Smallest overlap matrix eigenvalue = 7.28E-05
 Guess MOs from SCF MO coefficient file

 -----------------------------------------------------------------------
  General SCF calculation program by
  Eric Jon Sundstrom, Paul Horn, Yuezhi Mao, Dmitri Zuev, Alec White,
  David Stuck, Shaama M.S., Shane Yost, Joonho Lee, David Small,
  Daniel Levine, Susi Lehtola, Hugh Burton, Evgeny Epifanovsky
 -----------------------------------------------------------------------
 Exchange:     0.2000 Hartree-Fock + 0.0800 Slater + 0.7200 B88
 Correlation:  0.1900 VWN1RPA + 0.8100 LYP
 Using SG-1 standard quadrature grid
 A restricted SCF calculation will be
 performed using DIIS
 SCF converges when DIIS error is below 1.0e-08
 ---------------------------------------
  Cycle       Energy         DIIS error
 ---------------------------------------
    1  -14376.0595793897      3.01e-05  
    2  -14376.0595852011      3.13e-06  
    3  -14376.0595852323      2.96e-06  
    4  -14376.0595852663      1.74e-06  
    5  -14376.0595852822      2.97e-07  
    6  -14376.0595852826      8.26e-08  
    7  -14376.0595852826      3.35e-08  
    8  -14376.0595852826      7.25e-09  Convergence criterion met
 ---------------------------------------
 SCF time:   CPU 27.59s  wall 27.00s 
 SCF   energy in the final basis set =   -14376.0595852826
 Total energy in the final basis set =   -14376.0595852826

 --------------------------------------------------------------
             Orbital Energies (a.u.) and Symmetries
 --------------------------------------------------------------

 Alpha MOs, Restricted
 -- Occupied --                  
*******-1165.89 -176.32 -176.32 -165.73 -165.72 -165.72 -165.72
  1 A'    2 A'    3 A'    4 A'    5 A'    1 A"    6 A'    7 A'                 
-165.72 -165.72 -101.58  -35.82  -35.82  -31.31  -31.31  -31.31
  2 A"    8 A'    9 A'   10 A'   11 A'   12 A'   13 A'    3 A"                 
-31.305 -31.303 -31.303 -22.962 -22.961 -22.961 -22.959 -22.958
 14 A'    4 A"   15 A'   16 A'    5 A"   17 A'   18 A'    6 A"                 
-22.958 -22.956 -22.956 -22.954 -22.954 -10.296 -10.246  -9.495
 19 A'   20 A'    7 A"   21 A'    8 A"   22 A'   23 A'   24 A'                 
 -7.260  -7.250  -7.249  -6.368  -6.365  -4.781  -4.778  -4.765
 25 A'    9 A"   26 A'   27 A'   28 A'   29 A'   30 A'   10 A"                 
 -4.765  -4.763  -4.762  -2.047  -2.044  -2.042  -2.041  -2.039
 31 A'   11 A"   32 A'   33 A'   34 A'   12 A"   35 A'   13 A"                 
 -2.038  -2.028  -2.028  -2.026  -2.026  -0.906  -0.796  -0.697
 36 A'   14 A"   37 A'   15 A"   38 A'   39 A'   40 A'   41 A'                 
 -0.660  -0.551  -0.499  -0.444  -0.408  -0.377  -0.341  -0.328
 42 A'   43 A'   44 A'   45 A'   16 A"   46 A'   47 A'   17 A"                 
 -0.297  -0.293  -0.272  -0.255
 48 A'   18 A"   49 A'   19 A"                                                 
 -- Virtual --                   
 -0.074  -0.057  -0.048  -0.006   0.015   0.044   0.045   0.062
 50 A'   51 A'   20 A"   52 A'   53 A'   54 A'   55 A'   21 A"                 
  0.084   0.091   0.093   0.103   0.109   0.120   0.138   0.139
 56 A'   57 A'   22 A"   58 A'   23 A"   59 A'   60 A'   61 A'                 
  0.156   0.181   0.201   0.217   0.221   0.241   0.243   0.285
 62 A'   63 A'   64 A'   65 A'   24 A"   66 A'   25 A"   67 A'                 
  0.327   0.341   0.382   0.386   0.395   0.400   0.422   0.431
 68 A'   69 A'   26 A"   27 A"   70 A'   28 A"   71 A'   29 A"                 
  0.436   0.449   0.450   0.468   0.475   0.504   0.540   0.569
 72 A'   73 A'   30 A"   74 A'   75 A'   76 A'   31 A"   77 A'                 
  0.602   0.605   0.635   0.670   0.692   0.730   0.747   0.782
 32 A"   78 A'   79 A'   80 A'   81 A'   82 A'   83 A'   84 A'                 
  0.820   0.841   0.892   0.918   0.979   1.082   1.118   1.128
 33 A"   34 A"   85 A'   86 A'   87 A'   88 A'   35 A"   89 A'                 
  1.169   1.312   1.323   1.330   1.350   1.376   1.427   1.457
 36 A"   37 A"   90 A'   38 A"   91 A'   92 A'   93 A'   39 A"                 
  1.496   1.547   1.640   1.795   1.808   1.889   1.969   2.089
 94 A'   95 A'   96 A'   97 A'   40 A"   98 A'   41 A"   99 A'                 
  2.218   2.243   2.296   2.449   2.549   2.632   2.638   2.823
100 A'   42 A"  101 A'  102 A'  103 A'   43 A"  104 A'  105 A'                 
  2.826   3.096   3.225   3.722   3.946   3.955   3.956   3.990
 44 A"  106 A'  107 A'  108 A'   45 A"  109 A'   46 A"   47 A"                 
  3.995   4.022   4.072   4.109   4.205   4.273   4.366   4.436
110 A'   48 A"  111 A'  112 A'  113 A'  114 A'  115 A'  116 A'                 
  5.982   6.001   6.028   6.043   6.048   6.118   9.712  23.367
 49 A"   50 A"  117 A'  118 A'  119 A'  120 A'  121 A'  122 A'                 
 24.119  25.789  25.912  26.342  27.810  27.873  28.325  28.341
123 A'   51 A"  124 A'  125 A'  126 A'  127 A'   52 A"   53 A"                 
 28.360  28.363  28.375  28.395  28.521  28.525  28.526  28.539
128 A'  129 A'  130 A'  131 A'   54 A"   55 A"  132 A'   56 A"                 
 28.542  28.554  28.579  28.597  28.659  28.712 127.871 127.882
133 A'   57 A"  134 A'  135 A'  136 A'  137 A'   58 A"   59 A"                 
127.900 127.906 127.912 127.946 151.612 151.666 215.6951901.773
138 A'  139 A'  140 A'  141 A'  142 A'  143 A'  144 A'  145 A'                 
*******
146 A'                                                                         

 Beta MOs, Restricted
 -- Occupied --                  
*******-1165.89 -176.32 -176.32 -165.73 -165.72 -165.72 -165.72
  1 A'    2 A'    3 A'    4 A'    5 A'    1 A"    6 A'    7 A'                 
-165.72 -165.72 -101.58  -35.82  -35.82  -31.31  -31.31  -31.31
  2 A"    8 A'    9 A'   10 A'   11 A'   12 A'   13 A'    3 A"                 
-31.305 -31.303 -31.303 -22.962 -22.961 -22.961 -22.959 -22.958
 14 A'    4 A"   15 A'   16 A'    5 A"   17 A'   18 A'    6 A"                 
-22.958 -22.956 -22.956 -22.954 -22.954 -10.296 -10.246  -9.495
 19 A'   20 A'    7 A"   21 A'    8 A"   22 A'   23 A'   24 A'                 
 -7.260  -7.250  -7.249  -6.368  -6.365  -4.781  -4.778  -4.765
 25 A'    9 A"   26 A'   27 A'   28 A'   29 A'   30 A'   10 A"                 
 -4.765  -4.763  -4.762  -2.047  -2.044  -2.042  -2.041  -2.039
 31 A'   11 A"   32 A'   33 A'   34 A'   12 A"   35 A'   13 A"                 
 -2.038  -2.028  -2.028  -2.026  -2.026  -0.906  -0.796  -0.697
 36 A'   14 A"   37 A'   15 A"   38 A'   39 A'   40 A'   41 A'                 
 -0.660  -0.551  -0.499  -0.444  -0.408  -0.377  -0.341  -0.328
 42 A'   43 A'   44 A'   45 A'   16 A"   46 A'   47 A'   17 A"                 
 -0.297  -0.293  -0.272  -0.255
 48 A'   18 A"   49 A'   19 A"                                                 
 -- Virtual --                   
 -0.074  -0.057  -0.048  -0.006   0.015   0.044   0.045   0.062
 50 A'   51 A'   20 A"   52 A'   53 A'   54 A'   55 A'   21 A"                 
  0.084   0.091   0.093   0.103   0.109   0.120   0.138   0.139
 56 A'   57 A'   22 A"   58 A'   23 A"   59 A'   60 A'   61 A'                 
  0.156   0.181   0.201   0.217   0.221   0.241   0.243   0.285
 62 A'   63 A'   64 A'   65 A'   24 A"   66 A'   25 A"   67 A'                 
  0.327   0.341   0.382   0.386   0.395   0.400   0.422   0.431
 68 A'   69 A'   26 A"   27 A"   70 A'   28 A"   71 A'   29 A"                 
  0.436   0.449   0.450   0.468   0.475   0.504   0.540   0.569
 72 A'   73 A'   30 A"   74 A'   75 A'   76 A'   31 A"   77 A'                 
  0.602   0.605   0.635   0.670   0.692   0.730   0.747   0.782
 32 A"   78 A'   79 A'   80 A'   81 A'   82 A'   83 A'   84 A'                 
  0.820   0.841   0.892   0.918   0.979   1.082   1.118   1.128
 33 A"   34 A"   85 A'   86 A'   87 A'   88 A'   35 A"   89 A'                 
  1.169   1.312   1.323   1.330   1.350   1.376   1.427   1.457
 36 A"   37 A"   90 A'   38 A"   91 A'   92 A'   93 A'   39 A"                 
  1.496   1.547   1.640   1.795   1.808   1.889   1.969   2.089
 94 A'   95 A'   96 A'   97 A'   40 A"   98 A'   41 A"   99 A'                 
  2.218   2.243   2.296   2.449   2.549   2.632   2.638   2.823
100 A'   42 A"  101 A'  102 A'  103 A'   43 A"  104 A'  105 A'                 
  2.826   3.096   3.225   3.722   3.946   3.955   3.956   3.990
 44 A"  106 A'  107 A'  108 A'   45 A"  109 A'   46 A"   47 A"                 
  3.995   4.022   4.072   4.109   4.205   4.273   4.366   4.436
110 A'   48 A"  111 A'  112 A'  113 A'  114 A'  115 A'  116 A'                 
  5.982   6.001   6.028   6.043   6.048   6.118   9.712  23.367
 49 A"   50 A"  117 A'  118 A'  119 A'  120 A'  121 A'  122 A'                 
 24.119  25.789  25.912  26.342  27.810  27.873  28.325  28.341
123 A'   51 A"  124 A'  125 A'  126 A'  127 A'   52 A"   53 A"                 
 28.360  28.363  28.375  28.395  28.521  28.525  28.526  28.539
128 A'  129 A'  130 A'  131 A'   54 A"   55 A"  132 A'   56 A"                 
 28.542  28.554  28.579  28.597  28.659  28.712 127.871 127.882
133 A'   57 A"  134 A'  135 A'  136 A'  137 A'   58 A"   59 A"                 
127.900 127.906 127.912 127.946 151.612 151.666 215.6951901.773
138 A'  139 A'  140 A'  141 A'  142 A'  143 A'  144 A'  145 A'                 
*******
146 A'                                                                         
 --------------------------------------------------------------

          Ground-State Mulliken Net Atomic Charges

     Atom                 Charge (a.u.)
  ----------------------------------------
      1 I                     0.153776
      2 C                    -0.162890
      3 C                    -0.550506
      4 H                     0.171463
      5 Cl                    0.277041
      6 I                     0.111115
  ----------------------------------------
  Sum of atomic charges =     0.000000

 -----------------------------------------------------------------
                    Cartesian Multipole Moments
 -----------------------------------------------------------------
    Charge (ESU x 10^10)
                 0.0000
    Dipole Moment (Debye)
         X      -0.5728      Y      -0.0461      Z      -0.0000
       Tot       0.5746
    Quadrupole Moments (Debye-Ang)
        XX     -80.0249     XY      -1.5709     YY     -76.8197
        XZ      -0.0000     YZ      -0.0000     ZZ     -83.1458
    Octopole Moments (Debye-Ang^2)
       XXX     -28.1869    XXY     -23.4195    XYY      -5.0378
       YYY     -40.6664    XXZ      -0.0000    XYZ      -0.0000
       YYZ       0.0000    XZZ      -6.7107    YZZ     -14.4363
       ZZZ       0.0000
    Hexadecapole Moments (Debye-Ang^3)
      XXXX   -1608.2535   XXXY     -20.5841   XXYY    -368.4603
      XYYY     -57.7580   YYYY    -718.3221   XXXZ      -0.0000
      XXYZ      -0.0000   XYYZ      -0.0000   YYYZ      -0.0000
      XXZZ    -299.9360   XYZZ     -15.2236   YYZZ    -149.3705
      XZZZ      -0.0000   YZZZ      -0.0000   ZZZZ    -112.0178
 -----------------------------------------------------------------
 Calculating MO derivatives via CPSCF
   1         3          18      0.118633    0.032774
   2         3          18      0.014229    0.004062
   3         3          18      0.001894    0.000623
   4        18           3      0.000149    0.000086
   5        20           1      0.000010    0.000010
   6        21           0      0.000000    0.000000    Roots Converged
 Time for AOints: 19.5 s (CPU) 19.5 s (wall)
 ------------------------------------------------------------------------------
                     AOints        : Timing summary (seconds)
 ------------------------------------------------------------------------------
     job step          cpu (% of tot)      sys (% of tot)     wall (% of tot)
 ------------------------------------------------------------------------------
  cpscf_lag         0.1049E+03 (47.9)   0.1390E-03 (19.5)   0.1050E+03 (47.9)
  iterzp            0.9427E+02 (43.0)   0.5720E-03 (80.2)   0.9431E+02 (43.0)
  make_fx           0.0000E+00 ( 0.0)   0.0000E+00 ( 0.0)   0.0000E+00 ( 0.0)
  AOints            0.1952E+02 ( 8.9)   0.0000E+00 ( 0.0)   0.1954E+02 ( 8.9)
 ------------------------------------------------------------------------------
   Grand Totals     0.2191E+03          0.7130E-03          0.2192E+03
 ------------------------------------------------------------------------------
 Calculating analytic Hessian of the SCF energy
 Polarizability Matrix (a.u.)
            1           2           3
    1-126.8619746  -6.2893545  -0.0000000
    2  -6.2893545-100.5460658  -0.0000000
    3  -0.0000000  -0.0000000 -60.0972017

 Direct stationary perturbation theory relativistic correction:

 rels  =     194.697467724770
 relv  =    -647.178644887503
 rel2e =      85.658803923130
 E_rel =    -366.822373239603

 Hessian of the SCF Energy
            1           2           3           4           5           6
    1   0.0296722  -0.0295330   0.0000000  -0.0174589   0.0108810  -0.0000000
    2  -0.0295330   0.1203281  -0.0000000   0.0202037  -0.0728273   0.0000000
    3   0.0000000  -0.0000000   0.0075232  -0.0000000   0.0000000  -0.0172689
    4  -0.0174589   0.0202037  -0.0000000   0.6183264  -0.0651000   0.0000000
    5   0.0108810  -0.0728273   0.0000000  -0.0651000   0.2663701  -0.0000000
    6  -0.0000000   0.0000000  -0.0172689   0.0000000  -0.0000000   0.0687041
    7  -0.0090010   0.0097144   0.0000000  -0.4857930   0.0963501  -0.0000000
    8   0.0229211  -0.0177260   0.0000000   0.1168852  -0.0910048  -0.0000000
    9   0.0000000   0.0000000   0.0029707  -0.0000000   0.0000000  -0.0408231
   10  -0.0025200   0.0011860  -0.0000000  -0.0088660   0.0263769   0.0000000
   11  -0.0003126   0.0012216  -0.0000000  -0.0006121  -0.0043556   0.0000000
   12  -0.0000000  -0.0000000   0.0048250   0.0000000   0.0000000   0.0068190
   13   0.0030966  -0.0010234  -0.0000000  -0.0836279  -0.0496158  -0.0000000
   14  -0.0076016  -0.0315711  -0.0000000  -0.0641817  -0.0941963   0.0000000
   15   0.0000000  -0.0000000   0.0030141  -0.0000000  -0.0000000  -0.0192534
   16  -0.0037889  -0.0005477   0.0000000  -0.0225806  -0.0188923  -0.0000000
   17   0.0036450   0.0005747  -0.0000000  -0.0071951  -0.0039861   0.0000000
   18   0.0000000  -0.0000000  -0.0010641  -0.0000000   0.0000000   0.0018222
            7           8           9          10          11          12
    1  -0.0090010   0.0229211   0.0000000  -0.0025200  -0.0003126  -0.0000000
    2   0.0097144  -0.0177260   0.0000000   0.0011860   0.0012216  -0.0000000
    3   0.0000000   0.0000000   0.0029707  -0.0000000  -0.0000000   0.0048250
    4  -0.4857930   0.1168852  -0.0000000  -0.0088660  -0.0006121   0.0000000
    5   0.0963501  -0.0910048   0.0000000   0.0263769  -0.0043556   0.0000000
    6  -0.0000000  -0.0000000  -0.0408231   0.0000000   0.0000000   0.0068190
    7   0.6332640  -0.1521533   0.0000000  -0.0649672   0.0973926  -0.0000000
    8  -0.1521533   0.5063391   0.0000000   0.0832318  -0.3218242   0.0000000
    9   0.0000000   0.0000000   0.0733417  -0.0000000  -0.0000000  -0.0288610
   10  -0.0649672   0.0832318  -0.0000000   0.0833020  -0.0911719   0.0000000
   11   0.0973926  -0.3218242  -0.0000000  -0.0911719   0.3316019   0.0000000
   12  -0.0000000   0.0000000  -0.0288610   0.0000000   0.0000000   0.0191828
   13  -0.0332240  -0.0302135  -0.0000000  -0.0011730  -0.0024005  -0.0000000
   14  -0.0134905  -0.0065346  -0.0000000   0.0006053   0.0011014  -0.0000000
   15  -0.0000000   0.0000000   0.0073628   0.0000000   0.0000000  -0.0040498
   16  -0.0402789  -0.0406713  -0.0000000  -0.0057758  -0.0028955  -0.0000000
   17  -0.0378133  -0.0692495  -0.0000000  -0.0202282  -0.0077451  -0.0000000
   18  -0.0000000  -0.0000000  -0.0139912  -0.0000000   0.0000000   0.0020840
           13          14          15          16          17          18
    1   0.0030966  -0.0076016   0.0000000  -0.0037889   0.0036450   0.0000000
    2  -0.0010234  -0.0315711  -0.0000000  -0.0005477   0.0005747  -0.0000000
    3  -0.0000000  -0.0000000   0.0030141   0.0000000  -0.0000000  -0.0010641
    4  -0.0836279  -0.0641817  -0.0000000  -0.0225806  -0.0071951  -0.0000000
    5  -0.0496158  -0.0941963  -0.0000000  -0.0188923  -0.0039861   0.0000000
    6  -0.0000000   0.0000000  -0.0192534  -0.0000000   0.0000000   0.0018222
    7  -0.0332240  -0.0134905  -0.0000000  -0.0402789  -0.0378133  -0.0000000
    8  -0.0302135  -0.0065346   0.0000000  -0.0406713  -0.0692495  -0.0000000
    9  -0.0000000  -0.0000000   0.0073628  -0.0000000  -0.0000000  -0.0139912
   10  -0.0011730   0.0006053   0.0000000  -0.0057758  -0.0202282  -0.0000000
   11  -0.0024005   0.0011014   0.0000000  -0.0028955  -0.0077451   0.0000000
   12  -0.0000000  -0.0000000  -0.0040498  -0.0000000  -0.0000000   0.0020840
   13   0.1178183   0.0841883   0.0000000  -0.0028900  -0.0009351  -0.0000000
   14   0.0841883   0.1298834   0.0000000   0.0004802   0.0013172  -0.0000000
   15   0.0000000   0.0000000   0.0091066   0.0000000  -0.0000000   0.0038197
   16  -0.0028900   0.0004802   0.0000000   0.0753142   0.0625266   0.0000000
   17  -0.0009351   0.0013172  -0.0000000   0.0625266   0.0790888   0.0000000
   18  -0.0000000  -0.0000000   0.0038197   0.0000000   0.0000000   0.0073294
 Gradient time:  CPU 299.07 s  wall 299.26 s
 **********************************************************************
 **                                                                  **
 **                       VIBRATIONAL ANALYSIS                       **
 **                       --------------------                       **
 **                                                                  **
 **        VIBRATIONAL FREQUENCIES (CM**-1) AND NORMAL MODES         **
 **     FORCE CONSTANTS (mDYN/ANGSTROM) AND REDUCED MASSES (AMU)     **
 **                  INFRARED INTENSITIES (KM/MOL)                   **
 **                                                                  **
 **********************************************************************


 Mode:                 1                      2                      3
 Frequency:        70.84                 171.81                 186.97
 Force Cnst:      0.2806                 0.1117                 0.9931
 Red. Mass:      94.9141                 6.4253                48.2186
 IR Active:          YES                    YES                    YES
 IR Intens:        0.008                  0.009                  0.197
 Raman Active:       YES                    YES                    YES
               X      Y      Z        X      Y      Z        X      Y      Z
 I          0.605 -0.107  0.000   -0.000  0.000  0.005   -0.031  0.296 -0.000
 C         -0.018 -0.276 -0.000   -0.000  0.000  0.268    0.067  0.026 -0.000
 C         -0.016 -0.291 -0.000   -0.000  0.000  0.562    0.054  0.026 -0.000
 H          0.117 -0.250 -0.000   -0.000  0.000  0.764   -0.021  0.005 -0.000
 Cl        -0.177 -0.104  0.000    0.000 -0.000 -0.165    0.746 -0.537  0.000
 I         -0.554  0.192  0.000   -0.000 -0.000 -0.044   -0.185 -0.153  0.000
 TransDip   0.002 -0.001  0.000   -0.000 -0.000 -0.003    0.002  0.014 -0.000

 Mode:                 4                      5                      6
 Frequency:       263.66                 395.41                 410.55
 Force Cnst:      1.0653                 0.8338                 0.5111
 Red. Mass:      26.0106                 9.0517                 5.1463
 IR Active:          YES                    YES                    YES
 IR Intens:        0.720                  3.907                  6.662
 Raman Active:       YES                    YES                    YES
               X      Y      Z        X      Y      Z        X      Y      Z
 I         -0.048 -0.089  0.000    0.040 -0.071 -0.000   -0.000  0.000 -0.017
 C          0.481  0.185 -0.000   -0.348  0.368  0.000    0.000 -0.000  0.567
 C          0.402 -0.078  0.000   -0.359  0.451 -0.000    0.000 -0.000 -0.214
 H          0.213 -0.135  0.000   -0.443  0.434 -0.000    0.000 -0.000 -0.794
 Cl         0.341  0.593  0.000    0.131  0.050 -0.000   -0.000 -0.000 -0.045
 I         -0.131 -0.084 -0.000   -0.005 -0.024  0.000    0.000  0.000  0.003
 TransDip  -0.021 -0.018  0.000   -0.036  0.052 -0.000    0.000 -0.000 -0.083

 Mode:                 7                      8                      9
 Frequency:       651.32                 791.90                 799.76
 Force Cnst:      1.8091                 0.4749                 2.9696
 Red. Mass:       7.2383                 1.2854                 7.8800
 IR Active:          YES                    YES                    YES
 IR Intens:       55.245                 26.515                130.017
 Raman Active:       YES                    YES                    YES
               X      Y      Z        X      Y      Z        X      Y      Z
 I          0.001 -0.002  0.000   -0.000  0.000  0.001    0.000 -0.011  0.000
 C          0.238  0.056 -0.000   -0.000 -0.000  0.059    0.234  0.667  0.000
 C          0.357  0.529  0.000    0.000  0.000 -0.147    0.046 -0.248 -0.000
 H          0.441  0.557 -0.000    0.000  0.000  0.987   -0.498 -0.412  0.000
 Cl        -0.132 -0.093 -0.000    0.000  0.000 -0.008   -0.077 -0.116 -0.000
 I         -0.025 -0.032 -0.000    0.000 -0.000  0.001   -0.002  0.007  0.000
 TransDip   0.230  0.060 -0.000    0.000 -0.000  0.165    0.009  0.365  0.000

 Mode:                10                     11                     12
 Frequency:      1230.90                1570.38                3205.68
 Force Cnst:      1.0067                14.5377                 6.6044
 Red. Mass:       1.1277                10.0054                 1.0908
 IR Active:          YES                    YES                    YES
 IR Intens:       28.452                 11.124                 13.706
 Raman Active:       YES                    YES                    YES
               X      Y      Z        X      Y      Z        X      Y      Z
 I         -0.000 -0.000 -0.000   -0.000  0.001 -0.000   -0.000  0.000  0.000
 C         -0.039  0.068  0.000    0.639 -0.126  0.000   -0.006 -0.000  0.000
 C         -0.035 -0.058 -0.000   -0.621  0.091 -0.000    0.032 -0.081 -0.000
 H          0.959  0.264  0.000    0.099  0.415  0.000   -0.308  0.947  0.000
 Cl         0.000 -0.001  0.000   -0.010 -0.007 -0.000   -0.000  0.000 -0.000
 I         -0.000 -0.002  0.000    0.001  0.001  0.000    0.000  0.000 -0.000
 TransDip  -0.169  0.028  0.000    0.091 -0.055  0.000   -0.109  0.046  0.000

 STANDARD THERMODYNAMIC QUANTITIES AT   298.15 K  AND     1.00 ATM

   This Molecule has  0 Imaginary Frequencies
   Zero point vibrational energy:       13.937 kcal/mol

   Atom    1 Element I  Has Mass  126.90440
   Atom    2 Element C  Has Mass   12.00000
   Atom    3 Element C  Has Mass   12.00000
   Atom    4 Element H  Has Mass    1.00783
   Atom    5 Element Cl Has Mass   34.96885
   Atom    6 Element I  Has Mass  126.90440
   Molecular Mass:   313.785480 amu
   Principal axes and moments of inertia in amu*Bohr^2:
                             1           2           3
    Eigenvalues --     1191.11312  3790.42525  4981.53837
          X               0.99952     0.03084     0.00000
          Y              -0.03084     0.99952     0.00000
          Z              -0.00000    -0.00000     1.00000
   Rotational Symmetry Number is   1
   The Molecule is an Asymmetric Top
   Translational Enthalpy:        0.889 kcal/mol
   Rotational Enthalpy:           0.889 kcal/mol
   Vibrational Enthalpy:         16.053 kcal/mol
   gas constant (RT):             0.592 kcal/mol
   Translational Entropy:        43.127  cal/mol.K
   Rotational Entropy:           31.487  cal/mol.K
   Vibrational Entropy:          13.181  cal/mol.K

   Total Enthalpy:               18.423 kcal/mol
   Total Entropy:                87.794  cal/mol.K

 ======================================================================

 STANDARD THERMODYNAMIC QUANTITIES FOR ANHARMONIC VIBRATION -- TOSH

   Zero point vibrational energy: ************ kcal/mol

   Vibrational Enthalpy:       Infinity kcal/mol
   Vibrational Entropy:             NaN  cal/mol.K

   Total Enthalpy:             Infinity kcal/mol
   Total Entropy:                   NaN  cal/mol.K

 ======================================================================

 STANDARD THERMODYNAMIC QUANTITIES FOR ANHARMONIC VIBRATION -- VPT2

   Zero point vibrational energy: ************ kcal/mol

   Vibrational Enthalpy:       Infinity kcal/mol
   Vibrational Entropy:             NaN  cal/mol.K

   Total Enthalpy:             Infinity kcal/mol
   Total Entropy:                   NaN  cal/mol.K

 ======================================================================

Archival summary:
1\1\TWL01\FREQ\ProcedureUnspecified\BasisUnspecified\2l121\taweetha\TueAug2822:13:062018TueAug2822:13:062018\0\\#,FREQ,ProcedureUnspecified,BasisUnspecified,\\0,1\I\C,1,2.10564\C,2,1.33133,1,126.761\H,3,1.08177,2,119.506,1,180,0\Cl,2,1.75666,1,114.903,3,180,0\I,3,2.09254,2,127.841,1,-0,0\\\@

 Total job time:  327.00s(wall), 326.80s(cpu) 
 Tue Aug 28 22:13:06 2018

        *************************************************************
        *                                                           *
        *  Thank you very much for using Q-Chem.  Have a nice day.  *
        *                                                           *
        *************************************************************
