# Supplementary material for: Geometric and energetic data from ab initio calculations of haloethene, haloimine, halomethylenephosphine, haloiminophosphine, halodiazene, halodiphosphene and halocyclopropane
Source: Data Brief. 2019 Nov 2;27:104738. doi: 10.1016/j.dib.2019.104738 (PMC6861602; doi:10.1016/j.dib.2019.104738)
Supplement: Multimedia component 2 [file mmc2.zip › CC/B3LYP/HICCFBr.out]

Q-Chem Developer Version!
                  Welcome to Q-Chem
     A Quantum Leap Into The Future Of Chemistry


 Q-Chem 5.1, Q-Chem, Inc., Pleasanton, CA (2018)

 Yihan Shao,  Zhengting Gan,  E. Epifanovsky,  A. T. B. Gilbert,  M. Wormit,  
 J. Kussmann,  A. W. Lange,  A. Behn,  Jia Deng,  Xintian Feng,  D. Ghosh,  
 M. Goldey,  P. R. Horn,  L. D. Jacobson,  I. Kaliman,  T. Kus,  A. Landau,  
 Jie Liu,  E. I. Proynov,  R. M. Richard,  R. P. Steele,  E. J. Sundstrom,  
 H. L. Woodcock III,  P. M. Zimmerman,  D. Zuev,  B. Albrecht,  E. Alguire,  
 S. A. Baeppler,  D. Barton,  Z. Benda,  Y. A. Bernard,  E. J. Berquist,  
 K. B. Bravaya,  H. Burton,  D. Casanova,  Chun-Min Chang,  Yunqing Chen,  
 A. Chien,  K. D. Closser,  M. P. Coons,  S. Coriani,  S. Dasgupta,  
 A. L. Dempwolff,  M. Diedenhofen,  Hainam Do,  R. G. Edgar,  Po-Tung Fang,  
 S. Faraji,  S. Fatehi,  Qingguo Feng,  K. D. Fenk,  J. Fosso-Tande,  
 Qinghui Ge,  A. Ghysels,  G. Gidofalvi,  J. Gomes,  J. Gonthier,  A. Gunina,  
 D. Hait,  M. W. D. Hanson-Heine,  P. H. P. Harbach,  A. W. Hauser,  
 J. E. Herr,  E. G. Hohenstein,  Z. C. Holden,  Kerwin Hui,  B. C. Huynh,  
 T.-C. Jagau,  Hyunjun Ji,  B. Kaduk,  K. Khistyaev,  Jaehoon Kim,  
 P. Klunzinger,  K. Koh,  D. Kosenkov,  L. Koulias,  T. Kowalczyk,  
 C. M. Krauter,  A. Kunitsa,  Ka Un Lao,  A. Laurent,  K. V. Lawler,  
 Joonho Lee,  D. Lefrancois,  S. Lehtola,  D. S. Levine,  Yi-Pei Li,  
 You-Sheng Lin,  Fenglai Liu,  E. Livshits,  A. Luenser,  P. Manohar,  
 E. Mansoor,  S. F. Manzer,  Shan-Ping Mao,  Yuezhi Mao,  N. Mardirossian,  
 A. V. Marenich,  T. Markovich,  L. A. Martinez-Martinez,  S. A. Maurer,  
 N. J. Mayhall,  S. C. McKenzie,  J.-M. Mewes,  A. F. Morrison,  
 J. W. Mullinax,  K. Nanda,  T. S. Nguyen-Beck,  R. Olivares-Amaya,  
 J. A. Parkhill,  T. M. Perrine,  F. Plasser,  P. Pokhilko,  S. Prager,  
 A. Prociuk,  E. Ramos,  D. R. Rehn,  F. Rob,  M. Schneider,  N. Sergueev,  
 S. M. Sharada,  S. Sharma,  D. W. Small,  T. Stauch,  T. Stein,  
 Yu-Chuan Su,  A. J. W. Thom,  A. Tkatchenko,  T. Tsuchimochi,  N. M. Tubman,  
 L. Vogt,  M. L. Vidal,  O. Vydrov,  M. A. Watson,  J. Wenzel,  
 M. de Wergifosse,  T. A. Wesolowski,  A. White,  J. Witte,  A. Yamada,  
 Jun Yang,  K. Yao,  S. Yeganeh,  S. R. Yost,  Zhi-Qiang You,  A. Zech,  
 Igor Ying Zhang,  Xing Zhang,  Yan Zhao,  Ying Zhu,  B. R. Brooks,  
 G. K. L. Chan,  C. J. Cramer,  M. S. Gordon,  W. J. Hehre,  A. Klamt,  
 M. W. Schmidt,  C. D. Sherrill,  D. G. Truhlar,  A. Aspuru-Guzik,  R. Baer,  
 A. T. Bell,  N. A. Besley,  Jeng-Da Chai,  A. E. DePrince, III,  
 R. A. DiStasio Jr.,  A. Dreuw,  B. D. Dunietz,  T. R. Furlani,  
 Chao-Ping Hsu,  Yousung Jung,  Jing Kong,  D. S. Lambrecht,  WanZhen Liang,  
 C. Ochsenfeld,  V. A. Rassolov,  L. V. Slipchenko,  J. E. Subotnik,  
 T. Van Voorhis,  J. M. Herbert,  A. I. Krylov,  P. M. W. Gill,  M. Head-Gordon

 Contributors to earlier versions of Q-Chem not listed above: 
 R. D. Adamson,  B. Austin,  J. Baker,  G. J. O. Beran,  K. Brandhorst,  
 S. T. Brown,  E. F. C. Byrd,  A. K. Chakraborty,  C.-L. Cheng,  
 Siu Hung Chien,  D. M. Chipman,  D. L. Crittenden,  H. Dachsel,  
 R. J. Doerksen,  A. D. Dutoi,  L. Fusti-Molnar,  W. A. Goddard III,  
 A. Golubeva-Zadorozhnaya,  S. R. Gwaltney,  G. Hawkins,  A. Heyden,  
 S. Hirata,  G. Kedziora,  F. J. Keil,  C. Kelley,  Jihan Kim,  R. A. King,  
 R. Z. Khaliullin,  P. P. Korambath,  W. Kurlancheek,  A. M. Lee,  M. S. Lee,  
 S. V. Levchenko,  Ching Yeh Lin,  D. Liotard,  R. C. Lochan,  I. Lotan,  
 P. E. Maslen,  N. Nair,  D. P. O'Neill,  D. Neuhauser,  E. Neuscamman,  
 C. M. Oana,  R. Olson,  B. Peters,  R. Peverati,  P. A. Pieniazek,  
 Y. M. Rhee,  J. Ritchie,  M. A. Rohrdanz,  E. Rosta,  N. J. Russ,  
 H. F. Schaefer III,  N. E. Schultz,  N. Shenvi,  A. C. Simmonett,  A. Sodt,  
 D. Stuck,  K. S. Thanthiriwatte,  V. Vanovschi,  Tao Wang,  A. Warshel,  
 C. F. Williams,  Q. Wu,  X. Xu,  W. Zhang

 Please cite Q-Chem as follows:
 Y. Shao et al., Mol. Phys. 113, 184-215 (2015)
 DOI: 10.1080/00268976.2014.952696

 Q-Chem 5.1.1 for Intel X86 EM64T Linux

 Parts of Q-Chem use Armadillo 8.300.2 (Tropical Shenanigans).
 http://arma.sourceforge.net/

 Q-Chem begins on Tue Aug 28 08:18:27 2018  

Host: 
0

     Scratch files written to /scratch/taweetham/qchem16053//
Input Ideriv = 2
Curr. Ideriv = -1
Max.  Ideriv = 2

Checking the input file for inconsistencies... 	...done.

--------------------------------------------------------------
User input:
--------------------------------------------------------------
inp/HFIBr.inp
$molecule
0	1
H	-2.0	1.0	0.0
F	2.0	1.0	0.0
I	-2.0	-1.0	0.0
Br	2.0	-1.0	0.0
C	-1.0	0.0	0.0
C	1.0	0.0	0.0
$end
$rem
   JOB_TYPE		OPTIMIZATION
   BASIS		6-311++G**
   EXCHANGE		B3LYP
$end

--------------------------------------------------------------
 ----------------------------------------------------------------
             Standard Nuclear Orientation (Angstroms)
    I     Atom           X                Y                Z
 ----------------------------------------------------------------
    1      H       1.6305570177    -1.8889310923    -0.0000000000
    2      F      -2.3477477911    -1.4728892095    -0.0000000000
    3      I       1.8385779591     0.1002213121     0.0000000000
    4      Br     -2.1397268497     0.5162631949    -0.0000000000
    5      C       0.7399912862    -0.7903444194    -0.0000000000
    6      C      -1.2491611182    -0.5823234780    -0.0000000000
 ----------------------------------------------------------------
 Molecular Point Group                 Cs    NOp =  2
 Largest Abelian Subgroup              Cs    NOp =  2
 Nuclear Repulsion Energy =   732.4910080334 hartrees
 There are       55 alpha and       55 beta electrons
 Requested basis set is 6-311++G(d,p)
 There are 66 shells and 183 basis functions

 Total QAlloc Memory Limit   2000 MB
 Mega-Array Size       188 MB
 MEM_STATIC part       192 MB
 A cutoff of  1.0D-11 yielded   1785 shell pairs
 There are     14354 function pairs (     16115 Cartesian)

 -------------------------------------------------------
 OpenMP Integral Computing Module                       
 Release: version 1.0, May 2013, Q-Chem Inc. Pittsburgh 
 -------------------------------------------------------
 Integral Job Info:
 Integral job number is                      11
 Integral operator is                         1
 short-range coefficients                     0
 long-range coefficients              100000000
 Omega coefficients                           0
 if combine SR and LR in K                    0
 Integral screening is                        0
 Integral computing path is                   2
 max size of driver memory is            800000
 size of driver memory is                593474
 size of scratch memory is             29623520
 max col of scratch BK array               1296
 max len of scratch array in speh3          155
 max len of scratch index in speh4           18
 max int batch size is                      520
 min int batch size is                       52
 fixed nKL is                                45
 max L of basis functions is                  2
 order of int derivative is                   0
 number of shells is                         66
 number of basis is                         194
 number of cartesian basis is               194
 number of contracted shell pairs          1785
 number of primitive shell pairs           4148
 maxK2 (contraction) of shell pair           36
 max number of K2 of shell pair               1
 max number of CS2 of shell pair            191
 max number of PS2 of shell pair            246
 mem total for path MDJ                  526384
 -------------------------------------------------------
 Smallest overlap matrix eigenvalue = 2.22E-04

 Scale SEOQF with 1.000000e-01/1.000000e-01/1.000000e-01

 Standard Electronic Orientation quadrupole field applied
 Nucleus-field energy     =     0.0000000172 hartrees
 Guess from superposition of atomic densities
 Warning:  Energy on first SCF cycle will be non-variational
 SAD guess density has 110.000000 electrons

 -----------------------------------------------------------------------
  General SCF calculation program by
  Eric Jon Sundstrom, Paul Horn, Yuezhi Mao, Dmitri Zuev, Alec White,
  David Stuck, Shaama M.S., Shane Yost, Joonho Lee, David Small,
  Daniel Levine, Susi Lehtola, Hugh Burton, Evgeny Epifanovsky
 -----------------------------------------------------------------------
 Exchange:     0.2000 Hartree-Fock + 0.0800 Slater + 0.7200 B88
 Correlation:  0.1900 VWN1RPA + 0.8100 LYP
 Using SG-1 standard quadrature grid
 using 4 threads for integral computing
 -------------------------------------------------------
 OpenMP Integral computing Module                
 Release: version 2.0, May 2017, Q-Chem Inc. Pleasanton 
 -------------------------------------------------------
 -------------------------------------------------------
 OpenMP BLAS3 based DFT computing Module                
 Release: version 1.0, May 2013, Q-Chem Inc. Pittsburgh 
 -------------------------------------------------------
 A restricted SCF calculation will be
 performed using DIIS
 SCF converges when DIIS error is below 1.0e-08
 ---------------------------------------
  Cycle       Energy         DIIS error
 ---------------------------------------
    1   -9672.3686028135      7.80e-02  
    2   -9669.2038619262      7.13e-03  
    3   -9668.3428621705      1.37e-02  
    4   -9669.1803952332      5.97e-03  
    5   -9669.3690023536      2.32e-03  
    6   -9669.3964040236      7.99e-04  
    7   -9669.3991736976      3.62e-04  
    8   -9669.3995777000      1.15e-04  
    9   -9669.3996520508      2.47e-05  
   10   -9669.3996524862      1.93e-05  
   11   -9669.3996540546      8.39e-06  
   12   -9669.3996544242      1.97e-06  
   13   -9669.3996544441      2.04e-07  
   14   -9669.3996544443      1.06e-07  
   15   -9669.3996544444      1.95e-08  
   16   -9669.3996544445      6.47e-09  Convergence criterion met
 ---------------------------------------
 SCF time:   CPU 50.48s  wall 13.00s 
 SCF   energy in the final basis set =    -9669.3996544445
 Total energy in the final basis set =    -9669.3996544445

 --------------------------------------------------------------
             Orbital Energies (a.u.) and Symmetries
 --------------------------------------------------------------

 Alpha MOs, Restricted
 -- Occupied --                  
******* -482.87 -176.33 -165.73 -165.73 -165.73  -62.53  -56.35
  1 A'    2 A'    3 A'    4 A'    1 A"    5 A'    6 A'    7 A'                 
-56.346 -56.345 -35.835 -31.324 -31.324 -31.323 -24.687 -22.975
  2 A"    8 A'    9 A'   10 A'    3 A"   11 A'   12 A'   13 A'                 
-22.975 -22.974 -22.974 -22.974 -10.302 -10.261  -8.747  -6.578
  4 A"   14 A'    5 A"   15 A'   16 A'   17 A'   18 A'   19 A'                 
 -6.567  -6.565  -6.400  -4.817  -4.798  -4.798  -2.693  -2.686
  6 A"   20 A'   21 A'   22 A'   23 A'    7 A"   24 A'    8 A"                 
 -2.685  -2.677  -2.677  -2.105  -2.079  -2.078  -2.063  -2.063
 25 A'   26 A'    9 A"   27 A'   28 A'   10 A"   29 A'   11 A"                 
 -1.253  -0.959  -0.893  -0.621  -0.548  -0.519  -0.506  -0.494
 30 A'   31 A'   32 A'   33 A'   34 A'   35 A'   12 A"   36 A'                 
 -0.472  -0.418  -0.385  -0.373  -0.287  -0.238  -0.167
 37 A'   13 A"   38 A'   14 A"   39 A'   40 A'   15 A"                         
 -- Virtual --                   
 -0.089  -0.075  -0.048   0.008   0.024   0.040   0.041   0.050
 16 A"   41 A'   42 A'   43 A'   44 A'   45 A'   17 A"   46 A'                 
  0.060   0.072   0.076   0.089   0.110   0.116   0.122   0.156
 47 A'   48 A'   18 A"   49 A'   50 A'   19 A"   51 A'   52 A'                 
  0.159   0.174   0.185   0.246   0.261   0.279   0.308   0.321
 53 A'   54 A'   55 A'   20 A"   21 A"   56 A'   57 A'   58 A'                 
  0.354   0.358   0.369   0.380   0.388   0.411   0.431   0.470
 59 A'   22 A"   60 A'   61 A'   23 A"   62 A'   63 A'   64 A'                 
  0.480   0.492   0.508   0.516   0.542   0.543   0.558   0.579
 24 A"   65 A'   25 A"   66 A'   67 A'   26 A"   68 A'   27 A"                 
  0.641   0.653   0.677   0.702   0.732   0.782   0.852   0.966
 69 A'   28 A"   70 A'   71 A'   72 A'   73 A'   74 A'   75 A'                 
  1.010   1.099   1.197   1.238   1.277   1.300   1.305   1.344
 76 A'   29 A"   77 A'   30 A"   78 A'   31 A"   79 A'   80 A'                 
  1.418   1.426   1.441   1.470   1.475   1.568   1.597   1.643
 81 A'   82 A'   32 A"   33 A"   83 A'   34 A"   84 A'   85 A'                 
  1.655   1.731   1.796   1.874   1.944   1.980   2.030   2.094
 35 A"   86 A'   87 A'   88 A'   36 A"   89 A'   90 A'   91 A'                 
  2.168   2.561   2.616   2.663   2.774   2.937   3.024   3.273
 92 A'   93 A'   37 A"   38 A"   94 A'   95 A'   96 A'   97 A'                 
  3.746   3.775   3.872   3.906   3.922   3.966   3.985   4.014
 39 A"   98 A'   99 A'   40 A"   41 A"  100 A'   42 A"   43 A"                 
  4.072   4.073   4.192   4.261   4.451   4.468   4.619   4.676
101 A'   44 A"  102 A'  103 A'  104 A'  105 A'  106 A'  107 A'                 
  5.994   6.088   6.174   6.287   6.375   6.489   6.813   7.495
 45 A"  108 A'  109 A'   46 A"  110 A'  111 A'  112 A'   47 A"                 
  7.589   7.741  23.541  23.575  27.924  28.334  28.388  28.418
113 A'  114 A'  115 A'  116 A'  117 A'   48 A"  118 A'  119 A'                 
 28.502  28.522  28.554  28.638  28.916  48.064  66.780 127.882
 49 A"  120 A'   50 A"  121 A'  122 A'  123 A'  124 A'   51 A"                 
127.935 127.994 151.726 289.713 289.786 289.9751020.9241901.902
125 A'  126 A'  127 A'   52 A"  128 A'  129 A'  130 A'  131 A'                 

 Beta MOs, Restricted
 -- Occupied --                  
******* -482.87 -176.33 -165.73 -165.73 -165.73  -62.53  -56.35
  1 A'    2 A'    3 A'    4 A'    1 A"    5 A'    6 A'    7 A'                 
-56.346 -56.345 -35.835 -31.324 -31.324 -31.323 -24.687 -22.975
  2 A"    8 A'    9 A'   10 A'    3 A"   11 A'   12 A'   13 A'                 
-22.975 -22.974 -22.974 -22.974 -10.302 -10.261  -8.747  -6.578
  4 A"   14 A'    5 A"   15 A'   16 A'   17 A'   18 A'   19 A'                 
 -6.567  -6.565  -6.400  -4.817  -4.798  -4.798  -2.693  -2.686
  6 A"   20 A'   21 A'   22 A'   23 A'    7 A"   24 A'    8 A"                 
 -2.685  -2.677  -2.677  -2.105  -2.079  -2.078  -2.063  -2.063
 25 A'   26 A'    9 A"   27 A'   28 A'   10 A"   29 A'   11 A"                 
 -1.253  -0.959  -0.893  -0.621  -0.548  -0.519  -0.506  -0.494
 30 A'   31 A'   32 A'   33 A'   34 A'   35 A'   12 A"   36 A'                 
 -0.472  -0.418  -0.385  -0.373  -0.287  -0.238  -0.167
 37 A'   13 A"   38 A'   14 A"   39 A'   40 A'   15 A"                         
 -- Virtual --                   
 -0.089  -0.075  -0.048   0.008   0.024   0.040   0.041   0.050
 16 A"   41 A'   42 A'   43 A'   44 A'   45 A'   17 A"   46 A'                 
  0.060   0.072   0.076   0.089   0.110   0.116   0.122   0.156
 47 A'   48 A'   18 A"   49 A'   50 A'   19 A"   51 A'   52 A'                 
  0.159   0.174   0.185   0.246   0.261   0.279   0.308   0.321
 53 A'   54 A'   55 A'   20 A"   21 A"   56 A'   57 A'   58 A'                 
  0.354   0.358   0.369   0.380   0.388   0.411   0.431   0.470
 59 A'   22 A"   60 A'   61 A'   23 A"   62 A'   63 A'   64 A'                 
  0.480   0.492   0.508   0.516   0.542   0.543   0.558   0.579
 24 A"   65 A'   25 A"   66 A'   67 A'   26 A"   68 A'   27 A"                 
  0.641   0.653   0.677   0.702   0.732   0.782   0.852   0.966
 69 A'   28 A"   70 A'   71 A'   72 A'   73 A'   74 A'   75 A'                 
  1.010   1.099   1.197   1.238   1.277   1.300   1.305   1.344
 76 A'   29 A"   77 A'   30 A"   78 A'   31 A"   79 A'   80 A'                 
  1.418   1.426   1.441   1.470   1.475   1.568   1.597   1.643
 81 A'   82 A'   32 A"   33 A"   83 A'   34 A"   84 A'   85 A'                 
  1.655   1.731   1.796   1.874   1.944   1.980   2.030   2.094
 35 A"   86 A'   87 A'   88 A'   36 A"   89 A'   90 A'   91 A'                 
  2.168   2.561   2.616   2.663   2.774   2.937   3.024   3.273
 92 A'   93 A'   37 A"   38 A"   94 A'   95 A'   96 A'   97 A'                 
  3.746   3.775   3.872   3.906   3.922   3.966   3.985   4.014
 39 A"   98 A'   99 A'   40 A"   41 A"  100 A'   42 A"   43 A"                 
  4.072   4.073   4.192   4.261   4.451   4.468   4.619   4.676
101 A'   44 A"  102 A'  103 A'  104 A'  105 A'  106 A'  107 A'                 
  5.994   6.088   6.174   6.287   6.375   6.489   6.813   7.495
 45 A"  108 A'  109 A'   46 A"  110 A'  111 A'  112 A'   47 A"                 
  7.589   7.741  23.541  23.575  27.924  28.334  28.388  28.418
113 A'  114 A'  115 A'  116 A'  117 A'   48 A"  118 A'  119 A'                 
 28.502  28.522  28.554  28.638  28.916  48.064  66.780 127.882
 49 A"  120 A'   50 A"  121 A'  122 A'  123 A'  124 A'   51 A"                 
127.935 127.994 151.726 289.713 289.786 289.9751020.9241901.902
125 A'  126 A'  127 A'   52 A"  128 A'  129 A'  130 A'  131 A'                 
 --------------------------------------------------------------

          Ground-State Mulliken Net Atomic Charges

     Atom                 Charge (a.u.)
  ----------------------------------------
      1 H                     0.107416
      2 F                    -0.061995
      3 I                     0.648043
      4 Br                    0.282476
      5 C                    -0.665855
      6 C                    -0.310086
  ----------------------------------------
  Sum of atomic charges =     0.000000

 -----------------------------------------------------------------
                    Cartesian Multipole Moments
 -----------------------------------------------------------------
    Charge (ESU x 10^10)
                 0.0000
    Dipole Moment (Debye)
         X       1.5759      Y       0.7058      Z       0.0000
       Tot       1.7268
    Quadrupole Moments (Debye-Ang)
        XX     -59.1810     XY      -6.1925     YY     -65.6046
        XZ       0.0000     YZ      -0.0000     ZZ     -63.1609
    Octopole Moments (Debye-Ang^2)
       XXX       8.3541    XXY       9.2256    XYY       9.0388
       YYY      16.2703    XXZ       0.0000    XYZ       0.0000
       YYZ       0.0000    XZZ      -0.9511    YZZ       4.5468
       ZZZ       0.0000
    Hexadecapole Moments (Debye-Ang^3)
      XXXX   -1340.6565   XXXY     -38.2299   XXYY    -263.8157
      XYYY     -24.4515   YYYY    -241.9187   XXXZ       0.0000
      XXYZ       0.0000   XYYZ      -0.0000   YYYZ       0.0000
      XXZZ    -244.3289   XYZZ      -1.7739   YYZZ     -54.0741
      XZZZ      -0.0000   YZZZ      -0.0000   ZZZZ     -78.5283
 -----------------------------------------------------------------
 Calculating analytic gradient of the SCF energy
 Gradient of SCF Energy
            1           2           3           4           5           6
    1   0.1114277  -0.0224369  -0.8870951   0.3057890   0.8831627  -0.3908474
    2   0.0007966   0.1668756  -0.8302260  -0.5927704   0.8202748   0.4350494
    3  -0.0000000  -0.0000000   0.0000000   0.0000000  -0.0000000  -0.0000000
 Max gradient component =       8.871E-01
 RMS gradient           =       4.568E-01
 Gradient time:  CPU 11.23 s  wall 2.92 s
 Geometry Optimization Parameters
   NAtoms,    NIC,     NZ,  NCons,   NDum,   NFix, NCnnct, MaxDiis
        6      37       0       0       0       0       0       0


** GEOMETRY OPTIMIZATION IN DELOCALIZED INTERNAL COORDINATES **
   Searching for a Minimum

   Optimization Cycle:   1

                       Coordinates (Angstroms)
     ATOM                X               Y               Z
      1  H         1.6305570177   -1.8889310923    0.0000000000
      2  F        -2.3477477911   -1.4728892095    0.0000000000
      3  I         1.8385779591    0.1002213121    0.0000000000
      4  Br       -2.1397268497    0.5162631949    0.0000000000
      5  C         0.7399912862   -0.7903444194    0.0000000000
      6  C        -1.2491611182   -0.5823234780    0.0000000000
   Point Group: cs    Number of degrees of freedom:     9


   Energy is  -9669.399654444


 Attempting to Generate Delocalized Internal Coordinates

 ** Taking Steepest Descent Step **
 Calculated Step too Large.  Step scaled by  0.252291
 Step Taken.  Stepsize is  0.300000

                             Maximum     Tolerance    Cnvgd?
         Gradient           0.847078      0.000300      NO
         Displacement       0.213710      0.001200      NO
         Energy change     *********      0.000001      NO


 New Cartesian Coordinates Obtained by Inverse Iteration

 Displacement from previous Coordinates is:  0.233508
 ----------------------------------------------------------------
             Standard Nuclear Orientation (Angstroms)
    I     Atom           X                Y                Z
 ----------------------------------------------------------------
    1      H       1.6104904290    -1.8820159010     0.0000000000
    2      F      -2.3527093247    -1.4850154996     0.0000000000
    3      I       1.9364719602     0.1282630100     0.0000000000
    4      Br     -2.1872464367     0.5392475083     0.0000000000
    5      C       0.7198572917    -0.8153286013     0.0000000000
    6      C      -1.2543734152    -0.6031542087     0.0000000000
 ----------------------------------------------------------------
 Molecular Point Group                 Cs    NOp =  2
 Largest Abelian Subgroup              Cs    NOp =  2
 Nuclear Repulsion Energy =   706.0658070026 hartrees
 There are       55 alpha and       55 beta electrons
 Applying Cartesian multipole field
    Component          Value
    ---------          -----
     (2,0,0)        1.00000E-11
     (0,2,0)        2.00000E-11
     (0,0,2)       -3.00000E-11
 Nucleus-field energy     =     0.0000000183 hartrees
 Requested basis set is 6-311++G(d,p)
 There are 66 shells and 183 basis functions
 A cutoff of  1.0D-11 yielded   1780 shell pairs
 There are     14310 function pairs (     16067 Cartesian)
 Smallest overlap matrix eigenvalue = 2.17E-04
 Guess MOs from SCF MO coefficient file

 -----------------------------------------------------------------------
  General SCF calculation program by
  Eric Jon Sundstrom, Paul Horn, Yuezhi Mao, Dmitri Zuev, Alec White,
  David Stuck, Shaama M.S., Shane Yost, Joonho Lee, David Small,
  Daniel Levine, Susi Lehtola, Hugh Burton, Evgeny Epifanovsky
 -----------------------------------------------------------------------
 Exchange:     0.2000 Hartree-Fock + 0.0800 Slater + 0.7200 B88
 Correlation:  0.1900 VWN1RPA + 0.8100 LYP
 Using SG-1 standard quadrature grid
 using 4 threads for integral computing
 -------------------------------------------------------
 OpenMP Integral computing Module                
 Release: version 2.0, May 2017, Q-Chem Inc. Pleasanton 
 -------------------------------------------------------
 -------------------------------------------------------
 OpenMP BLAS3 based DFT computing Module                
 Release: version 1.0, May 2013, Q-Chem Inc. Pittsburgh 
 -------------------------------------------------------
 A restricted SCF calculation will be
 performed using DIIS
 SCF converges when DIIS error is below 1.0e-08
 ---------------------------------------
  Cycle       Energy         DIIS error
 ---------------------------------------
    1   -9669.6653047282      2.21e-03  
    2   -9669.6565756852      2.35e-03  
    3   -9669.6551636923      2.21e-03  
    4   -9669.6582322743      1.98e-03  
    5   -9669.6803706829      1.15e-04  
    6   -9669.6804109349      5.43e-05  
    7   -9669.6804169394      2.08e-05  
    8   -9669.6804183609      2.87e-06  
    9   -9669.6804183822      1.44e-06  
   10   -9669.6804183936      3.11e-07  
   11   -9669.6804183940      1.26e-07  
   12   -9669.6804183942      1.80e-08  
   13   -9669.6804183941      1.37e-08  
   14   -9669.6804183941      2.34e-09  Convergence criterion met
 ---------------------------------------
 SCF time:   CPU 42.87s  wall 12.00s 
 SCF   energy in the final basis set =    -9669.6804183941
 Total energy in the final basis set =    -9669.6804183941

 --------------------------------------------------------------
             Orbital Energies (a.u.) and Symmetries
 --------------------------------------------------------------

 Alpha MOs, Restricted
 -- Occupied --                  
******* -482.87 -176.33 -165.73 -165.73 -165.73  -62.53  -56.34
  1 A'    2 A'    3 A'    4 A'    1 A"    5 A'    6 A'    7 A'                 
-56.343 -56.343 -35.831 -31.321 -31.320 -31.319 -24.694 -22.972
  2 A"    8 A'    9 A'   10 A'    3 A"   11 A'   12 A'   13 A'                 
-22.971 -22.971 -22.970 -22.970 -10.316 -10.258  -8.743  -6.573
  4 A"   14 A'    5 A"   15 A'   16 A'   17 A'   18 A'   19 A'                 
 -6.563  -6.561  -6.390  -4.803  -4.789  -4.789  -2.687  -2.682
  6 A"   20 A'   21 A'   22 A'    7 A"   23 A'   24 A'    8 A"                 
 -2.680  -2.672  -2.672  -2.082  -2.066  -2.066  -2.054  -2.054
 25 A'   26 A'    9 A"   27 A'   28 A'   10 A"   29 A'   11 A"                 
 -1.255  -0.942  -0.866  -0.628  -0.548  -0.517  -0.503  -0.498
 30 A'   31 A'   32 A'   33 A'   34 A'   35 A'   12 A"   36 A'                 
 -0.457  -0.393  -0.390  -0.368  -0.289  -0.247  -0.178
 37 A'   13 A"   38 A'   14 A"   39 A'   40 A'   15 A"                         
 -- Virtual --                   
 -0.093  -0.080  -0.038   0.010   0.021   0.039   0.044   0.051
 16 A"   41 A'   42 A'   43 A'   44 A'   45 A'   17 A"   46 A'                 
  0.057   0.069   0.079   0.095   0.110   0.117   0.120   0.155
 47 A'   48 A'   18 A"   49 A'   50 A'   19 A"   51 A'   52 A'                 
  0.159   0.172   0.179   0.247   0.255   0.267   0.311   0.319
 53 A'   54 A'   55 A'   20 A"   21 A"   56 A'   57 A'   58 A'                 
  0.344   0.362   0.367   0.378   0.392   0.415   0.426   0.458
 59 A'   22 A"   60 A'   61 A'   23 A"   62 A'   63 A'   64 A'                 
  0.482   0.482   0.500   0.506   0.539   0.545   0.558   0.570
 24 A"   65 A'   25 A"   66 A'   67 A'   26 A"   68 A'   27 A"                 
  0.626   0.645   0.677   0.708   0.718   0.777   0.842   0.922
 69 A'   28 A"   70 A'   71 A'   72 A'   73 A'   74 A'   75 A'                 
  1.012   1.098   1.142   1.235   1.261   1.289   1.306   1.346
 76 A'   29 A"   77 A'   30 A"   78 A'   79 A'   31 A"   80 A'                 
  1.404   1.419   1.435   1.452   1.471   1.569   1.588   1.652
 81 A'   82 A'   32 A"   33 A"   83 A'   34 A"   84 A'   85 A'                 
  1.660   1.723   1.805   1.879   1.954   1.983   2.040   2.101
 35 A"   86 A'   87 A'   88 A'   36 A"   89 A'   90 A'   91 A'                 
  2.155   2.578   2.618   2.663   2.765   2.907   2.979   3.266
 92 A'   93 A'   37 A"   38 A"   94 A'   95 A'   96 A'   97 A'                 
  3.745   3.771   3.879   3.908   3.929   3.969   3.985   4.001
 39 A"   98 A'   99 A'   40 A"   41 A"  100 A'   42 A"   43 A"                 
  4.067   4.071   4.161   4.237   4.416   4.454   4.485   4.647
101 A'   44 A"  102 A'  103 A'  104 A'  105 A'  106 A'  107 A'                 
  5.990   6.075   6.169   6.281   6.369   6.484   6.800   7.500
 45 A"  108 A'  109 A'   46 A"  110 A'  111 A'  112 A'   47 A"                 
  7.580   7.713  23.418  23.493  27.903  28.332  28.383  28.409
113 A'  114 A'  115 A'  116 A'  117 A'   48 A"  118 A'  119 A'                 
 28.507  28.525  28.547  28.616  28.822  48.045  66.770 127.877
 49 A"  120 A'   50 A"  121 A'  122 A'  123 A'  124 A'   51 A"                 
127.925 127.990 151.702 289.715 289.777 289.9381020.8941901.875
125 A'  126 A'  127 A'   52 A"  128 A'  129 A'  130 A'  131 A'                 

 Beta MOs, Restricted
 -- Occupied --                  
******* -482.87 -176.33 -165.73 -165.73 -165.73  -62.53  -56.34
  1 A'    2 A'    3 A'    4 A'    1 A"    5 A'    6 A'    7 A'                 
-56.343 -56.343 -35.831 -31.321 -31.320 -31.319 -24.694 -22.972
  2 A"    8 A'    9 A'   10 A'    3 A"   11 A'   12 A'   13 A'                 
-22.971 -22.971 -22.970 -22.970 -10.316 -10.258  -8.743  -6.573
  4 A"   14 A'    5 A"   15 A'   16 A'   17 A'   18 A'   19 A'                 
 -6.563  -6.561  -6.390  -4.803  -4.789  -4.789  -2.687  -2.682
  6 A"   20 A'   21 A'   22 A'    7 A"   23 A'   24 A'    8 A"                 
 -2.680  -2.672  -2.672  -2.082  -2.066  -2.066  -2.054  -2.054
 25 A'   26 A'    9 A"   27 A'   28 A'   10 A"   29 A'   11 A"                 
 -1.255  -0.942  -0.866  -0.628  -0.548  -0.517  -0.503  -0.498
 30 A'   31 A'   32 A'   33 A'   34 A'   35 A'   12 A"   36 A'                 
 -0.457  -0.393  -0.390  -0.368  -0.289  -0.247  -0.178
 37 A'   13 A"   38 A'   14 A"   39 A'   40 A'   15 A"                         
 -- Virtual --                   
 -0.093  -0.080  -0.038   0.010   0.021   0.039   0.044   0.051
 16 A"   41 A'   42 A'   43 A'   44 A'   45 A'   17 A"   46 A'                 
  0.057   0.069   0.079   0.095   0.110   0.117   0.120   0.155
 47 A'   48 A'   18 A"   49 A'   50 A'   19 A"   51 A'   52 A'                 
  0.159   0.172   0.179   0.247   0.255   0.267   0.311   0.319
 53 A'   54 A'   55 A'   20 A"   21 A"   56 A'   57 A'   58 A'                 
  0.344   0.362   0.367   0.378   0.392   0.415   0.426   0.458
 59 A'   22 A"   60 A'   61 A'   23 A"   62 A'   63 A'   64 A'                 
  0.482   0.482   0.500   0.506   0.539   0.545   0.558   0.570
 24 A"   65 A'   25 A"   66 A'   67 A'   26 A"   68 A'   27 A"                 
  0.626   0.645   0.677   0.708   0.718   0.777   0.842   0.922
 69 A'   28 A"   70 A'   71 A'   72 A'   73 A'   74 A'   75 A'                 
  1.012   1.098   1.142   1.235   1.261   1.289   1.306   1.346
 76 A'   29 A"   77 A'   30 A"   78 A'   79 A'   31 A"   80 A'                 
  1.404   1.419   1.435   1.452   1.471   1.569   1.588   1.652
 81 A'   82 A'   32 A"   33 A"   83 A'   34 A"   84 A'   85 A'                 
  1.660   1.723   1.805   1.879   1.954   1.983   2.040   2.101
 35 A"   86 A'   87 A'   88 A'   36 A"   89 A'   90 A'   91 A'                 
  2.155   2.578   2.618   2.663   2.765   2.907   2.979   3.266
 92 A'   93 A'   37 A"   38 A"   94 A'   95 A'   96 A'   97 A'                 
  3.745   3.771   3.879   3.908   3.929   3.969   3.985   4.001
 39 A"   98 A'   99 A'   40 A"   41 A"  100 A'   42 A"   43 A"                 
  4.067   4.071   4.161   4.237   4.416   4.454   4.485   4.647
101 A'   44 A"  102 A'  103 A'  104 A'  105 A'  106 A'  107 A'                 
  5.990   6.075   6.169   6.281   6.369   6.484   6.800   7.500
 45 A"  108 A'  109 A'   46 A"  110 A'  111 A'  112 A'   47 A"                 
  7.580   7.713  23.418  23.493  27.903  28.332  28.383  28.409
113 A'  114 A'  115 A'  116 A'  117 A'   48 A"  118 A'  119 A'                 
 28.507  28.525  28.547  28.616  28.822  48.045  66.770 127.877
 49 A"  120 A'   50 A"  121 A'  122 A'  123 A'  124 A'   51 A"                 
127.925 127.990 151.702 289.715 289.777 289.9381020.8941901.875
125 A'  126 A'  127 A'   52 A"  128 A'  129 A'  130 A'  131 A'                 
 --------------------------------------------------------------

          Ground-State Mulliken Net Atomic Charges

     Atom                 Charge (a.u.)
  ----------------------------------------
      1 H                     0.136041
      2 F                    -0.052771
      3 I                     0.496126
      4 Br                    0.219273
      5 C                    -0.535464
      6 C                    -0.263206
  ----------------------------------------
  Sum of atomic charges =     0.000000

 -----------------------------------------------------------------
                    Cartesian Multipole Moments
 -----------------------------------------------------------------
    Charge (ESU x 10^10)
                 0.0000
    Dipole Moment (Debye)
         X       1.5049      Y       0.7328      Z       0.0000
       Tot       1.6738
    Quadrupole Moments (Debye-Ang)
        XX     -58.6893     XY      -5.5740     YY     -65.3150
        XZ      -0.0000     YZ      -0.0000     ZZ     -63.6863
    Octopole Moments (Debye-Ang^2)
       XXX       3.9111    XXY       9.9308    XYY       6.7457
       YYY      13.1207    XXZ      -0.0000    XYZ       0.0000
       YYZ       0.0000    XZZ      -2.7291    YZZ       4.1921
       ZZZ       0.0000
    Hexadecapole Moments (Debye-Ang^3)
      XXXX   -1411.6575   XXXY     -36.0233   XXYY    -277.0806
      XYYY     -27.0785   YYYY    -244.8600   XXXZ      -0.0000
      XXYZ       0.0000   XYYZ      -0.0000   YYYZ      -0.0000
      XXZZ    -258.0402   XYZZ      -2.0953   YYZZ     -55.0999
      XZZZ      -0.0000   YZZZ      -0.0000   ZZZZ     -79.2499
 -----------------------------------------------------------------
 Calculating analytic gradient of the SCF energy
 Gradient of SCF Energy
            1           2           3           4           5           6
    1   0.1089472  -0.0308678  -0.5030133   0.2115553   0.5142136  -0.3008350
    2  -0.0077797   0.1522896  -0.4826196  -0.4551376   0.4826301   0.3106173
    3  -0.0000000   0.0000000  -0.0000000  -0.0000000   0.0000000  -0.0000000
 Max gradient component =       5.142E-01
 RMS gradient           =       2.846E-01
 Gradient time:  CPU 10.78 s  wall 2.80 s
 Geometry Optimization Parameters
   NAtoms,    NIC,     NZ,  NCons,   NDum,   NFix, NCnnct, MaxDiis
        6      37       0       0       0       0       0       0


** GEOMETRY OPTIMIZATION IN DELOCALIZED INTERNAL COORDINATES **
   Searching for a Minimum

   Optimization Cycle:   2

                       Coordinates (Angstroms)
     ATOM                X               Y               Z
      1  H         1.6104904290   -1.8820159010    0.0000000000
      2  F        -2.3527093247   -1.4850154996    0.0000000000
      3  I         1.9364719602    0.1282630100    0.0000000000
      4  Br       -2.1872464367    0.5392475083    0.0000000000
      5  C         0.7198572917   -0.8153286013    0.0000000000
      6  C        -1.2543734152   -0.6031542087    0.0000000000
   Point Group: cs    Number of degrees of freedom:     9


   Energy is  -9669.680418394

 Hessian Updated using BFGS Update

 ** Taking Steepest Descent Step **
 Calculated Step too Large.  Step scaled by  0.413014
 Step Taken.  Stepsize is  0.300000

                             Maximum     Tolerance    Cnvgd?
         Gradient           0.534547      0.000300      NO
         Displacement       0.220775      0.001200      NO
         Energy change     -0.280764      0.000001      NO


 New Cartesian Coordinates Obtained by Inverse Iteration

 Displacement from previous Coordinates is:  0.218199
 ----------------------------------------------------------------
             Standard Nuclear Orientation (Angstroms)
    I     Atom           X                Y                Z
 ----------------------------------------------------------------
    1      H       1.5792266908    -1.8737629911     0.0000000000
    2      F      -2.3422866794    -1.5014770960     0.0000000000
    3      I       2.0190906895     0.1537819832     0.0000000000
    4      Br     -2.2309520567     0.5690256858     0.0000000000
    5      C       0.6974504426    -0.8402381212     0.0000000000
    6      C      -1.2500385827    -0.6253331530     0.0000000000
 ----------------------------------------------------------------
 Molecular Point Group                 Cs    NOp =  2
 Largest Abelian Subgroup              Cs    NOp =  2
 Nuclear Repulsion Energy =   683.8004712667 hartrees
 There are       55 alpha and       55 beta electrons
 Applying Cartesian multipole field
    Component          Value
    ---------          -----
     (2,0,0)        1.00000E-11
     (0,2,0)        2.00000E-11
     (0,0,2)       -3.00000E-11
 Nucleus-field energy     =     0.0000000193 hartrees
 Requested basis set is 6-311++G(d,p)
 There are 66 shells and 183 basis functions
 A cutoff of  1.0D-11 yielded   1771 shell pairs
 There are     14232 function pairs (     15979 Cartesian)
 Smallest overlap matrix eigenvalue = 2.08E-04
 Guess MOs from SCF MO coefficient file

 -----------------------------------------------------------------------
  General SCF calculation program by
  Eric Jon Sundstrom, Paul Horn, Yuezhi Mao, Dmitri Zuev, Alec White,
  David Stuck, Shaama M.S., Shane Yost, Joonho Lee, David Small,
  Daniel Levine, Susi Lehtola, Hugh Burton, Evgeny Epifanovsky
 -----------------------------------------------------------------------
 Exchange:     0.2000 Hartree-Fock + 0.0800 Slater + 0.7200 B88
 Correlation:  0.1900 VWN1RPA + 0.8100 LYP
 Using SG-1 standard quadrature grid
 using 4 threads for integral computing
 -------------------------------------------------------
 OpenMP Integral computing Module                
 Release: version 2.0, May 2017, Q-Chem Inc. Pleasanton 
 -------------------------------------------------------
 -------------------------------------------------------
 OpenMP BLAS3 based DFT computing Module                
 Release: version 1.0, May 2013, Q-Chem Inc. Pittsburgh 
 -------------------------------------------------------
 A restricted SCF calculation will be
 performed using DIIS
 SCF converges when DIIS error is below 1.0e-08
 ---------------------------------------
  Cycle       Energy         DIIS error
 ---------------------------------------
    1   -9669.8454465770      1.67e-03  
    2   -9669.8448517682      1.62e-03  
    3   -9669.8464128661      1.42e-03  
    4   -9669.8461600311      1.35e-03  
    5   -9669.8561059562      9.08e-05  
    6   -9669.8561408831      4.05e-05  
    7   -9669.8561449407      1.21e-05  
    8   -9669.8561454390      1.63e-06  
    9   -9669.8561454476      5.83e-07  
   10   -9669.8561454493      2.42e-07  
   11   -9669.8561454496      8.38e-08  
   12   -9669.8561454495      2.81e-08  
   13   -9669.8561454494      7.13e-09  Convergence criterion met
 ---------------------------------------
 SCF time:   CPU 38.97s  wall 10.00s 
 SCF   energy in the final basis set =    -9669.8561454494
 Total energy in the final basis set =    -9669.8561454494

 --------------------------------------------------------------
             Orbital Energies (a.u.) and Symmetries
 --------------------------------------------------------------

 Alpha MOs, Restricted
 -- Occupied --                  
******* -482.87 -176.33 -165.73 -165.73 -165.73  -62.52  -56.34
  1 A'    2 A'    3 A'    4 A'    1 A"    5 A'    6 A'    7 A'                 
-56.341 -56.340 -35.830 -31.320 -31.318 -31.318 -24.702 -22.971
  2 A"    8 A'    9 A'   10 A'    3 A"   11 A'   12 A'   13 A'                 
-22.971 -22.970 -22.969 -22.969 -10.330 -10.264  -8.738  -6.569
  4 A"   14 A'    5 A"   15 A'   16 A'   17 A'   18 A'   19 A'                 
 -6.558  -6.556  -6.385  -4.797  -4.784  -4.784  -2.682  -2.678
  6 A"   20 A'   21 A'   22 A'    7 A"   23 A'   24 A'    8 A"                 
 -2.676  -2.667  -2.667  -2.071  -2.060  -2.060  -2.049  -2.049
 25 A'    9 A"   26 A'   27 A'   28 A'   10 A"   29 A'   11 A"                 
 -1.257  -0.922  -0.839  -0.635  -0.553  -0.514  -0.503  -0.501
 30 A'   31 A'   32 A'   33 A'   34 A'   35 A'   36 A'   12 A"                 
 -0.442  -0.393  -0.376  -0.360  -0.293  -0.255  -0.188
 37 A'   38 A'   13 A"   14 A"   39 A'   40 A'   15 A"                         
 -- Virtual --                   
 -0.096  -0.084  -0.029   0.011   0.017   0.039   0.047   0.051
 16 A"   41 A'   42 A'   43 A'   44 A'   45 A'   17 A"   46 A'                 
  0.053   0.070   0.081   0.102   0.108   0.117   0.118   0.149
 47 A'   48 A'   18 A"   49 A'   50 A'   19 A"   51 A'   52 A'                 
  0.161   0.169   0.178   0.242   0.255   0.256   0.302   0.316
 53 A'   54 A'   55 A'   20 A"   21 A"   56 A'   57 A'   58 A'                 
  0.337   0.362   0.367   0.382   0.397   0.418   0.421   0.448
 59 A'   60 A'   22 A"   61 A'   23 A"   62 A'   63 A'   64 A'                 
  0.461   0.473   0.496   0.508   0.532   0.543   0.561   0.564
 24 A"   65 A'   66 A'   25 A"   67 A'   26 A"   27 A"   68 A'                 
  0.614   0.644   0.679   0.700   0.714   0.770   0.835   0.870
 69 A'   28 A"   70 A'   71 A'   72 A'   73 A'   74 A'   75 A'                 
  1.010   1.085   1.094   1.232   1.256   1.273   1.307   1.356
 76 A'   77 A'   29 A"   30 A"   78 A'   79 A'   31 A"   80 A'                 
  1.399   1.416   1.419   1.441   1.470   1.557   1.581   1.666
 81 A'   82 A'   32 A"   33 A"   83 A'   34 A"   84 A'   85 A'                 
  1.679   1.707   1.815   1.882   1.964   2.000   2.046   2.089
 35 A"   86 A'   87 A'   88 A'   36 A"   89 A'   90 A'   91 A'                 
  2.171   2.595   2.613   2.667   2.753   2.881   2.960   3.284
 92 A'   93 A'   37 A"   38 A"   94 A'   95 A'   96 A'   97 A'                 
  3.744   3.766   3.891   3.912   3.932   3.969   3.984   3.999
 39 A"   98 A'   99 A'   40 A"   41 A"  100 A'   42 A"   43 A"                 
  4.062   4.071   4.132   4.219   4.339   4.392   4.455   4.630
101 A'   44 A"  102 A'  103 A'  104 A'  105 A'  106 A'  107 A'                 
  5.985   6.060   6.156   6.275   6.366   6.481   6.777   7.507
 45 A"  108 A'  109 A'   46 A"  110 A'  111 A'  112 A'   47 A"                 
  7.572   7.685  23.361  23.430  27.894  28.327  28.377  28.409
113 A'  114 A'  115 A'  116 A'  117 A'   48 A"  118 A'  119 A'                 
 28.509  28.525  28.545  28.600  28.747  48.017  66.760 127.873
 49 A"  120 A'   50 A"  121 A'  122 A'  123 A'  124 A'   51 A"                 
127.915 127.978 151.691 289.717 289.769 289.9031020.8531901.861
125 A'  126 A'  127 A'   52 A"  128 A'  129 A'  130 A'  131 A'                 

 Beta MOs, Restricted
 -- Occupied --                  
******* -482.87 -176.33 -165.73 -165.73 -165.73  -62.52  -56.34
  1 A'    2 A'    3 A'    4 A'    1 A"    5 A'    6 A'    7 A'                 
-56.341 -56.340 -35.830 -31.320 -31.318 -31.318 -24.702 -22.971
  2 A"    8 A'    9 A'   10 A'    3 A"   11 A'   12 A'   13 A'                 
-22.971 -22.970 -22.969 -22.969 -10.330 -10.264  -8.738  -6.569
  4 A"   14 A'    5 A"   15 A'   16 A'   17 A'   18 A'   19 A'                 
 -6.558  -6.556  -6.385  -4.797  -4.784  -4.784  -2.682  -2.678
  6 A"   20 A'   21 A'   22 A'    7 A"   23 A'   24 A'    8 A"                 
 -2.676  -2.667  -2.667  -2.071  -2.060  -2.060  -2.049  -2.049
 25 A'    9 A"   26 A'   27 A'   28 A'   10 A"   29 A'   11 A"                 
 -1.257  -0.922  -0.839  -0.635  -0.553  -0.514  -0.503  -0.501
 30 A'   31 A'   32 A'   33 A'   34 A'   35 A'   36 A'   12 A"                 
 -0.442  -0.393  -0.376  -0.360  -0.293  -0.255  -0.188
 37 A'   38 A'   13 A"   14 A"   39 A'   40 A'   15 A"                         
 -- Virtual --                   
 -0.096  -0.084  -0.029   0.011   0.017   0.039   0.047   0.051
 16 A"   41 A'   42 A'   43 A'   44 A'   45 A'   17 A"   46 A'                 
  0.053   0.070   0.081   0.102   0.108   0.117   0.118   0.149
 47 A'   48 A'   18 A"   49 A'   50 A'   19 A"   51 A'   52 A'                 
  0.161   0.169   0.178   0.242   0.255   0.256   0.302   0.316
 53 A'   54 A'   55 A'   20 A"   21 A"   56 A'   57 A'   58 A'                 
  0.337   0.362   0.367   0.382   0.397   0.418   0.421   0.448
 59 A'   60 A'   22 A"   61 A'   23 A"   62 A'   63 A'   64 A'                 
  0.461   0.473   0.496   0.508   0.532   0.543   0.561   0.564
 24 A"   65 A'   66 A'   25 A"   67 A'   26 A"   27 A"   68 A'                 
  0.614   0.644   0.679   0.700   0.714   0.770   0.835   0.870
 69 A'   28 A"   70 A'   71 A'   72 A'   73 A'   74 A'   75 A'                 
  1.010   1.085   1.094   1.232   1.256   1.273   1.307   1.356
 76 A'   77 A'   29 A"   30 A"   78 A'   79 A'   31 A"   80 A'                 
  1.399   1.416   1.419   1.441   1.470   1.557   1.581   1.666
 81 A'   82 A'   32 A"   33 A"   83 A'   34 A"   84 A'   85 A'                 
  1.679   1.707   1.815   1.882   1.964   2.000   2.046   2.089
 35 A"   86 A'   87 A'   88 A'   36 A"   89 A'   90 A'   91 A'                 
  2.171   2.595   2.613   2.667   2.753   2.881   2.960   3.284
 92 A'   93 A'   37 A"   38 A"   94 A'   95 A'   96 A'   97 A'                 
  3.744   3.766   3.891   3.912   3.932   3.969   3.984   3.999
 39 A"   98 A'   99 A'   40 A"   41 A"  100 A'   42 A"   43 A"                 
  4.062   4.071   4.132   4.219   4.339   4.392   4.455   4.630
101 A'   44 A"  102 A'  103 A'  104 A'  105 A'  106 A'  107 A'                 
  5.985   6.060   6.156   6.275   6.366   6.481   6.777   7.507
 45 A"  108 A'  109 A'   46 A"  110 A'  111 A'  112 A'   47 A"                 
  7.572   7.685  23.361  23.430  27.894  28.327  28.377  28.409
113 A'  114 A'  115 A'  116 A'  117 A'   48 A"  118 A'  119 A'                 
 28.509  28.525  28.545  28.600  28.747  48.017  66.760 127.873
 49 A"  120 A'   50 A"  121 A'  122 A'  123 A'  124 A'   51 A"                 
127.915 127.978 151.691 289.717 289.769 289.9031020.8531901.861
125 A'  126 A'  127 A'   52 A"  128 A'  129 A'  130 A'  131 A'                 
 --------------------------------------------------------------

          Ground-State Mulliken Net Atomic Charges

     Atom                 Charge (a.u.)
  ----------------------------------------
      1 H                     0.158139
      2 F                    -0.040583
      3 I                     0.382248
      4 Br                    0.153942
      5 C                    -0.430674
      6 C                    -0.223072
  ----------------------------------------
  Sum of atomic charges =     0.000000

 -----------------------------------------------------------------
                    Cartesian Multipole Moments
 -----------------------------------------------------------------
    Charge (ESU x 10^10)
                 0.0000
    Dipole Moment (Debye)
         X       1.4400      Y       0.7005      Z       0.0000
       Tot       1.6013
    Quadrupole Moments (Debye-Ang)
        XX     -58.4128     XY      -4.9488     YY     -65.0399
        XZ      -0.0000     YZ      -0.0000     ZZ     -64.1948
    Octopole Moments (Debye-Ang^2)
       XXX       0.2076    XXY      10.4218    XYY       4.4975
       YYY       9.9962    XXZ       0.0000    XYZ       0.0000
       YYZ      -0.0000    XZZ      -4.1883    YZZ       3.5824
       ZZZ      -0.0000
    Hexadecapole Moments (Debye-Ang^3)
      XXXX   -1472.7250   XXXY     -32.6056   XXYY    -289.0447
      XYYY     -27.7559   YYYY    -250.1901   XXXZ      -0.0000
      XXYZ      -0.0000   XYYZ      -0.0000   YYYZ      -0.0000
      XXZZ    -270.5347   XYZZ      -2.0128   YYZZ     -56.4131
      XZZZ      -0.0000   YZZZ      -0.0000   ZZZZ     -80.2599
 -----------------------------------------------------------------
 Calculating analytic gradient of the SCF energy
 Gradient of SCF Energy
            1           2           3           4           5           6
    1   0.1056707  -0.0383601  -0.2957634   0.1330174   0.3217010  -0.2262656
    2  -0.0119044   0.1340469  -0.2970700  -0.3354901   0.3009272   0.2094903
    3  -0.0000000   0.0000000  -0.0000000   0.0000000   0.0000000  -0.0000000
 Max gradient component =       3.355E-01
 RMS gradient           =       1.865E-01
 Gradient time:  CPU 10.37 s  wall 2.70 s
 Geometry Optimization Parameters
   NAtoms,    NIC,     NZ,  NCons,   NDum,   NFix, NCnnct, MaxDiis
        6      37       0       0       0       0       0       0


** GEOMETRY OPTIMIZATION IN DELOCALIZED INTERNAL COORDINATES **
   Searching for a Minimum

   Optimization Cycle:   3

                       Coordinates (Angstroms)
     ATOM                X               Y               Z
      1  H         1.5792266908   -1.8737629911    0.0000000000
      2  F        -2.3422866794   -1.5014770960    0.0000000000
      3  I         2.0190906895    0.1537819832    0.0000000000
      4  Br       -2.2309520567    0.5690256858    0.0000000000
      5  C         0.6974504426   -0.8402381212    0.0000000000
      6  C        -1.2500385827   -0.6253331530    0.0000000000
   Point Group: cs    Number of degrees of freedom:     9


   Energy is  -9669.856145449

 Hessian Updated using BFGS Update

 ** Taking Steepest Descent Step **
 Calculated Step too Large.  Step scaled by  0.634692
 Step Taken.  Stepsize is  0.300000

                             Maximum     Tolerance    Cnvgd?
         Gradient           0.345996      0.000300      NO
         Displacement       0.219601      0.001200      NO
         Energy change     -0.175727      0.000001      NO


 New Cartesian Coordinates Obtained by Inverse Iteration

 Displacement from previous Coordinates is:  0.212346
 ----------------------------------------------------------------
             Standard Nuclear Orientation (Angstroms)
    I     Atom           X                Y                Z
 ----------------------------------------------------------------
    1      H       1.5280901184    -1.8632530866     0.0000000000
    2      F      -2.3108663150    -1.5238474998     0.0000000000
    3      I       2.0803681434     0.1782208471     0.0000000000
    4      Br     -2.2597992378     0.6022445207     0.0000000000
    5      C       0.6687804496    -0.8636507747     0.0000000000
    6      C      -1.2340826546    -0.6477176989     0.0000000000
 ----------------------------------------------------------------
 Molecular Point Group                 Cs    NOp =  2
 Largest Abelian Subgroup              Cs    NOp =  2
 Nuclear Repulsion Energy =   666.8675478586 hartrees
 There are       55 alpha and       55 beta electrons
 Applying Cartesian multipole field
    Component          Value
    ---------          -----
     (2,0,0)        1.00000E-11
     (0,2,0)        2.00000E-11
     (0,0,2)       -3.00000E-11
 Nucleus-field energy     =     0.0000000201 hartrees
 Requested basis set is 6-311++G(d,p)
 There are 66 shells and 183 basis functions
 A cutoff of  1.0D-11 yielded   1771 shell pairs
 There are     14239 function pairs (     15989 Cartesian)
 Smallest overlap matrix eigenvalue = 1.90E-04
 Guess MOs from SCF MO coefficient file

 -----------------------------------------------------------------------
  General SCF calculation program by
  Eric Jon Sundstrom, Paul Horn, Yuezhi Mao, Dmitri Zuev, Alec White,
  David Stuck, Shaama M.S., Shane Yost, Joonho Lee, David Small,
  Daniel Levine, Susi Lehtola, Hugh Burton, Evgeny Epifanovsky
 -----------------------------------------------------------------------
 Exchange:     0.2000 Hartree-Fock + 0.0800 Slater + 0.7200 B88
 Correlation:  0.1900 VWN1RPA + 0.8100 LYP
 Using SG-1 standard quadrature grid
 using 4 threads for integral computing
 -------------------------------------------------------
 OpenMP Integral computing Module                
 Release: version 2.0, May 2017, Q-Chem Inc. Pleasanton 
 -------------------------------------------------------
 -------------------------------------------------------
 OpenMP BLAS3 based DFT computing Module                
 Release: version 1.0, May 2013, Q-Chem Inc. Pittsburgh 
 -------------------------------------------------------
 A restricted SCF calculation will be
 performed using DIIS
 SCF converges when DIIS error is below 1.0e-08
 ---------------------------------------
  Cycle       Energy         DIIS error
 ---------------------------------------
    1   -9669.9652143732      1.31e-03  
    2   -9669.9682108532      1.06e-03  
    3   -9669.9685637848      9.80e-04  
    4   -9669.9701546598      7.36e-04  
    5   -9669.9729641160      8.04e-05  
    6   -9669.9729947282      3.09e-05  
    7   -9669.9729975383      8.02e-06  
    8   -9669.9729977588      1.55e-06  
    9   -9669.9729977665      9.37e-07  
   10   -9669.9729977704      3.25e-07  
   11   -9669.9729977708      1.07e-07  
   12   -9669.9729977710      2.53e-08  
   13   -9669.9729977710      1.82e-09  Convergence criterion met
 ---------------------------------------
 SCF time:   CPU 38.57s  wall 10.00s 
 SCF   energy in the final basis set =    -9669.9729977710
 Total energy in the final basis set =    -9669.9729977710

 --------------------------------------------------------------
             Orbital Energies (a.u.) and Symmetries
 --------------------------------------------------------------

 Alpha MOs, Restricted
 -- Occupied --                  
******* -482.87 -176.33 -165.73 -165.73 -165.73  -62.52  -56.34
  1 A'    2 A'    3 A'    4 A'    1 A"    5 A'    6 A'    7 A'                 
-56.339 -56.338 -35.828 -31.320 -31.317 -31.316 -24.711 -22.971
  2 A"    8 A'    9 A'   10 A'    3 A"   11 A'   12 A'   13 A'                 
-22.970 -22.970 -22.967 -22.967 -10.342 -10.271  -8.735  -6.566
  4 A"   14 A'    5 A"   15 A'   16 A'   17 A'   18 A'   19 A'                 
 -6.554  -6.552  -6.382  -4.793  -4.781  -4.780  -2.678  -2.674
  6 A"   20 A'   21 A'   22 A'    7 A"   23 A'   24 A'    8 A"                 
 -2.673  -2.663  -2.663  -2.064  -2.056  -2.056  -2.045  -2.045
 25 A'    9 A"   26 A'   27 A'   10 A"   28 A'   29 A'   11 A"                 
 -1.261  -0.902  -0.814  -0.643  -0.562  -0.513  -0.508  -0.501
 30 A'   31 A'   32 A'   33 A'   34 A'   35 A'   36 A'   12 A"                 
 -0.431  -0.395  -0.366  -0.350  -0.298  -0.263  -0.199
 37 A'   38 A'   13 A"   14 A"   39 A'   40 A'   15 A"                         
 -- Virtual --                   
 -0.098  -0.083  -0.020   0.006   0.015   0.038   0.047   0.049
 16 A"   41 A'   42 A'   43 A'   44 A'   45 A'   46 A'   17 A"                 
  0.055   0.071   0.082   0.101   0.110   0.117   0.117   0.143
 47 A'   48 A'   18 A"   49 A'   50 A'   51 A'   19 A"   52 A'                 
  0.162   0.167   0.180   0.237   0.248   0.258   0.286   0.314
 53 A'   54 A'   55 A'   20 A"   56 A'   21 A"   57 A'   58 A'                 
  0.336   0.358   0.371   0.386   0.401   0.415   0.424   0.440
 59 A'   60 A'   22 A"   61 A'   23 A"   62 A'   63 A'   64 A'                 
  0.443   0.468   0.486   0.516   0.525   0.533   0.559   0.573
 24 A"   65 A'   66 A'   25 A"   67 A'   26 A"   27 A"   68 A'                 
  0.609   0.647   0.677   0.686   0.719   0.763   0.821   0.832
 69 A'   28 A"   70 A'   71 A'   72 A'   73 A'   74 A'   75 A'                 
  0.999   1.040   1.086   1.230   1.250   1.279   1.304   1.368
 76 A'   77 A'   29 A"   30 A"   78 A'   79 A'   31 A"   80 A'                 
  1.391   1.394   1.423   1.435   1.471   1.546   1.579   1.682
 81 A'   32 A"   82 A'   33 A"   83 A'   34 A"   84 A'   85 A'                 
  1.684   1.711   1.825   1.881   1.972   2.029   2.044   2.083
 86 A'   35 A"   87 A'   88 A'   36 A"   89 A'   90 A'   91 A'                 
  2.210   2.604   2.611   2.674   2.740   2.871   2.950   3.330
 92 A'   37 A"   93 A'   38 A"   94 A'   95 A'   96 A'   97 A'                 
  3.743   3.760   3.908   3.917   3.935   3.969   3.984   4.001
 39 A"   98 A'   99 A'   40 A"   41 A"  100 A'   42 A"   43 A"                 
  4.057   4.071   4.111   4.203   4.269   4.345   4.448   4.628
101 A'   44 A"  102 A'  103 A'  104 A'  105 A'  106 A'  107 A'                 
  5.982   6.049   6.139   6.270   6.366   6.484   6.745   7.513
 45 A"  108 A'  109 A'   46 A"  110 A'  111 A'  112 A'   47 A"                 
  7.565   7.661  23.344  23.393  27.885  28.325  28.371  28.407
113 A'  114 A'  115 A'  116 A'  117 A'   48 A"  118 A'  119 A'                 
 28.510  28.525  28.545  28.591  28.699  47.984  66.748 127.870
 49 A"  120 A'   50 A"  121 A'  122 A'  123 A'  124 A'   51 A"                 
127.907 127.962 151.681 289.720 289.762 289.8781020.8071901.849
125 A'  126 A'  127 A'   52 A"  128 A'  129 A'  130 A'  131 A'                 

 Beta MOs, Restricted
 -- Occupied --                  
******* -482.87 -176.33 -165.73 -165.73 -165.73  -62.52  -56.34
  1 A'    2 A'    3 A'    4 A'    1 A"    5 A'    6 A'    7 A'                 
-56.339 -56.338 -35.828 -31.320 -31.317 -31.316 -24.711 -22.971
  2 A"    8 A'    9 A'   10 A'    3 A"   11 A'   12 A'   13 A'                 
-22.970 -22.970 -22.967 -22.967 -10.342 -10.271  -8.735  -6.566
  4 A"   14 A'    5 A"   15 A'   16 A'   17 A'   18 A'   19 A'                 
 -6.554  -6.552  -6.382  -4.793  -4.781  -4.780  -2.678  -2.674
  6 A"   20 A'   21 A'   22 A'    7 A"   23 A'   24 A'    8 A"                 
 -2.673  -2.663  -2.663  -2.064  -2.056  -2.056  -2.045  -2.045
 25 A'    9 A"   26 A'   27 A'   10 A"   28 A'   29 A'   11 A"                 
 -1.261  -0.902  -0.814  -0.643  -0.562  -0.513  -0.508  -0.501
 30 A'   31 A'   32 A'   33 A'   34 A'   35 A'   36 A'   12 A"                 
 -0.431  -0.395  -0.366  -0.350  -0.298  -0.263  -0.199
 37 A'   38 A'   13 A"   14 A"   39 A'   40 A'   15 A"                         
 -- Virtual --                   
 -0.098  -0.083  -0.020   0.006   0.015   0.038   0.047   0.049
 16 A"   41 A'   42 A'   43 A'   44 A'   45 A'   46 A'   17 A"                 
  0.055   0.071   0.082   0.101   0.110   0.117   0.117   0.143
 47 A'   48 A'   18 A"   49 A'   50 A'   51 A'   19 A"   52 A'                 
  0.162   0.167   0.180   0.237   0.248   0.258   0.286   0.314
 53 A'   54 A'   55 A'   20 A"   56 A'   21 A"   57 A'   58 A'                 
  0.336   0.358   0.371   0.386   0.401   0.415   0.424   0.440
 59 A'   60 A'   22 A"   61 A'   23 A"   62 A'   63 A'   64 A'                 
  0.443   0.468   0.486   0.516   0.525   0.533   0.559   0.573
 24 A"   65 A'   66 A'   25 A"   67 A'   26 A"   27 A"   68 A'                 
  0.609   0.647   0.677   0.686   0.719   0.763   0.821   0.832
 69 A'   28 A"   70 A'   71 A'   72 A'   73 A'   74 A'   75 A'                 
  0.999   1.040   1.086   1.230   1.250   1.279   1.304   1.368
 76 A'   77 A'   29 A"   30 A"   78 A'   79 A'   31 A"   80 A'                 
  1.391   1.394   1.423   1.435   1.471   1.546   1.579   1.682
 81 A'   32 A"   82 A'   33 A"   83 A'   34 A"   84 A'   85 A'                 
  1.684   1.711   1.825   1.881   1.972   2.029   2.044   2.083
 86 A'   35 A"   87 A'   88 A'   36 A"   89 A'   90 A'   91 A'                 
  2.210   2.604   2.611   2.674   2.740   2.871   2.950   3.330
 92 A'   37 A"   93 A'   38 A"   94 A'   95 A'   96 A'   97 A'                 
  3.743   3.760   3.908   3.917   3.935   3.969   3.984   4.001
 39 A"   98 A'   99 A'   40 A"   41 A"  100 A'   42 A"   43 A"                 
  4.057   4.071   4.111   4.203   4.269   4.345   4.448   4.628
101 A'   44 A"  102 A'  103 A'  104 A'  105 A'  106 A'  107 A'                 
  5.982   6.049   6.139   6.270   6.366   6.484   6.745   7.513
 45 A"  108 A'  109 A'   46 A"  110 A'  111 A'  112 A'   47 A"                 
  7.565   7.661  23.344  23.393  27.885  28.325  28.371  28.407
113 A'  114 A'  115 A'  116 A'  117 A'   48 A"  118 A'  119 A'                 
 28.510  28.525  28.545  28.591  28.699  47.984  66.748 127.870
 49 A"  120 A'   50 A"  121 A'  122 A'  123 A'  124 A'   51 A"                 
127.907 127.962 151.681 289.720 289.762 289.8781020.8071901.849
125 A'  126 A'  127 A'   52 A"  128 A'  129 A'  130 A'  131 A'                 
 --------------------------------------------------------------

          Ground-State Mulliken Net Atomic Charges

     Atom                 Charge (a.u.)
  ----------------------------------------
      1 H                     0.175862
      2 F                    -0.026578
      3 I                     0.297722
      4 Br                    0.099375
      5 C                    -0.350504
      6 C                    -0.195878
  ----------------------------------------
  Sum of atomic charges =     0.000000

 -----------------------------------------------------------------
                    Cartesian Multipole Moments
 -----------------------------------------------------------------
    Charge (ESU x 10^10)
                 0.0000
    Dipole Moment (Debye)
         X       1.3318      Y       0.6024      Z       0.0000
       Tot       1.4617
    Quadrupole Moments (Debye-Ang)
        XX     -58.4298     XY      -4.3580     YY     -64.6893
        XZ      -0.0000     YZ       0.0000     ZZ     -64.6209
    Octopole Moments (Debye-Ang^2)
       XXX      -3.3647    XXY      10.6859    XYY       2.3654
       YYY       6.7462    XXZ      -0.0000    XYZ      -0.0000
       YYZ       0.0000    XZZ      -5.4263    YZZ       2.7289
       ZZZ      -0.0000
    Hexadecapole Moments (Debye-Ang^3)
      XXXX   -1514.3131   XXXY     -28.5293   XXYY    -297.2971
      XYYY     -27.6606   YYYY    -256.8289   XXXZ      -0.0000
      XXYZ      -0.0000   XYYZ      -0.0000   YYYZ       0.0000
      XXZZ    -279.5806   XYZZ      -1.8391   YYZZ     -57.8690
      XZZZ       0.0000   YZZZ       0.0000   ZZZZ     -81.2667
 -----------------------------------------------------------------
 Calculating analytic gradient of the SCF energy
 Gradient of SCF Energy
            1           2           3           4           5           6
    1   0.1014837  -0.0431182  -0.1672658   0.0754198   0.2086647  -0.1751842
    2  -0.0133292   0.1144875  -0.1878250  -0.2387578   0.1917814   0.1336432
    3  -0.0000000   0.0000000   0.0000000   0.0000000   0.0000000  -0.0000000
 Max gradient component =       2.388E-01
 RMS gradient           =       1.248E-01
 Gradient time:  CPU 10.17 s  wall 2.65 s
 Geometry Optimization Parameters
   NAtoms,    NIC,     NZ,  NCons,   NDum,   NFix, NCnnct, MaxDiis
        6      37       0       0       0       0       0       0

 Cartesian Hessian Update
 Hessian Updated using BFGS Update


** GEOMETRY OPTIMIZATION IN DELOCALIZED INTERNAL COORDINATES **
   Searching for a Minimum

   Optimization Cycle:   4

                       Coordinates (Angstroms)
     ATOM                X               Y               Z
      1  H         1.5280901184   -1.8632530866    0.0000000000
      2  F        -2.3108663150   -1.5238474998    0.0000000000
      3  I         2.0803681434    0.1782208471    0.0000000000
      4  Br       -2.2597992378    0.6022445207    0.0000000000
      5  C         0.6687804496   -0.8636507747    0.0000000000
      6  C        -1.2340826546   -0.6477176989    0.0000000000
   Point Group: cs    Number of degrees of freedom:     9


   Energy is  -9669.972997771

 Hessian Updated using BFGS Update

  9 Hessian modes will be used to form the next step
  Hessian Eigenvalues:
     0.083904    0.088377    0.143616    0.186851    0.207650    0.249790
     0.388704    0.707845    1.012082

 Minimum Search - Taking Simple RFO Step
 Searching for Lamda that Minimizes Along All modes
 Value Taken    Lamda =  -0.22625670
 Calculated Step too Large.  Step scaled by  0.395344
 Step Taken.  Stepsize is  0.300000

                             Maximum     Tolerance    Cnvgd?
         Gradient           0.222815      0.000300      NO
         Displacement       0.191111      0.001200      NO
         Energy change     -0.116852      0.000001      NO


 New Cartesian Coordinates Obtained by Inverse Iteration

 Displacement from previous Coordinates is:  0.341361
 ----------------------------------------------------------------
             Standard Nuclear Orientation (Angstroms)
    I     Atom           X                Y                Z
 ----------------------------------------------------------------
    1      H       1.4162453982    -1.8509102535     0.0000000000
    2      F      -2.2238069932    -1.5574770435     0.0000000000
    3      I       2.0512984838     0.2058979730     0.0000000000
    4      Br     -2.2089416394     0.6264947742     0.0000000000
    5      C       0.6155288852    -0.8774924645     0.0000000000
    6      C      -1.1778336305    -0.6645166780     0.0000000000
 ----------------------------------------------------------------
 Molecular Point Group                 Cs    NOp =  2
 Largest Abelian Subgroup              Cs    NOp =  2
 Nuclear Repulsion Energy =   669.3638807994 hartrees
 There are       55 alpha and       55 beta electrons
 Applying Cartesian multipole field
    Component          Value
    ---------          -----
     (2,0,0)        1.00000E-11
     (0,2,0)        2.00000E-11
     (0,0,2)       -3.00000E-11
 Nucleus-field energy     =     0.0000000196 hartrees
 Requested basis set is 6-311++G(d,p)
 There are 66 shells and 183 basis functions
 A cutoff of  1.0D-11 yielded   1774 shell pairs
 There are     14260 function pairs (     16014 Cartesian)
 Smallest overlap matrix eigenvalue = 1.48E-04
 Guess MOs from SCF MO coefficient file

 -----------------------------------------------------------------------
  General SCF calculation program by
  Eric Jon Sundstrom, Paul Horn, Yuezhi Mao, Dmitri Zuev, Alec White,
  David Stuck, Shaama M.S., Shane Yost, Joonho Lee, David Small,
  Daniel Levine, Susi Lehtola, Hugh Burton, Evgeny Epifanovsky
 -----------------------------------------------------------------------
 Exchange:     0.2000 Hartree-Fock + 0.0800 Slater + 0.7200 B88
 Correlation:  0.1900 VWN1RPA + 0.8100 LYP
 Using SG-1 standard quadrature grid
 using 4 threads for integral computing
 -------------------------------------------------------
 OpenMP Integral computing Module                
 Release: version 2.0, May 2017, Q-Chem Inc. Pleasanton 
 -------------------------------------------------------
 -------------------------------------------------------
 OpenMP BLAS3 based DFT computing Module                
 Release: version 1.0, May 2013, Q-Chem Inc. Pittsburgh 
 -------------------------------------------------------
 A restricted SCF calculation will be
 performed using DIIS
 SCF converges when DIIS error is below 1.0e-08
 ---------------------------------------
  Cycle       Energy         DIIS error
 ---------------------------------------
    1   -9670.0542621976      8.97e-04  
    2   -9670.0585585890      2.02e-04  
    3   -9670.0583782989      2.87e-04  
    4   -9670.0585673115      1.84e-04  
    5   -9670.0587202089      6.75e-05  
    6   -9670.0587407449      1.20e-05  
    7   -9670.0587413795      5.32e-06  
    8   -9670.0587414662      2.15e-06  
    9   -9670.0587414794      6.80e-07  
   10   -9670.0587414814      2.36e-07  
   11   -9670.0587414816      6.19e-08  
   12   -9670.0587414816      8.20e-09  Convergence criterion met
 ---------------------------------------
 SCF time:   CPU 35.91s  wall 10.00s 
 SCF   energy in the final basis set =    -9670.0587414816
 Total energy in the final basis set =    -9670.0587414816

 --------------------------------------------------------------
             Orbital Energies (a.u.) and Symmetries
 --------------------------------------------------------------

 Alpha MOs, Restricted
 -- Occupied --                  
******* -482.87 -176.33 -165.73 -165.73 -165.73  -62.52  -56.34
  1 A'    2 A'    3 A'    4 A'    1 A"    5 A'    6 A'    7 A'                 
-56.338 -56.337 -35.824 -31.316 -31.312 -31.312 -24.715 -22.967
  2 A"    8 A'    9 A'   10 A'    3 A"   11 A'   12 A'   13 A'                 
-22.966 -22.965 -22.963 -22.963 -10.346 -10.270  -8.733  -6.564
  4 A"   14 A'    5 A"   15 A'   16 A'   17 A'   18 A'   19 A'                 
 -6.553  -6.551  -6.377  -4.788  -4.776  -4.775  -2.676  -2.672
  6 A"   20 A'   21 A'   22 A'    7 A"   23 A'   24 A'    8 A"                 
 -2.671  -2.662  -2.662  -2.058  -2.051  -2.050  -2.039  -2.039
 25 A'   26 A'    9 A"   27 A'   10 A"   28 A'   29 A'   11 A"                 
 -1.264  -0.894  -0.804  -0.651  -0.573  -0.516  -0.513  -0.502
 30 A'   31 A'   32 A'   33 A'   34 A'   35 A'   36 A'   12 A"                 
 -0.427  -0.398  -0.364  -0.343  -0.305  -0.268  -0.208
 37 A'   38 A'   13 A"   14 A"   39 A'   40 A'   15 A"                         
 -- Virtual --                   
 -0.092  -0.060  -0.010   0.001   0.015   0.040   0.049   0.051
 16 A"   41 A'   42 A'   43 A'   44 A'   45 A'   17 A"   46 A'                 
  0.057   0.075   0.082   0.098   0.114   0.116   0.120   0.142
 47 A'   48 A'   18 A"   49 A'   50 A'   19 A"   51 A'   52 A'                 
  0.163   0.167   0.190   0.236   0.251   0.260   0.279   0.312
 53 A'   54 A'   55 A'   20 A"   56 A'   21 A"   57 A'   58 A'                 
  0.333   0.358   0.378   0.390   0.403   0.413   0.430   0.436
 59 A'   60 A'   22 A"   61 A'   23 A"   62 A'   63 A'   24 A"                 
  0.442   0.469   0.483   0.519   0.527   0.528   0.559   0.585
 64 A'   65 A'   66 A'   25 A"   67 A'   26 A"   27 A"   68 A'                 
  0.611   0.651   0.662   0.688   0.728   0.764   0.806   0.833
 69 A'   28 A"   70 A'   71 A'   72 A'   73 A'   74 A'   75 A'                 
  0.992   1.031   1.073   1.237   1.266   1.300   1.307   1.365
 76 A'   77 A'   29 A"   30 A"   78 A'   79 A'   31 A"   32 A"                 
  1.381   1.384   1.433   1.455   1.481   1.564   1.592   1.658
 80 A'   81 A'   33 A"   82 A'   83 A'   34 A"   84 A'   85 A'                 
  1.724   1.767   1.855   1.884   1.976   2.041   2.065   2.096
 86 A'   35 A"   87 A'   88 A'   36 A"   89 A'   90 A'   91 A'                 
  2.288   2.595   2.633   2.693   2.746   2.883   2.963   3.455
 92 A'   37 A"   93 A'   38 A"   94 A'   95 A'   96 A'   97 A'                 
  3.744   3.758   3.925   3.927   3.940   3.971   3.982   4.005
 39 A"   98 A'   40 A"   99 A'   41 A"  100 A'   42 A"   43 A"                 
  4.059   4.073   4.104   4.194   4.248   4.327   4.451   4.651
101 A'   44 A"  102 A'  103 A'  104 A'  105 A'  106 A'  107 A'                 
  5.985   6.051   6.134   6.268   6.374   6.498   6.726   7.516
 45 A"  108 A'  109 A'   46 A"  110 A'  111 A'  112 A'   47 A"                 
  7.564   7.654  23.370  23.397  27.885  28.328  28.374  28.408
113 A'  114 A'  115 A'  116 A'  117 A'   48 A"  118 A'  119 A'                 
 28.515  28.528  28.549  28.593  28.690  47.967  66.742 127.873
 49 A"  120 A'   50 A"  121 A'  122 A'  123 A'  124 A'   51 A"                 
127.910 127.957 151.680 289.721 289.762 289.8731020.7831901.847
125 A'  126 A'  127 A'   52 A"  128 A'  129 A'  130 A'  131 A'                 

 Beta MOs, Restricted
 -- Occupied --                  
******* -482.87 -176.33 -165.73 -165.73 -165.73  -62.52  -56.34
  1 A'    2 A'    3 A'    4 A'    1 A"    5 A'    6 A'    7 A'                 
-56.338 -56.337 -35.824 -31.316 -31.312 -31.312 -24.715 -22.967
  2 A"    8 A'    9 A'   10 A'    3 A"   11 A'   12 A'   13 A'                 
-22.966 -22.965 -22.963 -22.963 -10.346 -10.270  -8.733  -6.564
  4 A"   14 A'    5 A"   15 A'   16 A'   17 A'   18 A'   19 A'                 
 -6.553  -6.551  -6.377  -4.788  -4.776  -4.775  -2.676  -2.672
  6 A"   20 A'   21 A'   22 A'    7 A"   23 A'   24 A'    8 A"                 
 -2.671  -2.662  -2.662  -2.058  -2.051  -2.050  -2.039  -2.039
 25 A'   26 A'    9 A"   27 A'   10 A"   28 A'   29 A'   11 A"                 
 -1.264  -0.894  -0.804  -0.651  -0.573  -0.516  -0.513  -0.502
 30 A'   31 A'   32 A'   33 A'   34 A'   35 A'   36 A'   12 A"                 
 -0.427  -0.398  -0.364  -0.343  -0.305  -0.268  -0.208
 37 A'   38 A'   13 A"   14 A"   39 A'   40 A'   15 A"                         
 -- Virtual --                   
 -0.092  -0.060  -0.010   0.001   0.015   0.040   0.049   0.051
 16 A"   41 A'   42 A'   43 A'   44 A'   45 A'   17 A"   46 A'                 
  0.057   0.075   0.082   0.098   0.114   0.116   0.120   0.142
 47 A'   48 A'   18 A"   49 A'   50 A'   19 A"   51 A'   52 A'                 
  0.163   0.167   0.190   0.236   0.251   0.260   0.279   0.312
 53 A'   54 A'   55 A'   20 A"   56 A'   21 A"   57 A'   58 A'                 
  0.333   0.358   0.378   0.390   0.403   0.413   0.430   0.436
 59 A'   60 A'   22 A"   61 A'   23 A"   62 A'   63 A'   24 A"                 
  0.442   0.469   0.483   0.519   0.527   0.528   0.559   0.585
 64 A'   65 A'   66 A'   25 A"   67 A'   26 A"   27 A"   68 A'                 
  0.611   0.651   0.662   0.688   0.728   0.764   0.806   0.833
 69 A'   28 A"   70 A'   71 A'   72 A'   73 A'   74 A'   75 A'                 
  0.992   1.031   1.073   1.237   1.266   1.300   1.307   1.365
 76 A'   77 A'   29 A"   30 A"   78 A'   79 A'   31 A"   32 A"                 
  1.381   1.384   1.433   1.455   1.481   1.564   1.592   1.658
 80 A'   81 A'   33 A"   82 A'   83 A'   34 A"   84 A'   85 A'                 
  1.724   1.767   1.855   1.884   1.976   2.041   2.065   2.096
 86 A'   35 A"   87 A'   88 A'   36 A"   89 A'   90 A'   91 A'                 
  2.288   2.595   2.633   2.693   2.746   2.883   2.963   3.455
 92 A'   37 A"   93 A'   38 A"   94 A'   95 A'   96 A'   97 A'                 
  3.744   3.758   3.925   3.927   3.940   3.971   3.982   4.005
 39 A"   98 A'   40 A"   99 A'   41 A"  100 A'   42 A"   43 A"                 
  4.059   4.073   4.104   4.194   4.248   4.327   4.451   4.651
101 A'   44 A"  102 A'  103 A'  104 A'  105 A'  106 A'  107 A'                 
  5.985   6.051   6.134   6.268   6.374   6.498   6.726   7.516
 45 A"  108 A'  109 A'   46 A"  110 A'  111 A'  112 A'   47 A"                 
  7.564   7.654  23.370  23.397  27.885  28.328  28.374  28.408
113 A'  114 A'  115 A'  116 A'  117 A'   48 A"  118 A'  119 A'                 
 28.515  28.528  28.549  28.593  28.690  47.967  66.742 127.873
 49 A"  120 A'   50 A"  121 A'  122 A'  123 A'  124 A'   51 A"                 
127.910 127.957 151.680 289.721 289.762 289.8731020.7831901.847
125 A'  126 A'  127 A'   52 A"  128 A'  129 A'  130 A'  131 A'                 
 --------------------------------------------------------------

          Ground-State Mulliken Net Atomic Charges

     Atom                 Charge (a.u.)
  ----------------------------------------
      1 H                     0.190514
      2 F                    -0.022071
      3 I                     0.249513
      4 Br                    0.075243
      5 C                    -0.306397
      6 C                    -0.186802
  ----------------------------------------
  Sum of atomic charges =     0.000000

 -----------------------------------------------------------------
                    Cartesian Multipole Moments
 -----------------------------------------------------------------
    Charge (ESU x 10^10)
                 0.0000
    Dipole Moment (Debye)
         X       1.0976      Y       0.4679      Z      -0.0000
       Tot       1.1932
    Quadrupole Moments (Debye-Ang)
        XX     -59.2287     XY      -3.9776     YY     -64.1860
        XZ       0.0000     YZ       0.0000     ZZ     -64.6414
    Octopole Moments (Debye-Ang^2)
       XXX      -6.7103    XXY      10.7513    XYY       1.2517
       YYY       3.4652    XXZ      -0.0000    XYZ       0.0000
       YYZ      -0.0000    XZZ      -5.9149    YZZ       1.5435
       ZZZ      -0.0000
    Hexadecapole Moments (Debye-Ang^3)
      XXXX   -1458.9773   XXXY     -26.1904   XXYY    -286.9610
      XYYY     -30.1901   YYYY    -262.4762   XXXZ       0.0000
      XXYZ       0.0000   XYYZ       0.0000   YYYZ      -0.0000
      XXZZ    -269.5537   XYZZ      -2.7084   YYZZ     -58.8979
      XZZZ       0.0000   YZZZ       0.0000   ZZZZ     -81.2740
 -----------------------------------------------------------------
 Calculating analytic gradient of the SCF energy
 Gradient of SCF Energy
            1           2           3           4           5           6
    1   0.0939396  -0.0421813  -0.1297096   0.0540293   0.1915203  -0.1675984
    2  -0.0123157   0.0951852  -0.1532394  -0.1908641   0.1529717   0.1082623
    3   0.0000000  -0.0000000  -0.0000000  -0.0000000  -0.0000000   0.0000000
 Max gradient component =       1.915E-01
 RMS gradient           =       1.052E-01
 Gradient time:  CPU 10.31 s  wall 2.68 s
 Geometry Optimization Parameters
   NAtoms,    NIC,     NZ,  NCons,   NDum,   NFix, NCnnct, MaxDiis
        6      37       0       0       0       0       0       0

 Cartesian Hessian Update
 Hessian Updated using BFGS Update


** GEOMETRY OPTIMIZATION IN DELOCALIZED INTERNAL COORDINATES **
   Searching for a Minimum

   Optimization Cycle:   5

                       Coordinates (Angstroms)
     ATOM                X               Y               Z
      1  H         1.4162453982   -1.8509102535    0.0000000000
      2  F        -2.2238069932   -1.5574770435    0.0000000000
      3  I         2.0512984838    0.2058979730    0.0000000000
      4  Br       -2.2089416394    0.6264947742    0.0000000000
      5  C         0.6155288852   -0.8774924645    0.0000000000
      6  C        -1.1778336305   -0.6645166780    0.0000000000
   Point Group: cs    Number of degrees of freedom:     9


   Energy is  -9670.058741482

 Hessian Updated using BFGS Update

  9 Hessian modes will be used to form the next step
  Hessian Eigenvalues:
     0.029624    0.088481    0.145739    0.198168    0.214966    0.249275
     0.384861    0.903324    1.011191

 Minimum Search - Taking Simple RFO Step
 Searching for Lamda that Minimizes Along All modes
 Value Taken    Lamda =  -0.24102406
 Calculated Step too Large.  Step scaled by  0.329170
 Step Taken.  Stepsize is  0.300000

                             Maximum     Tolerance    Cnvgd?
         Gradient           0.178355      0.000300      NO
         Displacement       0.209179      0.001200      NO
         Energy change     -0.085744      0.000001      NO


 New Cartesian Coordinates Obtained by Inverse Iteration

 Displacement from previous Coordinates is:  0.362337
 ----------------------------------------------------------------
             Standard Nuclear Orientation (Angstroms)
    I     Atom           X                Y                Z
 ----------------------------------------------------------------
    1      H       1.2994389249    -1.8374623076     0.0000000000
    2      F      -2.1292412106    -1.5870674986     0.0000000000
    3      I       2.0156456080     0.2287595276     0.0000000000
    4      Br     -2.1528825876     0.6429485736     0.0000000000
    5      C       0.5547325251    -0.8853974459     0.0000000000
    6      C      -1.1152027557    -0.6797845414     0.0000000000
 ----------------------------------------------------------------
 Molecular Point Group                 Cs    NOp =  2
 Largest Abelian Subgroup              Cs    NOp =  2
 Nuclear Repulsion Energy =   674.9112078687 hartrees
 There are       55 alpha and       55 beta electrons
 Applying Cartesian multipole field
    Component          Value
    ---------          -----
     (2,0,0)        1.00000E-11
     (0,2,0)        2.00000E-11
     (0,0,2)       -3.00000E-11
 Nucleus-field energy     =     0.0000000190 hartrees
 Requested basis set is 6-311++G(d,p)
 There are 66 shells and 183 basis functions
 A cutoff of  1.0D-11 yielded   1783 shell pairs
 There are     14341 function pairs (     16100 Cartesian)
 Smallest overlap matrix eigenvalue = 1.05E-04
 Guess MOs from SCF MO coefficient file

 -----------------------------------------------------------------------
  General SCF calculation program by
  Eric Jon Sundstrom, Paul Horn, Yuezhi Mao, Dmitri Zuev, Alec White,
  David Stuck, Shaama M.S., Shane Yost, Joonho Lee, David Small,
  Daniel Levine, Susi Lehtola, Hugh Burton, Evgeny Epifanovsky
 -----------------------------------------------------------------------
 Exchange:     0.2000 Hartree-Fock + 0.0800 Slater + 0.7200 B88
 Correlation:  0.1900 VWN1RPA + 0.8100 LYP
 Using SG-1 standard quadrature grid
 using 4 threads for integral computing
 -------------------------------------------------------
 OpenMP Integral computing Module                
 Release: version 2.0, May 2017, Q-Chem Inc. Pleasanton 
 -------------------------------------------------------
 -------------------------------------------------------
 OpenMP BLAS3 based DFT computing Module                
 Release: version 1.0, May 2013, Q-Chem Inc. Pittsburgh 
 -------------------------------------------------------
 A restricted SCF calculation will be
 performed using DIIS
 SCF converges when DIIS error is below 1.0e-08
 ---------------------------------------
  Cycle       Energy         DIIS error
 ---------------------------------------
    1   -9670.1307743701      9.64e-04  
    2   -9670.1352850554      2.08e-04  
    3   -9670.1351550747      2.83e-04  
    4   -9670.1354006115      1.28e-04  
    5   -9670.1354556613      6.46e-05  
    6   -9670.1354749587      9.08e-06  
    7   -9670.1354752268      2.01e-06  
    8   -9670.1354752369      1.21e-06  
    9   -9670.1354752416      3.32e-07  
   10   -9670.1354752422      1.07e-07  
   11   -9670.1354752422      3.58e-08  
   12   -9670.1354752421      7.84e-09  Convergence criterion met
 ---------------------------------------
 SCF time:   CPU 36.43s  wall 10.00s 
 SCF   energy in the final basis set =    -9670.1354752421
 Total energy in the final basis set =    -9670.1354752421

 --------------------------------------------------------------
             Orbital Energies (a.u.) and Symmetries
 --------------------------------------------------------------

 Alpha MOs, Restricted
 -- Occupied --                  
******* -482.87 -176.32 -165.73 -165.72 -165.72  -62.52  -56.34
  1 A'    2 A'    3 A'    4 A'    1 A"    5 A'    6 A'    7 A'                 
-56.337 -56.336 -35.820 -31.313 -31.308 -31.308 -24.719 -22.963
  2 A"    8 A'    9 A'   10 A'    3 A"   11 A'   12 A'   13 A'                 
-22.962 -22.962 -22.959 -22.959 -10.347 -10.266  -8.731  -6.563
  4 A"   14 A'    5 A"   15 A'   16 A'   17 A'   18 A'   19 A'                 
 -6.550  -6.549  -6.372  -4.784  -4.771  -4.770  -2.674  -2.670
  6 A"   20 A'   21 A'   22 A'    7 A"   23 A'   24 A'    8 A"                 
 -2.669  -2.659  -2.659  -2.053  -2.047  -2.046  -2.035  -2.035
 25 A'   26 A'    9 A"   27 A'   10 A"   28 A'   11 A"   29 A'                 
 -1.269  -0.888  -0.798  -0.662  -0.586  -0.522  -0.516  -0.505
 30 A'   31 A'   32 A'   33 A'   34 A'   35 A'   36 A'   12 A"                 
 -0.425  -0.400  -0.364  -0.338  -0.310  -0.271  -0.218
 37 A'   38 A'   13 A"   14 A"   39 A'   40 A'   15 A"                         
 -- Virtual --                   
 -0.082  -0.040  -0.004  -0.001   0.016   0.042   0.050   0.056
 16 A"   41 A'   42 A'   43 A'   44 A'   45 A'   17 A"   46 A'                 
  0.064   0.079   0.081   0.096   0.114   0.114   0.128   0.145
 47 A'   48 A'   18 A"   49 A'   19 A"   50 A'   51 A'   52 A'                 
  0.162   0.169   0.202   0.236   0.258   0.263   0.273   0.311
 53 A'   54 A'   55 A'   20 A"   56 A'   21 A"   57 A'   58 A'                 
  0.330   0.360   0.384   0.395   0.404   0.410   0.431   0.432
 59 A'   60 A'   22 A"   61 A'   23 A"   62 A'   24 A"   63 A'                 
  0.447   0.467   0.486   0.514   0.532   0.536   0.560   0.599
 64 A'   65 A'   66 A'   25 A"   26 A"   67 A'   27 A"   68 A'                 
  0.614   0.651   0.655   0.692   0.730   0.771   0.796   0.838
 69 A'   70 A'   28 A"   71 A'   72 A'   73 A'   74 A'   75 A'                 
  0.980   1.034   1.062   1.242   1.293   1.308   1.327   1.342
 76 A'   77 A'   29 A"   30 A"   78 A'   31 A"   79 A'   32 A"                 
  1.376   1.385   1.434   1.488   1.494   1.595   1.609   1.638
 80 A'   81 A'   33 A"   82 A'   83 A'   34 A"   84 A'   85 A'                 
  1.780   1.826   1.893   1.907   1.980   2.042   2.087   2.126
 86 A'   35 A"   87 A'   88 A'   36 A"   89 A'   90 A'   91 A'                 
  2.380   2.590   2.647   2.720   2.779   2.900   2.987   3.578
 92 A'   37 A"   93 A'   38 A"   94 A'   95 A'   96 A'   97 A'                 
  3.744   3.762   3.935   3.944   3.948   3.973   3.982   4.008
 39 A"   98 A'   40 A"   41 A"   99 A'  100 A'   42 A"   43 A"                 
  4.061   4.075   4.101   4.190   4.237   4.325   4.455   4.687
101 A'   44 A"  102 A'  103 A'  104 A'  105 A'  106 A'  107 A'                 
  5.989   6.052   6.130   6.268   6.381   6.521   6.714   7.519
 45 A"  108 A'  109 A'   46 A"  110 A'  111 A'  112 A'   47 A"                 
  7.565   7.656  23.400  23.447  27.885  28.331  28.376  28.407
113 A'  114 A'  115 A'  116 A'  117 A'   48 A"  118 A'  119 A'                 
 28.519  28.530  28.552  28.596  28.686  47.955  66.739 127.876
 49 A"  120 A'   50 A"  121 A'  122 A'  123 A'  124 A'   51 A"                 
127.912 127.954 151.680 289.723 289.763 289.8761020.7661901.846
125 A'  126 A'  127 A'   52 A"  128 A'  129 A'  130 A'  131 A'                 

 Beta MOs, Restricted
 -- Occupied --                  
******* -482.87 -176.32 -165.73 -165.72 -165.72  -62.52  -56.34
  1 A'    2 A'    3 A'    4 A'    1 A"    5 A'    6 A'    7 A'                 
-56.337 -56.336 -35.820 -31.313 -31.308 -31.308 -24.719 -22.963
  2 A"    8 A'    9 A'   10 A'    3 A"   11 A'   12 A'   13 A'                 
-22.962 -22.962 -22.959 -22.959 -10.347 -10.266  -8.731  -6.563
  4 A"   14 A'    5 A"   15 A'   16 A'   17 A'   18 A'   19 A'                 
 -6.550  -6.549  -6.372  -4.784  -4.771  -4.770  -2.674  -2.670
  6 A"   20 A'   21 A'   22 A'    7 A"   23 A'   24 A'    8 A"                 
 -2.669  -2.659  -2.659  -2.053  -2.047  -2.046  -2.035  -2.035
 25 A'   26 A'    9 A"   27 A'   10 A"   28 A'   11 A"   29 A'                 
 -1.269  -0.888  -0.798  -0.662  -0.586  -0.522  -0.516  -0.505
 30 A'   31 A'   32 A'   33 A'   34 A'   35 A'   36 A'   12 A"                 
 -0.425  -0.400  -0.364  -0.338  -0.310  -0.271  -0.218
 37 A'   38 A'   13 A"   14 A"   39 A'   40 A'   15 A"                         
 -- Virtual --                   
 -0.082  -0.040  -0.004  -0.001   0.016   0.042   0.050   0.056
 16 A"   41 A'   42 A'   43 A'   44 A'   45 A'   17 A"   46 A'                 
  0.064   0.079   0.081   0.096   0.114   0.114   0.128   0.145
 47 A'   48 A'   18 A"   49 A'   19 A"   50 A'   51 A'   52 A'                 
  0.162   0.169   0.202   0.236   0.258   0.263   0.273   0.311
 53 A'   54 A'   55 A'   20 A"   56 A'   21 A"   57 A'   58 A'                 
  0.330   0.360   0.384   0.395   0.404   0.410   0.431   0.432
 59 A'   60 A'   22 A"   61 A'   23 A"   62 A'   24 A"   63 A'                 
  0.447   0.467   0.486   0.514   0.532   0.536   0.560   0.599
 64 A'   65 A'   66 A'   25 A"   26 A"   67 A'   27 A"   68 A'                 
  0.614   0.651   0.655   0.692   0.730   0.771   0.796   0.838
 69 A'   70 A'   28 A"   71 A'   72 A'   73 A'   74 A'   75 A'                 
  0.980   1.034   1.062   1.242   1.293   1.308   1.327   1.342
 76 A'   77 A'   29 A"   30 A"   78 A'   31 A"   79 A'   32 A"                 
  1.376   1.385   1.434   1.488   1.494   1.595   1.609   1.638
 80 A'   81 A'   33 A"   82 A'   83 A'   34 A"   84 A'   85 A'                 
  1.780   1.826   1.893   1.907   1.980   2.042   2.087   2.126
 86 A'   35 A"   87 A'   88 A'   36 A"   89 A'   90 A'   91 A'                 
  2.380   2.590   2.647   2.720   2.779   2.900   2.987   3.578
 92 A'   37 A"   93 A'   38 A"   94 A'   95 A'   96 A'   97 A'                 
  3.744   3.762   3.935   3.944   3.948   3.973   3.982   4.008
 39 A"   98 A'   40 A"   41 A"   99 A'  100 A'   42 A"   43 A"                 
  4.061   4.075   4.101   4.190   4.237   4.325   4.455   4.687
101 A'   44 A"  102 A'  103 A'  104 A'  105 A'  106 A'  107 A'                 
  5.989   6.052   6.130   6.268   6.381   6.521   6.714   7.519
 45 A"  108 A'  109 A'   46 A"  110 A'  111 A'  112 A'   47 A"                 
  7.565   7.656  23.400  23.447  27.885  28.331  28.376  28.407
113 A'  114 A'  115 A'  116 A'  117 A'   48 A"  118 A'  119 A'                 
 28.519  28.530  28.552  28.596  28.686  47.955  66.739 127.876
 49 A"  120 A'   50 A"  121 A'  122 A'  123 A'  124 A'   51 A"                 
127.912 127.954 151.680 289.723 289.763 289.8761020.7661901.846
125 A'  126 A'  127 A'   52 A"  128 A'  129 A'  130 A'  131 A'                 
 --------------------------------------------------------------

          Ground-State Mulliken Net Atomic Charges

     Atom                 Charge (a.u.)
  ----------------------------------------
      1 H                     0.203362
      2 F                    -0.018602
      3 I                     0.209749
      4 Br                    0.052462
      5 C                    -0.265105
      6 C                    -0.181866
  ----------------------------------------
  Sum of atomic charges =     0.000000

 -----------------------------------------------------------------
                    Cartesian Multipole Moments
 -----------------------------------------------------------------
    Charge (ESU x 10^10)
                 0.0000
    Dipole Moment (Debye)
         X       0.9034      Y       0.3027      Z      -0.0000
       Tot       0.9527
    Quadrupole Moments (Debye-Ang)
        XX     -60.0181     XY      -3.6010     YY     -63.7101
        XZ       0.0000     YZ       0.0000     ZZ     -64.5811
    Octopole Moments (Debye-Ang^2)
       XXX      -9.4099    XXY      10.5946    XYY       0.3122
       YYY       0.6952    XXZ      -0.0000    XYZ      -0.0000
       YYZ      -0.0000    XZZ      -6.4290    YZZ       0.4483
       ZZZ      -0.0000
    Hexadecapole Moments (Debye-Ang^3)
      XXXX   -1396.6609   XXXY     -24.3804   XXYY    -275.6333
      XYYY     -32.2585   YYYY    -266.5655   XXXZ      -0.0000
      XXYZ      -0.0000   XYYZ       0.0000   YYYZ       0.0000
      XXZZ    -258.4097   XYZZ      -3.5582   YYZZ     -59.5460
      XZZZ       0.0000   YZZZ       0.0000   ZZZZ     -81.1118
 -----------------------------------------------------------------
 Calculating analytic gradient of the SCF energy
 Gradient of SCF Energy
            1           2           3           4           5           6
    1   0.0833236  -0.0373690  -0.1059400   0.0410541   0.1831655  -0.1642343
    2  -0.0086804   0.0832912  -0.1270520  -0.1577209   0.1211178   0.0890442
    3  -0.0000000  -0.0000000   0.0000000   0.0000000   0.0000000  -0.0000000
 Max gradient component =       1.832E-01
 RMS gradient           =       9.201E-02
 Gradient time:  CPU 10.40 s  wall 2.71 s
 Geometry Optimization Parameters
   NAtoms,    NIC,     NZ,  NCons,   NDum,   NFix, NCnnct, MaxDiis
        6      37       0       0       0       0       0       0

 Cartesian Hessian Update
 Hessian Updated using BFGS Update


** GEOMETRY OPTIMIZATION IN DELOCALIZED INTERNAL COORDINATES **
   Searching for a Minimum

   Optimization Cycle:   6

                       Coordinates (Angstroms)
     ATOM                X               Y               Z
      1  H         1.2994389249   -1.8374623076    0.0000000000
      2  F        -2.1292412106   -1.5870674986    0.0000000000
      3  I         2.0156456080    0.2287595276    0.0000000000
      4  Br       -2.1528825876    0.6429485736    0.0000000000
      5  C         0.5547325251   -0.8853974459    0.0000000000
      6  C        -1.1152027557   -0.6797845414    0.0000000000
   Point Group: cs    Number of degrees of freedom:     9


   Energy is  -9670.135475242

 Hessian Updated using BFGS Update

  9 Hessian modes will be used to form the next step
  Hessian Eigenvalues:
     0.034963    0.088465    0.155856    0.197150    0.225501    0.248947
     0.389222    0.876723    1.010590

 Minimum Search - Taking Simple RFO Step
 Searching for Lamda that Minimizes Along All modes
 Value Taken    Lamda =  -0.21793809
 Calculated Step too Large.  Step scaled by  0.331863
 Step Taken.  Stepsize is  0.300000

                             Maximum     Tolerance    Cnvgd?
         Gradient           0.143440      0.000300      NO
         Displacement       0.213007      0.001200      NO
         Energy change     -0.076734      0.000001      NO


 New Cartesian Coordinates Obtained by Inverse Iteration

 Displacement from previous Coordinates is:  0.364949
 ----------------------------------------------------------------
             Standard Nuclear Orientation (Angstroms)
    I     Atom           X                Y                Z
 ----------------------------------------------------------------
    1      H       1.1843140072    -1.8245583226     0.0000000000
    2      F      -2.0338760600    -1.6161147302     0.0000000000
    3      I       1.9788328801     0.2479369724     0.0000000000
    4      Br     -2.0956429671     0.6561329875     0.0000000000
    5      C       0.4889308996    -0.8879963985     0.0000000000
    6      C      -1.0500682557    -0.6934042010     0.0000000000
 ----------------------------------------------------------------
 Molecular Point Group                 Cs    NOp =  2
 Largest Abelian Subgroup              Cs    NOp =  2
 Nuclear Repulsion Energy =   681.9347807571 hartrees
 There are       55 alpha and       55 beta electrons
 Applying Cartesian multipole field
    Component          Value
    ---------          -----
     (2,0,0)        1.00000E-11
     (0,2,0)        2.00000E-11
     (0,0,2)       -3.00000E-11
 Nucleus-field energy     =     0.0000000183 hartrees
 Requested basis set is 6-311++G(d,p)
 There are 66 shells and 183 basis functions
 A cutoff of  1.0D-11 yielded   1790 shell pairs
 There are     14414 function pairs (     16176 Cartesian)
 Smallest overlap matrix eigenvalue = 6.96E-05
 Guess MOs from SCF MO coefficient file

 -----------------------------------------------------------------------
  General SCF calculation program by
  Eric Jon Sundstrom, Paul Horn, Yuezhi Mao, Dmitri Zuev, Alec White,
  David Stuck, Shaama M.S., Shane Yost, Joonho Lee, David Small,
  Daniel Levine, Susi Lehtola, Hugh Burton, Evgeny Epifanovsky
 -----------------------------------------------------------------------
 Exchange:     0.2000 Hartree-Fock + 0.0800 Slater + 0.7200 B88
 Correlation:  0.1900 VWN1RPA + 0.8100 LYP
 Using SG-1 standard quadrature grid
 using 4 threads for integral computing
 -------------------------------------------------------
 OpenMP Integral computing Module                
 Release: version 2.0, May 2017, Q-Chem Inc. Pleasanton 
 -------------------------------------------------------
 -------------------------------------------------------
 OpenMP BLAS3 based DFT computing Module                
 Release: version 1.0, May 2013, Q-Chem Inc. Pittsburgh 
 -------------------------------------------------------
 A restricted SCF calculation will be
 performed using DIIS
 SCF converges when DIIS error is below 1.0e-08
 ---------------------------------------
  Cycle       Energy         DIIS error
 ---------------------------------------
    1   -9670.1982722780      1.10e-03  
    2   -9670.2033509365      3.13e-04  
    3   -9670.2031000769      4.00e-04  
    4   -9670.2037315104      8.66e-05  
    5   -9670.2037511231      4.40e-05  
    6   -9670.2037596009      1.22e-05  
    7   -9670.2037602051      1.32e-06  
    8   -9670.2037602097      8.29e-07  
    9   -9670.2037602115      2.16e-07  
   10   -9670.2037602118      5.49e-08  
   11   -9670.2037602117      1.57e-08  
   12   -9670.2037602118      4.69e-09  Convergence criterion met
 ---------------------------------------
 SCF time:   CPU 36.94s  wall 10.00s 
 SCF   energy in the final basis set =    -9670.2037602118
 Total energy in the final basis set =    -9670.2037602118

 --------------------------------------------------------------
             Orbital Energies (a.u.) and Symmetries
 --------------------------------------------------------------

 Alpha MOs, Restricted
 -- Occupied --                  
******* -482.86 -176.32 -165.72 -165.72 -165.72  -62.52  -56.34
  1 A'    2 A'    3 A'    4 A'    1 A"    5 A'    6 A'    7 A'                 
-56.334 -56.334 -35.818 -31.310 -31.306 -31.305 -24.720 -22.961
  2 A"    8 A'    9 A'   10 A'    3 A"   11 A'   12 A'   13 A'                 
-22.960 -22.959 -22.956 -22.956 -10.344 -10.257  -8.728  -6.560
  4 A"   14 A'    5 A"   15 A'   16 A'   17 A'   18 A'   19 A'                 
 -6.548  -6.546  -6.369  -4.781  -4.768  -4.767  -2.672  -2.668
  6 A"   20 A'   21 A'   22 A'    7 A"   23 A'   24 A'    8 A"                 
 -2.667  -2.657  -2.657  -2.049  -2.044  -2.043  -2.031  -2.031
 25 A'   26 A'    9 A"   27 A'   10 A"   28 A'   11 A"   29 A'                 
 -1.272  -0.883  -0.797  -0.675  -0.597  -0.531  -0.518  -0.508
 30 A'   31 A'   32 A'   33 A'   34 A'   35 A'   36 A'   12 A"                 
 -0.423  -0.402  -0.365  -0.333  -0.312  -0.273  -0.229
 37 A'   38 A'   13 A"   14 A"   39 A'   40 A'   15 A"                         
 -- Virtual --                   
 -0.068  -0.032  -0.009   0.007   0.017   0.043   0.051   0.058
 16 A"   41 A'   42 A'   43 A'   44 A'   45 A'   17 A"   46 A'                 
  0.073   0.081   0.086   0.099   0.113   0.116   0.132   0.155
 47 A'   18 A"   48 A'   49 A'   19 A"   50 A'   51 A'   52 A'                 
  0.163   0.175   0.214   0.237   0.265   0.265   0.279   0.310
 53 A'   54 A'   55 A'   20 A"   21 A"   56 A'   57 A'   58 A'                 
  0.329   0.365   0.389   0.400   0.406   0.408   0.426   0.432
 59 A'   60 A'   22 A"   61 A'   23 A"   62 A'   24 A"   63 A'                 
  0.452   0.464   0.489   0.508   0.537   0.553   0.564   0.611
 64 A'   65 A'   66 A'   25 A"   26 A"   67 A'   27 A"   68 A'                 
  0.617   0.644   0.662   0.700   0.726   0.781   0.795   0.846
 69 A'   70 A'   28 A"   71 A'   72 A'   73 A'   74 A'   75 A'                 
  0.971   1.040   1.058   1.241   1.301   1.320   1.335   1.351
 76 A'   77 A'   29 A"   30 A"   31 A"   78 A'   32 A"   79 A'                 
  1.370   1.391   1.439   1.490   1.522   1.601   1.639   1.669
 80 A'   81 A'   33 A"   82 A'   83 A'   84 A'   34 A"   85 A'                 
  1.834   1.886   1.915   1.978   1.985   2.047   2.109   2.162
 86 A'   35 A"   87 A'   88 A'   36 A"   89 A'   90 A'   91 A'                 
  2.481   2.592   2.653   2.755   2.836   2.923   3.034   3.649
 92 A'   37 A"   93 A'   38 A"   94 A'   95 A'   96 A'   97 A'                 
  3.746   3.780   3.943   3.948   3.969   3.975   3.985   4.011
 39 A"   98 A'   40 A"   41 A"   99 A'  100 A'   42 A"   43 A"                 
  4.063   4.079   4.102   4.190   4.231   4.332   4.458   4.733
101 A'   44 A"  102 A'  103 A'  104 A'  105 A'  106 A'  107 A'                 
  5.992   6.052   6.127   6.269   6.387   6.551   6.707   7.523
 45 A"  108 A'  109 A'   46 A"  110 A'  111 A'  112 A'   47 A"                 
  7.568   7.665  23.425  23.577  27.884  28.334  28.378  28.406
113 A'  114 A'  115 A'  116 A'  117 A'   48 A"  118 A'  119 A'                 
 28.522  28.533  28.554  28.599  28.686  47.945  66.739 127.879
 49 A"  120 A'   50 A"  121 A'  122 A'  123 A'  124 A'   51 A"                 
127.913 127.952 151.679 289.725 289.767 289.8841020.7531901.845
125 A'  126 A'  127 A'   52 A"  128 A'  129 A'  130 A'  131 A'                 

 Beta MOs, Restricted
 -- Occupied --                  
******* -482.86 -176.32 -165.72 -165.72 -165.72  -62.52  -56.34
  1 A'    2 A'    3 A'    4 A'    1 A"    5 A'    6 A'    7 A'                 
-56.334 -56.334 -35.818 -31.310 -31.306 -31.305 -24.720 -22.961
  2 A"    8 A'    9 A'   10 A'    3 A"   11 A'   12 A'   13 A'                 
-22.960 -22.959 -22.956 -22.956 -10.344 -10.257  -8.728  -6.560
  4 A"   14 A'    5 A"   15 A'   16 A'   17 A'   18 A'   19 A'                 
 -6.548  -6.546  -6.369  -4.781  -4.768  -4.767  -2.672  -2.668
  6 A"   20 A'   21 A'   22 A'    7 A"   23 A'   24 A'    8 A"                 
 -2.667  -2.657  -2.657  -2.049  -2.044  -2.043  -2.031  -2.031
 25 A'   26 A'    9 A"   27 A'   10 A"   28 A'   11 A"   29 A'                 
 -1.272  -0.883  -0.797  -0.675  -0.597  -0.531  -0.518  -0.508
 30 A'   31 A'   32 A'   33 A'   34 A'   35 A'   36 A'   12 A"                 
 -0.423  -0.402  -0.365  -0.333  -0.312  -0.273  -0.229
 37 A'   38 A'   13 A"   14 A"   39 A'   40 A'   15 A"                         
 -- Virtual --                   
 -0.068  -0.032  -0.009   0.007   0.017   0.043   0.051   0.058
 16 A"   41 A'   42 A'   43 A'   44 A'   45 A'   17 A"   46 A'                 
  0.073   0.081   0.086   0.099   0.113   0.116   0.132   0.155
 47 A'   18 A"   48 A'   49 A'   19 A"   50 A'   51 A'   52 A'                 
  0.163   0.175   0.214   0.237   0.265   0.265   0.279   0.310
 53 A'   54 A'   55 A'   20 A"   21 A"   56 A'   57 A'   58 A'                 
  0.329   0.365   0.389   0.400   0.406   0.408   0.426   0.432
 59 A'   60 A'   22 A"   61 A'   23 A"   62 A'   24 A"   63 A'                 
  0.452   0.464   0.489   0.508   0.537   0.553   0.564   0.611
 64 A'   65 A'   66 A'   25 A"   26 A"   67 A'   27 A"   68 A'                 
  0.617   0.644   0.662   0.700   0.726   0.781   0.795   0.846
 69 A'   70 A'   28 A"   71 A'   72 A'   73 A'   74 A'   75 A'                 
  0.971   1.040   1.058   1.241   1.301   1.320   1.335   1.351
 76 A'   77 A'   29 A"   30 A"   31 A"   78 A'   32 A"   79 A'                 
  1.370   1.391   1.439   1.490   1.522   1.601   1.639   1.669
 80 A'   81 A'   33 A"   82 A'   83 A'   84 A'   34 A"   85 A'                 
  1.834   1.886   1.915   1.978   1.985   2.047   2.109   2.162
 86 A'   35 A"   87 A'   88 A'   36 A"   89 A'   90 A'   91 A'                 
  2.481   2.592   2.653   2.755   2.836   2.923   3.034   3.649
 92 A'   37 A"   93 A'   38 A"   94 A'   95 A'   96 A'   97 A'                 
  3.746   3.780   3.943   3.948   3.969   3.975   3.985   4.011
 39 A"   98 A'   40 A"   41 A"   99 A'  100 A'   42 A"   43 A"                 
  4.063   4.079   4.102   4.190   4.231   4.332   4.458   4.733
101 A'   44 A"  102 A'  103 A'  104 A'  105 A'  106 A'  107 A'                 
  5.992   6.052   6.127   6.269   6.387   6.551   6.707   7.523
 45 A"  108 A'  109 A'   46 A"  110 A'  111 A'  112 A'   47 A"                 
  7.568   7.665  23.425  23.577  27.884  28.334  28.378  28.406
113 A'  114 A'  115 A'  116 A'  117 A'   48 A"  118 A'  119 A'                 
 28.522  28.533  28.554  28.599  28.686  47.945  66.739 127.879
 49 A"  120 A'   50 A"  121 A'  122 A'  123 A'  124 A'   51 A"                 
127.913 127.952 151.679 289.725 289.767 289.8841020.7531901.845
125 A'  126 A'  127 A'   52 A"  128 A'  129 A'  130 A'  131 A'                 
 --------------------------------------------------------------

          Ground-State Mulliken Net Atomic Charges

     Atom                 Charge (a.u.)
  ----------------------------------------
      1 H                     0.214523
      2 F                    -0.021060
      3 I                     0.177401
      4 Br                    0.030701
      5 C                    -0.219099
      6 C                    -0.182465
  ----------------------------------------
  Sum of atomic charges =     0.000000

 -----------------------------------------------------------------
                    Cartesian Multipole Moments
 -----------------------------------------------------------------
    Charge (ESU x 10^10)
                -0.0000
    Dipole Moment (Debye)
         X       0.8006      Y       0.1467      Z       0.0000
       Tot       0.8139
    Quadrupole Moments (Debye-Ang)
        XX     -60.7476     XY      -3.2878     YY     -63.2960
        XZ      -0.0000     YZ      -0.0000     ZZ     -64.4531
    Octopole Moments (Debye-Ang^2)
       XXX     -11.2193    XXY      10.3729    XYY      -0.4225
       YYY      -1.6616    XXZ       0.0000    XYZ      -0.0000
       YYZ       0.0000    XZZ      -6.9298    YZZ      -0.6016
       ZZZ       0.0000
    Hexadecapole Moments (Debye-Ang^3)
      XXXX   -1333.7832   XXXY     -23.1522   XXYY    -264.7279
      XYYY     -34.0449   YYYY    -270.1944   XXXZ      -0.0000
      XXYZ      -0.0000   XYYZ      -0.0000   YYYZ       0.0000
      XXZZ    -247.3514   XYZZ      -4.3290   YYZZ     -60.0104
      XZZZ      -0.0000   YZZZ      -0.0000   ZZZZ     -80.8044
 -----------------------------------------------------------------
 Calculating analytic gradient of the SCF energy
 Gradient of SCF Energy
            1           2           3           4           5           6
    1   0.0706616  -0.0304326  -0.0875378   0.0328469   0.1623146  -0.1478527
    2  -0.0033779   0.0737857  -0.1049639  -0.1316969   0.0944060   0.0718471
    3  -0.0000000   0.0000000   0.0000000   0.0000000   0.0000000  -0.0000000
 Max gradient component =       1.623E-01
 RMS gradient           =       7.844E-02
 Gradient time:  CPU 10.65 s  wall 2.77 s
 Geometry Optimization Parameters
   NAtoms,    NIC,     NZ,  NCons,   NDum,   NFix, NCnnct, MaxDiis
        6      37       0       0       0       0       0       0

 Cartesian Hessian Update
 Hessian Updated using BFGS Update


** GEOMETRY OPTIMIZATION IN DELOCALIZED INTERNAL COORDINATES **
   Searching for a Minimum

   Optimization Cycle:   7

                       Coordinates (Angstroms)
     ATOM                X               Y               Z
      1  H         1.1843140072   -1.8245583226    0.0000000000
      2  F        -2.0338760600   -1.6161147302    0.0000000000
      3  I         1.9788328801    0.2479369724    0.0000000000
      4  Br       -2.0956429671    0.6561329875    0.0000000000
      5  C         0.4889308996   -0.8879963985    0.0000000000
      6  C        -1.0500682557   -0.6934042010    0.0000000000
   Point Group: cs    Number of degrees of freedom:     9


   Energy is  -9670.203760212

 Hessian Updated using BFGS Update

  9 Hessian modes will be used to form the next step
  Hessian Eigenvalues:
     0.080688    0.093540    0.159547    0.191079    0.222061    0.248707
     0.390185    0.776300    1.010603

 Minimum Search - Taking Simple RFO Step
 Searching for Lamda that Minimizes Along All modes
 Value Taken    Lamda =  -0.16540449
 Calculated Step too Large.  Step scaled by  0.380615
 Step Taken.  Stepsize is  0.300000

                             Maximum     Tolerance    Cnvgd?
         Gradient           0.118680      0.000300      NO
         Displacement       0.209728      0.001200      NO
         Energy change     -0.068285      0.000001      NO


 New Cartesian Coordinates Obtained by Inverse Iteration

 Displacement from previous Coordinates is:  0.359745
 ----------------------------------------------------------------
             Standard Nuclear Orientation (Angstroms)
    I     Atom           X                Y                Z
 ----------------------------------------------------------------
    1      H       1.0709744566    -1.8142934934     0.0000000000
    2      F      -1.9400425615    -1.6474878747     0.0000000000
    3      I       1.9442456181     0.2671033352     0.0000000000
    4      Br     -2.0397928953     0.6702408336     0.0000000000
    5      C       0.4229957256    -0.8878386945     0.0000000000
    6      C      -0.9858898394    -0.7057277985     0.0000000000
 ----------------------------------------------------------------
 Molecular Point Group                 Cs    NOp =  2
 Largest Abelian Subgroup              Cs    NOp =  2
 Nuclear Repulsion Energy =   689.1977675469 hartrees
 There are       55 alpha and       55 beta electrons
 Applying Cartesian multipole field
    Component          Value
    ---------          -----
     (2,0,0)        1.00000E-11
     (0,2,0)        2.00000E-11
     (0,0,2)       -3.00000E-11
 Nucleus-field energy     =     0.0000000178 hartrees
 Requested basis set is 6-311++G(d,p)
 There are 66 shells and 183 basis functions
 A cutoff of  1.0D-11 yielded   1794 shell pairs
 There are     14432 function pairs (     16195 Cartesian)
 Smallest overlap matrix eigenvalue = 4.43E-05
 Guess MOs from SCF MO coefficient file

 -----------------------------------------------------------------------
  General SCF calculation program by
  Eric Jon Sundstrom, Paul Horn, Yuezhi Mao, Dmitri Zuev, Alec White,
  David Stuck, Shaama M.S., Shane Yost, Joonho Lee, David Small,
  Daniel Levine, Susi Lehtola, Hugh Burton, Evgeny Epifanovsky
 -----------------------------------------------------------------------
 Exchange:     0.2000 Hartree-Fock + 0.0800 Slater + 0.7200 B88
 Correlation:  0.1900 VWN1RPA + 0.8100 LYP
 Using SG-1 standard quadrature grid
 using 4 threads for integral computing
 -------------------------------------------------------
 OpenMP Integral computing Module                
 Release: version 2.0, May 2017, Q-Chem Inc. Pleasanton 
 -------------------------------------------------------
 -------------------------------------------------------
 OpenMP BLAS3 based DFT computing Module                
 Release: version 1.0, May 2013, Q-Chem Inc. Pittsburgh 
 -------------------------------------------------------
 A restricted SCF calculation will be
 performed using DIIS
 SCF converges when DIIS error is below 1.0e-08
 ---------------------------------------
  Cycle       Energy         DIIS error
 ---------------------------------------
    1   -9670.2517105915      1.29e-03  
    2   -9670.2576393932      4.29e-04  
    3   -9670.2573163585      5.04e-04  
    4   -9670.2583612380      9.16e-05  
    5   -9670.2583900296      1.96e-05  
    6   -9670.2583906212      1.51e-05  
    7   -9670.2583915237      1.91e-06  
    8   -9670.2583915326      1.18e-06  
    9   -9670.2583915370      1.54e-07  
   10   -9670.2583915370      5.07e-08  
   11   -9670.2583915371      1.05e-08  
   12   -9670.2583915371      2.79e-09  Convergence criterion met
 ---------------------------------------
 SCF time:   CPU 37.44s  wall 10.00s 
 SCF   energy in the final basis set =    -9670.2583915371
 Total energy in the final basis set =    -9670.2583915371

 --------------------------------------------------------------
             Orbital Energies (a.u.) and Symmetries
 --------------------------------------------------------------

 Alpha MOs, Restricted
 -- Occupied --                  
******* -482.86 -176.32 -165.72 -165.72 -165.72  -62.51  -56.33
  1 A'    2 A'    3 A'    4 A'    1 A"    5 A'    6 A'    7 A'                 
-56.331 -56.331 -35.816 -31.309 -31.304 -31.304 -24.719 -22.959
  2 A"    8 A'    9 A'   10 A'    3 A"   11 A'   12 A'   13 A'                 
-22.958 -22.958 -22.955 -22.955 -10.336 -10.246  -8.725  -6.557
  4 A"   14 A'    5 A"   15 A'   16 A'   17 A'   18 A'   19 A'                 
 -6.544  -6.543  -6.367  -4.780  -4.766  -4.765  -2.668  -2.665
  6 A"   20 A'   21 A'   22 A'    7 A"   23 A'   24 A'    8 A"                 
 -2.664  -2.654  -2.653  -2.047  -2.042  -2.041  -2.029  -2.029
 25 A'   26 A'    9 A"   27 A'   10 A"   28 A'   11 A"   29 A'                 
 -1.273  -0.880  -0.801  -0.689  -0.603  -0.540  -0.519  -0.509
 30 A'   31 A'   32 A'   33 A'   34 A'   35 A'   36 A'   12 A"                 
 -0.422  -0.401  -0.367  -0.329  -0.313  -0.276  -0.241
 37 A'   38 A'   13 A"   14 A"   39 A'   40 A'   15 A"                         
 -- Virtual --                   
 -0.050  -0.033  -0.013   0.012   0.018   0.044   0.052   0.060
 16 A"   41 A'   42 A'   43 A'   44 A'   45 A'   17 A"   46 A'                 
  0.075   0.080   0.088   0.102   0.113   0.120   0.134   0.160
 47 A'   18 A"   48 A'   49 A'   19 A"   50 A'   51 A'   52 A'                 
  0.168   0.190   0.220   0.237   0.267   0.267   0.297   0.313
 53 A'   54 A'   55 A'   20 A"   56 A'   21 A"   57 A'   58 A'                 
  0.336   0.370   0.393   0.398   0.406   0.416   0.421   0.433
 59 A'   60 A'   22 A"   61 A'   23 A"   62 A'   24 A"   63 A'                 
  0.455   0.463   0.495   0.502   0.541   0.568   0.573   0.616
 64 A'   65 A'   66 A'   25 A"   26 A"   27 A"   67 A'   68 A'                 
  0.626   0.647   0.671   0.708   0.725   0.778   0.812   0.858
 69 A'   70 A'   28 A"   71 A'   72 A'   73 A'   74 A'   75 A'                 
  0.965   1.045   1.062   1.233   1.296   1.340   1.341   1.362
 76 A'   77 A'   29 A"   30 A"   31 A"   32 A"   78 A'   79 A'                 
  1.367   1.399   1.450   1.492   1.541   1.601   1.692   1.723
 80 A'   81 A'   33 A"   82 A'   83 A'   84 A'   34 A"   85 A'                 
  1.867   1.944   1.952   1.994   2.030   2.085   2.135   2.208
 86 A'   35 A"   87 A'   36 A"   88 A'   89 A'   90 A'   91 A'                 
  2.579   2.603   2.649   2.792   2.875   2.958   3.133   3.657
 92 A'   37 A"   93 A'   38 A"   94 A'   95 A'   96 A'   97 A'                 
  3.750   3.796   3.949   3.951   3.974   3.990   3.992   4.012
 39 A"   98 A'   40 A"   41 A"   99 A'   42 A"  100 A'   43 A"                 
  4.063   4.084   4.105   4.195   4.229   4.343   4.460   4.776
101 A'   44 A"  102 A'  103 A'  104 A'  105 A'  106 A'  107 A'                 
  5.993   6.051   6.124   6.272   6.390   6.584   6.705   7.526
 45 A"  108 A'  109 A'   46 A"  110 A'  111 A'  112 A'   47 A"                 
  7.572   7.678  23.435  23.853  27.881  28.336  28.377  28.403
113 A'  114 A'  115 A'  116 A'  117 A'   48 A"  118 A'  119 A'                 
 28.524  28.534  28.555  28.601  28.687  47.937  66.742 127.880
 49 A"  120 A'   50 A"  121 A'  122 A'  123 A'  124 A'   51 A"                 
127.913 127.950 151.676 289.728 289.771 289.8961020.7421901.841
125 A'  126 A'  127 A'   52 A"  128 A'  129 A'  130 A'  131 A'                 

 Beta MOs, Restricted
 -- Occupied --                  
******* -482.86 -176.32 -165.72 -165.72 -165.72  -62.51  -56.33
  1 A'    2 A'    3 A'    4 A'    1 A"    5 A'    6 A'    7 A'                 
-56.331 -56.331 -35.816 -31.309 -31.304 -31.304 -24.719 -22.959
  2 A"    8 A'    9 A'   10 A'    3 A"   11 A'   12 A'   13 A'                 
-22.958 -22.958 -22.955 -22.955 -10.336 -10.246  -8.725  -6.557
  4 A"   14 A'    5 A"   15 A'   16 A'   17 A'   18 A'   19 A'                 
 -6.544  -6.543  -6.367  -4.780  -4.766  -4.765  -2.668  -2.665
  6 A"   20 A'   21 A'   22 A'    7 A"   23 A'   24 A'    8 A"                 
 -2.664  -2.654  -2.653  -2.047  -2.042  -2.041  -2.029  -2.029
 25 A'   26 A'    9 A"   27 A'   10 A"   28 A'   11 A"   29 A'                 
 -1.273  -0.880  -0.801  -0.689  -0.603  -0.540  -0.519  -0.509
 30 A'   31 A'   32 A'   33 A'   34 A'   35 A'   36 A'   12 A"                 
 -0.422  -0.401  -0.367  -0.329  -0.313  -0.276  -0.241
 37 A'   38 A'   13 A"   14 A"   39 A'   40 A'   15 A"                         
 -- Virtual --                   
 -0.050  -0.033  -0.013   0.012   0.018   0.044   0.052   0.060
 16 A"   41 A'   42 A'   43 A'   44 A'   45 A'   17 A"   46 A'                 
  0.075   0.080   0.088   0.102   0.113   0.120   0.134   0.160
 47 A'   18 A"   48 A'   49 A'   19 A"   50 A'   51 A'   52 A'                 
  0.168   0.190   0.220   0.237   0.267   0.267   0.297   0.313
 53 A'   54 A'   55 A'   20 A"   56 A'   21 A"   57 A'   58 A'                 
  0.336   0.370   0.393   0.398   0.406   0.416   0.421   0.433
 59 A'   60 A'   22 A"   61 A'   23 A"   62 A'   24 A"   63 A'                 
  0.455   0.463   0.495   0.502   0.541   0.568   0.573   0.616
 64 A'   65 A'   66 A'   25 A"   26 A"   27 A"   67 A'   68 A'                 
  0.626   0.647   0.671   0.708   0.725   0.778   0.812   0.858
 69 A'   70 A'   28 A"   71 A'   72 A'   73 A'   74 A'   75 A'                 
  0.965   1.045   1.062   1.233   1.296   1.340   1.341   1.362
 76 A'   77 A'   29 A"   30 A"   31 A"   32 A"   78 A'   79 A'                 
  1.367   1.399   1.450   1.492   1.541   1.601   1.692   1.723
 80 A'   81 A'   33 A"   82 A'   83 A'   84 A'   34 A"   85 A'                 
  1.867   1.944   1.952   1.994   2.030   2.085   2.135   2.208
 86 A'   35 A"   87 A'   36 A"   88 A'   89 A'   90 A'   91 A'                 
  2.579   2.603   2.649   2.792   2.875   2.958   3.133   3.657
 92 A'   37 A"   93 A'   38 A"   94 A'   95 A'   96 A'   97 A'                 
  3.750   3.796   3.949   3.951   3.974   3.990   3.992   4.012
 39 A"   98 A'   40 A"   41 A"   99 A'   42 A"  100 A'   43 A"                 
  4.063   4.084   4.105   4.195   4.229   4.343   4.460   4.776
101 A'   44 A"  102 A'  103 A'  104 A'  105 A'  106 A'  107 A'                 
  5.993   6.051   6.124   6.272   6.390   6.584   6.705   7.526
 45 A"  108 A'  109 A'   46 A"  110 A'  111 A'  112 A'   47 A"                 
  7.572   7.678  23.435  23.853  27.881  28.336  28.377  28.403
113 A'  114 A'  115 A'  116 A'  117 A'   48 A"  118 A'  119 A'                 
 28.524  28.534  28.555  28.601  28.687  47.937  66.742 127.880
 49 A"  120 A'   50 A"  121 A'  122 A'  123 A'  124 A'   51 A"                 
127.913 127.950 151.676 289.728 289.771 289.8961020.7421901.841
125 A'  126 A'  127 A'   52 A"  128 A'  129 A'  130 A'  131 A'                 
 --------------------------------------------------------------

          Ground-State Mulliken Net Atomic Charges

     Atom                 Charge (a.u.)
  ----------------------------------------
      1 H                     0.224543
      2 F                    -0.029723
      3 I                     0.152418
      4 Br                    0.009275
      5 C                    -0.163902
      6 C                    -0.192611
  ----------------------------------------
  Sum of atomic charges =     0.000000

 -----------------------------------------------------------------
                    Cartesian Multipole Moments
 -----------------------------------------------------------------
    Charge (ESU x 10^10)
                 0.0000
    Dipole Moment (Debye)
         X       0.8000      Y       0.0215      Z      -0.0000
       Tot       0.8003
    Quadrupole Moments (Debye-Ang)
        XX     -61.3858     XY      -3.0313     YY     -62.9227
        XZ       0.0000     YZ      -0.0000     ZZ     -64.2753
    Octopole Moments (Debye-Ang^2)
       XXX     -12.2995    XXY      10.0869    XYY      -0.9721
       YYY      -3.9795    XXZ      -0.0000    XYZ       0.0000
       YYZ       0.0000    XZZ      -7.4054    YZZ      -1.7116
       ZZZ      -0.0000
    Hexadecapole Moments (Debye-Ang^3)
      XXXX   -1274.4419   XXXY     -22.4248   XXYY    -254.9232
      XYYY     -35.8535   YYYY    -274.4725   XXXZ       0.0000
      XXYZ       0.0000   XYYZ       0.0000   YYYZ      -0.0000
      XXZZ    -237.0376   XYZZ      -5.0740   YYZZ     -60.5401
      XZZZ       0.0000   YZZZ      -0.0000   ZZZZ     -80.4174
 -----------------------------------------------------------------
 Calculating analytic gradient of the SCF energy
 Gradient of SCF Energy
            1           2           3           4           5           6
    1   0.0560645  -0.0217909  -0.0695856   0.0272119   0.1050958  -0.0969958
    2   0.0032995   0.0641795  -0.0843266  -0.1084416   0.0725921   0.0526971
    3   0.0000000  -0.0000000  -0.0000000  -0.0000000   0.0000000   0.0000000
 Max gradient component =       1.084E-01
 RMS gradient           =       5.807E-02
 Gradient time:  CPU 10.83 s  wall 2.81 s
 Geometry Optimization Parameters
   NAtoms,    NIC,     NZ,  NCons,   NDum,   NFix, NCnnct, MaxDiis
        6      37       0       0       0       0       0       0

 Cartesian Hessian Update
 Hessian Updated using BFGS Update


** GEOMETRY OPTIMIZATION IN DELOCALIZED INTERNAL COORDINATES **
   Searching for a Minimum

   Optimization Cycle:   8

                       Coordinates (Angstroms)
     ATOM                X               Y               Z
      1  H         1.0709744566   -1.8142934934    0.0000000000
      2  F        -1.9400425615   -1.6474878747    0.0000000000
      3  I         1.9442456181    0.2671033352    0.0000000000
      4  Br       -2.0397928953    0.6702408336    0.0000000000
      5  C         0.4229957256   -0.8878386945    0.0000000000
      6  C        -0.9858898394   -0.7057277985    0.0000000000
   Point Group: cs    Number of degrees of freedom:     9


   Energy is  -9670.258391537

 Hessian Updated using BFGS Update

  9 Hessian modes will be used to form the next step
  Hessian Eigenvalues:
     0.085240    0.151520    0.174807    0.216873    0.232126    0.248740
     0.389347    0.724908    1.010834

 Minimum Search - Taking Simple RFO Step
 Searching for Lamda that Minimizes Along All modes
 Value Taken    Lamda =  -0.08429451
 Calculated Step too Large.  Step scaled by  0.536248
 Step Taken.  Stepsize is  0.300000

                             Maximum     Tolerance    Cnvgd?
         Gradient           0.085183      0.000300      NO
         Displacement       0.182109      0.001200      NO
         Energy change     -0.054631      0.000001      NO


 New Cartesian Coordinates Obtained by Inverse Iteration

 Displacement from previous Coordinates is:  0.331184
 ----------------------------------------------------------------
             Standard Nuclear Orientation (Angstroms)
    I     Atom           X                Y                Z
 ----------------------------------------------------------------
    1      H       0.9564883573    -1.8128745235     0.0000000000
    2      F      -1.8533929209    -1.6895095447     0.0000000000
    3      I       1.9259512214     0.2960278507     0.0000000000
    4      Br     -1.9951077026     0.6954478375     0.0000000000
    5      C       0.3768108032    -0.8904465311     0.0000000000
    6      C      -0.9382592543    -0.7166487812     0.0000000000
 ----------------------------------------------------------------
 Molecular Point Group                 Cs    NOp =  2
 Largest Abelian Subgroup              Cs    NOp =  2
 Nuclear Repulsion Energy =   692.2778031466 hartrees
 There are       55 alpha and       55 beta electrons
 Applying Cartesian multipole field
    Component          Value
    ---------          -----
     (2,0,0)        1.00000E-11
     (0,2,0)        2.00000E-11
     (0,0,2)       -3.00000E-11
 Nucleus-field energy     =     0.0000000175 hartrees
 Requested basis set is 6-311++G(d,p)
 There are 66 shells and 183 basis functions
 A cutoff of  1.0D-11 yielded   1799 shell pairs
 There are     14439 function pairs (     16200 Cartesian)
 Smallest overlap matrix eigenvalue = 3.27E-05
 Guess MOs from SCF MO coefficient file

 -----------------------------------------------------------------------
  General SCF calculation program by
  Eric Jon Sundstrom, Paul Horn, Yuezhi Mao, Dmitri Zuev, Alec White,
  David Stuck, Shaama M.S., Shane Yost, Joonho Lee, David Small,
  Daniel Levine, Susi Lehtola, Hugh Burton, Evgeny Epifanovsky
 -----------------------------------------------------------------------
 Exchange:     0.2000 Hartree-Fock + 0.0800 Slater + 0.7200 B88
 Correlation:  0.1900 VWN1RPA + 0.8100 LYP
 Using SG-1 standard quadrature grid
 using 4 threads for integral computing
 -------------------------------------------------------
 OpenMP Integral computing Module                
 Release: version 2.0, May 2017, Q-Chem Inc. Pleasanton 
 -------------------------------------------------------
 -------------------------------------------------------
 OpenMP BLAS3 based DFT computing Module                
 Release: version 1.0, May 2013, Q-Chem Inc. Pittsburgh 
 -------------------------------------------------------
 A restricted SCF calculation will be
 performed using DIIS
 SCF converges when DIIS error is below 1.0e-08
 ---------------------------------------
  Cycle       Energy         DIIS error
 ---------------------------------------
    1   -9670.2868298935      1.23e-03  
    2   -9670.2920339334      3.73e-04  
    3   -9670.2918854859      4.02e-04  
    4   -9670.2925531515      9.85e-05  
    5   -9670.2925895707      1.52e-05  
    6   -9670.2925899443      1.03e-05  
    7   -9670.2925902968      1.49e-06  
    8   -9670.2925903017      1.01e-06  
    9   -9670.2925903052      1.53e-07  
   10   -9670.2925903051      5.51e-08  
   11   -9670.2925903052      8.62e-09  Convergence criterion met
 ---------------------------------------
 SCF time:   CPU 34.32s  wall 9.00s 
 SCF   energy in the final basis set =    -9670.2925903052
 Total energy in the final basis set =    -9670.2925903052

 --------------------------------------------------------------
             Orbital Energies (a.u.) and Symmetries
 --------------------------------------------------------------

 Alpha MOs, Restricted
 -- Occupied --                  
******* -482.86 -176.32 -165.72 -165.72 -165.72  -62.51  -56.33
  1 A'    2 A'    3 A'    4 A'    1 A"    5 A'    6 A'    7 A'                 
-56.330 -56.329 -35.816 -31.309 -31.303 -31.303 -24.719 -22.959
  2 A"    8 A'    9 A'   10 A'    3 A"   11 A'   12 A'   13 A'                 
-22.958 -22.958 -22.954 -22.954 -10.327 -10.235  -8.723  -6.555
  4 A"   14 A'    5 A"   15 A'   16 A'   17 A'   18 A'   19 A'                 
 -6.542  -6.541  -6.366  -4.779  -4.764  -4.764  -2.666  -2.662
  6 A"   20 A'   21 A'   22 A'    7 A"   23 A'   24 A'    8 A"                 
 -2.662  -2.651  -2.651  -2.046  -2.041  -2.040  -2.027  -2.027
 25 A'   26 A'    9 A"   27 A'   10 A"   28 A'   11 A"   29 A'                 
 -1.272  -0.879  -0.806  -0.695  -0.606  -0.549  -0.518  -0.510
 30 A'   31 A'   32 A'   33 A'   34 A'   35 A'   36 A'   12 A"                 
 -0.420  -0.400  -0.370  -0.325  -0.316  -0.279  -0.251
 37 A'   38 A'   13 A"   14 A"   39 A'   40 A'   15 A"                         
 -- Virtual --                   
 -0.040  -0.034  -0.014   0.013   0.020   0.045   0.053   0.061
 41 A'   16 A"   42 A'   43 A'   44 A'   45 A'   17 A"   46 A'                 
  0.074   0.080   0.090   0.104   0.112   0.121   0.135   0.161
 47 A'   18 A"   48 A'   49 A'   19 A"   50 A'   51 A'   52 A'                 
  0.169   0.204   0.219   0.237   0.269   0.269   0.303   0.316
 53 A'   54 A'   55 A'   20 A"   56 A'   21 A"   57 A'   58 A'                 
  0.355   0.375   0.393   0.396   0.405   0.418   0.422   0.436
 59 A'   60 A'   61 A'   22 A"   23 A"   24 A"   62 A'   63 A'                 
  0.456   0.468   0.498   0.505   0.542   0.571   0.579   0.617
 64 A'   65 A'   25 A"   66 A'   26 A"   27 A"   67 A'   68 A'                 
  0.630   0.671   0.679   0.708   0.732   0.770   0.830   0.870
 69 A'   70 A'   28 A"   71 A'   72 A'   73 A'   74 A'   75 A'                 
  0.962   1.046   1.070   1.225   1.295   1.345   1.353   1.364
 76 A'   77 A'   29 A"   30 A"   31 A"   32 A"   78 A'   79 A'                 
  1.366   1.405   1.464   1.497   1.558   1.615   1.747   1.769
 80 A'   81 A'   33 A"   82 A'   83 A'   84 A'   34 A"   85 A'                 
  1.891   1.975   1.980   2.011   2.035   2.148   2.167   2.256
 86 A'   87 A'   35 A"   36 A"   88 A'   89 A'   90 A'   91 A'                 
  2.617   2.623   2.655   2.815   2.886   2.990   3.232   3.662
 37 A"   92 A'   93 A'   38 A"   94 A'   95 A'   96 A'   97 A'                 
  3.754   3.799   3.951   3.954   3.973   3.995   4.011   4.012
 39 A"   98 A'   40 A"   41 A"   99 A'   42 A"  100 A'   43 A"                 
  4.062   4.086   4.106   4.207   4.228   4.356   4.456   4.800
101 A'   44 A"  102 A'  103 A'  104 A'  105 A'  106 A'  107 A'                 
  5.994   6.047   6.116   6.275   6.388   6.597   6.706   7.529
 45 A"  108 A'  109 A'   46 A"  110 A'  111 A'  112 A'   47 A"                 
  7.573   7.688  23.439  24.175  27.873  28.336  28.375  28.399
113 A'  114 A'  115 A'  116 A'  117 A'   48 A"  118 A'  119 A'                 
 28.524  28.534  28.555  28.601  28.687  47.926  66.745 127.880
 49 A"  120 A'   50 A"  121 A'  122 A'  123 A'  124 A'   51 A"                 
127.911 127.945 151.668 289.730 289.772 289.9051020.7261901.832
125 A'  126 A'  127 A'   52 A"  128 A'  129 A'  130 A'  131 A'                 

 Beta MOs, Restricted
 -- Occupied --                  
******* -482.86 -176.32 -165.72 -165.72 -165.72  -62.51  -56.33
  1 A'    2 A'    3 A'    4 A'    1 A"    5 A'    6 A'    7 A'                 
-56.330 -56.329 -35.816 -31.309 -31.303 -31.303 -24.719 -22.959
  2 A"    8 A'    9 A'   10 A'    3 A"   11 A'   12 A'   13 A'                 
-22.958 -22.958 -22.954 -22.954 -10.327 -10.235  -8.723  -6.555
  4 A"   14 A'    5 A"   15 A'   16 A'   17 A'   18 A'   19 A'                 
 -6.542  -6.541  -6.366  -4.779  -4.764  -4.764  -2.666  -2.662
  6 A"   20 A'   21 A'   22 A'    7 A"   23 A'   24 A'    8 A"                 
 -2.662  -2.651  -2.651  -2.046  -2.041  -2.040  -2.027  -2.027
 25 A'   26 A'    9 A"   27 A'   10 A"   28 A'   11 A"   29 A'                 
 -1.272  -0.879  -0.806  -0.695  -0.606  -0.549  -0.518  -0.510
 30 A'   31 A'   32 A'   33 A'   34 A'   35 A'   36 A'   12 A"                 
 -0.420  -0.400  -0.370  -0.325  -0.316  -0.279  -0.251
 37 A'   38 A'   13 A"   14 A"   39 A'   40 A'   15 A"                         
 -- Virtual --                   
 -0.040  -0.034  -0.014   0.013   0.020   0.045   0.053   0.061
 41 A'   16 A"   42 A'   43 A'   44 A'   45 A'   17 A"   46 A'                 
  0.074   0.080   0.090   0.104   0.112   0.121   0.135   0.161
 47 A'   18 A"   48 A'   49 A'   19 A"   50 A'   51 A'   52 A'                 
  0.169   0.204   0.219   0.237   0.269   0.269   0.303   0.316
 53 A'   54 A'   55 A'   20 A"   56 A'   21 A"   57 A'   58 A'                 
  0.355   0.375   0.393   0.396   0.405   0.418   0.422   0.436
 59 A'   60 A'   61 A'   22 A"   23 A"   24 A"   62 A'   63 A'                 
  0.456   0.468   0.498   0.505   0.542   0.571   0.579   0.617
 64 A'   65 A'   25 A"   66 A'   26 A"   27 A"   67 A'   68 A'                 
  0.630   0.671   0.679   0.708   0.732   0.770   0.830   0.870
 69 A'   70 A'   28 A"   71 A'   72 A'   73 A'   74 A'   75 A'                 
  0.962   1.046   1.070   1.225   1.295   1.345   1.353   1.364
 76 A'   77 A'   29 A"   30 A"   31 A"   32 A"   78 A'   79 A'                 
  1.366   1.405   1.464   1.497   1.558   1.615   1.747   1.769
 80 A'   81 A'   33 A"   82 A'   83 A'   84 A'   34 A"   85 A'                 
  1.891   1.975   1.980   2.011   2.035   2.148   2.167   2.256
 86 A'   87 A'   35 A"   36 A"   88 A'   89 A'   90 A'   91 A'                 
  2.617   2.623   2.655   2.815   2.886   2.990   3.232   3.662
 37 A"   92 A'   93 A'   38 A"   94 A'   95 A'   96 A'   97 A'                 
  3.754   3.799   3.951   3.954   3.973   3.995   4.011   4.012
 39 A"   98 A'   40 A"   41 A"   99 A'   42 A"  100 A'   43 A"                 
  4.062   4.086   4.106   4.207   4.228   4.356   4.456   4.800
101 A'   44 A"  102 A'  103 A'  104 A'  105 A'  106 A'  107 A'                 
  5.994   6.047   6.116   6.275   6.388   6.597   6.706   7.529
 45 A"  108 A'  109 A'   46 A"  110 A'  111 A'  112 A'   47 A"                 
  7.573   7.688  23.439  24.175  27.873  28.336  28.375  28.399
113 A'  114 A'  115 A'  116 A'  117 A'   48 A"  118 A'  119 A'                 
 28.524  28.534  28.555  28.601  28.687  47.926  66.745 127.880
 49 A"  120 A'   50 A"  121 A'  122 A'  123 A'  124 A'   51 A"                 
127.911 127.945 151.668 289.730 289.772 289.9051020.7261901.832
125 A'  126 A'  127 A'   52 A"  128 A'  129 A'  130 A'  131 A'                 
 --------------------------------------------------------------

          Ground-State Mulliken Net Atomic Charges

     Atom                 Charge (a.u.)
  ----------------------------------------
      1 H                     0.230843
      2 F                    -0.040091
      3 I                     0.134881
      4 Br                   -0.008453
      5 C                    -0.120591
      6 C                    -0.196588
  ----------------------------------------
  Sum of atomic charges =     0.000000

 -----------------------------------------------------------------
                    Cartesian Multipole Moments
 -----------------------------------------------------------------
    Charge (ESU x 10^10)
                 0.0000
    Dipole Moment (Debye)
         X       0.8175      Y      -0.0232      Z       0.0000
       Tot       0.8178
    Quadrupole Moments (Debye-Ang)
        XX     -61.8485     XY      -2.7963     YY     -62.5293
        XZ      -0.0000     YZ       0.0000     ZZ     -64.1517
    Octopole Moments (Debye-Ang^2)
       XXX     -13.6971    XXY       9.5596    XYY      -1.7091
       YYY      -7.2082    XXZ       0.0000    XYZ       0.0000
       YYZ       0.0000    XZZ      -8.0576    YZZ      -3.1312
       ZZZ       0.0000
    Hexadecapole Moments (Debye-Ang^3)
      XXXX   -1233.7012   XXXY     -22.5922   XXYY    -248.6431
      XYYY     -38.4440   YYYY    -282.4462   XXXZ       0.0000
      XXYZ       0.0000   XYYZ       0.0000   YYYZ       0.0000
      XXZZ    -229.9398   XYZZ      -6.0452   YYZZ     -61.8587
      XZZZ      -0.0000   YZZZ      -0.0000   ZZZZ     -80.2241
 -----------------------------------------------------------------
 Calculating analytic gradient of the SCF energy
 Gradient of SCF Energy
            1           2           3           4           5           6
    1   0.0355800  -0.0120224  -0.0483252   0.0211435   0.0222002  -0.0185760
    2   0.0150001   0.0501378  -0.0616231  -0.0814575   0.0471804   0.0307622
    3  -0.0000000   0.0000000   0.0000000   0.0000000  -0.0000000   0.0000000
 Max gradient component =       8.146E-02
 RMS gradient           =       3.446E-02
 Gradient time:  CPU 10.79 s  wall 2.80 s
 Geometry Optimization Parameters
   NAtoms,    NIC,     NZ,  NCons,   NDum,   NFix, NCnnct, MaxDiis
        6      37       0       0       0       0       0       0

 Cartesian Hessian Update
 Hessian Updated using BFGS Update


** GEOMETRY OPTIMIZATION IN DELOCALIZED INTERNAL COORDINATES **
   Searching for a Minimum

   Optimization Cycle:   9

                       Coordinates (Angstroms)
     ATOM                X               Y               Z
      1  H         0.9564883573   -1.8128745235    0.0000000000
      2  F        -1.8533929209   -1.6895095447    0.0000000000
      3  I         1.9259512214    0.2960278507    0.0000000000
      4  Br       -1.9951077026    0.6954478375    0.0000000000
      5  C         0.3768108032   -0.8904465311    0.0000000000
      6  C        -0.9382592543   -0.7166487812    0.0000000000
   Point Group: cs    Number of degrees of freedom:     9


   Energy is  -9670.292590305

 Hessian Updated using BFGS Update

  9 Hessian modes will be used to form the next step
  Hessian Eigenvalues:
     0.077082    0.141921    0.164601    0.214242    0.248582    0.382251
     0.429447    0.710663    1.012015

 Minimum Search - Taking Simple RFO Step
 Searching for Lamda that Minimizes Along All modes
 Value Taken    Lamda =  -0.03862601
 Calculated Step too Large.  Step scaled by  0.600990
 Step Taken.  Stepsize is  0.300000

                             Maximum     Tolerance    Cnvgd?
         Gradient           0.062166      0.000300      NO
         Displacement       0.266655      0.001200      NO
         Energy change     -0.034199      0.000001      NO


 New Cartesian Coordinates Obtained by Inverse Iteration

 Displacement from previous Coordinates is:  0.233109
 ----------------------------------------------------------------
             Standard Nuclear Orientation (Angstroms)
    I     Atom           X                Y                Z
 ----------------------------------------------------------------
    1      H       0.8757699060    -1.8333668226     0.0000000000
    2      F      -1.8014456440    -1.7330731276     0.0000000000
    3      I       1.9320591539     0.3379398704     0.0000000000
    4      Br     -1.9768101229     0.7327284181     0.0000000000
    5      C       0.3744964591    -0.8989719091     0.0000000000
    6      C      -0.9315792481    -0.7232601215     0.0000000000
 ----------------------------------------------------------------
 Molecular Point Group                 Cs    NOp =  2
 Largest Abelian Subgroup              Cs    NOp =  2
 Nuclear Repulsion Energy =   687.8169562312 hartrees
 There are       55 alpha and       55 beta electrons
 Applying Cartesian multipole field
    Component          Value
    ---------          -----
     (2,0,0)        1.00000E-11
     (0,2,0)        2.00000E-11
     (0,0,2)       -3.00000E-11
 Nucleus-field energy     =     0.0000000178 hartrees
 Requested basis set is 6-311++G(d,p)
 There are 66 shells and 183 basis functions
 A cutoff of  1.0D-11 yielded   1800 shell pairs
 There are     14452 function pairs (     16216 Cartesian)
 Smallest overlap matrix eigenvalue = 3.56E-05
 Guess MOs from SCF MO coefficient file

 -----------------------------------------------------------------------
  General SCF calculation program by
  Eric Jon Sundstrom, Paul Horn, Yuezhi Mao, Dmitri Zuev, Alec White,
  David Stuck, Shaama M.S., Shane Yost, Joonho Lee, David Small,
  Daniel Levine, Susi Lehtola, Hugh Burton, Evgeny Epifanovsky
 -----------------------------------------------------------------------
 Exchange:     0.2000 Hartree-Fock + 0.0800 Slater + 0.7200 B88
 Correlation:  0.1900 VWN1RPA + 0.8100 LYP
 Using SG-1 standard quadrature grid
 using 4 threads for integral computing
 -------------------------------------------------------
 OpenMP Integral computing Module                
 Release: version 2.0, May 2017, Q-Chem Inc. Pleasanton 
 -------------------------------------------------------
 -------------------------------------------------------
 OpenMP BLAS3 based DFT computing Module                
 Release: version 1.0, May 2013, Q-Chem Inc. Pittsburgh 
 -------------------------------------------------------
 A restricted SCF calculation will be
 performed using DIIS
 SCF converges when DIIS error is below 1.0e-08
 ---------------------------------------
  Cycle       Energy         DIIS error
 ---------------------------------------
    1   -9670.3090514682      6.77e-04  
    2   -9670.3112868078      1.84e-04  
    3   -9670.3112655289      1.98e-04  
    4   -9670.3113959169      5.34e-05  
    5   -9670.3114069205      8.75e-06  
    6   -9670.3114071559      3.74e-06  
    7   -9670.3114071983      1.65e-06  
    8   -9670.3114072094      3.52e-07  
    9   -9670.3114072097      5.09e-08  
   10   -9670.3114072097      2.43e-08  
   11   -9670.3114072098      1.06e-08  
   12   -9670.3114072097      1.83e-09  Convergence criterion met
 ---------------------------------------
 SCF time:   CPU 37.33s  wall 10.00s 
 SCF   energy in the final basis set =    -9670.3114072097
 Total energy in the final basis set =    -9670.3114072097

 --------------------------------------------------------------
             Orbital Energies (a.u.) and Symmetries
 --------------------------------------------------------------

 Alpha MOs, Restricted
 -- Occupied --                  
******* -482.86 -176.32 -165.72 -165.72 -165.72  -62.51  -56.33
  1 A'    2 A'    3 A'    4 A'    1 A"    5 A'    6 A'    7 A'                 
-56.331 -56.331 -35.815 -31.308 -31.303 -31.302 -24.721 -22.959
  2 A"    8 A'    9 A'   10 A'    3 A"   11 A'   12 A'   13 A'                 
-22.957 -22.957 -22.953 -22.953 -10.327 -10.232  -8.724  -6.556
  4 A"   14 A'   15 A'    5 A"   16 A'   17 A'   18 A'   19 A'                 
 -6.543  -6.542  -6.365  -4.778  -4.763  -4.763  -2.667  -2.663
  6 A"   20 A'   21 A'   22 A'    7 A"   23 A'   24 A'    8 A"                 
 -2.663  -2.652  -2.652  -2.045  -2.039  -2.039  -2.026  -2.026
 25 A'   26 A'    9 A"   27 A'   10 A"   28 A'   11 A"   29 A'                 
 -1.273  -0.874  -0.803  -0.691  -0.607  -0.552  -0.518  -0.510
 30 A'   31 A'   32 A'   33 A'   34 A'   35 A'   36 A'   12 A"                 
 -0.418  -0.401  -0.368  -0.322  -0.321  -0.281  -0.253
 37 A'   38 A'   13 A"   14 A"   39 A'   40 A'   15 A"                         
 -- Virtual --                   
 -0.044  -0.032  -0.015   0.011   0.021   0.045   0.053   0.060
 41 A'   16 A"   42 A'   43 A'   44 A'   45 A'   17 A"   46 A'                 
  0.073   0.080   0.092   0.106   0.112   0.121   0.135   0.160
 47 A'   18 A"   48 A'   49 A'   19 A"   50 A'   51 A'   52 A'                 
  0.168   0.207   0.214   0.236   0.267   0.270   0.306   0.316
 53 A'   54 A'   55 A'   20 A"   56 A'   21 A"   57 A'   58 A'                 
  0.361   0.376   0.389   0.397   0.403   0.417   0.421   0.432
 59 A'   60 A'   61 A'   22 A"   23 A"   24 A"   62 A'   63 A'                 
  0.458   0.467   0.493   0.515   0.541   0.571   0.571   0.615
 64 A'   65 A'   25 A"   66 A'   26 A"   67 A'   27 A"   68 A'                 
  0.631   0.679   0.681   0.704   0.727   0.762   0.831   0.866
 69 A'   70 A'   28 A"   71 A'   72 A'   73 A'   74 A'   75 A'                 
  0.957   1.037   1.073   1.216   1.292   1.345   1.352   1.363
 76 A'   77 A'   29 A"   30 A"   31 A"   32 A"   78 A'   79 A'                 
  1.371   1.416   1.466   1.501   1.554   1.626   1.777   1.783
 80 A'   81 A'   33 A"   82 A'   83 A'   84 A'   34 A"   85 A'                 
  1.902   1.960   1.985   2.007   2.033   2.140   2.205   2.251
 86 A'   87 A'   35 A"   36 A"   88 A'   89 A'   90 A'   91 A'                 
  2.597   2.618   2.674   2.816   2.891   3.010   3.241   3.693
 92 A'   37 A"   93 A'   38 A"   94 A'   95 A'   96 A'   97 A'                 
  3.754   3.808   3.952   3.953   3.972   3.995   4.010   4.012
 39 A"   98 A'   40 A"   41 A"   99 A'   42 A"   43 A"  100 A'                 
  4.053   4.081   4.102   4.215   4.228   4.364   4.446   4.802
101 A'   44 A"  102 A'  103 A'  104 A'  105 A'  106 A'  107 A'                 
  5.994   6.042   6.105   6.273   6.379   6.583   6.705   7.529
 45 A"  108 A'  109 A'   46 A"  110 A'  111 A'  112 A'   47 A"                 
  7.571   7.687  23.456  24.208  27.861  28.336  28.372  28.393
113 A'  114 A'  115 A'  116 A'  117 A'   48 A"  118 A'  119 A'                 
 28.525  28.533  28.554  28.599  28.687  47.910  66.742 127.880
 49 A"  120 A'   50 A"  121 A'  122 A'  123 A'  124 A'   51 A"                 
127.908 127.940 151.657 289.728 289.768 289.9041020.7051901.821
125 A'  126 A'  127 A'   52 A"  128 A'  129 A'  130 A'  131 A'                 

 Beta MOs, Restricted
 -- Occupied --                  
******* -482.86 -176.32 -165.72 -165.72 -165.72  -62.51  -56.33
  1 A'    2 A'    3 A'    4 A'    1 A"    5 A'    6 A'    7 A'                 
-56.331 -56.331 -35.815 -31.308 -31.303 -31.302 -24.721 -22.959
  2 A"    8 A'    9 A'   10 A'    3 A"   11 A'   12 A'   13 A'                 
-22.957 -22.957 -22.953 -22.953 -10.327 -10.232  -8.724  -6.556
  4 A"   14 A'   15 A'    5 A"   16 A'   17 A'   18 A'   19 A'                 
 -6.543  -6.542  -6.365  -4.778  -4.763  -4.763  -2.667  -2.663
  6 A"   20 A'   21 A'   22 A'    7 A"   23 A'   24 A'    8 A"                 
 -2.663  -2.652  -2.652  -2.045  -2.039  -2.039  -2.026  -2.026
 25 A'   26 A'    9 A"   27 A'   10 A"   28 A'   11 A"   29 A'                 
 -1.273  -0.874  -0.803  -0.691  -0.607  -0.552  -0.518  -0.510
 30 A'   31 A'   32 A'   33 A'   34 A'   35 A'   36 A'   12 A"                 
 -0.418  -0.401  -0.368  -0.322  -0.321  -0.281  -0.253
 37 A'   38 A'   13 A"   14 A"   39 A'   40 A'   15 A"                         
 -- Virtual --                   
 -0.044  -0.032  -0.015   0.011   0.021   0.045   0.053   0.060
 41 A'   16 A"   42 A'   43 A'   44 A'   45 A'   17 A"   46 A'                 
  0.073   0.080   0.092   0.106   0.112   0.121   0.135   0.160
 47 A'   18 A"   48 A'   49 A'   19 A"   50 A'   51 A'   52 A'                 
  0.168   0.207   0.214   0.236   0.267   0.270   0.306   0.316
 53 A'   54 A'   55 A'   20 A"   56 A'   21 A"   57 A'   58 A'                 
  0.361   0.376   0.389   0.397   0.403   0.417   0.421   0.432
 59 A'   60 A'   61 A'   22 A"   23 A"   24 A"   62 A'   63 A'                 
  0.458   0.467   0.493   0.515   0.541   0.571   0.571   0.615
 64 A'   65 A'   25 A"   66 A'   26 A"   67 A'   27 A"   68 A'                 
  0.631   0.679   0.681   0.704   0.727   0.762   0.831   0.866
 69 A'   70 A'   28 A"   71 A'   72 A'   73 A'   74 A'   75 A'                 
  0.957   1.037   1.073   1.216   1.292   1.345   1.352   1.363
 76 A'   77 A'   29 A"   30 A"   31 A"   32 A"   78 A'   79 A'                 
  1.371   1.416   1.466   1.501   1.554   1.626   1.777   1.783
 80 A'   81 A'   33 A"   82 A'   83 A'   84 A'   34 A"   85 A'                 
  1.902   1.960   1.985   2.007   2.033   2.140   2.205   2.251
 86 A'   87 A'   35 A"   36 A"   88 A'   89 A'   90 A'   91 A'                 
  2.597   2.618   2.674   2.816   2.891   3.010   3.241   3.693
 92 A'   37 A"   93 A'   38 A"   94 A'   95 A'   96 A'   97 A'                 
  3.754   3.808   3.952   3.953   3.972   3.995   4.010   4.012
 39 A"   98 A'   40 A"   41 A"   99 A'   42 A"   43 A"  100 A'                 
  4.053   4.081   4.102   4.215   4.228   4.364   4.446   4.802
101 A'   44 A"  102 A'  103 A'  104 A'  105 A'  106 A'  107 A'                 
  5.994   6.042   6.105   6.273   6.379   6.583   6.705   7.529
 45 A"  108 A'  109 A'   46 A"  110 A'  111 A'  112 A'   47 A"                 
  7.571   7.687  23.456  24.208  27.861  28.336  28.372  28.393
113 A'  114 A'  115 A'  116 A'  117 A'   48 A"  118 A'  119 A'                 
 28.525  28.533  28.554  28.599  28.687  47.910  66.742 127.880
 49 A"  120 A'   50 A"  121 A'  122 A'  123 A'  124 A'   51 A"                 
127.908 127.940 151.657 289.728 289.768 289.9041020.7051901.821
125 A'  126 A'  127 A'   52 A"  128 A'  129 A'  130 A'  131 A'                 
 --------------------------------------------------------------

          Ground-State Mulliken Net Atomic Charges

     Atom                 Charge (a.u.)
  ----------------------------------------
      1 H                     0.227519
      2 F                    -0.043080
      3 I                     0.125070
      4 Br                   -0.013293
      5 C                    -0.135815
      6 C                    -0.160402
  ----------------------------------------
  Sum of atomic charges =     0.000000

 -----------------------------------------------------------------
                    Cartesian Multipole Moments
 -----------------------------------------------------------------
    Charge (ESU x 10^10)
                 0.0000
    Dipole Moment (Debye)
         X       0.7301      Y       0.0281      Z      -0.0000
       Tot       0.7306
    Quadrupole Moments (Debye-Ang)
        XX     -62.0367     XY      -2.5937     YY     -62.1614
        XZ       0.0000     YZ      -0.0000     ZZ     -64.2380
    Octopole Moments (Debye-Ang^2)
       XXX     -15.7554    XXY       8.5646    XYY      -2.6298
       YYY     -11.5543    XXZ      -0.0000    XYZ      -0.0000
       YYZ      -0.0000    XZZ      -8.7951    YZZ      -4.7757
       ZZZ      -0.0000
    Hexadecapole Moments (Debye-Ang^3)
      XXXX   -1227.2522   XXXY     -24.3080   XXYY    -247.9767
      XYYY     -42.1516   YYYY    -294.8626   XXXZ       0.0000
      XXYZ      -0.0000   XYYZ       0.0000   YYYZ      -0.0000
      XXZZ    -228.5750   XYZZ      -7.3516   YYZZ     -64.3102
      XZZZ       0.0000   YZZZ      -0.0000   ZZZZ     -80.5215
 -----------------------------------------------------------------
 Calculating analytic gradient of the SCF energy
 Gradient of SCF Energy
            1           2           3           4           5           6
    1   0.0167456  -0.0050559  -0.0290287   0.0143098   0.0087170  -0.0056878
    2   0.0252746   0.0346187  -0.0414935  -0.0555554   0.0174555   0.0197002
    3   0.0000000   0.0000000   0.0000000   0.0000000  -0.0000000  -0.0000000
 Max gradient component =       5.556E-02
 RMS gradient           =       2.211E-02
 Gradient time:  CPU 10.74 s  wall 2.79 s
 Geometry Optimization Parameters
   NAtoms,    NIC,     NZ,  NCons,   NDum,   NFix, NCnnct, MaxDiis
        6      37       0       0       0       0       0       0

 Cartesian Hessian Update
 Hessian Updated using BFGS Update


** GEOMETRY OPTIMIZATION IN DELOCALIZED INTERNAL COORDINATES **
   Searching for a Minimum

   Optimization Cycle:  10

                       Coordinates (Angstroms)
     ATOM                X               Y               Z
      1  H         0.8757699060   -1.8333668226    0.0000000000
      2  F        -1.8014456440   -1.7330731276    0.0000000000
      3  I         1.9320591539    0.3379398704    0.0000000000
      4  Br       -1.9768101229    0.7327284181    0.0000000000
      5  C         0.3744964591   -0.8989719091    0.0000000000
      6  C        -0.9315792481   -0.7232601215    0.0000000000
   Point Group: cs    Number of degrees of freedom:     9


   Energy is  -9670.311407210

 Hessian Updated using BFGS Update

  9 Hessian modes will be used to form the next step
  Hessian Eigenvalues:
     0.053857    0.150307    0.177919    0.213097    0.250196    0.382366
     0.466397    0.678909    1.013564

 Minimum Search - Taking Simple RFO Step
 Searching for Lamda that Minimizes Along All modes
 Value Taken    Lamda =  -0.02583746
 Calculated Step too Large.  Step scaled by  0.559703
 Step Taken.  Stepsize is  0.300000

                             Maximum     Tolerance    Cnvgd?
         Gradient           0.046794      0.000300      NO
         Displacement       0.283952      0.001200      NO
         Energy change     -0.018817      0.000001      NO


 New Cartesian Coordinates Obtained by Inverse Iteration

 Displacement from previous Coordinates is:  0.214743
 ----------------------------------------------------------------
             Standard Nuclear Orientation (Angstroms)
    I     Atom           X                Y                Z
 ----------------------------------------------------------------
    1      H       0.8363840701    -1.8844175879     0.0000000000
    2      F      -1.7726943451    -1.7663954301     0.0000000000
    3      I       1.9148662008     0.3958299801     0.0000000000
    4      Br     -1.9463836426     0.7780755951     0.0000000000
    5      C       0.3714512089    -0.9095210317     0.0000000000
    6      C      -0.9311329881    -0.7315752178     0.0000000000
 ----------------------------------------------------------------
 Molecular Point Group                 Cs    NOp =  2
 Largest Abelian Subgroup              Cs    NOp =  2
 Nuclear Repulsion Energy =   685.9434624494 hartrees
 There are       55 alpha and       55 beta electrons
 Applying Cartesian multipole field
    Component          Value
    ---------          -----
     (2,0,0)        1.00000E-11
     (0,2,0)        2.00000E-11
     (0,0,2)       -3.00000E-11
 Nucleus-field energy     =     0.0000000179 hartrees
 Requested basis set is 6-311++G(d,p)
 There are 66 shells and 183 basis functions
 A cutoff of  1.0D-11 yielded   1797 shell pairs
 There are     14438 function pairs (     16200 Cartesian)
 Smallest overlap matrix eigenvalue = 4.02E-05
 Guess MOs from SCF MO coefficient file

 -----------------------------------------------------------------------
  General SCF calculation program by
  Eric Jon Sundstrom, Paul Horn, Yuezhi Mao, Dmitri Zuev, Alec White,
  David Stuck, Shaama M.S., Shane Yost, Joonho Lee, David Small,
  Daniel Levine, Susi Lehtola, Hugh Burton, Evgeny Epifanovsky
 -----------------------------------------------------------------------
 Exchange:     0.2000 Hartree-Fock + 0.0800 Slater + 0.7200 B88
 Correlation:  0.1900 VWN1RPA + 0.8100 LYP
 Using SG-1 standard quadrature grid
 using 4 threads for integral computing
 -------------------------------------------------------
 OpenMP Integral computing Module                
 Release: version 2.0, May 2017, Q-Chem Inc. Pleasanton 
 -------------------------------------------------------
 -------------------------------------------------------
 OpenMP BLAS3 based DFT computing Module                
 Release: version 1.0, May 2013, Q-Chem Inc. Pittsburgh 
 -------------------------------------------------------
 A restricted SCF calculation will be
 performed using DIIS
 SCF converges when DIIS error is below 1.0e-08
 ---------------------------------------
  Cycle       Energy         DIIS error
 ---------------------------------------
    1   -9670.3211271008      5.62e-04  
    2   -9670.3226176704      2.42e-04  
    3   -9670.3225325130      2.83e-04  
    4   -9670.3228534498      4.70e-05  
    5   -9670.3228615987      1.60e-05  
    6   -9670.3228625444      5.57e-06  
    7   -9670.3228626763      8.67e-07  
    8   -9670.3228626794      4.26e-07  
    9   -9670.3228626796      8.51e-08  
   10   -9670.3228626798      3.03e-08  
   11   -9670.3228626798      9.58e-09  Convergence criterion met
 ---------------------------------------
 SCF time:   CPU 34.17s  wall 9.00s 
 SCF   energy in the final basis set =    -9670.3228626798
 Total energy in the final basis set =    -9670.3228626798

 --------------------------------------------------------------
             Orbital Energies (a.u.) and Symmetries
 --------------------------------------------------------------

 Alpha MOs, Restricted
 -- Occupied --                  
******* -482.86 -176.32 -165.72 -165.72 -165.72  -62.52  -56.34
  1 A'    2 A'    3 A'    4 A'    1 A"    5 A'    6 A'    7 A'                 
-56.332 -56.332 -35.815 -31.308 -31.302 -31.302 -24.724 -22.959
  2 A"    8 A'    9 A'   10 A'    3 A"   11 A'   12 A'   13 A'                 
-22.957 -22.957 -22.953 -22.953 -10.328 -10.235  -8.725  -6.556
  4 A"   14 A'   15 A'    5 A"   16 A'   17 A'   18 A'   19 A'                 
 -6.543  -6.543  -6.365  -4.778  -4.763  -4.762  -2.667  -2.664
  6 A"   20 A'   21 A'   22 A'    7 A"   23 A'   24 A'    8 A"                 
 -2.663  -2.653  -2.652  -2.044  -2.039  -2.038  -2.026  -2.026
 25 A'   26 A'    9 A"   27 A'   10 A"   28 A'   11 A"   29 A'                 
 -1.272  -0.871  -0.798  -0.687  -0.607  -0.548  -0.515  -0.510
 30 A'   31 A'   32 A'   33 A'   34 A'   35 A'   36 A'   12 A"                 
 -0.416  -0.400  -0.367  -0.323  -0.320  -0.282  -0.255
 37 A'   38 A'   13 A"   39 A'   14 A"   40 A'   15 A"                         
 -- Virtual --                   
 -0.049  -0.032  -0.019   0.009   0.020   0.044   0.053   0.057
 41 A'   16 A"   42 A'   43 A'   44 A'   45 A'   17 A"   46 A'                 
  0.072   0.080   0.092   0.107   0.112   0.121   0.134   0.156
 47 A'   18 A"   48 A'   49 A'   19 A"   50 A'   51 A'   52 A'                 
  0.167   0.200   0.218   0.235   0.265   0.272   0.304   0.317
 53 A'   54 A'   55 A'   20 A"   56 A'   21 A"   57 A'   58 A'                 
  0.365   0.375   0.383   0.397   0.401   0.417   0.418   0.426
 59 A'   60 A'   61 A'   22 A"   23 A"   24 A"   62 A'   63 A'                 
  0.457   0.470   0.490   0.518   0.540   0.563   0.572   0.613
 64 A'   65 A'   25 A"   66 A'   26 A"   67 A'   27 A"   68 A'                 
  0.628   0.677   0.681   0.696   0.724   0.754   0.826   0.868
 69 A'   70 A'   28 A"   71 A'   72 A'   73 A'   74 A'   75 A'                 
  0.951   1.024   1.073   1.209   1.288   1.344   1.346   1.360
 76 A'   77 A'   29 A"   30 A"   31 A"   32 A"   78 A'   79 A'                 
  1.372   1.424   1.464   1.501   1.548   1.629   1.784   1.789
 80 A'   81 A'   33 A"   82 A'   83 A'   84 A'   34 A"   85 A'                 
  1.900   1.938   1.974   1.999   2.031   2.131   2.219   2.236
 86 A'   87 A'   35 A"   36 A"   88 A'   89 A'   90 A'   91 A'                 
  2.593   2.616   2.636   2.814   2.886   3.021   3.238   3.687
 92 A'   37 A"   93 A'   38 A"   94 A'   95 A'   96 A'   97 A'                 
  3.753   3.801   3.950   3.953   3.971   3.994   4.008   4.010
 39 A"   98 A'   40 A"   41 A"   99 A'   42 A"   43 A"  100 A'                 
  4.045   4.077   4.098   4.217   4.229   4.369   4.432   4.798
101 A'   44 A"  102 A'  103 A'  104 A'  105 A'  106 A'  107 A'                 
  5.993   6.040   6.095   6.273   6.373   6.567   6.701   7.529
 45 A"  108 A'  109 A'   46 A"  110 A'  111 A'  112 A'   47 A"                 
  7.569   7.681  23.436  24.206  27.851  28.335  28.370  28.388
113 A'  114 A'  115 A'  116 A'  117 A'   48 A"  118 A'  119 A'                 
 28.525  28.534  28.552  28.595  28.687  47.895  66.739 127.879
 49 A"  120 A'   50 A"  121 A'  122 A'  123 A'  124 A'   51 A"                 
127.906 127.936 151.647 289.726 289.765 289.9001020.6861901.810
125 A'  126 A'  127 A'   52 A"  128 A'  129 A'  130 A'  131 A'                 

 Beta MOs, Restricted
 -- Occupied --                  
******* -482.86 -176.32 -165.72 -165.72 -165.72  -62.52  -56.34
  1 A'    2 A'    3 A'    4 A'    1 A"    5 A'    6 A'    7 A'                 
-56.332 -56.332 -35.815 -31.308 -31.302 -31.302 -24.724 -22.959
  2 A"    8 A'    9 A'   10 A'    3 A"   11 A'   12 A'   13 A'                 
-22.957 -22.957 -22.953 -22.953 -10.328 -10.235  -8.725  -6.556
  4 A"   14 A'   15 A'    5 A"   16 A'   17 A'   18 A'   19 A'                 
 -6.543  -6.543  -6.365  -4.778  -4.763  -4.762  -2.667  -2.664
  6 A"   20 A'   21 A'   22 A'    7 A"   23 A'   24 A'    8 A"                 
 -2.663  -2.653  -2.652  -2.044  -2.039  -2.038  -2.026  -2.026
 25 A'   26 A'    9 A"   27 A'   10 A"   28 A'   11 A"   29 A'                 
 -1.272  -0.871  -0.798  -0.687  -0.607  -0.548  -0.515  -0.510
 30 A'   31 A'   32 A'   33 A'   34 A'   35 A'   36 A'   12 A"                 
 -0.416  -0.400  -0.367  -0.323  -0.320  -0.282  -0.255
 37 A'   38 A'   13 A"   39 A'   14 A"   40 A'   15 A"                         
 -- Virtual --                   
 -0.049  -0.032  -0.019   0.009   0.020   0.044   0.053   0.057
 41 A'   16 A"   42 A'   43 A'   44 A'   45 A'   17 A"   46 A'                 
  0.072   0.080   0.092   0.107   0.112   0.121   0.134   0.156
 47 A'   18 A"   48 A'   49 A'   19 A"   50 A'   51 A'   52 A'                 
  0.167   0.200   0.218   0.235   0.265   0.272   0.304   0.317
 53 A'   54 A'   55 A'   20 A"   56 A'   21 A"   57 A'   58 A'                 
  0.365   0.375   0.383   0.397   0.401   0.417   0.418   0.426
 59 A'   60 A'   61 A'   22 A"   23 A"   24 A"   62 A'   63 A'                 
  0.457   0.470   0.490   0.518   0.540   0.563   0.572   0.613
 64 A'   65 A'   25 A"   66 A'   26 A"   67 A'   27 A"   68 A'                 
  0.628   0.677   0.681   0.696   0.724   0.754   0.826   0.868
 69 A'   70 A'   28 A"   71 A'   72 A'   73 A'   74 A'   75 A'                 
  0.951   1.024   1.073   1.209   1.288   1.344   1.346   1.360
 76 A'   77 A'   29 A"   30 A"   31 A"   32 A"   78 A'   79 A'                 
  1.372   1.424   1.464   1.501   1.548   1.629   1.784   1.789
 80 A'   81 A'   33 A"   82 A'   83 A'   84 A'   34 A"   85 A'                 
  1.900   1.938   1.974   1.999   2.031   2.131   2.219   2.236
 86 A'   87 A'   35 A"   36 A"   88 A'   89 A'   90 A'   91 A'                 
  2.593   2.616   2.636   2.814   2.886   3.021   3.238   3.687
 92 A'   37 A"   93 A'   38 A"   94 A'   95 A'   96 A'   97 A'                 
  3.753   3.801   3.950   3.953   3.971   3.994   4.008   4.010
 39 A"   98 A'   40 A"   41 A"   99 A'   42 A"   43 A"  100 A'                 
  4.045   4.077   4.098   4.217   4.229   4.369   4.432   4.798
101 A'   44 A"  102 A'  103 A'  104 A'  105 A'  106 A'  107 A'                 
  5.993   6.040   6.095   6.273   6.373   6.567   6.701   7.529
 45 A"  108 A'  109 A'   46 A"  110 A'  111 A'  112 A'   47 A"                 
  7.569   7.681  23.436  24.206  27.851  28.335  28.370  28.388
113 A'  114 A'  115 A'  116 A'  117 A'   48 A"  118 A'  119 A'                 
 28.525  28.534  28.552  28.595  28.687  47.895  66.739 127.879
 49 A"  120 A'   50 A"  121 A'  122 A'  123 A'  124 A'   51 A"                 
127.906 127.936 151.647 289.726 289.765 289.9001020.6861901.810
125 A'  126 A'  127 A'   52 A"  128 A'  129 A'  130 A'  131 A'                 
 --------------------------------------------------------------

          Ground-State Mulliken Net Atomic Charges

     Atom                 Charge (a.u.)
  ----------------------------------------
      1 H                     0.221067
      2 F                    -0.046780
      3 I                     0.118640
      4 Br                   -0.015816
      5 C                    -0.151446
      6 C                    -0.125665
  ----------------------------------------
  Sum of atomic charges =     0.000000

 -----------------------------------------------------------------
                    Cartesian Multipole Moments
 -----------------------------------------------------------------
    Charge (ESU x 10^10)
                 0.0000
    Dipole Moment (Debye)
         X       0.7031      Y       0.0642      Z       0.0000
       Tot       0.7061
    Quadrupole Moments (Debye-Ang)
        XX     -62.3288     XY      -2.4543     YY     -61.7599
        XZ       0.0000     YZ       0.0000     ZZ     -64.3738
    Octopole Moments (Debye-Ang^2)
       XXX     -16.1603    XXY       6.7138    XYY      -2.6246
       YYY     -17.4620    XXZ       0.0000    XYZ       0.0000
       YYZ      -0.0000    XZZ      -8.9539    YZZ      -6.9374
       ZZZ       0.0000
    Hexadecapole Moments (Debye-Ang^3)
      XXXX   -1207.1239   XXXY     -28.0640   XXYY    -244.8044
      XYYY     -47.8347   YYYY    -311.4284   XXXZ       0.0000
      XXYZ       0.0000   XYYZ       0.0000   YYYZ       0.0000
      XXZZ    -224.3140   XYZZ      -9.2044   YYZZ     -67.7004
      XZZZ       0.0000   YZZZ       0.0000   ZZZZ     -80.8777
 -----------------------------------------------------------------
 Calculating analytic gradient of the SCF energy
 Gradient of SCF Energy
            1           2           3           4           5           6
    1   0.0152257  -0.0004149  -0.0153899   0.0090165  -0.0099297   0.0014923
    2   0.0074878   0.0213984  -0.0261995  -0.0348839   0.0196955   0.0125017
    3  -0.0000000  -0.0000000  -0.0000000   0.0000000   0.0000000   0.0000000
 Max gradient component =       3.488E-02
 RMS gradient           =       1.417E-02
 Gradient time:  CPU 10.68 s  wall 2.78 s
 Geometry Optimization Parameters
   NAtoms,    NIC,     NZ,  NCons,   NDum,   NFix, NCnnct, MaxDiis
        6      37       0       0       0       0       0       0

 Cartesian Hessian Update
 Hessian Updated using BFGS Update


** GEOMETRY OPTIMIZATION IN DELOCALIZED INTERNAL COORDINATES **
   Searching for a Minimum

   Optimization Cycle:  11

                       Coordinates (Angstroms)
     ATOM                X               Y               Z
      1  H         0.8363840701   -1.8844175879    0.0000000000
      2  F        -1.7726943451   -1.7663954301    0.0000000000
      3  I         1.9148662008    0.3958299801    0.0000000000
      4  Br       -1.9463836426    0.7780755951    0.0000000000
      5  C         0.3714512089   -0.9095210317    0.0000000000
      6  C        -0.9311329881   -0.7315752178    0.0000000000
   Point Group: cs    Number of degrees of freedom:     9


   Energy is  -9670.322862680

 Hessian Updated using BFGS Update

  9 Hessian modes will be used to form the next step
  Hessian Eigenvalues:
     0.052838    0.143519    0.194367    0.218308    0.251228    0.382377
     0.469600    0.654822    1.012302

 Minimum Search - Taking Simple RFO Step
 Searching for Lamda that Minimizes Along All modes
 Value Taken    Lamda =  -0.01426895
 Calculated Step too Large.  Step scaled by  0.684958
 Step Taken.  Stepsize is  0.300000

                             Maximum     Tolerance    Cnvgd?
         Gradient           0.030079      0.000300      NO
         Displacement       0.281845      0.001200      NO
         Energy change     -0.011455      0.000001      NO


 New Cartesian Coordinates Obtained by Inverse Iteration

 Displacement from previous Coordinates is:  0.234796
 ----------------------------------------------------------------
             Standard Nuclear Orientation (Angstroms)
    I     Atom           X                Y                Z
 ----------------------------------------------------------------
    1      H       0.7907086978    -1.9154120599     0.0000000000
    2      F      -1.7645075460    -1.8009590052     0.0000000000
    3      I       1.8893603287     0.4639780554     0.0000000000
    4      Br     -1.8968760692     0.8229611905     0.0000000000
    5      C       0.3862431265    -0.9365161177     0.0000000000
    6      C      -0.9324380337    -0.7520557553     0.0000000000
 ----------------------------------------------------------------
 Molecular Point Group                 Cs    NOp =  2
 Largest Abelian Subgroup              Cs    NOp =  2
 Nuclear Repulsion Energy =   685.5611082804 hartrees
 There are       55 alpha and       55 beta electrons
 Applying Cartesian multipole field
    Component          Value
    ---------          -----
     (2,0,0)        1.00000E-11
     (0,2,0)        2.00000E-11
     (0,0,2)       -3.00000E-11
 Nucleus-field energy     =     0.0000000180 hartrees
 Requested basis set is 6-311++G(d,p)
 There are 66 shells and 183 basis functions
 A cutoff of  1.0D-11 yielded   1793 shell pairs
 There are     14410 function pairs (     16161 Cartesian)
 Smallest overlap matrix eigenvalue = 4.98E-05
 Guess MOs from SCF MO coefficient file

 -----------------------------------------------------------------------
  General SCF calculation program by
  Eric Jon Sundstrom, Paul Horn, Yuezhi Mao, Dmitri Zuev, Alec White,
  David Stuck, Shaama M.S., Shane Yost, Joonho Lee, David Small,
  Daniel Levine, Susi Lehtola, Hugh Burton, Evgeny Epifanovsky
 -----------------------------------------------------------------------
 Exchange:     0.2000 Hartree-Fock + 0.0800 Slater + 0.7200 B88
 Correlation:  0.1900 VWN1RPA + 0.8100 LYP
 Using SG-1 standard quadrature grid
 using 4 threads for integral computing
 -------------------------------------------------------
 OpenMP Integral computing Module                
 Release: version 2.0, May 2017, Q-Chem Inc. Pleasanton 
 -------------------------------------------------------
 -------------------------------------------------------
 OpenMP BLAS3 based DFT computing Module                
 Release: version 1.0, May 2013, Q-Chem Inc. Pittsburgh 
 -------------------------------------------------------
 A restricted SCF calculation will be
 performed using DIIS
 SCF converges when DIIS error is below 1.0e-08
 ---------------------------------------
  Cycle       Energy         DIIS error
 ---------------------------------------
    1   -9670.3272249722      6.06e-04  
    2   -9670.3291432188      2.41e-04  
    3   -9670.3290704722      2.79e-04  
    4   -9670.3293741586      4.21e-05  
    5   -9670.3293818009      1.06e-05  
    6   -9670.3293821300      6.23e-06  
    7   -9670.3293822828      1.44e-06  
    8   -9670.3293822909      3.11e-07  
    9   -9670.3293822913      7.78e-08  
   10   -9670.3293822913      1.08e-08  
   11   -9670.3293822914      7.05e-09  Convergence criterion met
 ---------------------------------------
 SCF time:   CPU 33.99s  wall 10.00s 
 SCF   energy in the final basis set =    -9670.3293822914
 Total energy in the final basis set =    -9670.3293822914

 --------------------------------------------------------------
             Orbital Energies (a.u.) and Symmetries
 --------------------------------------------------------------

 Alpha MOs, Restricted
 -- Occupied --                  
******* -482.86 -176.32 -165.72 -165.72 -165.72  -62.52  -56.34
  1 A'    2 A'    3 A'    4 A'    1 A"    5 A'    6 A'    7 A'                 
-56.332 -56.332 -35.815 -31.309 -31.303 -31.302 -24.727 -22.959
  2 A"    8 A'    9 A'   10 A'    3 A"   11 A'   12 A'   13 A'                 
-22.958 -22.958 -22.953 -22.953 -10.332 -10.237  -8.725  -6.557
  4 A"   14 A'   15 A'    5 A"   16 A'   17 A'   18 A'   19 A'                 
 -6.543  -6.543  -6.365  -4.778  -4.763  -4.762  -2.668  -2.664
  6 A"   20 A'   21 A'   22 A'    7 A"   23 A'   24 A'    8 A"                 
 -2.663  -2.653  -2.653  -2.044  -2.038  -2.038  -2.026  -2.025
 25 A'   26 A'    9 A"   27 A'   10 A"   28 A'   11 A"   29 A'                 
 -1.271  -0.866  -0.793  -0.683  -0.608  -0.548  -0.514  -0.508
 30 A'   31 A'   32 A'   33 A'   34 A'   35 A'   36 A'   12 A"                 
 -0.415  -0.402  -0.365  -0.326  -0.317  -0.283  -0.256
 37 A'   38 A'   13 A"   39 A'   14 A"   40 A'   15 A"                         
 -- Virtual --                   
 -0.054  -0.035  -0.024   0.008   0.021   0.044   0.054   0.055
 41 A'   16 A"   42 A'   43 A'   44 A'   45 A'   17 A"   46 A'                 
  0.072   0.080   0.094   0.107   0.111   0.120   0.134   0.152
 47 A'   18 A"   48 A'   49 A'   19 A"   50 A'   51 A'   52 A'                 
  0.166   0.191   0.223   0.234   0.263   0.274   0.303   0.322
 53 A'   54 A'   55 A'   20 A"   56 A'   21 A"   57 A'   58 A'                 
  0.363   0.367   0.381   0.395   0.400   0.410   0.419   0.421
 59 A'   60 A'   61 A'   22 A"   23 A"   62 A'   24 A"   63 A'                 
  0.456   0.472   0.487   0.524   0.539   0.560   0.572   0.608
 64 A'   65 A'   25 A"   66 A'   26 A"   67 A'   27 A"   68 A'                 
  0.625   0.667   0.679   0.690   0.721   0.749   0.817   0.868
 69 A'   70 A'   28 A"   71 A'   72 A'   73 A'   74 A'   75 A'                 
  0.940   1.013   1.073   1.198   1.285   1.341   1.344   1.353
 76 A'   77 A'   29 A"   30 A"   31 A"   32 A"   78 A'   79 A'                 
  1.374   1.434   1.462   1.503   1.539   1.630   1.785   1.798
 80 A'   81 A'   33 A"   82 A'   83 A'   84 A'   85 A'   34 A"                 
  1.893   1.926   1.967   1.993   2.026   2.115   2.211   2.238
 86 A'   87 A'   35 A"   36 A"   88 A'   89 A'   90 A'   91 A'                 
  2.566   2.613   2.647   2.809   2.885   3.030   3.223   3.707
 92 A'   37 A"   93 A'   38 A"   94 A'   95 A'   96 A'   97 A'                 
  3.750   3.804   3.945   3.953   3.972   3.991   4.004   4.008
 39 A"   98 A'   40 A"   41 A"   99 A'   42 A"   43 A"  100 A'                 
  4.034   4.070   4.093   4.210   4.231   4.370   4.416   4.792
101 A'   44 A"  102 A'  103 A'  104 A'  105 A'  106 A'  107 A'                 
  5.991   6.037   6.088   6.271   6.368   6.550   6.691   7.528
 45 A"  108 A'  109 A'   46 A"  110 A'  111 A'  112 A'   47 A"                 
  7.568   7.673  23.450  24.141  27.840  28.333  28.368  28.384
113 A'  114 A'  115 A'  116 A'  117 A'   48 A"  118 A'  119 A'                 
 28.525  28.534  28.550  28.591  28.684  47.880  66.734 127.877
 49 A"  120 A'   50 A"  121 A'  122 A'  123 A'  124 A'   51 A"                 
127.905 127.932 151.638 289.725 289.763 289.8931020.6681901.800
125 A'  126 A'  127 A'   52 A"  128 A'  129 A'  130 A'  131 A'                 

 Beta MOs, Restricted
 -- Occupied --                  
******* -482.86 -176.32 -165.72 -165.72 -165.72  -62.52  -56.34
  1 A'    2 A'    3 A'    4 A'    1 A"    5 A'    6 A'    7 A'                 
-56.332 -56.332 -35.815 -31.309 -31.303 -31.302 -24.727 -22.959
  2 A"    8 A'    9 A'   10 A'    3 A"   11 A'   12 A'   13 A'                 
-22.958 -22.958 -22.953 -22.953 -10.332 -10.237  -8.725  -6.557
  4 A"   14 A'   15 A'    5 A"   16 A'   17 A'   18 A'   19 A'                 
 -6.543  -6.543  -6.365  -4.778  -4.763  -4.762  -2.668  -2.664
  6 A"   20 A'   21 A'   22 A'    7 A"   23 A'   24 A'    8 A"                 
 -2.663  -2.653  -2.653  -2.044  -2.038  -2.038  -2.026  -2.025
 25 A'   26 A'    9 A"   27 A'   10 A"   28 A'   11 A"   29 A'                 
 -1.271  -0.866  -0.793  -0.683  -0.608  -0.548  -0.514  -0.508
 30 A'   31 A'   32 A'   33 A'   34 A'   35 A'   36 A'   12 A"                 
 -0.415  -0.402  -0.365  -0.326  -0.317  -0.283  -0.256
 37 A'   38 A'   13 A"   39 A'   14 A"   40 A'   15 A"                         
 -- Virtual --                   
 -0.054  -0.035  -0.024   0.008   0.021   0.044   0.054   0.055
 41 A'   16 A"   42 A'   43 A'   44 A'   45 A'   17 A"   46 A'                 
  0.072   0.080   0.094   0.107   0.111   0.120   0.134   0.152
 47 A'   18 A"   48 A'   49 A'   19 A"   50 A'   51 A'   52 A'                 
  0.166   0.191   0.223   0.234   0.263   0.274   0.303   0.322
 53 A'   54 A'   55 A'   20 A"   56 A'   21 A"   57 A'   58 A'                 
  0.363   0.367   0.381   0.395   0.400   0.410   0.419   0.421
 59 A'   60 A'   61 A'   22 A"   23 A"   62 A'   24 A"   63 A'                 
  0.456   0.472   0.487   0.524   0.539   0.560   0.572   0.608
 64 A'   65 A'   25 A"   66 A'   26 A"   67 A'   27 A"   68 A'                 
  0.625   0.667   0.679   0.690   0.721   0.749   0.817   0.868
 69 A'   70 A'   28 A"   71 A'   72 A'   73 A'   74 A'   75 A'                 
  0.940   1.013   1.073   1.198   1.285   1.341   1.344   1.353
 76 A'   77 A'   29 A"   30 A"   31 A"   32 A"   78 A'   79 A'                 
  1.374   1.434   1.462   1.503   1.539   1.630   1.785   1.798
 80 A'   81 A'   33 A"   82 A'   83 A'   84 A'   85 A'   34 A"                 
  1.893   1.926   1.967   1.993   2.026   2.115   2.211   2.238
 86 A'   87 A'   35 A"   36 A"   88 A'   89 A'   90 A'   91 A'                 
  2.566   2.613   2.647   2.809   2.885   3.030   3.223   3.707
 92 A'   37 A"   93 A'   38 A"   94 A'   95 A'   96 A'   97 A'                 
  3.750   3.804   3.945   3.953   3.972   3.991   4.004   4.008
 39 A"   98 A'   40 A"   41 A"   99 A'   42 A"   43 A"  100 A'                 
  4.034   4.070   4.093   4.210   4.231   4.370   4.416   4.792
101 A'   44 A"  102 A'  103 A'  104 A'  105 A'  106 A'  107 A'                 
  5.991   6.037   6.088   6.271   6.368   6.550   6.691   7.528
 45 A"  108 A'  109 A'   46 A"  110 A'  111 A'  112 A'   47 A"                 
  7.568   7.673  23.450  24.141  27.840  28.333  28.368  28.384
113 A'  114 A'  115 A'  116 A'  117 A'   48 A"  118 A'  119 A'                 
 28.525  28.534  28.550  28.591  28.684  47.880  66.734 127.877
 49 A"  120 A'   50 A"  121 A'  122 A'  123 A'  124 A'   51 A"                 
127.905 127.932 151.638 289.725 289.763 289.8931020.6681901.800
125 A'  126 A'  127 A'   52 A"  128 A'  129 A'  130 A'  131 A'                 
 --------------------------------------------------------------

          Ground-State Mulliken Net Atomic Charges

     Atom                 Charge (a.u.)
  ----------------------------------------
      1 H                     0.215778
      2 F                    -0.050933
      3 I                     0.112876
      4 Br                   -0.016650
      5 C                    -0.178203
      6 C                    -0.082868
  ----------------------------------------
  Sum of atomic charges =     0.000000

 -----------------------------------------------------------------
                    Cartesian Multipole Moments
 -----------------------------------------------------------------
    Charge (ESU x 10^10)
                 0.0000
    Dipole Moment (Debye)
         X       0.6807      Y       0.1111      Z       0.0000
       Tot       0.6897
    Quadrupole Moments (Debye-Ang)
        XX     -62.7688     XY      -2.2095     YY     -61.2621
        XZ      -0.0000     YZ       0.0000     ZZ     -64.5224
    Octopole Moments (Debye-Ang^2)
       XXX     -16.9070    XXY       4.5499    XYY      -2.5664
       YYY     -23.4780    XXZ       0.0000    XYZ       0.0000
       YYZ       0.0000    XZZ      -9.1557    YZZ      -9.2373
       ZZZ       0.0000
    Hexadecapole Moments (Debye-Ang^3)
      XXXX   -1179.6229   XXXY     -34.2932   XXYY    -240.8215
      XYYY     -55.4840   YYYY    -331.4710   XXXZ       0.0000
      XXYZ       0.0000   XYYZ       0.0000   YYYZ       0.0000
      XXZZ    -218.2685   XYZZ     -11.9889   YYZZ     -71.7849
      XZZZ      -0.0000   YZZZ       0.0000   ZZZZ     -81.3026
 -----------------------------------------------------------------
 Calculating analytic gradient of the SCF energy
 Gradient of SCF Energy
            1           2           3           4           5           6
    1   0.0004253  -0.0005029  -0.0041775   0.0049784   0.0102256  -0.0109489
    2   0.0173766   0.0082909  -0.0103367  -0.0167952  -0.0067252   0.0081896
    3  -0.0000000  -0.0000000  -0.0000000  -0.0000000   0.0000000   0.0000000
 Max gradient component =       1.738E-02
 RMS gradient           =       7.955E-03
 Gradient time:  CPU 10.62 s  wall 2.76 s
 Geometry Optimization Parameters
   NAtoms,    NIC,     NZ,  NCons,   NDum,   NFix, NCnnct, MaxDiis
        6      37       0       0       0       0       0       0

 Cartesian Hessian Update
 Hessian Updated using BFGS Update


** GEOMETRY OPTIMIZATION IN DELOCALIZED INTERNAL COORDINATES **
   Searching for a Minimum

   Optimization Cycle:  12

                       Coordinates (Angstroms)
     ATOM                X               Y               Z
      1  H         0.7907086978   -1.9154120599    0.0000000000
      2  F        -1.7645075460   -1.8009590052    0.0000000000
      3  I         1.8893603287    0.4639780554    0.0000000000
      4  Br       -1.8968760692    0.8229611905    0.0000000000
      5  C         0.3862431265   -0.9365161177    0.0000000000
      6  C        -0.9324380337   -0.7520557553    0.0000000000
   Point Group: cs    Number of degrees of freedom:     9


   Energy is  -9670.329382291

 Hessian Updated using BFGS Update

  9 Hessian modes will be used to form the next step
  Hessian Eigenvalues:
     0.045960    0.146647    0.209302    0.250445    0.269451    0.383030
     0.465132    0.672059    1.012351

 Minimum Search - Taking Simple RFO Step
 Searching for Lamda that Minimizes Along All modes
 Value Taken    Lamda =  -0.00445356
 Step Taken.  Stepsize is  0.280121

                             Maximum     Tolerance    Cnvgd?
         Gradient           0.012685      0.000300      NO
         Displacement       0.254036      0.001200      NO
         Energy change     -0.006520      0.000001      NO


 New Cartesian Coordinates Obtained by Inverse Iteration

 Displacement from previous Coordinates is:  0.249622
 ----------------------------------------------------------------
             Standard Nuclear Orientation (Angstroms)
    I     Atom           X                Y                Z
 ----------------------------------------------------------------
    1      H       0.7714937599    -1.9765602652     0.0000000000
    2      F      -1.7526478202    -1.8214889879     0.0000000000
    3      I       1.8380299553     0.5313771982     0.0000000000
    4      Br     -1.8424114932     0.8683304750     0.0000000000
    5      C       0.3825253841    -0.9548919858     0.0000000000
    6      C      -0.9244992818    -0.7647701265     0.0000000000
 ----------------------------------------------------------------
 Molecular Point Group                 Cs    NOp =  2
 Largest Abelian Subgroup              Cs    NOp =  2
 Nuclear Repulsion Energy =   689.8332215609 hartrees
 There are       55 alpha and       55 beta electrons
 Applying Cartesian multipole field
    Component          Value
    ---------          -----
     (2,0,0)        1.00000E-11
     (0,2,0)        2.00000E-11
     (0,0,2)       -3.00000E-11
 Nucleus-field energy     =     0.0000000179 hartrees
 Requested basis set is 6-311++G(d,p)
 There are 66 shells and 183 basis functions
 A cutoff of  1.0D-11 yielded   1783 shell pairs
 There are     14373 function pairs (     16121 Cartesian)
 Smallest overlap matrix eigenvalue = 5.35E-05
 Guess MOs from SCF MO coefficient file

 -----------------------------------------------------------------------
  General SCF calculation program by
  Eric Jon Sundstrom, Paul Horn, Yuezhi Mao, Dmitri Zuev, Alec White,
  David Stuck, Shaama M.S., Shane Yost, Joonho Lee, David Small,
  Daniel Levine, Susi Lehtola, Hugh Burton, Evgeny Epifanovsky
 -----------------------------------------------------------------------
 Exchange:     0.2000 Hartree-Fock + 0.0800 Slater + 0.7200 B88
 Correlation:  0.1900 VWN1RPA + 0.8100 LYP
 Using SG-1 standard quadrature grid
 using 4 threads for integral computing
 -------------------------------------------------------
 OpenMP Integral computing Module                
 Release: version 2.0, May 2017, Q-Chem Inc. Pleasanton 
 -------------------------------------------------------
 -------------------------------------------------------
 OpenMP BLAS3 based DFT computing Module                
 Release: version 1.0, May 2013, Q-Chem Inc. Pittsburgh 
 -------------------------------------------------------
 A restricted SCF calculation will be
 performed using DIIS
 SCF converges when DIIS error is below 1.0e-08
 ---------------------------------------
  Cycle       Energy         DIIS error
 ---------------------------------------
    1   -9670.3294455293      5.42e-04  
    2   -9670.3309638170      2.10e-04  
    3   -9670.3308878947      2.54e-04  
    4   -9670.3311573781      5.40e-05  
    5   -9670.3311688686      1.37e-05  
    6   -9670.3311695531      6.50e-06  
    7   -9670.3311697194      9.55e-07  
    8   -9670.3311697232      5.26e-07  
    9   -9670.3311697240      8.70e-08  
   10   -9670.3311697237      4.48e-08  
   11   -9670.3311697239      7.02e-09  Convergence criterion met
 ---------------------------------------
 SCF time:   CPU 34.01s  wall 9.00s 
 SCF   energy in the final basis set =    -9670.3311697239
 Total energy in the final basis set =    -9670.3311697239

 --------------------------------------------------------------
             Orbital Energies (a.u.) and Symmetries
 --------------------------------------------------------------

 Alpha MOs, Restricted
 -- Occupied --                  
******* -482.86 -176.32 -165.72 -165.72 -165.72  -62.52  -56.34
  1 A'    2 A'    3 A'    4 A'    1 A"    5 A'    6 A'    7 A'                 
-56.332 -56.332 -35.816 -31.309 -31.303 -31.302 -24.728 -22.959
  2 A"    8 A'    9 A'   10 A'    3 A"   11 A'   12 A'   13 A'                 
-22.958 -22.958 -22.953 -22.953 -10.331 -10.240  -8.724  -6.556
  4 A"   14 A'   15 A'    5 A"   16 A'   17 A'   18 A'   19 A'                 
 -6.543  -6.542  -6.365  -4.778  -4.762  -4.762  -2.667  -2.663
  6 A"   20 A'   21 A'   22 A'    7 A"   23 A'   24 A'    8 A"                 
 -2.663  -2.652  -2.652  -2.044  -2.038  -2.038  -2.025  -2.025
 25 A'   26 A'    9 A"   27 A'   10 A"   28 A'   11 A"   29 A'                 
 -1.270  -0.863  -0.790  -0.680  -0.607  -0.545  -0.509  -0.508
 30 A'   31 A'   32 A'   33 A'   34 A'   35 A'   36 A'   12 A"                 
 -0.414  -0.401  -0.364  -0.327  -0.315  -0.281  -0.258
 37 A'   38 A'   13 A"   39 A'   14 A"   40 A'   15 A"                         
 -- Virtual --                   
 -0.059  -0.033  -0.030   0.008   0.020   0.043   0.053   0.054
 41 A'   16 A"   42 A'   43 A'   44 A'   45 A'   46 A'   17 A"                 
  0.071   0.079   0.094   0.105   0.110   0.118   0.133   0.147
 47 A'   18 A"   48 A'   49 A'   19 A"   50 A'   51 A'   52 A'                 
  0.165   0.185   0.230   0.233   0.261   0.274   0.303   0.322
 53 A'   54 A'   55 A'   20 A"   56 A'   21 A"   57 A'   58 A'                 
  0.356   0.365   0.381   0.391   0.400   0.403   0.417   0.422
 59 A'   60 A'   61 A'   22 A"   23 A"   62 A'   63 A'   24 A"                 
  0.455   0.482   0.485   0.522   0.539   0.561   0.572   0.604
 64 A'   65 A'   25 A"   66 A'   26 A"   67 A'   27 A"   68 A'                 
  0.618   0.658   0.678   0.695   0.716   0.746   0.811   0.871
 69 A'   70 A'   28 A"   71 A'   72 A'   73 A'   74 A'   75 A'                 
  0.933   1.002   1.073   1.192   1.281   1.339   1.340   1.342
 76 A'   77 A'   29 A"   30 A"   31 A"   78 A'   32 A"   79 A'                 
  1.378   1.436   1.460   1.497   1.537   1.631   1.779   1.798
 80 A'   81 A'   33 A"   82 A'   83 A'   84 A'   85 A'   34 A"                 
  1.880   1.920   1.954   1.993   2.022   2.110   2.205   2.240
 86 A'   87 A'   35 A"   36 A"   88 A'   89 A'   90 A'   91 A'                 
  2.545   2.613   2.623   2.809   2.879   3.035   3.222   3.680
 92 A'   37 A"   93 A'   38 A"   94 A'   95 A'   96 A'   97 A'                 
  3.749   3.791   3.943   3.954   3.972   3.990   4.001   4.008
 39 A"   98 A'   40 A"   41 A"   99 A'   42 A"   43 A"  100 A'                 
  4.036   4.066   4.086   4.203   4.232   4.370   4.407   4.788
101 A'   44 A"  102 A'  103 A'  104 A'  105 A'  106 A'  107 A'                 
  5.990   6.037   6.081   6.270   6.367   6.544   6.681   7.529
 45 A"  108 A'  109 A'   46 A"  110 A'  111 A'  112 A'   47 A"                 
  7.570   7.668  23.414  24.169  27.835  28.332  28.368  28.381
113 A'  114 A'  115 A'  116 A'  117 A'   48 A"  118 A'  119 A'                 
 28.525  28.536  28.548  28.586  28.682  47.871  66.732 127.877
 49 A"  120 A'   50 A"  121 A'  122 A'  123 A'  124 A'   51 A"                 
127.904 127.930 151.633 289.725 289.764 289.8891020.6561901.795
125 A'  126 A'  127 A'   52 A"  128 A'  129 A'  130 A'  131 A'                 

 Beta MOs, Restricted
 -- Occupied --                  
******* -482.86 -176.32 -165.72 -165.72 -165.72  -62.52  -56.34
  1 A'    2 A'    3 A'    4 A'    1 A"    5 A'    6 A'    7 A'                 
-56.332 -56.332 -35.816 -31.309 -31.303 -31.302 -24.728 -22.959
  2 A"    8 A'    9 A'   10 A'    3 A"   11 A'   12 A'   13 A'                 
-22.958 -22.958 -22.953 -22.953 -10.331 -10.240  -8.724  -6.556
  4 A"   14 A'   15 A'    5 A"   16 A'   17 A'   18 A'   19 A'                 
 -6.543  -6.542  -6.365  -4.778  -4.762  -4.762  -2.667  -2.663
  6 A"   20 A'   21 A'   22 A'    7 A"   23 A'   24 A'    8 A"                 
 -2.663  -2.652  -2.652  -2.044  -2.038  -2.038  -2.025  -2.025
 25 A'   26 A'    9 A"   27 A'   10 A"   28 A'   11 A"   29 A'                 
 -1.270  -0.863  -0.790  -0.680  -0.607  -0.545  -0.509  -0.508
 30 A'   31 A'   32 A'   33 A'   34 A'   35 A'   36 A'   12 A"                 
 -0.414  -0.401  -0.364  -0.327  -0.315  -0.281  -0.258
 37 A'   38 A'   13 A"   39 A'   14 A"   40 A'   15 A"                         
 -- Virtual --                   
 -0.059  -0.033  -0.030   0.008   0.020   0.043   0.053   0.054
 41 A'   16 A"   42 A'   43 A'   44 A'   45 A'   46 A'   17 A"                 
  0.071   0.079   0.094   0.105   0.110   0.118   0.133   0.147
 47 A'   18 A"   48 A'   49 A'   19 A"   50 A'   51 A'   52 A'                 
  0.165   0.185   0.230   0.233   0.261   0.274   0.303   0.322
 53 A'   54 A'   55 A'   20 A"   56 A'   21 A"   57 A'   58 A'                 
  0.356   0.365   0.381   0.391   0.400   0.403   0.417   0.422
 59 A'   60 A'   61 A'   22 A"   23 A"   62 A'   63 A'   24 A"                 
  0.455   0.482   0.485   0.522   0.539   0.561   0.572   0.604
 64 A'   65 A'   25 A"   66 A'   26 A"   67 A'   27 A"   68 A'                 
  0.618   0.658   0.678   0.695   0.716   0.746   0.811   0.871
 69 A'   70 A'   28 A"   71 A'   72 A'   73 A'   74 A'   75 A'                 
  0.933   1.002   1.073   1.192   1.281   1.339   1.340   1.342
 76 A'   77 A'   29 A"   30 A"   31 A"   78 A'   32 A"   79 A'                 
  1.378   1.436   1.460   1.497   1.537   1.631   1.779   1.798
 80 A'   81 A'   33 A"   82 A'   83 A'   84 A'   85 A'   34 A"                 
  1.880   1.920   1.954   1.993   2.022   2.110   2.205   2.240
 86 A'   87 A'   35 A"   36 A"   88 A'   89 A'   90 A'   91 A'                 
  2.545   2.613   2.623   2.809   2.879   3.035   3.222   3.680
 92 A'   37 A"   93 A'   38 A"   94 A'   95 A'   96 A'   97 A'                 
  3.749   3.791   3.943   3.954   3.972   3.990   4.001   4.008
 39 A"   98 A'   40 A"   41 A"   99 A'   42 A"   43 A"  100 A'                 
  4.036   4.066   4.086   4.203   4.232   4.370   4.407   4.788
101 A'   44 A"  102 A'  103 A'  104 A'  105 A'  106 A'  107 A'                 
  5.990   6.037   6.081   6.270   6.367   6.544   6.681   7.529
 45 A"  108 A'  109 A'   46 A"  110 A'  111 A'  112 A'   47 A"                 
  7.570   7.668  23.414  24.169  27.835  28.332  28.368  28.381
113 A'  114 A'  115 A'  116 A'  117 A'   48 A"  118 A'  119 A'                 
 28.525  28.536  28.548  28.586  28.682  47.871  66.732 127.877
 49 A"  120 A'   50 A"  121 A'  122 A'  123 A'  124 A'   51 A"                 
127.904 127.930 151.633 289.725 289.764 289.8891020.6561901.795
125 A'  126 A'  127 A'   52 A"  128 A'  129 A'  130 A'  131 A'                 
 --------------------------------------------------------------

          Ground-State Mulliken Net Atomic Charges

     Atom                 Charge (a.u.)
  ----------------------------------------
      1 H                     0.209482
      2 F                    -0.056135
      3 I                     0.108341
      4 Br                   -0.020708
      5 C                    -0.180796
      6 C                    -0.060183
  ----------------------------------------
  Sum of atomic charges =     0.000000

 -----------------------------------------------------------------
                    Cartesian Multipole Moments
 -----------------------------------------------------------------
    Charge (ESU x 10^10)
                 0.0000
    Dipole Moment (Debye)
         X       0.7097      Y       0.1078      Z      -0.0000
       Tot       0.7178
    Quadrupole Moments (Debye-Ang)
        XX     -63.3229     XY      -2.0753     YY     -60.7493
        XZ       0.0000     YZ       0.0000     ZZ     -64.6293
    Octopole Moments (Debye-Ang^2)
       XXX     -15.9810    XXY       1.8283    XYY      -1.5972
       YYY     -30.0090    XXZ      -0.0000    XYZ       0.0000
       YYZ      -0.0000    XZZ      -8.7179    YZZ     -11.6833
       ZZZ      -0.0000
    Hexadecapole Moments (Debye-Ang^3)
      XXXX   -1134.0931   XXXY     -39.8393   XXYY    -234.4357
      XYYY     -61.5629   YYYY    -351.6229   XXXZ       0.0000
      XXYZ       0.0000   XYYZ       0.0000   YYYZ       0.0000
      XXZZ    -209.1214   XYZZ     -14.1499   YYZZ     -76.0349
      XZZZ       0.0000   YZZZ       0.0000   ZZZZ     -81.5617
 -----------------------------------------------------------------
 Calculating analytic gradient of the SCF energy
 Gradient of SCF Energy
            1           2           3           4           5           6
    1   0.0036684   0.0014182   0.0001740   0.0035777  -0.0125308   0.0036925
    2  -0.0069427  -0.0002279   0.0011974  -0.0031785   0.0066349   0.0025168
    3  -0.0000000  -0.0000000  -0.0000000   0.0000000   0.0000000   0.0000000
 Max gradient component =       1.253E-02
 RMS gradient           =       4.144E-03
 Gradient time:  CPU 10.60 s  wall 2.76 s
 Geometry Optimization Parameters
   NAtoms,    NIC,     NZ,  NCons,   NDum,   NFix, NCnnct, MaxDiis
        6      37       0       0       0       0       0       0

 Cartesian Hessian Update
 Hessian Updated using BFGS Update


** GEOMETRY OPTIMIZATION IN DELOCALIZED INTERNAL COORDINATES **
   Searching for a Minimum

   Optimization Cycle:  13

                       Coordinates (Angstroms)
     ATOM                X               Y               Z
      1  H         0.7714937599   -1.9765602652    0.0000000000
      2  F        -1.7526478202   -1.8214889879    0.0000000000
      3  I         1.8380299553    0.5313771982    0.0000000000
      4  Br       -1.8424114932    0.8683304750    0.0000000000
      5  C         0.3825253841   -0.9548919858    0.0000000000
      6  C        -0.9244992818   -0.7647701265    0.0000000000
   Point Group: cs    Number of degrees of freedom:     9


   Energy is  -9670.331169724

 Hessian Updated using BFGS Update

  9 Hessian modes will be used to form the next step
  Hessian Eigenvalues:
     0.048638    0.147683    0.213811    0.252743    0.307710    0.383668
     0.467153    0.686748    1.004631

 Minimum Search - Taking Simple RFO Step
 Searching for Lamda that Minimizes Along All modes
 Value Taken    Lamda =  -0.00038565
 Step Taken.  Stepsize is  0.032899

                             Maximum     Tolerance    Cnvgd?
         Gradient           0.006747      0.000300      NO
         Displacement       0.017436      0.001200      NO
         Energy change     -0.001787      0.000001      NO


 New Cartesian Coordinates Obtained by Inverse Iteration

 Displacement from previous Coordinates is:  0.054345
 ----------------------------------------------------------------
             Standard Nuclear Orientation (Angstroms)
    I     Atom           X                Y                Z
 ----------------------------------------------------------------
    1      H       0.7629418470    -1.9684130856     0.0000000000
    2      F      -1.7496355177    -1.8228307481     0.0000000000
    3      I       1.8546974141     0.5239326026     0.0000000000
    4      Br     -1.8588650742     0.8643539023     0.0000000000
    5      C       0.3891804860    -0.9528749976     0.0000000000
    6      C      -0.9258286511    -0.7621713658     0.0000000000
 ----------------------------------------------------------------
 Molecular Point Group                 Cs    NOp =  2
 Largest Abelian Subgroup              Cs    NOp =  2
 Nuclear Repulsion Energy =   686.8696621360 hartrees
 There are       55 alpha and       55 beta electrons
 Applying Cartesian multipole field
    Component          Value
    ---------          -----
     (2,0,0)        1.00000E-11
     (0,2,0)        2.00000E-11
     (0,0,2)       -3.00000E-11
 Nucleus-field energy     =     0.0000000180 hartrees
 Requested basis set is 6-311++G(d,p)
 There are 66 shells and 183 basis functions
 A cutoff of  1.0D-11 yielded   1783 shell pairs
 There are     14373 function pairs (     16121 Cartesian)
 Smallest overlap matrix eigenvalue = 5.44E-05
 Guess MOs from SCF MO coefficient file

 -----------------------------------------------------------------------
  General SCF calculation program by
  Eric Jon Sundstrom, Paul Horn, Yuezhi Mao, Dmitri Zuev, Alec White,
  David Stuck, Shaama M.S., Shane Yost, Joonho Lee, David Small,
  Daniel Levine, Susi Lehtola, Hugh Burton, Evgeny Epifanovsky
 -----------------------------------------------------------------------
 Exchange:     0.2000 Hartree-Fock + 0.0800 Slater + 0.7200 B88
 Correlation:  0.1900 VWN1RPA + 0.8100 LYP
 Using SG-1 standard quadrature grid
 using 4 threads for integral computing
 -------------------------------------------------------
 OpenMP Integral computing Module                
 Release: version 2.0, May 2017, Q-Chem Inc. Pleasanton 
 -------------------------------------------------------
 -------------------------------------------------------
 OpenMP BLAS3 based DFT computing Module                
 Release: version 1.0, May 2013, Q-Chem Inc. Pittsburgh 
 -------------------------------------------------------
 A restricted SCF calculation will be
 performed using DIIS
 SCF converges when DIIS error is below 1.0e-08
 ---------------------------------------
  Cycle       Energy         DIIS error
 ---------------------------------------
    1   -9670.3312659059      1.45e-04  
    2   -9670.3313597451      5.24e-05  
    3   -9670.3313527889      6.59e-05  
    4   -9670.3313705471      1.23e-05  
    5   -9670.3313711414      3.63e-06  
    6   -9670.3313711893      1.46e-06  
    7   -9670.3313711980      2.41e-07  
    8   -9670.3313711980      5.88e-08  
    9   -9670.3313711982      1.41e-08  
   10   -9670.3313711982      3.35e-09  Convergence criterion met
 ---------------------------------------
 SCF time:   CPU 30.91s  wall 9.00s 
 SCF   energy in the final basis set =    -9670.3313711982
 Total energy in the final basis set =    -9670.3313711982

 --------------------------------------------------------------
             Orbital Energies (a.u.) and Symmetries
 --------------------------------------------------------------

 Alpha MOs, Restricted
 -- Occupied --                  
******* -482.86 -176.32 -165.72 -165.72 -165.72  -62.52  -56.34
  1 A'    2 A'    3 A'    4 A'    1 A"    5 A'    6 A'    7 A'                 
-56.332 -56.332 -35.816 -31.309 -31.303 -31.303 -24.728 -22.960
  2 A"    8 A'    9 A'   10 A'    3 A"   11 A'   12 A'   13 A'                 
-22.958 -22.958 -22.954 -22.954 -10.332 -10.241  -8.725  -6.557
  4 A"   14 A'   15 A'    5 A"   16 A'   17 A'   18 A'   19 A'                 
 -6.543  -6.542  -6.365  -4.778  -4.763  -4.762  -2.667  -2.664
  6 A"   20 A'   21 A'   22 A'    7 A"   23 A'   24 A'    8 A"                 
 -2.663  -2.652  -2.652  -2.044  -2.039  -2.038  -2.026  -2.025
 25 A'   26 A'    9 A"   27 A'   10 A"   28 A'   11 A"   29 A'                 
 -1.270  -0.862  -0.790  -0.680  -0.607  -0.545  -0.510  -0.507
 30 A'   31 A'   32 A'   33 A'   34 A'   35 A'   36 A'   12 A"                 
 -0.414  -0.402  -0.363  -0.327  -0.315  -0.282  -0.258
 37 A'   38 A'   13 A"   39 A'   14 A"   40 A'   15 A"                         
 -- Virtual --                   
 -0.059  -0.035  -0.030   0.007   0.021   0.043   0.053   0.054
 41 A'   16 A"   42 A'   43 A'   44 A'   45 A'   46 A'   17 A"                 
  0.071   0.079   0.094   0.106   0.111   0.118   0.133   0.147
 47 A'   18 A"   48 A'   49 A'   19 A"   50 A'   51 A'   52 A'                 
  0.165   0.185   0.228   0.233   0.261   0.274   0.303   0.323
 53 A'   54 A'   55 A'   20 A"   56 A'   21 A"   57 A'   58 A'                 
  0.357   0.364   0.381   0.391   0.400   0.403   0.417   0.421
 59 A'   60 A'   61 A'   22 A"   23 A"   62 A'   63 A'   24 A"                 
  0.455   0.478   0.484   0.524   0.539   0.561   0.572   0.604
 64 A'   65 A'   25 A"   66 A'   26 A"   67 A'   27 A"   68 A'                 
  0.618   0.656   0.678   0.692   0.716   0.745   0.810   0.868
 69 A'   70 A'   28 A"   71 A'   72 A'   73 A'   74 A'   75 A'                 
  0.932   1.004   1.073   1.191   1.280   1.339   1.339   1.342
 76 A'   77 A'   29 A"   30 A"   31 A"   78 A'   32 A"   79 A'                 
  1.377   1.437   1.459   1.500   1.534   1.632   1.776   1.801
 80 A'   81 A'   33 A"   82 A'   83 A'   84 A'   85 A'   34 A"                 
  1.878   1.920   1.952   1.992   2.022   2.108   2.201   2.243
 86 A'   87 A'   35 A"   36 A"   88 A'   89 A'   90 A'   91 A'                 
  2.547   2.612   2.622   2.808   2.879   3.035   3.218   3.690
 92 A'   37 A"   93 A'   38 A"   94 A'   95 A'   96 A'   97 A'                 
  3.749   3.793   3.942   3.954   3.972   3.989   4.000   4.007
 39 A"   98 A'   40 A"   41 A"   99 A'   42 A"   43 A"  100 A'                 
  4.034   4.065   4.086   4.201   4.231   4.370   4.407   4.787
101 A'   44 A"  102 A'  103 A'  104 A'  105 A'  106 A'  107 A'                 
  5.990   6.036   6.082   6.270   6.367   6.541   6.680   7.529
 45 A"  108 A'  109 A'   46 A"  110 A'  111 A'  112 A'   47 A"                 
  7.568   7.668  23.425  24.140  27.834  28.332  28.367  28.381
113 A'  114 A'  115 A'  116 A'  117 A'   48 A"  118 A'  119 A'                 
 28.525  28.535  28.547  28.586  28.681  47.870  66.731 127.876
 49 A"  120 A'   50 A"  121 A'  122 A'  123 A'  124 A'   51 A"                 
127.904 127.930 151.633 289.724 289.762 289.8891020.6551901.795
125 A'  126 A'  127 A'   52 A"  128 A'  129 A'  130 A'  131 A'                 

 Beta MOs, Restricted
 -- Occupied --                  
******* -482.86 -176.32 -165.72 -165.72 -165.72  -62.52  -56.34
  1 A'    2 A'    3 A'    4 A'    1 A"    5 A'    6 A'    7 A'                 
-56.332 -56.332 -35.816 -31.309 -31.303 -31.303 -24.728 -22.960
  2 A"    8 A'    9 A'   10 A'    3 A"   11 A'   12 A'   13 A'                 
-22.958 -22.958 -22.954 -22.954 -10.332 -10.241  -8.725  -6.557
  4 A"   14 A'   15 A'    5 A"   16 A'   17 A'   18 A'   19 A'                 
 -6.543  -6.542  -6.365  -4.778  -4.763  -4.762  -2.667  -2.664
  6 A"   20 A'   21 A'   22 A'    7 A"   23 A'   24 A'    8 A"                 
 -2.663  -2.652  -2.652  -2.044  -2.039  -2.038  -2.026  -2.025
 25 A'   26 A'    9 A"   27 A'   10 A"   28 A'   11 A"   29 A'                 
 -1.270  -0.862  -0.790  -0.680  -0.607  -0.545  -0.510  -0.507
 30 A'   31 A'   32 A'   33 A'   34 A'   35 A'   36 A'   12 A"                 
 -0.414  -0.402  -0.363  -0.327  -0.315  -0.282  -0.258
 37 A'   38 A'   13 A"   39 A'   14 A"   40 A'   15 A"                         
 -- Virtual --                   
 -0.059  -0.035  -0.030   0.007   0.021   0.043   0.053   0.054
 41 A'   16 A"   42 A'   43 A'   44 A'   45 A'   46 A'   17 A"                 
  0.071   0.079   0.094   0.106   0.111   0.118   0.133   0.147
 47 A'   18 A"   48 A'   49 A'   19 A"   50 A'   51 A'   52 A'                 
  0.165   0.185   0.228   0.233   0.261   0.274   0.303   0.323
 53 A'   54 A'   55 A'   20 A"   56 A'   21 A"   57 A'   58 A'                 
  0.357   0.364   0.381   0.391   0.400   0.403   0.417   0.421
 59 A'   60 A'   61 A'   22 A"   23 A"   62 A'   63 A'   24 A"                 
  0.455   0.478   0.484   0.524   0.539   0.561   0.572   0.604
 64 A'   65 A'   25 A"   66 A'   26 A"   67 A'   27 A"   68 A'                 
  0.618   0.656   0.678   0.692   0.716   0.745   0.810   0.868
 69 A'   70 A'   28 A"   71 A'   72 A'   73 A'   74 A'   75 A'                 
  0.932   1.004   1.073   1.191   1.280   1.339   1.339   1.342
 76 A'   77 A'   29 A"   30 A"   31 A"   78 A'   32 A"   79 A'                 
  1.377   1.437   1.459   1.500   1.534   1.632   1.776   1.801
 80 A'   81 A'   33 A"   82 A'   83 A'   84 A'   85 A'   34 A"                 
  1.878   1.920   1.952   1.992   2.022   2.108   2.201   2.243
 86 A'   87 A'   35 A"   36 A"   88 A'   89 A'   90 A'   91 A'                 
  2.547   2.612   2.622   2.808   2.879   3.035   3.218   3.690
 92 A'   37 A"   93 A'   38 A"   94 A'   95 A'   96 A'   97 A'                 
  3.749   3.793   3.942   3.954   3.972   3.989   4.000   4.007
 39 A"   98 A'   40 A"   41 A"   99 A'   42 A"   43 A"  100 A'                 
  4.034   4.065   4.086   4.201   4.231   4.370   4.407   4.787
101 A'   44 A"  102 A'  103 A'  104 A'  105 A'  106 A'  107 A'                 
  5.990   6.036   6.082   6.270   6.367   6.541   6.680   7.529
 45 A"  108 A'  109 A'   46 A"  110 A'  111 A'  112 A'   47 A"                 
  7.568   7.668  23.425  24.140  27.834  28.332  28.367  28.381
113 A'  114 A'  115 A'  116 A'  117 A'   48 A"  118 A'  119 A'                 
 28.525  28.535  28.547  28.586  28.681  47.870  66.731 127.876
 49 A"  120 A'   50 A"  121 A'  122 A'  123 A'  124 A'   51 A"                 
127.904 127.930 151.633 289.724 289.762 289.8891020.6551901.795
125 A'  126 A'  127 A'   52 A"  128 A'  129 A'  130 A'  131 A'                 
 --------------------------------------------------------------

          Ground-State Mulliken Net Atomic Charges

     Atom                 Charge (a.u.)
  ----------------------------------------
      1 H                     0.209314
      2 F                    -0.055111
      3 I                     0.109132
      4 Br                   -0.020714
      5 C                    -0.183325
      6 C                    -0.059296
  ----------------------------------------
  Sum of atomic charges =     0.000000

 -----------------------------------------------------------------
                    Cartesian Multipole Moments
 -----------------------------------------------------------------
    Charge (ESU x 10^10)
                 0.0000
    Dipole Moment (Debye)
         X       0.7015      Y       0.1205      Z      -0.0000
       Tot       0.7118
    Quadrupole Moments (Debye-Ang)
        XX     -63.2058     XY      -2.0618     YY     -60.8222
        XZ       0.0000     YZ       0.0000     ZZ     -64.6432
    Octopole Moments (Debye-Ang^2)
       XXX     -16.5449    XXY       2.3062    XYY      -1.9187
       YYY     -29.3119    XXZ      -0.0000    XYZ      -0.0000
       YYZ      -0.0000    XZZ      -8.9121    YZZ     -11.4062
       ZZZ      -0.0000
    Hexadecapole Moments (Debye-Ang^3)
      XXXX   -1148.8264   XXXY     -38.9419   XXYY    -236.7728
      XYYY     -60.6289   YYYY    -349.8182   XXXZ       0.0000
      XXYZ      -0.0000   XYYZ       0.0000   YYYZ       0.0000
      XXZZ    -211.9559   XYZZ     -13.8574   YYZZ     -75.6344
      XZZZ       0.0000   YZZZ       0.0000   ZZZZ     -81.5987
 -----------------------------------------------------------------
 Calculating analytic gradient of the SCF energy
 Gradient of SCF Energy
            1           2           3           4           5           6
    1   0.0003882   0.0008937   0.0012140   0.0020199  -0.0006620  -0.0038538
    2  -0.0002623  -0.0003407   0.0013840  -0.0025127  -0.0012495   0.0029812
    3   0.0000000   0.0000000   0.0000000   0.0000000  -0.0000000  -0.0000000
 Max gradient component =       3.854E-03
 RMS gradient           =       1.503E-03
 Gradient time:  CPU 10.62 s  wall 2.77 s
 Geometry Optimization Parameters
   NAtoms,    NIC,     NZ,  NCons,   NDum,   NFix, NCnnct, MaxDiis
        6      37       0       0       0       0       0       0

 Cartesian Hessian Update
 Hessian Updated using BFGS Update


** GEOMETRY OPTIMIZATION IN DELOCALIZED INTERNAL COORDINATES **
   Searching for a Minimum

   Optimization Cycle:  14

                       Coordinates (Angstroms)
     ATOM                X               Y               Z
      1  H         0.7629418470   -1.9684130856    0.0000000000
      2  F        -1.7496355177   -1.8228307481    0.0000000000
      3  I         1.8546974141    0.5239326026    0.0000000000
      4  Br       -1.8588650742    0.8643539023    0.0000000000
      5  C         0.3891804860   -0.9528749976    0.0000000000
      6  C        -0.9258286511   -0.7621713658    0.0000000000
   Point Group: cs    Number of degrees of freedom:     9


   Energy is  -9670.331371198

 Hessian Updated using BFGS Update

  9 Hessian modes will be used to form the next step
  Hessian Eigenvalues:
     0.048481    0.145685    0.211215    0.253682    0.287436    0.392994
     0.485670    0.673182    1.008436

 Minimum Search - Taking Simple RFO Step
 Searching for Lamda that Minimizes Along All modes
 Value Taken    Lamda =  -0.00002312
 Step Taken.  Stepsize is  0.007660

                             Maximum     Tolerance    Cnvgd?
         Gradient           0.002035      0.000300      NO
         Displacement       0.004959      0.001200      NO
         Energy change     -0.000201      0.000001      NO


 New Cartesian Coordinates Obtained by Inverse Iteration

 Displacement from previous Coordinates is:  0.008697
 ----------------------------------------------------------------
             Standard Nuclear Orientation (Angstroms)
    I     Atom           X                Y                Z
 ----------------------------------------------------------------
    1      H       0.7618259659    -1.9674354701     0.0000000000
    2      F      -1.7497648062    -1.8222729138     0.0000000000
    3      I       1.8565987571     0.5225981385     0.0000000000
    4      Br     -1.8619139275     0.8636403989     0.0000000000
    5      C       0.3899730793    -0.9523642395     0.0000000000
    6      C      -0.9242285644    -0.7621696063     0.0000000000
 ----------------------------------------------------------------
 Molecular Point Group                 Cs    NOp =  2
 Largest Abelian Subgroup              Cs    NOp =  2
 Nuclear Repulsion Energy =   686.4822955530 hartrees
 There are       55 alpha and       55 beta electrons
 Applying Cartesian multipole field
    Component          Value
    ---------          -----
     (2,0,0)        1.00000E-11
     (0,2,0)        2.00000E-11
     (0,0,2)       -3.00000E-11
 Nucleus-field energy     =     0.0000000180 hartrees
 Requested basis set is 6-311++G(d,p)
 There are 66 shells and 183 basis functions
 A cutoff of  1.0D-11 yielded   1783 shell pairs
 There are     14373 function pairs (     16121 Cartesian)
 Smallest overlap matrix eigenvalue = 5.38E-05
 Guess MOs from SCF MO coefficient file

 -----------------------------------------------------------------------
  General SCF calculation program by
  Eric Jon Sundstrom, Paul Horn, Yuezhi Mao, Dmitri Zuev, Alec White,
  David Stuck, Shaama M.S., Shane Yost, Joonho Lee, David Small,
  Daniel Levine, Susi Lehtola, Hugh Burton, Evgeny Epifanovsky
 -----------------------------------------------------------------------
 Exchange:     0.2000 Hartree-Fock + 0.0800 Slater + 0.7200 B88
 Correlation:  0.1900 VWN1RPA + 0.8100 LYP
 Using SG-1 standard quadrature grid
 using 4 threads for integral computing
 -------------------------------------------------------
 OpenMP Integral computing Module                
 Release: version 2.0, May 2017, Q-Chem Inc. Pleasanton 
 -------------------------------------------------------
 -------------------------------------------------------
 OpenMP BLAS3 based DFT computing Module                
 Release: version 1.0, May 2013, Q-Chem Inc. Pittsburgh 
 -------------------------------------------------------
 A restricted SCF calculation will be
 performed using DIIS
 SCF converges when DIIS error is below 1.0e-08
 ---------------------------------------
  Cycle       Energy         DIIS error
 ---------------------------------------
    1   -9670.3313845290      2.72e-05  
    2   -9670.3313885483      1.34e-05  
    3   -9670.3313881399      1.65e-05  
    4   -9670.3313892545      2.14e-06  
    5   -9670.3313892750      5.88e-07  
    6   -9670.3313892760      2.44e-07  
    7   -9670.3313892763      7.86e-08  
    8   -9670.3313892763      1.74e-08  
    9   -9670.3313892763      8.49e-09  Convergence criterion met
 ---------------------------------------
 SCF time:   CPU 27.79s  wall 8.00s 
 SCF   energy in the final basis set =    -9670.3313892763
 Total energy in the final basis set =    -9670.3313892763

 --------------------------------------------------------------
             Orbital Energies (a.u.) and Symmetries
 --------------------------------------------------------------

 Alpha MOs, Restricted
 -- Occupied --                  
******* -482.86 -176.32 -165.72 -165.72 -165.72  -62.52  -56.34
  1 A'    2 A'    3 A'    4 A'    1 A"    5 A'    6 A'    7 A'                 
-56.332 -56.332 -35.816 -31.309 -31.303 -31.303 -24.728 -22.960
  2 A"    8 A'    9 A'   10 A'    3 A"   11 A'   12 A'   13 A'                 
-22.958 -22.958 -22.954 -22.954 -10.332 -10.241  -8.724  -6.556
  4 A"   14 A'   15 A'    5 A"   16 A'   17 A'   18 A'   19 A'                 
 -6.543  -6.542  -6.365  -4.778  -4.763  -4.762  -2.667  -2.664
  6 A"   20 A'   21 A'   22 A'    7 A"   23 A'   24 A'    8 A"                 
 -2.663  -2.652  -2.652  -2.044  -2.039  -2.039  -2.026  -2.026
 25 A'   26 A'    9 A"   27 A'   10 A"   28 A'   11 A"   29 A'                 
 -1.270  -0.862  -0.790  -0.680  -0.607  -0.545  -0.510  -0.507
 30 A'   31 A'   32 A'   33 A'   34 A'   35 A'   36 A'   12 A"                 
 -0.413  -0.402  -0.363  -0.327  -0.315  -0.282  -0.258
 37 A'   38 A'   13 A"   39 A'   14 A"   40 A'   15 A"                         
 -- Virtual --                   
 -0.059  -0.035  -0.030   0.007   0.021   0.043   0.053   0.054
 41 A'   16 A"   42 A'   43 A'   44 A'   45 A'   46 A'   17 A"                 
  0.071   0.079   0.094   0.106   0.111   0.118   0.133   0.147
 47 A'   18 A"   48 A'   49 A'   19 A"   50 A'   51 A'   52 A'                 
  0.165   0.185   0.228   0.233   0.261   0.274   0.303   0.323
 53 A'   54 A'   55 A'   20 A"   56 A'   21 A"   57 A'   58 A'                 
  0.357   0.364   0.381   0.391   0.400   0.403   0.417   0.421
 59 A'   60 A'   61 A'   22 A"   23 A"   62 A'   63 A'   24 A"                 
  0.455   0.478   0.484   0.525   0.539   0.561   0.572   0.603
 64 A'   65 A'   25 A"   66 A'   26 A"   67 A'   27 A"   68 A'                 
  0.618   0.656   0.678   0.692   0.716   0.745   0.811   0.868
 69 A'   70 A'   28 A"   71 A'   72 A'   73 A'   74 A'   75 A'                 
  0.932   1.005   1.073   1.191   1.280   1.339   1.339   1.343
 76 A'   77 A'   29 A"   30 A"   31 A"   32 A"   78 A'   79 A'                 
  1.377   1.437   1.459   1.500   1.534   1.633   1.776   1.802
 80 A'   81 A'   33 A"   82 A'   83 A'   84 A'   85 A'   34 A"                 
  1.878   1.920   1.952   1.993   2.022   2.108   2.202   2.244
 86 A'   87 A'   35 A"   36 A"   88 A'   89 A'   90 A'   91 A'                 
  2.547   2.612   2.623   2.808   2.879   3.035   3.218   3.691
 92 A'   37 A"   93 A'   38 A"   94 A'   95 A'   96 A'   97 A'                 
  3.749   3.793   3.942   3.953   3.972   3.989   4.000   4.007
 39 A"   98 A'   40 A"   41 A"   99 A'   42 A"   43 A"  100 A'                 
  4.033   4.065   4.086   4.201   4.231   4.370   4.407   4.787
101 A'   44 A"  102 A'  103 A'  104 A'  105 A'  106 A'  107 A'                 
  5.990   6.036   6.082   6.270   6.367   6.541   6.680   7.529
 45 A"  108 A'  109 A'   46 A"  110 A'  111 A'  112 A'   47 A"                 
  7.568   7.668  23.425  24.144  27.834  28.332  28.367  28.381
113 A'  114 A'  115 A'  116 A'  117 A'   48 A"  118 A'  119 A'                 
 28.525  28.535  28.547  28.585  28.681  47.870  66.731 127.876
 49 A"  120 A'   50 A"  121 A'  122 A'  123 A'  124 A'   51 A"                 
127.903 127.930 151.633 289.725 289.762 289.8891020.6551901.795
125 A'  126 A'  127 A'   52 A"  128 A'  129 A'  130 A'  131 A'                 

 Beta MOs, Restricted
 -- Occupied --                  
******* -482.86 -176.32 -165.72 -165.72 -165.72  -62.52  -56.34
  1 A'    2 A'    3 A'    4 A'    1 A"    5 A'    6 A'    7 A'                 
-56.332 -56.332 -35.816 -31.309 -31.303 -31.303 -24.728 -22.960
  2 A"    8 A'    9 A'   10 A'    3 A"   11 A'   12 A'   13 A'                 
-22.958 -22.958 -22.954 -22.954 -10.332 -10.241  -8.724  -6.556
  4 A"   14 A'   15 A'    5 A"   16 A'   17 A'   18 A'   19 A'                 
 -6.543  -6.542  -6.365  -4.778  -4.763  -4.762  -2.667  -2.664
  6 A"   20 A'   21 A'   22 A'    7 A"   23 A'   24 A'    8 A"                 
 -2.663  -2.652  -2.652  -2.044  -2.039  -2.039  -2.026  -2.026
 25 A'   26 A'    9 A"   27 A'   10 A"   28 A'   11 A"   29 A'                 
 -1.270  -0.862  -0.790  -0.680  -0.607  -0.545  -0.510  -0.507
 30 A'   31 A'   32 A'   33 A'   34 A'   35 A'   36 A'   12 A"                 
 -0.413  -0.402  -0.363  -0.327  -0.315  -0.282  -0.258
 37 A'   38 A'   13 A"   39 A'   14 A"   40 A'   15 A"                         
 -- Virtual --                   
 -0.059  -0.035  -0.030   0.007   0.021   0.043   0.053   0.054
 41 A'   16 A"   42 A'   43 A'   44 A'   45 A'   46 A'   17 A"                 
  0.071   0.079   0.094   0.106   0.111   0.118   0.133   0.147
 47 A'   18 A"   48 A'   49 A'   19 A"   50 A'   51 A'   52 A'                 
  0.165   0.185   0.228   0.233   0.261   0.274   0.303   0.323
 53 A'   54 A'   55 A'   20 A"   56 A'   21 A"   57 A'   58 A'                 
  0.357   0.364   0.381   0.391   0.400   0.403   0.417   0.421
 59 A'   60 A'   61 A'   22 A"   23 A"   62 A'   63 A'   24 A"                 
  0.455   0.478   0.484   0.525   0.539   0.561   0.572   0.603
 64 A'   65 A'   25 A"   66 A'   26 A"   67 A'   27 A"   68 A'                 
  0.618   0.656   0.678   0.692   0.716   0.745   0.811   0.868
 69 A'   70 A'   28 A"   71 A'   72 A'   73 A'   74 A'   75 A'                 
  0.932   1.005   1.073   1.191   1.280   1.339   1.339   1.343
 76 A'   77 A'   29 A"   30 A"   31 A"   32 A"   78 A'   79 A'                 
  1.377   1.437   1.459   1.500   1.534   1.633   1.776   1.802
 80 A'   81 A'   33 A"   82 A'   83 A'   84 A'   85 A'   34 A"                 
  1.878   1.920   1.952   1.993   2.022   2.108   2.202   2.244
 86 A'   87 A'   35 A"   36 A"   88 A'   89 A'   90 A'   91 A'                 
  2.547   2.612   2.623   2.808   2.879   3.035   3.218   3.691
 92 A'   37 A"   93 A'   38 A"   94 A'   95 A'   96 A'   97 A'                 
  3.749   3.793   3.942   3.953   3.972   3.989   4.000   4.007
 39 A"   98 A'   40 A"   41 A"   99 A'   42 A"   43 A"  100 A'                 
  4.033   4.065   4.086   4.201   4.231   4.370   4.407   4.787
101 A'   44 A"  102 A'  103 A'  104 A'  105 A'  106 A'  107 A'                 
  5.990   6.036   6.082   6.270   6.367   6.541   6.680   7.529
 45 A"  108 A'  109 A'   46 A"  110 A'  111 A'  112 A'   47 A"                 
  7.568   7.668  23.425  24.144  27.834  28.332  28.367  28.381
113 A'  114 A'  115 A'  116 A'  117 A'   48 A"  118 A'  119 A'                 
 28.525  28.535  28.547  28.585  28.681  47.870  66.731 127.876
 49 A"  120 A'   50 A"  121 A'  122 A'  123 A'  124 A'   51 A"                 
127.903 127.930 151.633 289.725 289.762 289.8891020.6551901.795
125 A'  126 A'  127 A'   52 A"  128 A'  129 A'  130 A'  131 A'                 
 --------------------------------------------------------------

          Ground-State Mulliken Net Atomic Charges

     Atom                 Charge (a.u.)
  ----------------------------------------
      1 H                     0.209275
      2 F                    -0.055480
      3 I                     0.109642
      4 Br                   -0.021450
      5 C                    -0.182329
      6 C                    -0.059657
  ----------------------------------------
  Sum of atomic charges =     0.000000

 -----------------------------------------------------------------
                    Cartesian Multipole Moments
 -----------------------------------------------------------------
    Charge (ESU x 10^10)
                 0.0000
    Dipole Moment (Debye)
         X       0.7136      Y       0.1180      Z       0.0000
       Tot       0.7233
    Quadrupole Moments (Debye-Ang)
        XX     -63.1971     XY      -2.0602     YY     -60.8345
        XZ      -0.0000     YZ      -0.0000     ZZ     -64.6412
    Octopole Moments (Debye-Ang^2)
       XXX     -16.5144    XXY       2.3971    XYY      -1.9166
       YYY     -29.2147    XXZ       0.0000    XYZ       0.0000
       YYZ       0.0000    XZZ      -8.9056    YZZ     -11.3666
       ZZZ       0.0000
    Hexadecapole Moments (Debye-Ang^3)
      XXXX   -1150.8453   XXXY     -38.7501   XXYY    -237.0831
      XYYY     -60.3816   YYYY    -349.4564   XXXZ      -0.0000
      XXYZ      -0.0000   XYYZ      -0.0000   YYYZ      -0.0000
      XXZZ    -212.3594   XYZZ     -13.7779   YYZZ     -75.5502
      XZZZ      -0.0000   YZZZ      -0.0000   ZZZZ     -81.5906
 -----------------------------------------------------------------
 Calculating analytic gradient of the SCF energy
 Gradient of SCF Energy
            1           2           3           4           5           6
    1   0.0000087   0.0003326   0.0011805   0.0014339  -0.0009405  -0.0020151
    2   0.0004387  -0.0004462   0.0012443  -0.0021207  -0.0015602   0.0024441
    3   0.0000000   0.0000000  -0.0000000   0.0000000  -0.0000000  -0.0000000
 Max gradient component =       2.444E-03
 RMS gradient           =       1.139E-03
 Gradient time:  CPU 10.57 s  wall 2.75 s
 Geometry Optimization Parameters
   NAtoms,    NIC,     NZ,  NCons,   NDum,   NFix, NCnnct, MaxDiis
        6      37       0       0       0       0       0       0

 Cartesian Hessian Update
 Hessian Updated using BFGS Update


** GEOMETRY OPTIMIZATION IN DELOCALIZED INTERNAL COORDINATES **
   Searching for a Minimum

   Optimization Cycle:  15

                       Coordinates (Angstroms)
     ATOM                X               Y               Z
      1  H         0.7618259659   -1.9674354701    0.0000000000
      2  F        -1.7497648062   -1.8222729138    0.0000000000
      3  I         1.8565987571    0.5225981385    0.0000000000
      4  Br       -1.8619139275    0.8636403989    0.0000000000
      5  C         0.3899730793   -0.9523642395    0.0000000000
      6  C        -0.9242285644   -0.7621696063    0.0000000000
   Point Group: cs    Number of degrees of freedom:     9


   Energy is  -9670.331389276

 Hessian Updated using BFGS Update

  9 Hessian modes will be used to form the next step
  Hessian Eigenvalues:
     0.049557    0.123319    0.209677    0.253679    0.259824    0.348136
     0.419481    0.665346    0.748896

 Minimum Search - Taking Simple RFO Step
 Searching for Lamda that Minimizes Along All modes
 Value Taken    Lamda =  -0.00003131
 Step Taken.  Stepsize is  0.012307

                             Maximum     Tolerance    Cnvgd?
         Gradient           0.001895      0.000300      NO
         Displacement       0.008642      0.001200      NO
         Energy change     -0.000018      0.000001      NO


 New Cartesian Coordinates Obtained by Inverse Iteration

 Displacement from previous Coordinates is:  0.011504
 ----------------------------------------------------------------
             Standard Nuclear Orientation (Angstroms)
    I     Atom           X                Y                Z
 ----------------------------------------------------------------
    1      H       0.7615590208    -1.9680505164     0.0000000000
    2      F      -1.7500931296    -1.8206741375     0.0000000000
    3      I       1.8576929594     0.5213702844     0.0000000000
    4      Br     -1.8665969765     0.8640196633     0.0000000000
    5      C       0.3917021196    -0.9521664807     0.0000000000
    6      C      -0.9217734896    -0.7625025054     0.0000000000
 ----------------------------------------------------------------
 Molecular Point Group                 Cs    NOp =  2
 Largest Abelian Subgroup              Cs    NOp =  2
 Nuclear Repulsion Energy =   685.9769355110 hartrees
 There are       55 alpha and       55 beta electrons
 Applying Cartesian multipole field
    Component          Value
    ---------          -----
     (2,0,0)        1.00000E-11
     (0,2,0)        2.00000E-11
     (0,0,2)       -3.00000E-11
 Nucleus-field energy     =     0.0000000180 hartrees
 Requested basis set is 6-311++G(d,p)
 There are 66 shells and 183 basis functions
 A cutoff of  1.0D-11 yielded   1784 shell pairs
 There are     14377 function pairs (     16125 Cartesian)
 Smallest overlap matrix eigenvalue = 5.33E-05
 Guess MOs from SCF MO coefficient file

 -----------------------------------------------------------------------
  General SCF calculation program by
  Eric Jon Sundstrom, Paul Horn, Yuezhi Mao, Dmitri Zuev, Alec White,
  David Stuck, Shaama M.S., Shane Yost, Joonho Lee, David Small,
  Daniel Levine, Susi Lehtola, Hugh Burton, Evgeny Epifanovsky
 -----------------------------------------------------------------------
 Exchange:     0.2000 Hartree-Fock + 0.0800 Slater + 0.7200 B88
 Correlation:  0.1900 VWN1RPA + 0.8100 LYP
 Using SG-1 standard quadrature grid
 using 4 threads for integral computing
 -------------------------------------------------------
 OpenMP Integral computing Module                
 Release: version 2.0, May 2017, Q-Chem Inc. Pleasanton 
 -------------------------------------------------------
 -------------------------------------------------------
 OpenMP BLAS3 based DFT computing Module                
 Release: version 1.0, May 2013, Q-Chem Inc. Pittsburgh 
 -------------------------------------------------------
 A restricted SCF calculation will be
 performed using DIIS
 SCF converges when DIIS error is below 1.0e-08
 ---------------------------------------
  Cycle       Energy         DIIS error
 ---------------------------------------
    1   -9670.3313968930      4.16e-05  
    2   -9670.3314068973      2.05e-05  
    3   -9670.3314057608      2.62e-05  
    4   -9670.3314085587      2.85e-06  
    5   -9670.3314085950      1.07e-06  
    6   -9670.3314085980      3.61e-07  
    7   -9670.3314085984      1.32e-07  
    8   -9670.3314085984      2.15e-08  
    9   -9670.3314085985      9.93e-09  Convergence criterion met
 ---------------------------------------
 SCF time:   CPU 27.76s  wall 7.00s 
 SCF   energy in the final basis set =    -9670.3314085985
 Total energy in the final basis set =    -9670.3314085985

 --------------------------------------------------------------
             Orbital Energies (a.u.) and Symmetries
 --------------------------------------------------------------

 Alpha MOs, Restricted
 -- Occupied --                  
******* -482.86 -176.32 -165.72 -165.72 -165.72  -62.52  -56.34
  1 A'    2 A'    3 A'    4 A'    1 A"    5 A'    6 A'    7 A'                 
-56.332 -56.332 -35.816 -31.309 -31.303 -31.303 -24.728 -22.960
  2 A"    8 A'    9 A'   10 A'    3 A"   11 A'   12 A'   13 A'                 
-22.958 -22.958 -22.954 -22.954 -10.333 -10.241  -8.724  -6.556
  4 A"   14 A'   15 A'    5 A"   16 A'   17 A'   18 A'   19 A'                 
 -6.542  -6.542  -6.365  -4.778  -4.763  -4.763  -2.667  -2.663
  6 A"   20 A'   21 A'   22 A'    7 A"   23 A'   24 A'    8 A"                 
 -2.663  -2.652  -2.652  -2.045  -2.039  -2.039  -2.026  -2.026
 25 A'   26 A'    9 A"   27 A'   10 A"   28 A'   11 A"   29 A'                 
 -1.270  -0.861  -0.791  -0.680  -0.607  -0.545  -0.510  -0.507
 30 A'   31 A'   32 A'   33 A'   34 A'   35 A'   36 A'   12 A"                 
 -0.413  -0.402  -0.363  -0.326  -0.316  -0.282  -0.258
 37 A'   38 A'   13 A"   39 A'   14 A"   40 A'   15 A"                         
 -- Virtual --                   
 -0.059  -0.035  -0.031   0.007   0.021   0.043   0.053   0.054
 41 A'   16 A"   42 A'   43 A'   44 A'   45 A'   46 A'   17 A"                 
  0.071   0.079   0.094   0.106   0.111   0.118   0.133   0.147
 47 A'   18 A"   48 A'   49 A'   19 A"   50 A'   51 A'   52 A'                 
  0.165   0.185   0.228   0.233   0.261   0.274   0.303   0.323
 53 A'   54 A'   55 A'   20 A"   56 A'   21 A"   57 A'   58 A'                 
  0.357   0.364   0.381   0.392   0.400   0.403   0.417   0.421
 59 A'   60 A'   61 A'   22 A"   23 A"   62 A'   63 A'   24 A"                 
  0.455   0.478   0.484   0.525   0.540   0.561   0.572   0.603
 64 A'   65 A'   25 A"   66 A'   26 A"   67 A'   27 A"   68 A'                 
  0.618   0.656   0.678   0.692   0.716   0.744   0.811   0.867
 69 A'   70 A'   28 A"   71 A'   72 A'   73 A'   74 A'   75 A'                 
  0.932   1.005   1.073   1.190   1.279   1.339   1.339   1.343
 76 A'   77 A'   29 A"   30 A"   31 A"   32 A"   78 A'   79 A'                 
  1.376   1.437   1.459   1.500   1.533   1.634   1.775   1.803
 80 A'   81 A'   33 A"   82 A'   83 A'   84 A'   85 A'   34 A"                 
  1.878   1.920   1.951   1.993   2.022   2.107   2.203   2.246
 86 A'   87 A'   35 A"   36 A"   88 A'   89 A'   90 A'   91 A'                 
  2.545   2.611   2.622   2.809   2.878   3.035   3.218   3.690
 92 A'   37 A"   93 A'   38 A"   94 A'   95 A'   96 A'   97 A'                 
  3.749   3.792   3.942   3.953   3.972   3.989   4.000   4.007
 39 A"   98 A'   40 A"   41 A"   99 A'   42 A"   43 A"  100 A'                 
  4.033   4.065   4.086   4.200   4.231   4.370   4.408   4.787
101 A'   44 A"  102 A'  103 A'  104 A'  105 A'  106 A'  107 A'                 
  5.989   6.036   6.082   6.270   6.367   6.540   6.679   7.529
 45 A"  108 A'  109 A'   46 A"  110 A'  111 A'  112 A'   47 A"                 
  7.568   7.668  23.424  24.146  27.835  28.332  28.367  28.381
113 A'  114 A'  115 A'  116 A'  117 A'   48 A"  118 A'  119 A'                 
 28.525  28.535  28.547  28.585  28.681  47.869  66.731 127.876
 49 A"  120 A'   50 A"  121 A'  122 A'  123 A'  124 A'   51 A"                 
127.903 127.930 151.633 289.725 289.762 289.8891020.6531901.795
125 A'  126 A'  127 A'   52 A"  128 A'  129 A'  130 A'  131 A'                 

 Beta MOs, Restricted
 -- Occupied --                  
******* -482.86 -176.32 -165.72 -165.72 -165.72  -62.52  -56.34
  1 A'    2 A'    3 A'    4 A'    1 A"    5 A'    6 A'    7 A'                 
-56.332 -56.332 -35.816 -31.309 -31.303 -31.303 -24.728 -22.960
  2 A"    8 A'    9 A'   10 A'    3 A"   11 A'   12 A'   13 A'                 
-22.958 -22.958 -22.954 -22.954 -10.333 -10.241  -8.724  -6.556
  4 A"   14 A'   15 A'    5 A"   16 A'   17 A'   18 A'   19 A'                 
 -6.542  -6.542  -6.365  -4.778  -4.763  -4.763  -2.667  -2.663
  6 A"   20 A'   21 A'   22 A'    7 A"   23 A'   24 A'    8 A"                 
 -2.663  -2.652  -2.652  -2.045  -2.039  -2.039  -2.026  -2.026
 25 A'   26 A'    9 A"   27 A'   10 A"   28 A'   11 A"   29 A'                 
 -1.270  -0.861  -0.791  -0.680  -0.607  -0.545  -0.510  -0.507
 30 A'   31 A'   32 A'   33 A'   34 A'   35 A'   36 A'   12 A"                 
 -0.413  -0.402  -0.363  -0.326  -0.316  -0.282  -0.258
 37 A'   38 A'   13 A"   39 A'   14 A"   40 A'   15 A"                         
 -- Virtual --                   
 -0.059  -0.035  -0.031   0.007   0.021   0.043   0.053   0.054
 41 A'   16 A"   42 A'   43 A'   44 A'   45 A'   46 A'   17 A"                 
  0.071   0.079   0.094   0.106   0.111   0.118   0.133   0.147
 47 A'   18 A"   48 A'   49 A'   19 A"   50 A'   51 A'   52 A'                 
  0.165   0.185   0.228   0.233   0.261   0.274   0.303   0.323
 53 A'   54 A'   55 A'   20 A"   56 A'   21 A"   57 A'   58 A'                 
  0.357   0.364   0.381   0.392   0.400   0.403   0.417   0.421
 59 A'   60 A'   61 A'   22 A"   23 A"   62 A'   63 A'   24 A"                 
  0.455   0.478   0.484   0.525   0.540   0.561   0.572   0.603
 64 A'   65 A'   25 A"   66 A'   26 A"   67 A'   27 A"   68 A'                 
  0.618   0.656   0.678   0.692   0.716   0.744   0.811   0.867
 69 A'   70 A'   28 A"   71 A'   72 A'   73 A'   74 A'   75 A'                 
  0.932   1.005   1.073   1.190   1.279   1.339   1.339   1.343
 76 A'   77 A'   29 A"   30 A"   31 A"   32 A"   78 A'   79 A'                 
  1.376   1.437   1.459   1.500   1.533   1.634   1.775   1.803
 80 A'   81 A'   33 A"   82 A'   83 A'   84 A'   85 A'   34 A"                 
  1.878   1.920   1.951   1.993   2.022   2.107   2.203   2.246
 86 A'   87 A'   35 A"   36 A"   88 A'   89 A'   90 A'   91 A'                 
  2.545   2.611   2.622   2.809   2.878   3.035   3.218   3.690
 92 A'   37 A"   93 A'   38 A"   94 A'   95 A'   96 A'   97 A'                 
  3.749   3.792   3.942   3.953   3.972   3.989   4.000   4.007
 39 A"   98 A'   40 A"   41 A"   99 A'   42 A"   43 A"  100 A'                 
  4.033   4.065   4.086   4.200   4.231   4.370   4.408   4.787
101 A'   44 A"  102 A'  103 A'  104 A'  105 A'  106 A'  107 A'                 
  5.989   6.036   6.082   6.270   6.367   6.540   6.679   7.529
 45 A"  108 A'  109 A'   46 A"  110 A'  111 A'  112 A'   47 A"                 
  7.568   7.668  23.424  24.146  27.835  28.332  28.367  28.381
113 A'  114 A'  115 A'  116 A'  117 A'   48 A"  118 A'  119 A'                 
 28.525  28.535  28.547  28.585  28.681  47.869  66.731 127.876
 49 A"  120 A'   50 A"  121 A'  122 A'  123 A'  124 A'   51 A"                 
127.903 127.930 151.633 289.725 289.762 289.8891020.6531901.795
125 A'  126 A'  127 A'   52 A"  128 A'  129 A'  130 A'  131 A'                 
 --------------------------------------------------------------

          Ground-State Mulliken Net Atomic Charges

     Atom                 Charge (a.u.)
  ----------------------------------------
      1 H                     0.209034
      2 F                    -0.055273
      3 I                     0.110594
      4 Br                   -0.022958
      5 C                    -0.181478
      6 C                    -0.059919
  ----------------------------------------
  Sum of atomic charges =     0.000000

 -----------------------------------------------------------------
                    Cartesian Multipole Moments
 -----------------------------------------------------------------
    Charge (ESU x 10^10)
                 0.0000
    Dipole Moment (Debye)
         X       0.7315      Y       0.1072      Z       0.0000
       Tot       0.7393
    Quadrupole Moments (Debye-Ang)
        XX     -63.1948     XY      -2.0499     YY     -60.8348
        XZ      -0.0000     YZ       0.0000     ZZ     -64.6438
    Octopole Moments (Debye-Ang^2)
       XXX     -16.3527    XXY       2.4523    XYY      -1.8657
       YYY     -29.2287    XXZ       0.0000    XYZ      -0.0000
       YYZ      -0.0000    XZZ      -8.8433    YZZ     -11.3537
       ZZZ       0.0000
    Hexadecapole Moments (Debye-Ang^3)
      XXXX   -1153.1030   XXXY     -38.3301   XXYY    -237.3861
      XYYY     -59.8297   YYYY    -349.1917   XXXZ      -0.0000
      XXYZ       0.0000   XYYZ       0.0000   YYYZ       0.0000
      XXZZ    -212.8039   XYZZ     -13.6002   YYZZ     -75.5009
      XZZZ      -0.0000   YZZZ       0.0000   ZZZZ     -81.5929
 -----------------------------------------------------------------
 Calculating analytic gradient of the SCF energy
 Gradient of SCF Energy
            1           2           3           4           5           6
    1  -0.0001177  -0.0002578   0.0008781   0.0002339  -0.0010406   0.0003041
    2   0.0003948  -0.0003142   0.0009202  -0.0010158  -0.0011034   0.0011185
    3   0.0000000   0.0000000  -0.0000000  -0.0000000  -0.0000000   0.0000000
 Max gradient component =       1.118E-03
 RMS gradient           =       6.093E-04
 Gradient time:  CPU 10.54 s  wall 2.74 s
 Geometry Optimization Parameters
   NAtoms,    NIC,     NZ,  NCons,   NDum,   NFix, NCnnct, MaxDiis
        6      37       0       0       0       0       0       0

 Cartesian Hessian Update
 Hessian Updated using BFGS Update


** GEOMETRY OPTIMIZATION IN DELOCALIZED INTERNAL COORDINATES **
   Searching for a Minimum

   Optimization Cycle:  16

                       Coordinates (Angstroms)
     ATOM                X               Y               Z
      1  H         0.7615590208   -1.9680505164    0.0000000000
      2  F        -1.7500931296   -1.8206741375    0.0000000000
      3  I         1.8576929594    0.5213702844    0.0000000000
      4  Br       -1.8665969765    0.8640196633    0.0000000000
      5  C         0.3917021196   -0.9521664807    0.0000000000
      6  C        -0.9217734896   -0.7625025054    0.0000000000
   Point Group: cs    Number of degrees of freedom:     9


   Energy is  -9670.331408598

 Hessian Updated using BFGS Update

  9 Hessian modes will be used to form the next step
  Hessian Eigenvalues:
     0.049579    0.124821    0.203972    0.223383    0.263618    0.337906
     0.413286    0.626393    0.721922

 Minimum Search - Taking Simple RFO Step
 Searching for Lamda that Minimizes Along All modes
 Value Taken    Lamda =  -0.00000697
 Step Taken.  Stepsize is  0.005044

                             Maximum     Tolerance    Cnvgd?
         Gradient           0.001189      0.000300      NO
         Displacement       0.003515      0.001200      NO
         Energy change     -0.000019      0.000001      NO


 New Cartesian Coordinates Obtained by Inverse Iteration

 Displacement from previous Coordinates is:  0.005282
 ----------------------------------------------------------------
             Standard Nuclear Orientation (Angstroms)
    I     Atom           X                Y                Z
 ----------------------------------------------------------------
    1      H       0.7625772804    -1.9688219366     0.0000000000
    2      F      -1.7506525041    -1.8199695056     0.0000000000
    3      I       1.8560712870     0.5216087080     0.0000000000
    4      Br     -1.8665992651     0.8650981673     0.0000000000
    5      C       0.3923458131    -0.9526270559     0.0000000000
    6      C      -0.9212521071    -0.7632920695     0.0000000000
 ----------------------------------------------------------------
 Molecular Point Group                 Cs    NOp =  2
 Largest Abelian Subgroup              Cs    NOp =  2
 Nuclear Repulsion Energy =   686.0829810163 hartrees
 There are       55 alpha and       55 beta electrons
 Applying Cartesian multipole field
    Component          Value
    ---------          -----
     (2,0,0)        1.00000E-11
     (0,2,0)        2.00000E-11
     (0,0,2)       -3.00000E-11
 Nucleus-field energy     =     0.0000000180 hartrees
 Requested basis set is 6-311++G(d,p)
 There are 66 shells and 183 basis functions
 A cutoff of  1.0D-11 yielded   1784 shell pairs
 There are     14377 function pairs (     16125 Cartesian)
 Smallest overlap matrix eigenvalue = 5.33E-05
 Guess MOs from SCF MO coefficient file

 -----------------------------------------------------------------------
  General SCF calculation program by
  Eric Jon Sundstrom, Paul Horn, Yuezhi Mao, Dmitri Zuev, Alec White,
  David Stuck, Shaama M.S., Shane Yost, Joonho Lee, David Small,
  Daniel Levine, Susi Lehtola, Hugh Burton, Evgeny Epifanovsky
 -----------------------------------------------------------------------
 Exchange:     0.2000 Hartree-Fock + 0.0800 Slater + 0.7200 B88
 Correlation:  0.1900 VWN1RPA + 0.8100 LYP
 Using SG-1 standard quadrature grid
 using 4 threads for integral computing
 -------------------------------------------------------
 OpenMP Integral computing Module                
 Release: version 2.0, May 2017, Q-Chem Inc. Pleasanton 
 -------------------------------------------------------
 -------------------------------------------------------
 OpenMP BLAS3 based DFT computing Module                
 Release: version 1.0, May 2013, Q-Chem Inc. Pittsburgh 
 -------------------------------------------------------
 A restricted SCF calculation will be
 performed using DIIS
 SCF converges when DIIS error is below 1.0e-08
 ---------------------------------------
  Cycle       Energy         DIIS error
 ---------------------------------------
    1   -9670.3314110993      2.00e-05  
    2   -9670.3314131309      8.81e-06  
    3   -9670.3314128693      1.19e-05  
    4   -9670.3314134316      1.47e-06  
    5   -9670.3314134390      6.54e-07  
    6   -9670.3314134401      1.61e-07  
    7   -9670.3314134403      4.24e-08  
    8   -9670.3314134404      1.50e-08  
    9   -9670.3314134403      6.08e-09  Convergence criterion met
 ---------------------------------------
 SCF time:   CPU 27.73s  wall 7.00s 
 SCF   energy in the final basis set =    -9670.3314134403
 Total energy in the final basis set =    -9670.3314134403

 --------------------------------------------------------------
             Orbital Energies (a.u.) and Symmetries
 --------------------------------------------------------------

 Alpha MOs, Restricted
 -- Occupied --                  
******* -482.86 -176.32 -165.72 -165.72 -165.72  -62.52  -56.34
  1 A'    2 A'    3 A'    4 A'    1 A"    5 A'    6 A'    7 A'                 
-56.332 -56.331 -35.816 -31.309 -31.303 -31.303 -24.728 -22.960
  2 A"    8 A'    9 A'   10 A'    3 A"   11 A'   12 A'   13 A'                 
-22.958 -22.958 -22.954 -22.954 -10.333 -10.241  -8.724  -6.556
  4 A"   14 A'   15 A'    5 A"   16 A'   17 A'   18 A'   19 A'                 
 -6.542  -6.542  -6.365  -4.778  -4.763  -4.763  -2.667  -2.663
  6 A"   20 A'   21 A'   22 A'    7 A"   23 A'   24 A'    8 A"                 
 -2.663  -2.652  -2.651  -2.045  -2.039  -2.039  -2.026  -2.026
 25 A'   26 A'    9 A"   27 A'   10 A"   28 A'   11 A"   29 A'                 
 -1.270  -0.861  -0.791  -0.681  -0.607  -0.545  -0.510  -0.507
 30 A'   31 A'   32 A'   33 A'   34 A'   35 A'   36 A'   12 A"                 
 -0.413  -0.402  -0.363  -0.326  -0.316  -0.282  -0.258
 37 A'   38 A'   13 A"   39 A'   14 A"   40 A'   15 A"                         
 -- Virtual --                   
 -0.059  -0.035  -0.031   0.007   0.021   0.043   0.053   0.054
 41 A'   16 A"   42 A'   43 A'   44 A'   45 A'   46 A'   17 A"                 
  0.071   0.079   0.094   0.106   0.111   0.118   0.133   0.147
 47 A'   18 A"   48 A'   49 A'   19 A"   50 A'   51 A'   52 A'                 
  0.165   0.185   0.228   0.233   0.261   0.274   0.303   0.323
 53 A'   54 A'   55 A'   20 A"   56 A'   21 A"   57 A'   58 A'                 
  0.357   0.364   0.381   0.392   0.400   0.403   0.416   0.421
 59 A'   60 A'   61 A'   22 A"   23 A"   62 A'   63 A'   24 A"                 
  0.455   0.478   0.484   0.525   0.540   0.561   0.571   0.602
 64 A'   65 A'   25 A"   66 A'   26 A"   67 A'   27 A"   68 A'                 
  0.618   0.656   0.679   0.693   0.716   0.744   0.810   0.867
 69 A'   70 A'   28 A"   71 A'   72 A'   73 A'   74 A'   75 A'                 
  0.931   1.005   1.073   1.190   1.279   1.339   1.339   1.343
 76 A'   77 A'   29 A"   30 A"   31 A"   78 A'   32 A"   79 A'                 
  1.377   1.437   1.459   1.500   1.532   1.633   1.774   1.803
 80 A'   81 A'   33 A"   82 A'   83 A'   84 A'   85 A'   34 A"                 
  1.878   1.920   1.951   1.993   2.022   2.107   2.202   2.247
 86 A'   87 A'   35 A"   36 A"   88 A'   89 A'   90 A'   91 A'                 
  2.545   2.611   2.622   2.809   2.877   3.035   3.218   3.690
 92 A'   37 A"   93 A'   38 A"   94 A'   95 A'   96 A'   97 A'                 
  3.749   3.792   3.943   3.953   3.972   3.989   4.000   4.007
 39 A"   98 A'   40 A"   41 A"   99 A'   42 A"   43 A"  100 A'                 
  4.033   4.065   4.086   4.200   4.231   4.370   4.408   4.787
101 A'   44 A"  102 A'  103 A'  104 A'  105 A'  106 A'  107 A'                 
  5.989   6.036   6.083   6.270   6.367   6.540   6.678   7.529
 45 A"  108 A'  109 A'   46 A"  110 A'  111 A'  112 A'   47 A"                 
  7.568   7.667  23.423  24.146  27.835  28.332  28.367  28.381
113 A'  114 A'  115 A'  116 A'  117 A'   48 A"  118 A'  119 A'                 
 28.525  28.535  28.547  28.585  28.681  47.869  66.731 127.876
 49 A"  120 A'   50 A"  121 A'  122 A'  123 A'  124 A'   51 A"                 
127.903 127.930 151.633 289.725 289.762 289.8891020.6531901.795
125 A'  126 A'  127 A'   52 A"  128 A'  129 A'  130 A'  131 A'                 

 Beta MOs, Restricted
 -- Occupied --                  
******* -482.86 -176.32 -165.72 -165.72 -165.72  -62.52  -56.34
  1 A'    2 A'    3 A'    4 A'    1 A"    5 A'    6 A'    7 A'                 
-56.332 -56.331 -35.816 -31.309 -31.303 -31.303 -24.728 -22.960
  2 A"    8 A'    9 A'   10 A'    3 A"   11 A'   12 A'   13 A'                 
-22.958 -22.958 -22.954 -22.954 -10.333 -10.241  -8.724  -6.556
  4 A"   14 A'   15 A'    5 A"   16 A'   17 A'   18 A'   19 A'                 
 -6.542  -6.542  -6.365  -4.778  -4.763  -4.763  -2.667  -2.663
  6 A"   20 A'   21 A'   22 A'    7 A"   23 A'   24 A'    8 A"                 
 -2.663  -2.652  -2.651  -2.045  -2.039  -2.039  -2.026  -2.026
 25 A'   26 A'    9 A"   27 A'   10 A"   28 A'   11 A"   29 A'                 
 -1.270  -0.861  -0.791  -0.681  -0.607  -0.545  -0.510  -0.507
 30 A'   31 A'   32 A'   33 A'   34 A'   35 A'   36 A'   12 A"                 
 -0.413  -0.402  -0.363  -0.326  -0.316  -0.282  -0.258
 37 A'   38 A'   13 A"   39 A'   14 A"   40 A'   15 A"                         
 -- Virtual --                   
 -0.059  -0.035  -0.031   0.007   0.021   0.043   0.053   0.054
 41 A'   16 A"   42 A'   43 A'   44 A'   45 A'   46 A'   17 A"                 
  0.071   0.079   0.094   0.106   0.111   0.118   0.133   0.147
 47 A'   18 A"   48 A'   49 A'   19 A"   50 A'   51 A'   52 A'                 
  0.165   0.185   0.228   0.233   0.261   0.274   0.303   0.323
 53 A'   54 A'   55 A'   20 A"   56 A'   21 A"   57 A'   58 A'                 
  0.357   0.364   0.381   0.392   0.400   0.403   0.416   0.421
 59 A'   60 A'   61 A'   22 A"   23 A"   62 A'   63 A'   24 A"                 
  0.455   0.478   0.484   0.525   0.540   0.561   0.571   0.602
 64 A'   65 A'   25 A"   66 A'   26 A"   67 A'   27 A"   68 A'                 
  0.618   0.656   0.679   0.693   0.716   0.744   0.810   0.867
 69 A'   70 A'   28 A"   71 A'   72 A'   73 A'   74 A'   75 A'                 
  0.931   1.005   1.073   1.190   1.279   1.339   1.339   1.343
 76 A'   77 A'   29 A"   30 A"   31 A"   78 A'   32 A"   79 A'                 
  1.377   1.437   1.459   1.500   1.532   1.633   1.774   1.803
 80 A'   81 A'   33 A"   82 A'   83 A'   84 A'   85 A'   34 A"                 
  1.878   1.920   1.951   1.993   2.022   2.107   2.202   2.247
 86 A'   87 A'   35 A"   36 A"   88 A'   89 A'   90 A'   91 A'                 
  2.545   2.611   2.622   2.809   2.877   3.035   3.218   3.690
 92 A'   37 A"   93 A'   38 A"   94 A'   95 A'   96 A'   97 A'                 
  3.749   3.792   3.943   3.953   3.972   3.989   4.000   4.007
 39 A"   98 A'   40 A"   41 A"   99 A'   42 A"   43 A"  100 A'                 
  4.033   4.065   4.086   4.200   4.231   4.370   4.408   4.787
101 A'   44 A"  102 A'  103 A'  104 A'  105 A'  106 A'  107 A'                 
  5.989   6.036   6.083   6.270   6.367   6.540   6.678   7.529
 45 A"  108 A'  109 A'   46 A"  110 A'  111 A'  112 A'   47 A"                 
  7.568   7.667  23.423  24.146  27.835  28.332  28.367  28.381
113 A'  114 A'  115 A'  116 A'  117 A'   48 A"  118 A'  119 A'                 
 28.525  28.535  28.547  28.585  28.681  47.869  66.731 127.876
 49 A"  120 A'   50 A"  121 A'  122 A'  123 A'  124 A'   51 A"                 
127.903 127.930 151.633 289.725 289.762 289.8891020.6531901.795
125 A'  126 A'  127 A'   52 A"  128 A'  129 A'  130 A'  131 A'                 
 --------------------------------------------------------------

          Ground-State Mulliken Net Atomic Charges

     Atom                 Charge (a.u.)
  ----------------------------------------
      1 H                     0.208919
      2 F                    -0.054758
      3 I                     0.110989
      4 Br                   -0.023584
      5 C                    -0.181968
      6 C                    -0.059598
  ----------------------------------------
  Sum of atomic charges =     0.000000

 -----------------------------------------------------------------
                    Cartesian Multipole Moments
 -----------------------------------------------------------------
    Charge (ESU x 10^10)
                 0.0000
    Dipole Moment (Debye)
         X       0.7361      Y       0.0994      Z       0.0000
       Tot       0.7428
    Quadrupole Moments (Debye-Ang)
        XX     -63.2068     XY      -2.0392     YY     -60.8208
        XZ      -0.0000     YZ       0.0000     ZZ     -64.6461
    Octopole Moments (Debye-Ang^2)
       XXX     -16.2211    XXY       2.3973    XYY      -1.8215
       YYY     -29.3214    XXZ      -0.0000    XYZ      -0.0000
       YYZ       0.0000    XZZ      -8.7910    YZZ     -11.3810
       ZZZ       0.0000
    Hexadecapole Moments (Debye-Ang^3)
      XXXX   -1152.3553   XXXY     -38.1683   XXYY    -237.2267
      XYYY     -59.6195   YYYY    -349.3473   XXXZ       0.0000
      XXYZ      -0.0000   XYYZ      -0.0000   YYYZ       0.0000
      XXZZ    -212.6503   XYZZ     -13.5350   YYZZ     -75.5432
      XZZZ      -0.0000   YZZZ       0.0000   ZZZZ     -81.5993
 -----------------------------------------------------------------
 Calculating analytic gradient of the SCF energy
 Gradient of SCF Energy
            1           2           3           4           5           6
    1  -0.0000165  -0.0002575   0.0005402  -0.0001311  -0.0006978   0.0005627
    2   0.0001416  -0.0000899   0.0006835  -0.0004752  -0.0006567   0.0003967
    3   0.0000000  -0.0000000  -0.0000000   0.0000000  -0.0000000   0.0000000
 Max gradient component =       6.978E-04
 RMS gradient           =       3.719E-04
 Gradient time:  CPU 10.53 s  wall 2.74 s
 Geometry Optimization Parameters
   NAtoms,    NIC,     NZ,  NCons,   NDum,   NFix, NCnnct, MaxDiis
        6      37       0       0       0       0       0       0

 Cartesian Hessian Update
 Hessian Updated using BFGS Update


** GEOMETRY OPTIMIZATION IN DELOCALIZED INTERNAL COORDINATES **
   Searching for a Minimum

   Optimization Cycle:  17

                       Coordinates (Angstroms)
     ATOM                X               Y               Z
      1  H         0.7625772804   -1.9688219366    0.0000000000
      2  F        -1.7506525041   -1.8199695056    0.0000000000
      3  I         1.8560712870    0.5216087080    0.0000000000
      4  Br       -1.8665992651    0.8650981673    0.0000000000
      5  C         0.3923458131   -0.9526270559    0.0000000000
      6  C        -0.9212521071   -0.7632920695    0.0000000000
   Point Group: cs    Number of degrees of freedom:     9


   Energy is  -9670.331413440

 Hessian Updated using BFGS Update

  9 Hessian modes will be used to form the next step
  Hessian Eigenvalues:
     0.049763    0.142172    0.150881    0.219893    0.268401    0.335225
     0.391818    0.483763    0.715046

 Minimum Search - Taking Simple RFO Step
 Searching for Lamda that Minimizes Along All modes
 Value Taken    Lamda =  -0.00000353
 Step Taken.  Stepsize is  0.004252

                             Maximum     Tolerance    Cnvgd?
         Gradient           0.000603      0.000300      NO
         Displacement       0.002825      0.001200      NO
         Energy change     -0.000005      0.000001      NO


 New Cartesian Coordinates Obtained by Inverse Iteration

 Displacement from previous Coordinates is:  0.004922
 ----------------------------------------------------------------
             Standard Nuclear Orientation (Angstroms)
    I     Atom           X                Y                Z
 ----------------------------------------------------------------
    1      H       0.7635493710    -1.9691044433     0.0000000000
    2      F      -1.7508646387    -1.8198423874     0.0000000000
    3      I       1.8543198498     0.5216772079     0.0000000000
    4      Br     -1.8656532231     0.8661463513     0.0000000000
    5      C       0.3925268388    -0.9528631422     0.0000000000
    6      C      -0.9213876937    -0.7640172785     0.0000000000
 ----------------------------------------------------------------
 Molecular Point Group                 Cs    NOp =  2
 Largest Abelian Subgroup              Cs    NOp =  2
 Nuclear Repulsion Energy =   686.3000834774 hartrees
 There are       55 alpha and       55 beta electrons
 Applying Cartesian multipole field
    Component          Value
    ---------          -----
     (2,0,0)        1.00000E-11
     (0,2,0)        2.00000E-11
     (0,0,2)       -3.00000E-11
 Nucleus-field energy     =     0.0000000180 hartrees
 Requested basis set is 6-311++G(d,p)
 There are 66 shells and 183 basis functions
 A cutoff of  1.0D-11 yielded   1783 shell pairs
 There are     14373 function pairs (     16121 Cartesian)
 Smallest overlap matrix eigenvalue = 5.35E-05
 Guess MOs from SCF MO coefficient file

 -----------------------------------------------------------------------
  General SCF calculation program by
  Eric Jon Sundstrom, Paul Horn, Yuezhi Mao, Dmitri Zuev, Alec White,
  David Stuck, Shaama M.S., Shane Yost, Joonho Lee, David Small,
  Daniel Levine, Susi Lehtola, Hugh Burton, Evgeny Epifanovsky
 -----------------------------------------------------------------------
 Exchange:     0.2000 Hartree-Fock + 0.0800 Slater + 0.7200 B88
 Correlation:  0.1900 VWN1RPA + 0.8100 LYP
 Using SG-1 standard quadrature grid
 using 4 threads for integral computing
 -------------------------------------------------------
 OpenMP Integral computing Module                
 Release: version 2.0, May 2017, Q-Chem Inc. Pleasanton 
 -------------------------------------------------------
 -------------------------------------------------------
 OpenMP BLAS3 based DFT computing Module                
 Release: version 1.0, May 2013, Q-Chem Inc. Pittsburgh 
 -------------------------------------------------------
 A restricted SCF calculation will be
 performed using DIIS
 SCF converges when DIIS error is below 1.0e-08
 ---------------------------------------
  Cycle       Energy         DIIS error
 ---------------------------------------
    1   -9670.3314143096      1.56e-05  
    2   -9670.3314155288      6.54e-06  
    3   -9670.3314154389      8.04e-06  
    4   -9670.3314156751      1.41e-06  
    5   -9670.3314156821      5.27e-07  
    6   -9670.3314156829      1.25e-07  
    7   -9670.3314156828      2.83e-08  
    8   -9670.3314156828      1.49e-08  
    9   -9670.3314156830      5.18e-09  Convergence criterion met
 ---------------------------------------
 SCF time:   CPU 27.73s  wall 8.00s 
 SCF   energy in the final basis set =    -9670.3314156830
 Total energy in the final basis set =    -9670.3314156830

 --------------------------------------------------------------
             Orbital Energies (a.u.) and Symmetries
 --------------------------------------------------------------

 Alpha MOs, Restricted
 -- Occupied --                  
******* -482.86 -176.32 -165.72 -165.72 -165.72  -62.52  -56.34
  1 A'    2 A'    3 A'    4 A'    1 A"    5 A'    6 A'    7 A'                 
-56.332 -56.331 -35.816 -31.309 -31.303 -31.303 -24.729 -22.960
  2 A"    8 A'    9 A'   10 A'    3 A"   11 A'   12 A'   13 A'                 
-22.958 -22.958 -22.954 -22.954 -10.333 -10.241  -8.724  -6.556
  4 A"   14 A'   15 A'    5 A"   16 A'   17 A'   18 A'   19 A'                 
 -6.542  -6.542  -6.365  -4.778  -4.763  -4.763  -2.667  -2.663
  6 A"   20 A'   21 A'   22 A'    7 A"   23 A'   24 A'    8 A"                 
 -2.662  -2.652  -2.651  -2.045  -2.039  -2.039  -2.026  -2.026
 25 A'   26 A'    9 A"   27 A'   10 A"   28 A'   11 A"   29 A'                 
 -1.270  -0.860  -0.790  -0.681  -0.607  -0.545  -0.510  -0.508
 30 A'   31 A'   32 A'   33 A'   34 A'   35 A'   36 A'   12 A"                 
 -0.413  -0.402  -0.363  -0.326  -0.316  -0.282  -0.258
 37 A'   38 A'   13 A"   39 A'   14 A"   40 A'   15 A"                         
 -- Virtual --                   
 -0.059  -0.035  -0.031   0.007   0.021   0.043   0.053   0.054
 41 A'   16 A"   42 A'   43 A'   44 A'   45 A'   46 A'   17 A"                 
  0.071   0.079   0.094   0.106   0.111   0.118   0.133   0.147
 47 A'   18 A"   48 A'   49 A'   19 A"   50 A'   51 A'   52 A'                 
  0.165   0.185   0.228   0.233   0.261   0.274   0.303   0.323
 53 A'   54 A'   55 A'   20 A"   56 A'   21 A"   57 A'   58 A'                 
  0.357   0.364   0.381   0.392   0.400   0.403   0.416   0.422
 59 A'   60 A'   61 A'   22 A"   23 A"   62 A'   63 A'   24 A"                 
  0.455   0.478   0.484   0.525   0.540   0.561   0.571   0.602
 64 A'   65 A'   25 A"   66 A'   26 A"   67 A'   27 A"   68 A'                 
  0.618   0.656   0.679   0.693   0.716   0.744   0.810   0.867
 69 A'   70 A'   28 A"   71 A'   72 A'   73 A'   74 A'   75 A'                 
  0.931   1.004   1.073   1.190   1.279   1.339   1.339   1.343
 76 A'   77 A'   29 A"   30 A"   31 A"   78 A'   32 A"   79 A'                 
  1.377   1.437   1.459   1.500   1.532   1.633   1.774   1.802
 80 A'   81 A'   33 A"   82 A'   83 A'   84 A'   85 A'   34 A"                 
  1.878   1.920   1.951   1.993   2.022   2.106   2.202   2.247
 86 A'   87 A'   35 A"   36 A"   88 A'   89 A'   90 A'   91 A'                 
  2.545   2.611   2.622   2.808   2.877   3.035   3.218   3.690
 92 A'   37 A"   93 A'   38 A"   94 A'   95 A'   96 A'   97 A'                 
  3.749   3.792   3.943   3.953   3.972   3.990   4.001   4.007
 39 A"   98 A'   40 A"   41 A"   99 A'   42 A"   43 A"  100 A'                 
  4.033   4.065   4.086   4.200   4.231   4.370   4.409   4.788
101 A'   44 A"  102 A'  103 A'  104 A'  105 A'  106 A'  107 A'                 
  5.989   6.036   6.083   6.269   6.367   6.540   6.678   7.529
 45 A"  108 A'  109 A'   46 A"  110 A'  111 A'  112 A'   47 A"                 
  7.569   7.667  23.423  24.145  27.835  28.332  28.367  28.381
113 A'  114 A'  115 A'  116 A'  117 A'   48 A"  118 A'  119 A'                 
 28.525  28.535  28.547  28.586  28.681  47.869  66.731 127.876
 49 A"  120 A'   50 A"  121 A'  122 A'  123 A'  124 A'   51 A"                 
127.903 127.930 151.633 289.725 289.762 289.8891020.6521901.795
125 A'  126 A'  127 A'   52 A"  128 A'  129 A'  130 A'  131 A'                 

 Beta MOs, Restricted
 -- Occupied --                  
******* -482.86 -176.32 -165.72 -165.72 -165.72  -62.52  -56.34
  1 A'    2 A'    3 A'    4 A'    1 A"    5 A'    6 A'    7 A'                 
-56.332 -56.331 -35.816 -31.309 -31.303 -31.303 -24.729 -22.960
  2 A"    8 A'    9 A'   10 A'    3 A"   11 A'   12 A'   13 A'                 
-22.958 -22.958 -22.954 -22.954 -10.333 -10.241  -8.724  -6.556
  4 A"   14 A'   15 A'    5 A"   16 A'   17 A'   18 A'   19 A'                 
 -6.542  -6.542  -6.365  -4.778  -4.763  -4.763  -2.667  -2.663
  6 A"   20 A'   21 A'   22 A'    7 A"   23 A'   24 A'    8 A"                 
 -2.662  -2.652  -2.651  -2.045  -2.039  -2.039  -2.026  -2.026
 25 A'   26 A'    9 A"   27 A'   10 A"   28 A'   11 A"   29 A'                 
 -1.270  -0.860  -0.790  -0.681  -0.607  -0.545  -0.510  -0.508
 30 A'   31 A'   32 A'   33 A'   34 A'   35 A'   36 A'   12 A"                 
 -0.413  -0.402  -0.363  -0.326  -0.316  -0.282  -0.258
 37 A'   38 A'   13 A"   39 A'   14 A"   40 A'   15 A"                         
 -- Virtual --                   
 -0.059  -0.035  -0.031   0.007   0.021   0.043   0.053   0.054
 41 A'   16 A"   42 A'   43 A'   44 A'   45 A'   46 A'   17 A"                 
  0.071   0.079   0.094   0.106   0.111   0.118   0.133   0.147
 47 A'   18 A"   48 A'   49 A'   19 A"   50 A'   51 A'   52 A'                 
  0.165   0.185   0.228   0.233   0.261   0.274   0.303   0.323
 53 A'   54 A'   55 A'   20 A"   56 A'   21 A"   57 A'   58 A'                 
  0.357   0.364   0.381   0.392   0.400   0.403   0.416   0.422
 59 A'   60 A'   61 A'   22 A"   23 A"   62 A'   63 A'   24 A"                 
  0.455   0.478   0.484   0.525   0.540   0.561   0.571   0.602
 64 A'   65 A'   25 A"   66 A'   26 A"   67 A'   27 A"   68 A'                 
  0.618   0.656   0.679   0.693   0.716   0.744   0.810   0.867
 69 A'   70 A'   28 A"   71 A'   72 A'   73 A'   74 A'   75 A'                 
  0.931   1.004   1.073   1.190   1.279   1.339   1.339   1.343
 76 A'   77 A'   29 A"   30 A"   31 A"   78 A'   32 A"   79 A'                 
  1.377   1.437   1.459   1.500   1.532   1.633   1.774   1.802
 80 A'   81 A'   33 A"   82 A'   83 A'   84 A'   85 A'   34 A"                 
  1.878   1.920   1.951   1.993   2.022   2.106   2.202   2.247
 86 A'   87 A'   35 A"   36 A"   88 A'   89 A'   90 A'   91 A'                 
  2.545   2.611   2.622   2.808   2.877   3.035   3.218   3.690
 92 A'   37 A"   93 A'   38 A"   94 A'   95 A'   96 A'   97 A'                 
  3.749   3.792   3.943   3.953   3.972   3.990   4.001   4.007
 39 A"   98 A'   40 A"   41 A"   99 A'   42 A"   43 A"  100 A'                 
  4.033   4.065   4.086   4.200   4.231   4.370   4.409   4.788
101 A'   44 A"  102 A'  103 A'  104 A'  105 A'  106 A'  107 A'                 
  5.989   6.036   6.083   6.269   6.367   6.540   6.678   7.529
 45 A"  108 A'  109 A'   46 A"  110 A'  111 A'  112 A'   47 A"                 
  7.569   7.667  23.423  24.145  27.835  28.332  28.367  28.381
113 A'  114 A'  115 A'  116 A'  117 A'   48 A"  118 A'  119 A'                 
 28.525  28.535  28.547  28.586  28.681  47.869  66.731 127.876
 49 A"  120 A'   50 A"  121 A'  122 A'  123 A'  124 A'   51 A"                 
127.903 127.930 151.633 289.725 289.762 289.8891020.6521901.795
125 A'  126 A'  127 A'   52 A"  128 A'  129 A'  130 A'  131 A'                 
 --------------------------------------------------------------

          Ground-State Mulliken Net Atomic Charges

     Atom                 Charge (a.u.)
  ----------------------------------------
      1 H                     0.208861
      2 F                    -0.054265
      3 I                     0.111258
      4 Br                   -0.023918
      5 C                    -0.182838
      6 C                    -0.059098
  ----------------------------------------
  Sum of atomic charges =     0.000000

 -----------------------------------------------------------------
                    Cartesian Multipole Moments
 -----------------------------------------------------------------
    Charge (ESU x 10^10)
                 0.0000
    Dipole Moment (Debye)
         X       0.7367      Y       0.0940      Z       0.0000
       Tot       0.7426
    Quadrupole Moments (Debye-Ang)
        XX     -63.2170     XY      -2.0298     YY     -60.8091
        XZ      -0.0000     YZ       0.0000     ZZ     -64.6470
    Octopole Moments (Debye-Ang^2)
       XXX     -16.1215    XXY       2.3372    XYY      -1.7970
       YYY     -29.3778    XXZ       0.0000    XYZ      -0.0000
       YYZ       0.0000    XZZ      -8.7530    YZZ     -11.4007
       ZZZ       0.0000
    Hexadecapole Moments (Debye-Ang^3)
      XXXX   -1151.1574   XXXY     -38.0181   XXYY    -237.0122
      XYYY     -59.4677   YYYY    -349.5139   XXXZ      -0.0000
      XXYZ       0.0000   XYYZ       0.0000   YYYZ       0.0000
      XXZZ    -212.4108   XYZZ     -13.4844   YYZZ     -75.5840
      XZZZ      -0.0000   YZZZ      -0.0000   ZZZZ     -81.6031
 -----------------------------------------------------------------
 Calculating analytic gradient of the SCF energy
 Gradient of SCF Energy
            1           2           3           4           5           6
    1   0.0001041  -0.0000691   0.0001992  -0.0002188  -0.0002714   0.0002560
    2  -0.0000349   0.0001064   0.0004072  -0.0001459  -0.0002419  -0.0000909
    3  -0.0000000   0.0000000   0.0000000   0.0000000  -0.0000000  -0.0000000
 Max gradient component =       4.072E-04
 RMS gradient           =       1.681E-04
 Gradient time:  CPU 10.61 s  wall 2.76 s
 Geometry Optimization Parameters
   NAtoms,    NIC,     NZ,  NCons,   NDum,   NFix, NCnnct, MaxDiis
        6      37       0       0       0       0       0       0

 Cartesian Hessian Update
 Hessian Updated using BFGS Update


** GEOMETRY OPTIMIZATION IN DELOCALIZED INTERNAL COORDINATES **
   Searching for a Minimum

   Optimization Cycle:  18

                       Coordinates (Angstroms)
     ATOM                X               Y               Z
      1  H         0.7635493710   -1.9691044433    0.0000000000
      2  F        -1.7508646387   -1.8198423874    0.0000000000
      3  I         1.8543198498    0.5216772079    0.0000000000
      4  Br       -1.8656532231    0.8661463513    0.0000000000
      5  C         0.3925268388   -0.9528631422    0.0000000000
      6  C        -0.9213876937   -0.7640172785    0.0000000000
   Point Group: cs    Number of degrees of freedom:     9


   Energy is  -9670.331415683

 Hessian Updated using BFGS Update

  9 Hessian modes will be used to form the next step
  Hessian Eigenvalues:
     0.049455    0.100170    0.161488    0.234552    0.267929    0.352993
     0.375843    0.437679    0.716709

 Minimum Search - Taking Simple RFO Step
 Searching for Lamda that Minimizes Along All modes
 Value Taken    Lamda =   0.00000000
 Step Taken.  Stepsize is  0.002789

                             Maximum     Tolerance    Cnvgd?
         Gradient           0.000231      0.000300     YES
         Displacement       0.001780      0.001200      NO
         Energy change     -0.000002      0.000001      NO


 New Cartesian Coordinates Obtained by Inverse Iteration

 Displacement from previous Coordinates is:  0.002156
 ----------------------------------------------------------------
             Standard Nuclear Orientation (Angstroms)
    I     Atom           X                Y                Z
 ----------------------------------------------------------------
    1      H       0.7636658571    -1.9688548909     0.0000000000
    2      F      -1.7506276847    -1.8202166602     0.0000000000
    3      I       1.8537731112     0.5214147137     0.0000000000
    4      Br     -1.8650797434     0.8665559977     0.0000000000
    5      C       0.3924194392    -0.9526758068     0.0000000000
    6      C      -0.9216604753    -0.7642270458     0.0000000000
 ----------------------------------------------------------------
 Molecular Point Group                 Cs    NOp =  2
 Largest Abelian Subgroup              Cs    NOp =  2
 Nuclear Repulsion Energy =   686.4011064452 hartrees
 There are       55 alpha and       55 beta electrons
 Applying Cartesian multipole field
    Component          Value
    ---------          -----
     (2,0,0)        1.00000E-11
     (0,2,0)        2.00000E-11
     (0,0,2)       -3.00000E-11
 Nucleus-field energy     =     0.0000000180 hartrees
 Requested basis set is 6-311++G(d,p)
 There are 66 shells and 183 basis functions
 A cutoff of  1.0D-11 yielded   1783 shell pairs
 There are     14373 function pairs (     16121 Cartesian)
 Smallest overlap matrix eigenvalue = 5.36E-05
 Guess MOs from SCF MO coefficient file

 -----------------------------------------------------------------------
  General SCF calculation program by
  Eric Jon Sundstrom, Paul Horn, Yuezhi Mao, Dmitri Zuev, Alec White,
  David Stuck, Shaama M.S., Shane Yost, Joonho Lee, David Small,
  Daniel Levine, Susi Lehtola, Hugh Burton, Evgeny Epifanovsky
 -----------------------------------------------------------------------
 Exchange:     0.2000 Hartree-Fock + 0.0800 Slater + 0.7200 B88
 Correlation:  0.1900 VWN1RPA + 0.8100 LYP
 Using SG-1 standard quadrature grid
 using 4 threads for integral computing
 -------------------------------------------------------
 OpenMP Integral computing Module                
 Release: version 2.0, May 2017, Q-Chem Inc. Pleasanton 
 -------------------------------------------------------
 -------------------------------------------------------
 OpenMP BLAS3 based DFT computing Module                
 Release: version 1.0, May 2013, Q-Chem Inc. Pittsburgh 
 -------------------------------------------------------
 A restricted SCF calculation will be
 performed using DIIS
 SCF converges when DIIS error is below 1.0e-08
 ---------------------------------------
  Cycle       Energy         DIIS error
 ---------------------------------------
    1   -9670.3314160345      7.27e-06  
    2   -9670.3314163260      2.90e-06  
    3   -9670.3314163128      3.40e-06  
    4   -9670.3314163524      6.44e-07  
    5   -9670.3314163537      2.88e-07  
    6   -9670.3314163541      5.95e-08  
    7   -9670.3314163540      1.30e-08  
    8   -9670.3314163539      3.40e-09  Convergence criterion met
 ---------------------------------------
 SCF time:   CPU 24.65s  wall 6.00s 
 SCF   energy in the final basis set =    -9670.3314163539
 Total energy in the final basis set =    -9670.3314163539

 --------------------------------------------------------------
             Orbital Energies (a.u.) and Symmetries
 --------------------------------------------------------------

 Alpha MOs, Restricted
 -- Occupied --                  
******* -482.86 -176.32 -165.72 -165.72 -165.72  -62.52  -56.34
  1 A'    2 A'    3 A'    4 A'    1 A"    5 A'    6 A'    7 A'                 
-56.332 -56.331 -35.816 -31.309 -31.303 -31.303 -24.729 -22.960
  2 A"    8 A'    9 A'   10 A'    3 A"   11 A'   12 A'   13 A'                 
-22.958 -22.958 -22.954 -22.954 -10.333 -10.241  -8.724  -6.556
  4 A"   14 A'   15 A'    5 A"   16 A'   17 A'   18 A'   19 A'                 
 -6.542  -6.542  -6.365  -4.778  -4.763  -4.763  -2.667  -2.663
  6 A"   20 A'   21 A'   22 A'    7 A"   23 A'   24 A'    8 A"                 
 -2.662  -2.652  -2.651  -2.045  -2.039  -2.039  -2.026  -2.026
 25 A'   26 A'    9 A"   27 A'   10 A"   28 A'   11 A"   29 A'                 
 -1.270  -0.860  -0.790  -0.681  -0.608  -0.545  -0.510  -0.508
 30 A'   31 A'   32 A'   33 A'   34 A'   35 A'   36 A'   12 A"                 
 -0.413  -0.403  -0.363  -0.326  -0.316  -0.282  -0.258
 37 A'   38 A'   13 A"   39 A'   14 A"   40 A'   15 A"                         
 -- Virtual --                   
 -0.059  -0.035  -0.031   0.007   0.021   0.043   0.053   0.054
 41 A'   16 A"   42 A'   43 A'   44 A'   45 A'   46 A'   17 A"                 
  0.071   0.079   0.094   0.106   0.111   0.118   0.133   0.147
 47 A'   18 A"   48 A'   49 A'   19 A"   50 A'   51 A'   52 A'                 
  0.165   0.185   0.228   0.233   0.261   0.274   0.303   0.323
 53 A'   54 A'   55 A'   20 A"   56 A'   21 A"   57 A'   58 A'                 
  0.357   0.364   0.381   0.392   0.400   0.403   0.416   0.422
 59 A'   60 A'   61 A'   22 A"   23 A"   62 A'   63 A'   24 A"                 
  0.455   0.478   0.484   0.525   0.540   0.561   0.571   0.603
 64 A'   65 A'   25 A"   66 A'   26 A"   67 A'   27 A"   68 A'                 
  0.618   0.656   0.679   0.693   0.716   0.744   0.810   0.867
 69 A'   70 A'   28 A"   71 A'   72 A'   73 A'   74 A'   75 A'                 
  0.931   1.004   1.073   1.190   1.279   1.339   1.339   1.343
 76 A'   77 A'   29 A"   30 A"   31 A"   78 A'   32 A"   79 A'                 
  1.377   1.437   1.459   1.500   1.532   1.632   1.774   1.802
 80 A'   81 A'   33 A"   82 A'   83 A'   84 A'   85 A'   34 A"                 
  1.878   1.920   1.951   1.993   2.022   2.106   2.202   2.247
 86 A'   87 A'   35 A"   36 A"   88 A'   89 A'   90 A'   91 A'                 
  2.545   2.611   2.622   2.808   2.877   3.036   3.218   3.690
 92 A'   37 A"   93 A'   38 A"   94 A'   95 A'   96 A'   97 A'                 
  3.749   3.792   3.943   3.953   3.972   3.990   4.001   4.007
 39 A"   98 A'   40 A"   41 A"   99 A'   42 A"   43 A"  100 A'                 
  4.033   4.065   4.086   4.200   4.231   4.370   4.409   4.788
101 A'   44 A"  102 A'  103 A'  104 A'  105 A'  106 A'  107 A'                 
  5.990   6.036   6.083   6.269   6.367   6.540   6.679   7.529
 45 A"  108 A'  109 A'   46 A"  110 A'  111 A'  112 A'   47 A"                 
  7.569   7.667  23.424  24.145  27.835  28.332  28.367  28.382
113 A'  114 A'  115 A'  116 A'  117 A'   48 A"  118 A'  119 A'                 
 28.525  28.535  28.547  28.586  28.682  47.869  66.731 127.876
 49 A"  120 A'   50 A"  121 A'  122 A'  123 A'  124 A'   51 A"                 
127.903 127.930 151.634 289.725 289.762 289.8891020.6521901.796
125 A'  126 A'  127 A'   52 A"  128 A'  129 A'  130 A'  131 A'                 

 Beta MOs, Restricted
 -- Occupied --                  
******* -482.86 -176.32 -165.72 -165.72 -165.72  -62.52  -56.34
  1 A'    2 A'    3 A'    4 A'    1 A"    5 A'    6 A'    7 A'                 
-56.332 -56.331 -35.816 -31.309 -31.303 -31.303 -24.729 -22.960
  2 A"    8 A'    9 A'   10 A'    3 A"   11 A'   12 A'   13 A'                 
-22.958 -22.958 -22.954 -22.954 -10.333 -10.241  -8.724  -6.556
  4 A"   14 A'   15 A'    5 A"   16 A'   17 A'   18 A'   19 A'                 
 -6.542  -6.542  -6.365  -4.778  -4.763  -4.763  -2.667  -2.663
  6 A"   20 A'   21 A'   22 A'    7 A"   23 A'   24 A'    8 A"                 
 -2.662  -2.652  -2.651  -2.045  -2.039  -2.039  -2.026  -2.026
 25 A'   26 A'    9 A"   27 A'   10 A"   28 A'   11 A"   29 A'                 
 -1.270  -0.860  -0.790  -0.681  -0.608  -0.545  -0.510  -0.508
 30 A'   31 A'   32 A'   33 A'   34 A'   35 A'   36 A'   12 A"                 
 -0.413  -0.403  -0.363  -0.326  -0.316  -0.282  -0.258
 37 A'   38 A'   13 A"   39 A'   14 A"   40 A'   15 A"                         
 -- Virtual --                   
 -0.059  -0.035  -0.031   0.007   0.021   0.043   0.053   0.054
 41 A'   16 A"   42 A'   43 A'   44 A'   45 A'   46 A'   17 A"                 
  0.071   0.079   0.094   0.106   0.111   0.118   0.133   0.147
 47 A'   18 A"   48 A'   49 A'   19 A"   50 A'   51 A'   52 A'                 
  0.165   0.185   0.228   0.233   0.261   0.274   0.303   0.323
 53 A'   54 A'   55 A'   20 A"   56 A'   21 A"   57 A'   58 A'                 
  0.357   0.364   0.381   0.392   0.400   0.403   0.416   0.422
 59 A'   60 A'   61 A'   22 A"   23 A"   62 A'   63 A'   24 A"                 
  0.455   0.478   0.484   0.525   0.540   0.561   0.571   0.603
 64 A'   65 A'   25 A"   66 A'   26 A"   67 A'   27 A"   68 A'                 
  0.618   0.656   0.679   0.693   0.716   0.744   0.810   0.867
 69 A'   70 A'   28 A"   71 A'   72 A'   73 A'   74 A'   75 A'                 
  0.931   1.004   1.073   1.190   1.279   1.339   1.339   1.343
 76 A'   77 A'   29 A"   30 A"   31 A"   78 A'   32 A"   79 A'                 
  1.377   1.437   1.459   1.500   1.532   1.632   1.774   1.802
 80 A'   81 A'   33 A"   82 A'   83 A'   84 A'   85 A'   34 A"                 
  1.878   1.920   1.951   1.993   2.022   2.106   2.202   2.247
 86 A'   87 A'   35 A"   36 A"   88 A'   89 A'   90 A'   91 A'                 
  2.545   2.611   2.622   2.808   2.877   3.036   3.218   3.690
 92 A'   37 A"   93 A'   38 A"   94 A'   95 A'   96 A'   97 A'                 
  3.749   3.792   3.943   3.953   3.972   3.990   4.001   4.007
 39 A"   98 A'   40 A"   41 A"   99 A'   42 A"   43 A"  100 A'                 
  4.033   4.065   4.086   4.200   4.231   4.370   4.409   4.788
101 A'   44 A"  102 A'  103 A'  104 A'  105 A'  106 A'  107 A'                 
  5.990   6.036   6.083   6.269   6.367   6.540   6.679   7.529
 45 A"  108 A'  109 A'   46 A"  110 A'  111 A'  112 A'   47 A"                 
  7.569   7.667  23.424  24.145  27.835  28.332  28.367  28.382
113 A'  114 A'  115 A'  116 A'  117 A'   48 A"  118 A'  119 A'                 
 28.525  28.535  28.547  28.586  28.682  47.869  66.731 127.876
 49 A"  120 A'   50 A"  121 A'  122 A'  123 A'  124 A'   51 A"                 
127.903 127.930 151.634 289.725 289.762 289.8891020.6521901.796
125 A'  126 A'  127 A'   52 A"  128 A'  129 A'  130 A'  131 A'                 
 --------------------------------------------------------------

          Ground-State Mulliken Net Atomic Charges

     Atom                 Charge (a.u.)
  ----------------------------------------
      1 H                     0.208853
      2 F                    -0.054178
      3 I                     0.111379
      4 Br                   -0.023963
      5 C                    -0.183339
      6 C                    -0.058753
  ----------------------------------------
  Sum of atomic charges =     0.000000

 -----------------------------------------------------------------
                    Cartesian Multipole Moments
 -----------------------------------------------------------------
    Charge (ESU x 10^10)
                 0.0000
    Dipole Moment (Debye)
         X       0.7362      Y       0.0935      Z      -0.0000
       Tot       0.7421
    Quadrupole Moments (Debye-Ang)
        XX     -63.2189     XY      -2.0270     YY     -60.8079
        XZ       0.0000     YZ      -0.0000     ZZ     -64.6463
    Octopole Moments (Debye-Ang^2)
       XXX     -16.0959    XXY       2.3214    XYY      -1.7990
       YYY     -29.3664    XXZ      -0.0000    XYZ       0.0000
       YYZ       0.0000    XZZ      -8.7453    YZZ     -11.3998
       ZZZ      -0.0000
    Hexadecapole Moments (Debye-Ang^3)
      XXXX   -1150.6411   XXXY     -37.9284   XXYY    -236.9353
      XYYY     -59.4042   YYYY    -349.5677   XXXZ       0.0000
      XXYZ       0.0000   XYYZ      -0.0000   YYYZ       0.0000
      XXZZ    -212.3104   XYZZ     -13.4591   YYZZ     -75.5933
      XZZZ       0.0000   YZZZ      -0.0000   ZZZZ     -81.6017
 -----------------------------------------------------------------
 Calculating analytic gradient of the SCF energy
 Gradient of SCF Energy
            1           2           3           4           5           6
    1   0.0001288   0.0000471   0.0000405  -0.0001586  -0.0000717   0.0000138
    2  -0.0000329   0.0001022   0.0002398  -0.0000619  -0.0000588  -0.0001883
    3  -0.0000000   0.0000000  -0.0000000  -0.0000000   0.0000000  -0.0000000
 Max gradient component =       2.398E-04
 RMS gradient           =       9.507E-05
 Gradient time:  CPU 10.59 s  wall 2.75 s
 Geometry Optimization Parameters
   NAtoms,    NIC,     NZ,  NCons,   NDum,   NFix, NCnnct, MaxDiis
        6      37       0       0       0       0       0       0

 Cartesian Hessian Update
 Hessian Updated using BFGS Update


** GEOMETRY OPTIMIZATION IN DELOCALIZED INTERNAL COORDINATES **
   Searching for a Minimum

   Optimization Cycle:  19

                       Coordinates (Angstroms)
     ATOM                X               Y               Z
      1  H         0.7636658571   -1.9688548909    0.0000000000
      2  F        -1.7506276847   -1.8202166602    0.0000000000
      3  I         1.8537731112    0.5214147137    0.0000000000
      4  Br       -1.8650797434    0.8665559977    0.0000000000
      5  C         0.3924194392   -0.9526758068    0.0000000000
      6  C        -0.9216604753   -0.7642270458    0.0000000000
   Point Group: cs    Number of degrees of freedom:     9


   Energy is  -9670.331416354

 Hessian Updated using BFGS Update

  9 Hessian modes will be used to form the next step
  Hessian Eigenvalues:
     0.048512    0.071111    0.162990    0.226252    0.270745    0.335420
     0.393738    0.422453    0.692924

 Minimum Search - Taking Simple RFO Step
 Searching for Lamda that Minimizes Along All modes
 Value Taken    Lamda =   0.00000000
 Step Taken.  Stepsize is  0.002105

                             Maximum     Tolerance    Cnvgd?
         Gradient           0.000162      0.000300     YES
         Displacement       0.001343      0.001200      NO
         Energy change     -0.000001      0.000001     YES


                       Distance Matrix (Angstroms)
             H (  1)   F (  2)   I (  3)   Br(  4)   C (  5)
   F (  2)  2.518683
   I (  3)  2.718414  4.298249
   Br(  4)  3.866505  2.689209  3.734835
   C (  5)  1.081871  2.311986  2.075692  2.899294
   C (  6)  2.071582  1.342498  3.058743  1.884010  1.327524

 Final energy is   -9670.3314163539453     


 ******************************
 **  OPTIMIZATION CONVERGED  **
 ******************************

                       Coordinates (Angstroms)
     ATOM                X               Y               Z
      1  H         0.7636658571   -1.9688548909    0.0000000000
      2  F        -1.7506276847   -1.8202166602    0.0000000000
      3  I         1.8537731112    0.5214147137    0.0000000000
      4  Br       -1.8650797434    0.8665559977    0.0000000000
      5  C         0.3924194392   -0.9526758068    0.0000000000
      6  C        -0.9216604753   -0.7642270458    0.0000000000

Z-matrix Print:
$molecule
0 1
I 
C  1 2.075692
H  2 1.081871 1 115.179555
C  2 1.327524 1 126.590400 3 -180.000000 0
F  4 1.342498 2 119.971434 1 -180.000000 0
Br 4 1.884010 2 128.210674 1 -0.000000 0
$end


 --------------------------------------------------------------
             Orbital Energies (a.u.) and Symmetries
 --------------------------------------------------------------

 Alpha MOs, Restricted
 -- Occupied --                  
******* -482.86 -176.32 -165.72 -165.72 -165.72  -62.52  -56.34
  1 A'    2 A'    3 A'    4 A'    1 A"    5 A'    6 A'    7 A'                 
-56.332 -56.331 -35.816 -31.309 -31.303 -31.303 -24.729 -22.960
  2 A"    8 A'    9 A'   10 A'    3 A"   11 A'   12 A'   13 A'                 
-22.958 -22.958 -22.954 -22.954 -10.333 -10.241  -8.724  -6.556
  4 A"   14 A'   15 A'    5 A"   16 A'   17 A'   18 A'   19 A'                 
 -6.542  -6.542  -6.365  -4.778  -4.763  -4.763  -2.667  -2.663
  6 A"   20 A'   21 A'   22 A'    7 A"   23 A'   24 A'    8 A"                 
 -2.662  -2.652  -2.651  -2.045  -2.039  -2.039  -2.026  -2.026
 25 A'   26 A'    9 A"   27 A'   10 A"   28 A'   11 A"   29 A'                 
 -1.270  -0.860  -0.790  -0.681  -0.608  -0.545  -0.510  -0.508
 30 A'   31 A'   32 A'   33 A'   34 A'   35 A'   36 A'   12 A"                 
 -0.413  -0.403  -0.363  -0.326  -0.316  -0.282  -0.258
 37 A'   38 A'   13 A"   39 A'   14 A"   40 A'   15 A"                         
 -- Virtual --                   
 -0.059  -0.035  -0.031   0.007   0.021   0.043   0.053   0.054
 41 A'   16 A"   42 A'   43 A'   44 A'   45 A'   46 A'   17 A"                 
  0.071   0.079   0.094   0.106   0.111   0.118   0.133   0.147
 47 A'   18 A"   48 A'   49 A'   19 A"   50 A'   51 A'   52 A'                 
  0.165   0.185   0.228   0.233   0.261   0.274   0.303   0.323
 53 A'   54 A'   55 A'   20 A"   56 A'   21 A"   57 A'   58 A'                 
  0.357   0.364   0.381   0.392   0.400   0.403   0.416   0.422
 59 A'   60 A'   61 A'   22 A"   23 A"   62 A'   63 A'   24 A"                 
  0.455   0.478   0.484   0.525   0.540   0.561   0.571   0.603
 64 A'   65 A'   25 A"   66 A'   26 A"   67 A'   27 A"   68 A'                 
  0.618   0.656   0.679   0.693   0.716   0.744   0.810   0.867
 69 A'   70 A'   28 A"   71 A'   72 A'   73 A'   74 A'   75 A'                 
  0.931   1.004   1.073   1.190   1.279   1.339   1.339   1.343
 76 A'   77 A'   29 A"   30 A"   31 A"   78 A'   32 A"   79 A'                 
  1.377   1.437   1.459   1.500   1.532   1.632   1.774   1.802
 80 A'   81 A'   33 A"   82 A'   83 A'   84 A'   85 A'   34 A"                 
  1.878   1.920   1.951   1.993   2.022   2.106   2.202   2.247
 86 A'   87 A'   35 A"   36 A"   88 A'   89 A'   90 A'   91 A'                 
  2.545   2.611   2.622   2.808   2.877   3.036   3.218   3.690
 92 A'   37 A"   93 A'   38 A"   94 A'   95 A'   96 A'   97 A'                 
  3.749   3.792   3.943   3.953   3.972   3.990   4.001   4.007
 39 A"   98 A'   40 A"   41 A"   99 A'   42 A"   43 A"  100 A'                 
  4.033   4.065   4.086   4.200   4.231   4.370   4.409   4.788
101 A'   44 A"  102 A'  103 A'  104 A'  105 A'  106 A'  107 A'                 
  5.990   6.036   6.083   6.269   6.367   6.540   6.679   7.529
 45 A"  108 A'  109 A'   46 A"  110 A'  111 A'  112 A'   47 A"                 
  7.569   7.667  23.424  24.145  27.835  28.332  28.367  28.382
113 A'  114 A'  115 A'  116 A'  117 A'   48 A"  118 A'  119 A'                 
 28.525  28.535  28.547  28.586  28.682  47.869  66.731 127.876
 49 A"  120 A'   50 A"  121 A'  122 A'  123 A'  124 A'   51 A"                 
127.903 127.930 151.634 289.725 289.762 289.8891020.6521901.796
125 A'  126 A'  127 A'   52 A"  128 A'  129 A'  130 A'  131 A'                 

 Beta MOs, Restricted
 -- Occupied --                  
******* -482.86 -176.32 -165.72 -165.72 -165.72  -62.52  -56.34
  1 A'    2 A'    3 A'    4 A'    1 A"    5 A'    6 A'    7 A'                 
-56.332 -56.331 -35.816 -31.309 -31.303 -31.303 -24.729 -22.960
  2 A"    8 A'    9 A'   10 A'    3 A"   11 A'   12 A'   13 A'                 
-22.958 -22.958 -22.954 -22.954 -10.333 -10.241  -8.724  -6.556
  4 A"   14 A'   15 A'    5 A"   16 A'   17 A'   18 A'   19 A'                 
 -6.542  -6.542  -6.365  -4.778  -4.763  -4.763  -2.667  -2.663
  6 A"   20 A'   21 A'   22 A'    7 A"   23 A'   24 A'    8 A"                 
 -2.662  -2.652  -2.651  -2.045  -2.039  -2.039  -2.026  -2.026
 25 A'   26 A'    9 A"   27 A'   10 A"   28 A'   11 A"   29 A'                 
 -1.270  -0.860  -0.790  -0.681  -0.608  -0.545  -0.510  -0.508
 30 A'   31 A'   32 A'   33 A'   34 A'   35 A'   36 A'   12 A"                 
 -0.413  -0.403  -0.363  -0.326  -0.316  -0.282  -0.258
 37 A'   38 A'   13 A"   39 A'   14 A"   40 A'   15 A"                         
 -- Virtual --                   
 -0.059  -0.035  -0.031   0.007   0.021   0.043   0.053   0.054
 41 A'   16 A"   42 A'   43 A'   44 A'   45 A'   46 A'   17 A"                 
  0.071   0.079   0.094   0.106   0.111   0.118   0.133   0.147
 47 A'   18 A"   48 A'   49 A'   19 A"   50 A'   51 A'   52 A'                 
  0.165   0.185   0.228   0.233   0.261   0.274   0.303   0.323
 53 A'   54 A'   55 A'   20 A"   56 A'   21 A"   57 A'   58 A'                 
  0.357   0.364   0.381   0.392   0.400   0.403   0.416   0.422
 59 A'   60 A'   61 A'   22 A"   23 A"   62 A'   63 A'   24 A"                 
  0.455   0.478   0.484   0.525   0.540   0.561   0.571   0.603
 64 A'   65 A'   25 A"   66 A'   26 A"   67 A'   27 A"   68 A'                 
  0.618   0.656   0.679   0.693   0.716   0.744   0.810   0.867
 69 A'   70 A'   28 A"   71 A'   72 A'   73 A'   74 A'   75 A'                 
  0.931   1.004   1.073   1.190   1.279   1.339   1.339   1.343
 76 A'   77 A'   29 A"   30 A"   31 A"   78 A'   32 A"   79 A'                 
  1.377   1.437   1.459   1.500   1.532   1.632   1.774   1.802
 80 A'   81 A'   33 A"   82 A'   83 A'   84 A'   85 A'   34 A"                 
  1.878   1.920   1.951   1.993   2.022   2.106   2.202   2.247
 86 A'   87 A'   35 A"   36 A"   88 A'   89 A'   90 A'   91 A'                 
  2.545   2.611   2.622   2.808   2.877   3.036   3.218   3.690
 92 A'   37 A"   93 A'   38 A"   94 A'   95 A'   96 A'   97 A'                 
  3.749   3.792   3.943   3.953   3.972   3.990   4.001   4.007
 39 A"   98 A'   40 A"   41 A"   99 A'   42 A"   43 A"  100 A'                 
  4.033   4.065   4.086   4.200   4.231   4.370   4.409   4.788
101 A'   44 A"  102 A'  103 A'  104 A'  105 A'  106 A'  107 A'                 
  5.990   6.036   6.083   6.269   6.367   6.540   6.679   7.529
 45 A"  108 A'  109 A'   46 A"  110 A'  111 A'  112 A'   47 A"                 
  7.569   7.667  23.424  24.145  27.835  28.332  28.367  28.382
113 A'  114 A'  115 A'  116 A'  117 A'   48 A"  118 A'  119 A'                 
 28.525  28.535  28.547  28.586  28.682  47.869  66.731 127.876
 49 A"  120 A'   50 A"  121 A'  122 A'  123 A'  124 A'   51 A"                 
127.903 127.930 151.634 289.725 289.762 289.8891020.6521901.796
125 A'  126 A'  127 A'   52 A"  128 A'  129 A'  130 A'  131 A'                 
 --------------------------------------------------------------

          Ground-State Mulliken Net Atomic Charges

     Atom                 Charge (a.u.)
  ----------------------------------------
      1 H                     0.208853
      2 F                    -0.054178
      3 I                     0.111379
      4 Br                   -0.023963
      5 C                    -0.183339
      6 C                    -0.058753
  ----------------------------------------
  Sum of atomic charges =     0.000000

 -----------------------------------------------------------------
                    Cartesian Multipole Moments
 -----------------------------------------------------------------
    Charge (ESU x 10^10)
                 0.0000
    Dipole Moment (Debye)
         X       0.7362      Y       0.0935      Z      -0.0000
       Tot       0.7421
    Quadrupole Moments (Debye-Ang)
        XX     -63.2189     XY      -2.0270     YY     -60.8079
        XZ       0.0000     YZ      -0.0000     ZZ     -64.6463
    Octopole Moments (Debye-Ang^2)
       XXX     -16.0959    XXY       2.3214    XYY      -1.7990
       YYY     -29.3664    XXZ      -0.0000    XYZ       0.0000
       YYZ       0.0000    XZZ      -8.7453    YZZ     -11.3998
       ZZZ      -0.0000
    Hexadecapole Moments (Debye-Ang^3)
      XXXX   -1150.6411   XXXY     -37.9284   XXYY    -236.9353
      XYYY     -59.4042   YYYY    -349.5677   XXXZ       0.0000
      XXYZ       0.0000   XYYZ      -0.0000   YYYZ       0.0000
      XXZZ    -212.3104   XYZZ     -13.4591   YYZZ     -75.5933
      XZZZ       0.0000   YZZZ      -0.0000   ZZZZ     -81.6017
 -----------------------------------------------------------------
Archival summary:
1\1\TWL01\OPT\ProcedureUnspecified\BasisUnspecified\1r1121\taweetha\TueAug2808:22:172018TueAug2808:22:172018\0\\#,OPT,ProcedureUnspecified,BasisUnspecified,\\0,1\I\C,1,2.07569\H,2,1.08187,1,115.18\C,2,1.32752,1,126.59,3,-180,0\F,4,1.3425,2,119.971,1,-180,0\Br,4,1.88401,2,128.211,1,-0,0\\\@

 Total job time:  230.06s(wall), 862.23s(cpu) 
 Tue Aug 28 08:22:17 2018

        *************************************************************
        *                                                           *
        *  Thank you very much for using Q-Chem.  Have a nice day.  *
        *                                                           *
        *************************************************************


 
User input: 2 of 2 
 
Q-Chem Developer Version!
                  Welcome to Q-Chem
     A Quantum Leap Into The Future Of Chemistry


 Q-Chem 5.1, Q-Chem, Inc., Pleasanton, CA (2018)

 Yihan Shao,  Zhengting Gan,  E. Epifanovsky,  A. T. B. Gilbert,  M. Wormit,  
 J. Kussmann,  A. W. Lange,  A. Behn,  Jia Deng,  Xintian Feng,  D. Ghosh,  
 M. Goldey,  P. R. Horn,  L. D. Jacobson,  I. Kaliman,  T. Kus,  A. Landau,  
 Jie Liu,  E. I. Proynov,  R. M. Richard,  R. P. Steele,  E. J. Sundstrom,  
 H. L. Woodcock III,  P. M. Zimmerman,  D. Zuev,  B. Albrecht,  E. Alguire,  
 S. A. Baeppler,  D. Barton,  Z. Benda,  Y. A. Bernard,  E. J. Berquist,  
 K. B. Bravaya,  H. Burton,  D. Casanova,  Chun-Min Chang,  Yunqing Chen,  
 A. Chien,  K. D. Closser,  M. P. Coons,  S. Coriani,  S. Dasgupta,  
 A. L. Dempwolff,  M. Diedenhofen,  Hainam Do,  R. G. Edgar,  Po-Tung Fang,  
 S. Faraji,  S. Fatehi,  Qingguo Feng,  K. D. Fenk,  J. Fosso-Tande,  
 Qinghui Ge,  A. Ghysels,  G. Gidofalvi,  J. Gomes,  J. Gonthier,  A. Gunina,  
 D. Hait,  M. W. D. Hanson-Heine,  P. H. P. Harbach,  A. W. Hauser,  
 J. E. Herr,  E. G. Hohenstein,  Z. C. Holden,  Kerwin Hui,  B. C. Huynh,  
 T.-C. Jagau,  Hyunjun Ji,  B. Kaduk,  K. Khistyaev,  Jaehoon Kim,  
 P. Klunzinger,  K. Koh,  D. Kosenkov,  L. Koulias,  T. Kowalczyk,  
 C. M. Krauter,  A. Kunitsa,  Ka Un Lao,  A. Laurent,  K. V. Lawler,  
 Joonho Lee,  D. Lefrancois,  S. Lehtola,  D. S. Levine,  Yi-Pei Li,  
 You-Sheng Lin,  Fenglai Liu,  E. Livshits,  A. Luenser,  P. Manohar,  
 E. Mansoor,  S. F. Manzer,  Shan-Ping Mao,  Yuezhi Mao,  N. Mardirossian,  
 A. V. Marenich,  T. Markovich,  L. A. Martinez-Martinez,  S. A. Maurer,  
 N. J. Mayhall,  S. C. McKenzie,  J.-M. Mewes,  A. F. Morrison,  
 J. W. Mullinax,  K. Nanda,  T. S. Nguyen-Beck,  R. Olivares-Amaya,  
 J. A. Parkhill,  T. M. Perrine,  F. Plasser,  P. Pokhilko,  S. Prager,  
 A. Prociuk,  E. Ramos,  D. R. Rehn,  F. Rob,  M. Schneider,  N. Sergueev,  
 S. M. Sharada,  S. Sharma,  D. W. Small,  T. Stauch,  T. Stein,  
 Yu-Chuan Su,  A. J. W. Thom,  A. Tkatchenko,  T. Tsuchimochi,  N. M. Tubman,  
 L. Vogt,  M. L. Vidal,  O. Vydrov,  M. A. Watson,  J. Wenzel,  
 M. de Wergifosse,  T. A. Wesolowski,  A. White,  J. Witte,  A. Yamada,  
 Jun Yang,  K. Yao,  S. Yeganeh,  S. R. Yost,  Zhi-Qiang You,  A. Zech,  
 Igor Ying Zhang,  Xing Zhang,  Yan Zhao,  Ying Zhu,  B. R. Brooks,  
 G. K. L. Chan,  C. J. Cramer,  M. S. Gordon,  W. J. Hehre,  A. Klamt,  
 M. W. Schmidt,  C. D. Sherrill,  D. G. Truhlar,  A. Aspuru-Guzik,  R. Baer,  
 A. T. Bell,  N. A. Besley,  Jeng-Da Chai,  A. E. DePrince, III,  
 R. A. DiStasio Jr.,  A. Dreuw,  B. D. Dunietz,  T. R. Furlani,  
 Chao-Ping Hsu,  Yousung Jung,  Jing Kong,  D. S. Lambrecht,  WanZhen Liang,  
 C. Ochsenfeld,  V. A. Rassolov,  L. V. Slipchenko,  J. E. Subotnik,  
 T. Van Voorhis,  J. M. Herbert,  A. I. Krylov,  P. M. W. Gill,  M. Head-Gordon

 Contributors to earlier versions of Q-Chem not listed above: 
 R. D. Adamson,  B. Austin,  J. Baker,  G. J. O. Beran,  K. Brandhorst,  
 S. T. Brown,  E. F. C. Byrd,  A. K. Chakraborty,  C.-L. Cheng,  
 Siu Hung Chien,  D. M. Chipman,  D. L. Crittenden,  H. Dachsel,  
 R. J. Doerksen,  A. D. Dutoi,  L. Fusti-Molnar,  W. A. Goddard III,  
 A. Golubeva-Zadorozhnaya,  S. R. Gwaltney,  G. Hawkins,  A. Heyden,  
 S. Hirata,  G. Kedziora,  F. J. Keil,  C. Kelley,  Jihan Kim,  R. A. King,  
 R. Z. Khaliullin,  P. P. Korambath,  W. Kurlancheek,  A. M. Lee,  M. S. Lee,  
 S. V. Levchenko,  Ching Yeh Lin,  D. Liotard,  R. C. Lochan,  I. Lotan,  
 P. E. Maslen,  N. Nair,  D. P. O'Neill,  D. Neuhauser,  E. Neuscamman,  
 C. M. Oana,  R. Olson,  B. Peters,  R. Peverati,  P. A. Pieniazek,  
 Y. M. Rhee,  J. Ritchie,  M. A. Rohrdanz,  E. Rosta,  N. J. Russ,  
 H. F. Schaefer III,  N. E. Schultz,  N. Shenvi,  A. C. Simmonett,  A. Sodt,  
 D. Stuck,  K. S. Thanthiriwatte,  V. Vanovschi,  Tao Wang,  A. Warshel,  
 C. F. Williams,  Q. Wu,  X. Xu,  W. Zhang

 Please cite Q-Chem as follows:
 Y. Shao et al., Mol. Phys. 113, 184-215 (2015)
 DOI: 10.1080/00268976.2014.952696

 Q-Chem 5.1.1 for Intel X86 EM64T Linux

 Parts of Q-Chem use Armadillo 8.300.2 (Tropical Shenanigans).
 http://arma.sourceforge.net/

 Q-Chem begins on Tue Aug 28 08:22:17 2018  

Host: 
0

     Scratch files written to /scratch/taweetham/qchem16053//
The previous job contains 0 fragments, simply inherited here
Input Ideriv = 2
Curr. Ideriv = -1
Max.  Ideriv = 2

Checking the input file for inconsistencies... 	...done.

--------------------------------------------------------------
User input:
--------------------------------------------------------------

$molecule
read
$end

$rem
   SCF_GUESS 	READ
   JOB_TYPE 	FREQUENCY
   BASIS 	6-311++G**
   EXCHANGE 	B3LYP
   MEM_TOTAL	7500	
$end


--------------------------------------------------------------
 ----------------------------------------------------------------
             Standard Nuclear Orientation (Angstroms)
    I     Atom           X                Y                Z
 ----------------------------------------------------------------
    1      H       0.4582267428    -2.2765027486     0.0000000000
    2      F      -2.0376256021    -1.9381443431     0.0000000000
    3      I       1.7335412135     0.1241949686    -0.0000000000
    4      Br     -1.9485601663     0.7495896350     0.0000000000
    5      C       0.1648929871    -1.2351578770     0.0000000000
    6      C      -1.1311721242    -0.9478702435     0.0000000000
 ----------------------------------------------------------------
 Molecular Point Group                 Cs    NOp =  2
 Largest Abelian Subgroup              Cs    NOp =  2
 Nuclear Repulsion Energy =   686.4011064452 hartrees
 There are       55 alpha and       55 beta electrons
 Requested basis set is 6-311++G(d,p)
 There are 66 shells and 183 basis functions

 Total QAlloc Memory Limit   7500 MB
 Mega-Array Size       188 MB
 MEM_STATIC part       192 MB

                       Distance Matrix (Angstroms)
             H (  1)   F (  2)   I (  3)   Br(  4)   C (  5)
   F (  2)  2.518683
   I (  3)  2.718414  4.298249
   Br(  4)  3.866505  2.689209  3.734835
   C (  5)  1.081871  2.311986  2.075692  2.899294
   C (  6)  2.071582  1.342498  3.058743  1.884010  1.327524

 A cutoff of  1.0D-11 yielded   1783 shell pairs
 There are     14373 function pairs (     16121 Cartesian)

 -------------------------------------------------------
 OpenMP Integral Computing Module                       
 Release: version 1.0, May 2013, Q-Chem Inc. Pittsburgh 
 -------------------------------------------------------
 Integral Job Info:
 Integral job number is                      11
 Integral operator is                         1
 short-range coefficients                     0
 long-range coefficients              100000000
 Omega coefficients                           0
 if combine SR and LR in K                    0
 Integral screening is                        0
 Integral computing path is                   2
 max size of driver memory is            800000
 size of driver memory is                593474
 size of scratch memory is             29623520
 max col of scratch BK array               1296
 max len of scratch array in speh3          155
 max len of scratch index in speh4           18
 max int batch size is                      520
 min int batch size is                       52
 fixed nKL is                                45
 max L of basis functions is                  2
 order of int derivative is                   0
 number of shells is                         66
 number of basis is                         194
 number of cartesian basis is               194
 number of contracted shell pairs          1783
 number of primitive shell pairs           4117
 maxK2 (contraction) of shell pair           36
 max number of K2 of shell pair               1
 max number of CS2 of shell pair            195
 max number of PS2 of shell pair            240
 mem total for path MDJ                  526696
 -------------------------------------------------------
 Smallest overlap matrix eigenvalue = 5.36E-05
 Guess MOs from SCF MO coefficient file

 -----------------------------------------------------------------------
  General SCF calculation program by
  Eric Jon Sundstrom, Paul Horn, Yuezhi Mao, Dmitri Zuev, Alec White,
  David Stuck, Shaama M.S., Shane Yost, Joonho Lee, David Small,
  Daniel Levine, Susi Lehtola, Hugh Burton, Evgeny Epifanovsky
 -----------------------------------------------------------------------
 Exchange:     0.2000 Hartree-Fock + 0.0800 Slater + 0.7200 B88
 Correlation:  0.1900 VWN1RPA + 0.8100 LYP
 Using SG-1 standard quadrature grid
 using 4 threads for integral computing
 -------------------------------------------------------
 OpenMP Integral computing Module                
 Release: version 2.0, May 2017, Q-Chem Inc. Pleasanton 
 -------------------------------------------------------
 -------------------------------------------------------
 OpenMP BLAS3 based DFT computing Module                
 Release: version 1.0, May 2013, Q-Chem Inc. Pittsburgh 
 -------------------------------------------------------
 A restricted SCF calculation will be
 performed using DIIS
 SCF converges when DIIS error is below 1.0e-08
 ---------------------------------------
  Cycle       Energy         DIIS error
 ---------------------------------------
    1   -9670.3227740218      1.23e-03  
    2   -9670.3313306728      2.12e-04  
    3   -9670.3312124346      3.02e-04  
    4   -9670.3314934670      6.10e-05  
    5   -9670.3315058945      2.41e-05  
    6   -9670.3315078682      6.99e-06  
    7   -9670.3315080589      1.16e-06  
    8   -9670.3315080630      5.40e-07  
    9   -9670.3315080642      1.83e-07  
   10   -9670.3315080644      3.90e-08  
   11   -9670.3315080645      1.13e-08  
   12   -9670.3315080645      1.33e-09  Convergence criterion met
 ---------------------------------------
 SCF time:   CPU 37.95s  wall 10.00s 
 SCF   energy in the final basis set =    -9670.3315080645
 Total energy in the final basis set =    -9670.3315080645

 --------------------------------------------------------------
             Orbital Energies (a.u.) and Symmetries
 --------------------------------------------------------------

 Alpha MOs, Restricted
 -- Occupied --                  
******* -482.86 -176.32 -165.72 -165.72 -165.72  -62.52  -56.34
  1 A'    2 A'    3 A'    4 A'    1 A"    5 A'    6 A'    7 A'                 
-56.332 -56.331 -35.816 -31.309 -31.303 -31.303 -24.729 -22.960
  2 A"    8 A'    9 A'   10 A'    3 A"   11 A'   12 A'   13 A'                 
-22.958 -22.958 -22.954 -22.954 -10.333 -10.241  -8.724  -6.556
  4 A"   14 A'   15 A'    5 A"   16 A'   17 A'   18 A'   19 A'                 
 -6.542  -6.542  -6.365  -4.778  -4.763  -4.763  -2.667  -2.663
  6 A"   20 A'   21 A'   22 A'    7 A"   23 A'   24 A'    8 A"                 
 -2.662  -2.651  -2.651  -2.044  -2.039  -2.039  -2.026  -2.026
 25 A'    9 A"   26 A'   27 A'   10 A"   28 A'   11 A"   29 A'                 
 -1.270  -0.860  -0.790  -0.681  -0.608  -0.545  -0.510  -0.508
 30 A'   31 A'   32 A'   33 A'   34 A'   35 A'   36 A'   12 A"                 
 -0.413  -0.402  -0.363  -0.326  -0.316  -0.282  -0.258
 37 A'   38 A'   13 A"   39 A'   14 A"   40 A'   15 A"                         
 -- Virtual --                   
 -0.059  -0.035  -0.031   0.007   0.021   0.043   0.053   0.054
 41 A'   16 A"   42 A'   43 A'   44 A'   45 A'   46 A'   17 A"                 
  0.071   0.079   0.094   0.106   0.111   0.118   0.133   0.147
 47 A'   18 A"   48 A'   49 A'   19 A"   50 A'   51 A'   52 A'                 
  0.165   0.185   0.228   0.233   0.261   0.274   0.303   0.323
 53 A'   54 A'   55 A'   20 A"   56 A'   21 A"   57 A'   58 A'                 
  0.356   0.364   0.381   0.392   0.400   0.403   0.416   0.422
 59 A'   60 A'   61 A'   22 A"   23 A"   62 A'   63 A'   24 A"                 
  0.455   0.478   0.484   0.525   0.540   0.561   0.571   0.603
 64 A'   65 A'   25 A"   66 A'   26 A"   67 A'   27 A"   68 A'                 
  0.618   0.656   0.679   0.693   0.716   0.744   0.810   0.867
 69 A'   70 A'   28 A"   71 A'   72 A'   73 A'   74 A'   75 A'                 
  0.931   1.004   1.073   1.190   1.279   1.338   1.339   1.343
 76 A'   77 A'   29 A"   30 A"   31 A"   78 A'   32 A"   79 A'                 
  1.377   1.437   1.459   1.500   1.532   1.633   1.774   1.802
 80 A'   81 A'   33 A"   82 A'   83 A'   84 A'   85 A'   34 A"                 
  1.878   1.920   1.951   1.993   2.021   2.106   2.202   2.247
 86 A'   87 A'   35 A"   36 A"   88 A'   89 A'   90 A'   91 A'                 
  2.545   2.611   2.622   2.808   2.878   3.036   3.218   3.690
 92 A'   37 A"   93 A'   38 A"   94 A'   95 A'   96 A'   97 A'                 
  3.749   3.792   3.943   3.953   3.972   3.990   4.001   4.007
 39 A"   98 A'   40 A"   41 A"   99 A'   42 A"   43 A"  100 A'                 
  4.033   4.065   4.086   4.200   4.231   4.370   4.409   4.788
101 A'   44 A"  102 A'  103 A'  104 A'  105 A'  106 A'  107 A'                 
  5.990   6.036   6.083   6.270   6.367   6.540   6.679   7.529
 45 A"  108 A'  109 A'   46 A"  110 A'  111 A'  112 A'   47 A"                 
  7.569   7.668  23.424  24.145  27.835  28.332  28.367  28.382
113 A'  114 A'  115 A'  116 A'  117 A'   48 A"  118 A'  119 A'                 
 28.525  28.535  28.547  28.586  28.682  47.869  66.731 127.876
 49 A"  120 A'   50 A"  121 A'  122 A'  123 A'  124 A'   51 A"                 
127.904 127.930 151.634 289.725 289.762 289.8891020.6521901.796
125 A'  126 A'  127 A'   52 A"  128 A'  129 A'  130 A'  131 A'                 

 Beta MOs, Restricted
 -- Occupied --                  
******* -482.86 -176.32 -165.72 -165.72 -165.72  -62.52  -56.34
  1 A'    2 A'    3 A'    4 A'    1 A"    5 A'    6 A'    7 A'                 
-56.332 -56.331 -35.816 -31.309 -31.303 -31.303 -24.729 -22.960
  2 A"    8 A'    9 A'   10 A'    3 A"   11 A'   12 A'   13 A'                 
-22.958 -22.958 -22.954 -22.954 -10.333 -10.241  -8.724  -6.556
  4 A"   14 A'   15 A'    5 A"   16 A'   17 A'   18 A'   19 A'                 
 -6.542  -6.542  -6.365  -4.778  -4.763  -4.763  -2.667  -2.663
  6 A"   20 A'   21 A'   22 A'    7 A"   23 A'   24 A'    8 A"                 
 -2.662  -2.651  -2.651  -2.044  -2.039  -2.039  -2.026  -2.026
 25 A'    9 A"   26 A'   27 A'   10 A"   28 A'   11 A"   29 A'                 
 -1.270  -0.860  -0.790  -0.681  -0.608  -0.545  -0.510  -0.508
 30 A'   31 A'   32 A'   33 A'   34 A'   35 A'   36 A'   12 A"                 
 -0.413  -0.402  -0.363  -0.326  -0.316  -0.282  -0.258
 37 A'   38 A'   13 A"   39 A'   14 A"   40 A'   15 A"                         
 -- Virtual --                   
 -0.059  -0.035  -0.031   0.007   0.021   0.043   0.053   0.054
 41 A'   16 A"   42 A'   43 A'   44 A'   45 A'   46 A'   17 A"                 
  0.071   0.079   0.094   0.106   0.111   0.118   0.133   0.147
 47 A'   18 A"   48 A'   49 A'   19 A"   50 A'   51 A'   52 A'                 
  0.165   0.185   0.228   0.233   0.261   0.274   0.303   0.323
 53 A'   54 A'   55 A'   20 A"   56 A'   21 A"   57 A'   58 A'                 
  0.356   0.364   0.381   0.392   0.400   0.403   0.416   0.422
 59 A'   60 A'   61 A'   22 A"   23 A"   62 A'   63 A'   24 A"                 
  0.455   0.478   0.484   0.525   0.540   0.561   0.571   0.603
 64 A'   65 A'   25 A"   66 A'   26 A"   67 A'   27 A"   68 A'                 
  0.618   0.656   0.679   0.693   0.716   0.744   0.810   0.867
 69 A'   70 A'   28 A"   71 A'   72 A'   73 A'   74 A'   75 A'                 
  0.931   1.004   1.073   1.190   1.279   1.338   1.339   1.343
 76 A'   77 A'   29 A"   30 A"   31 A"   78 A'   32 A"   79 A'                 
  1.377   1.437   1.459   1.500   1.532   1.633   1.774   1.802
 80 A'   81 A'   33 A"   82 A'   83 A'   84 A'   85 A'   34 A"                 
  1.878   1.920   1.951   1.993   2.021   2.106   2.202   2.247
 86 A'   87 A'   35 A"   36 A"   88 A'   89 A'   90 A'   91 A'                 
  2.545   2.611   2.622   2.808   2.878   3.036   3.218   3.690
 92 A'   37 A"   93 A'   38 A"   94 A'   95 A'   96 A'   97 A'                 
  3.749   3.792   3.943   3.953   3.972   3.990   4.001   4.007
 39 A"   98 A'   40 A"   41 A"   99 A'   42 A"   43 A"  100 A'                 
  4.033   4.065   4.086   4.200   4.231   4.370   4.409   4.788
101 A'   44 A"  102 A'  103 A'  104 A'  105 A'  106 A'  107 A'                 
  5.990   6.036   6.083   6.270   6.367   6.540   6.679   7.529
 45 A"  108 A'  109 A'   46 A"  110 A'  111 A'  112 A'   47 A"                 
  7.569   7.668  23.424  24.145  27.835  28.332  28.367  28.382
113 A'  114 A'  115 A'  116 A'  117 A'   48 A"  118 A'  119 A'                 
 28.525  28.535  28.547  28.586  28.682  47.869  66.731 127.876
 49 A"  120 A'   50 A"  121 A'  122 A'  123 A'  124 A'   51 A"                 
127.904 127.930 151.634 289.725 289.762 289.8891020.6521901.796
125 A'  126 A'  127 A'   52 A"  128 A'  129 A'  130 A'  131 A'                 
 --------------------------------------------------------------

          Ground-State Mulliken Net Atomic Charges

     Atom                 Charge (a.u.)
  ----------------------------------------
      1 H                     0.208933
      2 F                    -0.054217
      3 I                     0.111459
      4 Br                   -0.024267
      5 C                    -0.184288
      6 C                    -0.057621
  ----------------------------------------
  Sum of atomic charges =     0.000000

 -----------------------------------------------------------------
                    Cartesian Multipole Moments
 -----------------------------------------------------------------
    Charge (ESU x 10^10)
                 0.0000
    Dipole Moment (Debye)
         X       0.7412      Y       0.0397      Z      -0.0000
       Tot       0.7423
    Quadrupole Moments (Debye-Ang)
        XX     -63.7423     XY      -2.0161     YY     -60.5320
        XZ       0.0000     YZ       0.0000     ZZ     -64.6451
    Octopole Moments (Debye-Ang^2)
       XXX      13.9935    XXY      19.9027    XYY       5.9155
       YYY      17.7439    XXZ      -0.0000    XYZ      -0.0000
       YYZ      -0.0000    XZZ       0.3977    YZZ       5.8140
       ZZZ      -0.0000
    Hexadecapole Moments (Debye-Ang^3)
      XXXX   -1156.5824   XXXY      -9.8460   XXYY    -246.6613
      XYYY     -30.8119   YYYY    -330.2215   XXXZ      -0.0000
      XXYZ       0.0000   XYYZ       0.0000   YYYZ       0.0000
      XXZZ    -212.1284   XYZZ      -1.4454   YYZZ     -73.0925
      XZZZ       0.0000   YZZZ       0.0000   ZZZZ     -81.5965
 -----------------------------------------------------------------
 Calculating MO derivatives via CPSCF
 D1JvT checksum  = 327744 23343.7444033977
 D1KAT checksum  = 775368 1045.6671357980
   1         3          18      0.114656    0.034516
   2         3          18      0.013253    0.003707
   3         3          18      0.001681    0.000556
   4         5          16      0.000176    0.000079
   5        19           2      0.000009    0.000006
   6        21           0      0.000000    0.000000    Roots Converged
 Time for AOints: 13.9 s (CPU) 3.5 s (wall)
 ------------------------------------------------------------------------------
                     AOints        : Timing summary (seconds)
 ------------------------------------------------------------------------------
     job step          cpu (% of tot)      sys (% of tot)     wall (% of tot)
 ------------------------------------------------------------------------------
  cpscf_lag         0.7250E+02 (34.8)   0.8000E-05 (20.5)   0.1859E+02 (34.3)
  iterzp            0.1216E+03 (58.4)   0.3000E-04 (76.9)   0.3191E+02 (58.8)
  make_fx           0.0000E+00 ( 0.0)   0.0000E+00 ( 0.0)   0.0000E+00 ( 0.0)
  AOints            0.1388E+02 ( 6.7)   0.1000E-05 ( 2.6)   0.3521E+01 ( 6.5)
 ------------------------------------------------------------------------------
   Grand Totals     0.2082E+03          0.3900E-04          0.5427E+02
 ------------------------------------------------------------------------------
 Calculating analytic Hessian of the SCF energy
 Polarizability Matrix (a.u.)
            1           2           3
    1 -96.1168969   1.0866580  -0.0000000
    2   1.0866580 -69.9041126   0.0000000
    3  -0.0000000   0.0000000 -47.1576097

 Direct stationary perturbation theory relativistic correction:

 rels  =     113.812706237213
 relv  =    -378.853080209283
 rel2e =      51.144473727660
 E_rel =    -213.895900244411

 Hessian of the SCF Energy
            1           2           3           4           5           6
    1   0.0775570  -0.0875909   0.0000000   0.0017007   0.0000043  -0.0000000
    2  -0.0875909   0.3354223  -0.0000000  -0.0017085   0.0009581   0.0000000
    3   0.0000000  -0.0000000   0.0187558   0.0000000  -0.0000000  -0.0062629
    4   0.0017007  -0.0017085   0.0000000   0.2247973   0.1550892  -0.0000000
    5   0.0000043   0.0009581  -0.0000000   0.1550892   0.2300946   0.0000000
    6  -0.0000000   0.0000000  -0.0062629  -0.0000000   0.0000000   0.0205902
    7  -0.0045053  -0.0023405  -0.0000000  -0.0040182  -0.0002068   0.0000000
    8  -0.0195631  -0.0072106  -0.0000000  -0.0010941   0.0005295   0.0000000
    9  -0.0000000   0.0000000   0.0013691  -0.0000000  -0.0000000   0.0056268
   10  -0.0033809  -0.0004262  -0.0000000   0.0080728  -0.0091123   0.0000000
   11   0.0017539   0.0014530  -0.0000000  -0.0023529  -0.0489570   0.0000000
   12  -0.0000000   0.0000000   0.0055179  -0.0000000  -0.0000000   0.0044869
   13  -0.0655620   0.0915176   0.0000000  -0.0455879  -0.0122892  -0.0000000
   14   0.0780026  -0.3249798  -0.0000000  -0.0422960  -0.0008644  -0.0000000
   15   0.0000000   0.0000000  -0.0267971   0.0000000  -0.0000000   0.0110887
   16  -0.0058096   0.0005485  -0.0000000  -0.1849646  -0.1334852   0.0000000
   17   0.0273932  -0.0056429   0.0000000  -0.1076377  -0.1817608   0.0000000
   18   0.0000000  -0.0000000   0.0074171   0.0000000   0.0000000  -0.0355297
            7           8           9          10          11          12
    1  -0.0045053  -0.0195631  -0.0000000  -0.0033809   0.0017539  -0.0000000
    2  -0.0023405  -0.0072106   0.0000000  -0.0004262   0.0014530   0.0000000
    3  -0.0000000  -0.0000000   0.0013691  -0.0000000  -0.0000000   0.0055179
    4  -0.0040182  -0.0010941  -0.0000000   0.0080728  -0.0023529  -0.0000000
    5  -0.0002068   0.0005295  -0.0000000  -0.0091123  -0.0489570  -0.0000000
    6   0.0000000   0.0000000   0.0056268   0.0000000   0.0000000   0.0044869
    7   0.0974625   0.0801759   0.0000000  -0.0032469  -0.0005533   0.0000000
    8   0.0801759   0.0924341  -0.0000000   0.0030922   0.0010332   0.0000000
    9   0.0000000  -0.0000000   0.0069865   0.0000000  -0.0000000  -0.0011594
   10  -0.0032469   0.0030922   0.0000000   0.0713127  -0.0745769  -0.0000000
   11  -0.0005533   0.0010332  -0.0000000  -0.0745769   0.1838489  -0.0000000
   12   0.0000000   0.0000000  -0.0011594  -0.0000000  -0.0000000   0.0080622
   13  -0.0667378  -0.0577392  -0.0000000  -0.0090403   0.0090901  -0.0000000
   14  -0.0570413  -0.0825369   0.0000000   0.0272980  -0.0191063   0.0000000
   15  -0.0000000   0.0000000  -0.0124357   0.0000000   0.0000000   0.0041869
   16  -0.0189543  -0.0048717   0.0000000  -0.0637175   0.0666390   0.0000000
   17  -0.0200340  -0.0042492   0.0000000   0.0537252  -0.1182718  -0.0000000
   18   0.0000000  -0.0000000  -0.0003873  -0.0000000  -0.0000000  -0.0210944
           13          14          15          16          17          18
    1  -0.0655620   0.0780026   0.0000000  -0.0058096   0.0273932   0.0000000
    2   0.0915176  -0.3249798   0.0000000   0.0005485  -0.0056429  -0.0000000
    3   0.0000000  -0.0000000  -0.0267971  -0.0000000   0.0000000   0.0074171
    4  -0.0455879  -0.0422960   0.0000000  -0.1849646  -0.1076377   0.0000000
    5  -0.0122892  -0.0008644  -0.0000000  -0.1334852  -0.1817608   0.0000000
    6  -0.0000000  -0.0000000   0.0110887   0.0000000   0.0000000  -0.0355297
    7  -0.0667378  -0.0570413  -0.0000000  -0.0189543  -0.0200340   0.0000000
    8  -0.0577392  -0.0825369   0.0000000  -0.0048717  -0.0042492  -0.0000000
    9  -0.0000000   0.0000000  -0.0124357   0.0000000   0.0000000  -0.0003873
   10  -0.0090403   0.0272980   0.0000000  -0.0637175   0.0537252  -0.0000000
   11   0.0090901  -0.0191063   0.0000000   0.0666390  -0.1182718  -0.0000000
   12  -0.0000000   0.0000000   0.0041869   0.0000000  -0.0000000  -0.0210944
   13   0.6862196  -0.1242954   0.0000000  -0.4992917   0.0937160  -0.0000000
   14  -0.1242954   0.5274505  -0.0000000   0.1183321  -0.0999630   0.0000000
   15   0.0000000  -0.0000000   0.0690382  -0.0000000   0.0000000  -0.0450810
   16  -0.4992917   0.1183321  -0.0000000   0.7727377  -0.0471628  -0.0000000
   17   0.0937160  -0.0999630   0.0000000  -0.0471628   0.4098877  -0.0000000
   18  -0.0000000   0.0000000  -0.0450810  -0.0000000  -0.0000000   0.0946753
 Gradient time:  CPU 314.02 s  wall 81.95 s
 **********************************************************************
 **                                                                  **
 **                       VIBRATIONAL ANALYSIS                       **
 **                       --------------------                       **
 **                                                                  **
 **        VIBRATIONAL FREQUENCIES (CM**-1) AND NORMAL MODES         **
 **     FORCE CONSTANTS (mDYN/ANGSTROM) AND REDUCED MASSES (AMU)     **
 **                  INFRARED INTENSITIES (KM/MOL)                   **
 **                                                                  **
 **********************************************************************


 Mode:                 1                      2                      3
 Frequency:        89.96                 207.83                 301.59
 Force Cnst:      0.2815                 0.1753                 1.2345
 Red. Mass:      59.0439                 6.8874                23.0359
 IR Active:          YES                    YES                    YES
 IR Intens:        0.078                  0.125                  1.395
 Raman Active:       YES                    YES                    YES
               X      Y      Z        X      Y      Z        X      Y      Z
 H          0.213 -0.327 -0.000   -0.000  0.000  0.738    0.077  0.050  0.000
 F         -0.074 -0.091  0.000   -0.000  0.000 -0.309    0.814 -0.280 -0.000
 I         -0.412  0.095  0.000   -0.000  0.000 -0.039   -0.126 -0.103 -0.000
 Br         0.647 -0.027 -0.000    0.000 -0.000  0.019   -0.077  0.194  0.000
 C          0.088 -0.364 -0.000   -0.000  0.000  0.583    0.246  0.097  0.000
 C          0.110 -0.289  0.000   -0.000 -0.000  0.136    0.290  0.161  0.000
 TransDip  -0.002 -0.009 -0.000    0.000 -0.000  0.011   -0.033  0.018  0.000

 Mode:                 4                      5                      6
 Frequency:       371.40                 475.93                 531.59
 Force Cnst:      1.4050                 0.6501                 1.4352
 Red. Mass:      17.2879                 4.8716                 8.6198
 IR Active:          YES                    YES                    YES
 IR Intens:        1.708                  2.270                  7.484
 Raman Active:       YES                    YES                    YES
               X      Y      Z        X      Y      Z        X      Y      Z
 H          0.148 -0.149 -0.000    0.000 -0.000 -0.813   -0.300  0.583 -0.000
 F          0.088  0.720 -0.000   -0.000 -0.000 -0.111    0.113  0.034 -0.000
 I         -0.062 -0.034  0.000    0.000  0.000 -0.001   -0.018 -0.028  0.000
 Br        -0.043 -0.145 -0.000   -0.000  0.000 -0.026    0.074 -0.107 -0.000
 C          0.342 -0.097 -0.000    0.000 -0.000 -0.132   -0.231  0.592 -0.000
 C          0.443  0.283  0.000    0.000 -0.000  0.556   -0.212  0.298  0.000
 TransDip  -0.028 -0.032 -0.000   -0.000 -0.000 -0.048   -0.039  0.079 -0.000

 Mode:                 7                      8                      9
 Frequency:       779.76                 784.00                1092.08
 Force Cnst:      1.5588                 0.4770                 4.9062
 Red. Mass:       4.3513                 1.3172                 6.9821
 IR Active:          YES                    YES                    YES
 IR Intens:       74.555                 37.950                232.305
 Raman Active:       YES                    YES                    YES
               X      Y      Z        X      Y      Z        X      Y      Z
 H          0.721  0.450 -0.000    0.000  0.000  0.986   -0.672 -0.283 -0.000
 F         -0.159 -0.041  0.000   -0.000 -0.000 -0.025   -0.229 -0.255  0.000
 I         -0.015 -0.021 -0.000   -0.000 -0.000  0.001   -0.004  0.001 -0.000
 Br        -0.011  0.020 -0.000   -0.000  0.000  0.002    0.004 -0.010  0.000
 C          0.290  0.325  0.000    0.000  0.000 -0.144    0.211 -0.020  0.000
 C          0.127 -0.208 -0.000    0.000 -0.000  0.080    0.225  0.505 -0.000
 TransDip   0.261 -0.091 -0.000    0.000 -0.000  0.197    0.218  0.437 -0.000

 Mode:                10                     11                     12
 Frequency:      1225.10                1656.72                3208.91
 Force Cnst:      1.1537                16.4912                 6.6153
 Red. Mass:       1.3046                10.1977                 1.0904
 IR Active:          YES                    YES                    YES
 IR Intens:       41.771                 95.132                 16.092
 Raman Active:       YES                    YES                    YES
               X      Y      Z        X      Y      Z        X      Y      Z
 H          0.960  0.229 -0.000    0.142  0.384  0.000   -0.291  0.953 -0.000
 F         -0.004 -0.021 -0.000   -0.057 -0.043  0.000    0.000  0.000  0.000
 I          0.000 -0.002 -0.000    0.002  0.001  0.000    0.000  0.000 -0.000
 Br         0.001 -0.003  0.000   -0.005  0.007 -0.000   -0.000  0.000  0.000
 C         -0.042 -0.076  0.000   -0.589  0.072 -0.000    0.030 -0.081  0.000
 C         -0.040  0.130 -0.000    0.683 -0.095  0.000   -0.006 -0.001 -0.000
 TransDip  -0.164  0.126 -0.000    0.311 -0.033  0.000   -0.121  0.043 -0.000

 STANDARD THERMODYNAMIC QUANTITIES AT   298.15 K  AND     1.00 ATM

   This Molecule has  0 Imaginary Frequencies
   Zero point vibrational energy:       15.332 kcal/mol

   Atom    1 Element H  Has Mass    1.00783
   Atom    2 Element F  Has Mass   18.99840
   Atom    3 Element I  Has Mass  126.90440
   Atom    4 Element Br Has Mass   78.91830
   Atom    5 Element C  Has Mass   12.00000
   Atom    6 Element C  Has Mass   12.00000
   Molecular Mass:   249.828930 amu
   Principal axes and moments of inertia in amu*Bohr^2:
                             1           2           3
    Eigenvalues --      541.30453  2766.64657  3307.95110
          X               0.99998     0.00670     0.00000
          Y              -0.00670     0.99998     0.00000
          Z               0.00000    -0.00000     1.00000
   Rotational Symmetry Number is   1
   The Molecule is an Asymmetric Top
   Translational Enthalpy:        0.889 kcal/mol
   Rotational Enthalpy:           0.889 kcal/mol
   Vibrational Enthalpy:         17.035 kcal/mol
   gas constant (RT):             0.592 kcal/mol
   Translational Entropy:        42.447  cal/mol.K
   Rotational Entropy:           29.983  cal/mol.K
   Vibrational Entropy:          10.063  cal/mol.K

   Total Enthalpy:               19.405 kcal/mol
   Total Entropy:                82.494  cal/mol.K

 ======================================================================

 STANDARD THERMODYNAMIC QUANTITIES FOR ANHARMONIC VIBRATION -- TOSH

   Zero point vibrational energy: ************ kcal/mol

   Vibrational Enthalpy:       Infinity kcal/mol
   Vibrational Entropy:             NaN  cal/mol.K

   Total Enthalpy:             Infinity kcal/mol
   Total Entropy:                   NaN  cal/mol.K

 ======================================================================

 STANDARD THERMODYNAMIC QUANTITIES FOR ANHARMONIC VIBRATION -- VPT2

   Zero point vibrational energy: ************ kcal/mol

   Vibrational Enthalpy:       Infinity kcal/mol
   Vibrational Entropy:             NaN  cal/mol.K

   Total Enthalpy:             Infinity kcal/mol
   Total Entropy:                   NaN  cal/mol.K

 ======================================================================

Archival summary:
1\1\TWL01\FREQ\ProcedureUnspecified\BasisUnspecified\1r1121\taweetha\TueAug2808:23:492018TueAug2808:23:492018\0\\#,FREQ,ProcedureUnspecified,BasisUnspecified,\\0,1\I\C,1,2.07569\H,2,1.08187,1,115.18\C,2,1.32752,1,126.59,3,-180,0\F,4,1.3425,2,119.971,1,-180,0\Br,4,1.88401,2,128.211,1,-0,0\\\@

 Total job time:  92.16s(wall), 352.13s(cpu) 
 Tue Aug 28 08:23:49 2018

        *************************************************************
        *                                                           *
        *  Thank you very much for using Q-Chem.  Have a nice day.  *
        *                                                           *
        *************************************************************
