# Supplementary material for: Geometric and energetic data from ab initio calculations of haloethene, haloimine, halomethylenephosphine, haloiminophosphine, halodiazene, halodiphosphene and halocyclopropane
Source: Data Brief. 2019 Nov 2;27:104738. doi: 10.1016/j.dib.2019.104738 (PMC6861602; doi:10.1016/j.dib.2019.104738)
Supplement: Multimedia component 2 [file mmc2.zip › CC/B3LYP/HICCFCl.out]

Q-Chem Developer Version!
                  Welcome to Q-Chem
     A Quantum Leap Into The Future Of Chemistry


 Q-Chem 5.1, Q-Chem, Inc., Pleasanton, CA (2018)

 Yihan Shao,  Zhengting Gan,  E. Epifanovsky,  A. T. B. Gilbert,  M. Wormit,  
 J. Kussmann,  A. W. Lange,  A. Behn,  Jia Deng,  Xintian Feng,  D. Ghosh,  
 M. Goldey,  P. R. Horn,  L. D. Jacobson,  I. Kaliman,  T. Kus,  A. Landau,  
 Jie Liu,  E. I. Proynov,  R. M. Richard,  R. P. Steele,  E. J. Sundstrom,  
 H. L. Woodcock III,  P. M. Zimmerman,  D. Zuev,  B. Albrecht,  E. Alguire,  
 S. A. Baeppler,  D. Barton,  Z. Benda,  Y. A. Bernard,  E. J. Berquist,  
 K. B. Bravaya,  H. Burton,  D. Casanova,  Chun-Min Chang,  Yunqing Chen,  
 A. Chien,  K. D. Closser,  M. P. Coons,  S. Coriani,  S. Dasgupta,  
 A. L. Dempwolff,  M. Diedenhofen,  Hainam Do,  R. G. Edgar,  Po-Tung Fang,  
 S. Faraji,  S. Fatehi,  Qingguo Feng,  K. D. Fenk,  J. Fosso-Tande,  
 Qinghui Ge,  A. Ghysels,  G. Gidofalvi,  J. Gomes,  J. Gonthier,  A. Gunina,  
 D. Hait,  M. W. D. Hanson-Heine,  P. H. P. Harbach,  A. W. Hauser,  
 J. E. Herr,  E. G. Hohenstein,  Z. C. Holden,  Kerwin Hui,  B. C. Huynh,  
 T.-C. Jagau,  Hyunjun Ji,  B. Kaduk,  K. Khistyaev,  Jaehoon Kim,  
 P. Klunzinger,  K. Koh,  D. Kosenkov,  L. Koulias,  T. Kowalczyk,  
 C. M. Krauter,  A. Kunitsa,  Ka Un Lao,  A. Laurent,  K. V. Lawler,  
 Joonho Lee,  D. Lefrancois,  S. Lehtola,  D. S. Levine,  Yi-Pei Li,  
 You-Sheng Lin,  Fenglai Liu,  E. Livshits,  A. Luenser,  P. Manohar,  
 E. Mansoor,  S. F. Manzer,  Shan-Ping Mao,  Yuezhi Mao,  N. Mardirossian,  
 A. V. Marenich,  T. Markovich,  L. A. Martinez-Martinez,  S. A. Maurer,  
 N. J. Mayhall,  S. C. McKenzie,  J.-M. Mewes,  A. F. Morrison,  
 J. W. Mullinax,  K. Nanda,  T. S. Nguyen-Beck,  R. Olivares-Amaya,  
 J. A. Parkhill,  T. M. Perrine,  F. Plasser,  P. Pokhilko,  S. Prager,  
 A. Prociuk,  E. Ramos,  D. R. Rehn,  F. Rob,  M. Schneider,  N. Sergueev,  
 S. M. Sharada,  S. Sharma,  D. W. Small,  T. Stauch,  T. Stein,  
 Yu-Chuan Su,  A. J. W. Thom,  A. Tkatchenko,  T. Tsuchimochi,  N. M. Tubman,  
 L. Vogt,  M. L. Vidal,  O. Vydrov,  M. A. Watson,  J. Wenzel,  
 M. de Wergifosse,  T. A. Wesolowski,  A. White,  J. Witte,  A. Yamada,  
 Jun Yang,  K. Yao,  S. Yeganeh,  S. R. Yost,  Zhi-Qiang You,  A. Zech,  
 Igor Ying Zhang,  Xing Zhang,  Yan Zhao,  Ying Zhu,  B. R. Brooks,  
 G. K. L. Chan,  C. J. Cramer,  M. S. Gordon,  W. J. Hehre,  A. Klamt,  
 M. W. Schmidt,  C. D. Sherrill,  D. G. Truhlar,  A. Aspuru-Guzik,  R. Baer,  
 A. T. Bell,  N. A. Besley,  Jeng-Da Chai,  A. E. DePrince, III,  
 R. A. DiStasio Jr.,  A. Dreuw,  B. D. Dunietz,  T. R. Furlani,  
 Chao-Ping Hsu,  Yousung Jung,  Jing Kong,  D. S. Lambrecht,  WanZhen Liang,  
 C. Ochsenfeld,  V. A. Rassolov,  L. V. Slipchenko,  J. E. Subotnik,  
 T. Van Voorhis,  J. M. Herbert,  A. I. Krylov,  P. M. W. Gill,  M. Head-Gordon

 Contributors to earlier versions of Q-Chem not listed above: 
 R. D. Adamson,  B. Austin,  J. Baker,  G. J. O. Beran,  K. Brandhorst,  
 S. T. Brown,  E. F. C. Byrd,  A. K. Chakraborty,  C.-L. Cheng,  
 Siu Hung Chien,  D. M. Chipman,  D. L. Crittenden,  H. Dachsel,  
 R. J. Doerksen,  A. D. Dutoi,  L. Fusti-Molnar,  W. A. Goddard III,  
 A. Golubeva-Zadorozhnaya,  S. R. Gwaltney,  G. Hawkins,  A. Heyden,  
 S. Hirata,  G. Kedziora,  F. J. Keil,  C. Kelley,  Jihan Kim,  R. A. King,  
 R. Z. Khaliullin,  P. P. Korambath,  W. Kurlancheek,  A. M. Lee,  M. S. Lee,  
 S. V. Levchenko,  Ching Yeh Lin,  D. Liotard,  R. C. Lochan,  I. Lotan,  
 P. E. Maslen,  N. Nair,  D. P. O'Neill,  D. Neuhauser,  E. Neuscamman,  
 C. M. Oana,  R. Olson,  B. Peters,  R. Peverati,  P. A. Pieniazek,  
 Y. M. Rhee,  J. Ritchie,  M. A. Rohrdanz,  E. Rosta,  N. J. Russ,  
 H. F. Schaefer III,  N. E. Schultz,  N. Shenvi,  A. C. Simmonett,  A. Sodt,  
 D. Stuck,  K. S. Thanthiriwatte,  V. Vanovschi,  Tao Wang,  A. Warshel,  
 C. F. Williams,  Q. Wu,  X. Xu,  W. Zhang

 Please cite Q-Chem as follows:
 Y. Shao et al., Mol. Phys. 113, 184-215 (2015)
 DOI: 10.1080/00268976.2014.952696

 Q-Chem 5.1.1 for Intel X86 EM64T Linux

 Parts of Q-Chem use Armadillo 8.300.2 (Tropical Shenanigans).
 http://arma.sourceforge.net/

 Q-Chem begins on Tue Aug 28 21:28:32 2018  

Host: 
0

     Scratch files written to /scratch/taweetham/qchem25401//
Input Ideriv = 2
Curr. Ideriv = -1
Max.  Ideriv = 2

Checking the input file for inconsistencies... 	...done.

--------------------------------------------------------------
User input:
--------------------------------------------------------------
HFICl.inp
$molecule
0 1
I 
C  1 2.085408
H  2 1.080540 1 115.068641
C  2 1.326653 1 126.523773 3 -180.000000 0
F  4 1.341657 2 119.938764 1 -180.000000 0
Cl 4 1.720528 2 128.210650 1 -0.000000 0
$end

$rem
   JOB_TYPE		OPTIMIZATION
   BASIS		6-311++G**
   EXCHANGE		B3LYP
$end

--------------------------------------------------------------
 ----------------------------------------------------------------
             Standard Nuclear Orientation (Angstroms)
    I     Atom           X                Y                Z
 ----------------------------------------------------------------
    1      I       1.3740756314    -0.0408914571     0.0000000000
    2      C      -0.4317574057     1.0021299083    -0.0000000000
    3      H      -0.3386825950     2.0786538380    -0.0000000000
    4      C      -1.6486901487     0.4738469522    -0.0000000000
    5      F      -2.7258645492     1.2736836958    -0.0000000000
    6      Cl     -2.0865799763    -1.1900247669     0.0000000000
 ----------------------------------------------------------------
 Molecular Point Group                 Cs    NOp =  2
 Largest Abelian Subgroup              Cs    NOp =  2
 Nuclear Repulsion Energy =   474.8953494868 hartrees
 There are       46 alpha and       46 beta electrons
 Requested basis set is 6-311++G(d,p)
 There are 60 shells and 165 basis functions

 Total QAlloc Memory Limit   2000 MB
 Mega-Array Size       188 MB
 MEM_STATIC part       192 MB
 A cutoff of  1.0D-11 yielded   1535 shell pairs
 There are     12125 function pairs (     13469 Cartesian)
 Smallest overlap matrix eigenvalue = 6.06E-05

 Scale SEOQF with 1.000000e-01/1.000000e-01/1.000000e-01

 Standard Electronic Orientation quadrupole field applied
 Nucleus-field energy     =     0.0000000128 hartrees
 Guess from superposition of atomic densities
 Warning:  Energy on first SCF cycle will be non-variational
 SAD guess density has 92.000000 electrons

 -----------------------------------------------------------------------
  General SCF calculation program by
  Eric Jon Sundstrom, Paul Horn, Yuezhi Mao, Dmitri Zuev, Alec White,
  David Stuck, Shaama M.S., Shane Yost, Joonho Lee, David Small,
  Daniel Levine, Susi Lehtola, Hugh Burton, Evgeny Epifanovsky
 -----------------------------------------------------------------------
 Exchange:     0.2000 Hartree-Fock + 0.0800 Slater + 0.7200 B88
 Correlation:  0.1900 VWN1RPA + 0.8100 LYP
 Using SG-1 standard quadrature grid
 A restricted SCF calculation will be
 performed using DIIS
 SCF converges when DIIS error is below 1.0e-08
 ---------------------------------------
  Cycle       Energy         DIIS error
 ---------------------------------------
    1   -7557.1332803601      4.20e-02  
    2   -7556.3647581784      4.23e-03  
    3   -7556.2746792154      6.56e-03  
    4   -7556.4105581384      1.05e-03  
    5   -7556.4141446958      3.94e-04  
    6   -7556.4144741809      1.12e-04  
    7   -7556.4145034044      2.24e-05  
    8   -7556.4145044889      7.42e-06  
    9   -7556.4145046017      2.09e-06  
   10   -7556.4145046154      9.34e-07  
   11   -7556.4145046182      1.22e-07  
   12   -7556.4145046182      2.86e-08  
   13   -7556.4145046181      7.39e-09  Convergence criterion met
 ---------------------------------------
 SCF time:   CPU 24.91s  wall 25.00s 
 SCF   energy in the final basis set =    -7556.4145046181
 Total energy in the final basis set =    -7556.4145046181

 --------------------------------------------------------------
             Orbital Energies (a.u.) and Symmetries
 --------------------------------------------------------------

 Alpha MOs, Restricted
 -- Occupied --                  
******* -176.32 -165.72 -165.72 -165.72 -101.59  -35.82  -31.31
  1 A'    2 A'    3 A'    1 A"    4 A'    5 A'    6 A'    7 A'                 
-31.303 -31.303 -24.730 -22.960 -22.958 -22.958 -22.954 -22.954
  2 A"    8 A'    9 A'   10 A'    3 A"   11 A'   12 A'    4 A"                 
-10.340 -10.241  -9.506  -7.270  -7.260  -7.260  -6.365  -4.778
 13 A'   14 A'   15 A'   16 A'    5 A"   17 A'   18 A'   19 A'                 
 -4.763  -4.763  -2.044  -2.039  -2.039  -2.026  -2.026  -1.273
  6 A"   20 A'   21 A'    7 A"   22 A'   23 A'    8 A"   24 A'                 
 -0.910  -0.803  -0.681  -0.612  -0.555  -0.516  -0.512  -0.432
 25 A'   26 A'   27 A'   28 A'   29 A'   30 A'    9 A"   31 A'                 
 -0.403  -0.386  -0.355  -0.325  -0.284  -0.259
 32 A'   10 A"   33 A'   11 A"   34 A'   12 A"                                 
 -- Virtual --                   
 -0.058  -0.033  -0.012   0.017   0.027   0.045   0.060   0.065
 35 A'   13 A"   36 A'   37 A'   38 A'   39 A'   14 A"   40 A'                 
  0.087   0.088   0.095   0.113   0.115   0.121   0.141   0.143
 15 A"   41 A'   42 A'   43 A'   16 A"   44 A'   45 A'   46 A'                 
  0.176   0.202   0.218   0.233   0.269   0.281   0.310   0.332
 47 A'   48 A'   49 A'   17 A"   50 A'   18 A"   51 A'   52 A'                 
  0.347   0.371   0.379   0.394   0.401   0.427   0.437   0.451
 53 A'   54 A'   55 A'   19 A"   20 A"   56 A'   57 A'   21 A"                 
  0.460   0.484   0.517   0.549   0.580   0.604   0.643   0.679
 58 A'   59 A'   22 A"   60 A'   23 A"   61 A'   62 A'   63 A'                 
  0.709   0.741   0.805   0.809   0.825   0.831   0.915   0.934
 64 A'   65 A'   66 A'   24 A"   67 A'   25 A"   68 A'   69 A'                 
  1.072   1.093   1.139   1.203   1.308   1.335   1.339   1.354
 26 A"   70 A'   71 A'   27 A"   28 A"   72 A'   29 A"   73 A'                 
  1.376   1.440   1.462   1.487   1.559   1.657   1.788   1.817
 74 A'   75 A'   30 A"   76 A'   77 A'   78 A'   79 A'   31 A"                 
  1.883   1.908   1.953   2.144   2.233   2.234   2.285   2.467
 80 A'   81 A'   32 A"   82 A'   83 A'   33 A"   84 A'   85 A'                 
  2.585   2.614   2.625   2.807   2.938   3.052   3.270   3.710
 86 A'   34 A"   87 A'   35 A"   88 A'   89 A'   90 A'   91 A'                 
  3.749   3.795   3.951   3.953   3.977   4.005   4.063   4.089
 36 A"   92 A'   37 A"   38 A"   93 A'   39 A"   94 A'   95 A'                 
  4.236   4.404   4.783   5.991   6.035   6.084   6.269   6.349
 96 A'   97 A'   98 A'   40 A"   99 A'  100 A'   41 A"  101 A'                 
  6.615   9.729  23.405  24.138  25.782  25.909  26.359  27.846
102 A'  103 A'  104 A'  105 A'   42 A"  106 A'  107 A'  108 A'                 
 28.332  28.366  28.382  28.525  28.535  28.547  28.585  28.681
 43 A"  109 A'  110 A'   44 A"  111 A'   45 A"  112 A'  113 A'                 
 66.724 127.876 127.902 127.930 151.641 215.7131901.803
114 A'   46 A"  115 A'  116 A'  117 A'  118 A'  119 A'                         

 Beta MOs, Restricted
 -- Occupied --                  
******* -176.32 -165.72 -165.72 -165.72 -101.59  -35.82  -31.31
  1 A'    2 A'    3 A'    1 A"    4 A'    5 A'    6 A'    7 A'                 
-31.303 -31.303 -24.730 -22.960 -22.958 -22.958 -22.954 -22.954
  2 A"    8 A'    9 A'   10 A'    3 A"   11 A'   12 A'    4 A"                 
-10.340 -10.241  -9.506  -7.270  -7.260  -7.260  -6.365  -4.778
 13 A'   14 A'   15 A'   16 A'    5 A"   17 A'   18 A'   19 A'                 
 -4.763  -4.763  -2.044  -2.039  -2.039  -2.026  -2.026  -1.273
  6 A"   20 A'   21 A'    7 A"   22 A'   23 A'    8 A"   24 A'                 
 -0.910  -0.803  -0.681  -0.612  -0.555  -0.516  -0.512  -0.432
 25 A'   26 A'   27 A'   28 A'   29 A'   30 A'    9 A"   31 A'                 
 -0.403  -0.386  -0.355  -0.325  -0.284  -0.259
 32 A'   10 A"   33 A'   11 A"   34 A'   12 A"                                 
 -- Virtual --                   
 -0.058  -0.033  -0.012   0.017   0.027   0.045   0.060   0.065
 35 A'   13 A"   36 A'   37 A'   38 A'   39 A'   14 A"   40 A'                 
  0.087   0.088   0.095   0.113   0.115   0.121   0.141   0.143
 15 A"   41 A'   42 A'   43 A'   16 A"   44 A'   45 A'   46 A'                 
  0.176   0.202   0.218   0.233   0.269   0.281   0.310   0.332
 47 A'   48 A'   49 A'   17 A"   50 A'   18 A"   51 A'   52 A'                 
  0.347   0.371   0.379   0.394   0.401   0.427   0.437   0.451
 53 A'   54 A'   55 A'   19 A"   20 A"   56 A'   57 A'   21 A"                 
  0.460   0.484   0.517   0.549   0.580   0.604   0.643   0.679
 58 A'   59 A'   22 A"   60 A'   23 A"   61 A'   62 A'   63 A'                 
  0.709   0.741   0.805   0.809   0.825   0.831   0.915   0.934
 64 A'   65 A'   66 A'   24 A"   67 A'   25 A"   68 A'   69 A'                 
  1.072   1.093   1.139   1.203   1.308   1.335   1.339   1.354
 26 A"   70 A'   71 A'   27 A"   28 A"   72 A'   29 A"   73 A'                 
  1.376   1.440   1.462   1.487   1.559   1.657   1.788   1.817
 74 A'   75 A'   30 A"   76 A'   77 A'   78 A'   79 A'   31 A"                 
  1.883   1.908   1.953   2.144   2.233   2.234   2.285   2.467
 80 A'   81 A'   32 A"   82 A'   83 A'   33 A"   84 A'   85 A'                 
  2.585   2.614   2.625   2.807   2.938   3.052   3.270   3.710
 86 A'   34 A"   87 A'   35 A"   88 A'   89 A'   90 A'   91 A'                 
  3.749   3.795   3.951   3.953   3.977   4.005   4.063   4.089
 36 A"   92 A'   37 A"   38 A"   93 A'   39 A"   94 A'   95 A'                 
  4.236   4.404   4.783   5.991   6.035   6.084   6.269   6.349
 96 A'   97 A'   98 A'   40 A"   99 A'  100 A'   41 A"  101 A'                 
  6.615   9.729  23.405  24.138  25.782  25.909  26.359  27.846
102 A'  103 A'  104 A'  105 A'   42 A"  106 A'  107 A'  108 A'                 
 28.332  28.366  28.382  28.525  28.535  28.547  28.585  28.681
 43 A"  109 A'  110 A'   44 A"  111 A'   45 A"  112 A'  113 A'                 
 66.724 127.876 127.902 127.930 151.641 215.7131901.803
114 A'   46 A"  115 A'  116 A'  117 A'  118 A'  119 A'                         
 --------------------------------------------------------------

          Ground-State Mulliken Net Atomic Charges

     Atom                 Charge (a.u.)
  ----------------------------------------
      1 I                     0.111960
      2 C                    -0.405274
      3 H                     0.198294
      4 C                    -0.125786
      5 F                    -0.041155
      6 Cl                    0.261960
  ----------------------------------------
  Sum of atomic charges =     0.000000

 -----------------------------------------------------------------
                    Cartesian Multipole Moments
 -----------------------------------------------------------------
    Charge (ESU x 10^10)
                 0.0000
    Dipole Moment (Debye)
         X       0.7394      Y       0.2583      Z      -0.0000
       Tot       0.7832
    Quadrupole Moments (Debye-Ang)
        XX     -59.1388     XY       0.5477     YY     -55.0533
        XZ       0.0000     YZ      -0.0000     ZZ     -58.7746
    Octopole Moments (Debye-Ang^2)
       XXX      55.4672    XXY     -10.9282    XYY      12.2106
       YYY       2.5783    XXZ      -0.0000    XYZ      -0.0000
       YYZ       0.0000    XZZ      11.3399    YZZ       0.2464
       ZZZ       0.0000
    Hexadecapole Moments (Debye-Ang^3)
      XXXX   -1043.4387   XXXY      -8.9589   XXYY    -218.9516
      XYYY      -5.3903   YYYY    -254.7779   XXXZ       0.0000
      XXYZ      -0.0000   XYYZ       0.0000   YYYZ      -0.0000
      XXZZ    -185.7942   XYZZ      -6.5785   YYZZ     -60.5004
      XZZZ       0.0000   YZZZ      -0.0000   ZZZZ     -73.4971
 -----------------------------------------------------------------
 Calculating analytic gradient of the SCF energy
 Gradient of SCF Energy
            1           2           3           4           5           6
    1  -0.0012119   0.0016323  -0.0001277  -0.0000086   0.0000726  -0.0003567
    2   0.0023410  -0.0022708  -0.0003309   0.0000030  -0.0000770   0.0003347
    3  -0.0000000   0.0000000  -0.0000000   0.0000000  -0.0000000   0.0000000
 Max gradient component =       2.341E-03
 RMS gradient           =       9.173E-04
 Gradient time:  CPU 6.96 s  wall 6.96 s
 Geometry Optimization Parameters
   NAtoms,    NIC,     NZ,  NCons,   NDum,   NFix, NCnnct, MaxDiis
        6      27       6       0       0       0       0       0


** GEOMETRY OPTIMIZATION IN DELOCALIZED INTERNAL COORDINATES **
   Searching for a Minimum

   Optimization Cycle:   1

                       Coordinates (Angstroms)
     ATOM                X               Y               Z
      1  I         1.3740756314   -0.0408914571    0.0000000000
      2  C        -0.4317574057    1.0021299083    0.0000000000
      3  H        -0.3386825950    2.0786538380    0.0000000000
      4  C        -1.6486901487    0.4738469522    0.0000000000
      5  F        -2.7258645492    1.2736836958    0.0000000000
      6  Cl       -2.0865799763   -1.1900247669    0.0000000000
   Point Group: cs    Number of degrees of freedom:     9


   Energy is  -7556.414504618


 Attempting to Generate Delocalized Internal Coordinates

  9 Hessian modes will be used to form the next step
  Hessian Eigenvalues:
     0.122524    0.160000    0.220000    0.250000    0.250000    0.335288
     0.359292    0.568353    0.603032

 Minimum Search - Taking Simple RFO Step
 Searching for Lamda that Minimizes Along All modes
 Value Taken    Lamda =  -0.00011565
 Step Taken.  Stepsize is  0.025540

                             Maximum     Tolerance    Cnvgd?
         Gradient           0.003871      0.000300      NO
         Displacement       0.016352      0.001200      NO
         Energy change     *********      0.000001      NO


 New Cartesian Coordinates Obtained by Inverse Iteration

 Displacement from previous Coordinates is:  0.050313
 ----------------------------------------------------------------
             Standard Nuclear Orientation (Angstroms)
    I     Atom           X                Y                Z
 ----------------------------------------------------------------
    1      I       1.3682610966    -0.0571607183     0.0000000000
    2      C      -0.4342867428     1.0098831760     0.0000000000
    3      H      -0.3374642892     2.0866613931     0.0000000000
    4      C      -1.6495209342     0.4780015471     0.0000000000
    5      F      -2.7323063540     1.2703044572     0.0000000000
    6      Cl     -2.0721818200    -1.1902916848     0.0000000000
 ----------------------------------------------------------------
 Molecular Point Group                 Cs    NOp =  2
 Largest Abelian Subgroup              Cs    NOp =  2
 Nuclear Repulsion Energy =   475.2826652651 hartrees
 There are       46 alpha and       46 beta electrons
 Applying Cartesian multipole field
    Component          Value
    ---------          -----
     (2,0,0)        1.00000E-11
     (0,2,0)        2.00000E-11
     (0,0,2)       -3.00000E-11
 Nucleus-field energy     =     0.0000000128 hartrees
 Requested basis set is 6-311++G(d,p)
 There are 60 shells and 165 basis functions
 A cutoff of  1.0D-11 yielded   1533 shell pairs
 There are     12119 function pairs (     13463 Cartesian)
 Smallest overlap matrix eigenvalue = 6.14E-05
 Guess MOs from SCF MO coefficient file

 -----------------------------------------------------------------------
  General SCF calculation program by
  Eric Jon Sundstrom, Paul Horn, Yuezhi Mao, Dmitri Zuev, Alec White,
  David Stuck, Shaama M.S., Shane Yost, Joonho Lee, David Small,
  Daniel Levine, Susi Lehtola, Hugh Burton, Evgeny Epifanovsky
 -----------------------------------------------------------------------
 Exchange:     0.2000 Hartree-Fock + 0.0800 Slater + 0.7200 B88
 Correlation:  0.1900 VWN1RPA + 0.8100 LYP
 Using SG-1 standard quadrature grid
 A restricted SCF calculation will be
 performed using DIIS
 SCF converges when DIIS error is below 1.0e-08
 ---------------------------------------
  Cycle       Energy         DIIS error
 ---------------------------------------
    1   -7556.4144589029      1.43e-04  
    2   -7556.4145610831      4.64e-05  
    3   -7556.4145516199      6.98e-05  
    4   -7556.4145689849      1.04e-05  
    5   -7556.4145693298      3.25e-06  
    6   -7556.4145693569      1.23e-06  
    7   -7556.4145693614      1.36e-07  
    8   -7556.4145693612      7.27e-08  
    9   -7556.4145693613      2.21e-08  
   10   -7556.4145693612      5.96e-09  Convergence criterion met
 ---------------------------------------
 SCF time:   CPU 19.41s  wall 19.00s 
 SCF   energy in the final basis set =    -7556.4145693612
 Total energy in the final basis set =    -7556.4145693612

 --------------------------------------------------------------
             Orbital Energies (a.u.) and Symmetries
 --------------------------------------------------------------

 Alpha MOs, Restricted
 -- Occupied --                  
******* -176.32 -165.72 -165.72 -165.72 -101.59  -35.82  -31.31
  1 A'    2 A'    3 A'    1 A"    4 A'    5 A'    6 A'    7 A'                 
-31.303 -31.303 -24.730 -22.960 -22.958 -22.958 -22.954 -22.954
  2 A"    8 A'    9 A'   10 A'    3 A"   11 A'   12 A'    4 A"                 
-10.340 -10.241  -9.506  -7.270  -7.260  -7.260  -6.365  -4.778
 13 A'   14 A'   15 A'   16 A'    5 A"   17 A'   18 A'   19 A'                 
 -4.763  -4.762  -2.044  -2.039  -2.039  -2.026  -2.025  -1.273
  6 A"   20 A'   21 A'    7 A"   22 A'   23 A'    8 A"   24 A'                 
 -0.910  -0.803  -0.680  -0.612  -0.555  -0.516  -0.512  -0.432
 25 A'   26 A'   27 A'   28 A'   29 A'   30 A'    9 A"   31 A'                 
 -0.402  -0.386  -0.355  -0.324  -0.284  -0.260
 32 A'   10 A"   33 A'   11 A"   34 A'   12 A"                                 
 -- Virtual --                   
 -0.060  -0.033  -0.012   0.017   0.027   0.045   0.060   0.065
 35 A'   13 A"   36 A'   37 A'   38 A'   39 A'   14 A"   40 A'                 
  0.087   0.089   0.095   0.112   0.114   0.121   0.140   0.142
 15 A"   41 A'   42 A'   43 A'   16 A"   44 A'   45 A'   46 A'                 
  0.176   0.202   0.219   0.233   0.268   0.282   0.309   0.332
 47 A'   48 A'   49 A'   17 A"   50 A'   18 A"   51 A'   52 A'                 
  0.346   0.370   0.379   0.393   0.401   0.427   0.436   0.451
 53 A'   54 A'   55 A'   19 A"   20 A"   56 A'   57 A'   21 A"                 
  0.460   0.485   0.517   0.549   0.580   0.603   0.641   0.679
 58 A'   59 A'   22 A"   60 A'   23 A"   61 A'   62 A'   63 A'                 
  0.709   0.742   0.805   0.809   0.825   0.831   0.915   0.935
 64 A'   65 A'   66 A'   24 A"   67 A'   25 A"   68 A'   69 A'                 
  1.072   1.092   1.138   1.202   1.308   1.333   1.339   1.353
 26 A"   70 A'   71 A'   27 A"   28 A"   72 A'   29 A"   73 A'                 
  1.377   1.440   1.461   1.486   1.559   1.655   1.787   1.815
 74 A'   75 A'   30 A"   76 A'   77 A'   78 A'   79 A'   31 A"                 
  1.884   1.908   1.955   2.141   2.232   2.234   2.286   2.466
 80 A'   81 A'   32 A"   82 A'   83 A'   33 A"   84 A'   85 A'                 
  2.587   2.614   2.625   2.807   2.936   3.051   3.270   3.709
 86 A'   34 A"   87 A'   35 A"   88 A'   89 A'   90 A'   91 A'                 
  3.749   3.795   3.951   3.953   3.978   4.004   4.062   4.087
 36 A"   92 A'   37 A"   38 A"   93 A'   39 A"   94 A'   95 A'                 
  4.235   4.402   4.782   5.990   6.035   6.081   6.269   6.348
 96 A'   97 A'   98 A'   40 A"   99 A'  100 A'   41 A"  101 A'                 
  6.615   9.729  23.404  24.138  25.782  25.912  26.358  27.845
102 A'  103 A'  104 A'  105 A'   42 A"  106 A'  107 A'  108 A'                 
 28.332  28.367  28.380  28.525  28.536  28.546  28.584  28.680
 43 A"  109 A'  110 A'   44 A"  111 A'   45 A"  112 A'  113 A'                 
 66.724 127.876 127.902 127.929 151.640 215.7121901.802
114 A'   46 A"  115 A'  116 A'  117 A'  118 A'  119 A'                         

 Beta MOs, Restricted
 -- Occupied --                  
******* -176.32 -165.72 -165.72 -165.72 -101.59  -35.82  -31.31
  1 A'    2 A'    3 A'    1 A"    4 A'    5 A'    6 A'    7 A'                 
-31.303 -31.303 -24.730 -22.960 -22.958 -22.958 -22.954 -22.954
  2 A"    8 A'    9 A'   10 A'    3 A"   11 A'   12 A'    4 A"                 
-10.340 -10.241  -9.506  -7.270  -7.260  -7.260  -6.365  -4.778
 13 A'   14 A'   15 A'   16 A'    5 A"   17 A'   18 A'   19 A'                 
 -4.763  -4.762  -2.044  -2.039  -2.039  -2.026  -2.025  -1.273
  6 A"   20 A'   21 A'    7 A"   22 A'   23 A'    8 A"   24 A'                 
 -0.910  -0.803  -0.680  -0.612  -0.555  -0.516  -0.512  -0.432
 25 A'   26 A'   27 A'   28 A'   29 A'   30 A'    9 A"   31 A'                 
 -0.402  -0.386  -0.355  -0.324  -0.284  -0.260
 32 A'   10 A"   33 A'   11 A"   34 A'   12 A"                                 
 -- Virtual --                   
 -0.060  -0.033  -0.012   0.017   0.027   0.045   0.060   0.065
 35 A'   13 A"   36 A'   37 A'   38 A'   39 A'   14 A"   40 A'                 
  0.087   0.089   0.095   0.112   0.114   0.121   0.140   0.142
 15 A"   41 A'   42 A'   43 A'   16 A"   44 A'   45 A'   46 A'                 
  0.176   0.202   0.219   0.233   0.268   0.282   0.309   0.332
 47 A'   48 A'   49 A'   17 A"   50 A'   18 A"   51 A'   52 A'                 
  0.346   0.370   0.379   0.393   0.401   0.427   0.436   0.451
 53 A'   54 A'   55 A'   19 A"   20 A"   56 A'   57 A'   21 A"                 
  0.460   0.485   0.517   0.549   0.580   0.603   0.641   0.679
 58 A'   59 A'   22 A"   60 A'   23 A"   61 A'   62 A'   63 A'                 
  0.709   0.742   0.805   0.809   0.825   0.831   0.915   0.935
 64 A'   65 A'   66 A'   24 A"   67 A'   25 A"   68 A'   69 A'                 
  1.072   1.092   1.138   1.202   1.308   1.333   1.339   1.353
 26 A"   70 A'   71 A'   27 A"   28 A"   72 A'   29 A"   73 A'                 
  1.377   1.440   1.461   1.486   1.559   1.655   1.787   1.815
 74 A'   75 A'   30 A"   76 A'   77 A'   78 A'   79 A'   31 A"                 
  1.884   1.908   1.955   2.141   2.232   2.234   2.286   2.466
 80 A'   81 A'   32 A"   82 A'   83 A'   33 A"   84 A'   85 A'                 
  2.587   2.614   2.625   2.807   2.936   3.051   3.270   3.709
 86 A'   34 A"   87 A'   35 A"   88 A'   89 A'   90 A'   91 A'                 
  3.749   3.795   3.951   3.953   3.978   4.004   4.062   4.087
 36 A"   92 A'   37 A"   38 A"   93 A'   39 A"   94 A'   95 A'                 
  4.235   4.402   4.782   5.990   6.035   6.081   6.269   6.348
 96 A'   97 A'   98 A'   40 A"   99 A'  100 A'   41 A"  101 A'                 
  6.615   9.729  23.404  24.138  25.782  25.912  26.358  27.845
102 A'  103 A'  104 A'  105 A'   42 A"  106 A'  107 A'  108 A'                 
 28.332  28.367  28.380  28.525  28.536  28.546  28.584  28.680
 43 A"  109 A'  110 A'   44 A"  111 A'   45 A"  112 A'  113 A'                 
 66.724 127.876 127.902 127.929 151.640 215.7121901.802
114 A'   46 A"  115 A'  116 A'  117 A'  118 A'  119 A'                         
 --------------------------------------------------------------

          Ground-State Mulliken Net Atomic Charges

     Atom                 Charge (a.u.)
  ----------------------------------------
      1 I                     0.109518
      2 C                    -0.398575
      3 H                     0.198433
      4 C                    -0.130354
      5 F                    -0.040988
      6 Cl                    0.261966
  ----------------------------------------
  Sum of atomic charges =     0.000000

 -----------------------------------------------------------------
                    Cartesian Multipole Moments
 -----------------------------------------------------------------
    Charge (ESU x 10^10)
                 0.0000
    Dipole Moment (Debye)
         X       0.7283      Y       0.2666      Z      -0.0000
       Tot       0.7756
    Quadrupole Moments (Debye-Ang)
        XX     -59.2031     XY       0.4762     YY     -54.9726
        XZ       0.0000     YZ      -0.0000     ZZ     -58.7960
    Octopole Moments (Debye-Ang^2)
       XXX      55.4602    XXY     -10.4990    XYY      12.3358
       YYY       3.8546    XXZ      -0.0000    XYZ      -0.0000
       YYZ      -0.0000    XZZ      11.3566    YZZ       0.6551
       ZZZ      -0.0000
    Hexadecapole Moments (Debye-Ang^3)
      XXXX   -1038.7359   XXXY      -6.8921   XXYY    -218.0171
      XYYY      -2.9765   YYYY    -255.0691   XXXZ       0.0000
      XXYZ       0.0000   XYYZ       0.0000   YYYZ      -0.0000
      XXZZ    -184.8083   XYZZ      -5.6787   YYZZ     -60.6588
      XZZZ       0.0000   YZZZ       0.0000   ZZZZ     -73.5664
 -----------------------------------------------------------------
 Calculating analytic gradient of the SCF energy
 Gradient of SCF Energy
            1           2           3           4           5           6
    1   0.0002057   0.0001974  -0.0004438   0.0000103  -0.0003490   0.0003793
    2   0.0003765  -0.0010551   0.0002201   0.0001623   0.0001611   0.0001351
    3   0.0000000   0.0000000  -0.0000000   0.0000000  -0.0000000   0.0000000
 Max gradient component =       1.055E-03
 RMS gradient           =       3.264E-04
 Gradient time:  CPU 7.02 s  wall 7.02 s
 Geometry Optimization Parameters
   NAtoms,    NIC,     NZ,  NCons,   NDum,   NFix, NCnnct, MaxDiis
        6      27       6       0       0       0       0       0

 Cartesian Hessian Update
 Hessian Updated using BFGS Update


** GEOMETRY OPTIMIZATION IN DELOCALIZED INTERNAL COORDINATES **
   Searching for a Minimum

   Optimization Cycle:   2

                       Coordinates (Angstroms)
     ATOM                X               Y               Z
      1  I         1.3682610966   -0.0571607183    0.0000000000
      2  C        -0.4342867428    1.0098831760    0.0000000000
      3  H        -0.3374642892    2.0866613931    0.0000000000
      4  C        -1.6495209342    0.4780015471    0.0000000000
      5  F        -2.7323063540    1.2703044572    0.0000000000
      6  Cl       -2.0721818200   -1.1902916848    0.0000000000
   Point Group: cs    Number of degrees of freedom:     9


   Energy is  -7556.414569361

 Hessian Updated using BFGS Update

  9 Hessian modes will be used to form the next step
  Hessian Eigenvalues:
     0.121755    0.159678    0.180607    0.249714    0.268842    0.335368
     0.361134    0.571193    0.604714

 Minimum Search - Taking Simple RFO Step
 Searching for Lamda that Minimizes Along All modes
 Value Taken    Lamda =  -0.00000875
 Step Taken.  Stepsize is  0.007203

                             Maximum     Tolerance    Cnvgd?
         Gradient           0.000813      0.000300      NO
         Displacement       0.003938      0.001200      NO
         Energy change     -0.000065      0.000001      NO


 New Cartesian Coordinates Obtained by Inverse Iteration

 Displacement from previous Coordinates is:  0.013359
 ----------------------------------------------------------------
             Standard Nuclear Orientation (Angstroms)
    I     Atom           X                Y                Z
 ----------------------------------------------------------------
    1      I       1.3648715717    -0.0598415340     0.0000000000
    2      C      -0.4348156805     1.0127341376     0.0000000000
    3      H      -0.3349879120     2.0890479255     0.0000000000
    4      C      -1.6492012289     0.4783314782     0.0000000000
    5      F      -2.7333034213     1.2680856976     0.0000000000
    6      Cl     -2.0700623727    -1.1909595346     0.0000000000
 ----------------------------------------------------------------
 Molecular Point Group                 Cs    NOp =  2
 Largest Abelian Subgroup              Cs    NOp =  2
 Nuclear Repulsion Energy =   475.5537933239 hartrees
 There are       46 alpha and       46 beta electrons
 Applying Cartesian multipole field
    Component          Value
    ---------          -----
     (2,0,0)        1.00000E-11
     (0,2,0)        2.00000E-11
     (0,0,2)       -3.00000E-11
 Nucleus-field energy     =     0.0000000128 hartrees
 Requested basis set is 6-311++G(d,p)
 There are 60 shells and 165 basis functions
 A cutoff of  1.0D-11 yielded   1533 shell pairs
 There are     12119 function pairs (     13463 Cartesian)
 Smallest overlap matrix eigenvalue = 6.17E-05
 Guess MOs from SCF MO coefficient file

 -----------------------------------------------------------------------
  General SCF calculation program by
  Eric Jon Sundstrom, Paul Horn, Yuezhi Mao, Dmitri Zuev, Alec White,
  David Stuck, Shaama M.S., Shane Yost, Joonho Lee, David Small,
  Daniel Levine, Susi Lehtola, Hugh Burton, Evgeny Epifanovsky
 -----------------------------------------------------------------------
 Exchange:     0.2000 Hartree-Fock + 0.0800 Slater + 0.7200 B88
 Correlation:  0.1900 VWN1RPA + 0.8100 LYP
 Using SG-1 standard quadrature grid
 A restricted SCF calculation will be
 performed using DIIS
 SCF converges when DIIS error is below 1.0e-08
 ---------------------------------------
  Cycle       Energy         DIIS error
 ---------------------------------------
    1   -7556.4145665001      3.99e-05  
    2   -7556.4145738369      7.50e-06  
    3   -7556.4145738369      8.50e-06  
    4   -7556.4145740319      2.19e-06  
    5   -7556.4145740426      6.34e-07  
    6   -7556.4145740435      3.21e-07  
    7   -7556.4145740438      6.03e-08  
    8   -7556.4145740439      1.47e-08  
    9   -7556.4145740439      3.64e-09  Convergence criterion met
 ---------------------------------------
 SCF time:   CPU 17.37s  wall 17.00s 
 SCF   energy in the final basis set =    -7556.4145740439
 Total energy in the final basis set =    -7556.4145740439

 --------------------------------------------------------------
             Orbital Energies (a.u.) and Symmetries
 --------------------------------------------------------------

 Alpha MOs, Restricted
 -- Occupied --                  
******* -176.32 -165.72 -165.72 -165.72 -101.59  -35.82  -31.31
  1 A'    2 A'    3 A'    1 A"    4 A'    5 A'    6 A'    7 A'                 
-31.303 -31.303 -24.730 -22.959 -22.958 -22.958 -22.954 -22.954
  2 A"    8 A'    9 A'   10 A'    3 A"   11 A'   12 A'    4 A"                 
-10.340 -10.241  -9.506  -7.270  -7.260  -7.260  -6.365  -4.778
 13 A'   14 A'   15 A'   16 A'    5 A"   17 A'   18 A'   19 A'                 
 -4.763  -4.762  -2.044  -2.039  -2.039  -2.025  -2.025  -1.274
  6 A"   20 A'   21 A'    7 A"   22 A'   23 A'    8 A"   24 A'                 
 -0.910  -0.803  -0.680  -0.612  -0.555  -0.516  -0.512  -0.432
 25 A'   26 A'   27 A'   28 A'   29 A'   30 A'    9 A"   31 A'                 
 -0.402  -0.386  -0.356  -0.324  -0.284  -0.260
 32 A'   10 A"   33 A'   11 A"   34 A'   12 A"                                 
 -- Virtual --                   
 -0.060  -0.033  -0.012   0.017   0.027   0.045   0.060   0.065
 35 A'   13 A"   36 A'   37 A'   38 A'   39 A'   14 A"   40 A'                 
  0.087   0.089   0.094   0.112   0.114   0.121   0.140   0.142
 15 A"   41 A'   42 A'   43 A'   16 A"   44 A'   45 A'   46 A'                 
  0.176   0.202   0.219   0.233   0.268   0.281   0.310   0.332
 47 A'   48 A'   49 A'   17 A"   50 A'   18 A"   51 A'   52 A'                 
  0.346   0.370   0.379   0.393   0.401   0.427   0.436   0.452
 53 A'   54 A'   55 A'   19 A"   20 A"   56 A'   57 A'   21 A"                 
  0.460   0.485   0.517   0.549   0.579   0.602   0.641   0.680
 58 A'   59 A'   22 A"   60 A'   23 A"   61 A'   62 A'   63 A'                 
  0.709   0.742   0.805   0.809   0.825   0.831   0.915   0.935
 64 A'   65 A'   66 A'   24 A"   67 A'   25 A"   68 A'   69 A'                 
  1.072   1.091   1.138   1.202   1.308   1.332   1.339   1.352
 26 A"   70 A'   71 A'   27 A"   28 A"   72 A'   29 A"   73 A'                 
  1.377   1.440   1.461   1.486   1.560   1.654   1.787   1.814
 74 A'   75 A'   30 A"   76 A'   77 A'   78 A'   79 A'   31 A"                 
  1.885   1.907   1.956   2.141   2.231   2.234   2.286   2.466
 80 A'   81 A'   32 A"   82 A'   83 A'   33 A"   84 A'   85 A'                 
  2.589   2.614   2.625   2.807   2.935   3.051   3.270   3.709
 86 A'   34 A"   87 A'   35 A"   88 A'   89 A'   90 A'   91 A'                 
  3.748   3.795   3.951   3.953   3.979   4.004   4.062   4.087
 36 A"   92 A'   37 A"   38 A"   93 A'   39 A"   94 A'   95 A'                 
  4.235   4.402   4.782   5.991   6.035   6.081   6.269   6.348
 96 A'   97 A'   98 A'   40 A"   99 A'  100 A'   41 A"  101 A'                 
  6.616   9.729  23.405  24.137  25.782  25.913  26.358  27.845
102 A'  103 A'  104 A'  105 A'   42 A"  106 A'  107 A'  108 A'                 
 28.332  28.367  28.380  28.525  28.536  28.546  28.584  28.680
 43 A"  109 A'  110 A'   44 A"  111 A'   45 A"  112 A'  113 A'                 
 66.724 127.876 127.903 127.929 151.640 215.7121901.802
114 A'   46 A"  115 A'  116 A'  117 A'  118 A'  119 A'                         

 Beta MOs, Restricted
 -- Occupied --                  
******* -176.32 -165.72 -165.72 -165.72 -101.59  -35.82  -31.31
  1 A'    2 A'    3 A'    1 A"    4 A'    5 A'    6 A'    7 A'                 
-31.303 -31.303 -24.730 -22.959 -22.958 -22.958 -22.954 -22.954
  2 A"    8 A'    9 A'   10 A'    3 A"   11 A'   12 A'    4 A"                 
-10.340 -10.241  -9.506  -7.270  -7.260  -7.260  -6.365  -4.778
 13 A'   14 A'   15 A'   16 A'    5 A"   17 A'   18 A'   19 A'                 
 -4.763  -4.762  -2.044  -2.039  -2.039  -2.025  -2.025  -1.274
  6 A"   20 A'   21 A'    7 A"   22 A'   23 A'    8 A"   24 A'                 
 -0.910  -0.803  -0.680  -0.612  -0.555  -0.516  -0.512  -0.432
 25 A'   26 A'   27 A'   28 A'   29 A'   30 A'    9 A"   31 A'                 
 -0.402  -0.386  -0.356  -0.324  -0.284  -0.260
 32 A'   10 A"   33 A'   11 A"   34 A'   12 A"                                 
 -- Virtual --                   
 -0.060  -0.033  -0.012   0.017   0.027   0.045   0.060   0.065
 35 A'   13 A"   36 A'   37 A'   38 A'   39 A'   14 A"   40 A'                 
  0.087   0.089   0.094   0.112   0.114   0.121   0.140   0.142
 15 A"   41 A'   42 A'   43 A'   16 A"   44 A'   45 A'   46 A'                 
  0.176   0.202   0.219   0.233   0.268   0.281   0.310   0.332
 47 A'   48 A'   49 A'   17 A"   50 A'   18 A"   51 A'   52 A'                 
  0.346   0.370   0.379   0.393   0.401   0.427   0.436   0.452
 53 A'   54 A'   55 A'   19 A"   20 A"   56 A'   57 A'   21 A"                 
  0.460   0.485   0.517   0.549   0.579   0.602   0.641   0.680
 58 A'   59 A'   22 A"   60 A'   23 A"   61 A'   62 A'   63 A'                 
  0.709   0.742   0.805   0.809   0.825   0.831   0.915   0.935
 64 A'   65 A'   66 A'   24 A"   67 A'   25 A"   68 A'   69 A'                 
  1.072   1.091   1.138   1.202   1.308   1.332   1.339   1.352
 26 A"   70 A'   71 A'   27 A"   28 A"   72 A'   29 A"   73 A'                 
  1.377   1.440   1.461   1.486   1.560   1.654   1.787   1.814
 74 A'   75 A'   30 A"   76 A'   77 A'   78 A'   79 A'   31 A"                 
  1.885   1.907   1.956   2.141   2.231   2.234   2.286   2.466
 80 A'   81 A'   32 A"   82 A'   83 A'   33 A"   84 A'   85 A'                 
  2.589   2.614   2.625   2.807   2.935   3.051   3.270   3.709
 86 A'   34 A"   87 A'   35 A"   88 A'   89 A'   90 A'   91 A'                 
  3.748   3.795   3.951   3.953   3.979   4.004   4.062   4.087
 36 A"   92 A'   37 A"   38 A"   93 A'   39 A"   94 A'   95 A'                 
  4.235   4.402   4.782   5.991   6.035   6.081   6.269   6.348
 96 A'   97 A'   98 A'   40 A"   99 A'  100 A'   41 A"  101 A'                 
  6.616   9.729  23.405  24.137  25.782  25.913  26.358  27.845
102 A'  103 A'  104 A'  105 A'   42 A"  106 A'  107 A'  108 A'                 
 28.332  28.367  28.380  28.525  28.536  28.546  28.584  28.680
 43 A"  109 A'  110 A'   44 A"  111 A'   45 A"  112 A'  113 A'                 
 66.724 127.876 127.903 127.929 151.640 215.7121901.802
114 A'   46 A"  115 A'  116 A'  117 A'  118 A'  119 A'                         
 --------------------------------------------------------------

          Ground-State Mulliken Net Atomic Charges

     Atom                 Charge (a.u.)
  ----------------------------------------
      1 I                     0.108858
      2 C                    -0.398345
      3 H                     0.198872
      4 C                    -0.131022
      5 F                    -0.040409
      6 Cl                    0.262046
  ----------------------------------------
  Sum of atomic charges =     0.000000

 -----------------------------------------------------------------
                    Cartesian Multipole Moments
 -----------------------------------------------------------------
    Charge (ESU x 10^10)
                 0.0000
    Dipole Moment (Debye)
         X       0.7214      Y       0.2717      Z      -0.0000
       Tot       0.7709
    Quadrupole Moments (Debye-Ang)
        XX     -59.2236     XY       0.4688     YY     -54.9440
        XZ      -0.0000     YZ      -0.0000     ZZ     -58.7994
    Octopole Moments (Debye-Ang^2)
       XXX      55.5852    XXY     -10.4206    XYY      12.4225
       YYY       4.1218    XXZ      -0.0000    XYZ      -0.0000
       YYZ      -0.0000    XZZ      11.4249    YZZ       0.7331
       ZZZ      -0.0000
    Hexadecapole Moments (Debye-Ang^3)
      XXXX   -1036.9958   XXXY      -6.6656   XXYY    -217.6418
      XYYY      -2.7111   YYYY    -255.1192   XXXZ      -0.0000
      XXYZ      -0.0000   XYYZ      -0.0000   YYYZ       0.0000
      XXZZ    -184.4612   XYZZ      -5.5808   YYZZ     -60.6995
      XZZZ      -0.0000   YZZZ      -0.0000   ZZZZ     -73.5790
 -----------------------------------------------------------------
 Calculating analytic gradient of the SCF energy
 Gradient of SCF Energy
            1           2           3           4           5           6
    1  -0.0000263   0.0001531  -0.0001992  -0.0000750  -0.0000836   0.0002310
    2   0.0002053  -0.0001624   0.0001580  -0.0000279  -0.0000931  -0.0000799
    3  -0.0000000   0.0000000  -0.0000000   0.0000000   0.0000000  -0.0000000
 Max gradient component =       2.310E-04
 RMS gradient           =       1.153E-04
 Gradient time:  CPU 7.00 s  wall 7.00 s
 Geometry Optimization Parameters
   NAtoms,    NIC,     NZ,  NCons,   NDum,   NFix, NCnnct, MaxDiis
        6      27       6       0       0       0       0       0

 Cartesian Hessian Update
 Hessian Updated using BFGS Update


** GEOMETRY OPTIMIZATION IN DELOCALIZED INTERNAL COORDINATES **
   Searching for a Minimum

   Optimization Cycle:   3

                       Coordinates (Angstroms)
     ATOM                X               Y               Z
      1  I         1.3648715717   -0.0598415340    0.0000000000
      2  C        -0.4348156805    1.0127341376    0.0000000000
      3  H        -0.3349879120    2.0890479255    0.0000000000
      4  C        -1.6492012289    0.4783314782    0.0000000000
      5  F        -2.7333034213    1.2680856976    0.0000000000
      6  Cl       -2.0700623727   -1.1909595346    0.0000000000
   Point Group: cs    Number of degrees of freedom:     9


   Energy is  -7556.414574044

 Hessian Updated using BFGS Update

  9 Hessian modes will be used to form the next step
  Hessian Eigenvalues:
     0.109923    0.156406    0.197814    0.249663    0.262172    0.333995
     0.359770    0.567602    0.604496

 Minimum Search - Taking Simple RFO Step
 Searching for Lamda that Minimizes Along All modes
 Value Taken    Lamda =   0.00000000
 Step Taken.  Stepsize is  0.001500

                             Maximum     Tolerance    Cnvgd?
         Gradient           0.000138      0.000300     YES
         Displacement       0.001020      0.001200     YES
         Energy change     -0.000005      0.000001      NO


                       Distance Matrix (Angstroms)
             I (  1)   C (  2)   H (  3)   C (  4)   F (  5)
   C (  2)  2.095064
   H (  3)  2.739936  1.080933
   C (  4)  3.061742  1.326770  2.078837
   F (  5)  4.307950  2.312628  2.534935  1.341264
   Cl(  6)  3.616379  2.744139  3.710651  1.721527  2.546918

 Final energy is   -7556.4145740439180     


 ******************************
 **  OPTIMIZATION CONVERGED  **
 ******************************

                       Coordinates (Angstroms)
     ATOM                X               Y               Z
      1  I         1.3648715717   -0.0598415340    0.0000000000
      2  C        -0.4348156805    1.0127341376    0.0000000000
      3  H        -0.3349879120    2.0890479255    0.0000000000
      4  C        -1.6492012289    0.4783314782    0.0000000000
      5  F        -2.7333034213    1.2680856976    0.0000000000
      6  Cl       -2.0700623727   -1.1909595346    0.0000000000

Z-matrix Print:
$molecule
0 1
I 
C  1 2.095064
H  2 1.080933 1 115.495046
C  2 1.326770 1 125.453568 3 -180.000000 0
F  4 1.341264 2 120.174773 1 -180.000000 0
Cl 4 1.721527 2 127.902873 1 -0.000000 0
$end


 --------------------------------------------------------------
             Orbital Energies (a.u.) and Symmetries
 --------------------------------------------------------------

 Alpha MOs, Restricted
 -- Occupied --                  
******* -176.32 -165.72 -165.72 -165.72 -101.59  -35.82  -31.31
  1 A'    2 A'    3 A'    1 A"    4 A'    5 A'    6 A'    7 A'                 
-31.303 -31.303 -24.730 -22.959 -22.958 -22.958 -22.954 -22.954
  2 A"    8 A'    9 A'   10 A'    3 A"   11 A'   12 A'    4 A"                 
-10.340 -10.241  -9.506  -7.270  -7.260  -7.260  -6.365  -4.778
 13 A'   14 A'   15 A'   16 A'    5 A"   17 A'   18 A'   19 A'                 
 -4.763  -4.762  -2.044  -2.039  -2.039  -2.025  -2.025  -1.274
  6 A"   20 A'   21 A'    7 A"   22 A'   23 A'    8 A"   24 A'                 
 -0.910  -0.803  -0.680  -0.612  -0.555  -0.516  -0.512  -0.432
 25 A'   26 A'   27 A'   28 A'   29 A'   30 A'    9 A"   31 A'                 
 -0.402  -0.386  -0.356  -0.324  -0.284  -0.260
 32 A'   10 A"   33 A'   11 A"   34 A'   12 A"                                 
 -- Virtual --                   
 -0.060  -0.033  -0.012   0.017   0.027   0.045   0.060   0.065
 35 A'   13 A"   36 A'   37 A'   38 A'   39 A'   14 A"   40 A'                 
  0.087   0.089   0.094   0.112   0.114   0.121   0.140   0.142
 15 A"   41 A'   42 A'   43 A'   16 A"   44 A'   45 A'   46 A'                 
  0.176   0.202   0.219   0.233   0.268   0.281   0.310   0.332
 47 A'   48 A'   49 A'   17 A"   50 A'   18 A"   51 A'   52 A'                 
  0.346   0.370   0.379   0.393   0.401   0.427   0.436   0.452
 53 A'   54 A'   55 A'   19 A"   20 A"   56 A'   57 A'   21 A"                 
  0.460   0.485   0.517   0.549   0.579   0.602   0.641   0.680
 58 A'   59 A'   22 A"   60 A'   23 A"   61 A'   62 A'   63 A'                 
  0.709   0.742   0.805   0.809   0.825   0.831   0.915   0.935
 64 A'   65 A'   66 A'   24 A"   67 A'   25 A"   68 A'   69 A'                 
  1.072   1.091   1.138   1.202   1.308   1.332   1.339   1.352
 26 A"   70 A'   71 A'   27 A"   28 A"   72 A'   29 A"   73 A'                 
  1.377   1.440   1.461   1.486   1.560   1.654   1.787   1.814
 74 A'   75 A'   30 A"   76 A'   77 A'   78 A'   79 A'   31 A"                 
  1.885   1.907   1.956   2.141   2.231   2.234   2.286   2.466
 80 A'   81 A'   32 A"   82 A'   83 A'   33 A"   84 A'   85 A'                 
  2.589   2.614   2.625   2.807   2.935   3.051   3.270   3.709
 86 A'   34 A"   87 A'   35 A"   88 A'   89 A'   90 A'   91 A'                 
  3.748   3.795   3.951   3.953   3.979   4.004   4.062   4.087
 36 A"   92 A'   37 A"   38 A"   93 A'   39 A"   94 A'   95 A'                 
  4.235   4.402   4.782   5.991   6.035   6.081   6.269   6.348
 96 A'   97 A'   98 A'   40 A"   99 A'  100 A'   41 A"  101 A'                 
  6.616   9.729  23.405  24.137  25.782  25.913  26.358  27.845
102 A'  103 A'  104 A'  105 A'   42 A"  106 A'  107 A'  108 A'                 
 28.332  28.367  28.380  28.525  28.536  28.546  28.584  28.680
 43 A"  109 A'  110 A'   44 A"  111 A'   45 A"  112 A'  113 A'                 
 66.724 127.876 127.903 127.929 151.640 215.7121901.802
114 A'   46 A"  115 A'  116 A'  117 A'  118 A'  119 A'                         

 Beta MOs, Restricted
 -- Occupied --                  
******* -176.32 -165.72 -165.72 -165.72 -101.59  -35.82  -31.31
  1 A'    2 A'    3 A'    1 A"    4 A'    5 A'    6 A'    7 A'                 
-31.303 -31.303 -24.730 -22.959 -22.958 -22.958 -22.954 -22.954
  2 A"    8 A'    9 A'   10 A'    3 A"   11 A'   12 A'    4 A"                 
-10.340 -10.241  -9.506  -7.270  -7.260  -7.260  -6.365  -4.778
 13 A'   14 A'   15 A'   16 A'    5 A"   17 A'   18 A'   19 A'                 
 -4.763  -4.762  -2.044  -2.039  -2.039  -2.025  -2.025  -1.274
  6 A"   20 A'   21 A'    7 A"   22 A'   23 A'    8 A"   24 A'                 
 -0.910  -0.803  -0.680  -0.612  -0.555  -0.516  -0.512  -0.432
 25 A'   26 A'   27 A'   28 A'   29 A'   30 A'    9 A"   31 A'                 
 -0.402  -0.386  -0.356  -0.324  -0.284  -0.260
 32 A'   10 A"   33 A'   11 A"   34 A'   12 A"                                 
 -- Virtual --                   
 -0.060  -0.033  -0.012   0.017   0.027   0.045   0.060   0.065
 35 A'   13 A"   36 A'   37 A'   38 A'   39 A'   14 A"   40 A'                 
  0.087   0.089   0.094   0.112   0.114   0.121   0.140   0.142
 15 A"   41 A'   42 A'   43 A'   16 A"   44 A'   45 A'   46 A'                 
  0.176   0.202   0.219   0.233   0.268   0.281   0.310   0.332
 47 A'   48 A'   49 A'   17 A"   50 A'   18 A"   51 A'   52 A'                 
  0.346   0.370   0.379   0.393   0.401   0.427   0.436   0.452
 53 A'   54 A'   55 A'   19 A"   20 A"   56 A'   57 A'   21 A"                 
  0.460   0.485   0.517   0.549   0.579   0.602   0.641   0.680
 58 A'   59 A'   22 A"   60 A'   23 A"   61 A'   62 A'   63 A'                 
  0.709   0.742   0.805   0.809   0.825   0.831   0.915   0.935
 64 A'   65 A'   66 A'   24 A"   67 A'   25 A"   68 A'   69 A'                 
  1.072   1.091   1.138   1.202   1.308   1.332   1.339   1.352
 26 A"   70 A'   71 A'   27 A"   28 A"   72 A'   29 A"   73 A'                 
  1.377   1.440   1.461   1.486   1.560   1.654   1.787   1.814
 74 A'   75 A'   30 A"   76 A'   77 A'   78 A'   79 A'   31 A"                 
  1.885   1.907   1.956   2.141   2.231   2.234   2.286   2.466
 80 A'   81 A'   32 A"   82 A'   83 A'   33 A"   84 A'   85 A'                 
  2.589   2.614   2.625   2.807   2.935   3.051   3.270   3.709
 86 A'   34 A"   87 A'   35 A"   88 A'   89 A'   90 A'   91 A'                 
  3.748   3.795   3.951   3.953   3.979   4.004   4.062   4.087
 36 A"   92 A'   37 A"   38 A"   93 A'   39 A"   94 A'   95 A'                 
  4.235   4.402   4.782   5.991   6.035   6.081   6.269   6.348
 96 A'   97 A'   98 A'   40 A"   99 A'  100 A'   41 A"  101 A'                 
  6.616   9.729  23.405  24.137  25.782  25.913  26.358  27.845
102 A'  103 A'  104 A'  105 A'   42 A"  106 A'  107 A'  108 A'                 
 28.332  28.367  28.380  28.525  28.536  28.546  28.584  28.680
 43 A"  109 A'  110 A'   44 A"  111 A'   45 A"  112 A'  113 A'                 
 66.724 127.876 127.903 127.929 151.640 215.7121901.802
114 A'   46 A"  115 A'  116 A'  117 A'  118 A'  119 A'                         
 --------------------------------------------------------------

          Ground-State Mulliken Net Atomic Charges

     Atom                 Charge (a.u.)
  ----------------------------------------
      1 I                     0.108858
      2 C                    -0.398345
      3 H                     0.198872
      4 C                    -0.131022
      5 F                    -0.040409
      6 Cl                    0.262046
  ----------------------------------------
  Sum of atomic charges =     0.000000

 -----------------------------------------------------------------
                    Cartesian Multipole Moments
 -----------------------------------------------------------------
    Charge (ESU x 10^10)
                 0.0000
    Dipole Moment (Debye)
         X       0.7214      Y       0.2717      Z      -0.0000
       Tot       0.7709
    Quadrupole Moments (Debye-Ang)
        XX     -59.2236     XY       0.4688     YY     -54.9440
        XZ      -0.0000     YZ      -0.0000     ZZ     -58.7994
    Octopole Moments (Debye-Ang^2)
       XXX      55.5852    XXY     -10.4206    XYY      12.4225
       YYY       4.1218    XXZ      -0.0000    XYZ      -0.0000
       YYZ      -0.0000    XZZ      11.4249    YZZ       0.7331
       ZZZ      -0.0000
    Hexadecapole Moments (Debye-Ang^3)
      XXXX   -1036.9958   XXXY      -6.6656   XXYY    -217.6418
      XYYY      -2.7111   YYYY    -255.1192   XXXZ      -0.0000
      XXYZ      -0.0000   XYYZ      -0.0000   YYYZ       0.0000
      XXZZ    -184.4612   XYZZ      -5.5808   YYZZ     -60.6995
      XZZZ      -0.0000   YZZZ      -0.0000   ZZZZ     -73.5790
 -----------------------------------------------------------------
Archival summary:
1\1\TWL01\OPT\ProcedureUnspecified\BasisUnspecified\1l1121\taweetha\TueAug2821:29:552018TueAug2821:29:552018\0\\#,OPT,ProcedureUnspecified,BasisUnspecified,\\0,1\I\C,1,2.09506\H,2,1.08093,1,115.495\C,2,1.32677,1,125.454,3,-180,0\F,4,1.34126,2,120.175,1,-180,0\Cl,4,1.72153,2,127.903,1,-0,0\\\@

 Total job time:  83.03s(wall), 82.95s(cpu) 
 Tue Aug 28 21:29:55 2018

        *************************************************************
        *                                                           *
        *  Thank you very much for using Q-Chem.  Have a nice day.  *
        *                                                           *
        *************************************************************


 
User input: 2 of 2 
 
Q-Chem Developer Version!
                  Welcome to Q-Chem
     A Quantum Leap Into The Future Of Chemistry


 Q-Chem 5.1, Q-Chem, Inc., Pleasanton, CA (2018)

 Yihan Shao,  Zhengting Gan,  E. Epifanovsky,  A. T. B. Gilbert,  M. Wormit,  
 J. Kussmann,  A. W. Lange,  A. Behn,  Jia Deng,  Xintian Feng,  D. Ghosh,  
 M. Goldey,  P. R. Horn,  L. D. Jacobson,  I. Kaliman,  T. Kus,  A. Landau,  
 Jie Liu,  E. I. Proynov,  R. M. Richard,  R. P. Steele,  E. J. Sundstrom,  
 H. L. Woodcock III,  P. M. Zimmerman,  D. Zuev,  B. Albrecht,  E. Alguire,  
 S. A. Baeppler,  D. Barton,  Z. Benda,  Y. A. Bernard,  E. J. Berquist,  
 K. B. Bravaya,  H. Burton,  D. Casanova,  Chun-Min Chang,  Yunqing Chen,  
 A. Chien,  K. D. Closser,  M. P. Coons,  S. Coriani,  S. Dasgupta,  
 A. L. Dempwolff,  M. Diedenhofen,  Hainam Do,  R. G. Edgar,  Po-Tung Fang,  
 S. Faraji,  S. Fatehi,  Qingguo Feng,  K. D. Fenk,  J. Fosso-Tande,  
 Qinghui Ge,  A. Ghysels,  G. Gidofalvi,  J. Gomes,  J. Gonthier,  A. Gunina,  
 D. Hait,  M. W. D. Hanson-Heine,  P. H. P. Harbach,  A. W. Hauser,  
 J. E. Herr,  E. G. Hohenstein,  Z. C. Holden,  Kerwin Hui,  B. C. Huynh,  
 T.-C. Jagau,  Hyunjun Ji,  B. Kaduk,  K. Khistyaev,  Jaehoon Kim,  
 P. Klunzinger,  K. Koh,  D. Kosenkov,  L. Koulias,  T. Kowalczyk,  
 C. M. Krauter,  A. Kunitsa,  Ka Un Lao,  A. Laurent,  K. V. Lawler,  
 Joonho Lee,  D. Lefrancois,  S. Lehtola,  D. S. Levine,  Yi-Pei Li,  
 You-Sheng Lin,  Fenglai Liu,  E. Livshits,  A. Luenser,  P. Manohar,  
 E. Mansoor,  S. F. Manzer,  Shan-Ping Mao,  Yuezhi Mao,  N. Mardirossian,  
 A. V. Marenich,  T. Markovich,  L. A. Martinez-Martinez,  S. A. Maurer,  
 N. J. Mayhall,  S. C. McKenzie,  J.-M. Mewes,  A. F. Morrison,  
 J. W. Mullinax,  K. Nanda,  T. S. Nguyen-Beck,  R. Olivares-Amaya,  
 J. A. Parkhill,  T. M. Perrine,  F. Plasser,  P. Pokhilko,  S. Prager,  
 A. Prociuk,  E. Ramos,  D. R. Rehn,  F. Rob,  M. Schneider,  N. Sergueev,  
 S. M. Sharada,  S. Sharma,  D. W. Small,  T. Stauch,  T. Stein,  
 Yu-Chuan Su,  A. J. W. Thom,  A. Tkatchenko,  T. Tsuchimochi,  N. M. Tubman,  
 L. Vogt,  M. L. Vidal,  O. Vydrov,  M. A. Watson,  J. Wenzel,  
 M. de Wergifosse,  T. A. Wesolowski,  A. White,  J. Witte,  A. Yamada,  
 Jun Yang,  K. Yao,  S. Yeganeh,  S. R. Yost,  Zhi-Qiang You,  A. Zech,  
 Igor Ying Zhang,  Xing Zhang,  Yan Zhao,  Ying Zhu,  B. R. Brooks,  
 G. K. L. Chan,  C. J. Cramer,  M. S. Gordon,  W. J. Hehre,  A. Klamt,  
 M. W. Schmidt,  C. D. Sherrill,  D. G. Truhlar,  A. Aspuru-Guzik,  R. Baer,  
 A. T. Bell,  N. A. Besley,  Jeng-Da Chai,  A. E. DePrince, III,  
 R. A. DiStasio Jr.,  A. Dreuw,  B. D. Dunietz,  T. R. Furlani,  
 Chao-Ping Hsu,  Yousung Jung,  Jing Kong,  D. S. Lambrecht,  WanZhen Liang,  
 C. Ochsenfeld,  V. A. Rassolov,  L. V. Slipchenko,  J. E. Subotnik,  
 T. Van Voorhis,  J. M. Herbert,  A. I. Krylov,  P. M. W. Gill,  M. Head-Gordon

 Contributors to earlier versions of Q-Chem not listed above: 
 R. D. Adamson,  B. Austin,  J. Baker,  G. J. O. Beran,  K. Brandhorst,  
 S. T. Brown,  E. F. C. Byrd,  A. K. Chakraborty,  C.-L. Cheng,  
 Siu Hung Chien,  D. M. Chipman,  D. L. Crittenden,  H. Dachsel,  
 R. J. Doerksen,  A. D. Dutoi,  L. Fusti-Molnar,  W. A. Goddard III,  
 A. Golubeva-Zadorozhnaya,  S. R. Gwaltney,  G. Hawkins,  A. Heyden,  
 S. Hirata,  G. Kedziora,  F. J. Keil,  C. Kelley,  Jihan Kim,  R. A. King,  
 R. Z. Khaliullin,  P. P. Korambath,  W. Kurlancheek,  A. M. Lee,  M. S. Lee,  
 S. V. Levchenko,  Ching Yeh Lin,  D. Liotard,  R. C. Lochan,  I. Lotan,  
 P. E. Maslen,  N. Nair,  D. P. O'Neill,  D. Neuhauser,  E. Neuscamman,  
 C. M. Oana,  R. Olson,  B. Peters,  R. Peverati,  P. A. Pieniazek,  
 Y. M. Rhee,  J. Ritchie,  M. A. Rohrdanz,  E. Rosta,  N. J. Russ,  
 H. F. Schaefer III,  N. E. Schultz,  N. Shenvi,  A. C. Simmonett,  A. Sodt,  
 D. Stuck,  K. S. Thanthiriwatte,  V. Vanovschi,  Tao Wang,  A. Warshel,  
 C. F. Williams,  Q. Wu,  X. Xu,  W. Zhang

 Please cite Q-Chem as follows:
 Y. Shao et al., Mol. Phys. 113, 184-215 (2015)
 DOI: 10.1080/00268976.2014.952696

 Q-Chem 5.1.1 for Intel X86 EM64T Linux

 Parts of Q-Chem use Armadillo 8.300.2 (Tropical Shenanigans).
 http://arma.sourceforge.net/

 Q-Chem begins on Tue Aug 28 21:29:55 2018  

Host: 
0

     Scratch files written to /scratch/taweetham/qchem25401//
The previous job contains 0 fragments, simply inherited here
Input Ideriv = 2
Curr. Ideriv = -1
Max.  Ideriv = 2

Checking the input file for inconsistencies... 	...done.

--------------------------------------------------------------
User input:
--------------------------------------------------------------

$molecule
read
$end

$rem
   SCF_GUESS 	READ
   JOB_TYPE 	FREQUENCY
   BASIS 	6-311++G**
   EXCHANGE 	B3LYP	
   SET_ITER 100

   SET_CONV 5
$end


--------------------------------------------------------------
 ----------------------------------------------------------------
             Standard Nuclear Orientation (Angstroms)
    I     Atom           X                Y                Z
 ----------------------------------------------------------------
    1      I       1.3684009735    -0.0380596968     0.0000000000
    2      C      -0.4400379078     1.0196933886    -0.0000000000
    3      H      -0.3490565946     2.0967910417    -0.0000000000
    4      C      -1.6499917697     0.4753312715    -0.0000000000
    5      F      -2.7405460588     1.2561517586    -0.0000000000
    6      Cl     -2.0571236710    -1.1973612295     0.0000000000
 ----------------------------------------------------------------
 Molecular Point Group                 Cs    NOp =  2
 Largest Abelian Subgroup              Cs    NOp =  2
 Nuclear Repulsion Energy =   475.5537933239 hartrees
 There are       46 alpha and       46 beta electrons
 Requested basis set is 6-311++G(d,p)
 There are 60 shells and 165 basis functions

 Total QAlloc Memory Limit   2000 MB
 Mega-Array Size       188 MB
 MEM_STATIC part       192 MB

                       Distance Matrix (Angstroms)
             I (  1)   C (  2)   H (  3)   C (  4)   F (  5)
   C (  2)  2.095064
   H (  3)  2.739936  1.080933
   C (  4)  3.061742  1.326770  2.078837
   F (  5)  4.307950  2.312628  2.534935  1.341264
   Cl(  6)  3.616379  2.744139  3.710651  1.721527  2.546918

 A cutoff of  1.0D-11 yielded   1533 shell pairs
 There are     12119 function pairs (     13463 Cartesian)
 Smallest overlap matrix eigenvalue = 6.17E-05
 Guess MOs from SCF MO coefficient file

 -----------------------------------------------------------------------
  General SCF calculation program by
  Eric Jon Sundstrom, Paul Horn, Yuezhi Mao, Dmitri Zuev, Alec White,
  David Stuck, Shaama M.S., Shane Yost, Joonho Lee, David Small,
  Daniel Levine, Susi Lehtola, Hugh Burton, Evgeny Epifanovsky
 -----------------------------------------------------------------------
 Exchange:     0.2000 Hartree-Fock + 0.0800 Slater + 0.7200 B88
 Correlation:  0.1900 VWN1RPA + 0.8100 LYP
 Using SG-1 standard quadrature grid
 A restricted SCF calculation will be
 performed using DIIS
 SCF converges when DIIS error is below 1.0e-08
 ---------------------------------------
  Cycle       Energy         DIIS error
 ---------------------------------------
    1   -7556.4144381043      1.54e-04  
    2   -7556.4145482030      2.39e-05  
    3   -7556.4145476561      3.13e-05  
    4   -7556.4145499316      6.90e-06  
    5   -7556.4145500495      2.81e-06  
    6   -7556.4145500731      8.05e-07  
    7   -7556.4145500753      1.73e-07  
    8   -7556.4145500753      3.10e-08  
    9   -7556.4145500753      7.63e-09  Convergence criterion met
 ---------------------------------------
 SCF time:   CPU 18.50s  wall 19.00s 
 SCF   energy in the final basis set =    -7556.4145500753
 Total energy in the final basis set =    -7556.4145500753

 --------------------------------------------------------------
             Orbital Energies (a.u.) and Symmetries
 --------------------------------------------------------------

 Alpha MOs, Restricted
 -- Occupied --                  
******* -176.32 -165.72 -165.72 -165.72 -101.59  -35.82  -31.31
  1 A'    2 A'    3 A'    1 A"    4 A'    5 A'    6 A'    7 A'                 
-31.303 -31.303 -24.730 -22.959 -22.958 -22.958 -22.954 -22.954
  2 A"    8 A'    9 A'   10 A'    3 A"   11 A'   12 A'    4 A"                 
-10.340 -10.241  -9.506  -7.270  -7.260  -7.260  -6.365  -4.778
 13 A'   14 A'   15 A'   16 A'    5 A"   17 A'   18 A'   19 A'                 
 -4.763  -4.762  -2.044  -2.039  -2.039  -2.025  -2.025  -1.274
  6 A"   20 A'   21 A'    7 A"   22 A'   23 A'    8 A"   24 A'                 
 -0.910  -0.803  -0.680  -0.612  -0.555  -0.516  -0.512  -0.432
 25 A'   26 A'   27 A'   28 A'   29 A'   30 A'    9 A"   31 A'                 
 -0.402  -0.386  -0.356  -0.324  -0.284  -0.260
 32 A'   10 A"   33 A'   11 A"   34 A'   12 A"                                 
 -- Virtual --                   
 -0.060  -0.033  -0.012   0.017   0.027   0.045   0.060   0.065
 35 A'   13 A"   36 A'   37 A'   38 A'   39 A'   14 A"   40 A'                 
  0.087   0.089   0.094   0.112   0.114   0.121   0.140   0.142
 15 A"   41 A'   42 A'   43 A'   16 A"   44 A'   45 A'   46 A'                 
  0.176   0.202   0.219   0.233   0.268   0.281   0.310   0.332
 47 A'   48 A'   49 A'   17 A"   50 A'   18 A"   51 A'   52 A'                 
  0.346   0.370   0.379   0.393   0.401   0.427   0.436   0.452
 53 A'   54 A'   55 A'   19 A"   20 A"   56 A'   57 A'   21 A"                 
  0.460   0.485   0.517   0.549   0.579   0.602   0.641   0.680
 58 A'   59 A'   22 A"   60 A'   23 A"   61 A'   62 A'   63 A'                 
  0.709   0.742   0.805   0.809   0.825   0.831   0.915   0.935
 64 A'   65 A'   66 A'   24 A"   67 A'   25 A"   68 A'   69 A'                 
  1.072   1.091   1.138   1.202   1.308   1.332   1.339   1.352
 26 A"   70 A'   71 A'   27 A"   28 A"   72 A'   29 A"   73 A'                 
  1.377   1.440   1.461   1.486   1.560   1.654   1.787   1.814
 74 A'   75 A'   30 A"   76 A'   77 A'   78 A'   79 A'   31 A"                 
  1.885   1.907   1.956   2.141   2.231   2.234   2.286   2.466
 80 A'   81 A'   32 A"   82 A'   83 A'   33 A"   84 A'   85 A'                 
  2.589   2.614   2.625   2.807   2.935   3.051   3.270   3.709
 86 A'   34 A"   87 A'   35 A"   88 A'   89 A'   90 A'   91 A'                 
  3.748   3.795   3.951   3.953   3.979   4.004   4.062   4.087
 36 A"   92 A'   37 A"   38 A"   93 A'   39 A"   94 A'   95 A'                 
  4.235   4.402   4.782   5.991   6.035   6.081   6.269   6.348
 96 A'   97 A'   98 A'   40 A"   99 A'  100 A'   41 A"  101 A'                 
  6.616   9.729  23.405  24.137  25.782  25.913  26.358  27.845
102 A'  103 A'  104 A'  105 A'   42 A"  106 A'  107 A'  108 A'                 
 28.332  28.367  28.380  28.525  28.536  28.546  28.584  28.680
 43 A"  109 A'  110 A'   44 A"  111 A'   45 A"  112 A'  113 A'                 
 66.724 127.876 127.903 127.929 151.640 215.7121901.802
114 A'   46 A"  115 A'  116 A'  117 A'  118 A'  119 A'                         

 Beta MOs, Restricted
 -- Occupied --                  
******* -176.32 -165.72 -165.72 -165.72 -101.59  -35.82  -31.31
  1 A'    2 A'    3 A'    1 A"    4 A'    5 A'    6 A'    7 A'                 
-31.303 -31.303 -24.730 -22.959 -22.958 -22.958 -22.954 -22.954
  2 A"    8 A'    9 A'   10 A'    3 A"   11 A'   12 A'    4 A"                 
-10.340 -10.241  -9.506  -7.270  -7.260  -7.260  -6.365  -4.778
 13 A'   14 A'   15 A'   16 A'    5 A"   17 A'   18 A'   19 A'                 
 -4.763  -4.762  -2.044  -2.039  -2.039  -2.025  -2.025  -1.274
  6 A"   20 A'   21 A'    7 A"   22 A'   23 A'    8 A"   24 A'                 
 -0.910  -0.803  -0.680  -0.612  -0.555  -0.516  -0.512  -0.432
 25 A'   26 A'   27 A'   28 A'   29 A'   30 A'    9 A"   31 A'                 
 -0.402  -0.386  -0.356  -0.324  -0.284  -0.260
 32 A'   10 A"   33 A'   11 A"   34 A'   12 A"                                 
 -- Virtual --                   
 -0.060  -0.033  -0.012   0.017   0.027   0.045   0.060   0.065
 35 A'   13 A"   36 A'   37 A'   38 A'   39 A'   14 A"   40 A'                 
  0.087   0.089   0.094   0.112   0.114   0.121   0.140   0.142
 15 A"   41 A'   42 A'   43 A'   16 A"   44 A'   45 A'   46 A'                 
  0.176   0.202   0.219   0.233   0.268   0.281   0.310   0.332
 47 A'   48 A'   49 A'   17 A"   50 A'   18 A"   51 A'   52 A'                 
  0.346   0.370   0.379   0.393   0.401   0.427   0.436   0.452
 53 A'   54 A'   55 A'   19 A"   20 A"   56 A'   57 A'   21 A"                 
  0.460   0.485   0.517   0.549   0.579   0.602   0.641   0.680
 58 A'   59 A'   22 A"   60 A'   23 A"   61 A'   62 A'   63 A'                 
  0.709   0.742   0.805   0.809   0.825   0.831   0.915   0.935
 64 A'   65 A'   66 A'   24 A"   67 A'   25 A"   68 A'   69 A'                 
  1.072   1.091   1.138   1.202   1.308   1.332   1.339   1.352
 26 A"   70 A'   71 A'   27 A"   28 A"   72 A'   29 A"   73 A'                 
  1.377   1.440   1.461   1.486   1.560   1.654   1.787   1.814
 74 A'   75 A'   30 A"   76 A'   77 A'   78 A'   79 A'   31 A"                 
  1.885   1.907   1.956   2.141   2.231   2.234   2.286   2.466
 80 A'   81 A'   32 A"   82 A'   83 A'   33 A"   84 A'   85 A'                 
  2.589   2.614   2.625   2.807   2.935   3.051   3.270   3.709
 86 A'   34 A"   87 A'   35 A"   88 A'   89 A'   90 A'   91 A'                 
  3.748   3.795   3.951   3.953   3.979   4.004   4.062   4.087
 36 A"   92 A'   37 A"   38 A"   93 A'   39 A"   94 A'   95 A'                 
  4.235   4.402   4.782   5.991   6.035   6.081   6.269   6.348
 96 A'   97 A'   98 A'   40 A"   99 A'  100 A'   41 A"  101 A'                 
  6.616   9.729  23.405  24.137  25.782  25.913  26.358  27.845
102 A'  103 A'  104 A'  105 A'   42 A"  106 A'  107 A'  108 A'                 
 28.332  28.367  28.380  28.525  28.536  28.546  28.584  28.680
 43 A"  109 A'  110 A'   44 A"  111 A'   45 A"  112 A'  113 A'                 
 66.724 127.876 127.903 127.929 151.640 215.7121901.802
114 A'   46 A"  115 A'  116 A'  117 A'  118 A'  119 A'                         
 --------------------------------------------------------------

          Ground-State Mulliken Net Atomic Charges

     Atom                 Charge (a.u.)
  ----------------------------------------
      1 I                     0.108862
      2 C                    -0.398309
      3 H                     0.198852
      4 C                    -0.131100
      5 F                    -0.040392
      6 Cl                    0.262086
  ----------------------------------------
  Sum of atomic charges =     0.000000

 -----------------------------------------------------------------
                    Cartesian Multipole Moments
 -----------------------------------------------------------------
    Charge (ESU x 10^10)
                 0.0000
    Dipole Moment (Debye)
         X       0.7190      Y       0.2777      Z       0.0000
       Tot       0.7708
    Quadrupole Moments (Debye-Ang)
        XX     -59.2263     XY       0.4423     YY     -54.9309
        XZ      -0.0000     YZ      -0.0000     ZZ     -58.7995
    Octopole Moments (Debye-Ang^2)
       XXX      55.2879    XXY     -10.7891    XYY      12.0573
       YYY       2.6839    XXZ       0.0000    XYZ       0.0000
       YYZ       0.0000    XZZ      11.2367    YZZ       0.2055
       ZZZ       0.0000
    Hexadecapole Moments (Debye-Ang^3)
      XXXX   -1036.0357   XXXY      -9.3288   XXYY    -217.8519
      XYYY      -5.5841   YYYY    -255.1127   XXXZ      -0.0000
      XXYZ      -0.0000   XYYZ      -0.0000   YYYZ      -0.0000
      XXZZ    -184.2917   XYZZ      -6.4758   YYZZ     -60.7890
      XZZZ      -0.0000   YZZZ      -0.0000   ZZZZ     -73.5797
 -----------------------------------------------------------------
 Calculating MO derivatives via CPSCF
   1         3          18      0.127105    0.036550
   2         3          18      0.015917    0.004110
   3         3          18      0.001725    0.000615
   4        18           3      0.000122    0.000071
   5        21           0      0.000000    0.000000    Roots Converged
 Time for AOints: 9.2 s (CPU) 9.2 s (wall)
 ------------------------------------------------------------------------------
                     AOints        : Timing summary (seconds)
 ------------------------------------------------------------------------------
     job step          cpu (% of tot)      sys (% of tot)     wall (% of tot)
 ------------------------------------------------------------------------------
  cpscf_lag         0.7068E+02 (51.4)   0.1200E-03 (21.7)   0.7075E+02 (51.4)
  iterzp            0.5745E+02 (41.8)   0.4310E-03 (78.1)   0.5747E+02 (41.8)
  make_fx           0.0000E+00 ( 0.0)   0.0000E+00 ( 0.0)   0.0000E+00 ( 0.0)
  AOints            0.9231E+01 ( 6.7)   0.0000E+00 ( 0.0)   0.9236E+01 ( 6.7)
 ------------------------------------------------------------------------------
   Grand Totals     0.1375E+03          0.5520E-03          0.1376E+03
 ------------------------------------------------------------------------------
 Calculating analytic Hessian of the SCF energy
 Polarizability Matrix (a.u.)
            1           2           3
    1 -87.8205476  -2.1370542  -0.0000000
    2  -2.1370542 -62.5107451  -0.0000000
    3  -0.0000000  -0.0000000 -42.2547956

 Direct stationary perturbation theory relativistic correction:

 rels  =      97.794950070279
 relv  =    -324.157638372139
 rel2e =      42.154372290364
 E_rel =    -184.208316011496

 Hessian of the SCF Energy
            1           2           3           4           5           6
    1   0.1137092  -0.0513608  -0.0000000  -0.0762564   0.0342070  -0.0000000
    2  -0.0513608   0.0503073  -0.0000000   0.0346527  -0.0479988  -0.0000000
    3  -0.0000000  -0.0000000   0.0147044   0.0000000   0.0000000  -0.0196825
    4  -0.0762564   0.0346527   0.0000000   0.6213080   0.1758621  -0.0000000
    5   0.0342070  -0.0479988   0.0000000   0.1758621   0.5824938   0.0000000
    6  -0.0000000  -0.0000000  -0.0196825  -0.0000000   0.0000000   0.0758604
    7  -0.0085329   0.0188751   0.0000000  -0.0425379  -0.0239262   0.0000000
    8   0.0016553  -0.0029575  -0.0000000  -0.0379180  -0.3505012  -0.0000000
    9   0.0000000   0.0000000   0.0010104   0.0000000  -0.0000000  -0.0257506
   10  -0.0221630   0.0014883  -0.0000000  -0.4458931  -0.1879373   0.0000000
   11   0.0165147  -0.0005715   0.0000000  -0.1676888  -0.1610710  -0.0000000
   12   0.0000000   0.0000000  -0.0001103   0.0000000  -0.0000000  -0.0475450
   13  -0.0040922   0.0001170  -0.0000000  -0.0538510   0.0311212   0.0000000
   14  -0.0008140   0.0005941   0.0000000   0.0019321   0.0080862   0.0000000
   15   0.0000000   0.0000000   0.0054935  -0.0000000   0.0000000   0.0118298
   16  -0.0026647  -0.0037722  -0.0000000  -0.0027695  -0.0293267   0.0000000
   17  -0.0002022   0.0006264   0.0000000  -0.0068400  -0.0310090  -0.0000000
   18  -0.0000000  -0.0000000  -0.0014155  -0.0000000  -0.0000000   0.0052878
            7           8           9          10          11          12
    1  -0.0085329   0.0016553   0.0000000  -0.0221630   0.0165147   0.0000000
    2   0.0188751  -0.0029575   0.0000000   0.0014883  -0.0005715   0.0000000
    3   0.0000000  -0.0000000   0.0010104  -0.0000000   0.0000000  -0.0001103
    4  -0.0425379  -0.0379180   0.0000000  -0.4458931  -0.1676888   0.0000000
    5  -0.0239262  -0.3505012  -0.0000000  -0.1879373  -0.1610710  -0.0000000
    6   0.0000000  -0.0000000  -0.0257506   0.0000000  -0.0000000  -0.0475450
    7   0.0526725   0.0338279  -0.0000000   0.0004848  -0.0257668   0.0000000
    8   0.0338279   0.3611319   0.0000000   0.0013312  -0.0100295   0.0000000
    9  -0.0000000   0.0000000   0.0185332  -0.0000000  -0.0000000   0.0056635
   10   0.0004848   0.0013312  -0.0000000   0.7544295   0.1183550  -0.0000000
   11  -0.0257668  -0.0100295  -0.0000000   0.1183550   0.4576019   0.0000000
   12   0.0000000   0.0000000   0.0056635  -0.0000000   0.0000000   0.1033676
   13   0.0013290   0.0016373  -0.0000000  -0.2350653   0.0966691  -0.0000000
   14   0.0000341   0.0011699   0.0000000   0.1181454  -0.1302875  -0.0000000
   15  -0.0000000   0.0000000  -0.0058928   0.0000000  -0.0000000  -0.0347652
   16  -0.0034153  -0.0005337   0.0000000  -0.0517928  -0.0380831   0.0000000
   17  -0.0030442   0.0011863  -0.0000000  -0.0513826  -0.1556424  -0.0000000
   18  -0.0000000  -0.0000000   0.0064363   0.0000000   0.0000000  -0.0266106
           13          14          15          16          17          18
    1  -0.0040922  -0.0008140   0.0000000  -0.0026647  -0.0002022  -0.0000000
    2   0.0001170   0.0005941   0.0000000  -0.0037722   0.0006264  -0.0000000
    3  -0.0000000   0.0000000   0.0054935  -0.0000000   0.0000000  -0.0014155
    4  -0.0538510   0.0019321  -0.0000000  -0.0027695  -0.0068400  -0.0000000
    5   0.0311212   0.0080862   0.0000000  -0.0293267  -0.0310090  -0.0000000
    6   0.0000000   0.0000000   0.0118298   0.0000000  -0.0000000   0.0052878
    7   0.0013290   0.0000341  -0.0000000  -0.0034153  -0.0030442  -0.0000000
    8   0.0016373   0.0011699   0.0000000  -0.0005337   0.0011863  -0.0000000
    9  -0.0000000   0.0000000  -0.0058928   0.0000000  -0.0000000   0.0064363
   10  -0.2350653   0.1181454   0.0000000  -0.0517928  -0.0513826   0.0000000
   11   0.0966691  -0.1302875  -0.0000000  -0.0380831  -0.1556424   0.0000000
   12  -0.0000000  -0.0000000  -0.0347652   0.0000000  -0.0000000  -0.0266106
   13   0.2862739  -0.1451827  -0.0000000   0.0054057   0.0156382   0.0000000
   14  -0.1451827   0.1720409   0.0000000   0.0258851  -0.0516037  -0.0000000
   15  -0.0000000   0.0000000   0.0179063  -0.0000000  -0.0000000   0.0054284
   16   0.0054057   0.0258851  -0.0000000   0.0552366   0.0458308  -0.0000000
   17   0.0156382  -0.0516037  -0.0000000   0.0458308   0.2364423   0.0000000
   18   0.0000000  -0.0000000   0.0054284  -0.0000000   0.0000000   0.0108737
 Gradient time:  CPU 185.65 s  wall 185.76 s
 **********************************************************************
 **                                                                  **
 **                       VIBRATIONAL ANALYSIS                       **
 **                       --------------------                       **
 **                                                                  **
 **        VIBRATIONAL FREQUENCIES (CM**-1) AND NORMAL MODES         **
 **     FORCE CONSTANTS (mDYN/ANGSTROM) AND REDUCED MASSES (AMU)     **
 **                  INFRARED INTENSITIES (KM/MOL)                   **
 **                                                                  **
 **********************************************************************


 Mode:                 1                      2                      3
 Frequency:       127.83                 225.31                 299.92
 Force Cnst:      0.2819                 0.2190                 1.0633
 Red. Mass:      29.2811                 7.3217                20.0642
 IR Active:          YES                    YES                    YES
 IR Intens:        0.287                  0.113                  1.009
 Raman Active:       YES                    YES                    YES
               X      Y      Z        X      Y      Z        X      Y      Z
 I         -0.223 -0.085  0.000   -0.000 -0.000 -0.041   -0.153  0.079 -0.000
 C          0.092  0.372 -0.000    0.000 -0.000  0.582    0.283 -0.224 -0.000
 H          0.180  0.362 -0.000    0.000 -0.000  0.719    0.044 -0.204 -0.000
 C          0.161  0.244 -0.000   -0.000  0.000  0.176    0.340 -0.258  0.000
 F         -0.021 -0.042  0.000   -0.000  0.000 -0.331    0.721  0.202 -0.000
 Cl         0.729  0.111 -0.000    0.000  0.000  0.047   -0.051 -0.224 -0.000
 TransDip  -0.012  0.013 -0.000    0.000  0.000  0.011   -0.023 -0.022 -0.000

 Mode:                 4                      5                      6
 Frequency:       426.94                 508.20                 597.67
 Force Cnst:      1.7799                 0.7331                 1.8593
 Red. Mass:      16.5735                 4.8176                 8.8345
 IR Active:          YES                    YES                    YES
 IR Intens:        1.196                  1.445                  6.174
 Raman Active:       YES                    YES                    YES
               X      Y      Z        X      Y      Z        X      Y      Z
 I          0.035 -0.007  0.000    0.000 -0.000  0.001    0.017 -0.021 -0.000
 C         -0.310 -0.238  0.000   -0.000  0.000 -0.149   -0.022  0.648  0.000
 H         -0.194 -0.249  0.000   -0.000  0.000 -0.817   -0.103  0.666  0.000
 C         -0.434  0.040 -0.000   -0.000 -0.000  0.545    0.117  0.179 -0.000
 F         -0.092  0.668  0.000   -0.000  0.000 -0.094    0.015  0.054  0.000
 Cl         0.183 -0.261  0.000    0.000 -0.000 -0.064   -0.100 -0.255  0.000
 TransDip   0.008 -0.034  0.000   -0.000 -0.000 -0.038   -0.010  0.079  0.000

 Mode:                 7                      8                      9
 Frequency:       767.73                 777.07                1096.02
 Force Cnst:      1.6376                 0.4714                 3.6466
 Red. Mass:       4.7157                 1.3251                 5.1523
 IR Active:          YES                    YES                    YES
 IR Intens:       86.565                 39.546                233.582
 Raman Active:       YES                    YES                    YES
               X      Y      Z        X      Y      Z        X      Y      Z
 I         -0.014  0.013 -0.000   -0.000  0.000  0.001    0.003  0.002  0.000
 C          0.366 -0.160  0.000    0.000 -0.000 -0.147   -0.176 -0.047 -0.000
 H          0.820 -0.198 -0.000    0.000 -0.000  0.986    0.808 -0.148 -0.000
 C          0.094  0.266 -0.000    0.000  0.000  0.079   -0.279  0.365  0.000
 F         -0.193  0.031  0.000   -0.000  0.000 -0.023    0.231 -0.164 -0.000
 Cl        -0.026 -0.097 -0.000   -0.000 -0.000  0.004   -0.003 -0.022 -0.000
 TransDip   0.256  0.153 -0.000    0.000  0.000  0.201   -0.319  0.372  0.000

 Mode:                10                     11                     12
 Frequency:      1212.07                1668.23                3220.64
 Force Cnst:      1.2043                16.6818                 6.6693
 Red. Mass:       1.3914                10.1737                 1.0913
 IR Active:          YES                    YES                    YES
 IR Intens:       37.339                129.246                 17.041
 Raman Active:       YES                    YES                    YES
               X      Y      Z        X      Y      Z        X      Y      Z
 I         -0.001  0.002 -0.000    0.002 -0.000  0.000   -0.000  0.000  0.000
 C         -0.054  0.068  0.000   -0.552 -0.196 -0.000   -0.015 -0.086 -0.000
 H          0.982 -0.042 -0.000    0.183 -0.370 -0.000    0.105  0.991  0.000
 C          0.004 -0.159 -0.000    0.650  0.240 -0.000    0.006  0.001  0.000
 F         -0.018  0.027  0.000   -0.065  0.029  0.000   -0.000  0.000 -0.000
 Cl         0.001  0.011  0.000   -0.010 -0.019 -0.000    0.000  0.000 -0.000
 TransDip  -0.098 -0.169 -0.000    0.345  0.116  0.000    0.113  0.069  0.000

 STANDARD THERMODYNAMIC QUANTITIES AT   298.15 K  AND     1.00 ATM

   This Molecule has  0 Imaginary Frequencies
   Zero point vibrational energy:       15.622 kcal/mol

   Atom    1 Element I  Has Mass  126.90440
   Atom    2 Element C  Has Mass   12.00000
   Atom    3 Element H  Has Mass    1.00783
   Atom    4 Element C  Has Mass   12.00000
   Atom    5 Element F  Has Mass   18.99840
   Atom    6 Element Cl Has Mass   34.96885
   Molecular Mass:   205.879480 amu
   Principal axes and moments of inertia in amu*Bohr^2:
                             1           2           3
    Eigenvalues --      356.66024  2001.82766  2358.48790
          X               1.00000     0.00236     0.00000
          Y              -0.00236     1.00000     0.00000
          Z              -0.00000    -0.00000     1.00000
   Rotational Symmetry Number is   1
   The Molecule is an Asymmetric Top
   Translational Enthalpy:        0.889 kcal/mol
   Rotational Enthalpy:           0.889 kcal/mol
   Vibrational Enthalpy:         17.194 kcal/mol
   gas constant (RT):             0.592 kcal/mol
   Translational Entropy:        41.870  cal/mol.K
   Rotational Entropy:           28.911  cal/mol.K
   Vibrational Entropy:           8.843  cal/mol.K

   Total Enthalpy:               19.564 kcal/mol
   Total Entropy:                79.624  cal/mol.K

 ======================================================================

 STANDARD THERMODYNAMIC QUANTITIES FOR ANHARMONIC VIBRATION -- TOSH

   Zero point vibrational energy: ************ kcal/mol

   Vibrational Enthalpy:       Infinity kcal/mol
   Vibrational Entropy:             NaN  cal/mol.K

   Total Enthalpy:             Infinity kcal/mol
   Total Entropy:                   NaN  cal/mol.K

 ======================================================================

 STANDARD THERMODYNAMIC QUANTITIES FOR ANHARMONIC VIBRATION -- VPT2

   Zero point vibrational energy: ************ kcal/mol

   Vibrational Enthalpy:       Infinity kcal/mol
   Vibrational Entropy:             NaN  cal/mol.K

   Total Enthalpy:             Infinity kcal/mol
   Total Entropy:                   NaN  cal/mol.K

 ======================================================================

Archival summary:
1\1\TWL01\FREQ\ProcedureUnspecified\BasisUnspecified\1l1121\taweetha\TueAug2821:33:192018TueAug2821:33:192018\0\\#,FREQ,ProcedureUnspecified,BasisUnspecified,\\0,1\I\C,1,2.09506\H,2,1.08093,1,115.495\C,2,1.32677,1,125.454,3,-180,0\F,4,1.34126,2,120.175,1,-180,0\Cl,4,1.72153,2,127.903,1,0,0\\\@

 Total job time:  204.47s(wall), 204.25s(cpu) 
 Tue Aug 28 21:33:19 2018

        *************************************************************
        *                                                           *
        *  Thank you very much for using Q-Chem.  Have a nice day.  *
        *                                                           *
        *************************************************************
